# Supplementary material for: A protein adaptor mediating Ap4A-dependent control of protein acetylation
Source: Nat Commun. 2026 Feb 23;17:3089. doi: 10.1038/s41467-026-70006-0 (PMC13039410; doi:10.1038/s41467-026-70006-0)
Supplement: Supplementary file 3 — Supplementary Dataset 1 [file 41467_2026_70006_MOESM3_ESM.xlsx]

## Sheet: Proteins
Checked	Master	Accession	Description	Coverage [%]	Contaminant	# Peptides	# PSMs	# Unique Peptides	# AAs	MW [kDa]	calc. pI	Score Sequest HT: Sequest HT	# Peptides (by Search Engine): Sequest HT	# Protein Pathway Groups	Found in Sample: [S1] 221102_DQ_458_Ba_2_Slot1-54_1_12702_6.0.313	# Protein Groups	Modifications
FALSE	Master Protein	P39066	Acetoin utilization protein AcuB OS=Bacillus subtilis (strain 168) GN=acuB PE=4 SV=1	87	FALSE	111	957	111	214	24.3	7.05	2683.64	111	0	High	1
	Checked	Confidence	Annotated Sequence	Modifications	Contaminant	# Protein Groups	# Proteins	# PSMs	Master Protein Accessions	Positions in Master Proteins	Modifications in Master Proteins	# Missed Cleavages	Theo. MH+ [Da]	Found in Sample: [S1] 221102_DQ_458_Ba_2_Slot1-54_1_12702_6.0.313	Confidence (by Search Engine): Sequest HT	XCorr (by Search Engine): Sequest HT
	FALSE	High	[G].ADQPGSQIEIKVNDITK.[S]		FALSE	1	1	3	P39066	P39066 [133-149]		1	1855.98	High	High	3.39
	FALSE	High	[Q].ASPSIFEENKR.[S]		FALSE	1	1	7	P39066	P39066 [56-66]		1	1277.65	High	High	2.58
	FALSE	High	[A].DQPGSQIEIK.[V]		FALSE	1	1	2	P39066	P39066 [134-143]		0	1114.57	High	High	2.38
	FALSE	High	[A].DQPGSQIEIKVNDITK.[S]		FALSE	1	1	2	P39066	P39066 [134-149]		1	1784.94	High	High	4.31
	FALSE	High	[R].DVITLTK.[T]		FALSE	1	1	3	P39066	P39066 [10-16]		0	789.472	High	High	2.34
	FALSE	High	[R].DVITLTKTDTLETA.[I]		FALSE	1	1	1	P39066	P39066 [10-23]		1	1520.81	High	High	2.89
	FALSE	High	[K].EFHIRHLPVVDEER.[H]		FALSE	1	1	2	P39066	P39066 [29-42]		1	1775.92	High	High	3.35
	FALSE	High	[T].GADQPGSQIEIK.[V]		FALSE	1	1	7	P39066	P39066 [132-143]		0	1242.63	High	High	3.31
	FALSE	High	[T].GADQPGSQIEIKVNDITK.[S]		FALSE	1	1	3	P39066	P39066 [132-149]		1	1913	High	High	4.81
	FALSE	High	[N].GHHVVWPSEQR.[D]		FALSE	1	1	7	P39066	P39066 [201-211]		0	1331.66	High	High	2.87
	FALSE	High	[P].GSQIEIKVNDITK.[S]		FALSE	1	1	1	P39066	P39066 [137-149]		1	1444.8	High	High	3.08
	FALSE	High	[P].HDDPGVK.[V]		FALSE	1	1	4	P39066	P39066 [173-179]		0	767.368	High	High	2.38
	FALSE	High	[G].HHVVWPSEQR.[D]		FALSE	1	1	12	P39066	P39066 [202-211]		0	1274.64	High	High	2.89
	FALSE	High	[R].HLPVVDEER.[H]		FALSE	1	1	58	P39066	P39066 [34-42]		0	1093.56	High	High	2.6
	FALSE	High	[R].HLPVVDEERHVIGMITDR.[D]		FALSE	1	1	7	P39066	P39066 [34-51]		1	2116.1	High	High	4.87
	FALSE	High	[R].HLPVVDEERHVIGMITDRDMK.[Q]		FALSE	1	1	7	P39066	P39066 [34-54]		2	2490.26	High	High	4.58
	FALSE	High	[R].HVIGMITD.[R]		FALSE	1	1	3	P39066	P39066 [43-50]		0	885.45	High	High	2.24
	FALSE	High	[R].HVIGMITDR.[D]		FALSE	1	1	54	P39066	P39066 [43-51]		0	1041.55	High	High	2.75
	FALSE	High	[R].HVIGMITDR.[D]	1xOxidation [M5]	FALSE	1	1	10	P39066	P39066 [43-51]		0	1057.55	High	High	2.41
	FALSE	High	[R].HVIGMITDRDMK.[Q]		FALSE	1	1	2	P39066	P39066 [43-54]		1	1415.71	High	High	3.38
	FALSE	High	[R].HVIGMITDRDMK.[Q]	1xOxidation [M5]	FALSE	1	1	1	P39066	P39066 [43-54]		1	1431.71	High	High	2.5
	FALSE	High	[H].HVVWPSEQR.[D]		FALSE	1	1	15	P39066	P39066 [203-211]		0	1137.58	High	High	2.62
	FALSE	High	[M].KQASPSIFEENKR.[S]		FALSE	1	1	2	P39066	P39066 [54-66]		2	1533.8	High	High	3.4
	FALSE	Medium	[M].KRDVITLTK.[T]		FALSE	1	1	2	P39066	P39066 [8-16]		2	1073.67	Medium	Medium	2.3
	FALSE	Medium	[K].LKEFHIR.[H]		FALSE	1	1	4	P39066	P39066 [27-33]		1	942.552	Medium	Medium	2.2
	FALSE	High	[K].LKEFHIRHLPVVDEER.[H]		FALSE	1	1	4	P39066	P39066 [27-42]		2	2017.1	High	High	4.94
	FALSE	Medium	[E].IKVNDITK.[S]		FALSE	1	1	1	P39066	P39066 [142-149]		1	930.562	Medium	Medium	2.05
	FALSE	High	[K].LIGILTKTDLLR.[T]		FALSE	1	1	1	P39066	P39066 [114-125]		1	1355.86	High	High	2.58
	FALSE	High	[K].ILSVLVYPHD.[D]		FALSE	1	1	3	P39066	P39066 [165-174]		0	1155.64	High	High	2.4
	FALSE	High	[K].ILSVLVYPHDD.[P]		FALSE	1	1	17	P39066	P39066 [165-175]		0	1270.67	High	High	2.71
	FALSE	High	[K].ILSVLVYPHDDPG.[V]		FALSE	1	1	3	P39066	P39066 [165-177]		0	1424.74	High	High	2.53
	FALSE	High	[K].ILSVLVYPHDDPGV.[K]		FALSE	1	1	3	P39066	P39066 [165-178]		0	1523.81	High	High	2.81
	FALSE	High	[K].ILSVLVYPHDDPGVK.[V]		FALSE	1	1	72	P39066	P39066 [165-179]		0	1651.91	High	High	4.28
	FALSE	High	[K].ILSVLVYPHDDPGVKVL.[V]		FALSE	1	1	4	P39066	P39066 [165-181]		1	1864.06	High	High	4.58
	FALSE	High	[K].ILSVLVYPHDDPGVKVLVFR.[V]		FALSE	1	1	2	P39066	P39066 [165-184]		1	2266.3	High	High	4.37
	FALSE	High	[P].LPFLQALQR.[N]		FALSE	1	1	2	P39066	P39066 [191-199]		0	1085.65	High	High	2.49
	FALSE	Medium	[H].LPVVDEER.[H]		FALSE	1	1	1	P39066	P39066 [35-42]		0	956.505	Medium	Medium	2.15
	FALSE	High	[I].LSVLVYPHDDPGVK.[V]		FALSE	1	1	6	P39066	P39066 [166-179]		0	1538.82	High	High	3.7
	FALSE	Medium	[K].LTGADQPGSQIEI.[K]		FALSE	1	1	1	P39066	P39066 [130-142]		0	1328.67	Medium	Medium	2.1
	FALSE	High	[K].LTGADQPGSQIEI.[K]	1xDeamidated [Q10]	FALSE	1	1	1	P39066	P39066 [130-142]		0	1329.65	High	High	2.39
	FALSE	High	[K].LTGADQPGSQIEIK.[V]		FALSE	1	1	71	P39066	P39066 [130-143]		0	1456.76	High	High	4.23
	FALSE	High	[K].LTGADQPGSQIEIK.[V]	1xDeamidated [Q6]	FALSE	1	1	5	P39066	P39066 [130-143]		0	1457.75	High	High	4.48
	FALSE	High	[K].LTGADQPGSQIEIKV.[N]		FALSE	1	1	1	P39066	P39066 [130-144]		1	1555.83	High	High	2.58
	FALSE	High	[K].LTGADQPGSQIEIKVN.[D]		FALSE	1	1	5	P39066	P39066 [130-145]		1	1669.88	High	High	5.59
	FALSE	High	[K].LTGADQPGSQIEIKVN.[D]	1xDeamidated [N16]	FALSE	1	1	1	P39066	P39066 [130-145]		1	1670.86	High	High	4.33
	FALSE	High	[K].LTGADQPGSQIEIKVND.[I]		FALSE	1	1	2	P39066	P39066 [130-146]		1	1784.9	High	High	4.94
	FALSE	High	[K].LTGADQPGSQIEIKVNDITK.[S]		FALSE	1	1	9	P39066	P39066 [130-149]		1	2127.13	High	High	6.11
	FALSE	High	[K].LTGADQPGSQIEIKVNDITK.[S]	1xDeamidated [N16]	FALSE	1	1	2	P39066	P39066 [130-149]		1	2128.11	High	High	4.08
	FALSE	High	[K].LTGADQPGSQIEIKVNDITKSLAEIS.[S]		FALSE	1	1	3	P39066	P39066 [130-155]		2	2727.44	High	High	4.32
	FALSE	High	[K].LTGADQPGSQIEIKVNDITKSLAEISSL.[C]		FALSE	1	1	1	P39066	P39066 [130-157]		2	2927.56	High	High	5.2
	FALSE	High	[M].IVEQIMK.[R]		FALSE	1	1	5	P39066	P39066 [2-8]		0	860.491	High	High	2.21
	FALSE	Medium	[M].IVEQIMK.[R]	1xOxidation [M6]	FALSE	1	1	1	P39066	P39066 [2-8]		0	876.486	Medium	Medium	2.31
	FALSE	Medium	[M].IVEQIMKR.[D]		FALSE	1	1	1	P39066	P39066 [2-9]		1	1016.59	Medium	Medium	2.28
	FALSE	High	[V].LVYPHDDPGVK.[V]		FALSE	1	1	10	P39066	P39066 [169-179]		0	1239.64	High	High	2.72
	FALSE	High	[-].MIVEQIM.[K]		FALSE	1	1	3	P39066	P39066 [1-7]		0	863.437	High	High	2.1
	FALSE	High	[-].MIVEQIMK.[R]		FALSE	1	1	19	P39066	P39066 [1-8]		0	991.531	High	High	2.49
	FALSE	Medium	[-].MIVEQIMK.[R]	1xDeamidated [Q5]	FALSE	1	1	2	P39066	P39066 [1-8]		0	992.515	Medium	Medium	2.1
	FALSE	High	[-].MIVEQIMK.[R]	1xOxidation [M]	FALSE	1	1	3	P39066	P39066 [1-8]		0	1007.53	High	High	2.38
	FALSE	Medium	[-].MIVEQIMK.[R]	2xOxidation [M1; M7]	FALSE	1	1	1	P39066	P39066 [1-8]		0	1023.52	Medium	Medium	2.18
	FALSE	Medium	[-].MIVEQIMKR.[D]		FALSE	1	1	2	P39066	P39066 [1-9]		1	1147.63	Medium	Medium	2.35
	FALSE	Medium	[-].MIVEQIMKR.[D]	1xOxidation [M7]	FALSE	1	1	1	P39066	P39066 [1-9]		1	1163.63	Medium	Medium	2.2
	FALSE	High	[T].MNPLPFLQALQR.[N]		FALSE	1	1	4	P39066	P39066 [188-199]		0	1427.78	High	High	3.13
	FALSE	High	[T].MNPLPFLQALQR.[N]	1xOxidation [M1]	FALSE	1	1	2	P39066	P39066 [188-199]		0	1443.78	High	High	2.69
	FALSE	High	[R].NGHHVVWPS.[E]		FALSE	1	1	6	P39066	P39066 [200-208]		0	1032.5	High	High	1.98
	FALSE	Medium	[R].NGHHVVWPS.[E]	1xDeamidated [N1]	FALSE	1	1	1	P39066	P39066 [200-208]		0	1033.48	Medium	Medium	2.08
	FALSE	High	[R].NGHHVVWPSEQR.[D]		FALSE	1	1	35	P39066	P39066 [200-211]		0	1445.7	High	High	3.56
	FALSE	High	[R].NGHHVVWPSEQR.[D]	1xDeamidated [N/Q]	FALSE	1	1	21	P39066	P39066 [200-211]		0	1446.69	High	High	3.3
	FALSE	High	[R].NGHHVVWPSEQR.[D]	2xDeamidated [N1; Q11]	FALSE	1	1	2	P39066	P39066 [200-211]		0	1447.67	High	High	3.38
	FALSE	High	[R].NGHHVVWPSEQRD.[L]		FALSE	1	1	5	P39066	P39066 [200-212]		1	1560.73	High	High	3.52
	FALSE	High	[R].NGHHVVWPSEQRD.[L]	1xDeamidated [N1]	FALSE	1	1	1	P39066	P39066 [200-212]		1	1561.71	High	High	3.1
	FALSE	High	[M].NPLPFLQALQR.[N]		FALSE	1	1	4	P39066	P39066 [189-199]		0	1296.74	High	High	2.72
	FALSE	High	[L].PFLQALQR.[N]		FALSE	1	1	5	P39066	P39066 [192-199]		0	972.563	High	High	2.4
	FALSE	Medium	[Q].PGSQIEIK.[V]		FALSE	1	1	3	P39066	P39066 [136-143]		0	871.488	Medium	Medium	2.34
	FALSE	High	[Q].PGSQIEIKVNDITK.[S]		FALSE	1	1	4	P39066	P39066 [136-149]		1	1541.85	High	High	4.54
	FALSE	High	[D].PGVKVLVFR.[V]		FALSE	1	1	1	P39066	P39066 [176-184]		1	1014.65	High	High	2.78
	FALSE	High	[Y].PHDDPGVK.[V]		FALSE	1	1	17	P39066	P39066 [172-179]		0	864.421	High	High	2.54
	FALSE	Medium	[N].PLPFLQALQR.[N]		FALSE	1	1	2	P39066	P39066 [190-199]		0	1182.7	Medium	Medium	2.22
	FALSE	High	[S].PSIFEENK.[R]		FALSE	1	1	2	P39066	P39066 [58-65]		0	963.478	High	High	2.89
	FALSE	High	[S].PSIFEENKR.[S]		FALSE	1	1	13	P39066	P39066 [58-66]		1	1119.58	High	High	2.7
	FALSE	High	[L].PVVDEERHVIGMITDRDMK.[Q]		FALSE	1	1	1	P39066	P39066 [36-54]		2	2240.12	High	High	4.85
	FALSE	Medium	[L].PVVHHQK.[L]		FALSE	1	1	2	P39066	P39066 [107-113]		0	844.479	Medium	Medium	2.1
	FALSE	High	[K].QASPSIF.[E]		FALSE	1	1	6	P39066	P39066 [55-61]		0	749.383	High	High	2.4
	FALSE	High	[K].QASPSIFE.[E]		FALSE	1	1	1	P39066	P39066 [55-62]		0	878.425	High	High	2.27
	FALSE	High	[K].QASPSIFEENK.[R]		FALSE	1	1	1	P39066	P39066 [55-65]		0	1249.61	High	High	2.78
	FALSE	High	[K].QASPSIFEENKR.[S]		FALSE	1	1	26	P39066	P39066 [55-66]		1	1405.71	High	High	2.93
	FALSE	High	[K].QASPSIFEENKR.[S]	1xDeamidated [Q/N]	FALSE	1	1	4	P39066	P39066 [55-66]		1	1406.69	High	High	2.79
	FALSE	Medium	[D].QPGSQIEIK.[V]		FALSE	1	1	1	P39066	P39066 [135-143]		0	999.547	Medium	Medium	2.31
	FALSE	High	[D].QPGSQIEIKVNDITK.[S]		FALSE	1	1	2	P39066	P39066 [135-149]		1	1669.91	High	High	3.6
	FALSE	High	[L].QRNGHHVVWPSEQR.[D]		FALSE	1	1	7	P39066	P39066 [198-211]		1	1729.86	High	High	4.32
	FALSE	High	[L].QRNGHHVVWPSEQR.[D]	1xDeamidated [Q/N]	FALSE	1	1	2	P39066	P39066 [198-211]		1	1730.85	High	High	3.74
	FALSE	High	[K].RDVITLTK.[T]		FALSE	1	1	6	P39066	P39066 [9-16]		1	945.573	High	High	2.39
	FALSE	Medium	[E].RHVIGMITDR.[D]		FALSE	1	1	1	P39066	P39066 [42-51]		1	1197.65	Medium	Medium	2.26
	FALSE	High	[Q].RNGHHVVWPSEQR.[D]		FALSE	1	1	5	P39066	P39066 [199-211]		1	1601.8	High	High	3.26
	FALSE	Medium	[K].RSLFLTR.[S]		FALSE	1	1	2	P39066	P39066 [66-72]		1	892.536	Medium	Medium	2.32
	FALSE	High	[K].SLAEISSL.[C]		FALSE	1	1	4	P39066	P39066 [150-157]		0	819.446	High	High	2.47
	FALSE	High	[K].SLAEISSLCQDLQVK.[I]		FALSE	1	1	8	P39066	P39066 [150-164]		0	1633.85	High	High	4.14
	FALSE	High	[K].SLAEISSLCQDLQVK.[I]	1xCarbamidomethyl [C9]	FALSE	1	1	3	P39066	P39066 [150-164]		0	1690.87	High	High	3.86
	FALSE	High	[K].SLAEISSLCQDLQVK.[I]	1xCarbamidomethyl [C9]; 1xDeamidated [Q10]	FALSE	1	1	1	P39066	P39066 [150-164]		0	1691.85	High	High	3.08
	FALSE	High	[K].SLAEISSLCQDLQVKI.[L]	1xDeamidated [Q10]	FALSE	1	1	2	P39066	P39066 [150-165]		1	1747.91	High	High	3.62
	FALSE	High	[K].SLAEISSLCQDLQVKI.[L]	2xDeamidated [Q10; Q13]	FALSE	1	1	1	P39066	P39066 [150-165]		1	1748.9	High	High	3.08
	FALSE	Medium	[K].SLAEISSLCQDLQVKI.[L]	1xCarbamidomethyl [C9]; 1xDeamidated [Q10]	FALSE	1	1	1	P39066	P39066 [150-165]		1	1804.94	Medium	Medium	2.22
	FALSE	Medium	[P].SIFEENKR.[S]		FALSE	1	1	1	P39066	P39066 [59-66]		1	1022.53	Medium	Medium	2.13
	FALSE	Medium	[A].SPSIFEENK.[R]		FALSE	1	1	1	P39066	P39066 [57-65]		0	1050.51	Medium	Medium	2.13
	FALSE	High	[A].SPSIFEENKR.[S]		FALSE	1	1	20	P39066	P39066 [57-66]		1	1206.61	High	High	2.87
	FALSE	High	[R].SVDSIMK.[K]		FALSE	1	1	6	P39066	P39066 [73-79]		0	779.397	High	High	2.53
	FALSE	Medium	[R].SVDSIMKK.[D]		FALSE	1	1	4	P39066	P39066 [73-80]		1	907.492	Medium	Medium	2.16
	FALSE	High	[L].SVLVYPHDDPGVK.[V]		FALSE	1	1	17	P39066	P39066 [167-179]		0	1425.74	High	High	3.28
	FALSE	High	[K].TDLLRTFVK.[L]		FALSE	1	1	1	P39066	P39066 [121-129]		1	1092.64	High	High	2.83
	FALSE	High	[K].TDTLETAICK.[L]		FALSE	1	1	2	P39066	P39066 [17-26]		0	1094.54	High	High	2.67
	FALSE	High	[R].TFVKLTGADQPGSQIEIK.[V]		FALSE	1	1	2	P39066	P39066 [126-143]		1	1932.04	High	High	5.24
	FALSE	High	[R].TFVKLTGADQPGSQIEIKVNDITK.[S]		FALSE	1	1	2	P39066	P39066 [126-149]		2	2602.41	High	High	5.93
	FALSE	High	[L].TGADQPGSQIEIK.[V]		FALSE	1	1	4	P39066	P39066 [131-143]		0	1343.68	High	High	3.57
	FALSE	High	[L].TGADQPGSQIEIKVNDITK.[S]		FALSE	1	1	5	P39066	P39066 [131-149]		1	2014.05	High	High	4.8
	FALSE	Medium	[L].TKTDLLR.[T]		FALSE	1	1	3	P39066	P39066 [119-125]		1	846.504	Medium	Medium	2.14
	FALSE	High	[K].TMNPLPF.[L]		FALSE	1	1	2	P39066	P39066 [187-193]		0	819.407	High	High	2.11
	FALSE	High	[K].TMNPLPFL.[Q]		FALSE	1	1	2	P39066	P39066 [187-194]		0	932.491	High	High	2.45
	FALSE	High	[K].TMNPLPFL.[Q]	1xOxidation [M2]	FALSE	1	1	2	P39066	P39066 [187-194]		0	948.486	High	High	2.37
	FALSE	High	[K].TMNPLPFLQ.[A]		FALSE	1	1	10	P39066	P39066 [187-195]		0	1060.55	High	High	3.06
	FALSE	High	[K].TMNPLPFLQ.[A]	1xDeamidated [Q9]	FALSE	1	1	2	P39066	P39066 [187-195]		0	1061.53	High	High	2.88
	FALSE	High	[K].TMNPLPFLQ.[A]	1xOxidation [M2]	FALSE	1	1	8	P39066	P39066 [187-195]		0	1076.54	High	High	2.75
	FALSE	High	[K].TMNPLPFLQA.[L]		FALSE	1	1	8	P39066	P39066 [187-196]		0	1131.59	High	High	2.98
	FALSE	High	[K].TMNPLPFLQA.[L]	1xOxidation [M2]	FALSE	1	1	3	P39066	P39066 [187-196]		0	1147.58	High	High	2.48
	FALSE	High	[K].TMNPLPFLQAL.[Q]		FALSE	1	1	7	P39066	P39066 [187-197]		0	1244.67	High	High	3.54
	FALSE	High	[K].TMNPLPFLQAL.[Q]	1xDeamidated [N3]	FALSE	1	1	1	P39066	P39066 [187-197]		0	1245.65	High	High	2.64
	FALSE	High	[K].TMNPLPFLQAL.[Q]	1xOxidation [M2]	FALSE	1	1	7	P39066	P39066 [187-197]		0	1260.67	High	High	3.26
	FALSE	High	[K].TMNPLPFLQAL.[Q]	1xDeamidated [Q9]; 1xOxidation [M2]	FALSE	1	1	1	P39066	P39066 [187-197]		0	1261.65	High	High	2.62
	FALSE	High	[K].TMNPLPFLQALQ.[R]		FALSE	1	1	3	P39066	P39066 [187-198]		0	1372.73	High	High	3.43
	FALSE	High	[K].TMNPLPFLQALQ.[R]	1xOxidation [M2]	FALSE	1	1	1	P39066	P39066 [187-198]		0	1388.72	High	High	3.07
	FALSE	High	[K].TMNPLPFLQALQR.[N]		FALSE	1	1	33	P39066	P39066 [187-199]		0	1528.83	High	High	3.69
	FALSE	High	[K].TMNPLPFLQALQR.[N]	1xDeamidated [Q9]	FALSE	1	1	3	P39066	P39066 [187-199]		0	1529.81	High	High	3.95
	FALSE	High	[K].TMNPLPFLQALQR.[N]	1xOxidation [M2]	FALSE	1	1	9	P39066	P39066 [187-199]		0	1544.83	High	High	3.54
	FALSE	High	[K].TMNPLPFLQALQR.[N]	1xDeamidated [Q9]; 1xOxidation [M2]	FALSE	1	1	3	P39066	P39066 [187-199]		0	1545.81	High	High	3.19
	FALSE	Medium	[K].TMNPLPFLQALQRNGHHVVWPSEQR.[D]		FALSE	1	1	1	P39066	P39066 [187-211]		1	2955.52	Medium	Medium	3.51
	FALSE	High	[F].VKLTGADQPGSQIEIK.[V]		FALSE	1	1	2	P39066	P39066 [128-143]		1	1683.93	High	High	4.84
	FALSE	Medium	[R].VKTMNPLPFL.[Q]		FALSE	1	1	3	P39066	P39066 [185-194]		1	1159.65	Medium	Medium	2.26
	FALSE	High	[R].VKTMNPLPFLQ.[A]		FALSE	1	1	4	P39066	P39066 [185-195]		1	1287.71	High	High	3.09
	FALSE	High	[R].VKTMNPLPFLQ.[A]	1xOxidation [M4]	FALSE	1	1	1	P39066	P39066 [185-195]		1	1303.71	High	High	2.8
	FALSE	High	[R].VKTMNPLPFLQA.[L]		FALSE	1	1	1	P39066	P39066 [185-196]		1	1358.75	High	High	2.48
	FALSE	High	[R].VKTMNPLPFLQAL.[Q]		FALSE	1	1	3	P39066	P39066 [185-197]		1	1471.83	High	High	3.14
	FALSE	High	[R].VKTMNPLPFLQAL.[Q]	1xOxidation [M4]	FALSE	1	1	2	P39066	P39066 [185-197]		1	1487.83	High	High	2.65
	FALSE	High	[R].VKTMNPLPFLQALQR.[N]		FALSE	1	1	11	P39066	P39066 [185-199]		1	1755.99	High	High	4.05
	FALSE	High	[R].VKTMNPLPFLQALQR.[N]	1xDeamidated [Q]	FALSE	1	1	3	P39066	P39066 [185-199]		1	1756.98	High	High	3.4
	FALSE	High	[R].VKTMNPLPFLQALQR.[N]	1xOxidation [M4]	FALSE	1	1	8	P39066	P39066 [185-199]		1	1771.99	High	High	3.68
	FALSE	High	[S].VLVYPHDDPGVK.[V]		FALSE	1	1	4	P39066	P39066 [168-179]		0	1338.71	High	High	2.87
	FALSE	High	[K].VNDITKSLAEIS.[S]		FALSE	1	1	1	P39066	P39066 [144-155]		1	1289.69	High	High	3.05
	FALSE	High	[K].VNDITKSLAEISSL.[C]		FALSE	1	1	1	P39066	P39066 [144-157]		1	1489.81	High	High	3.53
	FALSE	High	[L].VYPHDDPGVK.[V]		FALSE	1	1	22	P39066	P39066 [170-179]		0	1126.55	High	High	2.59
	FALSE	High	[V].YPHDDPGVK.[V]		FALSE	1	1	14	P39066	P39066 [171-179]		0	1027.48	High	High	2.51
FALSE	Master Protein	Q9KWU4	Pyruvate carboxylase OS=Bacillus subtilis (strain 168) GN=pyc PE=3 SV=1	68	FALSE	125	275	125	1148	127.9	5.76	890.43	125	0	High	1
	Checked	Confidence	Annotated Sequence	Modifications	Contaminant	# Protein Groups	# Proteins	# PSMs	Master Protein Accessions	Positions in Master Proteins	Modifications in Master Proteins	# Missed Cleavages	Theo. MH+ [Da]	Found in Sample: [S1] 221102_DQ_458_Ba_2_Slot1-54_1_12702_6.0.313	Confidence (by Search Engine): Sequest HT	XCorr (by Search Engine): Sequest HT
	FALSE	High	[K].AAFGNDEVYVEK.[L]		FALSE	1	1	2	Q9KWU4	Q9KWU4 [195-206]		0	1341.63	High	High	2.55
	FALSE	High	[K].AGIPVIPGSDGPAETLEAVEQF.[G]		FALSE	1	1	1	Q9KWU4	Q9KWU4 [131-152]		0	2197.1	High	High	3.17
	FALSE	High	[K].AGIPVIPGSDGPAETLEAVEQFGQAN.[G]		FALSE	1	1	1	Q9KWU4	Q9KWU4 [131-156]		0	2567.26	High	High	2.79
	FALSE	High	[K].AGIPVIPGSDGPAETLEAVEQFGQANGYPIIIK.[A]		FALSE	1	1	3	Q9KWU4	Q9KWU4 [131-163]		0	3351.75	High	High	6.83
	FALSE	High	[K].AGIPVIPGSDGPAETLEAVEQFGQANGYPIIIK.[A]	1xDeamidated [N26]	FALSE	1	1	1	Q9KWU4	Q9KWU4 [131-163]		0	3352.73	High	High	4.45
	FALSE	High	[K].AVEAGVDIIDVAVSSM.[A]		FALSE	1	1	1	Q9KWU4	Q9KWU4 [756-771]		0	1575.79	High	High	3.6
	FALSE	High	[K].AVEAGVDIIDVAVSSMA.[G]		FALSE	1	1	1	Q9KWU4	Q9KWU4 [756-772]		0	1646.83	High	High	3.39
	FALSE	High	[K].AVEAGVDIIDVAVSSMA.[G]	1xOxidation [M16]	FALSE	1	1	1	Q9KWU4	Q9KWU4 [756-772]		0	1662.83	High	High	3.03
	FALSE	High	[K].AVEAGVDIIDVAVSSMAGL.[T]		FALSE	1	1	1	Q9KWU4	Q9KWU4 [756-774]		0	1816.94	High	High	3.12
	FALSE	High	[K].AVEAGVDIIDVAVSSMAGLTSQPSASGFYHAMEGNDR.[R]		FALSE	1	1	2	Q9KWU4	Q9KWU4 [756-792]		0	3752.75	High	High	6.68
	FALSE	High	[R].DAHQSLLATR.[I]		FALSE	1	1	2	Q9KWU4	Q9KWU4 [543-552]		0	1111.59	High	High	2.39
	FALSE	Medium	[K].DIFTIGYAIQ.[S]		FALSE	1	1	2	Q9KWU4	Q9KWU4 [337-346]		0	1140.59	Medium	Medium	2.2
	FALSE	Medium	[K].DMAGLLKPQAAYELV.[S]		FALSE	1	1	1	Q9KWU4	Q9KWU4 [713-727]		0	1618.85	Medium	Medium	2.35
	FALSE	Medium	[K].DMAGLLKPQAAYELVS.[A]		FALSE	1	1	1	Q9KWU4	Q9KWU4 [713-728]		0	1705.88	Medium	Medium	2.34
	FALSE	Medium	[K].DMAGLLKPQAAYELVSA.[L]		FALSE	1	1	2	Q9KWU4	Q9KWU4 [713-729]		0	1776.92	Medium	Medium	2.27
	FALSE	Medium	[K].DMAGLLKPQAAYELVSAL.[K]		FALSE	1	1	1	Q9KWU4	Q9KWU4 [713-730]		0	1890	Medium	Medium	2.12
	FALSE	High	[K].DMAGLLKPQAAYELVSALK.[E]		FALSE	1	1	2	Q9KWU4	Q9KWU4 [713-731]		0	2018.1	High	High	3.87
	FALSE	High	[K].DVYEKGESLDFPDSVVELFK.[G]		FALSE	1	1	1	Q9KWU4	Q9KWU4 [898-917]		1	2316.13	High	High	2.8
	FALSE	High	[L].EAVEQFGQANGYPIIIK.[A]		FALSE	1	1	1	Q9KWU4	Q9KWU4 [147-163]		0	1876.98	High	High	3.98
	FALSE	High	[K].ELEAAGAHILGIK.[D]		FALSE	1	1	2	Q9KWU4	Q9KWU4 [700-712]		0	1321.75	High	High	3.79
	FALSE	High	[L].EISDQDAVAYALYPK.[V]		FALSE	1	1	4	Q9KWU4	Q9KWU4 [969-983]		0	1682.83	High	High	4.19
	FALSE	Medium	[K].EQHNLEISDQDAVAY.[A]	1xDeamidated [Q10]	FALSE	1	1	1	Q9KWU4	Q9KWU4 [964-978]		0	1732.77	Medium	Medium	2.3
	FALSE	High	[K].EQHNLEISDQDAVAYALYPK.[V]		FALSE	1	1	5	Q9KWU4	Q9KWU4 [964-983]		0	2304.11	High	High	4.17
	FALSE	High	[K].EQHNLEISDQDAVAYALYPK.[V]	1xDeamidated [Q10]	FALSE	1	1	1	Q9KWU4	Q9KWU4 [964-983]		0	2305.1	High	High	3.12
	FALSE	High	[G].ESLDFPDSVVELFK.[G]		FALSE	1	1	2	Q9KWU4	Q9KWU4 [904-917]		0	1624.81	High	High	3.24
	FALSE	Medium	[K].ETIDIPVHLH.[T]		FALSE	1	1	2	Q9KWU4	Q9KWU4 [732-741]		0	1173.63	Medium	Medium	2.15
	FALSE	High	[K].ETIDIPVHLHTH.[D]		FALSE	1	1	1	Q9KWU4	Q9KWU4 [732-743]		0	1411.73	High	High	3.06
	FALSE	High	[K].ETIDIPVHLHTHDTSGNGIYMYAK.[A]		FALSE	1	1	1	Q9KWU4	Q9KWU4 [732-755]		0	2712.31	High	High	3.08
	FALSE	High	[K].ETIDIPVHLHTHDTSGNGIYMYAK.[A]	1xDeamidated [N17]	FALSE	1	1	2	Q9KWU4	Q9KWU4 [732-755]		0	2713.29	High	High	4.39
	FALSE	High	[M].ETTVQAPFSGTIK.[Q]		FALSE	1	1	1	Q9KWU4	Q9KWU4 [1114-1126]		0	1378.72	High	High	2.56
	FALSE	High	[S].FIDTTPELFNFPK.[Q]		FALSE	1	1	6	Q9KWU4	Q9KWU4 [451-463]		0	1568.8	High	High	3.35
	FALSE	Medium	[K].FLTGQYDTSFIDTTPELF.[N]		FALSE	1	1	1	Q9KWU4	Q9KWU4 [442-459]		0	2094.99	Medium	Medium	2.06
	FALSE	High	[K].FLTGQYDTSFIDTTPELFNFPK.[Q]		FALSE	1	1	2	Q9KWU4	Q9KWU4 [442-463]		0	2581.25	High	High	3.58
	FALSE	High	[E].FLVANNEFYFIEVNPR.[V]		FALSE	1	1	1	Q9KWU4	Q9KWU4 [281-296]		0	1972	High	High	4.24
	FALSE	Medium	[K].GAEGLANWVK.[E]		FALSE	1	1	1	Q9KWU4	Q9KWU4 [520-529]		0	1044.55	Medium	Medium	2.27
	FALSE	High	[Q].GAVITPYYDSLLVK.[L]		FALSE	1	1	2	Q9KWU4	Q9KWU4 [386-399]		0	1538.85	High	High	2.67
	FALSE	High	[N].GEPIQTGDLLLEIEKA.[-]		FALSE	1	1	2	Q9KWU4	Q9KWU4 [1133-1148]		1	1725.93	High	High	2.83
	FALSE	High	[K].GESLDFPDSVVELFK.[G]		FALSE	1	1	5	Q9KWU4	Q9KWU4 [903-917]		0	1681.83	High	High	3.64
	FALSE	High	[A].GLLKPQAAYELVSALK.[E]		FALSE	1	1	3	Q9KWU4	Q9KWU4 [716-731]		0	1700.99	High	High	3.48
	FALSE	Medium	[K].GMTLAIDAVR.[D]		FALSE	1	1	2	Q9KWU4	Q9KWU4 [656-665]		0	1046.57	Medium	Medium	2.11
	FALSE	High	[K].GNIGQPHGGFPEK.[L]		FALSE	1	1	3	Q9KWU4	Q9KWU4 [918-930]		0	1337.66	High	High	3.53
	FALSE	High	[K].GQEPITVRPGELLEPVSFE.[A]		FALSE	1	1	4	Q9KWU4	Q9KWU4 [938-956]		0	2097.09	High	High	3.76
	FALSE	High	[K].GQEPITVRPGELLEPVSFEAIK.[Q]		FALSE	1	1	7	Q9KWU4	Q9KWU4 [938-959]		0	2409.3	High	High	4.28
	FALSE	High	[K].GQEPITVRPGELLEPVSFEAIKQEFK.[E]		FALSE	1	1	4	Q9KWU4	Q9KWU4 [938-963]		1	2941.57	High	High	6.52
	FALSE	High	[Q].GVELLSQYWESVR.[K]		FALSE	1	1	7	Q9KWU4	Q9KWU4 [800-812]		0	1565.8	High	High	3.34
	FALSE	High	[Q].GVELLSQYWESVRK.[Y]		FALSE	1	1	3	Q9KWU4	Q9KWU4 [800-813]		1	1693.89	High	High	3.63
	FALSE	High	[R].KEVPNTLFQML.[L]		FALSE	1	1	2	Q9KWU4	Q9KWU4 [603-613]		1	1319.7	High	High	2.53
	FALSE	High	[K].KIANPTAALWPELFSM.[E]		FALSE	1	1	1	Q9KWU4	Q9KWU4 [560-575]		1	1788.94	High	High	3.28
	FALSE	High	[K].KIANPTAALWPELFSME.[M]		FALSE	1	1	1	Q9KWU4	Q9KWU4 [560-576]		1	1917.98	High	High	3.32
	FALSE	High	[T].KMLTYIGNVTVNGFPGIGK.[K]		FALSE	1	1	1	Q9KWU4	Q9KWU4 [470-488]		1	2009.09	High	High	3.41
	FALSE	High	[K].KPIDAYLDIEGIIDIAK.[R]		FALSE	1	1	2	Q9KWU4	Q9KWU4 [60-76]		0	1887.05	High	High	2.85
	FALSE	High	[L].KPQAAYELVSALK.[E]		FALSE	1	1	1	Q9KWU4	Q9KWU4 [719-731]		0	1417.8	High	High	4.01
	FALSE	High	[K].KVNIPEQK.[D]		FALSE	1	1	3	Q9KWU4	Q9KWU4 [329-336]		1	955.557	High	High	2.48
	FALSE	High	[R].KYYSEFESGMK.[S]		FALSE	1	1	1	Q9KWU4	Q9KWU4 [813-823]		1	1368.61	High	High	3.16
	FALSE	Medium	[K].IANPTAALWPELF.[S]		FALSE	1	1	1	Q9KWU4	Q9KWU4 [561-573]		0	1442.77	Medium	Medium	2.33
	FALSE	High	[K].IANPTAALWPELFSM.[E]		FALSE	1	1	2	Q9KWU4	Q9KWU4 [561-575]		0	1660.84	High	High	3.02
	FALSE	High	[K].IANPTAALWPELFSM.[E]	1xOxidation [M15]	FALSE	1	1	1	Q9KWU4	Q9KWU4 [561-575]		0	1676.84	High	High	2.71
	FALSE	High	[K].IANPTAALWPELFSME.[M]		FALSE	1	1	2	Q9KWU4	Q9KWU4 [561-576]		0	1789.88	High	High	3.28
	FALSE	High	[K].IANPTAALWPELFSME.[M]	1xOxidation [M15]	FALSE	1	1	2	Q9KWU4	Q9KWU4 [561-576]		0	1805.88	High	High	3.28
	FALSE	High	[K].IANPTAALWPELFSMEMW.[G]		FALSE	1	1	1	Q9KWU4	Q9KWU4 [561-578]		0	2107	High	High	2.53
	FALSE	High	[R].LDTGNSFQGAVITPY.[Y]		FALSE	1	1	1	Q9KWU4	Q9KWU4 [378-392]		0	1582.77	High	High	3.15
	FALSE	High	[R].LDTGNSFQGAVITPYYDSL.[L]		FALSE	1	1	1	Q9KWU4	Q9KWU4 [378-396]		0	2060.98	High	High	2.94
	FALSE	High	[R].LDTGNSFQGAVITPYYDSLLVK.[L]		FALSE	1	1	2	Q9KWU4	Q9KWU4 [378-399]		0	2401.23	High	High	4.38
	FALSE	High	[F].IDTTPELFNFPK.[Q]		FALSE	1	1	1	Q9KWU4	Q9KWU4 [452-463]		0	1421.73	High	High	3.12
	FALSE	High	[V].IEVAPSVSLSPELR.[D]		FALSE	1	1	1	Q9KWU4	Q9KWU4 [244-257]		0	1496.83	High	High	3.09
	FALSE	Medium	[R].IFDSLNWVK.[G]		FALSE	1	1	1	Q9KWU4	Q9KWU4 [647-655]		0	1121.6	Medium	Medium	2.25
	FALSE	High	[Y].IGNVTVNGFPGIGK.[K]		FALSE	1	1	1	Q9KWU4	Q9KWU4 [475-488]		0	1372.76	High	High	2.67
	FALSE	High	[Y].IGNVTVNGFPGIGKK.[E]		FALSE	1	1	1	Q9KWU4	Q9KWU4 [475-489]		1	1500.85	High	High	3.19
	FALSE	High	[L].LKPQAAYELVSALK.[E]		FALSE	1	1	4	Q9KWU4	Q9KWU4 [718-731]		0	1530.89	High	High	3.39
	FALSE	High	[K].LISIGEPQPDATR.[V]		FALSE	1	1	3	Q9KWU4	Q9KWU4 [1030-1042]		0	1396.74	High	High	2.97
	FALSE	High	[K].LSTWALTFEQAAAK.[M]		FALSE	1	1	2	Q9KWU4	Q9KWU4 [400-413]		0	1536.81	High	High	2.65
	FALSE	High	[F].LTGQYDTSFIDTTPELFNFPK.[Q]		FALSE	1	1	1	Q9KWU4	Q9KWU4 [443-463]		0	2434.18	High	High	3.97
	FALSE	High	[M].LTYIGNVTVNGFPGIGK.[K]		FALSE	1	1	1	Q9KWU4	Q9KWU4 [472-488]		0	1749.95	High	High	3.64
	FALSE	High	[F].LVANNEFYFIEVNPR.[V]		FALSE	1	1	2	Q9KWU4	Q9KWU4 [282-296]		0	1824.93	High	High	3.31
	FALSE	High	[K].MLTYIGNVTVN.[G]		FALSE	1	1	1	Q9KWU4	Q9KWU4 [471-481]		0	1224.63	High	High	2.9
	FALSE	High	[K].MLTYIGNVTVNGFPGIGK.[K]		FALSE	1	1	4	Q9KWU4	Q9KWU4 [471-488]		0	1880.99	High	High	4.44
	FALSE	High	[K].MLTYIGNVTVNGFPGIGK.[K]	1xDeamidated [N11]	FALSE	1	1	2	Q9KWU4	Q9KWU4 [471-488]		0	1881.98	High	High	3.81
	FALSE	High	[K].MLTYIGNVTVNGFPGIGK.[K]	1xOxidation [M1]	FALSE	1	1	1	Q9KWU4	Q9KWU4 [471-488]		0	1896.99	High	High	4.33
	FALSE	High	[K].MLTYIGNVTVNGFPGIGKK.[E]		FALSE	1	1	3	Q9KWU4	Q9KWU4 [471-489]		1	2009.09	High	High	4.42
	FALSE	Medium	[Y].MVQNNLTEK.[D]		FALSE	1	1	1	Q9KWU4	Q9KWU4 [889-897]		0	1076.54	Medium	Medium	2.21
	FALSE	Medium	[V].NDMFGDIVK.[V]		FALSE	1	1	1	Q9KWU4	Q9KWU4 [866-874]		0	1038.49	Medium	Medium	2.06
	FALSE	High	[N].NEFYFIEVNPR.[V]		FALSE	1	1	2	Q9KWU4	Q9KWU4 [286-296]		0	1427.7	High	High	2.82
	FALSE	High	[K].NGEPIQTGDLLLEIEK.[A]		FALSE	1	1	4	Q9KWU4	Q9KWU4 [1132-1147]		0	1768.93	High	High	4.25
	FALSE	High	[K].NGEPIQTGDLLLEIEK.[A]	1xDeamidated [N1]	FALSE	1	1	9	Q9KWU4	Q9KWU4 [1132-1147]		0	1769.92	High	High	4.13
	FALSE	High	[K].NGEPIQTGDLLLEIEKA.[-]		FALSE	1	1	2	Q9KWU4	Q9KWU4 [1132-1148]		1	1839.97	High	High	4.24
	FALSE	High	[K].NGEPIQTGDLLLEIEKA.[-]	1xDeamidated [N1]	FALSE	1	1	2	Q9KWU4	Q9KWU4 [1132-1148]		1	1840.95	High	High	4.92
	FALSE	High	[R].NKVDAIHPGYGFL.[S]		FALSE	1	1	1	Q9KWU4	Q9KWU4 [78-90]		1	1430.74	High	High	3.07
	FALSE	High	[R].NKVDAIHPGYGFLSE.[N]		FALSE	1	1	2	Q9KWU4	Q9KWU4 [78-92]		1	1646.82	High	High	3.9
	FALSE	High	[R].NKVDAIHPGYGFLSENIH.[F]		FALSE	1	1	1	Q9KWU4	Q9KWU4 [78-95]		1	2011	High	High	4.57
	FALSE	High	[R].NKVDAIHPGYGFLSENIHF.[A]		FALSE	1	1	1	Q9KWU4	Q9KWU4 [78-96]		1	2158.07	High	High	3.51
	FALSE	High	[R].NKVDAIHPGYGFLSENIHFAR.[R]		FALSE	1	1	2	Q9KWU4	Q9KWU4 [78-98]		1	2385.21	High	High	5.28
	FALSE	High	[G].NIGQPHGGFPEK.[L]		FALSE	1	1	2	Q9KWU4	Q9KWU4 [919-930]		0	1280.64	High	High	2.65
	FALSE	High	[A].NNEFYFIEVNPR.[V]		FALSE	1	1	3	Q9KWU4	Q9KWU4 [285-296]		0	1541.74	High	High	3.32
	FALSE	High	[K].NVNYINAGTVEFL.[V]		FALSE	1	1	2	Q9KWU4	Q9KWU4 [270-282]		0	1453.73	High	High	3.1
	FALSE	High	[R].PGELLEPVSFEAIK.[Q]		FALSE	1	1	1	Q9KWU4	Q9KWU4 [946-959]		0	1528.83	High	High	3.03
	FALSE	High	[F].QGAVITPYYDSLLVK.[L]		FALSE	1	1	1	Q9KWU4	Q9KWU4 [385-399]		0	1666.91	High	High	2.47
	FALSE	High	[K].QGNVVHLFER.[D]		FALSE	1	1	2	Q9KWU4	Q9KWU4 [223-232]		0	1198.63	High	High	2.83
	FALSE	High	[K].QSAQSGIDVFR.[I]		FALSE	1	1	1	Q9KWU4	Q9KWU4 [636-646]		0	1207.61	High	High	3.05
	FALSE	High	[R].RPEMNVQGVELL.[S]		FALSE	1	1	1	Q9KWU4	Q9KWU4 [793-804]		0	1384.73	High	High	2.56
	FALSE	High	[R].RPEMNVQGVELLSQY.[W]		FALSE	1	1	1	Q9KWU4	Q9KWU4 [793-807]		0	1762.88	High	High	2.52
	FALSE	High	[R].RVNDMFGDIVK.[V]		FALSE	1	1	2	Q9KWU4	Q9KWU4 [864-874]		1	1293.66	High	High	3.18
	FALSE	High	[L].SENIHFAR.[R]		FALSE	1	1	2	Q9KWU4	Q9KWU4 [91-98]		0	973.485	High	High	2.66
	FALSE	High	[K].SPHTEIYEHEMPGGQYSNL.[Q]		FALSE	1	1	2	Q9KWU4	Q9KWU4 [824-842]		0	2188.96	High	High	4.13
	FALSE	High	[K].SPHTEIYEHEMPGGQYSNLQQQAK.[G]		FALSE	1	1	2	Q9KWU4	Q9KWU4 [824-847]		0	2772.27	High	High	3.79
	FALSE	High	[L].SQYWESVRK.[Y]		FALSE	1	1	1	Q9KWU4	Q9KWU4 [805-813]		1	1182.59	High	High	2.45
	FALSE	High	[R].SSNAVGYTNYPDNVIK.[E]		FALSE	1	1	5	Q9KWU4	Q9KWU4 [616-631]		0	1741.84	High	High	3.82
	FALSE	High	[R].SSNAVGYTNYPDNVIK.[E]	1xDeamidated [N3]	FALSE	1	1	1	Q9KWU4	Q9KWU4 [616-631]		0	1742.82	High	High	3.96
	FALSE	High	[L].STWALTFEQAAAK.[M]		FALSE	1	1	1	Q9KWU4	Q9KWU4 [401-413]		0	1423.72	High	High	2.4
	FALSE	Medium	[K].SVLLTDTTFR.[D]		FALSE	1	1	1	Q9KWU4	Q9KWU4 [533-542]		0	1152.63	Medium	Medium	2.26
	FALSE	High	[R].TKYDLAYYTSM.[A]		FALSE	1	1	2	Q9KWU4	Q9KWU4 [687-697]		1	1355.62	High	High	2.97
	FALSE	High	[R].TKYDLAYYTSMAK.[E]		FALSE	1	1	1	Q9KWU4	Q9KWU4 [687-699]		1	1554.75	High	High	3.33
	FALSE	High	[M].TLGEEIEVEIER.[G]		FALSE	1	1	2	Q9KWU4	Q9KWU4 [1011-1022]		0	1416.72	High	High	3.07
	FALSE	High	[K].TNIPFLENVAK.[H]		FALSE	1	1	2	Q9KWU4	Q9KWU4 [428-438]		0	1245.68	High	High	2.36
	FALSE	High	[R].TNPSHIAASMPGTVIK.[V]		FALSE	1	1	5	Q9KWU4	Q9KWU4 [1075-1090]		0	1623.85	High	High	4.2
	FALSE	High	[K].TTESYGDISVLDTPTFFYGM.[T]		FALSE	1	1	1	Q9KWU4	Q9KWU4 [991-1010]		0	2244.01	High	High	2.74
	FALSE	High	[E].TTVQAPFSGTIK.[Q]		FALSE	1	1	1	Q9KWU4	Q9KWU4 [1115-1126]		0	1249.68	High	High	2.54
	FALSE	High	[S].TWALTFEQAAAK.[M]		FALSE	1	1	1	Q9KWU4	Q9KWU4 [402-413]		0	1336.69	High	High	2.54
	FALSE	High	[L].TYIGNVTVNGFPGIGK.[K]		FALSE	1	1	2	Q9KWU4	Q9KWU4 [473-488]		0	1636.87	High	High	3.6
	FALSE	High	[L].VANNEFYFIEVNPR.[V]		FALSE	1	1	5	Q9KWU4	Q9KWU4 [283-296]		0	1711.84	High	High	3.6
	FALSE	High	[K].VDAIHPGYGFLSENIHFAR.[R]		FALSE	1	1	2	Q9KWU4	Q9KWU4 [80-98]		0	2143.07	High	High	4.12
	FALSE	High	[K].VDVDQQPAR.[G]		FALSE	1	1	2	Q9KWU4	Q9KWU4 [502-510]		0	1027.52	High	High	2.53
	FALSE	High	[G].VELLSQYWESVR.[K]		FALSE	1	1	1	Q9KWU4	Q9KWU4 [801-812]		0	1508.77	High	High	3.4
	FALSE	High	[K].VIEVAPSVSLSPELR.[D]		FALSE	1	1	4	Q9KWU4	Q9KWU4 [243-257]		0	1595.9	High	High	3.46
	FALSE	High	[R].VNDMFGDIVK.[V]		FALSE	1	1	3	Q9KWU4	Q9KWU4 [865-874]		0	1137.56	High	High	2.62
	FALSE	High	[K].VNKGDHLMIN.[E]		FALSE	1	1	1	Q9KWU4	Q9KWU4 [1099-1108]		1	1140.58	High	High	2.75
	FALSE	High	[R].VTTEDPQNDFMPDTGK.[I]		FALSE	1	1	1	Q9KWU4	Q9KWU4 [349-364]		0	1794.79	High	High	2.75
	FALSE	High	[K].VVGDMALYMVQN.[N]		FALSE	1	1	2	Q9KWU4	Q9KWU4 [881-892]		0	1339.64	High	High	2.48
	FALSE	High	[K].VVGDMALYMVQNNLTEK.[D]		FALSE	1	1	7	Q9KWU4	Q9KWU4 [881-897]		0	1924.95	High	High	4.29
	FALSE	High	[K].VVGDMALYMVQNNLTEK.[D]	1xOxidation [M9]	FALSE	1	1	1	Q9KWU4	Q9KWU4 [881-897]		0	1940.95	High	High	3.38
	FALSE	High	[K].VVGDMALYMVQNNLTEKDVYEK.[G]		FALSE	1	1	3	Q9KWU4	Q9KWU4 [881-902]		1	2559.25	High	High	4.42
	FALSE	High	[K].VVGDMALYMVQNNLTEKDVYEKGESLDFPDSVVELFK.[G]		FALSE	1	1	1	Q9KWU4	Q9KWU4 [881-917]		2	4222.06	High	High	4.11
	FALSE	High	[R].VVYFELNGQPR.[E]		FALSE	1	1	3	Q9KWU4	Q9KWU4 [1043-1053]		0	1321.69	High	High	2.62
	FALSE	Medium	[R].VVYFELNGQPR.[E]	1xDeamidated [N7]	FALSE	1	1	1	Q9KWU4	Q9KWU4 [1043-1053]		0	1322.67	Medium	Medium	2.28
	FALSE	High	[V].VYFELNGQPR.[E]		FALSE	1	1	1	Q9KWU4	Q9KWU4 [1044-1053]		0	1222.62	High	High	2.36
	FALSE	High	[M].WGGATFDVAYR.[F]		FALSE	1	1	1	Q9KWU4	Q9KWU4 [578-588]		0	1242.59	High	High	2.38
	FALSE	High	[Q].YDTSFIDTTPELFNFPK.[Q]		FALSE	1	1	2	Q9KWU4	Q9KWU4 [447-463]		0	2034.97	High	High	4.33
	FALSE	High	[R].YKADEAYLVGEGK.[K]		FALSE	1	1	1	Q9KWU4	Q9KWU4 [47-59]		1	1442.72	High	High	2.92
	FALSE	High	[T].YIGNVTVNGFPGIGK.[K]		FALSE	1	1	1	Q9KWU4	Q9KWU4 [474-488]		0	1535.82	High	High	3.45
FALSE	Master Protein	P00761 SWISS-PROT:P00761	Trypsin - Sus scrofa (Pig).	29	TRUE	13	67	13	231	24.4	7.18	241.25	13	0	High	1
	Checked	Confidence	Annotated Sequence	Modifications	Contaminant	# Protein Groups	# Proteins	# PSMs	Master Protein Accessions	Positions in Master Proteins	Modifications in Master Proteins	# Missed Cleavages	Theo. MH+ [Da]	Found in Sample: [S1] 221102_DQ_458_Ba_2_Slot1-54_1_12702_6.0.313	Confidence (by Search Engine): Sequest HT	XCorr (by Search Engine): Sequest HT
	FALSE	High	[R].LGEHNIDVLEGN.[E]		TRUE	1	1	2	P00761 SWISS-PROT:P00761	P00761 SWISS-PROT:P00761 [58-69]		0	1309.64	High	High	3.15
	FALSE	High	[R].LGEHNIDVLEGNE.[Q]		TRUE	1	1	1	P00761 SWISS-PROT:P00761	P00761 SWISS-PROT:P00761 [58-70]		0	1438.68	High	High	3.17
	FALSE	High	[R].LGEHNIDVLEGNEQ.[F]		TRUE	1	1	2	P00761 SWISS-PROT:P00761	P00761 SWISS-PROT:P00761 [58-71]		0	1566.74	High	High	3.78
	FALSE	High	[R].LGEHNIDVLEGNEQF.[I]		TRUE	1	1	3	P00761 SWISS-PROT:P00761	P00761 SWISS-PROT:P00761 [58-72]		0	1713.81	High	High	4.12
	FALSE	High	[R].LGEHNIDVLEGNEQFI.[N]		TRUE	1	1	2	P00761 SWISS-PROT:P00761	P00761 SWISS-PROT:P00761 [58-73]		0	1826.89	High	High	3.6
	FALSE	High	[R].LGEHNIDVLEGNEQFIN.[A]		TRUE	1	1	6	P00761 SWISS-PROT:P00761	P00761 SWISS-PROT:P00761 [58-74]		0	1940.93	High	High	3.6
	FALSE	High	[R].LGEHNIDVLEGNEQFIN.[A]	1xDeamidated [N/Q]	TRUE	1	1	5	P00761 SWISS-PROT:P00761	P00761 SWISS-PROT:P00761 [58-74]		0	1941.92	High	High	4.31
	FALSE	High	[R].LGEHNIDVLEGNEQFINA.[A]		TRUE	1	1	6	P00761 SWISS-PROT:P00761	P00761 SWISS-PROT:P00761 [58-75]		0	2011.97	High	High	5
	FALSE	High	[R].LGEHNIDVLEGNEQFINA.[A]	1xDeamidated [Q/N]	TRUE	1	1	2	P00761 SWISS-PROT:P00761	P00761 SWISS-PROT:P00761 [58-75]		0	2012.96	High	High	4.17
	FALSE	High	[R].LGEHNIDVLEGNEQFINAA.[K]		TRUE	1	1	19	P00761 SWISS-PROT:P00761	P00761 SWISS-PROT:P00761 [58-76]		0	2083.01	High	High	5.18
	FALSE	High	[R].LGEHNIDVLEGNEQFINAA.[K]	1xDeamidated [N/Q]	TRUE	1	1	6	P00761 SWISS-PROT:P00761	P00761 SWISS-PROT:P00761 [58-76]		0	2083.99	High	High	4.88
	FALSE	High	[R].LGEHNIDVLEGNEQFINAAK.[I]		TRUE	1	1	3	P00761 SWISS-PROT:P00761	P00761 SWISS-PROT:P00761 [58-77]		0	2211.1	High	High	4.5
	FALSE	High	[K].IITHPNFNGNTLDNDIM.[L]	1xDeamidated [N8]	TRUE	1	1	2	P00761 SWISS-PROT:P00761	P00761 SWISS-PROT:P00761 [78-94]		0	1929.9	High	High	3.94
	FALSE	High	[K].IITHPNFNGNTLDNDIML.[I]	1xDeamidated [N8]	TRUE	1	1	2	P00761 SWISS-PROT:P00761	P00761 SWISS-PROT:P00761 [78-95]		0	2042.99	High	High	3.1
	FALSE	High	[K].IITHPNFNGNTLDNDIML.[I]	2xDeamidated [N10; N14]	TRUE	1	1	1	P00761 SWISS-PROT:P00761	P00761 SWISS-PROT:P00761 [78-95]		0	2043.97	High	High	2.58
	FALSE	Medium	[K].IVGGYTCAANSIPYQVS.[L]		TRUE	1	1	1	P00761 SWISS-PROT:P00761	P00761 SWISS-PROT:P00761 [9-25]		0	1742.84	Medium	Medium	2.11
	FALSE	High	[N].YVNWIQQTIAAN.[-]		TRUE	1	1	2	P00761 SWISS-PROT:P00761	P00761 SWISS-PROT:P00761 [220-231]		0	1420.72	High	High	2.73
	FALSE	Medium	[N].YVNWIQQTIAAN.[-]	1xDeamidated [N/Q]	TRUE	1	1	2	P00761 SWISS-PROT:P00761	P00761 SWISS-PROT:P00761 [220-231]		0	1421.71	Medium	Medium	2.3
FALSE	Master Protein	P02968	Flagellin OS=Bacillus subtilis (strain 168) GN=hag PE=1 SV=2	73	FALSE	31	56	31	304	32.6	5.14	206.6	31	0	High	1
	Checked	Confidence	Annotated Sequence	Modifications	Contaminant	# Protein Groups	# Proteins	# PSMs	Master Protein Accessions	Positions in Master Proteins	Modifications in Master Proteins	# Missed Cleavages	Theo. MH+ [Da]	Found in Sample: [S1] 221102_DQ_458_Ba_2_Slot1-54_1_12702_6.0.313	Confidence (by Search Engine): Sequest HT	XCorr (by Search Engine): Sequest HT
	FALSE	High	[N].AADTADIGFDAQLK.[V]		FALSE	1	1	2	P02968	P02968 [206-219]		0	1435.71	High	High	3.19
	FALSE	High	[I].AALHSVNDLDVTK.[F]		FALSE	1	1	1	P02968	P02968 [189-201]		0	1382.73	High	High	2.75
	FALSE	High	[Q].ANQQPQNVLQLLR.[-]		FALSE	1	2	1	P02968	P02968 [292-304]		0	1521.85	High	High	2.43
	FALSE	High	[K].ATDLQSIQDEISALTDEIDGISNR.[T]		FALSE	1	1	5	P02968	P02968 [106-129]		0	2604.26	High	High	5.62
	FALSE	High	[N].ATQQISVNIEDMGADALGIK.[E]		FALSE	1	1	2	P02968	P02968 [163-182]		0	2074.05	High	High	4.44
	FALSE	High	[A].DGSIAALHSVNDLDVTK.[F]		FALSE	1	1	1	P02968	P02968 [185-201]		0	1754.89	High	High	3.04
	FALSE	High	[K].EADGSIAALHSVNDLDVTK.[F]		FALSE	1	1	4	P02968	P02968 [183-201]		0	1954.97	High	High	5.45
	FALSE	High	[R].ELVVQAGNTGTQDK.[A]		FALSE	1	1	3	P02968	P02968 [92-105]		0	1459.74	High	High	3.21
	FALSE	High	[K].FADNAADTADIGFDAQLK.[V]		FALSE	1	1	4	P02968	P02968 [202-219]		0	1882.88	High	High	4.92
	FALSE	High	[D].GSIAALHSVNDLDVTK.[F]		FALSE	1	1	1	P02968	P02968 [186-201]		0	1639.86	High	High	3.78
	FALSE	High	[L].HSVNDLDVTK.[F]		FALSE	1	1	2	P02968	P02968 [192-201]		0	1127.57	High	High	3.46
	FALSE	Medium	[K].KLLDGTYK.[V]		FALSE	1	1	1	P02968	P02968 [136-143]		1	937.535	Medium	Medium	2.2
	FALSE	High	[S].IAALHSVNDLDVTK.[F]		FALSE	1	1	1	P02968	P02968 [188-201]		0	1495.81	High	High	2.96
	FALSE	High	[M].LAQANQQPQNVLQLLR.[-]		FALSE	1	2	1	P02968	P02968 [289-304]		0	1834.03	High	High	3.14
	FALSE	High	[R].LEHTINNLSASGENLTAA.[E]		FALSE	1	1	2	P02968	P02968 [242-259]		0	1854.92	High	High	3.86
	FALSE	High	[R].LEHTINNLSASGENLTAAESR.[I]		FALSE	1	1	2	P02968	P02968 [242-262]		0	2227.09	High	High	3.71
	FALSE	Medium	[R].IRDVDMAK.[E]		FALSE	1	2	2	P02968	P02968 [263-270]		1	947.498	Medium	Medium	2.21
	FALSE	High	[K].NLVFQIGANATQ.[Q]		FALSE	1	1	1	P02968	P02968 [154-165]		0	1275.67	High	High	3.09
	FALSE	High	[K].NLVFQIGANATQQ.[I]		FALSE	1	1	1	P02968	P02968 [154-166]		0	1403.73	High	High	2.39
	FALSE	High	[K].NNILSQASQAML.[A]		FALSE	1	1	2	P02968	P02968 [278-289]		0	1289.65	High	High	2.76
	FALSE	High	[K].NNILSQASQAMLAQ.[A]		FALSE	1	1	2	P02968	P02968 [278-291]		0	1488.75	High	High	3.08
	FALSE	Medium	[K].NNILSQASQAMLAQ.[A]	1xDeamidated [N2]	FALSE	1	1	1	P02968	P02968 [278-291]		0	1489.73	Medium	Medium	2.18
	FALSE	Medium	[A].NQQPQNVLQLLR.[-]		FALSE	1	2	1	P02968	P02968 [293-304]		0	1450.81	Medium	Medium	2.3
	FALSE	High	[K].NSQDGISLIQTAEGALTETH.[A]		FALSE	1	1	1	P02968	P02968 [65-84]		0	2085.01	High	High	4.82
	FALSE	High	[K].NSQDGISLIQTAEGALTETHAIL.[Q]		FALSE	1	1	2	P02968	P02968 [65-87]		0	2382.21	High	High	4.73
	FALSE	High	[K].NSQDGISLIQTAEGALTETHAILQR.[V]		FALSE	1	1	3	P02968	P02968 [65-89]		0	2666.37	High	High	7.25
	FALSE	High	[K].NSQDGISLIQTAEGALTETHAILQR.[V]	1xDeamidated [Q3]	FALSE	1	1	1	P02968	P02968 [65-89]		0	2667.36	High	High	5.02
	FALSE	High	[N].RAGDDAAGLAISEK.[M]		FALSE	1	1	1	P02968	P02968 [38-51]		1	1373.7	High	High	2.7
	FALSE	High	[Q].SIQDEISALTDEIDGISNR.[T]		FALSE	1	1	1	P02968	P02968 [111-129]		0	2076.01	High	High	3.21
	FALSE	High	[N].SQDGISLIQTAEGALTETHAILQR.[V]		FALSE	1	1	1	P02968	P02968 [66-89]		0	2552.33	High	High	3.98
	FALSE	High	[S].VNIEDMGADALGIK.[E]		FALSE	1	1	1	P02968	P02968 [169-182]		0	1445.73	High	High	3.66
	FALSE	High	[R].VRELVVQAGNTGTQDK.[A]		FALSE	1	1	1	P02968	P02968 [90-105]		1	1714.91	High	High	2.41
	FALSE	High	[K].VVDEAINQVSSQR.[A]		FALSE	1	1	1	P02968	P02968 [220-232]		0	1444.74	High	High	3.3
FALSE	Master Protein	P39067	Acetoin utilization protein AcuC OS=Bacillus subtilis (strain 168) GN=acuC PE=3 SV=1	58	FALSE	35	62	35	387	43	5.43	196.69	35	0	High	1
	Checked	Confidence	Annotated Sequence	Modifications	Contaminant	# Protein Groups	# Proteins	# PSMs	Master Protein Accessions	Positions in Master Proteins	Modifications in Master Proteins	# Missed Cleavages	Theo. MH+ [Da]	Found in Sample: [S1] 221102_DQ_458_Ba_2_Slot1-54_1_12702_6.0.313	Confidence (by Search Engine): Sequest HT	XCorr (by Search Engine): Sequest HT
	FALSE	Medium	[H].AANLGGGLHHGFR.[G]		FALSE	1	1	1	P39067	P39067 [124-136]		0	1306.68	Medium	Medium	2.32
	FALSE	High	[R].DSVFIYSPSYQTY.[M]		FALSE	1	1	2	P39067	P39067 [3-15]		0	1569.71	High	High	2.99
	FALSE	High	[S].FNIPLDAFTEDDSFLEAYR.[T]		FALSE	1	1	1	P39067	P39067 [218-236]		0	2263.06	High	High	3.25
	FALSE	High	[L].FPGTGQIQEK.[G]		FALSE	1	1	1	P39067	P39067 [199-208]		0	1104.57	High	High	2.79
	FALSE	Medium	[L].GGGLHHGFR.[G]		FALSE	1	1	2	P39067	P39067 [128-136]		0	937.475	Medium	Medium	2.27
	FALSE	High	[K].GIDPGHEIPPEWIVK.[W]		FALSE	1	1	6	P39067	P39067 [321-335]		0	1686.88	High	High	3.08
	FALSE	High	[K].GYGYSFNIPLDAFTEDDSFLE.[A]		FALSE	1	1	1	P39067	P39067 [213-233]		0	2400.06	High	High	3.73
	FALSE	High	[K].GYGYSFNIPLDAFTEDDSFLEAYR.[T]		FALSE	1	1	2	P39067	P39067 [213-236]		0	2790.26	High	High	4.07
	FALSE	High	[L].HAANLGGGLHHGFR.[G]		FALSE	1	1	1	P39067	P39067 [123-136]		0	1443.74	High	High	2.56
	FALSE	Medium	[R].LASEEELSLVHTD.[D]		FALSE	1	1	1	P39067	P39067 [51-63]		0	1442.7	Medium	Medium	2.22
	FALSE	Medium	[R].LASEEELSLVHTDDYIQ.[A]		FALSE	1	1	1	P39067	P39067 [51-67]		0	1961.93	Medium	Medium	2.21
	FALSE	High	[R].LASEEELSLVHTDDYIQAVK.[L]		FALSE	1	1	7	P39067	P39067 [51-70]		0	2260.13	High	High	5.26
	FALSE	High	[W].IAVGGGGYDIWR.[V]		FALSE	1	1	2	P39067	P39067 [295-306]		0	1263.65	High	High	2.96
	FALSE	High	[T].INAFDDGDIVTPR.[L]		FALSE	1	1	2	P39067	P39067 [38-50]		0	1432.71	High	High	2.89
	FALSE	High	[K].LPAEEGESYGLGTEDTPVFAGM.[H]		FALSE	1	1	1	P39067	P39067 [77-98]		0	2270.02	High	High	3.71
	FALSE	High	[K].LPAEEGESYGLGTEDTPVFAGMHEAA.[S]		FALSE	1	1	2	P39067	P39067 [77-102]		0	2678.19	High	High	4.14
	FALSE	High	[Y].MFHQEHPFNQQR.[V]		FALSE	1	1	3	P39067	P39067 [16-27]		0	1598.73	High	High	3.03
	FALSE	Medium	[Y].MFHQEHPFNQQR.[V]	1xOxidation [M1]	FALSE	1	1	1	P39067	P39067 [16-27]		0	1614.72	Medium	Medium	2.2
	FALSE	Medium	[-].MRDSVFIYSPSYQT.[Y]		FALSE	1	1	1	P39067	P39067 [1-14]		1	1693.79	Medium	Medium	2.34
	FALSE	High	[-].MRDSVFIYSPSYQTY.[M]	1xOxidation [M1]	FALSE	1	1	1	P39067	P39067 [1-15]		1	1872.85	High	High	3.52
	FALSE	High	[A].NLGGGLHHGFR.[G]		FALSE	1	1	1	P39067	P39067 [126-136]		0	1164.6	High	High	3.37
	FALSE	High	[F].NIPLDAFTEDDSFLEAYR.[T]		FALSE	1	1	2	P39067	P39067 [219-236]		0	2115.99	High	High	3.36
	FALSE	Medium	[F].PGTGQIQEK.[G]		FALSE	1	1	1	P39067	P39067 [200-208]		0	957.5	Medium	Medium	2.26
	FALSE	High	[L].SATINIYEEIPR.[L]		FALSE	1	1	1	P39067	P39067 [269-280]		0	1405.73	High	High	2.97
	FALSE	High	[Y].SFNIPLDAFTEDDSFLEAYR.[T]		FALSE	1	1	1	P39067	P39067 [217-236]		0	2350.09	High	High	3.28
	FALSE	High	[R].TAASEVAAYFEPDVIIS.[Q]		FALSE	1	1	1	P39067	P39067 [237-253]		0	1782.88	High	High	2.62
	FALSE	High	[R].TAASEVAAYFEPDVIISQ.[N]		FALSE	1	1	1	P39067	P39067 [237-254]		0	1910.94	High	High	3.94
	FALSE	High	[R].TAASEVAAYFEPDVIISQN.[G]		FALSE	1	1	2	P39067	P39067 [237-255]		0	2024.98	High	High	4.17
	FALSE	High	[R].TAASEVAAYFEPDVIISQNGADAHYYDPLTHL.[S]		FALSE	1	1	1	P39067	P39067 [237-268]		0	3478.64	High	High	3.29
	FALSE	High	[R].TAASEVAAYFEPDVIISQNGADAHYYDPLTHLSATINIYEEIPR.[L]		FALSE	1	1	2	P39067	P39067 [237-280]		0	4865.36	High	High	4.16
	FALSE	High	[R].TAASEVAAYFEPDVIISQNGADAHYYDPLTHLSATINIYEEIPR.[L]	1xDeamidated [N/Q]	FALSE	1	1	2	P39067	P39067 [237-280]		0	4866.34	High	High	3.59
	FALSE	High	[F].TEDDSFLEAYR.[T]		FALSE	1	1	1	P39067	P39067 [226-236]		0	1345.59	High	High	2.83
	FALSE	High	[K].TINAFDDGDIVTPR.[L]		FALSE	1	1	1	P39067	P39067 [37-50]		0	1533.75	High	High	3.67
	FALSE	High	[A].VGGGGYDIWR.[V]		FALSE	1	1	2	P39067	P39067 [297-306]		0	1079.53	High	High	2.37
	FALSE	High	[R].VLYIDTDAHHGDGVQFT.[F]		FALSE	1	1	1	P39067	P39067 [163-179]		0	1887.89	High	High	4.2
	FALSE	High	[K].WIAVGGGGYDIWR.[V]		FALSE	1	1	1	P39067	P39067 [294-306]		0	1449.73	High	High	2.91
	FALSE	Medium	[R].YLFPGTGQIQEK.[G]		FALSE	1	1	2	P39067	P39067 [197-208]		0	1380.72	Medium	Medium	2.31
FALSE	Master Protein	P33166	Elongation factor Tu OS=Bacillus subtilis (strain 168) GN=tuf PE=1 SV=1	53	FALSE	27	50	27	396	43.6	5.01	171.4	27	0	High	1
	Checked	Confidence	Annotated Sequence	Modifications	Contaminant	# Protein Groups	# Proteins	# PSMs	Master Protein Accessions	Positions in Master Proteins	Modifications in Master Proteins	# Missed Cleavages	Theo. MH+ [Da]	Found in Sample: [S1] 221102_DQ_458_Ba_2_Slot1-54_1_12702_6.0.313	Confidence (by Search Engine): Sequest HT	XCorr (by Search Engine): Sequest HT
	FALSE	High	[A].AQMDGAILVVSAADGPMPQTR.[E]		FALSE	1	1	2	P33166	P33166 [98-118]		0	2128.05	High	High	3.98
	FALSE	Medium	[M].DAVDEYIPTPER.[D]		FALSE	1	1	1	P33166	P33166 [195-206]		0	1404.66	Medium	Medium	2.28
	FALSE	High	[G].DEVEIIGLQEENKK.[T]		FALSE	1	1	1	P33166	P33166 [242-255]		1	1643.85	High	High	3.58
	FALSE	High	[R].DLLSEYDFPGDDVPVVK.[G]		FALSE	1	1	3	P33166	P33166 [157-173]		0	1907.93	High	High	3.99
	FALSE	High	[R].DTEKPFMMPVEDVFSIT.[G]		FALSE	1	1	2	P33166	P33166 [207-223]		0	1985.92	High	High	2.66
	FALSE	High	[R].DTEKPFMMPVEDVFSITGR.[G]		FALSE	1	1	1	P33166	P33166 [207-225]		0	2199.05	High	High	3.87
	FALSE	High	[V].GDEVEIIGLQEENKK.[T]		FALSE	1	1	1	P33166	P33166 [241-255]		1	1700.87	High	High	3.4
	FALSE	Medium	[R].GITISTAHVEYETE.[T]		FALSE	1	1	1	P33166	P33166 [61-74]		0	1549.74	Medium	Medium	2.1
	FALSE	High	[R].GITISTAHVEYETETR.[H]		FALSE	1	1	2	P33166	P33166 [61-76]		0	1806.89	High	High	4.37
	FALSE	High	[R].GQVLAKPGTITPH.[S]		FALSE	1	1	1	P33166	P33166 [292-304]		0	1318.75	High	High	3.78
	FALSE	High	[K].GTAMAYDQIDGAPEER.[E]		FALSE	1	1	1	P33166	P33166 [43-58]		0	1723.76	High	High	4.18
	FALSE	High	[L].LDYAEAGDNIGALLR.[G]		FALSE	1	1	1	P33166	P33166 [268-282]		0	1590.81	High	High	3.3
	FALSE	High	[K].IFELMDAVDEYIPTPER.[D]		FALSE	1	1	3	P33166	P33166 [190-206]		0	2037.98	High	High	4.4
	FALSE	High	[K].IFELMDAVDEYIPTPER.[D]	1xOxidation [M5]	FALSE	1	1	2	P33166	P33166 [190-206]		0	2053.98	High	High	3.39
	FALSE	High	[K].LLDYAEAGDNIGAL.[L]		FALSE	1	1	2	P33166	P33166 [267-280]		0	1434.71	High	High	3.02
	FALSE	High	[K].LLDYAEAGDNIGALLR.[G]		FALSE	1	1	3	P33166	P33166 [267-282]		0	1703.9	High	High	4.45
	FALSE	High	[G].ITISTAHVEYETETR.[H]		FALSE	1	1	2	P33166	P33166 [62-76]		0	1749.87	High	High	3.85
	FALSE	High	[F].MMPVEDVFSITGR.[G]		FALSE	1	1	1	P33166	P33166 [213-225]		0	1481.71	High	High	2.59
	FALSE	Medium	[K].NMITGAAQMDGAIL.[V]		FALSE	1	1	1	P33166	P33166 [92-105]		0	1405.68	Medium	Medium	2.33
	FALSE	High	[K].NMITGAAQMDGAILVVSAADGPMPQTR.[E]		FALSE	1	1	1	P33166	P33166 [92-118]		0	2715.33	High	High	4.53
	FALSE	High	[K].NVGVPYIVVFLNK.[C]		FALSE	1	1	3	P33166	P33166 [126-138]		0	1461.85	High	High	3.33
	FALSE	High	[A].QMDGAILVVSAADGPMPQTR.[E]		FALSE	1	1	1	P33166	P33166 [99-118]		0	2057.02	High	High	3.86
	FALSE	High	[K].SHANIGTIGHVDHGK.[T]		FALSE	1	1	2	P33166	P33166 [11-25]		0	1542.78	High	High	4.51
	FALSE	Medium	[S].TAHVEYETETR.[H]		FALSE	1	1	1	P33166	P33166 [66-76]		0	1335.62	Medium	Medium	2.21
	FALSE	High	[K].TTLTAAITTVLHK.[K]		FALSE	1	1	4	P33166	P33166 [26-38]		0	1369.8	High	High	3.3
	FALSE	Medium	[K].TTLTAAITTVLHKK.[S]		FALSE	1	1	1	P33166	P33166 [26-39]		1	1497.9	Medium	Medium	3.04
	FALSE	High	[K].TTVTGVEMFR.[K]		FALSE	1	1	2	P33166	P33166 [256-265]		0	1140.57	High	High	2.45
	FALSE	High	[K].VGDEVEIIGLQEENKK.[T]		FALSE	1	1	4	P33166	P33166 [240-255]		1	1799.94	High	High	4.41
FALSE	Master Protein	P13800	Transcriptional regulatory protein DegU OS=Bacillus subtilis (strain 168) GN=degU PE=1 SV=2	66	FALSE	19	38	19	229	25.9	6.04	128.65	19	0	High	1
	Checked	Confidence	Annotated Sequence	Modifications	Contaminant	# Protein Groups	# Proteins	# PSMs	Master Protein Accessions	Positions in Master Proteins	Modifications in Master Proteins	# Missed Cleavages	Theo. MH+ [Da]	Found in Sample: [S1] 221102_DQ_458_Ba_2_Slot1-54_1_12702_6.0.313	Confidence (by Search Engine): Sequest HT	XCorr (by Search Engine): Sequest HT
	FALSE	Medium	[L].ATSGVSAHPQHEVYPEIR.[R]		FALSE	1	1	1	P13800	P13800 [143-160]		0	1977.98	Medium	Medium	2.3
	FALSE	High	[M].DINMPNVNGVEATK.[Q]		FALSE	1	1	1	P13800	P13800 [56-69]		0	1501.73	High	High	2.51
	FALSE	High	[R].GIGESLFISEK.[T]		FALSE	1	1	2	P13800	P13800 [185-195]		0	1179.63	High	High	2.37
	FALSE	High	[R].LATSGVSAHPQHEVYPEIR.[R]		FALSE	1	1	1	P13800	P13800 [142-160]		0	2091.06	High	High	3.68
	FALSE	High	[R].ILDFEPTFEVVAEGDDGDEAAR.[I]		FALSE	1	1	4	P13800	P13800 [22-43]		0	2395.09	High	High	3.64
	FALSE	Medium	[R].IVEHYHPDVVIM.[D]		FALSE	1	1	1	P13800	P13800 [44-55]		0	1451.74	Medium	Medium	2.3
	FALSE	Medium	[R].IVEHYHPDVVIMDINMPNVNGVE.[A]		FALSE	1	1	1	P13800	P13800 [44-66]		0	2634.27	Medium	Medium	2.95
	FALSE	High	[R].IVEHYHPDVVIMDINMPNVNGVEATK.[Q]		FALSE	1	1	5	P13800	P13800 [44-69]		0	2934.45	High	High	6.11
	FALSE	High	[R].IVEHYHPDVVIMDINMPNVNGVEATK.[Q]	1xDeamidated [N20]	FALSE	1	1	2	P13800	P13800 [44-69]		0	2935.43	High	High	5.12
	FALSE	High	[R].IVEHYHPDVVIMDINMPNVNGVEATK.[Q]	1xOxidation [M16]	FALSE	1	1	1	P13800	P13800 [44-69]		0	2950.44	High	High	5.34
	FALSE	Medium	[N].IVIIDDHQLFR.[E]		FALSE	1	1	1	P13800	P13800 [6-16]		0	1368.76	Medium	Medium	2.19
	FALSE	High	[K].NHVSNILQK.[M]		FALSE	1	1	1	P13800	P13800 [199-207]		0	1052.58	High	High	2.7
	FALSE	High	[V].NIVIIDDHQLFR.[E]		FALSE	1	1	2	P13800	P13800 [5-16]		0	1482.81	High	High	2.82
	FALSE	High	[K].QLVELYPESK.[V]		FALSE	1	1	3	P13800	P13800 [70-79]		0	1205.64	High	High	2.6
	FALSE	High	[M].TKVNIVIIDDHQLFR.[E]		FALSE	1	1	3	P13800	P13800 [2-16]		1	1811.02	High	High	4.07
	FALSE	High	[V].VAEGGSYLHPK.[V]		FALSE	1	1	1	P13800	P13800 [120-130]		0	1157.59	High	High	2.67
	FALSE	High	[I].VIIDDHQLFR.[E]		FALSE	1	1	1	P13800	P13800 [7-16]		0	1255.68	High	High	2.43
	FALSE	High	[K].VIILSIHDDENYVTHALK.[T]		FALSE	1	1	1	P13800	P13800 [80-97]		0	2080.11	High	High	3.67
	FALSE	High	[K].VNIVIIDDHQLFR.[E]		FALSE	1	1	3	P13800	P13800 [4-16]		0	1581.87	High	High	3.5
	FALSE	Medium	[K].VTHNLVNEFR.[R]		FALSE	1	1	1	P13800	P13800 [131-140]		0	1228.64	Medium	Medium	2.35
	FALSE	High	[K].VVAEGGSYLHPK.[V]		FALSE	1	1	2	P13800	P13800 [119-130]		0	1256.66	High	High	2.43
FALSE	Master Protein	P17820	Chaperone protein DnaK OS=Bacillus subtilis (strain 168) GN=dnaK PE=1 SV=3	53	FALSE	27	39	27	611	66	4.87	127.31	27	0	High	1
	Checked	Confidence	Annotated Sequence	Modifications	Contaminant	# Protein Groups	# Proteins	# PSMs	Master Protein Accessions	Positions in Master Proteins	Modifications in Master Proteins	# Missed Cleavages	Theo. MH+ [Da]	Found in Sample: [S1] 221102_DQ_458_Ba_2_Slot1-54_1_12702_6.0.313	Confidence (by Search Engine): Sequest HT	XCorr (by Search Engine): Sequest HT
	FALSE	High	[R].AKDLGTGKEQNITIK.[S]		FALSE	1	1	1	P17820	P17820 [458-472]		2	1615.9	High	High	3.06
	FALSE	High	[R].AKFEELSSHLVER.[T]		FALSE	1	1	1	P17820	P17820 [273-285]		1	1544.81	High	High	3.81
	FALSE	High	[K].AKKDELQTIVQELSMK.[L]		FALSE	1	1	1	P17820	P17820 [556-571]		2	1861.01	High	High	3.8
	FALSE	Medium	[K].AVITVPAYFNDAER.[Q]		FALSE	1	1	2	P17820	P17820 [112-125]		0	1565.8	Medium	Medium	2.22
	FALSE	High	[Q].DAGLSASEIDKVILVGGSTR.[I]		FALSE	1	1	2	P17820	P17820 [296-315]		1	1988.07	High	High	2.39
	FALSE	High	[K].DLSGVSSTQISLPFITA.[G]		FALSE	1	1	1	P17820	P17820 [242-258]		0	1735.91	High	High	2.46
	FALSE	High	[K].DLSGVSSTQISLPFITAGEAGPLHLELTLTR.[A]		FALSE	1	1	1	P17820	P17820 [242-272]		0	3223.72	High	High	4.06
	FALSE	High	[K].DVVLLDVTPLSLGIE.[T]		FALSE	1	1	1	P17820	P17820 [358-372]		0	1582.89	High	High	2.93
	FALSE	High	[K].DVVLLDVTPLSLGIETMGGVFTK.[L]		FALSE	1	1	1	P17820	P17820 [358-380]		0	2404.3	High	High	2.76
	FALSE	High	[K].DYTPQEVSAIILQHLK.[S]		FALSE	1	1	2	P17820	P17820 [83-98]		0	1855	High	High	2.74
	FALSE	High	[R].FQLTDIPPAPR.[G]		FALSE	1	1	2	P17820	P17820 [427-437]		0	1254.68	High	High	2.69
	FALSE	High	[A].GEAGPLHLELTLTR.[A]		FALSE	1	1	1	P17820	P17820 [259-272]		0	1506.83	High	High	2.57
	FALSE	High	[K].GVNPDEVVALGAAIQGGVITGDVK.[D]		FALSE	1	1	1	P17820	P17820 [334-357]		0	2279.22	High	High	4.24
	FALSE	High	[R].GVPQIEVSFDIDKNGIVNVR.[A]		FALSE	1	1	1	P17820	P17820 [438-457]		1	2199.18	High	High	3.2
	FALSE	High	[R].HMGTDYKVEIEGK.[D]		FALSE	1	1	2	P17820	P17820 [70-82]		1	1506.73	High	High	3.58
	FALSE	High	[K].KDELQTIVQELSMK.[L]		FALSE	1	1	3	P17820	P17820 [558-571]		1	1661.88	High	High	3.99
	FALSE	High	[R].LGGDDFDQVIIDHLVSEFK.[K]		FALSE	1	1	2	P17820	P17820 [197-215]		0	2147.07	High	High	4.52
	FALSE	High	[R].LGGDDFDQVIIDHLVSEFKK.[E]		FALSE	1	1	3	P17820	P17820 [197-216]		1	2275.16	High	High	4.98
	FALSE	High	[R].IINEPTAAALAYGLDK.[T]		FALSE	1	1	2	P17820	P17820 [142-157]		0	1659.9	High	High	3.91
	FALSE	High	[R].NEADQLVFQTEK.[T]		FALSE	1	1	2	P17820	P17820 [507-518]		0	1421.69	High	High	3.62
	FALSE	High	[R].QALQDAGLSASEIDK.[V]		FALSE	1	1	1	P17820	P17820 [292-306]		0	1545.78	High	High	3.21
	FALSE	High	[R].QALQDAGLSASEIDKVILVGGSTR.[I]		FALSE	1	1	1	P17820	P17820 [292-315]		1	2428.3	High	High	3.47
	FALSE	High	[R].QSITNPNTIMSIK.[R]		FALSE	1	1	1	P17820	P17820 [56-68]		0	1446.76	High	High	2.87
	FALSE	High	[L].SLGIETMGGVFTK.[L]		FALSE	1	1	1	P17820	P17820 [368-380]		0	1339.69	High	High	3.08
	FALSE	High	[K].SQVFSTAADNQTAVDIH.[V]		FALSE	1	1	1	P17820	P17820 [393-409]		0	1803.85	High	High	3.54
	FALSE	High	[K].SQVFSTAADNQTAVDIHVLQGERPMSADNK.[T]		FALSE	1	1	1	P17820	P17820 [393-422]		0	3229.55	High	High	3.35
	FALSE	High	[K].SYAESYLGETVSK.[A]		FALSE	1	1	1	P17820	P17820 [99-111]		0	1433.68	High	High	3.18
FALSE	Master Protein	O07597	D-alanine aminotransferase OS=Bacillus subtilis (strain 168) GN=dat PE=3 SV=1	55	FALSE	15	32	15	282	31.2	5.12	111.96	15	0	High	1
	Checked	Confidence	Annotated Sequence	Modifications	Contaminant	# Protein Groups	# Proteins	# PSMs	Master Protein Accessions	Positions in Master Proteins	Modifications in Master Proteins	# Missed Cleavages	Theo. MH+ [Da]	Found in Sample: [S1] 221102_DQ_458_Ba_2_Slot1-54_1_12702_6.0.313	Confidence (by Search Engine): Sequest HT	XCorr (by Search Engine): Sequest HT
	FALSE	High	[R].AYEAGAFEAILLR.[D]		FALSE	1	1	4	O07597	O07597 [158-170]		0	1423.76	High	High	3.59
	FALSE	High	[R].DGVVTEGTSSNVYAVINGTVR.[T]		FALSE	1	1	4	O07597	O07597 [171-191]		0	2138.07	High	High	5.18
	FALSE	Medium	[R].DGVVTEGTSSNVYAVINGTVR.[T]	1xDeamidated [N17]	FALSE	1	1	1	O07597	O07597 [171-191]		0	2139.06	Medium	Medium	2.15
	FALSE	High	[R].GYQFGDGIYEVIR.[V]		FALSE	1	1	3	O07597	O07597 [23-35]		0	1516.74	High	High	3.22
	FALSE	High	[K].HQYEAGLEPQTTAYTF.[T]		FALSE	1	1	1	O07597	O07597 [100-115]		0	1855.85	High	High	2.42
	FALSE	High	[R].KHQYEAGLEPQTTAYTF.[T]		FALSE	1	1	2	O07597	O07597 [99-115]		1	1983.94	High	High	3.36
	FALSE	High	[R].KHQYEAGLEPQTTAYTFT.[V]		FALSE	1	1	3	O07597	O07597 [99-116]		1	2084.99	High	High	4.59
	FALSE	High	[K].KPEQEQAYGVAAITDEDLR.[W]		FALSE	1	1	1	O07597	O07597 [119-137]		0	2133.05	High	High	4.16
	FALSE	High	[K].LVQENAVSEGAVYIQ.[T]		FALSE	1	1	1	O07597	O07597 [76-90]		0	1619.83	High	High	3.51
	FALSE	High	[K].LVQENAVSEGAVYIQTTR.[G]		FALSE	1	1	2	O07597	O07597 [76-93]		0	1978.02	High	High	5.05
	FALSE	High	[K].NGIKLDETPVSEEELK.[Q]		FALSE	1	1	1	O07597	O07597 [215-230]		1	1800.92	High	High	3.55
	FALSE	High	[K].NGIKLDETPVSEEELK.[Q]	1xDeamidated [N1]	FALSE	1	1	1	O07597	O07597 [215-230]		1	1801.91	High	High	3.09
	FALSE	High	[K].QLQAAFQESIQQAA.[S]		FALSE	1	1	1	O07597	O07597 [266-279]		0	1532.77	High	High	3.26
	FALSE	High	[R].SAAEIGISLPFSIEDLEWDLQK.[L]		FALSE	1	1	3	O07597	O07597 [54-75]		0	2461.25	High	High	4.35
	FALSE	High	[F].SIEDLEWDLQK.[L]		FALSE	1	1	2	O07597	O07597 [65-75]		0	1375.67	High	High	2.83
	FALSE	High	[L].VQENAVSEGAVYIQTTR.[G]		FALSE	1	1	1	O07597	O07597 [77-93]		0	1864.94	High	High	3.18
	FALSE	High	[A].YEAGAFEAILLR.[D]		FALSE	1	1	1	O07597	O07597 [159-170]		0	1352.72	High	High	2.76
FALSE	Master Protein	P54512	Transcriptional regulator MntR OS=Bacillus subtilis (strain 168) GN=mntR PE=1 SV=2	66	FALSE	12	33	12	142	16.7	6.05	110.56	12	0	High	1
	Checked	Confidence	Annotated Sequence	Modifications	Contaminant	# Protein Groups	# Proteins	# PSMs	Master Protein Accessions	Positions in Master Proteins	Modifications in Master Proteins	# Missed Cleavages	Theo. MH+ [Da]	Found in Sample: [S1] 221102_DQ_458_Ba_2_Slot1-54_1_12702_6.0.313	Confidence (by Search Engine): Sequest HT	XCorr (by Search Engine): Sequest HT
	FALSE	High	[R].HELLEQFLR.[I]		FALSE	1	1	1	P54512	P54512 [77-85]		0	1184.64	High	High	2.43
	FALSE	Medium	[K].LDKDEYLIY.[E]		FALSE	1	1	1	P54512	P54512 [46-54]		1	1171.59	Medium	Medium	2.05
	FALSE	High	[K].LDKDEYLIYEK.[Y]		FALSE	1	1	1	P54512	P54512 [46-56]		1	1428.73	High	High	3.64
	FALSE	High	[R].IGDLVQYFEEDDAR.[K]		FALSE	1	1	4	P54512	P54512 [113-126]		0	1669.77	High	High	3.5
	FALSE	Medium	[K].IYNDVEGIEHHLS.[W]		FALSE	1	1	1	P54512	P54512 [94-106]		0	1525.73	Medium	Medium	2.16
	FALSE	High	[K].IYNDVEGIEHHLSWN.[S]		FALSE	1	1	2	P54512	P54512 [94-108]		0	1825.85	High	High	2.39
	FALSE	High	[K].IYNDVEGIEHHLSWNSIDR.[I]		FALSE	1	1	4	P54512	P54512 [94-112]		0	2297.09	High	High	4.23
	FALSE	High	[-].MTTPSMEDYIEQIYMLIEEK.[G]		FALSE	1	1	3	P54512	P54512 [1-20]		0	2464.13	High	High	4.54
	FALSE	High	[-].MTTPSMEDYIEQIYMLIEEK.[G]	1xOxidation [M1]	FALSE	1	1	1	P54512	P54512 [1-20]		0	2480.13	High	High	4.23
	FALSE	Medium	[K].MVQKLDKDEYLIYEK.[Y]	1xDeamidated [Q3]	FALSE	1	1	1	P54512	P54512 [42-56]		2	1915.97	Medium	Medium	2.24
	FALSE	High	[V].SDIAEALAVHPSSVTK.[M]		FALSE	1	1	2	P54512	P54512 [26-41]		0	1624.85	High	High	3.91
	FALSE	High	[M].TTPSMEDYIEQIYMLIEEK.[G]		FALSE	1	1	3	P54512	P54512 [2-20]		0	2333.09	High	High	3.62
	FALSE	High	[R].VSDIAEALAVHPSSVTK.[M]		FALSE	1	1	9	P54512	P54512 [25-41]		0	1723.92	High	High	4.69
FALSE	Master Protein	P80698	Trigger factor OS=Bacillus subtilis (strain 168) GN=tig PE=1 SV=3	52	FALSE	18	30	18	424	47.5	4.49	109.73	18	0	High	1
	Checked	Confidence	Annotated Sequence	Modifications	Contaminant	# Protein Groups	# Proteins	# PSMs	Master Protein Accessions	Positions in Master Proteins	Modifications in Master Proteins	# Missed Cleavages	Theo. MH+ [Da]	Found in Sample: [S1] 221102_DQ_458_Ba_2_Slot1-54_1_12702_6.0.313	Confidence (by Search Engine): Sequest HT	XCorr (by Search Engine): Sequest HT
	FALSE	High	[K].AENLEVSDEEVDAELTK.[M]		FALSE	1	1	2	P80698	P80698 [369-385]		0	1890.88	High	High	4.58
	FALSE	High	[K].AKELPELDDEFAK.[D]		FALSE	1	1	2	P80698	P80698 [244-256]		1	1504.75	High	High	3.34
	FALSE	High	[E].ALYQDALDILLPVEYPK.[A]		FALSE	1	1	1	P80698	P80698 [62-78]		0	1961.06	High	High	4.66
	FALSE	High	[K].ASENAEIDVPQAMVDTELDR.[M]		FALSE	1	1	2	P80698	P80698 [296-315]		0	2203.02	High	High	4.16
	FALSE	High	[K].AVEEAGIEPVDRPEIDVEK.[I]		FALSE	1	1	5	P80698	P80698 [79-97]		0	2095.06	High	High	4.14
	FALSE	High	[K].DIDEEVETLAELTEK.[T]		FALSE	1	1	2	P80698	P80698 [257-271]		0	1733.83	High	High	3.49
	FALSE	High	[K].DVEVTFPEEYHAEDLAGKPAVFK.[V]		FALSE	1	1	3	P80698	P80698 [214-236]		0	2591.27	High	High	4.37
	FALSE	Medium	[K].ELPELDDEFAK.[D]		FALSE	1	1	1	P80698	P80698 [246-256]		0	1305.62	Medium	Medium	2.32
	FALSE	High	[K].ELPELDDEFAKDIDEEVETLAELTEK.[T]		FALSE	1	1	1	P80698	P80698 [246-271]		1	3020.44	High	High	3.83
	FALSE	High	[R].FGVEALYQDALDILLPVEYPK.[A]		FALSE	1	1	2	P80698	P80698 [58-78]		0	2393.26	High	High	4.51
	FALSE	High	[K].GLGIEKDDTTVTDEDVQNELK.[A]		FALSE	1	1	1	P80698	P80698 [123-143]		1	2319.12	High	High	4.66
	FALSE	Medium	[K].IEKGESLIF.[T]		FALSE	1	1	1	P80698	P80698 [98-106]		1	1035.57	Medium	Medium	2.06
	FALSE	High	[K].IEKGESLIFTAK.[V]		FALSE	1	1	1	P80698	P80698 [98-109]		1	1335.75	High	High	3.18
	FALSE	High	[K].MAEAYNMPVENIK.[Q]		FALSE	1	1	2	P80698	P80698 [386-398]		0	1509.71	High	High	3.65
	FALSE	High	[M].NLELYTQFSGQDEAALK.[E]		FALSE	1	1	1	P80698	P80698 [330-346]		0	1926.94	High	High	3.71
	FALSE	High	[K].QEGNEGVLTVEVDAETFK.[T]		FALSE	1	1	1	P80698	P80698 [8-25]		0	1964.94	High	High	3.97
	FALSE	High	[K].SNLTLEAIAK.[A]		FALSE	1	1	1	P80698	P80698 [359-368]		0	1059.6	High	High	2.41
	FALSE	High	[L].YQDALDILLPVEYPK.[A]		FALSE	1	1	1	P80698	P80698 [64-78]		0	1776.94	High	High	3.98
FALSE	Master Protein	P16263	Dihydrolipoyllysine-residue succinyltransferase component of 2-oxoglutarate dehydrogenase complex OS=Bacillus subtilis (strain 168) GN=odhB PE=3 SV=2	52	FALSE	17	26	17	417	46	5.1	84.68	17	0	High	1
	Checked	Confidence	Annotated Sequence	Modifications	Contaminant	# Protein Groups	# Proteins	# PSMs	Master Protein Accessions	Positions in Master Proteins	Modifications in Master Proteins	# Missed Cleavages	Theo. MH+ [Da]	Found in Sample: [S1] 221102_DQ_458_Ba_2_Slot1-54_1_12702_6.0.313	Confidence (by Search Engine): Sequest HT	XCorr (by Search Engine): Sequest HT
	FALSE	High	[M].AEIKVPELAESISEGTIAQWLK.[Q]		FALSE	1	1	1	P16263	P16263 [2-23]		1	2412.3	High	High	4.08
	FALSE	High	[K].AQQSFDKPVEVQK.[M]		FALSE	1	1	2	P16263	P16263 [179-191]		0	1503.78	High	High	4.15
	FALSE	High	[R].DADRLTFAGIEK.[E]		FALSE	1	1	1	P16263	P16263 [297-308]		1	1335.69	High	High	3.17
	FALSE	High	[K].DSGDTVQVGEIIGTISEGAGESSAPAPTEK.[T]		FALSE	1	1	3	P16263	P16263 [61-90]		0	2902.38	High	High	3.84
	FALSE	Medium	[K].EAVGFLVTIK.[N]		FALSE	1	1	1	P16263	P16263 [395-404]		0	1076.64	Medium	Medium	2.07
	FALSE	High	[R].EKGIDLSQVPTGDPLGR.[V]		FALSE	1	1	2	P16263	P16263 [134-150]		1	1781.94	High	High	2.99
	FALSE	High	[K].GIDLSQVPTGDPLGR.[V]		FALSE	1	1	3	P16263	P16263 [136-150]		0	1524.8	High	High	2.94
	FALSE	High	[R].KQDVEAYEKPASKPAPQQK.[Q]		FALSE	1	1	3	P16263	P16263 [153-171]		1	2142.12	High	High	5.31
	FALSE	Medium	[K].IQLRPVAIDEER.[F]		FALSE	1	1	1	P16263	P16263 [362-373]		0	1438.8	Medium	Medium	2.32
	FALSE	Medium	[R].LVEVQQTSAMLTTF.[N]		FALSE	1	1	1	P16263	P16263 [203-216]		0	1567.8	Medium	Medium	2.34
	FALSE	High	[F].NEVDMTAVMNLR.[K]		FALSE	1	1	1	P16263	P16263 [217-228]		0	1392.66	High	High	3
	FALSE	High	[K].NLLEDPEQLLLEG.[-]		FALSE	1	1	1	P16263	P16263 [405-417]		0	1482.77	High	High	3.12
	FALSE	Medium	[R].RKDQFFEQNEVK.[L]		FALSE	1	1	1	P16263	P16263 [231-242]		2	1567.79	Medium	Medium	2.11
	FALSE	High	[L].TTFNEVDMTAVMNLR.[K]		FALSE	1	1	1	P16263	P16263 [214-228]		0	1741.82	High	High	3.12
	FALSE	High	[A].VAADEGLVVPVVR.[D]		FALSE	1	1	2	P16263	P16263 [284-296]		0	1323.76	High	High	2.43
	FALSE	High	[K].VPELAESISEGTIAQWLK.[Q]		FALSE	1	1	1	P16263	P16263 [6-23]		0	1971.04	High	High	4.08
	FALSE	High	[K].YPLLNAEIQGDELIVK.[K]		FALSE	1	1	1	P16263	P16263 [260-275]		0	1814.99	High	High	4.44
FALSE	Master Protein	P38021	Ornithine aminotransferase OS=Bacillus subtilis (strain 168) GN=rocD PE=1 SV=2	43	FALSE	16	26	16	401	43.7	5.16	81.72	16	0	High	1
	Checked	Confidence	Annotated Sequence	Modifications	Contaminant	# Protein Groups	# Proteins	# PSMs	Master Protein Accessions	Positions in Master Proteins	Modifications in Master Proteins	# Missed Cleavages	Theo. MH+ [Da]	Found in Sample: [S1] 221102_DQ_458_Ba_2_Slot1-54_1_12702_6.0.313	Confidence (by Search Engine): Sequest HT	XCorr (by Search Engine): Sequest HT
	FALSE	High	[R].AFHNDQLGPFYEK.[T]		FALSE	1	1	2	P38021	P38021 [81-93]		0	1565.74	High	High	4.16
	FALSE	High	[C].AVSIASLEVLEDEK.[L]		FALSE	1	1	2	P38021	P38021 [297-310]		0	1502.79	High	High	3.07
	FALSE	High	[K].DPEGNEYMDMLSAYSAVNQGHR.[H]		FALSE	1	1	1	P38021	P38021 [39-60]		0	2484.06	High	High	5.67
	FALSE	High	[K].EENVLFIADEIQTGLGR.[T]		FALSE	1	1	1	P38021	P38021 [221-237]		0	1903.98	High	High	3.79
	FALSE	High	[R].EILGVFNPGSHGSTF.[G]		FALSE	1	1	1	P38021	P38021 [275-289]		0	1561.76	High	High	3.04
	FALSE	High	[K].EMILPMNTGAEAVESAVK.[A]		FALSE	1	1	2	P38021	P38021 [101-118]		0	1889.93	High	High	4.5
	FALSE	High	[K].EMILPMNTGAEAVESAVK.[A]	1xOxidation [M]	FALSE	1	1	3	P38021	P38021 [101-118]		0	1905.93	High	High	3.11
	FALSE	High	[A].FHNDQLGPFYEK.[T]		FALSE	1	1	1	P38021	P38021 [82-93]		0	1494.7	High	High	2.46
	FALSE	Medium	[R].GFGPMLPGIK.[L]		FALSE	1	1	1	P38021	P38021 [163-172]		0	1016.56	Medium	Medium	2.21
	FALSE	High	[M].LAVSLSSEEEYKR.[G]		FALSE	1	1	1	P38021	P38021 [150-162]		1	1510.77	High	High	2.96
	FALSE	Medium	[K].LIPYGDVEALR.[Q]		FALSE	1	1	1	P38021	P38021 [173-183]		0	1245.68	Medium	Medium	2.06
	FALSE	High	[K].IIQALKDQADK.[I]		FALSE	1	1	2	P38021	P38021 [64-74]		1	1242.71	High	High	2.77
	FALSE	High	[I].PYGDVEALR.[Q]		FALSE	1	1	1	P38021	P38021 [175-183]		0	1019.52	High	High	2.46
	FALSE	High	[K].SELESIDSPVIK.[E]		FALSE	1	1	2	P38021	P38021 [324-335]		0	1316.69	High	High	3.13
	FALSE	Medium	[R].SLELGEYFK.[S]		FALSE	1	1	1	P38021	P38021 [315-323]		0	1085.55	Medium	Medium	2.2
	FALSE	Medium	[A].SLEVLEDEKLADR.[S]		FALSE	1	1	1	P38021	P38021 [302-314]		1	1516.79	Medium	Medium	2.21
	FALSE	High	[R].TMLAVSLSSEEEYKR.[G]		FALSE	1	1	3	P38021	P38021 [148-162]		1	1742.86	High	High	4.12
FALSE	Master Protein	O32201	Protein LiaH OS=Bacillus subtilis (strain 168) GN=liaH PE=2 SV=1	40	FALSE	13	22	13	225	25.7	6.6	77.88	13	0	High	1
	Checked	Confidence	Annotated Sequence	Modifications	Contaminant	# Protein Groups	# Proteins	# PSMs	Master Protein Accessions	Positions in Master Proteins	Modifications in Master Proteins	# Missed Cleavages	Theo. MH+ [Da]	Found in Sample: [S1] 221102_DQ_458_Ba_2_Slot1-54_1_12702_6.0.313	Confidence (by Search Engine): Sequest HT	XCorr (by Search Engine): Sequest HT
	FALSE	High	[K].AKEHMNTTFDK.[I]		FALSE	1	1	2	O32201	O32201 [147-157]		1	1321.62	High	High	3.16
	FALSE	High	[Q].AQLAFDAGEEELAKK.[A]		FALSE	1	1	1	O32201	O32201 [74-88]		1	1619.83	High	High	3.34
	FALSE	High	[K].ASYEQANSQLADLK.[E]		FALSE	1	1	2	O32201	O32201 [105-118]		0	1537.75	High	High	3.81
	FALSE	High	[K].ASYEQANSQLADLKEQLAALETK.[L]		FALSE	1	1	2	O32201	O32201 [105-127]		1	2521.28	High	High	4.91
	FALSE	High	[R].DMFVASVHEGLDK.[M]		FALSE	1	1	2	O32201	O32201 [8-20]		0	1447.69	High	High	3.44
	FALSE	High	[R].KEFADDVEAEIEK.[M]		FALSE	1	1	1	O32201	O32201 [196-208]		1	1522.73	High	High	2.93
	FALSE	High	[K].KKYEEAAEVAGK.[R]		FALSE	1	1	2	O32201	O32201 [58-69]		2	1322.7	High	High	3.58
	FALSE	High	[R].KNQAQLAFDAGEEELAK.[K]		FALSE	1	1	1	O32201	O32201 [71-87]		1	1861.93	High	High	2.62
	FALSE	High	[R].KNQAQLAFDAGEEELAKK.[A]		FALSE	1	1	1	O32201	O32201 [71-88]		2	1990.02	High	High	3.97
	FALSE	High	[K].KYEEAAEVAGK.[R]		FALSE	1	1	2	O32201	O32201 [59-69]		1	1194.6	High	High	3.58
	FALSE	High	[K].NQAQLAFDAGEEELAK.[K]		FALSE	1	1	1	O32201	O32201 [72-87]		0	1733.83	High	High	4.33
	FALSE	High	[K].NQAQLAFDAGEEELAK.[K]	2xDeamidated [Q2; Q4]	FALSE	1	1	1	O32201	O32201 [72-87]		0	1735.8	High	High	2.96
	FALSE	High	[K].NQAQLAFDAGEEELAKK.[A]		FALSE	1	1	3	O32201	O32201 [72-88]		1	1861.93	High	High	4.63
	FALSE	High	[A].QLAFDAGEEELAKK.[A]		FALSE	1	1	1	O32201	O32201 [75-88]		1	1548.79	High	High	2.47
FALSE	Master Protein	P37869	Enolase OS=Bacillus subtilis (strain 168) GN=eno PE=1 SV=4	43	FALSE	14	21	14	430	46.6	4.77	75.88	14	0	High	1
	Checked	Confidence	Annotated Sequence	Modifications	Contaminant	# Protein Groups	# Proteins	# PSMs	Master Protein Accessions	Positions in Master Proteins	Modifications in Master Proteins	# Missed Cleavages	Theo. MH+ [Da]	Found in Sample: [S1] 221102_DQ_458_Ba_2_Slot1-54_1_12702_6.0.313	Confidence (by Search Engine): Sequest HT	XCorr (by Search Engine): Sequest HT
	FALSE	High	[R].AAADFLQIPLYQYL.[G]		FALSE	1	1	1	P37869	P37869 [121-134]		0	1625.86	High	High	2.68
	FALSE	Medium	[K].AGFKPGEEVK.[L]		FALSE	1	1	1	P37869	P37869 [229-238]		0	1061.56	Medium	Medium	2.15
	FALSE	Medium	[R].AGYTAVISHR.[S]		FALSE	1	1	1	P37869	P37869 [359-368]		0	1074.57	Medium	Medium	2.35
	FALSE	High	[R].ALVPSGASTGEYEAVELR.[D]		FALSE	1	1	4	P37869	P37869 [35-52]		0	1848.93	High	High	4.65
	FALSE	High	[Q].EFMIMPVGAPNFR.[E]		FALSE	1	1	1	P37869	P37869 [164-176]		0	1508.74	High	High	2.53
	FALSE	High	[R].GNPTVEVEVYTETGAFGR.[A]		FALSE	1	1	2	P37869	P37869 [17-34]		0	1925.92	High	High	4.1
	FALSE	High	[K].LAMDAASSEFYNK.[E]		FALSE	1	1	1	P37869	P37869 [239-251]		0	1446.66	High	High	2.8
	FALSE	High	[K].LAMDAASSEFYNKEDGK.[Y]		FALSE	1	1	2	P37869	P37869 [239-255]		1	1875.84	High	High	4.38
	FALSE	High	[R].IEDQLAETAQYHGIN.[S]		FALSE	1	1	2	P37869	P37869 [409-423]		0	1701.81	High	High	4.2
	FALSE	High	[R].IEDQLAETAQYHGINSFYNLNK.[-]		FALSE	1	1	1	P37869	P37869 [409-430]		0	2568.24	High	High	4.8
	FALSE	Medium	[M].PYIVDVYAR.[E]		FALSE	1	1	1	P37869	P37869 [2-10]		0	1095.58	Medium	Medium	2.21
	FALSE	High	[V].QLVGDDLFVTNTK.[K]		FALSE	1	1	1	P37869	P37869 [310-322]		0	1449.76	High	High	2.57
	FALSE	High	[R].SGETEDSTIADIAVATNAGQIK.[T]		FALSE	1	1	2	P37869	P37869 [369-390]		0	2191.07	High	High	4.8
	FALSE	High	[K].VNQIGTLTETFDAIEMAK.[R]		FALSE	1	1	1	P37869	P37869 [340-357]		0	1980.99	High	High	4.13
FALSE	Master Protein	O34788	(R,R)-butanediol dehydrogenase OS=Bacillus subtilis (strain 168) GN=bdhA PE=3 SV=1	44	FALSE	12	21	12	346	37.3	5.07	71.47	12	0	High	1
	Checked	Confidence	Annotated Sequence	Modifications	Contaminant	# Protein Groups	# Proteins	# PSMs	Master Protein Accessions	Positions in Master Proteins	Modifications in Master Proteins	# Missed Cleavages	Theo. MH+ [Da]	Found in Sample: [S1] 221102_DQ_458_Ba_2_Slot1-54_1_12702_6.0.313	Confidence (by Search Engine): Sequest HT	XCorr (by Search Engine): Sequest HT
	FALSE	High	[K].AAGATDIYAVELSPER.[Q]		FALSE	1	1	5	O34788	O34788 [190-205]		0	1662.83	High	High	4.28
	FALSE	High	[K].AEELGAIIVDPSK.[T]		FALSE	1	1	2	O34788	O34788 [209-221]		0	1341.73	High	High	3.1
	FALSE	High	[K].AEELGAIIVDPSKTDDVVAEIAER.[T]		FALSE	1	1	1	O34788	O34788 [209-232]		1	2540.31	High	High	5.09
	FALSE	High	[K].GAEIHPNDIVIK.[E]		FALSE	1	1	2	O34788	O34788 [272-283]		0	1305.72	High	High	3.18
	FALSE	Medium	[M].GHEFSGEVVEVGEGVENYK.[V]		FALSE	1	1	1	O34788	O34788 [69-87]		0	2064.95	Medium	Medium	2.94
	FALSE	High	[R].IEHIEEPKTEPGK.[V]		FALSE	1	1	1	O34788	O34788 [14-26]		1	1506.78	High	High	3
	FALSE	High	[K].LPDELSYEQGALVEPSAVALY.[A]		FALSE	1	1	1	O34788	O34788 [139-159]		0	2264.13	High	High	3.71
	FALSE	High	[K].LPDELSYEQGALVEPSAVALYAVR.[S]		FALSE	1	1	3	O34788	O34788 [139-162]		0	2590.34	High	High	4.14
	FALSE	High	[K].IVLDDLIEEGFGAL.[I]		FALSE	1	1	2	O34788	O34788 [319-332]		0	1503.79	High	High	2.39
	FALSE	High	[K].IVLDDLIEEGFGALIK.[E]		FALSE	1	1	1	O34788	O34788 [319-334]		0	1744.97	High	High	3.93
	FALSE	High	[R].TGGGVDVAFEVTGVPVVLR.[Q]		FALSE	1	1	1	O34788	O34788 [233-251]		0	1872.02	High	High	4.4
	FALSE	Medium	[R].VVVEPIFATH.[G]		FALSE	1	1	1	O34788	O34788 [92-101]		0	1111.61	Medium	Medium	2.33
FALSE	Master Protein	P28598	60 kDa chaperonin OS=Bacillus subtilis (strain 168) GN=groL PE=1 SV=3	31	FALSE	12	20	12	544	57.4	4.78	70.98	12	0	High	1
	Checked	Confidence	Annotated Sequence	Modifications	Contaminant	# Protein Groups	# Proteins	# PSMs	Master Protein Accessions	Positions in Master Proteins	Modifications in Master Proteins	# Missed Cleavages	Theo. MH+ [Da]	Found in Sample: [S1] 221102_DQ_458_Ba_2_Slot1-54_1_12702_6.0.313	Confidence (by Search Engine): Sequest HT	XCorr (by Search Engine): Sequest HT
	FALSE	High	[R].AAVEEGIVSGGGTALVNVYNK.[V]		FALSE	1	1	3	P28598	P28598 [403-423]		0	2048.07	High	High	5.39
	FALSE	High	[K].EIELEDAFENMGAK.[L]		FALSE	1	1	2	P28598	P28598 [58-71]		0	1595.73	High	High	2.9
	FALSE	High	[K].ESIAQVAAISAADEEVGSLIAEAMER.[V]		FALSE	1	2	1	P28598	P28598 [141-166]		0	2660.31	High	High	3.77
	FALSE	High	[K].FGSPLITNDGVTIAK.[E]		FALSE	1	1	2	P28598	P28598 [43-57]		0	1532.83	High	High	3.31
	FALSE	High	[K].GMEQAVAVAIENLK.[E]		FALSE	1	2	2	P28598	P28598 [118-131]		0	1472.78	High	High	2.85
	FALSE	High	[R].KGMEQAVAVAIENLK.[E]		FALSE	1	2	2	P28598	P28598 [117-131]		1	1600.87	High	High	4.56
	FALSE	Medium	[R].LKNEEIGVGFNAA.[T]		FALSE	1	1	2	P28598	P28598 [466-478]		1	1361.71	Medium	Medium	2.19
	FALSE	High	[R].LKNEEIGVGFNAATGEWVNMIEK.[G]		FALSE	1	1	1	P28598	P28598 [466-488]		1	2549.27	High	High	4.02
	FALSE	High	[K].ITNIQEILPVLEQVVQQGKPLLL.[I]		FALSE	1	2	1	P28598	P28598 [225-247]		0	2585.53	High	High	4.59
	FALSE	Medium	[K].ITNIQEILPVLEQVVQQGKPLLLIAEDVEGE.[A]		FALSE	1	2	1	P28598	P28598 [225-255]		0	3427.89	Medium	Medium	2.98
	FALSE	High	[K].TNDVAGDGTTTATVLAQAM.[I]		FALSE	1	1	1	P28598	P28598 [80-98]		0	1836.86	High	High	3.27
	FALSE	High	[K].TNDVAGDGTTTATVLAQAMIR.[E]		FALSE	1	1	2	P28598	P28598 [80-100]		0	2106.05	High	High	5.82
FALSE	Master Protein	P09124	Glyceraldehyde-3-phosphate dehydrogenase 1 OS=Bacillus subtilis (strain 168) GN=gapA PE=1 SV=2	45	FALSE	13	18	13	335	35.8	5.35	69.6	13	0	High	1
	Checked	Confidence	Annotated Sequence	Modifications	Contaminant	# Protein Groups	# Proteins	# PSMs	Master Protein Accessions	Positions in Master Proteins	Modifications in Master Proteins	# Missed Cleavages	Theo. MH+ [Da]	Found in Sample: [S1] 221102_DQ_458_Ba_2_Slot1-54_1_12702_6.0.313	Confidence (by Search Engine): Sequest HT	XCorr (by Search Engine): Sequest HT
	FALSE	High	[R].AALNNPEVEVVAVNDLTDANMLAHLLQYDSVHGK.[L]		FALSE	1	1	1	P09124	P09124 [20-53]		0	3660.83	High	High	4.68
	FALSE	High	[L].DAEVSVDGNNLVVNGK.[T]		FALSE	1	1	1	P09124	P09124 [55-70]		0	1629.81	High	High	3.36
	FALSE	High	[K].GILGYSEEPLVSGDYNGN.[K]		FALSE	1	1	1	P09124	P09124 [271-288]		0	1883.87	High	High	2.8
	FALSE	High	[K].GILGYSEEPLVSGDYNGNK.[N]		FALSE	1	1	2	P09124	P09124 [271-289]		0	2011.96	High	High	4.57
	FALSE	High	[K].LDAEVSVDGNNLVVNGK.[T]		FALSE	1	1	2	P09124	P09124 [54-70]		0	1742.89	High	High	4.36
	FALSE	Medium	[H].LLQYDSVHGK.[L]		FALSE	1	1	1	P09124	P09124 [44-53]		0	1159.61	Medium	Medium	2.25
	FALSE	High	[K].QGVEIVVESTGFFTK.[R]		FALSE	1	1	1	P09124	P09124 [88-102]		0	1640.85	High	High	2.59
	FALSE	High	[M].RVPTPNVSLVDLVAELNQEVTAEEVNAALK.[E]		FALSE	1	1	2	P09124	P09124 [233-262]		1	3218.73	High	High	6.07
	FALSE	High	[K].TIEVSAERDPAK.[L]		FALSE	1	1	2	P09124	P09124 [71-82]		1	1315.69	High	High	3
	FALSE	High	[K].VISWYDNESGYSNR.[V]		FALSE	1	1	1	P09124	P09124 [309-322]		0	1689.75	High	High	3.78
	FALSE	High	[R].VPTPNVSLVDLVAELNQEVTAEEVNAALK.[E]		FALSE	1	1	2	P09124	P09124 [234-262]		0	3062.63	High	High	5.93
	FALSE	Medium	[N].VSLVDLVAELNQEVTAEEVNAALK.[E]		FALSE	1	1	1	P09124	P09124 [239-262]		0	2554.36	Medium	Medium	2.91
	FALSE	Medium	[R].VVDLAAYIAK.[K]		FALSE	1	1	1	P09124	P09124 [323-332]		0	1062.62	Medium	Medium	2.15
FALSE	Master Protein	P46906	Arginine--tRNA ligase OS=Bacillus subtilis (strain 168) GN=argS PE=3 SV=2	30	FALSE	12	18	12	556	62.7	5.41	63.78	12	0	High	1
	Checked	Confidence	Annotated Sequence	Modifications	Contaminant	# Protein Groups	# Proteins	# PSMs	Master Protein Accessions	Positions in Master Proteins	Modifications in Master Proteins	# Missed Cleavages	Theo. MH+ [Da]	Found in Sample: [S1] 221102_DQ_458_Ba_2_Slot1-54_1_12702_6.0.313	Confidence (by Search Engine): Sequest HT	XCorr (by Search Engine): Sequest HT
	FALSE	High	[K].AGLAEESQIPNVVLETPK.[D]		FALSE	1	1	2	P46906	P46906 [22-39]		0	1895.01	High	High	4.18
	FALSE	High	[K].AGLAEESQIPNVVLETPKDK.[T]		FALSE	1	1	2	P46906	P46906 [22-41]		1	2138.13	High	High	4.84
	FALSE	High	[K].ATQITLNNALQLIGVSAPEKM.[-]		FALSE	1	1	1	P46906	P46906 [536-556]		1	2212.2	High	High	3.23
	FALSE	High	[K].DGTYTYLLPDIAYHK.[D]		FALSE	1	1	1	P46906	P46906 [311-325]		0	1769.87	High	High	2.97
	FALSE	High	[R].DLIEEVGLDAVR.[Y]		FALSE	1	1	1	P46906	P46906 [395-406]		0	1328.71	High	High	2.53
	FALSE	Medium	[K].LINVWGADHHGYIPR.[M]		FALSE	1	1	1	P46906	P46906 [335-349]		0	1747.9	Medium	Medium	3
	FALSE	High	[R].QGEEQGLKPAADLDFSHIQSEK.[E]		FALSE	1	1	1	P46906	P46906 [450-471]		0	2427.18	High	High	4.95
	FALSE	High	[R].QIAEEIVAHFDK.[G]		FALSE	1	1	1	P46906	P46906 [64-75]		0	1399.72	High	High	3.07
	FALSE	High	[K].TIGGFPEAVAEAAEK.[R]		FALSE	1	1	3	P46906	P46906 [478-492]		0	1489.75	High	High	3.24
	FALSE	High	[R].VPFDVWYSETSLYQNGK.[I]		FALSE	1	1	2	P46906	P46906 [255-271]		0	2032.97	High	High	3.45
	FALSE	High	[R].VQVEFVSANPTGDLHLGH.[A]		FALSE	1	1	1	P46906	P46906 [125-142]		0	1919.96	High	High	3.06
	FALSE	High	[R].VQVEFVSANPTGDLHLGHAR.[G]		FALSE	1	1	2	P46906	P46906 [125-144]		0	2147.1	High	High	4.71
FALSE	Master Protein	P80886	Succinate--CoA ligase [ADP-forming] subunit beta OS=Bacillus subtilis (strain 168) GN=sucC PE=1 SV=2	43	FALSE	13	20	13	385	41.3	5.12	62.67	13	0	High	1
	Checked	Confidence	Annotated Sequence	Modifications	Contaminant	# Protein Groups	# Proteins	# PSMs	Master Protein Accessions	Positions in Master Proteins	Modifications in Master Proteins	# Missed Cleavages	Theo. MH+ [Da]	Found in Sample: [S1] 221102_DQ_458_Ba_2_Slot1-54_1_12702_6.0.313	Confidence (by Search Engine): Sequest HT	XCorr (by Search Engine): Sequest HT
	FALSE	High	[R].EIAFAINIPK.[E]		FALSE	1	1	1	P80886	P80886 [162-171]		0	1115.65	High	High	2.45
	FALSE	High	[K].HYGGEPANFLDVGGGATAEK.[V]		FALSE	1	1	3	P80886	P80886 [278-297]		0	1989.93	High	High	2.77
	FALSE	Medium	[R].LEGTNVDLGKK.[I]		FALSE	1	1	1	P80886	P80886 [349-359]		1	1173.65	Medium	Medium	2.34
	FALSE	High	[K].ILSESGLNITSAESMADGAQK.[I]		FALSE	1	1	3	P80886	P80886 [360-380]		0	2122.03	High	High	4.87
	FALSE	High	[K].LNFDSNALYR.[Q]		FALSE	1	1	2	P80886	P80886 [216-225]		0	1212.6	High	High	2.63
	FALSE	High	[R].IVLMASEEGGTEIEEVAEKTPEK.[I]		FALSE	1	1	1	P80886	P80886 [121-143]		1	2489.23	High	High	5.05
	FALSE	High	[R].QVGLTLPLVVR.[L]		FALSE	1	1	1	P80886	P80886 [338-348]		0	1194.76	High	High	2.38
	FALSE	High	[K].TLVTHQTGPDGQVIK.[R]		FALSE	1	1	1	P80886	P80886 [80-94]		0	1593.86	High	High	3
	FALSE	High	[K].TLVTHQTGPDGQVIKR.[L]		FALSE	1	1	3	P80886	P80886 [80-95]		1	1749.96	High	High	3.83
	FALSE	Medium	[K].VAFTAEEAVESAK.[S]		FALSE	1	1	1	P80886	P80886 [24-36]		0	1351.67	Medium	Medium	2.32
	FALSE	Medium	[Q].VGLTLPLVVR.[L]		FALSE	1	1	1	P80886	P80886 [339-348]		0	1066.7	Medium	Medium	2.35
	FALSE	High	[A].VIDPAVGLQGYQAR.[E]		FALSE	1	1	1	P80886	P80886 [148-161]		0	1486.8	High	High	3.14
	FALSE	High	[M].VNGAGLAMSTMDIIK.[H]		FALSE	1	1	1	P80886	P80886 [263-277]		0	1520.78	High	High	3.08
FALSE	Master Protein	P80700	Elongation factor Ts OS=Bacillus subtilis (strain 168) GN=tsf PE=1 SV=3	39	FALSE	9	17	9	293	32.3	5.25	56.61	9	0	High	1
	Checked	Confidence	Annotated Sequence	Modifications	Contaminant	# Protein Groups	# Proteins	# PSMs	Master Protein Accessions	Positions in Master Proteins	Modifications in Master Proteins	# Missed Cleavages	Theo. MH+ [Da]	Found in Sample: [S1] 221102_DQ_458_Ba_2_Slot1-54_1_12702_6.0.313	Confidence (by Search Engine): Sequest HT	XCorr (by Search Engine): Sequest HT
	FALSE	High	[Q].ALQEGKPENIVAK.[M]		FALSE	1	1	1	P80700	P80700 [213-225]		0	1396.78	High	High	3.28
	FALSE	High	[K].DDSSAFGAYLHMGGR.[I]		FALSE	1	1	1	P80700	P80700 [147-161]		0	1583.69	High	High	3.51
	FALSE	High	[K].ELLNTLADHLLANTPADVEEAMGQK.[M]		FALSE	1	1	1	P80700	P80700 [90-114]		0	2693.35	High	High	4.96
	FALSE	Medium	[K].ELLNTLADHLLANTPADVEEAMGQK.[M]	2xDeamidated [N13; Q24]	FALSE	1	1	1	P80700	P80700 [90-114]		0	2695.31	Medium	Medium	2.91
	FALSE	High	[K].GVILEVNSETDFVAK.[N]		FALSE	1	1	1	P80700	P80700 [70-84]		0	1620.85	High	High	2.94
	FALSE	High	[R].IGVLTVLNGTTDEETAK.[D]		FALSE	1	1	2	P80700	P80700 [162-178]		0	1760.93	High	High	3.77
	FALSE	High	[R].IGVLTVLNGTTDEETAK.[D]	1xDeamidated [N8]	FALSE	1	1	2	P80700	P80700 [162-178]		0	1761.91	High	High	2.96
	FALSE	High	[R].QENFAEEVMNQVK.[K]		FALSE	1	1	1	P80700	P80700 [280-292]		0	1565.73	High	High	3.45
	FALSE	High	[R].QILTQQALQEGKPENIVAK.[M]		FALSE	1	1	4	P80700	P80700 [207-225]		0	2108.17	High	High	4.24
	FALSE	High	[K].RQENFAEEVMNQVK.[K]		FALSE	1	1	1	P80700	P80700 [279-292]		1	1721.83	High	High	3.75
	FALSE	Medium	[R].YEVGEGIEKR.[Q]		FALSE	1	1	2	P80700	P80700 [270-279]		1	1179.6	Medium	Medium	2.09
FALSE	Master Protein	P94535	Glycolate oxidase subunit GlcD OS=Bacillus subtilis (strain 168) GN=glcD PE=3 SV=1	34	FALSE	10	16	10	470	50.9	5.15	56.21	10	0	High	1
	Checked	Confidence	Annotated Sequence	Modifications	Contaminant	# Protein Groups	# Proteins	# PSMs	Master Protein Accessions	Positions in Master Proteins	Modifications in Master Proteins	# Missed Cleavages	Theo. MH+ [Da]	Found in Sample: [S1] 221102_DQ_458_Ba_2_Slot1-54_1_12702_6.0.313	Confidence (by Search Engine): Sequest HT	XCorr (by Search Engine): Sequest HT
	FALSE	High	[K].AIELGGTITGEHGVGEMK.[A]		FALSE	1	1	2	P94535	P94535 [406-423]		0	1798.9	High	High	4.33
	FALSE	High	[K].AVLLIEQDGPFETVER.[D]		FALSE	1	1	2	P94535	P94535 [275-290]		0	1815.95	High	High	3.02
	FALSE	High	[K].EQLIQVSGPENFDDSNAGR.[L]		FALSE	1	1	1	P94535	P94535 [8-26]		0	2075.96	High	High	3.91
	FALSE	High	[K].EQLIQVSGPENFDDSNAGR.[L]	1xDeamidated [N11]	FALSE	1	1	1	P94535	P94535 [8-26]		0	2076.95	High	High	3.84
	FALSE	High	[K].KGDAVSVQTAQTEEEAFALTEAR.[R]		FALSE	1	1	2	P94535	P94535 [301-323]		1	2451.2	High	High	4.14
	FALSE	High	[R].LKPTTILEDATVPR.[S]		FALSE	1	1	2	P94535	P94535 [333-346]		0	1553.89	High	High	3.95
	FALSE	High	[K].ISTIGGNINENSGGLR.[G]		FALSE	1	1	1	P94535	P94535 [138-153]		0	1601.82	High	High	3.82
	FALSE	High	[R].LVYSYDATPQYQSMPDAVIAPR.[N]		FALSE	1	1	1	P94535	P94535 [27-48]		0	2485.21	High	High	3.66
	FALSE	High	[K].TLLALYENIDAAAQTVSDIIAAK.[I]		FALSE	1	1	1	P94535	P94535 [222-244]		0	2404.3	High	High	3.32
	FALSE	High	[R].VEQAFAEIFEK.[A]		FALSE	1	1	2	P94535	P94535 [395-405]		0	1310.66	High	High	2.78
	FALSE	High	[L].YENIDAAAQTVSDIIAAK.[I]		FALSE	1	1	1	P94535	P94535 [227-244]		0	1892.96	High	High	3.53
FALSE	Master Protein	P37809	ATP synthase subunit beta OS=Bacillus subtilis (strain 168) GN=atpD PE=1 SV=1	41	FALSE	15	18	15	473	51.4	4.91	54.81	15	0	High	1
	Checked	Confidence	Annotated Sequence	Modifications	Contaminant	# Protein Groups	# Proteins	# PSMs	Master Protein Accessions	Positions in Master Proteins	Modifications in Master Proteins	# Missed Cleavages	Theo. MH+ [Da]	Found in Sample: [S1] 221102_DQ_458_Ba_2_Slot1-54_1_12702_6.0.313	Confidence (by Search Engine): Sequest HT	XCorr (by Search Engine): Sequest HT
	FALSE	High	[R].ALAPEIVGEEHYAVAR.[E]		FALSE	1	1	2	P37809	P37809 [353-368]		0	1724.9	High	High	3.63
	FALSE	High	[R].DVQGQDVLFFIDNIFR.[F]		FALSE	1	1	1	P37809	P37809 [241-256]		0	1925.98	High	High	4.06
	FALSE	High	[R].EGNDLFYEMSDSGVINK.[T]		FALSE	1	1	1	P37809	P37809 [194-210]		0	1917.85	High	High	3.42
	FALSE	Medium	[R].FEDGHLPEIYNAIK.[I]		FALSE	1	1	2	P37809	P37809 [18-31]		0	1645.82	Medium	Medium	3.01
	FALSE	High	[R].FTQAGSEVSALLGR.[M]		FALSE	1	1	1	P37809	P37809 [257-270]		0	1435.75	High	High	3.24
	FALSE	High	[R].GMEAVDTGAPISVPVGDVTLGR.[V]		FALSE	1	1	1	P37809	P37809 [73-94]		0	2141.09	High	High	3.6
	FALSE	High	[R].KLTEMGIYPAVDPLAST.[S]		FALSE	1	1	1	P37809	P37809 [334-350]		1	1805.94	High	High	3.11
	FALSE	Medium	[R].KLTEMGIYPAVDPLASTSR.[A]		FALSE	1	1	1	P37809	P37809 [334-352]		1	2049.07	Medium	Medium	2.96
	FALSE	High	[K].LTEMGIYPAVDPLASTSR.[A]		FALSE	1	1	2	P37809	P37809 [335-352]		0	1920.97	High	High	3.24
	FALSE	Medium	[R].MPSAVGYQPTLATEMGQLQER.[I]		FALSE	1	1	1	P37809	P37809 [271-291]		0	2307.11	Medium	Medium	2.34
	FALSE	High	[A].PEIVGEEHYAVAR.[E]		FALSE	1	1	1	P37809	P37809 [356-368]		0	1469.74	High	High	2.99
	FALSE	High	[K].TAMVFGQMNEPPGAR.[M]		FALSE	1	1	1	P37809	P37809 [211-225]		0	1605.75	High	High	3.02
	FALSE	High	[R].VFNVLGENIDLNEPVPADAK.[K]		FALSE	1	1	1	P37809	P37809 [95-114]		0	2154.11	High	High	2.61
	FALSE	High	[R].VSQVLGPVVDVR.[F]		FALSE	1	1	1	P37809	P37809 [6-17]		0	1267.74	High	High	2.7
	FALSE	Medium	[K].VVDLLAPYIK.[G]		FALSE	1	1	1	P37809	P37809 [141-150]		0	1130.68	Medium	Medium	2.21
FALSE	Master Protein	O32129	Lipoyl synthase OS=Bacillus subtilis (strain 168) GN=lipA PE=1 SV=2	38	FALSE	10	17	10	298	33.9	8.32	52.46	10	0	High	1
	Checked	Confidence	Annotated Sequence	Modifications	Contaminant	# Protein Groups	# Proteins	# PSMs	Master Protein Accessions	Positions in Master Proteins	Modifications in Master Proteins	# Missed Cleavages	Theo. MH+ [Da]	Found in Sample: [S1] 221102_DQ_458_Ba_2_Slot1-54_1_12702_6.0.313	Confidence (by Search Engine): Sequest HT	XCorr (by Search Engine): Sequest HT
	FALSE	High	[R].AKEMQPDIPTK.[S]		FALSE	1	1	2	O32129	O32129 [193-203]		1	1257.65	High	High	3.09
	FALSE	High	[K].DGGAGIFAETVR.[A]		FALSE	1	1	2	O32129	O32129 [116-127]		0	1192.6	High	High	2.75
	FALSE	High	[R].KSPFTTIEVLPSDMGGNYDNLK.[T]		FALSE	1	1	2	O32129	O32129 [132-153]		1	2426.19	High	High	4.07
	FALSE	High	[K].SPFTTIEVLPSDMGGNYDNLK.[T]		FALSE	1	1	1	O32129	O32129 [133-153]		0	2298.1	High	High	2.79
	FALSE	Medium	[R].SSYHADEQVNEASK.[K]		FALSE	1	1	1	O32129	O32129 [279-292]		0	1564.69	Medium	Medium	2.15
	FALSE	High	[K].TGLPTELDLQEPER.[V]		FALSE	1	1	2	O32129	O32129 [78-91]		0	1597.81	High	High	3.55
	FALSE	High	[K].TLMDTRPDILNHNIETVR.[R]		FALSE	1	1	2	O32129	O32129 [154-171]		0	2138.1	High	High	4.73
	FALSE	Medium	[F].TTIEVLPSDMGGNYDNLK.[T]		FALSE	1	1	2	O32129	O32129 [136-153]		0	1966.94	Medium	Medium	2.27
	FALSE	High	[R].VADSVALMNLK.[H]		FALSE	1	1	2	O32129	O32129 [92-102]		0	1160.63	High	High	2.72
	FALSE	High	[K].YYHPDEFAELK.[E]		FALSE	1	1	1	O32129	O32129 [250-260]		0	1411.65	High	High	2.46
FALSE	Master Protein	P08877	Phosphocarrier protein HPr OS=Bacillus subtilis (strain 168) GN=ptsH PE=1 SV=3	80	FALSE	7	14	7	88	9.2	4.88	50.6	7	0	High	1
	Checked	Confidence	Annotated Sequence	Modifications	Contaminant	# Protein Groups	# Proteins	# PSMs	Master Protein Accessions	Positions in Master Proteins	Modifications in Master Proteins	# Missed Cleavages	Theo. MH+ [Da]	Found in Sample: [S1] 221102_DQ_458_Ba_2_Slot1-54_1_12702_6.0.313	Confidence (by Search Engine): Sequest HT	XCorr (by Search Engine): Sequest HT
	FALSE	High	[S].ASGADENDALNALEETMK.[S]		FALSE	1	1	1	P08877	P08877 [65-82]		0	1878.84	High	High	4.51
	FALSE	High	[S].GADENDALNALEETMK.[S]		FALSE	1	1	1	P08877	P08877 [67-82]		0	1720.77	High	High	4.18
	FALSE	High	[K].GAEITISASGADENDALNALEETMK.[S]		FALSE	1	1	7	P08877	P08877 [58-82]		0	2550.19	High	High	4.72
	FALSE	High	[K].GAEITISASGADENDALNALEETMK.[S]	1xDeamidated [N14]; 1xOxidation [M24]	FALSE	1	1	1	P08877	P08877 [58-82]		0	2567.17	High	High	3.82
	FALSE	High	[R].PATVLVQTASK.[Y]		FALSE	1	1	1	P08877	P08877 [18-28]		0	1114.65	High	High	2.99
	FALSE	Medium	[K].SIMGVMSLGIAK.[G]		FALSE	1	1	1	P08877	P08877 [46-57]		0	1206.66	Medium	Medium	2.08
	FALSE	Medium	[K].VTADSGIHAR.[P]		FALSE	1	1	1	P08877	P08877 [8-17]		0	1026.53	Medium	Medium	2.28
	FALSE	High	[K].YDADVNLEYNGK.[T]		FALSE	1	1	1	P08877	P08877 [29-40]		0	1400.63	High	High	3.17
FALSE	Master Protein	P50863	Iron-sulfur cluster carrier protein OS=Bacillus subtilis (strain 168) GN=salA PE=2 SV=1	28	FALSE	11	16	11	352	38.6	5.53	47.25	11	0	High	1
	Checked	Confidence	Annotated Sequence	Modifications	Contaminant	# Protein Groups	# Proteins	# PSMs	Master Protein Accessions	Positions in Master Proteins	Modifications in Master Proteins	# Missed Cleavages	Theo. MH+ [Da]	Found in Sample: [S1] 221102_DQ_458_Ba_2_Slot1-54_1_12702_6.0.313	Confidence (by Search Engine): Sequest HT	XCorr (by Search Engine): Sequest HT
	FALSE	High	[K].EIIVSTPHPTAAF.[V]		FALSE	1	1	1	P50863	P50863 [240-252]		0	1382.73	High	High	2.41
	FALSE	High	[K].EIIVSTPHPTAAFVA.[A]		FALSE	1	1	1	P50863	P50863 [240-254]		0	1552.84	High	High	2.4
	FALSE	High	[K].EIIVSTPHPTAAFVAA.[R]		FALSE	1	1	1	P50863	P50863 [240-255]		0	1623.87	High	High	2.96
	FALSE	High	[K].EIIVSTPHPTAAFVAAR.[A]		FALSE	1	1	2	P50863	P50863 [240-256]		0	1779.98	High	High	2.95
	FALSE	High	[R].EPFLQRPLGELDAVK.[E]		FALSE	1	1	4	P50863	P50863 [16-30]		0	1711.94	High	High	3.32
	FALSE	High	[K].LAEELNVPLLGR.[I]		FALSE	1	1	2	P50863	P50863 [298-309]		0	1323.76	High	High	2.7
	FALSE	High	[M].QIQQEIVNVLK.[G]		FALSE	1	1	1	P50863	P50863 [57-67]		0	1311.76	High	High	3.02
	FALSE	High	[F].SVPDMMGITVRPTIEGEK.[L]		FALSE	1	1	1	P50863	P50863 [149-166]		0	1959.99	High	High	2.4
	FALSE	High	[K].TGTAEQMQIQQEIVNVLK.[G]		FALSE	1	1	1	P50863	P50863 [50-67]		0	2030.06	High	High	4.8
	FALSE	High	[K].TLLNMDNPPVFLAVAS.[G]		FALSE	1	1	1	P50863	P50863 [98-113]		0	1701.89	High	High	3.64
	FALSE	High	[K].TLLNMDNPPVFLAVASGK.[G]		FALSE	1	1	1	P50863	P50863 [98-115]		0	1887	High	High	3.21
FALSE	Master Protein	P80864	Thiol peroxidase OS=Bacillus subtilis (strain 168) GN=tpx PE=1 SV=3	44	FALSE	4	12	4	167	18.2	5	45.35	4	0	High	1
	Checked	Confidence	Annotated Sequence	Modifications	Contaminant	# Protein Groups	# Proteins	# PSMs	Master Protein Accessions	Positions in Master Proteins	Modifications in Master Proteins	# Missed Cleavages	Theo. MH+ [Da]	Found in Sample: [S1] 221102_DQ_458_Ba_2_Slot1-54_1_12702_6.0.313	Confidence (by Search Engine): Sequest HT	XCorr (by Search Engine): Sequest HT
	FALSE	High	[K].GGPVTLVGQEVK.[V]		FALSE	1	1	2	P80864	P80864 [8-19]		0	1183.67	High	High	2.95
	FALSE	High	[K].LGDVNVYTISADLPFAQAR.[W]		FALSE	1	1	5	P80864	P80864 [74-92]		0	2050.06	High	High	4.28
	FALSE	High	[K].VGDQAPDFTVLTNSLEEK.[S]		FALSE	1	1	3	P80864	P80864 [20-37]		0	1962.97	High	High	4.52
	FALSE	High	[K].VVYAEYVSEATNHPNYEKPIEAAK.[A]		FALSE	1	1	2	P80864	P80864 [140-163]		0	2722.34	High	High	4.52
FALSE	Master Protein	C0SP85	Protein YukE OS=Bacillus subtilis (strain 168) GN=yukE PE=1 SV=1	73	FALSE	5	8	5	97	11	4.53	44.9	5	0	High	1
	Checked	Confidence	Annotated Sequence	Modifications	Contaminant	# Protein Groups	# Proteins	# PSMs	Master Protein Accessions	Positions in Master Proteins	Modifications in Master Proteins	# Missed Cleavages	Theo. MH+ [Da]	Found in Sample: [S1] 221102_DQ_458_Ba_2_Slot1-54_1_12702_6.0.313	Confidence (by Search Engine): Sequest HT	XCorr (by Search Engine): Sequest HT
	FALSE	High	[F].ADQYEQLKPSFIK.[M]		FALSE	1	1	1	C0SP85	C0SP85 [53-65]		0	1566.82	High	High	2.83
	FALSE	High	[K].MSDLLQDVNQQLDQTANTLESTDQDIANQIR.[G]	1xOxidation [M1]	FALSE	1	1	3	C0SP85	C0SP85 [66-96]		0	3533.67	High	High	7.62
	FALSE	High	[K].MSDLLQDVNQQLDQTANTLESTDQDIANQIRG.[-]		FALSE	1	1	2	C0SP85	C0SP85 [66-97]		1	3574.69	High	High	7.78
	FALSE	High	[K].QYGVESQEVLNQVDR.[L]		FALSE	1	1	1	C0SP85	C0SP85 [18-32]		0	1763.86	High	High	4.22
	FALSE	High	[K].SMWEGASSEAFADQYEQLKPSFIK.[M]		FALSE	1	1	1	C0SP85	C0SP85 [42-65]		0	2749.28	High	High	3.93
FALSE	Master Protein	P80868	Elongation factor G OS=Bacillus subtilis (strain 168) GN=fusA PE=1 SV=3	22	FALSE	10	14	10	692	76.6	4.88	44.67	10	0	High	1
	Checked	Confidence	Annotated Sequence	Modifications	Contaminant	# Protein Groups	# Proteins	# PSMs	Master Protein Accessions	Positions in Master Proteins	Modifications in Master Proteins	# Missed Cleavages	Theo. MH+ [Da]	Found in Sample: [S1] 221102_DQ_458_Ba_2_Slot1-54_1_12702_6.0.313	Confidence (by Search Engine): Sequest HT	XCorr (by Search Engine): Sequest HT
	FALSE	High	[R].EYIPAVQAGLEDALENGVLAGFPLIDIK.[A]		FALSE	1	1	1	P80868	P80868 [535-562]		0	2955.57	High	High	3.08
	FALSE	High	[R].GTFTMHMDHYEEVPK.[S]		FALSE	1	1	1	P80868	P80868 [665-679]		0	1821.79	High	High	3.72
	FALSE	High	[R].HSSDEEPFSALAFK.[V]		FALSE	1	1	2	P80868	P80868 [301-314]		0	1564.73	High	High	3.55
	FALSE	High	[R].KGTLNVEFYPVLVGS.[A]		FALSE	1	1	1	P80868	P80868 [246-260]		1	1622.88	High	High	2.53
	FALSE	Medium	[R].KGTLNVEFYPVLVGSAFK.[N]		FALSE	1	1	1	P80868	P80868 [246-263]		1	1969.08	Medium	Medium	2.96
	FALSE	High	[K].LFDGSYHDVDSNEMAFK.[V]		FALSE	1	1	3	P80868	P80868 [565-581]		0	1974.85	High	High	3.95
	FALSE	High	[K].IGADFLYSVGTLR.[D]		FALSE	1	1	1	P80868	P80868 [140-152]		0	1411.76	High	High	2.92
	FALSE	High	[R].NIGIMAHIDAGK.[T]		FALSE	1	1	1	P80868	P80868 [12-23]		0	1239.65	High	High	2.53
	FALSE	High	[K].VEVVIPEEYMGDIMGDITSR.[R]		FALSE	1	1	2	P80868	P80868 [606-625]		0	2253.08	High	High	3.63
	FALSE	High	[K].YLEGEEITIDELK.[A]		FALSE	1	1	1	P80868	P80868 [229-241]		0	1551.78	High	High	3.25
FALSE	Master Protein	O34660	Putative aldehyde dehydrogenase DhaS OS=Bacillus subtilis (strain 168) GN=dhaS PE=3 SV=1	36	FALSE	12	14	12	495	53.8	5.31	43.12	12	0	High	1
	Checked	Confidence	Annotated Sequence	Modifications	Contaminant	# Protein Groups	# Proteins	# PSMs	Master Protein Accessions	Positions in Master Proteins	Modifications in Master Proteins	# Missed Cleavages	Theo. MH+ [Da]	Found in Sample: [S1] 221102_DQ_458_Ba_2_Slot1-54_1_12702_6.0.313	Confidence (by Search Engine): Sequest HT	XCorr (by Search Engine): Sequest HT
	FALSE	High	[R].ANHSEYGLAAGLWTENVK.[Q]		FALSE	1	1	2	O34660	O34660 [418-435]		0	1959.96	High	High	4.19
	FALSE	High	[K].DQYDEVVDEMASYAESLR.[Q]		FALSE	1	1	1	O34660	O34660 [311-328]		0	2119.91	High	High	4.9
	FALSE	High	[K].EEIFGPVLTAIPYETVDEVIER.[A]		FALSE	1	1	1	O34660	O34660 [396-417]		0	2519.29	High	High	2.85
	FALSE	High	[R].EMGSYALDNYTEVK.[S]		FALSE	1	1	1	O34660	O34660 [474-487]		0	1619.73	High	High	2.99
	FALSE	High	[K].FVPSASGATFDTPNPATGETLMTLYEAQAADVDK.[A]		FALSE	1	1	1	O34660	O34660 [28-61]		0	3515.65	High	High	3.33
	FALSE	Medium	[R].HEPVGVVGQIIPWNFPLL.[M]		FALSE	1	1	1	O34660	O34660 [155-172]		0	2015.11	Medium	Medium	2.18
	FALSE	High	[R].HEPVGVVGQIIPWNFPLLM.[A]	1xOxidation [M19]	FALSE	1	1	1	O34660	O34660 [155-173]		0	2162.15	High	High	2.83
	FALSE	High	[K].ITGQTIPVSGAYFNY.[T]		FALSE	1	1	1	O34660	O34660 [138-152]		0	1630.81	High	High	2.37
	FALSE	Medium	[Y].NVFDAASPFGGYK.[Q]		FALSE	1	1	1	O34660	O34660 [455-467]		0	1372.65	Medium	Medium	2.05
	FALSE	High	[K].SPNILLPDANLK.[K]		FALSE	1	1	1	O34660	O34660 [271-282]		0	1294.74	High	High	2.57
	FALSE	High	[K].SPNILLPDANLKK.[A]		FALSE	1	1	2	O34660	O34660 [271-283]		1	1422.83	High	High	3.16
	FALSE	High	[P].TVFANVEDEMTIAK.[E]		FALSE	1	1	1	O34660	O34660 [382-395]		0	1567.77	High	High	3.39
FALSE	Master Protein	P37808	ATP synthase subunit alpha OS=Bacillus subtilis (strain 168) GN=atpA PE=1 SV=3	20	FALSE	8	13	8	502	54.6	5.36	37.86	8	0	High	1
	Checked	Confidence	Annotated Sequence	Modifications	Contaminant	# Protein Groups	# Proteins	# PSMs	Master Protein Accessions	Positions in Master Proteins	Modifications in Master Proteins	# Missed Cleavages	Theo. MH+ [Da]	Found in Sample: [S1] 221102_DQ_458_Ba_2_Slot1-54_1_12702_6.0.313	Confidence (by Search Engine): Sequest HT	XCorr (by Search Engine): Sequest HT
	FALSE	High	[R].ELEAFAQFGSDLDQATQAK.[L]		FALSE	1	1	1	P37808	P37808 [391-409]		0	2068.98	High	High	4.54
	FALSE	High	[K].GYLDDIPVADIR.[R]		FALSE	1	1	2	P37808	P37808 [443-454]		0	1346.7	High	High	2.73
	FALSE	High	[R].KSVHEPLQTGIK.[A]		FALSE	1	1	2	P37808	P37808 [140-151]		1	1336.76	High	High	3.04
	FALSE	High	[R].IMEVPVGEELIGR.[I]		FALSE	1	1	2	P37808	P37808 [94-106]		0	1441.77	High	High	3.17
	FALSE	Medium	[R].IMEVPVGEELIGR.[I]	1xOxidation [M2]	FALSE	1	1	2	P37808	P37808 [94-106]		0	1457.77	Medium	Medium	2.12
	FALSE	High	[R].IVNPLGQPVDGLGPILTSK.[T]		FALSE	1	1	1	P37808	P37808 [107-125]		0	1918.1	High	High	3.63
	FALSE	High	[R].RFEEEYYMYLDQNHK.[D]		FALSE	1	1	1	P37808	P37808 [455-469]		1	2064.91	High	High	3.65
	FALSE	Medium	[K].SVHEPLQTGIK.[A]		FALSE	1	1	1	P37808	P37808 [141-151]		0	1208.66	Medium	Medium	2.15
	FALSE	High	[K].TSVAIDAILNQK.[D]		FALSE	1	1	1	P37808	P37808 [176-187]		0	1272.72	High	High	2.63
FALSE	Master Protein	P14949	Thioredoxin OS=Bacillus subtilis (strain 168) GN=trxA PE=1 SV=3	55	FALSE	6	12	6	104	11.4	4.6	37.77	6	0	High	1
	Checked	Confidence	Annotated Sequence	Modifications	Contaminant	# Protein Groups	# Proteins	# PSMs	Master Protein Accessions	Positions in Master Proteins	Modifications in Master Proteins	# Missed Cleavages	Theo. MH+ [Da]	Found in Sample: [S1] 221102_DQ_458_Ba_2_Slot1-54_1_12702_6.0.313	Confidence (by Search Engine): Sequest HT	XCorr (by Search Engine): Sequest HT
	FALSE	High	[K].DGEVVETSVGFKPK.[E]		FALSE	1	1	1	P14949	P14949 [80-93]		0	1491.77	High	High	3.26
	FALSE	High	[K].IDVDENQETAGK.[Y]		FALSE	1	1	2	P14949	P14949 [55-66]		0	1318.61	High	High	3.11
	FALSE	High	[K].MIAPVLEELDQEMGDK.[L]		FALSE	1	1	2	P14949	P14949 [34-49]		0	1817.87	High	High	3.76
	FALSE	High	[K].MIAPVLEELDQEMGDK.[L]	1xOxidation [M]	FALSE	1	1	3	P14949	P14949 [34-49]		0	1833.86	High	High	3.41
	FALSE	High	[K].MIAPVLEELDQEMGDKLK.[I]		FALSE	1	1	2	P14949	P14949 [34-51]		1	2059.04	High	High	4.19
	FALSE	Medium	[I].PTLLVLK.[D]		FALSE	1	1	1	P14949	P14949 [73-79]		0	783.534	Medium	Medium	2.14
	FALSE	Medium	[K].YGVMSIPTLLVLK.[D]	1xOxidation [M4]	FALSE	1	1	1	P14949	P14949 [67-79]		0	1449.84	Medium	Medium	2.31
FALSE	Master Protein	P37571	Negative regulator of genetic competence ClpC/MecB OS=Bacillus subtilis (strain 168) GN=clpC PE=1 SV=1	13	FALSE	6	12	6	810	90.1	6.15	37.34	6	0	High	1
	Checked	Confidence	Annotated Sequence	Modifications	Contaminant	# Protein Groups	# Proteins	# PSMs	Master Protein Accessions	Positions in Master Proteins	Modifications in Master Proteins	# Missed Cleavages	Theo. MH+ [Da]	Found in Sample: [S1] 221102_DQ_458_Ba_2_Slot1-54_1_12702_6.0.313	Confidence (by Search Engine): Sequest HT	XCorr (by Search Engine): Sequest HT
	FALSE	High	[K].AHPDVFNILLQVLEDGR.[L]		FALSE	1	1	4	P37571	P37571 [622-638]		0	1936.03	High	High	3.57
	FALSE	High	[R].ALAESIFGDEESMIR.[I]		FALSE	1	1	1	P37571	P37571 [557-571]		0	1667.79	High	High	2.64
	FALSE	High	[R].LKEQDLSIELTDAAK.[A]		FALSE	1	1	1	P37571	P37571 [734-748]		1	1673.9	High	High	4.23
	FALSE	High	[R].LVGSPPGYVGYDEGGQLTEK.[V]		FALSE	1	1	3	P37571	P37571 [586-605]		0	2066.01	High	High	3.9
	FALSE	High	[K].TAIAEGLAQQIINNEVPEILR.[D]		FALSE	1	1	1	P37571	P37571 [215-235]		0	2292.26	High	High	4.3
	FALSE	High	[R].VMTLDMGTVVAGTK.[Y]		FALSE	1	1	2	P37571	P37571 [239-252]		0	1422.73	High	High	2.85
FALSE	Master Protein	P54170	UPF0403 protein YphP OS=Bacillus subtilis (strain 168) GN=yphP PE=1 SV=1	49	FALSE	6	10	6	144	15.9	4.84	36.68	6	0	High	1
	Checked	Confidence	Annotated Sequence	Modifications	Contaminant	# Protein Groups	# Proteins	# PSMs	Master Protein Accessions	Positions in Master Proteins	Modifications in Master Proteins	# Missed Cleavages	Theo. MH+ [Da]	Found in Sample: [S1] 221102_DQ_458_Ba_2_Slot1-54_1_12702_6.0.313	Confidence (by Search Engine): Sequest HT	XCorr (by Search Engine): Sequest HT
	FALSE	High	[R].ELTGAGFEELTTAEEVENFMEK.[A]		FALSE	1	1	2	P54170	P54170 [19-40]		0	2474.13	High	High	4.14
	FALSE	High	[R].EYFTGQEPSSPSMALLK.[G]		FALSE	1	1	4	P54170	P54170 [95-111]		0	1884.9	High	High	3.9
	FALSE	High	[Y].FTGQEPSSPSMALLK.[G]		FALSE	1	1	1	P54170	P54170 [97-111]		0	1592.8	High	High	2.73
	FALSE	High	[R].PAATQAVLQNDK.[T]		FALSE	1	1	1	P54170	P54170 [62-73]		0	1255.66	High	High	3.3
	FALSE	High	[R].PAATQAVLQNDKTPDNTVTVFAGQDK.[E]		FALSE	1	1	1	P54170	P54170 [62-87]		1	2729.37	High	High	4.19
	FALSE	High	[R].PAATQAVLQNDKTPDNTVTVFAGQDKEATAK.[M]		FALSE	1	1	1	P54170	P54170 [62-92]		2	3229.63	High	High	4.95
FALSE	Master Protein	P13242	CTP synthase OS=Bacillus subtilis (strain 168) GN=pyrG PE=3 SV=1	26	FALSE	8	10	8	535	59.7	5.47	34.58	8	0	High	1
	Checked	Confidence	Annotated Sequence	Modifications	Contaminant	# Protein Groups	# Proteins	# PSMs	Master Protein Accessions	Positions in Master Proteins	Modifications in Master Proteins	# Missed Cleavages	Theo. MH+ [Da]	Found in Sample: [S1] 221102_DQ_458_Ba_2_Slot1-54_1_12702_6.0.313	Confidence (by Search Engine): Sequest HT	XCorr (by Search Engine): Sequest HT
	FALSE	Medium	[K].DHPWFVASQFHPEFK.[S]		FALSE	1	1	1	P13242	P13242 [497-511]		0	1871.89	Medium	Medium	2.99
	FALSE	Medium	[K].DVEDLGGTLR.[L]		FALSE	1	1	1	P13242	P13242 [423-432]		0	1074.54	Medium	Medium	2.12
	FALSE	High	[T].EIGGTVGDIESLPFLEAIR.[Q]		FALSE	1	1	1	P13242	P13242 [141-159]		0	2016.06	High	High	3.14
	FALSE	High	[K].ETNADVVITEIGGTVGDIESLPFLEAIR.[Q]		FALSE	1	1	2	P13242	P13242 [132-159]		0	2958.53	High	High	4.47
	FALSE	High	[K].GAHSAEIDPSTQYPIIDLLPEQK.[D]		FALSE	1	1	1	P13242	P13242 [400-422]		0	2522.28	High	High	4.17
	FALSE	High	[R].QQMEEQGFVFSGTSPDGR.[L]		FALSE	1	1	2	P13242	P13242 [471-488]		0	1999.88	High	High	3.97
	FALSE	Medium	[R].SLGIQPNIIVVR.[T]		FALSE	1	1	1	P13242	P13242 [201-212]		0	1308.8	Medium	Medium	2.3
	FALSE	High	[K].WINAEEVTENNIAELTSGTDGIIVPGGFGDR.[G]		FALSE	1	1	1	P13242	P13242 [328-358]		0	3274.59	High	High	4.31
FALSE	Master Protein	P24072	Chemotaxis protein CheY OS=Bacillus subtilis (strain 168) GN=cheY PE=1 SV=3	48	FALSE	5	9	5	120	13.3	5.1	32.9	5	0	High	1
	Checked	Confidence	Annotated Sequence	Modifications	Contaminant	# Protein Groups	# Proteins	# PSMs	Master Protein Accessions	Positions in Master Proteins	Modifications in Master Proteins	# Missed Cleavages	Theo. MH+ [Da]	Found in Sample: [S1] 221102_DQ_458_Ba_2_Slot1-54_1_12702_6.0.313	Confidence (by Search Engine): Sequest HT	XCorr (by Search Engine): Sequest HT
	FALSE	Medium	[K].DFIVKPFQADR.[V]		FALSE	1	1	1	P24072	P24072 [100-110]		0	1335.71	Medium	Medium	2.27
	FALSE	High	[M].GQQSMVIDAIQAGAK.[D]		FALSE	1	1	1	P24072	P24072 [85-99]		0	1516.78	High	High	3.46
	FALSE	High	[R].ILIVDDAAFMR.[M]		FALSE	1	1	2	P24072	P24072 [5-15]		0	1263.68	High	High	2.97
	FALSE	High	[K].NGFEVVAEAENGAQAVEK.[Y]		FALSE	1	1	2	P24072	P24072 [25-42]		0	1861.89	High	High	4.53
	FALSE	High	[K].NGFEVVAEAENGAQAVEK.[Y]	1xDeamidated [N1]	FALSE	1	1	1	P24072	P24072 [25-42]		0	1862.88	High	High	4.33
	FALSE	High	[C].SAMGQQSMVIDAIQAGAK.[D]		FALSE	1	1	1	P24072	P24072 [82-99]		0	1805.89	High	High	3.7
	FALSE	High	[C].SAMGQQSMVIDAIQAGAK.[D]	1xOxidation [M3]	FALSE	1	1	1	P24072	P24072 [82-99]		0	1821.88	High	High	4.53
FALSE	Master Protein	P80239	Alkyl hydroperoxide reductase C OS=Bacillus subtilis (strain 168) GN=ahpC PE=1 SV=2	42	FALSE	5	11	5	187	20.6	4.6	32.88	5	0	High	1
	Checked	Confidence	Annotated Sequence	Modifications	Contaminant	# Protein Groups	# Proteins	# PSMs	Master Protein Accessions	Positions in Master Proteins	Modifications in Master Proteins	# Missed Cleavages	Theo. MH+ [Da]	Found in Sample: [S1] 221102_DQ_458_Ba_2_Slot1-54_1_12702_6.0.313	Confidence (by Search Engine): Sequest HT	XCorr (by Search Engine): Sequest HT
	FALSE	High	[K].ELGVEVYSVSTDTHFVHK.[G]		FALSE	1	1	1	P80239	P80239 [63-80]		0	2047.01	High	High	4.15
	FALSE	High	[K].ITYAMIGDPSQTISR.[N]		FALSE	1	1	2	P80239	P80239 [92-106]		0	1652.83	High	High	3.11
	FALSE	High	[R].NFDVLDEETGLADR.[G]		FALSE	1	1	3	P80239	P80239 [107-120]		0	1593.74	High	High	3.75
	FALSE	High	[K].NGEFIDVTNEDLK.[G]		FALSE	1	1	1	P80239	P80239 [18-30]		0	1493.71	High	High	2.68
	FALSE	High	[K].NGEFIDVTNEDLK.[G]	1xDeamidated [N1]	FALSE	1	1	2	P80239	P80239 [18-30]		0	1494.7	High	High	2.73
	FALSE	High	[K].WEEGGETLTPSLDLVGKI.[-]		FALSE	1	1	2	P80239	P80239 [170-187]		1	1944	High	High	2.6
FALSE	Master Protein	P80861	NADH dehydrogenase-like protein YjlD OS=Bacillus subtilis (strain 168) GN=yjlD PE=1 SV=3	29	FALSE	9	10	9	392	41.9	6.76	31.96	9	0	High	1
	Checked	Confidence	Annotated Sequence	Modifications	Contaminant	# Protein Groups	# Proteins	# PSMs	Master Protein Accessions	Positions in Master Proteins	Modifications in Master Proteins	# Missed Cleavages	Theo. MH+ [Da]	Found in Sample: [S1] 221102_DQ_458_Ba_2_Slot1-54_1_12702_6.0.313	Confidence (by Search Engine): Sequest HT	XCorr (by Search Engine): Sequest HT
	FALSE	High	[K].DAVAIIGANSTPLK.[G]		FALSE	1	1	1	P80861	P80861 [352-365]		0	1369.77	High	High	3.32
	FALSE	High	[Y].FGIPGLEENSMVLK.[S]		FALSE	1	1	1	P80861	P80861 [114-127]		0	1533.8	High	High	3
	FALSE	High	[Q].GNPLVGESGLEVNR.[G]		FALSE	1	1	1	P80861	P80861 [260-273]		0	1440.74	High	High	2.48
	FALSE	High	[R].GVEFLTGLPVTNVEGNVIDLK.[D]		FALSE	1	1	1	P80861	P80861 [222-242]		0	2214.2	High	High	4.38
	FALSE	Medium	[K].ILPVLPDDLIER.[A]		FALSE	1	1	1	P80861	P80861 [202-213]		0	1392.81	Medium	Medium	2.09
	FALSE	Medium	[I].LPVLPDDLIER.[A]		FALSE	1	1	1	P80861	P80861 [203-213]		0	1279.73	Medium	Medium	2.25
	FALSE	High	[K].TLETFKPVNSGTLA.[S]		FALSE	1	1	1	P80861	P80861 [333-346]		0	1477.79	High	High	3.15
	FALSE	High	[R].VTVVNKYPTHQIITEL.[H]		FALSE	1	1	2	P80861	P80861 [32-47]		1	1855.03	High	High	4.31
	FALSE	High	[F].VWTGGVQGNPLVGESGLEVNR.[G]		FALSE	1	1	1	P80861	P80861 [253-273]		0	2168.11	High	High	4.18
FALSE	Master Protein	P21881	Pyruvate dehydrogenase E1 component subunit alpha OS=Bacillus subtilis (strain 168) GN=pdhA PE=1 SV=3	35	FALSE	9	10	9	371	41.5	6.23	30.93	9	0	High	1
	Checked	Confidence	Annotated Sequence	Modifications	Contaminant	# Protein Groups	# Proteins	# PSMs	Master Protein Accessions	Positions in Master Proteins	Modifications in Master Proteins	# Missed Cleavages	Theo. MH+ [Da]	Found in Sample: [S1] 221102_DQ_458_Ba_2_Slot1-54_1_12702_6.0.313	Confidence (by Search Engine): Sequest HT	XCorr (by Search Engine): Sequest HT
	FALSE	High	[F].ALEKEDFVLPGYR.[D]		FALSE	1	1	1	P21881	P21881 [94-106]		1	1536.81	High	High	2.7
	FALSE	High	[R].AINGEGPTLIETLTFR.[Y]		FALSE	1	1	1	P21881	P21881 [255-270]		0	1731.93	High	High	4.68
	FALSE	High	[K].GEVVNEAAMPDLTDDQLK.[E]		FALSE	1	1	1	P21881	P21881 [33-50]		0	1944.92	High	High	3.43
	FALSE	High	[R].LGFYAPTAGQEASQIA.[T]		FALSE	1	1	1	P21881	P21881 [75-90]		0	1623.8	High	High	2.66
	FALSE	High	[K].MPHNLEEQFEIYTQK.[E]		FALSE	1	1	1	P21881	P21881 [354-368]		0	1906.9	High	High	3.5
	FALSE	High	[K].QFETFQILNEK.[G]		FALSE	1	1	1	P21881	P21881 [22-32]		0	1396.71	High	High	2.7
	FALSE	Medium	[R].TKEIENEWEQKDPLVR.[F]		FALSE	1	1	1	P21881	P21881 [286-301]		2	2014.02	Medium	Medium	2.92
	FALSE	High	[K].VIEDAKEEIK.[Q]		FALSE	1	1	2	P21881	P21881 [320-329]		1	1173.64	High	High	3.05
	FALSE	High	[R].YGPHTMAGDDPTK.[Y]		FALSE	1	1	1	P21881	P21881 [271-283]		0	1389.61	High	High	2.48
FALSE	Master Protein	P39126	Isocitrate dehydrogenase [NADP] OS=Bacillus subtilis (strain 168) GN=icd PE=1 SV=1	28	FALSE	8	11	8	423	46.4	5.1	30.78	8	0	High	1
	Checked	Confidence	Annotated Sequence	Modifications	Contaminant	# Protein Groups	# Proteins	# PSMs	Master Protein Accessions	Positions in Master Proteins	Modifications in Master Proteins	# Missed Cleavages	Theo. MH+ [Da]	Found in Sample: [S1] 221102_DQ_458_Ba_2_Slot1-54_1_12702_6.0.313	Confidence (by Search Engine): Sequest HT	XCorr (by Search Engine): Sequest HT
	FALSE	High	[R].ENTEDIYAGIEYAK.[G]		FALSE	1	1	1	P39126	P39126 [145-158]		0	1615.75	High	High	3.34
	FALSE	Medium	[K].GPLTTPVGGGIR.[S]		FALSE	1	1	1	P39126	P39126 [92-103]		0	1124.64	Medium	Medium	2.05
	FALSE	High	[K].LISFLQNELNVNK.[I]		FALSE	1	1	1	P39126	P39126 [166-178]		0	1531.85	High	High	3.77
	FALSE	High	[K].IRFPETSGIGIKPVSEEGTSR.[L]		FALSE	1	1	2	P39126	P39126 [179-199]		1	2260.19	High	High	4.19
	FALSE	Medium	[L].ISFLQNELNVNK.[I]		FALSE	1	1	1	P39126	P39126 [167-178]		0	1418.76	Medium	Medium	2.29
	FALSE	Medium	[K].ITVSNGVLNVPNNPIIPFIEGDGTGPDIWNAA.[S]		FALSE	1	1	1	P39126	P39126 [7-38]		0	3304.68	Medium	Medium	2.78
	FALSE	Medium	[K].RPEDTDMVIFR.[E]		FALSE	1	1	1	P39126	P39126 [134-144]		0	1378.68	Medium	Medium	2.18
	FALSE	High	[K].TGEWLPAETLDVIR.[E]		FALSE	1	1	3	P39126	P39126 [71-84]		0	1599.84	High	High	2.44
FALSE	Master Protein	P39120	Citrate synthase 2 OS=Bacillus subtilis (strain 168) GN=citZ PE=1 SV=2	32	FALSE	8	10	8	372	41.7	5.81	30.03	8	0	High	1
	Checked	Confidence	Annotated Sequence	Modifications	Contaminant	# Protein Groups	# Proteins	# PSMs	Master Protein Accessions	Positions in Master Proteins	Modifications in Master Proteins	# Missed Cleavages	Theo. MH+ [Da]	Found in Sample: [S1] 221102_DQ_458_Ba_2_Slot1-54_1_12702_6.0.313	Confidence (by Search Engine): Sequest HT	XCorr (by Search Engine): Sequest HT
	FALSE	High	[K].EAAVPQEIIEHFK.[S]		FALSE	1	1	2	P39120	P39120 [69-81]		0	1510.79	High	High	3.1
	FALSE	High	[R].EDYGIAENFLYTLNGEEPSPIEVEAFNK.[A]		FALSE	1	1	1	P39120	P39120 [148-175]		0	3188.49	High	High	3.45
	FALSE	High	[L].GIDHDLFTPIFAVSR.[M]		FALSE	1	1	2	P39120	P39120 [319-333]		0	1687.88	High	High	3.27
	FALSE	High	[L].GLLDSEADTMNPEANYR.[K]		FALSE	1	1	1	P39120	P39120 [102-118]		0	1895.84	High	High	3.29
	FALSE	High	[K].GPLHGGANEGVMK.[M]		FALSE	1	1	1	P39120	P39120 [215-227]		0	1266.63	High	High	3.08
	FALSE	Medium	[K].SYSLENVHPM.[A]		FALSE	1	1	1	P39120	P39120 [82-91]		0	1176.54	Medium	Medium	2.1
	FALSE	Medium	[R].TAISLLGLLDSEADTMNPEANYR.[K]		FALSE	1	1	1	P39120	P39120 [96-118]		0	2494.21	Medium	Medium	2.88
	FALSE	High	[A].TLSDIYSGITAAIGALK.[G]		FALSE	1	1	1	P39120	P39120 [198-214]		0	1693.94	High	High	2.69
FALSE	Master Protein	P38494	30S ribosomal protein S1 homolog OS=Bacillus subtilis (strain 168) GN=ypfD PE=1 SV=1	33	FALSE	9	10	9	382	42.4	4.87	29.74	9	0	High	1
	Checked	Confidence	Annotated Sequence	Modifications	Contaminant	# Protein Groups	# Proteins	# PSMs	Master Protein Accessions	Positions in Master Proteins	Modifications in Master Proteins	# Missed Cleavages	Theo. MH+ [Da]	Found in Sample: [S1] 221102_DQ_458_Ba_2_Slot1-54_1_12702_6.0.313	Confidence (by Search Engine): Sequest HT	XCorr (by Search Engine): Sequest HT
	FALSE	High	[K].ASDVVKVDDELDLK.[V]		FALSE	1	1	1	P38494	P38494 [57-70]		1	1545.8	High	High	3.39
	FALSE	Medium	[K].DTLPGPWNQIGEK.[V]		FALSE	1	1	1	P38494	P38494 [257-269]		0	1454.73	Medium	Medium	2.27
	FALSE	High	[K].EETSTGFQLGDLIGDK.[L]		FALSE	1	1	1	P38494	P38494 [362-377]		0	1709.82	High	High	3.62
	FALSE	High	[K].HIGTPHEVLEEGQTVK.[V]		FALSE	1	1	1	P38494	P38494 [309-324]		0	1773.91	High	High	3.22
	FALSE	High	[K].HVDVEIINVK.[Q]		FALSE	1	1	1	P38494	P38494 [30-39]		0	1165.66	High	High	3.14
	FALSE	High	[K].QELLQSLEVGSVLDGK.[V]		FALSE	1	1	1	P38494	P38494 [179-194]		0	1714.92	High	High	2.99
	FALSE	High	[K].QSGIIPISELSSLHVEK.[A]		FALSE	1	1	2	P38494	P38494 [40-56]		0	1837.01	High	High	3.59
	FALSE	High	[K].TLSLLVVELDR.[D]		FALSE	1	1	1	P38494	P38494 [147-157]		0	1257.74	High	High	2.76
	FALSE	Medium	[K].VKPGDVLEGTVQR.[L]		FALSE	1	1	1	P38494	P38494 [270-282]		0	1397.77	Medium	Medium	2.34
FALSE	Master Protein	P23129	2-oxoglutarate dehydrogenase E1 component OS=Bacillus subtilis (strain 168) GN=odhA PE=3 SV=3	13	FALSE	7	9	7	944	106.2	5.88	29.16	7	0	High	1
	Checked	Confidence	Annotated Sequence	Modifications	Contaminant	# Protein Groups	# Proteins	# PSMs	Master Protein Accessions	Positions in Master Proteins	Modifications in Master Proteins	# Missed Cleavages	Theo. MH+ [Da]	Found in Sample: [S1] 221102_DQ_458_Ba_2_Slot1-54_1_12702_6.0.313	Confidence (by Search Engine): Sequest HT	XCorr (by Search Engine): Sequest HT
	FALSE	High	[R].EEIRPLVIMTPK.[S]		FALSE	1	1	2	P23129	P23129 [775-786]		0	1425.81	High	High	2.69
	FALSE	Medium	[R].FQPVYEQSGLSHDYEK.[V]		FALSE	1	1	1	P23129	P23129 [806-821]		0	1926.89	Medium	Medium	2.21
	FALSE	High	[K].KSELFPLSDYGLTEEEIK.[A]		FALSE	1	1	1	P23129	P23129 [104-121]		1	2098.06	High	High	3.19
	FALSE	High	[R].ITLANNPSHLEFINPIVEGSTR.[A]		FALSE	1	1	1	P23129	P23129 [315-336]		0	2422.27	High	High	4.42
	FALSE	High	[K].SGLVMLLPHGYEGQGPEHSSGR.[I]		FALSE	1	1	1	P23129	P23129 [716-737]		0	2308.11	High	High	4.39
	FALSE	High	[R].TISFEFDHVHDFK.[E]		FALSE	1	1	2	P23129	P23129 [153-165]		0	1621.76	High	High	3.22
	FALSE	High	[R].YGHNEMDEPSTTQPMLYDAVR.[K]		FALSE	1	1	1	P23129	P23129 [463-483]		0	2454.07	High	High	3.66
FALSE	Master Protein	P20429	DNA-directed RNA polymerase subunit alpha OS=Bacillus subtilis (strain 168) GN=rpoA PE=1 SV=1	25	FALSE	8	9	8	314	34.8	4.88	29.09	8	0	High	1
	Checked	Confidence	Annotated Sequence	Modifications	Contaminant	# Protein Groups	# Proteins	# PSMs	Master Protein Accessions	Positions in Master Proteins	Modifications in Master Proteins	# Missed Cleavages	Theo. MH+ [Da]	Found in Sample: [S1] 221102_DQ_458_Ba_2_Slot1-54_1_12702_6.0.313	Confidence (by Search Engine): Sequest HT	XCorr (by Search Engine): Sequest HT
	FALSE	High	[R].AGINTVQELANK.[T]		FALSE	1	1	1	P20429	P20429 [269-280]		0	1257.68	High	High	2.79
	FALSE	High	[R].AGINTVQELANKTEEDMMK.[V]		FALSE	1	1	1	P20429	P20429 [269-287]		1	2122.02	High	High	5.39
	FALSE	Medium	[K].AKLEELGLGLR.[K]		FALSE	1	1	1	P20429	P20429 [301-311]		1	1198.72	Medium	Medium	2.22
	FALSE	High	[R].DDQPIGVIPIDSIYTPVSR.[V]		FALSE	1	1	1	P20429	P20429 [157-175]		0	2085.09	High	High	3.28
	FALSE	High	[K].LTLDVWTDGSTGPK.[E]		FALSE	1	1	2	P20429	P20429 [194-207]		0	1489.75	High	High	3.48
	FALSE	Medium	[K].RDDQPIGVIPIDSIYTPVSR.[V]		FALSE	1	1	1	P20429	P20429 [156-175]		1	2241.19	Medium	Medium	3.02
	FALSE	High	[L].TLDVWTDGSTGPK.[E]		FALSE	1	1	1	P20429	P20429 [195-207]		0	1376.67	High	High	2.65
	FALSE	High	[K].VLEMTIEELDLSVR.[S]		FALSE	1	1	1	P20429	P20429 [248-261]		0	1646.87	High	High	3.54
FALSE	Master Protein	P08821	DNA-binding protein HU 1 OS=Bacillus subtilis (strain 168) GN=hupA PE=1 SV=2	63	FALSE	7	9	7	92	9.9	9	29.06	7	0	High	1
	Checked	Confidence	Annotated Sequence	Modifications	Contaminant	# Protein Groups	# Proteins	# PSMs	Master Protein Accessions	Positions in Master Proteins	Modifications in Master Proteins	# Missed Cleavages	Theo. MH+ [Da]	Found in Sample: [S1] 221102_DQ_458_Ba_2_Slot1-54_1_12702_6.0.313	Confidence (by Search Engine): Sequest HT	XCorr (by Search Engine): Sequest HT
	FALSE	High	[K].AVDSVFDTILDALK.[N]		FALSE	1	2	2	P08821	P08821 [24-37]		0	1506.81	High	High	3.09
	FALSE	High	[T].ELINAVAEASELSK.[K]		FALSE	1	1	1	P08821	P08821 [5-18]		0	1473.78	High	High	3.03
	FALSE	High	[K].IQLIGFGNFEVR.[E]		FALSE	1	2	1	P08821	P08821 [42-53]		0	1392.76	High	High	2.69
	FALSE	High	[-].MNKTELINAVAEASELSK.[K]		FALSE	1	1	1	P08821	P08821 [1-18]		1	1948.01	High	High	3.62
	FALSE	High	[R].NPQTGEEIEIPASK.[V]		FALSE	1	2	2	P08821	P08821 [62-75]		0	1512.75	High	High	4.32
	FALSE	High	[I].QLIGFGNFEVR.[E]		FALSE	1	2	1	P08821	P08821 [43-53]		0	1279.68	High	High	2.73
	FALSE	High	[A].VDSVFDTILDALK.[N]		FALSE	1	2	1	P08821	P08821 [25-37]		0	1435.77	High	High	2.55
FALSE	Master Protein	P21467	30S ribosomal protein S5 OS=Bacillus subtilis (strain 168) GN=rpsE PE=1 SV=3	45	FALSE	7	9	7	166	17.6	9.92	29.05	7	0	High	1
	Checked	Confidence	Annotated Sequence	Modifications	Contaminant	# Protein Groups	# Proteins	# PSMs	Master Protein Accessions	Positions in Master Proteins	Modifications in Master Proteins	# Missed Cleavages	Theo. MH+ [Da]	Found in Sample: [S1] 221102_DQ_458_Ba_2_Slot1-54_1_12702_6.0.313	Confidence (by Search Engine): Sequest HT	XCorr (by Search Engine): Sequest HT
	FALSE	Medium	[K].AQEVPEAIRK.[A]		FALSE	1	1	1	P21467	P21467 [53-62]		1	1140.64	Medium	Medium	2.16
	FALSE	High	[R].AVLELAGVADILSK.[S]		FALSE	1	1	2	P21467	P21467 [113-126]		0	1398.82	High	High	3.26
	FALSE	High	[R].FGAGNILLKPASEGTGVIA.[G]		FALSE	1	1	1	P21467	P21467 [89-107]		0	1815	High	High	4.05
	FALSE	High	[K].KNLIEVPMVGTTIPHEIIGR.[F]		FALSE	1	1	1	P21467	P21467 [69-88]		1	2217.24	High	High	3.14
	FALSE	High	[K].NLIEVPMVGTTIPHEIIGR.[F]		FALSE	1	1	2	P21467	P21467 [70-88]		0	2089.15	High	High	4.16
	FALSE	High	[K].SLGSNTPINMIR.[A]		FALSE	1	1	1	P21467	P21467 [127-138]		0	1302.68	High	High	2.47
	FALSE	High	[A].VLELAGVADILSK.[S]		FALSE	1	1	1	P21467	P21467 [114-126]		0	1327.78	High	High	2.6
FALSE	Master Protein	P21883	Dihydrolipoyllysine-residue acetyltransferase component of pyruvate dehydrogenase complex OS=Bacillus subtilis (strain 168) GN=pdhC PE=1 SV=2	17	FALSE	5	8	5	442	47.5	5.16	28.91	5	0	High	1
	Checked	Confidence	Annotated Sequence	Modifications	Contaminant	# Protein Groups	# Proteins	# PSMs	Master Protein Accessions	Positions in Master Proteins	Modifications in Master Proteins	# Missed Cleavages	Theo. MH+ [Da]	Found in Sample: [S1] 221102_DQ_458_Ba_2_Slot1-54_1_12702_6.0.313	Confidence (by Search Engine): Sequest HT	XCorr (by Search Engine): Sequest HT
	FALSE	High	[K].HYFNIGIAADTEK.[G]		FALSE	1	1	1	P21883	P21883 [302-314]		0	1478.73	High	High	4.13
	FALSE	High	[K].KFPVLNTSIDDKTDEVIQK.[H]		FALSE	1	1	1	P21883	P21883 [283-301]		2	2190.17	High	High	3.95
	FALSE	High	[K].LPDIGEGIHEGEIVK.[W]		FALSE	1	1	4	P21883	P21883 [7-21]		0	1605.85	High	High	4.36
	FALSE	High	[R].MIDGATAQNALNHIK.[R]		FALSE	1	1	1	P21883	P21883 [415-429]		0	1596.82	High	High	2.71
	FALSE	High	[K].SVFEISDEINGLATK.[A]		FALSE	1	1	1	P21883	P21883 [328-342]		0	1622.83	High	High	3.39
FALSE	Master Protein	P21882	Pyruvate dehydrogenase E1 component subunit beta OS=Bacillus subtilis (strain 168) GN=pdhB PE=3 SV=2	34	FALSE	8	10	8	325	35.5	4.84	28.48	8	0	High	1
	Checked	Confidence	Annotated Sequence	Modifications	Contaminant	# Protein Groups	# Proteins	# PSMs	Master Protein Accessions	Positions in Master Proteins	Modifications in Master Proteins	# Missed Cleavages	Theo. MH+ [Da]	Found in Sample: [S1] 221102_DQ_458_Ba_2_Slot1-54_1_12702_6.0.313	Confidence (by Search Engine): Sequest HT	XCorr (by Search Engine): Sequest HT
	FALSE	Medium	[R].AILSLEAPVLR.[V]		FALSE	1	1	1	P21882	P21882 [281-291]		0	1181.73	Medium	Medium	2.05
	FALSE	Medium	[K].DGISAEVVDLR.[T]		FALSE	1	1	1	P21882	P21882 [227-237]		0	1173.61	Medium	Medium	2.32
	FALSE	High	[R].DNDPVVFLEHMK.[L]		FALSE	1	1	2	P21882	P21882 [164-175]		0	1443.69	High	High	3.39
	FALSE	High	[R].EGTDLSIITYGAMVHESLK.[A]		FALSE	1	1	1	P21882	P21882 [201-219]		0	2064.03	High	High	3.25
	FALSE	High	[K].QAGIAANVVAEINDR.[A]		FALSE	1	1	1	P21882	P21882 [266-280]		0	1540.81	High	High	3.62
	FALSE	High	[R].QEVPEEEYTIELGK.[A]		FALSE	1	1	2	P21882	P21882 [182-195]		0	1663.81	High	High	3.12
	FALSE	High	[R].TVSPLDIDTIIASVEK.[T]		FALSE	1	1	1	P21882	P21882 [238-253]		0	1700.93	High	High	3.16
	FALSE	High	[R].VFDTPLAESGIGGL.[A]		FALSE	1	1	1	P21882	P21882 [53-66]		0	1375.71	High	High	2.97
FALSE	Master Protein	P12877	50S ribosomal protein L5 OS=Bacillus subtilis (strain 168) GN=rplE PE=1 SV=1	53	FALSE	7	9	7	179	20.1	9.54	28.36	7	0	High	1
	Checked	Confidence	Annotated Sequence	Modifications	Contaminant	# Protein Groups	# Proteins	# PSMs	Master Protein Accessions	Positions in Master Proteins	Modifications in Master Proteins	# Missed Cleavages	Theo. MH+ [Da]	Found in Sample: [S1] 221102_DQ_458_Ba_2_Slot1-54_1_12702_6.0.313	Confidence (by Search Engine): Sequest HT	XCorr (by Search Engine): Sequest HT
	FALSE	High	[K].AIDSAVEELTFIAGQKPVVTR.[A]		FALSE	1	1	1	P12877	P12877 [49-69]		0	2244.22	High	High	4.6
	FALSE	High	[R].ELLTQVGMPFQK.[-]		FALSE	1	1	1	P12877	P12877 [168-179]		0	1390.74	High	High	2.81
	FALSE	High	[K].EQLIFPEIDYDK.[V]		FALSE	1	1	1	P12877	P12877 [134-145]		0	1509.75	High	High	2.93
	FALSE	High	[R].GMDIVIVTTANTDEEAR.[E]		FALSE	1	1	3	P12877	P12877 [151-167]		0	1834.89	High	High	3.65
	FALSE	Medium	[K].LISVSLPR.[V]		FALSE	1	1	1	P12877	P12877 [103-110]		0	884.556	Medium	Medium	2.09
	FALSE	Medium	[R].LREGMPIGAK.[V]		FALSE	1	1	1	P12877	P12877 [79-88]		1	1071.6	Medium	Medium	2.15
	FALSE	High	[K].IVINMGVGDAVQNAK.[A]		FALSE	1	1	1	P12877	P12877 [34-48]		0	1528.82	High	High	3.54
FALSE	Master Protein	P09339	Aconitate hydratase A OS=Bacillus subtilis (strain 168) GN=citB PE=1 SV=4	15	FALSE	9	9	9	909	99.3	5.2	27.02	9	0	High	1
	Checked	Confidence	Annotated Sequence	Modifications	Contaminant	# Protein Groups	# Proteins	# PSMs	Master Protein Accessions	Positions in Master Proteins	Modifications in Master Proteins	# Missed Cleavages	Theo. MH+ [Da]	Found in Sample: [S1] 221102_DQ_458_Ba_2_Slot1-54_1_12702_6.0.313	Confidence (by Search Engine): Sequest HT	XCorr (by Search Engine): Sequest HT
	FALSE	High	[R].AINEDGNVTTFEAVVR.[F]		FALSE	1	1	1	P09339	P09339 [867-882]		0	1734.87	High	High	3.76
	FALSE	High	[K].EVIEVDVDETVRPR.[D]		FALSE	1	1	1	P09339	P09339 [847-860]		0	1655.86	High	High	2.69
	FALSE	High	[R].FDSEVEIDYYR.[H]		FALSE	1	1	1	P09339	P09339 [883-893]		0	1435.64	High	High	2.55
	FALSE	High	[R].KEYETVFDDNKR.[W]		FALSE	1	1	1	P09339	P09339 [624-635]		2	1543.74	High	High	2.37
	FALSE	High	[K].LPNGTTATDLALK.[V]		FALSE	1	1	1	P09339	P09339 [265-277]		0	1314.73	High	High	3.47
	FALSE	High	[K].NDLLITSVLSGNR.[N]		FALSE	1	1	1	P09339	P09339 [537-549]		0	1401.77	High	High	2.78
	FALSE	High	[K].QLVSPAGNQGFGLNAEEENKEIK.[F]		FALSE	1	1	1	P09339	P09339 [404-426]		1	2472.24	High	High	3.27
	FALSE	Medium	[K].RPQDLIPLSAMQETFKK.[Q]		FALSE	1	1	1	P09339	P09339 [387-403]		1	2002.08	Medium	Medium	2.88
	FALSE	High	[R].WNEIETTDEALYK.[W]		FALSE	1	1	1	P09339	P09339 [636-648]		0	1611.75	High	High	3.26
FALSE	Master Protein	O32072	Putative sulfurtransferase YtwF OS=Bacillus subtilis (strain 168) GN=ytwF PE=4 SV=2	34	FALSE	2	7	2	103	11.8	4.63	26.54	2	0	High	1
	Checked	Confidence	Annotated Sequence	Modifications	Contaminant	# Protein Groups	# Proteins	# PSMs	Master Protein Accessions	Positions in Master Proteins	Modifications in Master Proteins	# Missed Cleavages	Theo. MH+ [Da]	Found in Sample: [S1] 221102_DQ_458_Ba_2_Slot1-54_1_12702_6.0.313	Confidence (by Search Engine): Sequest HT	XCorr (by Search Engine): Sequest HT
	FALSE	High	[R].EDEEVAEGMIPQAVHIR.[M]		FALSE	1	1	5	O32072	O32072 [28-44]		0	1922.93	High	High	4.24
	FALSE	High	[K].TVNVEGGMMAWEGETKPK.[N]		FALSE	1	1	2	O32072	O32072 [85-102]		0	1963.93	High	High	4.39
FALSE	Master Protein	P29727	GMP synthase [glutamine-hydrolyzing] OS=Bacillus subtilis (strain 168) GN=guaA PE=3 SV=3	20	FALSE	7	9	7	513	57.8	5.03	25.99	7	0	High	1
	Checked	Confidence	Annotated Sequence	Modifications	Contaminant	# Protein Groups	# Proteins	# PSMs	Master Protein Accessions	Positions in Master Proteins	Modifications in Master Proteins	# Missed Cleavages	Theo. MH+ [Da]	Found in Sample: [S1] 221102_DQ_458_Ba_2_Slot1-54_1_12702_6.0.313	Confidence (by Search Engine): Sequest HT	XCorr (by Search Engine): Sequest HT
	FALSE	High	[R].ALGTELGIPDEIVWR.[Q]		FALSE	1	1	2	P29727	P29727 [374-388]		0	1668.9	High	High	3.46
	FALSE	High	[R].AVTSIDGMTSDWAR.[I]		FALSE	1	1	1	P29727	P29727 [462-475]		0	1509.7	High	High	3.01
	FALSE	High	[R].DIWQYFTVLPDIR.[S]		FALSE	1	1	1	P29727	P29727 [431-443]		0	1665.86	High	High	2.63
	FALSE	High	[K].GIILSGGPNSVYDENSFR.[C]		FALSE	1	1	1	P29727	P29727 [52-69]		0	1924.94	High	High	2.72
	FALSE	High	[R].IPWDVLEVISTR.[I]		FALSE	1	1	2	P29727	P29727 [476-487]		0	1427.79	High	High	2.84
	FALSE	High	[L].SGGVDSSVVAVLIHK.[A]		FALSE	1	1	1	P29727	P29727 [226-240]		0	1467.82	High	High	3.34
	FALSE	High	[R].VVYDITSKPPATIEWE.[-]		FALSE	1	1	1	P29727	P29727 [498-513]		0	1847.94	High	High	2.65
FALSE	Master Protein	O34425	Glyceraldehyde-3-phosphate dehydrogenase 2 OS=Bacillus subtilis (strain 168) GN=gapB PE=1 SV=1	20	FALSE	5	7	5	340	37.5	6.92	25.68	5	0	High	1
	Checked	Confidence	Annotated Sequence	Modifications	Contaminant	# Protein Groups	# Proteins	# PSMs	Master Protein Accessions	Positions in Master Proteins	Modifications in Master Proteins	# Missed Cleavages	Theo. MH+ [Da]	Found in Sample: [S1] 221102_DQ_458_Ba_2_Slot1-54_1_12702_6.0.313	Confidence (by Search Engine): Sequest HT	XCorr (by Search Engine): Sequest HT
	FALSE	High	[K].TDVTAEEVNEAFK.[R]		FALSE	1	1	1	O34425	O34425 [250-262]		0	1452.69	High	High	3.49
	FALSE	High	[K].TDVTAEEVNEAFKR.[A]		FALSE	1	1	2	O34425	O34425 [250-263]		1	1608.79	High	High	3.83
	FALSE	High	[K].VILTAPGKNEDVTIVMGVNEDQFDAER.[H]		FALSE	1	1	1	O34425	O34425 [117-143]		1	2960.47	High	High	4.03
	FALSE	High	[R].VPVPNVSLVDLVVDLK.[T]		FALSE	1	1	2	O34425	O34425 [234-249]		0	1706.01	High	High	4.73
	FALSE	High	[S].YSAETLAHLIK.[Y]		FALSE	1	1	1	O34425	O34425 [36-46]		0	1245.68	High	High	2.94
FALSE	Master Protein	P81102	Putative NAD(P)H nitroreductase YodC OS=Bacillus subtilis (strain 168) GN=yodC PE=1 SV=3	39	FALSE	7	8	7	202	22.3	5.59	25.32	7	0	High	1
	Checked	Confidence	Annotated Sequence	Modifications	Contaminant	# Protein Groups	# Proteins	# PSMs	Master Protein Accessions	Positions in Master Proteins	Modifications in Master Proteins	# Missed Cleavages	Theo. MH+ [Da]	Found in Sample: [S1] 221102_DQ_458_Ba_2_Slot1-54_1_12702_6.0.313	Confidence (by Search Engine): Sequest HT	XCorr (by Search Engine): Sequest HT
	FALSE	Medium	[K].APSAWNLQHWHF.[T]		FALSE	1	1	1	P81102	P81102 [38-49]		0	1493.71	Medium	Medium	2.84
	FALSE	High	[K].EELTELLDLATK.[A]		FALSE	1	1	2	P81102	P81102 [26-37]		0	1374.74	High	High	2.75
	FALSE	High	[K].EYDTNAPISKEELTELLDLATK.[A]		FALSE	1	1	1	P81102	P81102 [16-37]		1	2493.26	High	High	4.54
	FALSE	High	[K].QIVESSAVVAILGDLK.[A]		FALSE	1	1	1	P81102	P81102 [70-85]		0	1641.94	High	High	3.43
	FALSE	High	[K].QTLLGQINGAYQSEQF.[A]		FALSE	1	1	1	P81102	P81102 [109-124]		0	1796.88	High	High	2.69
	FALSE	High	[K].QTLLGQINGAYQSEQFAR.[D]		FALSE	1	1	1	P81102	P81102 [109-126]		0	2024.02	High	High	4.27
	FALSE	Medium	[R].YVPVMLISIGK.[A]		FALSE	1	1	1	P81102	P81102 [172-182]		0	1219.71	Medium	Medium	2.11
FALSE	Master Protein	P54419	S-adenosylmethionine synthase OS=Bacillus subtilis (strain 168) GN=metK PE=3 SV=2	23	FALSE	6	7	6	400	44	5.33	23.46	6	0	High	1
	Checked	Confidence	Annotated Sequence	Modifications	Contaminant	# Protein Groups	# Proteins	# PSMs	Master Protein Accessions	Positions in Master Proteins	Modifications in Master Proteins	# Missed Cleavages	Theo. MH+ [Da]	Found in Sample: [S1] 221102_DQ_458_Ba_2_Slot1-54_1_12702_6.0.313	Confidence (by Search Engine): Sequest HT	XCorr (by Search Engine): Sequest HT
	FALSE	High	[K].EHVINPVVPEELIDEETK.[Y]		FALSE	1	1	1	P54419	P54419 [219-236]		0	2090.07	High	High	2.98
	FALSE	High	[K].ELMPLPISLAHK.[L]		FALSE	1	1	1	P54419	P54419 [146-157]		0	1348.77	High	High	2.43
	FALSE	High	[R].FVIGGPQGDAGLTGR.[K]		FALSE	1	1	2	P54419	P54419 [245-259]		0	1444.75	High	High	3.51
	FALSE	High	[R].IDAIVISTQHHPEITLEQIQR.[N]		FALSE	1	1	1	P54419	P54419 [195-215]		0	2441.31	High	High	4.21
	FALSE	High	[R].NNFDLRPAGIIK.[M]		FALSE	1	1	1	P54419	P54419 [346-357]		0	1357.76	High	High	3.23
	FALSE	High	[K].TQVTVEYDENNKPVR.[I]		FALSE	1	1	1	P54419	P54419 [180-194]		0	1791.89	High	High	3.67
FALSE	Master Protein	P54418	Phosphoenolpyruvate carboxykinase (ATP) OS=Bacillus subtilis (strain 168) GN=pckA PE=3 SV=3	11	FALSE	4	7	4	527	58.2	5.43	23.18	4	0	High	1
	Checked	Confidence	Annotated Sequence	Modifications	Contaminant	# Protein Groups	# Proteins	# PSMs	Master Protein Accessions	Positions in Master Proteins	Modifications in Master Proteins	# Missed Cleavages	Theo. MH+ [Da]	Found in Sample: [S1] 221102_DQ_458_Ba_2_Slot1-54_1_12702_6.0.313	Confidence (by Search Engine): Sequest HT	XCorr (by Search Engine): Sequest HT
	FALSE	High	[K].FAHTDAIAQAGGPLV.[-]		FALSE	1	1	2	P54418	P54418 [513-527]		0	1467.76	High	High	3.64
	FALSE	High	[R].FGSVLENVVVDEDTR.[E]		FALSE	1	1	2	P54418	P54418 [291-305]		0	1678.83	High	High	3.75
	FALSE	High	[K].IDWGPVNQPISEEAFER.[L]		FALSE	1	1	1	P54418	P54418 [73-89]		0	1986.96	High	High	3.64
	FALSE	High	[L].TADAFGVLPPISK.[L]		FALSE	1	1	2	P54418	P54418 [346-358]		0	1315.73	High	High	2.54
FALSE	Master Protein	P50735	Cryptic catabolic NAD-specific glutamate dehydrogenase GudB OS=Bacillus subtilis (strain 168) GN=gudB PE=1 SV=2	24	FALSE	7	7	7	427	47.3	5.96	23.18	7	0	High	1
	Checked	Confidence	Annotated Sequence	Modifications	Contaminant	# Protein Groups	# Proteins	# PSMs	Master Protein Accessions	Positions in Master Proteins	Modifications in Master Proteins	# Missed Cleavages	Theo. MH+ [Da]	Found in Sample: [S1] 221102_DQ_458_Ba_2_Slot1-54_1_12702_6.0.313	Confidence (by Search Engine): Sequest HT	XCorr (by Search Engine): Sequest HT
	FALSE	High	[K].DVPAPDVFTNSQIMAWMMDEYSR.[I]		FALSE	1	2	1	P50735	P50735 [154-176]		0	2703.19	High	High	2.6
	FALSE	High	[R].IDEFNSPGFITGK.[P]		FALSE	1	2	1	P50735	P50735 [177-189]		0	1424.71	High	High	3.25
	FALSE	High	[R].IDEFNSPGFITGKPLVLGGSHGR.[E]		FALSE	1	2	1	P50735	P50735 [177-199]		0	2398.25	High	High	4.74
	FALSE	Medium	[K].LGYPEEVYELLK.[E]		FALSE	1	1	1	P50735	P50735 [32-43]		0	1452.76	Medium	Medium	2.29
	FALSE	High	[K].IVVEAANGPTTLEGTK.[I]		FALSE	1	2	1	P50735	P50735 [323-338]		0	1599.86	High	High	3.24
	FALSE	High	[R].NTGHTEEDKLDVLK.[S]		FALSE	1	1	1	P50735	P50735 [6-19]		1	1598.8	High	High	3.36
	FALSE	High	[R].VVVQGFGNAGSYLAK.[F]		FALSE	1	2	1	P50735	P50735 [227-241]		0	1509.81	High	High	3.69
FALSE	Master Protein	P49814	Malate dehydrogenase OS=Bacillus subtilis (strain 168) GN=mdh PE=1 SV=3	26	FALSE	5	7	5	312	33.6	5.02	22.37	5	0	High	1
	Checked	Confidence	Annotated Sequence	Modifications	Contaminant	# Protein Groups	# Proteins	# PSMs	Master Protein Accessions	Positions in Master Proteins	Modifications in Master Proteins	# Missed Cleavages	Theo. MH+ [Da]	Found in Sample: [S1] 221102_DQ_458_Ba_2_Slot1-54_1_12702_6.0.313	Confidence (by Search Engine): Sequest HT	XCorr (by Search Engine): Sequest HT
	FALSE	High	[K].ALDMLEASPVQGFDAK.[I]		FALSE	1	1	2	P49814	P49814 [48-63]		0	1691.83	High	High	3.89
	FALSE	High	[K].DVTGFVLGGHGDDMVPLVR.[Y]		FALSE	1	1	2	P49814	P49814 [171-189]		0	1984	High	High	3.57
	FALSE	High	[R].TFVAEELNLSVK.[D]		FALSE	1	1	1	P49814	P49814 [159-170]		0	1349.73	High	High	3.21
	FALSE	High	[K].YSPDSIIVVLTNPVDAMTYA.[V]		FALSE	1	1	1	P49814	P49814 [114-133]		0	2169.08	High	High	2.39
	FALSE	High	[R].YSYAGGIPLETLIPK.[E]		FALSE	1	1	1	P49814	P49814 [190-204]		0	1621.88	High	High	2.53
FALSE	Master Protein	O34591	Acetoin:2,6-dichlorophenolindophenol oxidoreductase subunit beta OS=Bacillus subtilis (strain 168) GN=acoB PE=3 SV=3	30	FALSE	6	6	6	342	36.8	4.74	22.21	6	0	High	1
	Checked	Confidence	Annotated Sequence	Modifications	Contaminant	# Protein Groups	# Proteins	# PSMs	Master Protein Accessions	Positions in Master Proteins	Modifications in Master Proteins	# Missed Cleavages	Theo. MH+ [Da]	Found in Sample: [S1] 221102_DQ_458_Ba_2_Slot1-54_1_12702_6.0.313	Confidence (by Search Engine): Sequest HT	XCorr (by Search Engine): Sequest HT
	FALSE	High	[K].GEVPEDYYTIPLGK.[A]		FALSE	1	1	1	O34591	O34591 [194-207]		0	1580.78	High	High	2.72
	FALSE	High	[K].GLLLAAIEDNDPVFFFEDK.[T]		FALSE	1	1	1	O34591	O34591 [169-187]		0	2153.08	High	High	3.6
	FALSE	High	[R].ITAPHTPVPFSPVLEDQYLPTPDK.[I]		FALSE	1	1	1	O34591	O34591 [304-327]		0	2662.38	High	High	5.6
	FALSE	High	[K].QVNTALEAAAQLSER.[G]		FALSE	1	1	1	O34591	O34591 [225-239]		0	1600.83	High	High	4.09
	FALSE	High	[R].SLSPLDEDAIFTSLEK.[T]		FALSE	1	1	1	O34591	O34591 [250-265]		0	1764.89	High	High	3.59
	FALSE	High	[R].VISMSDAINEAMK.[L]		FALSE	1	1	1	O34591	O34591 [4-16]		0	1408.68	High	High	2.6
FALSE	Master Protein	P42921	50S ribosomal protein L4 OS=Bacillus subtilis (strain 168) GN=rplD PE=1 SV=1	28	FALSE	3	6	3	207	22.4	10.02	22.21	3	0	High	1
	Checked	Confidence	Annotated Sequence	Modifications	Contaminant	# Protein Groups	# Proteins	# PSMs	Master Protein Accessions	Positions in Master Proteins	Modifications in Master Proteins	# Missed Cleavages	Theo. MH+ [Da]	Found in Sample: [S1] 221102_DQ_458_Ba_2_Slot1-54_1_12702_6.0.313	Confidence (by Search Engine): Sequest HT	XCorr (by Search Engine): Sequest HT
	FALSE	High	[K].ALIVTADANEAVALSAR.[N]		FALSE	1	1	2	P42921	P42921 [152-168]		0	1684.92	High	High	4.01
	FALSE	High	[R].NIPGVTVVEANGINVLDVVNHEK.[L]		FALSE	1	1	3	P42921	P42921 [169-191]		0	2430.3	High	High	4.39
	FALSE	High	[K].VIDNNIIVLEDLTLDTAK.[T]		FALSE	1	1	1	P42921	P42921 [118-135]		0	1999.1	High	High	3.31
FALSE	Master Protein	Q08352	Alanine dehydrogenase OS=Bacillus subtilis (strain 168) GN=ald PE=1 SV=1	21	FALSE	7	8	7	378	39.7	5.44	21.7	7	0	High	1
	Checked	Confidence	Annotated Sequence	Modifications	Contaminant	# Protein Groups	# Proteins	# PSMs	Master Protein Accessions	Positions in Master Proteins	Modifications in Master Proteins	# Missed Cleavages	Theo. MH+ [Da]	Found in Sample: [S1] 221102_DQ_458_Ba_2_Slot1-54_1_12702_6.0.313	Confidence (by Search Engine): Sequest HT	XCorr (by Search Engine): Sequest HT
	FALSE	High	[K].APTLVTEEMVK.[Q]		FALSE	1	1	1	Q08352	Q08352 [244-254]		0	1217.64	High	High	2.5
	FALSE	High	[K].DKGVTAIAYETVSEGR.[T]		FALSE	1	1	1	Q08352	Q08352 [108-123]		1	1695.85	High	High	3.56
	FALSE	Medium	[K].GILLAGVPGVSR.[G]		FALSE	1	1	1	Q08352	Q08352 [155-166]		0	1138.69	Medium	Medium	2.05
	FALSE	High	[K].GVTAIAYETVSEGR.[T]		FALSE	1	1	1	Q08352	Q08352 [110-123]		0	1452.73	High	High	2.83
	FALSE	High	[R].MAAQIGAQFLEKPK.[G]		FALSE	1	1	1	Q08352	Q08352 [138-151]		0	1531.83	High	High	3.09
	FALSE	High	[R].QLDDIFGHQIK.[T]		FALSE	1	1	1	Q08352	Q08352 [204-214]		0	1313.68	High	High	2.52
	FALSE	High	[R].TLPLLTPMSEVAGR.[M]		FALSE	1	1	2	Q08352	Q08352 [124-137]		0	1484.81	High	High	2.76
FALSE	Master Protein	P42919	50S ribosomal protein L2 OS=Bacillus subtilis (strain 168) GN=rplB PE=1 SV=3	13	FALSE	3	6	3	277	30.3	10.62	21.19	3	0	High	1
	Checked	Confidence	Annotated Sequence	Modifications	Contaminant	# Protein Groups	# Proteins	# PSMs	Master Protein Accessions	Positions in Master Proteins	Modifications in Master Proteins	# Missed Cleavages	Theo. MH+ [Da]	Found in Sample: [S1] 221102_DQ_458_Ba_2_Slot1-54_1_12702_6.0.313	Confidence (by Search Engine): Sequest HT	XCorr (by Search Engine): Sequest HT
	FALSE	High	[R].ASIGQVGNEQHELINIG.[K]		FALSE	1	1	1	P42919	P42919 [190-206]		0	1778.9	High	High	2.95
	FALSE	High	[R].ASIGQVGNEQHELINIGK.[A]		FALSE	1	1	3	P42919	P42919 [190-207]		0	1907	High	High	3.28
	FALSE	High	[K].GIQVGTEIMSGPEADIK.[V]		FALSE	1	1	2	P42919	P42919 [109-125]		0	1744.88	High	High	4.38
FALSE	Master Protein	P94391	1-pyrroline-5-carboxylate dehydrogenase 2 OS=Bacillus subtilis (strain 168) GN=putC PE=2 SV=2	17	FALSE	5	6	5	515	56.4	5.69	20.87	5	0	High	1
	Checked	Confidence	Annotated Sequence	Modifications	Contaminant	# Protein Groups	# Proteins	# PSMs	Master Protein Accessions	Positions in Master Proteins	Modifications in Master Proteins	# Missed Cleavages	Theo. MH+ [Da]	Found in Sample: [S1] 221102_DQ_458_Ba_2_Slot1-54_1_12702_6.0.313	Confidence (by Search Engine): Sequest HT	XCorr (by Search Engine): Sequest HT
	FALSE	High	[K].ASQEHAEQAIQAAAK.[A]		FALSE	1	1	1	P94391	P94391 [70-84]		0	1552.77	High	High	4.51
	FALSE	High	[K].FVEVLEESGLPK.[G]		FALSE	1	1	1	P94391	P94391 [217-228]		0	1346.72	High	High	2.41
	FALSE	Medium	[K].GVVNFVPGSGAEVGDYLVDHPK.[T]		FALSE	1	1	1	P94391	P94391 [229-250]		0	2256.13	Medium	Medium	3.03
	FALSE	High	[K].IVSINPADKEEVVGR.[V]		FALSE	1	1	1	P94391	P94391 [52-66]		1	1625.89	High	High	3.01
	FALSE	High	[K].VTAKPDSADVYMGPVIDQGSYDK.[I]		FALSE	1	1	2	P94391	P94391 [348-370]		0	2456.16	High	High	4.21
FALSE	Master Protein	P37487	Manganese-dependent inorganic pyrophosphatase OS=Bacillus subtilis (strain 168) GN=ppaC PE=1 SV=1	25	FALSE	5	6	5	309	34	4.79	20.65	5	0	High	1
	Checked	Confidence	Annotated Sequence	Modifications	Contaminant	# Protein Groups	# Proteins	# PSMs	Master Protein Accessions	Positions in Master Proteins	Modifications in Master Proteins	# Missed Cleavages	Theo. MH+ [Da]	Found in Sample: [S1] 221102_DQ_458_Ba_2_Slot1-54_1_12702_6.0.313	Confidence (by Search Engine): Sequest HT	XCorr (by Search Engine): Sequest HT
	FALSE	Medium	[K].AFNVTLENNTALLK.[G]		FALSE	1	1	1	P37487	P37487 [277-290]		0	1547.84	Medium	Medium	2.3
	FALSE	High	[K].DIEEVQVLEVIDHHR.[I]		FALSE	1	1	1	P37487	P37487 [85-99]		0	1830.93	High	High	3.49
	FALSE	High	[K].KVEIAQVNTVDIEDVK.[K]		FALSE	1	1	1	P37487	P37487 [213-228]		1	1799.97	High	High	4.82
	FALSE	High	[R].IANFETAEPLYYR.[A]		FALSE	1	1	2	P37487	P37487 [100-112]		0	1586.78	High	High	2.76
	FALSE	High	[R].LVETAANEVNGVILVDHNER.[Q]		FALSE	1	1	1	P37487	P37487 [60-79]		0	2192.13	High	High	4.54
FALSE	Master Protein	Q06797	50S ribosomal protein L1 OS=Bacillus subtilis (strain 168) GN=rplA PE=1 SV=4	20	FALSE	4	6	4	232	25	9.38	20.61	4	0	High	1
	Checked	Confidence	Annotated Sequence	Modifications	Contaminant	# Protein Groups	# Proteins	# PSMs	Master Protein Accessions	Positions in Master Proteins	Modifications in Master Proteins	# Missed Cleavages	Theo. MH+ [Da]	Found in Sample: [S1] 221102_DQ_458_Ba_2_Slot1-54_1_12702_6.0.313	Confidence (by Search Engine): Sequest HT	XCorr (by Search Engine): Sequest HT
	FALSE	High	[K].AKEAEAAGADFVGDTDYINK.[I]		FALSE	1	1	1	Q06797	Q06797 [84-103]		1	2084.98	High	High	2.99
	FALSE	High	[K].AYDVSEAVALVK.[K]		FALSE	1	1	2	Q06797	Q06797 [20-31]		0	1264.68	High	High	2.52
	FALSE	High	[K].EAEAAGADFVGDTDYINK.[I]		FALSE	1	1	2	Q06797	Q06797 [86-103]		0	1885.85	High	High	4.91
	FALSE	High	[K].LVENFTTMYDTILK.[A]		FALSE	1	1	1	Q06797	Q06797 [185-198]		0	1687.86	High	High	3.37
FALSE	Master Protein	P80240	Transcription elongation factor GreA OS=Bacillus subtilis (strain 168) GN=greA PE=1 SV=4	43	FALSE	6	6	6	157	17.3	4.73	20.27	6	0	High	1
	Checked	Confidence	Annotated Sequence	Modifications	Contaminant	# Protein Groups	# Proteins	# PSMs	Master Protein Accessions	Positions in Master Proteins	Modifications in Master Proteins	# Missed Cleavages	Theo. MH+ [Da]	Found in Sample: [S1] 221102_DQ_458_Ba_2_Slot1-54_1_12702_6.0.313	Confidence (by Search Engine): Sequest HT	XCorr (by Search Engine): Sequest HT
	FALSE	High	[K].KVDEEVTVQTPGGEMLVK.[I]		FALSE	1	1	1	P80240	P80240 [135-152]		1	1959.01	High	High	3.52
	FALSE	High	[K].LEQELEYLK.[T]		FALSE	1	1	1	P80240	P80240 [17-25]		0	1164.61	High	High	2.74
	FALSE	High	[K].IIEDDGGSNVVGLGK.[T]		FALSE	1	1	1	P80240	P80240 [77-91]		0	1472.76	High	High	3.45
	FALSE	High	[K].QKLEQELEYLK.[T]		FALSE	1	1	1	P80240	P80240 [15-25]		1	1420.77	High	High	2.41
	FALSE	High	[R].SFGDLSENSEYDSAKEEQAFVEGR.[V]		FALSE	1	1	1	P80240	P80240 [41-64]		1	2694.18	High	High	4.86
	FALSE	High	[K].VDEEVTVQTPGGEMLVK.[I]		FALSE	1	1	1	P80240	P80240 [136-152]		0	1830.92	High	High	3.28
FALSE	Master Protein	O32164	Cysteine desulfurase SufS OS=Bacillus subtilis (strain 168) GN=sufS PE=1 SV=1	15	FALSE	4	6	4	406	44.9	5.55	19.7	4	0	High	1
	Checked	Confidence	Annotated Sequence	Modifications	Contaminant	# Protein Groups	# Proteins	# PSMs	Master Protein Accessions	Positions in Master Proteins	Modifications in Master Proteins	# Missed Cleavages	Theo. MH+ [Da]	Found in Sample: [S1] 221102_DQ_458_Ba_2_Slot1-54_1_12702_6.0.313	Confidence (by Search Engine): Sequest HT	XCorr (by Search Engine): Sequest HT
	FALSE	High	[R].ANLKPGDEVVITYM.[E]		FALSE	1	1	1	O32164	O32164 [106-119]		0	1549.79	High	High	3.01
	FALSE	High	[R].ASFYLYNTEEEIDK.[L]		FALSE	1	1	1	O32164	O32164 [377-390]		0	1721.79	High	High	3.07
	FALSE	High	[K].IVAVSHVSNVLGTVNPIK.[E]		FALSE	1	1	2	O32164	O32164 [165-182]		0	1847.07	High	High	3.91
	FALSE	High	[K].YIPLQEDGTISLEDVR.[E]		FALSE	1	1	2	O32164	O32164 [141-156]		0	1847.94	High	High	3.35
FALSE	Master Protein	P39634	1-pyrroline-5-carboxylate dehydrogenase OS=Bacillus subtilis (strain 168) GN=rocA PE=2 SV=1	17	FALSE	5	6	5	515	56.3	5.97	19.61	5	0	High	1
	Checked	Confidence	Annotated Sequence	Modifications	Contaminant	# Protein Groups	# Proteins	# PSMs	Master Protein Accessions	Positions in Master Proteins	Modifications in Master Proteins	# Missed Cleavages	Theo. MH+ [Da]	Found in Sample: [S1] 221102_DQ_458_Ba_2_Slot1-54_1_12702_6.0.313	Confidence (by Search Engine): Sequest HT	XCorr (by Search Engine): Sequest HT
	FALSE	Medium	[R].AREDFHVGNLYFNR.[G]		FALSE	1	1	1	P39634	P39634 [459-472]		1	1737.85	Medium	Medium	2.9
	FALSE	High	[K].GYFIQPTIFADVDENAR.[L]		FALSE	1	1	2	P39634	P39634 [395-411]		0	1955.95	High	High	2.88
	FALSE	High	[K].IISINPANKEEIIGYASTADQELAEK.[A]		FALSE	1	1	1	P39634	P39634 [52-77]		1	2817.45	High	High	5.25
	FALSE	High	[K].TAFGESLAFVNTQLGK.[H]		FALSE	1	1	1	P39634	P39634 [20-35]		0	1682.87	High	High	3.05
	FALSE	High	[M].TVTYAHEPFTDFTEAK.[N]		FALSE	1	1	1	P39634	P39634 [2-17]		0	1856.87	High	High	3.12
FALSE	Master Protein	P02394	50S ribosomal protein L7/L12 OS=Bacillus subtilis (strain 168) GN=rplL PE=1 SV=4	31	FALSE	4	6	4	123	12.7	4.55	19.52	4	0	High	1
	Checked	Confidence	Annotated Sequence	Modifications	Contaminant	# Protein Groups	# Proteins	# PSMs	Master Protein Accessions	Positions in Master Proteins	Modifications in Master Proteins	# Missed Cleavages	Theo. MH+ [Da]	Found in Sample: [S1] 221102_DQ_458_Ba_2_Slot1-54_1_12702_6.0.313	Confidence (by Search Engine): Sequest HT	XCorr (by Search Engine): Sequest HT
	FALSE	High	[M].ALNIEEIIASVK.[E]		FALSE	1	1	2	P02394	P02394 [2-13]		0	1299.75	High	High	2.86
	FALSE	High	[K].EATVLELNDLVK.[A]		FALSE	1	1	2	P02394	P02394 [14-25]		0	1343.74	High	High	2.91
	FALSE	High	[K].EGIAKEEAEELK.[A]		FALSE	1	1	1	P02394	P02394 [99-110]		1	1345.68	High	High	4.09
	FALSE	High	[K].EGIAKEEAEELKAK.[L]		FALSE	1	1	1	P02394	P02394 [99-112]		2	1544.82	High	High	4.14
FALSE	Master Protein	O32163	Zinc-dependent sulfurtransferase SufU OS=Bacillus subtilis (strain 168) GN=sufU PE=1 SV=1	35	FALSE	4	7	4	147	16.2	5.07	19.49	4	0	High	1
	Checked	Confidence	Annotated Sequence	Modifications	Contaminant	# Protein Groups	# Proteins	# PSMs	Master Protein Accessions	Positions in Master Proteins	Modifications in Master Proteins	# Missed Cleavages	Theo. MH+ [Da]	Found in Sample: [S1] 221102_DQ_458_Ba_2_Slot1-54_1_12702_6.0.313	Confidence (by Search Engine): Sequest HT	XCorr (by Search Engine): Sequest HT
	FALSE	High	[K].EYDDSIDLGDIEALQGVSK.[F]		FALSE	1	1	4	O32163	O32163 [103-121]		0	2066.98	High	High	3.68
	FALSE	High	[S].FNANLDTLYR.[Q]		FALSE	1	1	1	O32163	O32163 [3-12]		0	1226.62	High	High	2.4
	FALSE	Medium	[K].LDGDIVEDAKFEGE.[G]		FALSE	1	1	1	O32163	O32163 [51-64]		1	1536.71	Medium	Medium	2.19
	FALSE	Medium	[K].IFSDMMQGK.[E]		FALSE	1	1	1	O32163	O32163 [94-102]		0	1056.49	Medium	Medium	2.05
FALSE	Master Protein	O32162	FeS cluster assembly protein SufB OS=Bacillus subtilis (strain 168) GN=sufB PE=3 SV=1	18	FALSE	6	6	6	465	52.7	5.21	19.05	6	0	High	1
	Checked	Confidence	Annotated Sequence	Modifications	Contaminant	# Protein Groups	# Proteins	# PSMs	Master Protein Accessions	Positions in Master Proteins	Modifications in Master Proteins	# Missed Cleavages	Theo. MH+ [Da]	Found in Sample: [S1] 221102_DQ_458_Ba_2_Slot1-54_1_12702_6.0.313	Confidence (by Search Engine): Sequest HT	XCorr (by Search Engine): Sequest HT
	FALSE	High	[K].DTDSALKENEDIFR.[E]		FALSE	1	1	1	O32162	O32162 [145-158]		1	1652.78	High	High	3.98
	FALSE	High	[K].ELPMEYAVEMNR.[L]		FALSE	1	1	1	O32162	O32162 [443-454]		0	1481.68	High	High	2.37
	FALSE	High	[K].MIHLAPNTSSTIVSK.[S]		FALSE	1	1	1	O32162	O32162 [331-345]		0	1598.86	High	High	2.54
	FALSE	High	[L].NFDEITYYVKPSER.[S]		FALSE	1	1	1	O32162	O32162 [74-87]		0	1760.85	High	High	3.42
	FALSE	High	[L].NSAVWSGGSFIYVPK.[G]		FALSE	1	1	1	O32162	O32162 [176-190]		0	1611.82	High	High	3.77
	FALSE	High	[K].VSEEQLFYLMSR.[G]		FALSE	1	1	1	O32162	O32162 [410-421]		0	1501.74	High	High	2.98
FALSE	Master Protein	Q05852	UTP--glucose-1-phosphate uridylyltransferase OS=Bacillus subtilis (strain 168) GN=gtaB PE=1 SV=1	21	FALSE	5	6	5	292	33	5.17	18.67	5	0	High	1
	Checked	Confidence	Annotated Sequence	Modifications	Contaminant	# Protein Groups	# Proteins	# PSMs	Master Protein Accessions	Positions in Master Proteins	Modifications in Master Proteins	# Missed Cleavages	Theo. MH+ [Da]	Found in Sample: [S1] 221102_DQ_458_Ba_2_Slot1-54_1_12702_6.0.313	Confidence (by Search Engine): Sequest HT	XCorr (by Search Engine): Sequest HT
	FALSE	High	[R].DQLVPFMEGLLNKEEI.[-]		FALSE	1	1	1	Q05852	Q05852 [277-292]		1	1874.96	High	High	3.1
	FALSE	High	[L].LGDDIVQAETPGLR.[Q]		FALSE	1	1	1	Q05852	Q05852 [130-143]		0	1483.78	High	High	3.03
	FALSE	High	[L].SSIIGVQQVPEEETHR.[Y]		FALSE	1	1	1	Q05852	Q05852 [154-169]		0	1808.91	High	High	2.84
	FALSE	High	[K].TLSSIIGVQQVPEEETHR.[Y]		FALSE	1	1	2	Q05852	Q05852 [152-169]		0	2023.05	High	High	4.03
	FALSE	High	[R].YGIIDPLTSEGR.[R]		FALSE	1	1	1	Q05852	Q05852 [170-181]		0	1320.68	High	High	2.76
FALSE	Master Protein	O34697	Bacitracin export ATP-binding protein BceA OS=Bacillus subtilis (strain 168) GN=bceA PE=2 SV=1	13	FALSE	4	6	4	253	28.2	8.94	18.66	4	0	High	1
	Checked	Confidence	Annotated Sequence	Modifications	Contaminant	# Protein Groups	# Proteins	# PSMs	Master Protein Accessions	Positions in Master Proteins	Modifications in Master Proteins	# Missed Cleavages	Theo. MH+ [Da]	Found in Sample: [S1] 221102_DQ_458_Ba_2_Slot1-54_1_12702_6.0.313	Confidence (by Search Engine): Sequest HT	XCorr (by Search Engine): Sequest HT
	FALSE	High	[R].AFIHDPSIIFADEPTGALDSK.[S]		FALSE	1	1	2	O34697	O34697 [157-177]		0	2244.12	High	High	4.67
	FALSE	Medium	[K].ENILLPLSITK.[L]		FALSE	1	1	2	O34697	O34697 [104-114]		0	1240.75	Medium	Medium	2.28
	FALSE	Medium	[F].IHDPSIIFADEPTGALDSK.[S]		FALSE	1	1	1	O34697	O34697 [159-177]		0	2026.01	Medium	Medium	3.02
	FALSE	High	[D].PSIIFADEPTGALDSK.[S]		FALSE	1	1	1	O34697	O34697 [162-177]		0	1660.84	High	High	3.07
FALSE	Master Protein	P51777	Cold shock protein CspD OS=Bacillus subtilis (strain 168) GN=cspD PE=1 SV=1	79	FALSE	4	5	4	66	7.3	4.56	18.54	4	0	High	1
	Checked	Confidence	Annotated Sequence	Modifications	Contaminant	# Protein Groups	# Proteins	# PSMs	Master Protein Accessions	Positions in Master Proteins	Modifications in Master Proteins	# Missed Cleavages	Theo. MH+ [Da]	Found in Sample: [S1] 221102_DQ_458_Ba_2_Slot1-54_1_12702_6.0.313	Confidence (by Search Engine): Sequest HT	XCorr (by Search Engine): Sequest HT
	FALSE	High	[L].EEGQEVSFEIVEGNR.[G]		FALSE	1	1	1	P51777	P51777 [42-56]		0	1721.8	High	High	2.68
	FALSE	High	[K].GFGFIEVEGGDDVFVHFTAIEGDGYK.[S]		FALSE	1	1	1	P51777	P51777 [14-39]		0	2805.3	High	High	4.16
	FALSE	High	[K].SLEEGQEVSFEIVEGNR.[G]		FALSE	1	1	2	P51777	P51777 [40-56]		0	1921.91	High	High	4.49
	FALSE	High	[K].SLEEGQEVSFEIVEGNRGPQASNVVK.[L]		FALSE	1	1	1	P51777	P51777 [40-65]		1	2802.39	High	High	4.19
FALSE	Master Protein	O07513	Protein hit OS=Bacillus subtilis (strain 168) GN=hit PE=1 SV=1	24	FALSE	2	5	2	145	16.3	6.61	18.44	2	0	High	1
	Checked	Confidence	Annotated Sequence	Modifications	Contaminant	# Protein Groups	# Proteins	# PSMs	Master Protein Accessions	Positions in Master Proteins	Modifications in Master Proteins	# Missed Cleavages	Theo. MH+ [Da]	Found in Sample: [S1] 221102_DQ_458_Ba_2_Slot1-54_1_12702_6.0.313	Confidence (by Search Engine): Sequest HT	XCorr (by Search Engine): Sequest HT
	FALSE	High	[R].AIRDEFEPIGLNTLNNNGEK.[A]		FALSE	1	1	2	O07513	O07513 [74-93]		1	2244.13	High	High	3.69
	FALSE	High	[R].AIRDEFEPIGLNTLNNNGEK.[A]	1xDeamidated [N12]	FALSE	1	1	1	O07513	O07513 [74-93]		1	2245.11	High	High	3.29
	FALSE	High	[K].THIENVYEFTDELAK.[Q]		FALSE	1	1	2	O07513	O07513 [48-62]		0	1808.87	High	High	4.22
FALSE	Master Protein	P50866	ATP-dependent Clp protease ATP-binding subunit ClpX OS=Bacillus subtilis (strain 168) GN=clpX PE=2 SV=3	21	FALSE	6	6	6	420	46.3	4.94	17.74	6	0	High	1
	Checked	Confidence	Annotated Sequence	Modifications	Contaminant	# Protein Groups	# Proteins	# PSMs	Master Protein Accessions	Positions in Master Proteins	Modifications in Master Proteins	# Missed Cleavages	Theo. MH+ [Da]	Found in Sample: [S1] 221102_DQ_458_Ba_2_Slot1-54_1_12702_6.0.313	Confidence (by Search Engine): Sequest HT	XCorr (by Search Engine): Sequest HT
	FALSE	High	[R].DVSGEGVQQALLK.[I]		FALSE	1	1	1	P50866	P50866 [198-210]		0	1343.72	High	High	2.85
	FALSE	High	[R].EILNEYVIGQDQAK.[K]		FALSE	1	1	1	P50866	P50866 [69-82]		0	1619.83	High	High	4
	FALSE	Medium	[R].FGLIPEFIGR.[L]		FALSE	1	1	1	P50866	P50866 [292-301]		0	1148.65	Medium	Medium	2.16
	FALSE	High	[C].GGAFDGIEQIIK.[R]		FALSE	1	1	1	P50866	P50866 [245-256]		0	1247.66	High	High	2.7
	FALSE	Medium	[K].GIIYIDEIDK.[V]		FALSE	1	1	1	P50866	P50866 [176-185]		0	1178.63	Medium	Medium	2.05
	FALSE	High	[R].ILNVPFAIADATSLTEAGYVGEDVENILLK.[L]		FALSE	1	1	1	P50866	P50866 [132-161]		0	3175.68	High	High	3.98
FALSE	Master Protein	Streptavidin	(S.avidinii)	13	TRUE	2	4	2	160	16.6	6.55	17.71	2	0	High	1
	Checked	Confidence	Annotated Sequence	Modifications	Contaminant	# Protein Groups	# Proteins	# PSMs	Master Protein Accessions	Positions in Master Proteins	Modifications in Master Proteins	# Missed Cleavages	Theo. MH+ [Da]	Found in Sample: [S1] 221102_DQ_458_Ba_2_Slot1-54_1_12702_6.0.313	Confidence (by Search Engine): Sequest HT	XCorr (by Search Engine): Sequest HT
	FALSE	High	[R].YDSAPATDGSGTALGWTVA.[W]		TRUE	1	1	1	Streptavidin	Streptavidin [61-79]		0	1839.84	High	High	3.48
	FALSE	High	[R].YDSAPATDGSGTALGWTVAWK.[N]		TRUE	1	1	3	Streptavidin	Streptavidin [61-81]		0	2154.01	High	High	4.94
FALSE	Master Protein	P28015	Putative septation protein SpoVG OS=Bacillus subtilis (strain 168) GN=spoVG PE=1 SV=1	34	FALSE	5	6	5	97	10.9	5.47	17.67	5	0	High	1
	Checked	Confidence	Annotated Sequence	Modifications	Contaminant	# Protein Groups	# Proteins	# PSMs	Master Protein Accessions	Positions in Master Proteins	Modifications in Master Proteins	# Missed Cleavages	Theo. MH+ [Da]	Found in Sample: [S1] 221102_DQ_458_Ba_2_Slot1-54_1_12702_6.0.313	Confidence (by Search Engine): Sequest HT	XCorr (by Search Engine): Sequest HT
	FALSE	High	[R].AIASITLDHEFVVH.[D]		FALSE	1	1	1	P28015	P28015 [19-32]		0	1551.82	High	High	2.82
	FALSE	High	[R].AIASITLDHEFVVHDIR.[V]		FALSE	1	1	1	P28015	P28015 [19-35]		0	1936.03	High	High	3.53
	FALSE	High	[I].RVIDGNNGLFVAMPSK.[R]		FALSE	1	1	1	P28015	P28015 [35-50]		1	1717.91	High	High	2.78
	FALSE	High	[R].VIDGNNGLFVAMPSK.[R]		FALSE	1	1	1	P28015	P28015 [36-50]		0	1561.8	High	High	2.84
	FALSE	Medium	[R].VIDGNNGLFVAMPSK.[R]	1xDeamidated [N6]	FALSE	1	1	1	P28015	P28015 [36-50]		0	1562.79	Medium	Medium	2.05
	FALSE	High	[R].VIDGNNGLFVAMPSKR.[T]		FALSE	1	1	1	P28015	P28015 [36-51]		1	1717.91	High	High	3.66
FALSE	Master Protein	P21471	30S ribosomal protein S10 OS=Bacillus subtilis (strain 168) GN=rpsJ PE=1 SV=4	43	FALSE	5	6	5	102	11.7	9.79	17.66	5	0	High	1
	Checked	Confidence	Annotated Sequence	Modifications	Contaminant	# Protein Groups	# Proteins	# PSMs	Master Protein Accessions	Positions in Master Proteins	Modifications in Master Proteins	# Missed Cleavages	Theo. MH+ [Da]	Found in Sample: [S1] 221102_DQ_458_Ba_2_Slot1-54_1_12702_6.0.313	Confidence (by Search Engine): Sequest HT	XCorr (by Search Engine): Sequest HT
	FALSE	High	[R].LDLPSGVDIEIK.[L]		FALSE	1	1	1	P21471	P21471 [90-101]		0	1298.72	High	High	2.6
	FALSE	Medium	[R].LIDIVNPTPQTVD.[A]		FALSE	1	1	1	P21471	P21471 [73-85]		0	1424.76	Medium	Medium	2.31
	FALSE	High	[R].LIDIVNPTPQTVDAL.[M]		FALSE	1	1	1	P21471	P21471 [73-87]		0	1608.88	High	High	2.94
	FALSE	High	[R].LIDIVNPTPQTVDALMR.[L]		FALSE	1	1	1	P21471	P21471 [73-89]		0	1896.03	High	High	3.28
	FALSE	High	[R].SGASVSGPIPLPTEK.[S]		FALSE	1	1	2	P21471	P21471 [32-46]		0	1439.77	High	High	3.31
FALSE	Master Protein	P19946	50S ribosomal protein L15 OS=Bacillus subtilis (strain 168) GN=rplO PE=1 SV=1	36	FALSE	4	5	4	146	15.4	10.29	17.53	4	0	High	1
	Checked	Confidence	Annotated Sequence	Modifications	Contaminant	# Protein Groups	# Proteins	# PSMs	Master Protein Accessions	Positions in Master Proteins	Modifications in Master Proteins	# Missed Cleavages	Theo. MH+ [Da]	Found in Sample: [S1] 221102_DQ_458_Ba_2_Slot1-54_1_12702_6.0.313	Confidence (by Search Engine): Sequest HT	XCorr (by Search Engine): Sequest HT
	FALSE	High	[F].AEGTEVTPELLLETGVISK.[L]		FALSE	1	1	2	P19946	P19946 [86-104]		0	1986.06	High	High	3.37
	FALSE	High	[K].LHELKPSEGSR.[K]		FALSE	1	1	1	P19946	P19946 [3-13]		0	1252.66	High	High	2.71
	FALSE	High	[K].LNGFAEGTEVTPELLLETGVISK.[L]		FALSE	1	1	1	P19946	P19946 [82-104]		0	2417.28	High	High	4.13
	FALSE	High	[R].SGGGVRPGFEGGQMPLFQR.[L]		FALSE	1	1	1	P19946	P19946 [42-60]		0	1976.98	High	High	4.42
FALSE	Master Protein	P80865	Succinate--CoA ligase [ADP-forming] subunit alpha OS=Bacillus subtilis (strain 168) GN=sucD PE=1 SV=3	20	FALSE	4	5	4	300	31.4	5.97	17.37	4	0	High	1
	Checked	Confidence	Annotated Sequence	Modifications	Contaminant	# Protein Groups	# Proteins	# PSMs	Master Protein Accessions	Positions in Master Proteins	Modifications in Master Proteins	# Missed Cleavages	Theo. MH+ [Da]	Found in Sample: [S1] 221102_DQ_458_Ba_2_Slot1-54_1_12702_6.0.313	Confidence (by Search Engine): Sequest HT	XCorr (by Search Engine): Sequest HT
	FALSE	High	[K].ANMTKPVVGFIGGK.[T]		FALSE	1	1	1	P80865	P80865 [224-237]		0	1418.78	High	High	2.91
	FALSE	High	[C].GIEVAETPSVMGETLIK.[V]		FALSE	1	1	1	P80865	P80865 [270-286]		0	1773.93	High	High	3.03
	FALSE	High	[R].MGHAGAIISGGK.[G]		FALSE	1	1	1	P80865	P80865 [245-256]		0	1098.57	High	High	2.94
	FALSE	High	[K].QMLEYGTNIVGGVTPGK.[G]		FALSE	1	1	2	P80865	P80865 [27-43]		0	1763.9	High	High	4.34
FALSE	Master Protein	O32113	Uncharacterized protein SufA OS=Bacillus subtilis (strain 168) GN=sufA PE=3 SV=1	28	FALSE	3	5	3	120	12.7	4.82	17.28	3	0	High	1
	Checked	Confidence	Annotated Sequence	Modifications	Contaminant	# Protein Groups	# Proteins	# PSMs	Master Protein Accessions	Positions in Master Proteins	Modifications in Master Proteins	# Missed Cleavages	Theo. MH+ [Da]	Found in Sample: [S1] 221102_DQ_458_Ba_2_Slot1-54_1_12702_6.0.313	Confidence (by Search Engine): Sequest HT	XCorr (by Search Engine): Sequest HT
	FALSE	High	[-].MSNPVTITEAAALHIK.[D]		FALSE	1	1	2	O32113	O32113 [1-16]		0	1695.91	High	High	3.71
	FALSE	High	[K].SESDSVFDQHGITVLVDK.[E]		FALSE	1	1	2	O32113	O32113 [52-69]		0	1975.96	High	High	4.23
	FALSE	High	[M].SNPVTITEAAALHIK.[D]		FALSE	1	1	1	O32113	O32113 [2-16]		0	1564.87	High	High	3.61
FALSE	Master Protein	P21879	Inosine-5'-monophosphate dehydrogenase OS=Bacillus subtilis (strain 168) GN=guaB PE=1 SV=2	9	FALSE	3	5	3	488	53	6.62	17.09	3	0	High	1
	Checked	Confidence	Annotated Sequence	Modifications	Contaminant	# Protein Groups	# Proteins	# PSMs	Master Protein Accessions	Positions in Master Proteins	Modifications in Master Proteins	# Missed Cleavages	Theo. MH+ [Da]	Found in Sample: [S1] 221102_DQ_458_Ba_2_Slot1-54_1_12702_6.0.313	Confidence (by Search Engine): Sequest HT	XCorr (by Search Engine): Sequest HT
	FALSE	High	[K].EELVTASVGTTLDEAEK.[I]		FALSE	1	1	2	P21879	P21879 [160-176]		0	1791.89	High	High	4.6
	FALSE	High	[K].EGLTFDDVLLVPAK.[S]		FALSE	1	1	2	P21879	P21879 [9-22]		0	1516.83	High	High	2.79
	FALSE	High	[R].ISGVPIVNNEEDQK.[L]		FALSE	1	1	1	P21879	P21879 [120-133]		0	1541.78	High	High	2.84
FALSE	Master Protein	P54464	Uncharacterized protein YqeY OS=Bacillus subtilis (strain 168) GN=yqeY PE=1 SV=1	41	FALSE	4	5	4	148	16.8	5.8	17.04	4	0	High	1
	Checked	Confidence	Annotated Sequence	Modifications	Contaminant	# Protein Groups	# Proteins	# PSMs	Master Protein Accessions	Positions in Master Proteins	Modifications in Master Proteins	# Missed Cleavages	Theo. MH+ [Da]	Found in Sample: [S1] 221102_DQ_458_Ba_2_Slot1-54_1_12702_6.0.313	Confidence (by Search Engine): Sequest HT	XCorr (by Search Engine): Sequest HT
	FALSE	High	[K].DSLTEDEELTVLSR.[E]		FALSE	1	1	2	P54464	P54464 [43-56]		0	1606.78	High	High	3.57
	FALSE	High	[K].ELDILEVYLPEQLSEEELR.[T]		FALSE	1	1	1	P54464	P54464 [83-101]		0	2317.18	High	High	3.01
	FALSE	High	[R].KDSLQEFSNANR.[L]		FALSE	1	1	1	P54464	P54464 [62-73]		1	1408.68	High	High	3.77
	FALSE	High	[R].TIVNETIAEVGASSK.[A]		FALSE	1	1	1	P54464	P54464 [102-116]		0	1518.8	High	High	3.74
FALSE	Master Protein	P49786	Biotin carboxyl carrier protein of acetyl-CoA carboxylase OS=Bacillus subtilis (strain 168) GN=accB PE=1 SV=2	15	FALSE	2	4	2	159	17.2	4.6	16.78	2	0	High	1
	Checked	Confidence	Annotated Sequence	Modifications	Contaminant	# Protein Groups	# Proteins	# PSMs	Master Protein Accessions	Positions in Master Proteins	Modifications in Master Proteins	# Missed Cleavages	Theo. MH+ [Da]	Found in Sample: [S1] 221102_DQ_458_Ba_2_Slot1-54_1_12702_6.0.313	Confidence (by Search Engine): Sequest HT	XCorr (by Search Engine): Sequest HT
	FALSE	High	[K].GEIVEVLVENGQLVEYGQPLFLVK.[A]		FALSE	1	1	3	P49786	P49786 [134-157]		0	2672.45	High	High	4.15
	FALSE	High	[L].VENGQLVEYGQPLFLVK.[A]		FALSE	1	1	1	P49786	P49786 [141-157]		0	1933.04	High	High	4.38
FALSE	Master Protein	P37599	Chemotaxis protein CheV OS=Bacillus subtilis (strain 168) GN=cheV PE=1 SV=1	20	FALSE	4	6	4	303	34.6	4.91	16.76	4	0	High	1
	Checked	Confidence	Annotated Sequence	Modifications	Contaminant	# Protein Groups	# Proteins	# PSMs	Master Protein Accessions	Positions in Master Proteins	Modifications in Master Proteins	# Missed Cleavages	Theo. MH+ [Da]	Found in Sample: [S1] 221102_DQ_458_Ba_2_Slot1-54_1_12702_6.0.313	Confidence (by Search Engine): Sequest HT	XCorr (by Search Engine): Sequest HT
	FALSE	High	[K].FGVGENAFGINVMK.[V]		FALSE	1	1	2	P37599	P37599 [22-35]		0	1482.74	High	High	3.04
	FALSE	High	[K].LIIVEDSPLLMR.[L]		FALSE	1	1	2	P37599	P37599 [177-188]		0	1398.8	High	High	2.46
	FALSE	High	[K].SSDVPVMIFSSLITDDLR.[H]		FALSE	1	1	1	P37599	P37599 [256-273]		0	1995.01	High	High	4
	FALSE	Medium	[R].VSWEAIEKPTSLNQGMER.[H]		FALSE	1	1	1	P37599	P37599 [110-127]		0	2075.02	Medium	Medium	2.24
FALSE	Master Protein	P71088	Sporulation-control protein spo0M OS=Bacillus subtilis (strain 168) GN=spo0M PE=1 SV=2	26	FALSE	4	5	4	258	29.7	4.55	16.48	4	0	High	1
	Checked	Confidence	Annotated Sequence	Modifications	Contaminant	# Protein Groups	# Proteins	# PSMs	Master Protein Accessions	Positions in Master Proteins	Modifications in Master Proteins	# Missed Cleavages	Theo. MH+ [Da]	Found in Sample: [S1] 221102_DQ_458_Ba_2_Slot1-54_1_12702_6.0.313	Confidence (by Search Engine): Sequest HT	XCorr (by Search Engine): Sequest HT
	FALSE	High	[K].DAYFPGEEVQGTVHVK.[G]		FALSE	1	1	2	P71088	P71088 [25-40]		0	1775.86	High	High	3.29
	FALSE	High	[R].GWLEEMYNDGEQLVR.[V]		FALSE	1	1	1	P71088	P71088 [217-231]		0	1838.84	High	High	3.74
	FALSE	High	[R].LPFVQEFEFVPTSGYYR.[Q]		FALSE	1	1	1	P71088	P71088 [169-185]		0	2079.02	High	High	2.77
	FALSE	High	[F].VEAHPWIENVLEAIENLGFR.[L]		FALSE	1	1	1	P71088	P71088 [134-153]		0	2336.2	High	High	3.56
FALSE	Master Protein	P45694	Transketolase OS=Bacillus subtilis (strain 168) GN=tkt PE=3 SV=2	12	FALSE	5	5	5	667	72.3	5.08	16.44	5	0	High	1
	Checked	Confidence	Annotated Sequence	Modifications	Contaminant	# Protein Groups	# Proteins	# PSMs	Master Protein Accessions	Positions in Master Proteins	Modifications in Master Proteins	# Missed Cleavages	Theo. MH+ [Da]	Found in Sample: [S1] 221102_DQ_458_Ba_2_Slot1-54_1_12702_6.0.313	Confidence (by Search Engine): Sequest HT	XCorr (by Search Engine): Sequest HT
	FALSE	High	[R].AMPNLSLIRPADGNETAAA.[W]		FALSE	1	1	1	P45694	P45694 [484-502]		0	1911.96	High	High	3.02
	FALSE	High	[K].ENIDVSVVSMPSMDR.[F]		FALSE	1	1	1	P45694	P45694 [576-590]		0	1678.78	High	High	3.18
	FALSE	High	[L].HLSGFDLSIEDLK.[G]		FALSE	1	1	1	P45694	P45694 [77-89]		0	1473.76	High	High	3.65
	FALSE	High	[R].QNLPTIDQTSEEALAGVEK.[G]		FALSE	1	1	1	P45694	P45694 [521-539]		0	2043.02	High	High	3.75
	FALSE	High	[K].YTGLEGDVLGIDR.[F]		FALSE	1	1	1	P45694	P45694 [624-636]		0	1407.71	High	High	2.84
FALSE	Master Protein	P39148	Serine hydroxymethyltransferase OS=Bacillus subtilis (strain 168) GN=glyA PE=1 SV=1	13	FALSE	4	5	4	415	45.5	5.87	16.3	4	0	High	1
	Checked	Confidence	Annotated Sequence	Modifications	Contaminant	# Protein Groups	# Proteins	# PSMs	Master Protein Accessions	Positions in Master Proteins	Modifications in Master Proteins	# Missed Cleavages	Theo. MH+ [Da]	Found in Sample: [S1] 221102_DQ_458_Ba_2_Slot1-54_1_12702_6.0.313	Confidence (by Search Engine): Sequest HT	XCorr (by Search Engine): Sequest HT
	FALSE	High	[K].AVSFGEVLQDDFK.[T]		FALSE	1	1	1	P39148	P39148 [267-279]		0	1454.72	High	High	2.75
	FALSE	High	[K].HLPAQDEQVFNAIK.[N]		FALSE	1	1	1	P39148	P39148 [3-16]		0	1609.83	High	High	3.11
	FALSE	High	[R].VAALTDKFPLYK.[E]		FALSE	1	1	1	P39148	P39148 [400-411]		1	1365.78	High	High	3.49
	FALSE	High	[K].VAEHVLDEIGITSNK.[N]		FALSE	1	1	2	P39148	P39148 [326-340]		0	1624.85	High	High	3.64
FALSE	Master Protein	P21468	30S ribosomal protein S6 OS=Bacillus subtilis (strain 168) GN=rpsF PE=1 SV=2	35	FALSE	2	5	2	95	11.1	5.29	16.3	2	0	High	1
	Checked	Confidence	Annotated Sequence	Modifications	Contaminant	# Protein Groups	# Proteins	# PSMs	Master Protein Accessions	Positions in Master Proteins	Modifications in Master Proteins	# Missed Cleavages	Theo. MH+ [Da]	Found in Sample: [S1] 221102_DQ_458_Ba_2_Slot1-54_1_12702_6.0.313	Confidence (by Search Engine): Sequest HT	XCorr (by Search Engine): Sequest HT
	FALSE	High	[R].FNNVLTSNGAEITGTK.[D]		FALSE	1	1	3	P21468	P21468 [26-41]		0	1665.84	High	High	3.59
	FALSE	Medium	[R].FNNVLTSNGAEITGTK.[D]	1xDeamidated [N8]	FALSE	1	1	1	P21468	P21468 [26-41]		0	1666.83	Medium	Medium	2.1
	FALSE	High	[K].YEVMYIIRPNIDEESKK.[A]		FALSE	1	1	1	P21468	P21468 [4-20]		1	2127.08	High	High	3.79
FALSE	Master Protein	O31749	Uridylate kinase OS=Bacillus subtilis (strain 168) GN=pyrH PE=1 SV=2	22	FALSE	4	5	4	240	26.1	5.39	16.06	4	0	High	1
	Checked	Confidence	Annotated Sequence	Modifications	Contaminant	# Protein Groups	# Proteins	# PSMs	Master Protein Accessions	Positions in Master Proteins	Modifications in Master Proteins	# Missed Cleavages	Theo. MH+ [Da]	Found in Sample: [S1] 221102_DQ_458_Ba_2_Slot1-54_1_12702_6.0.313	Confidence (by Search Engine): Sequest HT	XCorr (by Search Engine): Sequest HT
	FALSE	High	[F].AAGTGNPYFSTDTTAALR.[A]		FALSE	1	1	1	O31749	O31749 [132-149]		0	1813.87	High	High	3.94
	FALSE	High	[A].GTGNPYFSTDTTAALR.[A]		FALSE	1	1	1	O31749	O31749 [134-149]		0	1671.8	High	High	3.25
	FALSE	High	[K].LSGEALAGEQGNGINPTVIQSIAK.[Q]		FALSE	1	1	1	O31749	O31749 [13-36]		0	2367.25	High	High	4.33
	FALSE	Medium	[K].YESLSYLDVLK.[D]		FALSE	1	1	2	O31749	O31749 [182-192]		0	1329.69	Medium	Medium	2.28
FALSE	Master Protein	P13243	Probable fructose-bisphosphate aldolase OS=Bacillus subtilis (strain 168) GN=fbaA PE=1 SV=2	12	FALSE	3	5	3	285	30.4	5.29	15.95	3	0	High	1
	Checked	Confidence	Annotated Sequence	Modifications	Contaminant	# Protein Groups	# Proteins	# PSMs	Master Protein Accessions	Positions in Master Proteins	Modifications in Master Proteins	# Missed Cleavages	Theo. MH+ [Da]	Found in Sample: [S1] 221102_DQ_458_Ba_2_Slot1-54_1_12702_6.0.313	Confidence (by Search Engine): Sequest HT	XCorr (by Search Engine): Sequest HT
	FALSE	High	[M].PLVSMTEMLNTAK.[E]		FALSE	1	1	1	P13243	P13243 [2-14]		0	1434.73	High	High	3.08
	FALSE	High	[K].STGLPLVLHGGTGIPTADIK.[K]		FALSE	1	1	3	P13243	P13243 [201-220]		0	1947.09	High	High	3.53
	FALSE	High	[K].STGLPLVLHGGTGIPTADIKK.[S]		FALSE	1	1	1	P13243	P13243 [201-221]		1	2075.19	High	High	3.08
FALSE	Master Protein	P46320	Probable 6-phospho-beta-glucosidase OS=Bacillus subtilis (strain 168) GN=licH PE=2 SV=1	18	FALSE	5	5	5	442	48.7	5.49	15.24	5	0	High	1
	Checked	Confidence	Annotated Sequence	Modifications	Contaminant	# Protein Groups	# Proteins	# PSMs	Master Protein Accessions	Positions in Master Proteins	Modifications in Master Proteins	# Missed Cleavages	Theo. MH+ [Da]	Found in Sample: [S1] 221102_DQ_458_Ba_2_Slot1-54_1_12702_6.0.313	Confidence (by Search Engine): Sequest HT	XCorr (by Search Engine): Sequest HT
	FALSE	High	[R].ELWLVDIPEGEEK.[L]		FALSE	1	1	1	P46320	P46320 [35-47]		0	1556.78	High	High	2.51
	FALSE	High	[K].IVTIGGGSSYTPELVEGFIK.[R]		FALSE	1	1	1	P46320	P46320 [7-26]		0	2067.1	High	High	3.59
	FALSE	High	[K].NISGAEWEPDFLK.[A]		FALSE	1	1	1	P46320	P46320 [235-247]		0	1505.73	High	High	2.73
	FALSE	High	[K].TGPKPIAVGDLPVSVR.[G]		FALSE	1	1	1	P46320	P46320 [362-377]		0	1605.93	High	High	3.29
	FALSE	High	[K].YGVIGQETNGPGGLFK.[G]		FALSE	1	1	1	P46320	P46320 [106-121]		0	1636.83	High	High	3.12
FALSE	Master Protein	P23966	1,4-dihydroxy-2-naphthoyl-CoA synthase OS=Bacillus subtilis (strain 168) GN=menB PE=1 SV=2	16	FALSE	3	5	3	271	29.9	5.72	15.18	3	0	High	1
	Checked	Confidence	Annotated Sequence	Modifications	Contaminant	# Protein Groups	# Proteins	# PSMs	Master Protein Accessions	Positions in Master Proteins	Modifications in Master Proteins	# Missed Cleavages	Theo. MH+ [Da]	Found in Sample: [S1] 221102_DQ_458_Ba_2_Slot1-54_1_12702_6.0.313	Confidence (by Search Engine): Sequest HT	XCorr (by Search Engine): Sequest HT
	FALSE	High	[R].DDQNVGVIVLAGAGDK.[A]		FALSE	1	1	2	P23966	P23966 [52-67]		0	1570.81	High	High	3.46
	FALSE	High	[K].TVAEMIDAFADAR.[D]		FALSE	1	1	2	P23966	P23966 [39-51]		0	1409.67	High	High	3.08
	FALSE	High	[K].VGSFDAGYGSGYLAR.[I]		FALSE	1	1	1	P23966	P23966 [145-159]		0	1519.72	High	High	2.93
FALSE	Master Protein	P54382	Bifunctional protein FolD OS=Bacillus subtilis (strain 168) GN=folD PE=3 SV=1	24	FALSE	3	4	3	283	30.7	6.01	14.98	3	0	High	1
	Checked	Confidence	Annotated Sequence	Modifications	Contaminant	# Protein Groups	# Proteins	# PSMs	Master Protein Accessions	Positions in Master Proteins	Modifications in Master Proteins	# Missed Cleavages	Theo. MH+ [Da]	Found in Sample: [S1] 221102_DQ_458_Ba_2_Slot1-54_1_12702_6.0.313	Confidence (by Search Engine): Sequest HT	XCorr (by Search Engine): Sequest HT
	FALSE	Medium	[K].ASFITPVPGGVGPM.[T]		FALSE	1	1	1	P54382	P54382 [252-265]		0	1329.69	Medium	Medium	2.32
	FALSE	High	[K].EGAVVIDVGVNR.[L]		FALSE	1	1	1	P54382	P54382 [222-233]		0	1227.67	High	High	2.6
	FALSE	High	[K].LDQFDSSLTEAELLSIIDQYNQDPEFHGILVQLPLPDHISEK.[A]		FALSE	1	1	2	P54382	P54382 [66-107]		0	4807.4	High	High	5.93
FALSE	Master Protein	Q01465	Rod shape-determining protein MreB OS=Bacillus subtilis (strain 168) GN=mreB PE=3 SV=3	16	FALSE	4	5	4	337	35.9	5.21	14.92	4	0	High	1
	Checked	Confidence	Annotated Sequence	Modifications	Contaminant	# Protein Groups	# Proteins	# PSMs	Master Protein Accessions	Positions in Master Proteins	Modifications in Master Proteins	# Missed Cleavages	Theo. MH+ [Da]	Found in Sample: [S1] 221102_DQ_458_Ba_2_Slot1-54_1_12702_6.0.313	Confidence (by Search Engine): Sequest HT	XCorr (by Search Engine): Sequest HT
	FALSE	Medium	[R].DTVSTIVEAVK.[S]		FALSE	1	1	1	Q01465	Q01465 [255-265]		0	1161.64	Medium	Medium	2.21
	FALSE	High	[R].GIVLTGGGALLR.[N]		FALSE	1	1	1	Q01465	Q01465 [283-294]		0	1126.69	High	High	2.46
	FALSE	High	[K].MEIGSAEAPEESDNMEIR.[G]		FALSE	1	1	2	Q01465	Q01465 [213-230]		0	2007.86	High	High	3.86
	FALSE	High	[K].TPPELAADIMDR.[G]		FALSE	1	1	1	Q01465	Q01465 [271-282]		0	1328.65	High	High	2.71
FALSE	Master Protein	P08065	Succinate dehydrogenase flavoprotein subunit OS=Bacillus subtilis (strain 168) GN=sdhA PE=3 SV=4	12	FALSE	6	6	6	586	65.1	6.15	14.91	6	0	High	1
	Checked	Confidence	Annotated Sequence	Modifications	Contaminant	# Protein Groups	# Proteins	# PSMs	Master Protein Accessions	Positions in Master Proteins	Modifications in Master Proteins	# Missed Cleavages	Theo. MH+ [Da]	Found in Sample: [S1] 221102_DQ_458_Ba_2_Slot1-54_1_12702_6.0.313	Confidence (by Search Engine): Sequest HT	XCorr (by Search Engine): Sequest HT
	FALSE	High	[K].DGKPWYFLEEK.[Y]		FALSE	1	1	1	P08065	P08065 [265-275]		0	1411.69	High	High	2.52
	FALSE	High	[K].LGGIIEIYEK.[F]		FALSE	1	1	1	P08065	P08065 [325-334]		0	1134.64	High	High	2.47
	FALSE	Medium	[K].LGINGENMVYLDLSHKDPK.[E]		FALSE	1	1	1	P08065	P08065 [301-319]		1	2143.09	Medium	Medium	2.84
	FALSE	Medium	[K].TDDKIQELMER.[F]		FALSE	1	1	1	P08065	P08065 [475-485]		1	1377.67	Medium	Medium	2.25
	FALSE	High	[R].TPEGLLDFR.[R]		FALSE	1	1	1	P08065	P08065 [106-114]		0	1047.55	High	High	2.37
	FALSE	High	[K].YPAYGNLVPR.[D]		FALSE	1	1	1	P08065	P08065 [276-285]		0	1149.61	High	High	2.46
FALSE	Master Protein	P46920	Glycine betaine transport ATP-binding protein OpuAA OS=Bacillus subtilis (strain 168) GN=opuAA PE=1 SV=3	12	FALSE	3	4	3	418	46.4	5.43	14.22	3	0	High	1
	Checked	Confidence	Annotated Sequence	Modifications	Contaminant	# Protein Groups	# Proteins	# PSMs	Master Protein Accessions	Positions in Master Proteins	Modifications in Master Proteins	# Missed Cleavages	Theo. MH+ [Da]	Found in Sample: [S1] 221102_DQ_458_Ba_2_Slot1-54_1_12702_6.0.313	Confidence (by Search Engine): Sequest HT	XCorr (by Search Engine): Sequest HT
	FALSE	High	[K].DMQDELLDLHDNVGK.[T]		FALSE	1	1	1	P46920	P46920 [207-221]		0	1741.81	High	High	2.99
	FALSE	High	[K].LVGLEGFEHQYPDQLSGGMQQR.[V]		FALSE	1	1	2	P46920	P46920 [156-177]		0	2489.19	High	High	4.54
	FALSE	High	[K].TIIFITHDLDEALR.[I]		FALSE	1	1	1	P46920	P46920 [222-235]		0	1656.9	High	High	3.02
FALSE	Master Protein	P21880	Dihydrolipoyl dehydrogenase OS=Bacillus subtilis (strain 168) GN=pdhD PE=3 SV=1	14	FALSE	5	5	5	470	49.7	5.03	14.12	5	0	High	1
	Checked	Confidence	Annotated Sequence	Modifications	Contaminant	# Protein Groups	# Proteins	# PSMs	Master Protein Accessions	Positions in Master Proteins	Modifications in Master Proteins	# Missed Cleavages	Theo. MH+ [Da]	Found in Sample: [S1] 221102_DQ_458_Ba_2_Slot1-54_1_12702_6.0.313	Confidence (by Search Engine): Sequest HT	XCorr (by Search Engine): Sequest HT
	FALSE	Medium	[K].GNKVDVVKGEAYF.[V]		FALSE	1	1	1	P21880	P21880 [109-121]		2	1425.74	Medium	Medium	2.19
	FALSE	Medium	[K].GNKVDVVKGEAYFV.[D]		FALSE	1	1	1	P21880	P21880 [109-122]		2	1524.81	Medium	Medium	2.11
	FALSE	High	[K].HSDDMGITAENVTVDFTK.[V]		FALSE	1	1	1	P21880	P21880 [70-87]		0	1979.9	High	High	2.47
	FALSE	High	[K].NAIIATGSRPIELPNFK.[Y]		FALSE	1	1	1	P21880	P21880 [142-158]		0	1841.03	High	High	3.2
	FALSE	High	[R].RPNTDELGLEQVGIEMTDR.[G]		FALSE	1	1	1	P21880	P21880 [276-294]		0	2173.06	High	High	4.15
FALSE	Master Protein	P20458	Translation initiation factor IF-1 OS=Bacillus subtilis (strain 168) GN=infA PE=1 SV=2	67	FALSE	4	5	4	72	8.2	7.52	14.07	4	0	High	1
	Checked	Confidence	Annotated Sequence	Modifications	Contaminant	# Protein Groups	# Proteins	# PSMs	Master Protein Accessions	Positions in Master Proteins	Modifications in Master Proteins	# Missed Cleavages	Theo. MH+ [Da]	Found in Sample: [S1] 221102_DQ_458_Ba_2_Slot1-54_1_12702_6.0.313	Confidence (by Search Engine): Sequest HT	XCorr (by Search Engine): Sequest HT
	FALSE	High	[M].AKDDVIEVEGTIVETLPNAMFK.[V]		FALSE	1	1	1	P20458	P20458 [2-23]		1	2419.24	High	High	3.71
	FALSE	High	[E].GTIVETLPNAMFK.[V]		FALSE	1	1	1	P20458	P20458 [11-23]		0	1420.75	High	High	2.58
	FALSE	High	[K].VELENGHTVLAHVS.[G]	1xDeamidated [N5]	FALSE	1	1	1	P20458	P20458 [24-37]		0	1505.76	High	High	2.47
	FALSE	High	[K].VTVELSPYDLTR.[G]		FALSE	1	1	2	P20458	P20458 [53-64]		0	1392.74	High	High	2.7
FALSE	Master Protein	P54534	UPF0403 protein YqiW OS=Bacillus subtilis (strain 168) GN=yqiW PE=3 SV=1	31	FALSE	3	4	3	145	16.2	5.08	13.97	3	0	High	1
	Checked	Confidence	Annotated Sequence	Modifications	Contaminant	# Protein Groups	# Proteins	# PSMs	Master Protein Accessions	Positions in Master Proteins	Modifications in Master Proteins	# Missed Cleavages	Theo. MH+ [Da]	Found in Sample: [S1] 221102_DQ_458_Ba_2_Slot1-54_1_12702_6.0.313	Confidence (by Search Engine): Sequest HT	XCorr (by Search Engine): Sequest HT
	FALSE	High	[R].DYFEGYPPSSPSFAILK.[D]		FALSE	1	1	1	P54534	P54534 [93-109]		0	1917.93	High	High	2.52
	FALSE	High	[R].HEIEGHEPMAVVAK.[L]		FALSE	1	1	2	P54534	P54534 [120-133]		0	1546.77	High	High	4.39
	FALSE	High	[K].RPDQLVTVFAGQDK.[E]		FALSE	1	1	1	P54534	P54534 [72-85]		0	1573.83	High	High	3.02
FALSE	Master Protein	P54375	Superoxide dismutase [Mn] OS=Bacillus subtilis (strain 168) GN=sodA PE=1 SV=5	30	FALSE	4	4	4	202	22.5	5.36	13.44	4	0	High	1
	Checked	Confidence	Annotated Sequence	Modifications	Contaminant	# Protein Groups	# Proteins	# PSMs	Master Protein Accessions	Positions in Master Proteins	Modifications in Master Proteins	# Missed Cleavages	Theo. MH+ [Da]	Found in Sample: [S1] 221102_DQ_458_Ba_2_Slot1-54_1_12702_6.0.313	Confidence (by Search Engine): Sequest HT	XCorr (by Search Engine): Sequest HT
	FALSE	High	[L].AEEINSVFGSFDK.[F]		FALSE	1	1	1	P54375	P54375 [102-114]		0	1442.68	High	High	3.13
	FALSE	High	[R].FGSGWAWLVVNNGK.[L]		FALSE	1	1	1	P54375	P54375 [127-140]		0	1534.78	High	High	2.97
	FALSE	High	[K].LEITSTPNQDSPLSEGK.[T]		FALSE	1	1	1	P54375	P54375 [141-157]		0	1815.9	High	High	3.25
	FALSE	High	[K].SVEELVADLDSVPENIR.[T]		FALSE	1	1	1	P54375	P54375 [53-69]		0	1884.95	High	High	4.09
FALSE	Master Protein	O31778	tRNA-2-methylthio-N(6)-dimethylallyladenosine synthase OS=Bacillus subtilis (strain 168) GN=miaB PE=1 SV=1	7	FALSE	3	5	3	509	58.1	7.24	13.16	3	0	High	1
	Checked	Confidence	Annotated Sequence	Modifications	Contaminant	# Protein Groups	# Proteins	# PSMs	Master Protein Accessions	Positions in Master Proteins	Modifications in Master Proteins	# Missed Cleavages	Theo. MH+ [Da]	Found in Sample: [S1] 221102_DQ_458_Ba_2_Slot1-54_1_12702_6.0.313	Confidence (by Search Engine): Sequest HT	XCorr (by Search Engine): Sequest HT
	FALSE	High	[K].EAVTYHNDFK.[I]		FALSE	1	1	2	O31778	O31778 [45-54]		0	1223.57	High	High	2.58
	FALSE	High	[K].EITLLGQNVNAYGK.[D]		FALSE	1	1	2	O31778	O31778 [259-272]		0	1519.81	High	High	2.76
	FALSE	High	[R].LPELLSEAYLSK.[E]		FALSE	1	1	1	O31778	O31778 [175-186]		0	1362.75	High	High	3.12
FALSE	Master Protein	O32221	Copper chaperone CopZ OS=Bacillus subtilis (strain 168) GN=copZ PE=1 SV=1	55	FALSE	2	3	2	69	7.3	4.54	13.07	2	0	High	1
	Checked	Confidence	Annotated Sequence	Modifications	Contaminant	# Protein Groups	# Proteins	# PSMs	Master Protein Accessions	Positions in Master Proteins	Modifications in Master Proteins	# Missed Cleavages	Theo. MH+ [Da]	Found in Sample: [S1] 221102_DQ_458_Ba_2_Slot1-54_1_12702_6.0.313	Confidence (by Search Engine): Sequest HT	XCorr (by Search Engine): Sequest HT
	FALSE	High	[K].AVETSVGELDGVSAVHVNLEAGK.[V]		FALSE	1	1	2	O32221	O32221 [19-41]		0	2281.17	High	High	4.79
	FALSE	High	[K].DIADAIEDQGYDVAK.[-]		FALSE	1	1	1	O32221	O32221 [55-69]		0	1622.75	High	High	3.68
FALSE	Master Protein	P14193	Ribose-phosphate pyrophosphokinase OS=Bacillus subtilis (strain 168) GN=prs PE=1 SV=1	13	FALSE	3	4	3	317	34.8	6.33	12.97	3	0	High	1
	Checked	Confidence	Annotated Sequence	Modifications	Contaminant	# Protein Groups	# Proteins	# PSMs	Master Protein Accessions	Positions in Master Proteins	Modifications in Master Proteins	# Missed Cleavages	Theo. MH+ [Da]	Found in Sample: [S1] 221102_DQ_458_Ba_2_Slot1-54_1_12702_6.0.313	Confidence (by Search Engine): Sequest HT	XCorr (by Search Engine): Sequest HT
	FALSE	High	[K].EIADIVGVQLGK.[C]		FALSE	1	1	1	P14193	P14193 [24-35]		0	1241.71	High	High	2.94
	FALSE	High	[K].IFSLNSNPELAK.[E]		FALSE	1	1	1	P14193	P14193 [12-23]		0	1332.72	High	High	2.67
	FALSE	High	[K].NLEDIVIVSPDHGGVTR.[A]		FALSE	1	1	2	P14193	P14193 [165-181]		0	1820.95	High	High	3.76
FALSE	Master Protein	P70965	UDP-N-acetylglucosamine 1-carboxyvinyltransferase 1 OS=Bacillus subtilis (strain 168) GN=murAA PE=1 SV=1	10	FALSE	3	4	3	436	46.7	5.81	12.94	3	0	High	1
	Checked	Confidence	Annotated Sequence	Modifications	Contaminant	# Protein Groups	# Proteins	# PSMs	Master Protein Accessions	Positions in Master Proteins	Modifications in Master Proteins	# Missed Cleavages	Theo. MH+ [Da]	Found in Sample: [S1] 221102_DQ_458_Ba_2_Slot1-54_1_12702_6.0.313	Confidence (by Search Engine): Sequest HT	XCorr (by Search Engine): Sequest HT
	FALSE	High	[R].ASGTSMITETVFENR.[F]		FALSE	1	1	1	P70965	P70965 [318-332]		0	1642.77	High	High	3.56
	FALSE	Medium	[K].GAVPEHLTSLIAK.[M]		FALSE	1	1	1	P70965	P70965 [255-267]		0	1335.76	Medium	Medium	2.08
	FALSE	High	[K].NAVLPVIAASLLASEEK.[S]		FALSE	1	1	2	P70965	P70965 [23-39]		0	1724.98	High	High	3.93
FALSE	Master Protein	P80866	Vegetative protein 296 OS=Bacillus subtilis (strain 168) GN=sufC PE=1 SV=3	21	FALSE	4	5	4	261	29	4.88	12.93	4	0	High	1
	Checked	Confidence	Annotated Sequence	Modifications	Contaminant	# Protein Groups	# Proteins	# PSMs	Master Protein Accessions	Positions in Master Proteins	Modifications in Master Proteins	# Missed Cleavages	Theo. MH+ [Da]	Found in Sample: [S1] 221102_DQ_458_Ba_2_Slot1-54_1_12702_6.0.313	Confidence (by Search Engine): Sequest HT	XCorr (by Search Engine): Sequest HT
	FALSE	High	[R].LLNYITPDVVHVM.[M]		FALSE	1	1	1	P80866	P80866 [209-221]		0	1513.81	High	High	2.98
	FALSE	Medium	[K].QELGIEDETVGQEA.[-]		FALSE	1	1	1	P80866	P80866 [248-261]		0	1517.7	Medium	Medium	2.27
	FALSE	High	[M].QYPSEISGVTNADFLR.[S]		FALSE	1	1	1	P80866	P80866 [89-104]		0	1796.88	High	High	3.43
	FALSE	Medium	[K].RNEILQLMMIEPK.[I]	1xDeamidated [N2]	FALSE	1	1	2	P80866	P80866 [155-167]		1	1615.85	Medium	Medium	2.17
FALSE	Master Protein	P37877	Acetate kinase OS=Bacillus subtilis (strain 168) GN=ackA PE=1 SV=1	15	FALSE	4	4	4	395	43.1	5.5	12.74	4	0	High	1
	Checked	Confidence	Annotated Sequence	Modifications	Contaminant	# Protein Groups	# Proteins	# PSMs	Master Protein Accessions	Positions in Master Proteins	Modifications in Master Proteins	# Missed Cleavages	Theo. MH+ [Da]	Found in Sample: [S1] 221102_DQ_458_Ba_2_Slot1-54_1_12702_6.0.313	Confidence (by Search Engine): Sequest HT	XCorr (by Search Engine): Sequest HT
	FALSE	High	[K].NTEVTDIPDHAVAVK.[M]		FALSE	1	1	1	P37877	P37877 [51-65]		0	1608.82	High	High	4.21
	FALSE	High	[R].SGNIDPALIPYIMEK.[T]		FALSE	1	1	1	P37877	P37877 [240-254]		0	1660.86	High	High	2.76
	FALSE	High	[K].TGQTADEVLNTLNK.[K]		FALSE	1	1	1	P37877	P37877 [255-268]		0	1503.76	High	High	2.77
	FALSE	High	[K].VMIIPTDEEVMIAR.[D]		FALSE	1	1	1	P37877	P37877 [375-388]		0	1616.84	High	High	3
FALSE	Master Protein	P12425	Glutamine synthetase OS=Bacillus subtilis (strain 168) GN=glnA PE=1 SV=3	10	FALSE	3	4	3	444	50.2	5.16	12.61	3	0	High	1
	Checked	Confidence	Annotated Sequence	Modifications	Contaminant	# Protein Groups	# Proteins	# PSMs	Master Protein Accessions	Positions in Master Proteins	Modifications in Master Proteins	# Missed Cleavages	Theo. MH+ [Da]	Found in Sample: [S1] 221102_DQ_458_Ba_2_Slot1-54_1_12702_6.0.313	Confidence (by Search Engine): Sequest HT	XCorr (by Search Engine): Sequest HT
	FALSE	Medium	[R].LQFTDILGTIK.[N]		FALSE	1	1	1	P12425	P12425 [23-33]		0	1248.72	Medium	Medium	2.21
	FALSE	High	[R].MENGIVDLPATLAEALEEFK.[S]		FALSE	1	1	1	P12425	P12425 [381-400]		0	2190.1	High	High	3.76
	FALSE	High	[K].VMFDGSSIEGFVR.[I]		FALSE	1	1	2	P12425	P12425 [50-62]		0	1443.69	High	High	3.37
FALSE	Master Protein	Q07836	Immunity protein WapI OS=Bacillus subtilis (strain 168) GN=wapI PE=1 SV=1	32	FALSE	3	4	3	142	16.4	4.7	12.56	3	0	High	1
	Checked	Confidence	Annotated Sequence	Modifications	Contaminant	# Protein Groups	# Proteins	# PSMs	Master Protein Accessions	Positions in Master Proteins	Modifications in Master Proteins	# Missed Cleavages	Theo. MH+ [Da]	Found in Sample: [S1] 221102_DQ_458_Ba_2_Slot1-54_1_12702_6.0.313	Confidence (by Search Engine): Sequest HT	XCorr (by Search Engine): Sequest HT
	FALSE	High	[R].DFSAVLLESEYK.[V]		FALSE	1	1	2	Q07836	Q07836 [43-54]		0	1400.69	High	High	3.17
	FALSE	High	[R].RYQELDDDPFILSVFELLENKK.[A]		FALSE	1	1	1	Q07836	Q07836 [17-38]		2	2711.39	High	High	4.21
	FALSE	Medium	[K].VLISGIETMIK.[G]		FALSE	1	1	1	Q07836	Q07836 [55-65]		0	1203.7	Medium	Medium	2.26
FALSE	Master Protein	P37870	DNA-directed RNA polymerase subunit beta OS=Bacillus subtilis (strain 168) GN=rpoB PE=1 SV=2	5	FALSE	4	4	4	1193	133.6	5.03	12.53	4	0	High	1
	Checked	Confidence	Annotated Sequence	Modifications	Contaminant	# Protein Groups	# Proteins	# PSMs	Master Protein Accessions	Positions in Master Proteins	Modifications in Master Proteins	# Missed Cleavages	Theo. MH+ [Da]	Found in Sample: [S1] 221102_DQ_458_Ba_2_Slot1-54_1_12702_6.0.313	Confidence (by Search Engine): Sequest HT	XCorr (by Search Engine): Sequest HT
	FALSE	Medium	[R].FGFIETPYR.[R]		FALSE	1	1	1	P37870	P37870 [540-548]		0	1129.57	Medium	Medium	2.23
	FALSE	High	[R].LDDEGAFIDDSIVAR.[F]		FALSE	1	1	1	P37870	P37870 [581-595]		0	1635.79	High	High	3.49
	FALSE	High	[K].QADGLALSGDEEPEETASADVER.[D]		FALSE	1	1	1	P37870	P37870 [1165-1187]		0	2389.06	High	High	2.83
	FALSE	High	[R].STGPYSLVTQQPLGGK.[A]		FALSE	1	1	1	P37870	P37870 [1052-1067]		0	1632.86	High	High	3.99
FALSE	Master Protein	P38424	Probable GTP-binding protein EngB OS=Bacillus subtilis (strain 168) GN=engB PE=1 SV=1	33	FALSE	4	4	4	195	22	9.32	12.33	4	0	High	1
	Checked	Confidence	Annotated Sequence	Modifications	Contaminant	# Protein Groups	# Proteins	# PSMs	Master Protein Accessions	Positions in Master Proteins	Modifications in Master Proteins	# Missed Cleavages	Theo. MH+ [Da]	Found in Sample: [S1] 221102_DQ_458_Ba_2_Slot1-54_1_12702_6.0.313	Confidence (by Search Engine): Sequest HT	XCorr (by Search Engine): Sequest HT
	FALSE	High	[R].HAPSNDDVQMYEFLK.[Y]		FALSE	1	1	1	P38424	P38424 [117-131]		0	1793.82	High	High	2.62
	FALSE	High	[Y].IINDELHFVDVPGYGFAK.[V]		FALSE	1	1	1	P38424	P38424 [66-83]		0	2034.03	High	High	3.28
	FALSE	High	[R].QTLNIDPEDELILFSSETK.[K]		FALSE	1	1	1	P38424	P38424 [161-179]		0	2192.1	High	High	3.82
	FALSE	High	[K].YYGIPVIVIATK.[A]		FALSE	1	1	1	P38424	P38424 [132-143]		0	1336.79	High	High	2.62
FALSE	Master Protein	P04969	30S ribosomal protein S11 OS=Bacillus subtilis (strain 168) GN=rpsK PE=1 SV=1	36	FALSE	3	4	3	131	13.9	11.63	12.23	3	0	High	1
	Checked	Confidence	Annotated Sequence	Modifications	Contaminant	# Protein Groups	# Proteins	# PSMs	Master Protein Accessions	Positions in Master Proteins	Modifications in Master Proteins	# Missed Cleavages	Theo. MH+ [Da]	Found in Sample: [S1] 221102_DQ_458_Ba_2_Slot1-54_1_12702_6.0.313	Confidence (by Search Engine): Sequest HT	XCorr (by Search Engine): Sequest HT
	FALSE	High	[R].ALQAAGLEVTAIR.[D]		FALSE	1	1	2	P04969	P04969 [101-113]		0	1312.76	High	High	3.08
	FALSE	High	[R].STFNNTIVTITDTHGNAIS.[W]		FALSE	1	1	1	P04969	P04969 [27-45]		0	2005.98	High	High	3.55
	FALSE	High	[K].STPFAAQMAAETAAK.[G]		FALSE	1	1	1	P04969	P04969 [60-74]		0	1494.73	High	High	3.03
FALSE	Master Protein	P37949	Elongation factor 4 OS=Bacillus subtilis (strain 168) GN=lepA PE=3 SV=2	10	FALSE	4	4	4	612	68.5	5.27	12.18	4	0	High	1
	Checked	Confidence	Annotated Sequence	Modifications	Contaminant	# Protein Groups	# Proteins	# PSMs	Master Protein Accessions	Positions in Master Proteins	Modifications in Master Proteins	# Missed Cleavages	Theo. MH+ [Da]	Found in Sample: [S1] 221102_DQ_458_Ba_2_Slot1-54_1_12702_6.0.313	Confidence (by Search Engine): Sequest HT	XCorr (by Search Engine): Sequest HT
	FALSE	High	[K].AGIGIEEILEQIVEK.[V]		FALSE	1	1	1	P37949	P37949 [175-189]		0	1640.91	High	High	3.24
	FALSE	High	[R].QQFEVPVQAAIGQK.[I]		FALSE	1	1	1	P37949	P37949 [533-546]		0	1542.83	High	High	3.31
	FALSE	High	[R].VGDTITSAANPAEEALPGYR.[K]		FALSE	1	1	1	P37949	P37949 [280-299]		0	2032	High	High	3.46
	FALSE	Medium	[K].VPAPTGDPEAPLK.[A]		FALSE	1	1	1	P37949	P37949 [190-202]		0	1291.69	Medium	Medium	2.18
FALSE	Master Protein	P21464	30S ribosomal protein S2 OS=Bacillus subtilis (strain 168) GN=rpsB PE=1 SV=3	19	FALSE	4	4	4	246	28	6.64	12.06	4	0	High	1
	Checked	Confidence	Annotated Sequence	Modifications	Contaminant	# Protein Groups	# Proteins	# PSMs	Master Protein Accessions	Positions in Master Proteins	Modifications in Master Proteins	# Missed Cleavages	Theo. MH+ [Da]	Found in Sample: [S1] 221102_DQ_458_Ba_2_Slot1-54_1_12702_6.0.313	Confidence (by Search Engine): Sequest HT	XCorr (by Search Engine): Sequest HT
	FALSE	High	[K].KVEEAYNFTK.[N]		FALSE	1	1	1	P21464	P21464 [49-58]		1	1228.62	High	High	3.36
	FALSE	High	[K].MQENGTFDVLPK.[K]		FALSE	1	1	1	P21464	P21464 [120-131]		0	1378.67	High	High	3.23
	FALSE	Medium	[R].NGIYIIDLQK.[T]		FALSE	1	1	1	P21464	P21464 [36-45]		0	1176.66	Medium	Medium	2.18
	FALSE	High	[R].WLGGTLTNFETIQK.[R]		FALSE	1	1	1	P21464	P21464 [96-109]		0	1607.84	High	High	3.28
FALSE	Master Protein	Q45063	Uncharacterized protein YneR OS=Bacillus subtilis (strain 168) GN=yneR PE=3 SV=1	27	FALSE	2	3	2	95	10.8	4.03	11.97	2	0	High	1
	Checked	Confidence	Annotated Sequence	Modifications	Contaminant	# Protein Groups	# Proteins	# PSMs	Master Protein Accessions	Positions in Master Proteins	Modifications in Master Proteins	# Missed Cleavages	Theo. MH+ [Da]	Found in Sample: [S1] 221102_DQ_458_Ba_2_Slot1-54_1_12702_6.0.313	Confidence (by Search Engine): Sequest HT	XCorr (by Search Engine): Sequest HT
	FALSE	High	[-].MNMTINEDALNWYK.[E]		FALSE	1	1	2	Q45063	Q45063 [1-14]		0	1742.79	High	High	3.57
	FALSE	High	[-].MNMTINEDALNWYKEELDLESGDQVR.[F]		FALSE	1	1	1	Q45063	Q45063 [1-26]		1	3113.42	High	High	4.89
FALSE	Master Protein	P32081	Cold shock protein CspB OS=Bacillus subtilis (strain 168) GN=cspB PE=1 SV=1	25	FALSE	1	3	1	67	7.4	4.56	11.72	1	0	High	1
	Checked	Confidence	Annotated Sequence	Modifications	Contaminant	# Protein Groups	# Proteins	# PSMs	Master Protein Accessions	Positions in Master Proteins	Modifications in Master Proteins	# Missed Cleavages	Theo. MH+ [Da]	Found in Sample: [S1] 221102_DQ_458_Ba_2_Slot1-54_1_12702_6.0.313	Confidence (by Search Engine): Sequest HT	XCorr (by Search Engine): Sequest HT
	FALSE	High	[K].TLEEGQAVSFEIVEGNR.[G]		FALSE	1	1	3	P32081	P32081 [40-56]		0	1877.92	High	High	4.71
FALSE	Master Protein	P80643	Acyl carrier protein OS=Bacillus subtilis (strain 168) GN=acpA PE=1 SV=1	19	FALSE	3	4	3	77	8.6	3.98	11.64	3	0	High	1
	Checked	Confidence	Annotated Sequence	Modifications	Contaminant	# Protein Groups	# Proteins	# PSMs	Master Protein Accessions	Positions in Master Proteins	Modifications in Master Proteins	# Missed Cleavages	Theo. MH+ [Da]	Found in Sample: [S1] 221102_DQ_458_Ba_2_Slot1-54_1_12702_6.0.313	Confidence (by Search Engine): Sequest HT	XCorr (by Search Engine): Sequest HT
	FALSE	High	[I].ATVGDAVNYIQNQQ.[-]		FALSE	1	1	1	P80643	P80643 [64-77]		0	1520.73	High	High	3.14
	FALSE	Medium	[K].IATVGDAVNYIQ.[N]		FALSE	1	1	1	P80643	P80643 [63-74]		0	1263.66	Medium	Medium	2.1
	FALSE	High	[K].IATVGDAVNYIQNQQ.[-]		FALSE	1	1	2	P80643	P80643 [63-77]		0	1633.82	High	High	3.57
FALSE	Master Protein	P12879	30S ribosomal protein S8 OS=Bacillus subtilis (strain 168) GN=rpsH PE=1 SV=4	20	FALSE	2	4	2	132	14.9	9.86	11.63	2	0	High	1
	Checked	Confidence	Annotated Sequence	Modifications	Contaminant	# Protein Groups	# Proteins	# PSMs	Master Protein Accessions	Positions in Master Proteins	Modifications in Master Proteins	# Missed Cleavages	Theo. MH+ [Da]	Found in Sample: [S1] 221102_DQ_458_Ba_2_Slot1-54_1_12702_6.0.313	Confidence (by Search Engine): Sequest HT	XCorr (by Search Engine): Sequest HT
	FALSE	High	[L].GIAIISTSQGVLTDK.[E]		FALSE	1	1	2	P12879	P12879 [102-116]		0	1502.84	High	High	3.37
	FALSE	High	[M].VMTDPIADMLTR.[I]		FALSE	1	1	2	P12879	P12879 [2-13]		0	1362.68	High	High	2.67
FALSE	Master Protein	O32040	Uncharacterized protein YrzK OS=Bacillus subtilis (strain 168) GN=yrzK PE=4 SV=1	32	FALSE	1	5	1	56	6.3	7.59	11.24	1	0	Medium	1
	Checked	Confidence	Annotated Sequence	Modifications	Contaminant	# Protein Groups	# Proteins	# PSMs	Master Protein Accessions	Positions in Master Proteins	Modifications in Master Proteins	# Missed Cleavages	Theo. MH+ [Da]	Found in Sample: [S1] 221102_DQ_458_Ba_2_Slot1-54_1_12702_6.0.313	Confidence (by Search Engine): Sequest HT	XCorr (by Search Engine): Sequest HT
	FALSE	Medium	[Y].LTETASEFGLMSKEAALR.[K]	1xOxidation [M11]	FALSE	1	1	5	O32040	O32040 [32-49]		1	1969.99	Medium	Medium	2.32
FALSE	Master Protein	P21466	30S ribosomal protein S4 OS=Bacillus subtilis (strain 168) GN=rpsD PE=1 SV=3	21	FALSE	3	3	3	200	22.8	9.88	11.23	3	0	High	1
	Checked	Confidence	Annotated Sequence	Modifications	Contaminant	# Protein Groups	# Proteins	# PSMs	Master Protein Accessions	Positions in Master Proteins	Modifications in Master Proteins	# Missed Cleavages	Theo. MH+ [Da]	Found in Sample: [S1] 221102_DQ_458_Ba_2_Slot1-54_1_12702_6.0.313	Confidence (by Search Engine): Sequest HT	XCorr (by Search Engine): Sequest HT
	FALSE	High	[K].HGENFMILLDSR.[L]		FALSE	1	1	1	P21466	P21466 [82-93]		0	1431.7	High	High	3.93
	FALSE	High	[K].RPYAPGPHGPGQR.[K]		FALSE	1	1	1	P21466	P21466 [29-41]		0	1389.71	High	High	3.89
	FALSE	High	[R].VDIPSYLVKPGQTIGVR.[E]		FALSE	1	1	1	P21466	P21466 [126-142]		0	1842.05	High	High	3.41
FALSE	Master Protein	P21469	30S ribosomal protein S7 OS=Bacillus subtilis (strain 168) GN=rpsG PE=1 SV=4	20	FALSE	2	3	2	156	17.9	10.02	11.21	2	0	High	1
	Checked	Confidence	Annotated Sequence	Modifications	Contaminant	# Protein Groups	# Proteins	# PSMs	Master Protein Accessions	Positions in Master Proteins	Modifications in Master Proteins	# Missed Cleavages	Theo. MH+ [Da]	Found in Sample: [S1] 221102_DQ_458_Ba_2_Slot1-54_1_12702_6.0.313	Confidence (by Search Engine): Sequest HT	XCorr (by Search Engine): Sequest HT
	FALSE	High	[R].LANEILDAANNTGAAVK.[K]		FALSE	1	1	2	P21469	P21469 [120-136]		0	1684.89	High	High	3.9
	FALSE	High	[R].TGNDAMEVFEQALK.[N]		FALSE	1	1	1	P21469	P21469 [54-67]		0	1552.73	High	High	3.43
FALSE	Master Protein	P39778	ATP-dependent protease ATPase subunit ClpY OS=Bacillus subtilis (strain 168) GN=clpY PE=1 SV=1	11	FALSE	4	4	4	467	52.6	5.59	11.07	4	0	High	1
	Checked	Confidence	Annotated Sequence	Modifications	Contaminant	# Protein Groups	# Proteins	# PSMs	Master Protein Accessions	Positions in Master Proteins	Modifications in Master Proteins	# Missed Cleavages	Theo. MH+ [Da]	Found in Sample: [S1] 221102_DQ_458_Ba_2_Slot1-54_1_12702_6.0.313	Confidence (by Search Engine): Sequest HT	XCorr (by Search Engine): Sequest HT
	FALSE	High	[R].AEESGIIFIDEIDK.[I]		FALSE	1	1	1	P39778	P39778 [270-283]		0	1578.79	High	High	2.39
	FALSE	High	[R].DILPIVEGSTVVTK.[Y]		FALSE	1	1	1	P39778	P39778 [304-317]		0	1470.84	High	High	2.79
	FALSE	High	[K].LIDMDEVGQEAVQR.[A]		FALSE	1	1	1	P39778	P39778 [256-269]		0	1602.78	High	High	3.59
	FALSE	Medium	[R].ILVEPDNALLK.[Q]		FALSE	1	1	1	P39778	P39778 [367-377]		0	1224.72	Medium	Medium	2.3
FALSE	Master Protein	P37871	DNA-directed RNA polymerase subunit beta' OS=Bacillus subtilis (strain 168) GN=rpoC PE=1 SV=4	5	FALSE	4	4	4	1199	134.2	8.63	11.03	4	0	High	1
	Checked	Confidence	Annotated Sequence	Modifications	Contaminant	# Protein Groups	# Proteins	# PSMs	Master Protein Accessions	Positions in Master Proteins	Modifications in Master Proteins	# Missed Cleavages	Theo. MH+ [Da]	Found in Sample: [S1] 221102_DQ_458_Ba_2_Slot1-54_1_12702_6.0.313	Confidence (by Search Engine): Sequest HT	XCorr (by Search Engine): Sequest HT
	FALSE	High	[R].LLDLGAPSIIVQNEK.[R]		FALSE	1	1	1	P37871	P37871 [271-285]		0	1609.92	High	High	2.86
	FALSE	Medium	[R].LVDVAQDVIIR.[E]		FALSE	1	1	1	P37871	P37871 [804-814]		0	1240.73	Medium	Medium	2.33
	FALSE	High	[R].TFHTGGVAGDDITQGLPR.[I]		FALSE	1	1	1	P37871	P37871 [938-955]		0	1841.91	High	High	3.21
	FALSE	High	[K].VKPVSNVQPTDDMVPVE.[-]		FALSE	1	1	1	P37871	P37871 [1183-1199]		0	1853.93	High	High	2.63
FALSE	Master Protein	P39758	Putative transition state regulator Abh OS=Bacillus subtilis (strain 168) GN=abh PE=1 SV=1	23	FALSE	1	2	1	92	10.3	6.1	10.98	1	0	High	1
	Checked	Confidence	Annotated Sequence	Modifications	Contaminant	# Protein Groups	# Proteins	# PSMs	Master Protein Accessions	Positions in Master Proteins	Modifications in Master Proteins	# Missed Cleavages	Theo. MH+ [Da]	Found in Sample: [S1] 221102_DQ_458_Ba_2_Slot1-54_1_12702_6.0.313	Confidence (by Search Engine): Sequest HT	XCorr (by Search Engine): Sequest HT
	FALSE	High	[K].ITLSPEGAQLLLEEIQAALKE.[-]		FALSE	1	1	2	P39758	P39758 [72-92]		1	2266.25	High	High	5.66
FALSE	Master Protein	O32273	Teichuronic acid biosynthesis protein TuaB OS=Bacillus subtilis (strain 168) GN=tuaB PE=2 SV=1	2	FALSE	1	5	1	483	53.7	9.7	10.71	1	0	High	1
	Checked	Confidence	Annotated Sequence	Modifications	Contaminant	# Protein Groups	# Proteins	# PSMs	Master Protein Accessions	Positions in Master Proteins	Modifications in Master Proteins	# Missed Cleavages	Theo. MH+ [Da]	Found in Sample: [S1] 221102_DQ_458_Ba_2_Slot1-54_1_12702_6.0.313	Confidence (by Search Engine): Sequest HT	XCorr (by Search Engine): Sequest HT
	FALSE	High	[L].MNPNGSVLLAK.[G]		FALSE	1	1	4	O32273	O32273 [341-351]		0	1143.62	High	High	2.25
	FALSE	Medium	[L].MNPNGSVLLAK.[G]	1xOxidation [M1]	FALSE	1	1	1	O32273	O32273 [341-351]		0	1159.61	Medium	Medium	2.05
FALSE	Master Protein	O34324	Dihydrolipoyl dehydrogenase OS=Bacillus subtilis (strain 168) GN=acoL PE=3 SV=1	9	FALSE	3	3	3	458	48.8	5.6	10.47	3	0	High	1
	Checked	Confidence	Annotated Sequence	Modifications	Contaminant	# Protein Groups	# Proteins	# PSMs	Master Protein Accessions	Positions in Master Proteins	Modifications in Master Proteins	# Missed Cleavages	Theo. MH+ [Da]	Found in Sample: [S1] 221102_DQ_458_Ba_2_Slot1-54_1_12702_6.0.313	Confidence (by Search Engine): Sequest HT	XCorr (by Search Engine): Sequest HT
	FALSE	High	[R].LDGLQLEQAGVDFSPK.[G]		FALSE	1	1	1	O34324	O34324 [270-285]		0	1716.88	High	High	3.61
	FALSE	High	[K].LEEDGVEVHTSSR.[L]		FALSE	1	1	1	O34324	O34324 [221-233]		0	1457.69	High	High	3.5
	FALSE	High	[R].LGSQVTIIETADR.[L]		FALSE	1	1	1	O34324	O34324 [192-204]		0	1402.75	High	High	3.36
FALSE	Master Protein	P46898	50S ribosomal protein L6 OS=Bacillus subtilis (strain 168) GN=rplF PE=1 SV=2	28	FALSE	3	3	3	179	19.5	9.5	10.45	3	0	High	1
	Checked	Confidence	Annotated Sequence	Modifications	Contaminant	# Protein Groups	# Proteins	# PSMs	Master Protein Accessions	Positions in Master Proteins	Modifications in Master Proteins	# Missed Cleavages	Theo. MH+ [Da]	Found in Sample: [S1] 221102_DQ_458_Ba_2_Slot1-54_1_12702_6.0.313	Confidence (by Search Engine): Sequest HT	XCorr (by Search Engine): Sequest HT
	FALSE	Medium	[R].GLELVGVGYR.[A]		FALSE	1	1	1	P46898	P46898 [87-96]		0	1062.59	Medium	Medium	2.2
	FALSE	High	[K].LVLNVGYSHPVEIVPEEGIEIEVPSQTK.[V]		FALSE	1	1	1	P46898	P46898 [104-131]		0	3075.62	High	High	5.57
	FALSE	High	[R].SLLGNMVEGVSK.[G]		FALSE	1	1	1	P46898	P46898 [71-82]		0	1233.65	High	High	2.68
FALSE	Master Protein	O32165	FeS cluster assembly protein SufD OS=Bacillus subtilis (strain 168) GN=sufD PE=3 SV=1	7	FALSE	2	3	2	437	48.3	5.27	10.42	2	0	High	1
	Checked	Confidence	Annotated Sequence	Modifications	Contaminant	# Protein Groups	# Proteins	# PSMs	Master Protein Accessions	Positions in Master Proteins	Modifications in Master Proteins	# Missed Cleavages	Theo. MH+ [Da]	Found in Sample: [S1] 221102_DQ_458_Ba_2_Slot1-54_1_12702_6.0.313	Confidence (by Search Engine): Sequest HT	XCorr (by Search Engine): Sequest HT
	FALSE	High	[R].GEQTENFTTQIIHFGK.[A]		FALSE	1	1	2	O32165	O32165 [296-311]		0	1849.91	High	High	4.22
	FALSE	High	[Y].GFLAPVVNELPIEGVK.[K]		FALSE	1	1	1	O32165	O32165 [410-425]		0	1681.95	High	High	3.18
FALSE	Master Protein	P37522	Sporulation initiation inhibitor protein Soj OS=Bacillus subtilis (strain 168) GN=soj PE=1 SV=1	13	FALSE	2	3	2	253	27.5	5.24	10.35	2	0	High	1
	Checked	Confidence	Annotated Sequence	Modifications	Contaminant	# Protein Groups	# Proteins	# PSMs	Master Protein Accessions	Positions in Master Proteins	Modifications in Master Proteins	# Missed Cleavages	Theo. MH+ [Da]	Found in Sample: [S1] 221102_DQ_458_Ba_2_Slot1-54_1_12702_6.0.313	Confidence (by Search Engine): Sequest HT	XCorr (by Search Engine): Sequest HT
	FALSE	Medium	[R].TNLGIQVIEEVKK.[Y]		FALSE	1	1	1	P37522	P37522 [190-202]		1	1470.85	Medium	Medium	2.99
	FALSE	High	[R].VLLVDIDPQGNATSGLGIEK.[A]		FALSE	1	1	2	P37522	P37522 [34-53]		0	2039.1	High	High	4.03
FALSE	Master Protein	O31571	Putative NAD(P)H nitroreductase YfhC OS=Bacillus subtilis (strain 168) GN=yfhC PE=3 SV=1	15	FALSE	2	3	2	194	22.4	8.81	10.29	2	0	High	1
	Checked	Confidence	Annotated Sequence	Modifications	Contaminant	# Protein Groups	# Proteins	# PSMs	Master Protein Accessions	Positions in Master Proteins	Modifications in Master Proteins	# Missed Cleavages	Theo. MH+ [Da]	Found in Sample: [S1] 221102_DQ_458_Ba_2_Slot1-54_1_12702_6.0.313	Confidence (by Search Engine): Sequest HT	XCorr (by Search Engine): Sequest HT
	FALSE	High	[R].FAAIIQTGYPDEAPEVK.[K]		FALSE	1	1	2	O31571	O31571 [166-182]		0	1848.94	High	High	3.76
	FALSE	High	[M].PQTEQIHQHSVLR.[D]		FALSE	1	1	1	O31571	O31571 [2-14]		0	1572.82	High	High	2.77
FALSE	Master Protein	P39772	Asparagine--tRNA ligase OS=Bacillus subtilis (strain 168) GN=asnS PE=3 SV=2	8	FALSE	3	4	3	430	49.1	5.41	10.28	3	0	High	1
	Checked	Confidence	Annotated Sequence	Modifications	Contaminant	# Protein Groups	# Proteins	# PSMs	Master Protein Accessions	Positions in Master Proteins	Modifications in Master Proteins	# Missed Cleavages	Theo. MH+ [Da]	Found in Sample: [S1] 221102_DQ_458_Ba_2_Slot1-54_1_12702_6.0.313	Confidence (by Search Engine): Sequest HT	XCorr (by Search Engine): Sequest HT
	FALSE	High	[K].AEVEESIFQTAK.[S]		FALSE	1	1	1	P39772	P39772 [50-61]		0	1351.67	High	High	3.29
	FALSE	Medium	[R].DGTGFIQGVVVK.[A]		FALSE	1	1	1	P39772	P39772 [38-49]		0	1219.67	Medium	Medium	2.29
	FALSE	High	[R].ITYDEAIEFLK.[E]		FALSE	1	1	2	P39772	P39772 [277-287]		0	1341.69	High	High	2.57
FALSE	Master Protein	O34633	Uncharacterized protein YjlC OS=Bacillus subtilis (strain 168) GN=yjlC PE=2 SV=1	24	FALSE	3	3	3	140	15.6	4.55	10.23	3	0	High	1
	Checked	Confidence	Annotated Sequence	Modifications	Contaminant	# Protein Groups	# Proteins	# PSMs	Master Protein Accessions	Positions in Master Proteins	Modifications in Master Proteins	# Missed Cleavages	Theo. MH+ [Da]	Found in Sample: [S1] 221102_DQ_458_Ba_2_Slot1-54_1_12702_6.0.313	Confidence (by Search Engine): Sequest HT	XCorr (by Search Engine): Sequest HT
	FALSE	High	[K].SDTVGAITEILEPVK.[E]		FALSE	1	1	1	O34633	O34633 [67-81]		0	1571.85	High	High	3.15
	FALSE	High	[K].SDTVGAITEILEPVKETAK.[E]		FALSE	1	1	1	O34633	O34633 [67-85]		1	2001.08	High	High	3.98
	FALSE	High	[K].SYDFAQSVATDEVLK.[S]		FALSE	1	1	1	O34633	O34633 [52-66]		0	1672.81	High	High	3.11
FALSE	Master Protein	Q06795	Transcription termination/antitermination protein NusG OS=Bacillus subtilis (strain 168) GN=nusG PE=1 SV=1	31	FALSE	3	3	3	177	20.1	5.53	10.21	3	0	High	1
	Checked	Confidence	Annotated Sequence	Modifications	Contaminant	# Protein Groups	# Proteins	# PSMs	Master Protein Accessions	Positions in Master Proteins	Modifications in Master Proteins	# Missed Cleavages	Theo. MH+ [Da]	Found in Sample: [S1] 221102_DQ_458_Ba_2_Slot1-54_1_12702_6.0.313	Confidence (by Search Engine): Sequest HT	XCorr (by Search Engine): Sequest HT
	FALSE	High	[R].ETPVELEFTQIDKL.[-]		FALSE	1	1	1	Q06795	Q06795 [164-177]		1	1661.86	High	High	3.45
	FALSE	High	[R].KTDIDFELK.[E]		FALSE	1	1	1	Q06795	Q06795 [119-127]		1	1108.59	High	High	3.1
	FALSE	High	[R].NTPGVTGFVGSAGSGSKPTPLLPGEAETILK.[R]		FALSE	1	1	1	Q06795	Q06795 [81-111]		0	2982.58	High	High	3.66
FALSE	Master Protein	P42412	Malonate-semialdehyde dehydrogenase OS=Bacillus subtilis (strain 168) GN=iolA PE=1 SV=1	6	FALSE	2	3	2	487	53.4	5.43	10.07	2	0	High	1
	Checked	Confidence	Annotated Sequence	Modifications	Contaminant	# Protein Groups	# Proteins	# PSMs	Master Protein Accessions	Positions in Master Proteins	Modifications in Master Proteins	# Missed Cleavages	Theo. MH+ [Da]	Found in Sample: [S1] 221102_DQ_458_Ba_2_Slot1-54_1_12702_6.0.313	Confidence (by Search Engine): Sequest HT	XCorr (by Search Engine): Sequest HT
	FALSE	High	[K].EDIDYAAQTAAEAFK.[T]		FALSE	1	1	1	P42412	P42412 [44-58]		0	1642.76	High	High	3.28
	FALSE	High	[K].IGNGLDDGVFLGPVIR.[E]		FALSE	1	1	2	P42412	P42412 [313-328]		0	1641.9	High	High	4.04
FALSE	Master Protein	P28599	10 kDa chaperonin OS=Bacillus subtilis (strain 168) GN=groS PE=1 SV=2	22	FALSE	2	4	2	94	10.2	4.82	10.04	2	0	High	1
	Checked	Confidence	Annotated Sequence	Modifications	Contaminant	# Protein Groups	# Proteins	# PSMs	Master Protein Accessions	Positions in Master Proteins	Modifications in Master Proteins	# Missed Cleavages	Theo. MH+ [Da]	Found in Sample: [S1] 221102_DQ_458_Ba_2_Slot1-54_1_12702_6.0.313	Confidence (by Search Engine): Sequest HT	XCorr (by Search Engine): Sequest HT
	FALSE	High	[R].VVIELVESEEK.[T]		FALSE	1	1	3	P28599	P28599 [9-19]		0	1273.69	High	High	2.62
	FALSE	High	[K].YEGTEYLILR.[E]		FALSE	1	1	1	P28599	P28599 [76-85]		0	1256.65	High	High	2.37
FALSE	Master Protein	P21474	30S ribosomal protein S16 OS=Bacillus subtilis (strain 168) GN=rpsP PE=1 SV=3	32	FALSE	3	3	3	90	10.1	10.18	9.96	3	0	High	1
	Checked	Confidence	Annotated Sequence	Modifications	Contaminant	# Protein Groups	# Proteins	# PSMs	Master Protein Accessions	Positions in Master Proteins	Modifications in Master Proteins	# Missed Cleavages	Theo. MH+ [Da]	Found in Sample: [S1] 221102_DQ_458_Ba_2_Slot1-54_1_12702_6.0.313	Confidence (by Search Engine): Sequest HT	XCorr (by Search Engine): Sequest HT
	FALSE	High	[R].FIETVGTYNPVAK.[P]		FALSE	1	1	1	P21474	P21474 [33-45]		0	1438.76	High	High	2.87
	FALSE	High	[R].FIETVGTYNPVAKPAEVK.[I]		FALSE	1	1	1	P21474	P21474 [33-50]		0	1963.05	High	High	4.68
	FALSE	High	[R].NLFSSQGIMEK.[F]		FALSE	1	1	1	P21474	P21474 [72-82]		0	1253.62	High	High	2.41
FALSE	Master Protein	C0H419	Biotin/lipoyl attachment protein OS=Bacillus subtilis (strain 168) GN=yngHB PE=1 SV=1	29	FALSE	1	2	1	73	8	5.1	9.87	1	0	High	1
	Checked	Confidence	Annotated Sequence	Modifications	Contaminant	# Protein Groups	# Proteins	# PSMs	Master Protein Accessions	Positions in Master Proteins	Modifications in Master Proteins	# Missed Cleavages	Theo. MH+ [Da]	Found in Sample: [S1] 221102_DQ_458_Ba_2_Slot1-54_1_12702_6.0.313	Confidence (by Search Engine): Sequest HT	XCorr (by Search Engine): Sequest HT
	FALSE	High	[K].KKEGDFVNEGDVLLELSNSTQ.[-]		FALSE	1	1	2	C0H419	C0H419 [53-73]		2	2322.15	High	High	5.57
FALSE	Master Protein	O31550	Dihydrolipoyllysine-residue acetyltransferase component of acetoin cleaving system OS=Bacillus subtilis (strain 168) GN=acoC PE=3 SV=1	12	FALSE	3	3	3	398	42.9	6.96	9.83	3	0	High	1
	Checked	Confidence	Annotated Sequence	Modifications	Contaminant	# Protein Groups	# Proteins	# PSMs	Master Protein Accessions	Positions in Master Proteins	Modifications in Master Proteins	# Missed Cleavages	Theo. MH+ [Da]	Found in Sample: [S1] 221102_DQ_458_Ba_2_Slot1-54_1_12702_6.0.313	Confidence (by Search Engine): Sequest HT	XCorr (by Search Engine): Sequest HT
	FALSE	High	[L].GIGASYDTPVYQGEEIVR.[S]		FALSE	1	1	1	O31550	O31550 [342-359]		0	1953.96	High	High	3.73
	FALSE	High	[K].LSLIELAQSISENAK.[K]		FALSE	1	1	1	O31550	O31550 [285-299]		0	1615.89	High	High	3.62
	FALSE	High	[A].VALENGLVVPVIR.[H]		FALSE	1	1	1	O31550	O31550 [268-280]		0	1378.84	High	High	2.47
FALSE	Master Protein	P54482	4-hydroxy-3-methylbut-2-en-1-yl diphosphate synthase (flavodoxin) OS=Bacillus subtilis (strain 168) GN=ispG PE=3 SV=1	11	FALSE	3	3	3	377	40.6	7.2	9.82	3	0	High	1
	Checked	Confidence	Annotated Sequence	Modifications	Contaminant	# Protein Groups	# Proteins	# PSMs	Master Protein Accessions	Positions in Master Proteins	Modifications in Master Proteins	# Missed Cleavages	Theo. MH+ [Da]	Found in Sample: [S1] 221102_DQ_458_Ba_2_Slot1-54_1_12702_6.0.313	Confidence (by Search Engine): Sequest HT	XCorr (by Search Engine): Sequest HT
	FALSE	High	[K].ASDVNLAIEAYEK.[A]		FALSE	1	1	1	P54482	P54482 [182-194]		0	1422.71	High	High	3.34
	FALSE	High	[K].EIDILAEEHYAK.[L]		FALSE	1	1	1	P54482	P54482 [351-362]		0	1430.72	High	High	3.01
	FALSE	High	[R].IEIDLISIANEVEEYISK.[I]		FALSE	1	1	1	P54482	P54482 [276-293]		0	2078.09	High	High	3.47
FALSE	Master Protein	P26899	Aspartate ammonia-lyase OS=Bacillus subtilis (strain 168) GN=ansB PE=3 SV=2	8	FALSE	2	3	2	475	52.5	5.92	9.59	2	0	High	1
	Checked	Confidence	Annotated Sequence	Modifications	Contaminant	# Protein Groups	# Proteins	# PSMs	Master Protein Accessions	Positions in Master Proteins	Modifications in Master Proteins	# Missed Cleavages	Theo. MH+ [Da]	Found in Sample: [S1] 221102_DQ_458_Ba_2_Slot1-54_1_12702_6.0.313	Confidence (by Search Engine): Sequest HT	XCorr (by Search Engine): Sequest HT
	FALSE	High	[R].LYEGIGQAIVQAADEILEGK.[W]		FALSE	1	1	1	P26899	P26899 [69-88]		0	2117.11	High	High	3.85
	FALSE	High	[K].SAGVITAVNPHLGYEAA.[A]		FALSE	1	1	2	P26899	P26899 [408-424]		0	1669.85	High	High	3.2
FALSE	Master Protein	P45743	Isochorismatase OS=Bacillus subtilis (strain 168) GN=dhbB PE=1 SV=1	11	FALSE	2	3	2	312	35.1	4.75	9.58	2	0	High	1
	Checked	Confidence	Annotated Sequence	Modifications	Contaminant	# Protein Groups	# Proteins	# PSMs	Master Protein Accessions	Positions in Master Proteins	Modifications in Master Proteins	# Missed Cleavages	Theo. MH+ [Da]	Found in Sample: [S1] 221102_DQ_458_Ba_2_Slot1-54_1_12702_6.0.313	Confidence (by Search Engine): Sequest HT	XCorr (by Search Engine): Sequest HT
	FALSE	High	[R].ALLTDFWGPGLNSGPYEEK.[I]		FALSE	1	1	2	P45743	P45743 [89-107]		0	2094.02	High	High	3.98
	FALSE	High	[K].IITELAPEDDDLVLTK.[W]		FALSE	1	1	1	P45743	P45743 [108-123]		0	1784.95	High	High	2.75
FALSE	Master Protein	P45872	Peptide chain release factor 1 OS=Bacillus subtilis (strain 168) GN=prfA PE=3 SV=1	11	FALSE	3	3	3	356	40.2	5.1	9.5	3	0	High	1
	Checked	Confidence	Annotated Sequence	Modifications	Contaminant	# Protein Groups	# Proteins	# PSMs	Master Protein Accessions	Positions in Master Proteins	Modifications in Master Proteins	# Missed Cleavages	Theo. MH+ [Da]	Found in Sample: [S1] 221102_DQ_458_Ba_2_Slot1-54_1_12702_6.0.313	Confidence (by Search Engine): Sequest HT	XCorr (by Search Engine): Sequest HT
	FALSE	High	[R].DMVKEEISELQK.[E]		FALSE	1	1	1	P45872	P45872 [75-86]		1	1448.73	High	High	2.72
	FALSE	High	[K].DPNDDKNVIMEIR.[G]		FALSE	1	1	1	P45872	P45872 [103-115]		1	1558.75	High	High	2.85
	FALSE	High	[K].LNELLSDPEVVNDPK.[K]		FALSE	1	1	1	P45872	P45872 [15-29]		0	1681.86	High	High	3.93
FALSE	Master Protein	O31777	8-amino-7-oxononanoate synthase 1 OS=Bacillus subtilis (strain 168) GN=kbl PE=3 SV=1	9	FALSE	2	3	2	392	43.3	6.73	9.44	2	0	High	1
	Checked	Confidence	Annotated Sequence	Modifications	Contaminant	# Protein Groups	# Proteins	# PSMs	Master Protein Accessions	Positions in Master Proteins	Modifications in Master Proteins	# Missed Cleavages	Theo. MH+ [Da]	Found in Sample: [S1] 221102_DQ_458_Ba_2_Slot1-54_1_12702_6.0.313	Confidence (by Search Engine): Sequest HT	XCorr (by Search Engine): Sequest HT
	FALSE	High	[R].LINAAQEAVQQYGAGTGSVR.[T]		FALSE	1	1	1	O31777	O31777 [59-78]		0	2033.04	High	High	4.38
	FALSE	High	[K].SETPILPILIGDEGVAK.[Q]		FALSE	1	1	2	O31777	O31777 [318-334]		0	1751.98	High	High	2.93
FALSE	Master Protein	O06478	Putative aldehyde dehydrogenase YfmT OS=Bacillus subtilis (strain 168) GN=yfmT PE=2 SV=1	11	FALSE	3	3	3	485	53.3	5.35	9.4	3	0	High	1
	Checked	Confidence	Annotated Sequence	Modifications	Contaminant	# Protein Groups	# Proteins	# PSMs	Master Protein Accessions	Positions in Master Proteins	Modifications in Master Proteins	# Missed Cleavages	Theo. MH+ [Da]	Found in Sample: [S1] 221102_DQ_458_Ba_2_Slot1-54_1_12702_6.0.313	Confidence (by Search Engine): Sequest HT	XCorr (by Search Engine): Sequest HT
	FALSE	High	[K].EELFGPVVSFMK.[F]		FALSE	1	1	1	O06478	O06478 [380-391]		0	1382.7	High	High	2.37
	FALSE	High	[R].IETGMIHVNDTTINDEPNVAFGGEK.[Q]		FALSE	1	1	1	O06478	O06478 [428-452]		0	2701.28	High	High	4.66
	FALSE	High	[K].LGGFNGTIVEPTILK.[D]	1xDeamidated [N5]	FALSE	1	1	1	O06478	O06478 [355-369]		0	1559.87	High	High	2.36
FALSE	Master Protein	P28368	Ribosome hibernation promotion factor OS=Bacillus subtilis (strain 168) GN=yvyD PE=1 SV=2	23	FALSE	3	3	3	189	22	5.5	9.28	3	0	High	1
	Checked	Confidence	Annotated Sequence	Modifications	Contaminant	# Protein Groups	# Proteins	# PSMs	Master Protein Accessions	Positions in Master Proteins	Modifications in Master Proteins	# Missed Cleavages	Theo. MH+ [Da]	Found in Sample: [S1] 221102_DQ_458_Ba_2_Slot1-54_1_12702_6.0.313	Confidence (by Search Engine): Sequest HT	XCorr (by Search Engine): Sequest HT
	FALSE	Medium	[R].FNLKPMDSEEAILQMN.[M]		FALSE	1	1	1	P28368	P28368 [139-154]		0	1879.89	Medium	Medium	2.34
	FALSE	High	[K].VEVTIPMTDLALR.[S]		FALSE	1	1	1	P28368	P28368 [53-65]		0	1457.8	High	High	2.74
	FALSE	High	[F].VFTNAETNLTNVVYR.[R]		FALSE	1	1	1	P28368	P28368 [162-176]		0	1740.89	High	High	4.2
FALSE	Master Protein	P71014	Uncharacterized protein YuaB OS=Bacillus subtilis (strain 168) GN=yuaB PE=1 SV=2	8	FALSE	1	4	1	181	19.2	9.58	9.27	1	0	High	1
	Checked	Confidence	Annotated Sequence	Modifications	Contaminant	# Protein Groups	# Proteins	# PSMs	Master Protein Accessions	Positions in Master Proteins	Modifications in Master Proteins	# Missed Cleavages	Theo. MH+ [Da]	Found in Sample: [S1] 221102_DQ_458_Ba_2_Slot1-54_1_12702_6.0.313	Confidence (by Search Engine): Sequest HT	XCorr (by Search Engine): Sequest HT
	FALSE	Medium	[G].FTANTKDTLNGNALR.[T]	1xDeamidated [N]	FALSE	1	1	3	P71014	P71014 [90-104]		1	1636.83	Medium	Medium	2.25
	FALSE	High	[G].FTANTKDTLNGNALR.[T]	2xDeamidated [N10; N12]	FALSE	1	1	1	P71014	P71014 [90-104]		1	1637.81	High	High	2.55
FALSE	Master Protein	P21465	30S ribosomal protein S3 OS=Bacillus subtilis (strain 168) GN=rpsC PE=1 SV=4	11	FALSE	2	3	2	218	24.3	9.76	9.2	2	0	High	1
	Checked	Confidence	Annotated Sequence	Modifications	Contaminant	# Protein Groups	# Proteins	# PSMs	Master Protein Accessions	Positions in Master Proteins	Modifications in Master Proteins	# Missed Cleavages	Theo. MH+ [Da]	Found in Sample: [S1] 221102_DQ_458_Ba_2_Slot1-54_1_12702_6.0.313	Confidence (by Search Engine): Sequest HT	XCorr (by Search Engine): Sequest HT
	FALSE	High	[R].ADLDAQLVADNIAR.[Q]		FALSE	1	1	2	P21465	P21465 [108-121]		0	1484.77	High	High	3.19
	FALSE	High	[K].DYADFLHEDLK.[I]		FALSE	1	1	1	P21465	P21465 [27-37]		0	1365.63	High	High	3.1
FALSE	Master Protein	P45913	Uncharacterized protein YqaP OS=Bacillus subtilis (strain 168) GN=yqaP PE=4 SV=1	14	FALSE	3	3	3	309	34.8	5.08	9.11	3	0	High	1
	Checked	Confidence	Annotated Sequence	Modifications	Contaminant	# Protein Groups	# Proteins	# PSMs	Master Protein Accessions	Positions in Master Proteins	Modifications in Master Proteins	# Missed Cleavages	Theo. MH+ [Da]	Found in Sample: [S1] 221102_DQ_458_Ba_2_Slot1-54_1_12702_6.0.313	Confidence (by Search Engine): Sequest HT	XCorr (by Search Engine): Sequest HT
	FALSE	High	[K].LGFLDDDIER.[F]		FALSE	1	1	1	P45913	P45913 [48-57]		0	1192.58	High	High	2.39
	FALSE	High	[K].LPQYNSLEELEK.[F]		FALSE	1	1	1	P45913	P45913 [118-129]		0	1462.74	High	High	3.51
	FALSE	High	[K].NLEEPQQLLETLADNLPEQE.[-]		FALSE	1	1	1	P45913	P45913 [290-309]		0	2323.13	High	High	3.21
FALSE	Master Protein	P35137	Peptidyl-prolyl cis-trans isomerase B OS=Bacillus subtilis (strain 168) GN=ppiB PE=1 SV=1	10	FALSE	2	3	2	143	15.2	5.87	9	2	0	High	1
	Checked	Confidence	Annotated Sequence	Modifications	Contaminant	# Protein Groups	# Proteins	# PSMs	Master Protein Accessions	Positions in Master Proteins	Modifications in Master Proteins	# Missed Cleavages	Theo. MH+ [Da]	Found in Sample: [S1] 221102_DQ_458_Ba_2_Slot1-54_1_12702_6.0.313	Confidence (by Search Engine): Sequest HT	XCorr (by Search Engine): Sequest HT
	FALSE	High	[L].ANEGFYDGLTFHR.[V]		FALSE	1	1	1	P35137	P35137 [34-46]		0	1526.7	High	High	2.77
	FALSE	High	[K].LANEGFYDGLTFHR.[V]		FALSE	1	1	2	P35137	P35137 [33-46]		0	1639.79	High	High	3.38
FALSE	Master Protein	P26901	Vegetative catalase OS=Bacillus subtilis (strain 168) GN=katA PE=1 SV=5	10	FALSE	3	3	3	483	54.8	6.54	8.84	3	0	High	1
	Checked	Confidence	Annotated Sequence	Modifications	Contaminant	# Protein Groups	# Proteins	# PSMs	Master Protein Accessions	Positions in Master Proteins	Modifications in Master Proteins	# Missed Cleavages	Theo. MH+ [Da]	Found in Sample: [S1] 221102_DQ_458_Ba_2_Slot1-54_1_12702_6.0.313	Confidence (by Search Engine): Sequest HT	XCorr (by Search Engine): Sequest HT
	FALSE	High	[R].FDDNGGGSVYYEPNSFGGPK.[E]		FALSE	1	1	1	P26901	P26901 [372-391]		0	2106.9	High	High	2.96
	FALSE	High	[R].GPTLIQDVHLLEK.[L]		FALSE	1	1	1	P26901	P26901 [27-39]		0	1462.83	High	High	3.14
	FALSE	High	[K].LYVQIMPLEDANTYR.[F]		FALSE	1	1	1	P26901	P26901 [258-272]		0	1825.92	High	High	2.74
FALSE	Master Protein	P19669	Transaldolase OS=Bacillus subtilis (strain 168) GN=tal PE=1 SV=4	13	FALSE	2	3	2	212	23	6.15	8.83	2	0	High	1
	Checked	Confidence	Annotated Sequence	Modifications	Contaminant	# Protein Groups	# Proteins	# PSMs	Master Protein Accessions	Positions in Master Proteins	Modifications in Master Proteins	# Missed Cleavages	Theo. MH+ [Da]	Found in Sample: [S1] 221102_DQ_458_Ba_2_Slot1-54_1_12702_6.0.313	Confidence (by Search Engine): Sequest HT	XCorr (by Search Engine): Sequest HT
	FALSE	Medium	[K].GIEQFLADWNK.[-]		FALSE	1	1	1	P19669	P19669 [202-212]		0	1320.66	Medium	Medium	2.16
	FALSE	High	[R].LDDIGHNGLDLISEVK.[Q]		FALSE	1	1	2	P19669	P19669 [134-149]		0	1737.9	High	High	3.49
FALSE	Master Protein	P24327	Foldase protein PrsA OS=Bacillus subtilis (strain 168) GN=prsA PE=1 SV=1	5	FALSE	2	3	2	292	32.5	8.76	8.81	2	0	High	1
	Checked	Confidence	Annotated Sequence	Modifications	Contaminant	# Protein Groups	# Proteins	# PSMs	Master Protein Accessions	Positions in Master Proteins	Modifications in Master Proteins	# Missed Cleavages	Theo. MH+ [Da]	Found in Sample: [S1] 221102_DQ_458_Ba_2_Slot1-54_1_12702_6.0.313	Confidence (by Search Engine): Sequest HT	XCorr (by Search Engine): Sequest HT
	FALSE	Medium	[K].KTAGASVLTQLVQEK.[V]	1xDeamidated [Q10]	FALSE	1	1	1	P24327	P24327 [47-61]		1	1573.88	Medium	Medium	2.09
	FALSE	High	[K].TAGASVLTQLVQEK.[V]		FALSE	1	1	2	P24327	P24327 [48-61]		0	1444.8	High	High	3.46
FALSE	Master Protein	P39795	Trehalose-6-phosphate hydrolase OS=Bacillus subtilis (strain 168) GN=treA PE=1 SV=2	8	FALSE	3	3	3	561	65.1	5.24	8.75	3	0	High	1
	Checked	Confidence	Annotated Sequence	Modifications	Contaminant	# Protein Groups	# Proteins	# PSMs	Master Protein Accessions	Positions in Master Proteins	Modifications in Master Proteins	# Missed Cleavages	Theo. MH+ [Da]	Found in Sample: [S1] 221102_DQ_458_Ba_2_Slot1-54_1_12702_6.0.313	Confidence (by Search Engine): Sequest HT	XCorr (by Search Engine): Sequest HT
	FALSE	Medium	[K].GMADQDITAILQAK.[S]		FALSE	1	1	1	P39795	P39795 [399-412]		0	1474.76	Medium	Medium	2.29
	FALSE	High	[K].SFNDTTGNGVGDLNGIIEK.[L]		FALSE	1	1	1	P39795	P39795 [21-39]		0	1950.94	High	High	4.26
	FALSE	Medium	[R].VHEFLHEMNEK.[V]		FALSE	1	1	1	P39795	P39795 [232-242]		0	1412.66	Medium	Medium	2.19
FALSE	Master Protein	O07542	UPF0342 protein YheA OS=Bacillus subtilis (strain 168) GN=yheA PE=1 SV=1	35	FALSE	3	3	3	117	13.6	4.65	8.69	3	0	High	1
	Checked	Confidence	Annotated Sequence	Modifications	Contaminant	# Protein Groups	# Proteins	# PSMs	Master Protein Accessions	Positions in Master Proteins	Modifications in Master Proteins	# Missed Cleavages	Theo. MH+ [Da]	Found in Sample: [S1] 221102_DQ_458_Ba_2_Slot1-54_1_12702_6.0.313	Confidence (by Search Engine): Sequest HT	XCorr (by Search Engine): Sequest HT
	FALSE	High	[M].AVNFYDVAYDLENALR.[G]		FALSE	1	1	1	O07542	O07542 [2-17]		0	1872.91	High	High	3.49
	FALSE	High	[K].IIMKPLEELYGSVEG.[-]		FALSE	1	1	1	O07542	O07542 [103-117]		0	1677.88	High	High	2.82
	FALSE	High	[R].MSMLIGELNK.[I]		FALSE	1	1	1	O07542	O07542 [93-102]		0	1135.58	High	High	2.38
FALSE	Master Protein	P25994	Carbamoyl-phosphate synthase pyrimidine-specific large chain OS=Bacillus subtilis (strain 168) GN=pyrAB PE=3 SV=1	3	FALSE	3	3	3	1071	117.6	5.06	8.63	3	0	High	1
	Checked	Confidence	Annotated Sequence	Modifications	Contaminant	# Protein Groups	# Proteins	# PSMs	Master Protein Accessions	Positions in Master Proteins	Modifications in Master Proteins	# Missed Cleavages	Theo. MH+ [Da]	Found in Sample: [S1] 221102_DQ_458_Ba_2_Slot1-54_1_12702_6.0.313	Confidence (by Search Engine): Sequest HT	XCorr (by Search Engine): Sequest HT
	FALSE	High	[K].DAADISDELLEK.[R]		FALSE	1	1	1	P25994	P25994 [411-422]		0	1318.64	High	High	2.63
	FALSE	High	[K].IGQDGPNLLDVIR.[N]		FALSE	1	1	1	P25994	P25994 [987-999]		0	1409.77	High	High	3.16
	FALSE	High	[R].SLEADVYHLELK.[D]		FALSE	1	1	1	P25994	P25994 [399-410]		0	1416.74	High	High	2.84
FALSE	Master Protein	P14577	50S ribosomal protein L16 OS=Bacillus subtilis (strain 168) GN=rplP PE=1 SV=2	19	FALSE	2	3	2	144	16.2	10.4	8.53	2	0	High	1
	Checked	Confidence	Annotated Sequence	Modifications	Contaminant	# Protein Groups	# Proteins	# PSMs	Master Protein Accessions	Positions in Master Proteins	Modifications in Master Proteins	# Missed Cleavages	Theo. MH+ [Da]	Found in Sample: [S1] 221102_DQ_458_Ba_2_Slot1-54_1_12702_6.0.313	Confidence (by Search Engine): Sequest HT	XCorr (by Search Engine): Sequest HT
	FALSE	High	[K].GGTEVHFGEFGIQ.[A]		FALSE	1	1	1	P14577	P14577 [23-35]		0	1377.64	High	High	3.08
	FALSE	High	[K].VLFEISGVSEEVAR.[E]		FALSE	1	1	2	P14577	P14577 [102-115]		0	1534.81	High	High	2.82
FALSE	Master Protein	P18157	Glycerol kinase OS=Bacillus subtilis (strain 168) GN=glpK PE=1 SV=2	8	FALSE	3	3	3	496	55	5.24	8.52	3	0	High	1
	Checked	Confidence	Annotated Sequence	Modifications	Contaminant	# Protein Groups	# Proteins	# PSMs	Master Protein Accessions	Positions in Master Proteins	Modifications in Master Proteins	# Missed Cleavages	Theo. MH+ [Da]	Found in Sample: [S1] 221102_DQ_458_Ba_2_Slot1-54_1_12702_6.0.313	Confidence (by Search Engine): Sequest HT	XCorr (by Search Engine): Sequest HT
	FALSE	High	[-].METYILSLDQGTTSSR.[A]		FALSE	1	1	1	P18157	P18157 [1-16]		0	1801.86	High	High	3.52
	FALSE	High	[K].TGLLIDPYFSGTK.[V]		FALSE	1	1	1	P18157	P18157 [127-139]		0	1411.75	High	High	2.88
	FALSE	Medium	[K].WDDELLDILGVPK.[S]		FALSE	1	1	1	P18157	P18157 [198-210]		0	1512.79	Medium	Medium	2.12
FALSE	Master Protein	P18579	UDP-N-acetylenolpyruvoylglucosamine reductase OS=Bacillus subtilis (strain 168) GN=murB PE=3 SV=1	10	FALSE	2	3	2	303	32.8	6.55	8.4	2	0	High	1
	Checked	Confidence	Annotated Sequence	Modifications	Contaminant	# Protein Groups	# Proteins	# PSMs	Master Protein Accessions	Positions in Master Proteins	Modifications in Master Proteins	# Missed Cleavages	Theo. MH+ [Da]	Found in Sample: [S1] 221102_DQ_458_Ba_2_Slot1-54_1_12702_6.0.313	Confidence (by Search Engine): Sequest HT	XCorr (by Search Engine): Sequest HT
	FALSE	High	[R].GSNLLVLDEGIR.[G]		FALSE	1	1	1	P18579	P18579 [66-77]		0	1285.71	High	High	2.92
	FALSE	High	[K].IGGPADVLVIPSSVDAVK.[D]		FALSE	1	1	2	P18579	P18579 [30-47]		0	1736.98	High	High	2.95
FALSE	Master Protein	P08838	Phosphoenolpyruvate-protein phosphotransferase OS=Bacillus subtilis (strain 168) GN=ptsI PE=1 SV=3	7	FALSE	3	3	3	570	63	4.86	8.32	3	0	High	1
	Checked	Confidence	Annotated Sequence	Modifications	Contaminant	# Protein Groups	# Proteins	# PSMs	Master Protein Accessions	Positions in Master Proteins	Modifications in Master Proteins	# Missed Cleavages	Theo. MH+ [Da]	Found in Sample: [S1] 221102_DQ_458_Ba_2_Slot1-54_1_12702_6.0.313	Confidence (by Search Engine): Sequest HT	XCorr (by Search Engine): Sequest HT
	FALSE	High	[R].DQLPTEDEQFDAYK.[T]		FALSE	1	1	1	P08838	P08838 [305-318]		0	1698.75	High	High	2.86
	FALSE	High	[K].GVLENGGEAVGLYR.[T]		FALSE	1	1	1	P08838	P08838 [283-296]		0	1433.74	High	High	2.78
	FALSE	High	[K].ISTDSVNAEFALK.[E]		FALSE	1	1	1	P08838	P08838 [93-105]		0	1394.72	High	High	2.69
FALSE	Master Protein	O34334	Uncharacterized protein YjoA OS=Bacillus subtilis (strain 168) GN=yjoA PE=1 SV=1	25	FALSE	3	3	3	154	17.8	6.25	8.3	3	0	High	1
	Checked	Confidence	Annotated Sequence	Modifications	Contaminant	# Protein Groups	# Proteins	# PSMs	Master Protein Accessions	Positions in Master Proteins	Modifications in Master Proteins	# Missed Cleavages	Theo. MH+ [Da]	Found in Sample: [S1] 221102_DQ_458_Ba_2_Slot1-54_1_12702_6.0.313	Confidence (by Search Engine): Sequest HT	XCorr (by Search Engine): Sequest HT
	FALSE	Medium	[R].EIDLTSAFGR.[K]		FALSE	1	1	1	O34334	O34334 [104-113]		0	1108.56	Medium	Medium	2.21
	FALSE	High	[K].QEETETDLNVLAK.[T]		FALSE	1	1	1	O34334	O34334 [71-83]		0	1489.74	High	High	2.5
	FALSE	High	[K].TVAILEQLTEEQLDR.[E]		FALSE	1	1	1	O34334	O34334 [89-103]		0	1757.93	High	High	3.59
FALSE	Master Protein	O32119	Putative nitrogen fixation protein YutI OS=Bacillus subtilis (strain 168) GN=yutI PE=3 SV=1	20	FALSE	2	3	2	111	12.4	4.46	8.2	2	0	High	1
	Checked	Confidence	Annotated Sequence	Modifications	Contaminant	# Protein Groups	# Proteins	# PSMs	Master Protein Accessions	Positions in Master Proteins	Modifications in Master Proteins	# Missed Cleavages	Theo. MH+ [Da]	Found in Sample: [S1] 221102_DQ_458_Ba_2_Slot1-54_1_12702_6.0.313	Confidence (by Search Engine): Sequest HT	XCorr (by Search Engine): Sequest HT
	FALSE	High	[R].ALLEEVPGVVEVEQVF.[-]		FALSE	1	1	2	O32119	O32119 [96-111]		0	1756.94	High	High	3.3
	FALSE	Medium	[IL].RPFLLR.[RD]		FALSE	1	2	1	O32119	O32119 [51-56]		0	801.509	Medium	Medium	2.1
FALSE	Master Protein	P37942	Lipoamide acyltransferase component of branched-chain alpha-keto acid dehydrogenase complex OS=Bacillus subtilis (strain 168) GN=bfmBB PE=3 SV=1	9	FALSE	3	3	3	424	45.8	5.6	8.19	3	0	High	1
	Checked	Confidence	Annotated Sequence	Modifications	Contaminant	# Protein Groups	# Proteins	# PSMs	Master Protein Accessions	Positions in Master Proteins	Modifications in Master Proteins	# Missed Cleavages	Theo. MH+ [Da]	Found in Sample: [S1] 221102_DQ_458_Ba_2_Slot1-54_1_12702_6.0.313	Confidence (by Search Engine): Sequest HT	XCorr (by Search Engine): Sequest HT
	FALSE	Medium	[E].AAENPVAKSAGAADQPNK.[K]	1xDeamidated [N4]	FALSE	1	1	1	P37942	P37942 [97-114]		1	1739.86	Medium	Medium	2.22
	FALSE	High	[M].AIEQMTMPQLGESVTEGTISK.[W]		FALSE	1	1	1	P37942	P37942 [2-22]		0	2250.1	High	High	3.77
	FALSE	Medium	[S].EAAENPVAKSAGAADQPNK.[K]		FALSE	1	1	1	P37942	P37942 [96-114]		1	1867.91	Medium	Medium	2.21
FALSE	Master Protein	P40409	Iron-uptake system-binding protein OS=Bacillus subtilis (strain 168) GN=feuA PE=1 SV=1	9	FALSE	2	3	2	317	35.1	7.94	8.18	2	0	High	1
	Checked	Confidence	Annotated Sequence	Modifications	Contaminant	# Protein Groups	# Proteins	# PSMs	Master Protein Accessions	Positions in Master Proteins	Modifications in Master Proteins	# Missed Cleavages	Theo. MH+ [Da]	Found in Sample: [S1] 221102_DQ_458_Ba_2_Slot1-54_1_12702_6.0.313	Confidence (by Search Engine): Sequest HT	XCorr (by Search Engine): Sequest HT
	FALSE	High	[K].IAITGSVESMEDAK.[L]		FALSE	1	1	2	P40409	P40409 [57-70]		0	1450.71	High	High	2.67
	FALSE	High	[K].LLDVHPQGAISFSGK.[F]		FALSE	1	1	1	P40409	P40409 [71-85]		0	1568.84	High	High	2.94
FALSE	Master Protein	P17865	Cell division protein FtsZ OS=Bacillus subtilis (strain 168) GN=ftsZ PE=1 SV=3	6	FALSE	1	2	1	382	40.4	5.11	8.17	1	0	High	1
	Checked	Confidence	Annotated Sequence	Modifications	Contaminant	# Protein Groups	# Proteins	# PSMs	Master Protein Accessions	Positions in Master Proteins	Modifications in Master Proteins	# Missed Cleavages	Theo. MH+ [Da]	Found in Sample: [S1] 221102_DQ_458_Ba_2_Slot1-54_1_12702_6.0.313	Confidence (by Search Engine): Sequest HT	XCorr (by Search Engine): Sequest HT
	FALSE	High	[R].QGVQGISDLIATPGLINLDFADVK.[T]		FALSE	1	1	2	P17865	P17865 [192-215]		0	2484.33	High	High	4.54
FALSE	Master Protein	O05268	Ferredoxin--NADP reductase 2 OS=Bacillus subtilis (strain 168) GN=yumC PE=1 SV=2	6	FALSE	1	2	1	332	36.8	5.39	8.06	1	0	High	1
	Checked	Confidence	Annotated Sequence	Modifications	Contaminant	# Protein Groups	# Proteins	# PSMs	Master Protein Accessions	Positions in Master Proteins	Modifications in Master Proteins	# Missed Cleavages	Theo. MH+ [Da]	Found in Sample: [S1] 221102_DQ_458_Ba_2_Slot1-54_1_12702_6.0.313	Confidence (by Search Engine): Sequest HT	XCorr (by Search Engine): Sequest HT
	FALSE	High	[K].VNLIASGFGEAPTAVNNAK.[A]		FALSE	1	1	2	O05268	O05268 [293-311]		0	1872.98	High	High	4.06
FALSE	Master Protein	P17889	Translation initiation factor IF-2 OS=Bacillus subtilis (strain 168) GN=infB PE=3 SV=1	4	FALSE	2	3	2	716	78.6	5.53	7.87	2	0	High	1
	Checked	Confidence	Annotated Sequence	Modifications	Contaminant	# Protein Groups	# Proteins	# PSMs	Master Protein Accessions	Positions in Master Proteins	Modifications in Master Proteins	# Missed Cleavages	Theo. MH+ [Da]	Found in Sample: [S1] 221102_DQ_458_Ba_2_Slot1-54_1_12702_6.0.313	Confidence (by Search Engine): Sequest HT	XCorr (by Search Engine): Sequest HT
	FALSE	High	[K].IGTIAGGYVTEGTITR.[D]		FALSE	1	1	1	P17889	P17889 [637-652]		0	1608.86	High	High	3.2
	FALSE	High	[K].LSLDDLFEQIK.[Q]		FALSE	1	1	2	P17889	P17889 [500-510]		0	1320.7	High	High	2.5
FALSE	Master Protein	P70996	Uncharacterized protein YwhD OS=Bacillus subtilis (strain 168) GN=ywhD PE=4 SV=1	24	FALSE	2	2	2	172	19.4	6.95	7.72	2	0	High	1
	Checked	Confidence	Annotated Sequence	Modifications	Contaminant	# Protein Groups	# Proteins	# PSMs	Master Protein Accessions	Positions in Master Proteins	Modifications in Master Proteins	# Missed Cleavages	Theo. MH+ [Da]	Found in Sample: [S1] 221102_DQ_458_Ba_2_Slot1-54_1_12702_6.0.313	Confidence (by Search Engine): Sequest HT	XCorr (by Search Engine): Sequest HT
	FALSE	High	[K].EAFVDIGAMHAR.[S]		FALSE	1	1	1	P70996	P70996 [46-57]		0	1316.64	High	High	2.65
	FALSE	High	[K].SDPTDGHGGFGVGALSLDNISPVFVDVEEK.[E]		FALSE	1	1	1	P70996	P70996 [16-45]		0	3058.46	High	High	5.08
FALSE	Master Protein	P81101	Ribosome-recycling factor OS=Bacillus subtilis (strain 168) GN=frr PE=1 SV=2	22	FALSE	3	3	3	185	20.8	5.6	7.7	3	0	High	1
	Checked	Confidence	Annotated Sequence	Modifications	Contaminant	# Protein Groups	# Proteins	# PSMs	Master Protein Accessions	Positions in Master Proteins	Modifications in Master Proteins	# Missed Cleavages	Theo. MH+ [Da]	Found in Sample: [S1] 221102_DQ_458_Ba_2_Slot1-54_1_12702_6.0.313	Confidence (by Search Engine): Sequest HT	XCorr (by Search Engine): Sequest HT
	FALSE	High	[K].ADLGLTPTSDGNMIR.[I]		FALSE	1	1	1	P81101	P81101 [85-99]		0	1560.77	High	High	2.86
	FALSE	Medium	[R].IAIPALTEER.[R]		FALSE	1	1	1	P81101	P81101 [100-109]		0	1112.63	Medium	Medium	2.35
	FALSE	High	[A].QTPLNQLSSINVPEAR.[M]		FALSE	1	1	1	P81101	P81101 [48-63]		0	1766.94	High	High	2.48
FALSE	Master Protein	P05649	Beta sliding clamp OS=Bacillus subtilis (strain 168) GN=dnaN PE=1 SV=1	10	FALSE	2	2	2	378	42.1	5.01	7.7	2	0	High	1
	Checked	Confidence	Annotated Sequence	Modifications	Contaminant	# Protein Groups	# Proteins	# PSMs	Master Protein Accessions	Positions in Master Proteins	Modifications in Master Proteins	# Missed Cleavages	Theo. MH+ [Da]	Found in Sample: [S1] 221102_DQ_458_Ba_2_Slot1-54_1_12702_6.0.313	Confidence (by Search Engine): Sequest HT	XCorr (by Search Engine): Sequest HT
	FALSE	High	[K].EEGDKEIVTIEQPGSIVLQAR.[F]		FALSE	1	1	1	P05649	P05649 [60-80]		1	2311.21	High	High	3.6
	FALSE	High	[R].LLDGNYPDTTSLIPQDSK.[T]		FALSE	1	1	1	P05649	P05649 [244-261]		0	1976.98	High	High	4.09
FALSE	Master Protein	O34340	3-oxoacyl-[acyl-carrier-protein] synthase 2 OS=Bacillus subtilis (strain 168) GN=fabF PE=1 SV=1	8	FALSE	2	2	2	413	44	5.08	7.56	2	0	High	1
	Checked	Confidence	Annotated Sequence	Modifications	Contaminant	# Protein Groups	# Proteins	# PSMs	Master Protein Accessions	Positions in Master Proteins	Modifications in Master Proteins	# Missed Cleavages	Theo. MH+ [Da]	Found in Sample: [S1] 221102_DQ_458_Ba_2_Slot1-54_1_12702_6.0.313	Confidence (by Search Engine): Sequest HT	XCorr (by Search Engine): Sequest HT
	FALSE	High	[R].GDADVMVTGGTEAPLTR.[M]		FALSE	1	1	1	O34340	O34340 [181-197]		0	1689.81	High	High	3.15
	FALSE	High	[K].MAVEDADLNITDEIAPR.[V]		FALSE	1	1	1	O34340	O34340 [84-100]		0	1872.9	High	High	4.41
FALSE	Master Protein	C0SP93	Acetyl-coenzyme A carboxylase carboxyl transferase subunit beta OS=Bacillus subtilis (strain 168) GN=accD PE=1 SV=1	11	FALSE	2	2	2	290	32	6.25	7.51	2	0	High	1
	Checked	Confidence	Annotated Sequence	Modifications	Contaminant	# Protein Groups	# Proteins	# PSMs	Master Protein Accessions	Positions in Master Proteins	Modifications in Master Proteins	# Missed Cleavages	Theo. MH+ [Da]	Found in Sample: [S1] 221102_DQ_458_Ba_2_Slot1-54_1_12702_6.0.313	Confidence (by Search Engine): Sequest HT	XCorr (by Search Engine): Sequest HT
	FALSE	High	[K].GTIGGHPAVVAVMDSSFR.[M]		FALSE	1	1	1	C0SP93	C0SP93 [115-132]		0	1800.91	High	High	3.12
	FALSE	High	[K].LPEDFQTAEFLLK.[H]		FALSE	1	1	1	C0SP93	C0SP93 [243-255]		0	1550.81	High	High	4.39
FALSE	Master Protein	O35019	UPF0435 protein YfkK OS=Bacillus subtilis (strain 168) GN=yfkK PE=1 SV=1	52	FALSE	2	2	2	71	8.1	4.88	7.49	2	0	High	1
	Checked	Confidence	Annotated Sequence	Modifications	Contaminant	# Protein Groups	# Proteins	# PSMs	Master Protein Accessions	Positions in Master Proteins	Modifications in Master Proteins	# Missed Cleavages	Theo. MH+ [Da]	Found in Sample: [S1] 221102_DQ_458_Ba_2_Slot1-54_1_12702_6.0.313	Confidence (by Search Engine): Sequest HT	XCorr (by Search Engine): Sequest HT
	FALSE	High	[K].ESFSPSEMQAIAQELASLR.[K]		FALSE	1	1	1	O35019	O35019 [52-70]		0	2094.02	High	High	3.68
	FALSE	High	[M].SSPNTETLTQMIEEISQK.[L]		FALSE	1	1	1	O35019	O35019 [2-19]		0	2035.99	High	High	3.81
FALSE	Master Protein	P24281	Nucleoid-associated protein YaaK OS=Bacillus subtilis (strain 168) GN=yaaK PE=3 SV=1	21	FALSE	2	3	2	107	11.8	4.82	7.48	2	0	High	1
	Checked	Confidence	Annotated Sequence	Modifications	Contaminant	# Protein Groups	# Proteins	# PSMs	Master Protein Accessions	Positions in Master Proteins	Modifications in Master Proteins	# Missed Cleavages	Theo. MH+ [Da]	Found in Sample: [S1] 221102_DQ_458_Ba_2_Slot1-54_1_12702_6.0.313	Confidence (by Search Engine): Sequest HT	XCorr (by Search Engine): Sequest HT
	FALSE	High	[K].KVDEITNETMGQF.[T]		FALSE	1	1	1	P24281	P24281 [85-97]		1	1511.7	High	High	2.98
	FALSE	High	[M].QKMMKQMQK.[M]	2xDeamidated [Q1; Q6]; 1xOxidation [M7]	FALSE	1	1	2	P24281	P24281 [9-17]		2	1198.56	High	High	2.37
FALSE	Master Protein	P39646	Phosphate acetyltransferase OS=Bacillus subtilis (strain 168) GN=pta PE=1 SV=3	10	FALSE	2	3	2	323	34.8	4.93	7.38	2	0	High	1
	Checked	Confidence	Annotated Sequence	Modifications	Contaminant	# Protein Groups	# Proteins	# PSMs	Master Protein Accessions	Positions in Master Proteins	Modifications in Master Proteins	# Missed Cleavages	Theo. MH+ [Da]	Found in Sample: [S1] 221102_DQ_458_Ba_2_Slot1-54_1_12702_6.0.313	Confidence (by Search Engine): Sequest HT	XCorr (by Search Engine): Sequest HT
	FALSE	Medium	[I].AIESANTAKMFDIEPR.[V]	1xDeamidated [N6]; 1xOxidation [M10]	FALSE	1	1	2	P39646	P39646 [182-197]		1	1809.87	Medium	Medium	2.12
	FALSE	High	[K].VLNPIVIGNENEIQAK.[A]		FALSE	1	1	1	P39646	P39646 [41-56]		0	1750.97	High	High	3.21
FALSE	Master Protein	P08874	Transition state regulatory protein AbrB OS=Bacillus subtilis (strain 168) GN=abrB PE=1 SV=1	30	FALSE	2	2	2	96	10.8	6.71	7.35	2	0	High	1
	Checked	Confidence	Annotated Sequence	Modifications	Contaminant	# Protein Groups	# Proteins	# PSMs	Master Protein Accessions	Positions in Master Proteins	Modifications in Master Proteins	# Missed Cleavages	Theo. MH+ [Da]	Found in Sample: [S1] 221102_DQ_458_Ba_2_Slot1-54_1_12702_6.0.313	Confidence (by Search Engine): Sequest HT	XCorr (by Search Engine): Sequest HT
	FALSE	High	[K].DALEIYVDDEK.[I]		FALSE	1	1	1	P08874	P08874 [34-44]		0	1309.62	High	High	2.54
	FALSE	High	[K].EGAEQIISEIQNQLQNLK.[-]		FALSE	1	1	1	P08874	P08874 [79-96]		0	2055.07	High	High	4.81
FALSE	Master Protein	O31684	Uncharacterized protein YkvS OS=Bacillus subtilis (strain 168) GN=ykvS PE=4 SV=2	21	FALSE	1	2	1	61	7	5.97	7.25	1	0	High	1
	Checked	Confidence	Annotated Sequence	Modifications	Contaminant	# Protein Groups	# Proteins	# PSMs	Master Protein Accessions	Positions in Master Proteins	Modifications in Master Proteins	# Missed Cleavages	Theo. MH+ [Da]	Found in Sample: [S1] 221102_DQ_458_Ba_2_Slot1-54_1_12702_6.0.313	Confidence (by Search Engine): Sequest HT	XCorr (by Search Engine): Sequest HT
	FALSE	High	[R].DLELDSLTVVNHK.[N]		FALSE	1	1	2	O31684	O31684 [40-52]		0	1482.78	High	High	3.82
FALSE	Master Protein	O31776	L-threonine 3-dehydrogenase OS=Bacillus subtilis (strain 168) GN=tdh PE=3 SV=1	7	FALSE	1	2	1	347	37	6.52	7.14	1	0	High	1
	Checked	Confidence	Annotated Sequence	Modifications	Contaminant	# Protein Groups	# Proteins	# PSMs	Master Protein Accessions	Positions in Master Proteins	Modifications in Master Proteins	# Missed Cleavages	Theo. MH+ [Da]	Found in Sample: [S1] 221102_DQ_458_Ba_2_Slot1-54_1_12702_6.0.313	Confidence (by Search Engine): Sequest HT	XCorr (by Search Engine): Sequest HT
	FALSE	High	[K].TPYVFGHEFSGIVEGVGENVSSVK.[V]		FALSE	1	1	2	O31776	O31776 [62-85]		0	2538.25	High	High	4.34
FALSE	Master Protein	P28264	Cell division protein FtsA OS=Bacillus subtilis (strain 168) GN=ftsA PE=1 SV=2	6	FALSE	2	2	2	440	48.2	5.25	7.12	2	0	High	1
	Checked	Confidence	Annotated Sequence	Modifications	Contaminant	# Protein Groups	# Proteins	# PSMs	Master Protein Accessions	Positions in Master Proteins	Modifications in Master Proteins	# Missed Cleavages	Theo. MH+ [Da]	Found in Sample: [S1] 221102_DQ_458_Ba_2_Slot1-54_1_12702_6.0.313	Confidence (by Search Engine): Sequest HT	XCorr (by Search Engine): Sequest HT
	FALSE	High	[R].LEVEGTLITGSK.[T]		FALSE	1	1	1	P28264	P28264 [152-163]		0	1246.69	High	High	3.26
	FALSE	High	[K].QTFTQQEAANIIEAR.[V]		FALSE	1	1	1	P28264	P28264 [284-298]		0	1719.87	High	High	3.86
FALSE	Master Protein	P40924	Phosphoglycerate kinase OS=Bacillus subtilis (strain 168) GN=pgk PE=1 SV=3	12	FALSE	3	3	3	394	42.2	5.08	7.12	3	0	High	1
	Checked	Confidence	Annotated Sequence	Modifications	Contaminant	# Protein Groups	# Proteins	# PSMs	Master Protein Accessions	Positions in Master Proteins	Modifications in Master Proteins	# Missed Cleavages	Theo. MH+ [Da]	Found in Sample: [S1] 221102_DQ_458_Ba_2_Slot1-54_1_12702_6.0.313	Confidence (by Search Engine): Sequest HT	XCorr (by Search Engine): Sequest HT
	FALSE	Medium	[K].AVSNPDRPFTAIIGGAK.[V]		FALSE	1	1	1	P40924	P40924 [181-197]		0	1713.93	Medium	Medium	2.24
	FALSE	High	[K].IVPISEIPSDLEAIDIGTK.[T]		FALSE	1	1	1	P40924	P40924 [280-298]		0	2010.1	High	High	2.41
	FALSE	High	[K].SLLEEDKIELAK.[S]		FALSE	1	1	1	P40924	P40924 [236-247]		1	1387.77	High	High	2.46
FALSE	Master Protein	P53001	Aspartate aminotransferase OS=Bacillus subtilis (strain 168) GN=aspB PE=3 SV=1	9	FALSE	2	2	2	393	43.1	5.59	7.05	2	0	High	1
	Checked	Confidence	Annotated Sequence	Modifications	Contaminant	# Protein Groups	# Proteins	# PSMs	Master Protein Accessions	Positions in Master Proteins	Modifications in Master Proteins	# Missed Cleavages	Theo. MH+ [Da]	Found in Sample: [S1] 221102_DQ_458_Ba_2_Slot1-54_1_12702_6.0.313	Confidence (by Search Engine): Sequest HT	XCorr (by Search Engine): Sequest HT
	FALSE	High	[K].LAGGKPVYVEGLEENHFK.[I]		FALSE	1	1	1	P53001	P53001 [133-150]		0	1987.03	High	High	4.76
	FALSE	Medium	[K].VAIVPGSGFGSPENVR.[L]		FALSE	1	1	1	P53001	P53001 [353-368]		0	1585.83	Medium	Medium	2.29
FALSE	Master Protein	P94504	Transcriptional regulatory protein YvrH OS=Bacillus subtilis (strain 168) GN=yvrH PE=3 SV=4	7	FALSE	1	2	1	237	26.7	5.36	7.03	1	0	High	1
	Checked	Confidence	Annotated Sequence	Modifications	Contaminant	# Protein Groups	# Proteins	# PSMs	Master Protein Accessions	Positions in Master Proteins	Modifications in Master Proteins	# Missed Cleavages	Theo. MH+ [Da]	Found in Sample: [S1] 221102_DQ_458_Ba_2_Slot1-54_1_12702_6.0.313	Confidence (by Search Engine): Sequest HT	XCorr (by Search Engine): Sequest HT
	FALSE	High	[R].NILDAASAEEAIPVVK.[A]		FALSE	1	1	2	P94504	P94504 [30-45]		0	1639.89	High	High	3.62
FALSE	Master Protein	O31779	Uncharacterized protein YmcA OS=Bacillus subtilis (strain 168) GN=ymcA PE=1 SV=1	21	FALSE	2	2	2	143	16.2	5.36	7.03	2	0	High	1
	Checked	Confidence	Annotated Sequence	Modifications	Contaminant	# Protein Groups	# Proteins	# PSMs	Master Protein Accessions	Positions in Master Proteins	Modifications in Master Proteins	# Missed Cleavages	Theo. MH+ [Da]	Found in Sample: [S1] 221102_DQ_458_Ba_2_Slot1-54_1_12702_6.0.313	Confidence (by Search Engine): Sequest HT	XCorr (by Search Engine): Sequest HT
	FALSE	High	[K].IDALQEELEEIPVIQEFR.[D]		FALSE	1	1	1	O31779	O31779 [75-92]		0	2171.12	High	High	4.22
	FALSE	High	[K].MISETEEVDFFK.[R]		FALSE	1	1	1	O31779	O31779 [19-30]		0	1474.68	High	High	2.81
FALSE	Master Protein	P71079	Enoyl-[acyl-carrier-protein] reductase [NADPH] FabL OS=Bacillus subtilis (strain 168) GN=fabL PE=1 SV=1	13	FALSE	2	2	2	250	27.2	6.38	6.91	2	0	High	1
	Checked	Confidence	Annotated Sequence	Modifications	Contaminant	# Protein Groups	# Proteins	# PSMs	Master Protein Accessions	Positions in Master Proteins	Modifications in Master Proteins	# Missed Cleavages	Theo. MH+ [Da]	Found in Sample: [S1] 221102_DQ_458_Ba_2_Slot1-54_1_12702_6.0.313	Confidence (by Search Engine): Sequest HT	XCorr (by Search Engine): Sequest HT
	FALSE	High	[R].LAENGYNIVINYAR.[S]		FALSE	1	1	1	P71079	P71079 [24-37]		0	1609.83	High	High	3.05
	FALSE	High	[K].QIIVNAVSGGAIDTDALK.[H]		FALSE	1	1	1	P71079	P71079 [176-193]		0	1784.98	High	High	3.86
FALSE	Master Protein	Q9C075	SWISS-PROT:Q9C075 Tax_Id=9606 Gene_Symbol=KRT23 Keratin, type I cytoskeletal 23	3	TRUE	1	3	1	422	48.1	6.54	6.91	1	0	High	1
	Checked	Confidence	Annotated Sequence	Modifications	Contaminant	# Protein Groups	# Proteins	# PSMs	Master Protein Accessions	Positions in Master Proteins	Modifications in Master Proteins	# Missed Cleavages	Theo. MH+ [Da]	Found in Sample: [S1] 221102_DQ_458_Ba_2_Slot1-54_1_12702_6.0.313	Confidence (by Search Engine): Sequest HT	XCorr (by Search Engine): Sequest HT
	FALSE	High	[R].EESKSSMKVSA.[T]	1xOxidation [M7]	TRUE	1	1	3	Q9C075	Q9C075 [384-394]		2	1198.56	High	High	2.46
FALSE	Master Protein	P24073	Flagellar motor switch phosphatase FliY OS=Bacillus subtilis (strain 168) GN=fliY PE=3 SV=2	8	FALSE	2	2	2	378	41	4.41	6.9	2	0	High	1
	Checked	Confidence	Annotated Sequence	Modifications	Contaminant	# Protein Groups	# Proteins	# PSMs	Master Protein Accessions	Positions in Master Proteins	Modifications in Master Proteins	# Missed Cleavages	Theo. MH+ [Da]	Found in Sample: [S1] 221102_DQ_458_Ba_2_Slot1-54_1_12702_6.0.313	Confidence (by Search Engine): Sequest HT	XCorr (by Search Engine): Sequest HT
	FALSE	High	[K].LAGEPVDILVNQR.[I]		FALSE	1	1	1	P24073	P24073 [334-346]		0	1423.79	High	High	2.39
	FALSE	High	[K].VGELIDSSIMQLYPLTFAK.[D]		FALSE	1	1	1	P24073	P24073 [197-215]		0	2125.12	High	High	4.51
FALSE	Master Protein	O34529	ATP-dependent 6-phosphofructokinase OS=Bacillus subtilis (strain 168) GN=pfkA PE=1 SV=1	10	FALSE	2	2	2	319	34.2	6.61	6.87	2	0	High	1
	Checked	Confidence	Annotated Sequence	Modifications	Contaminant	# Protein Groups	# Proteins	# PSMs	Master Protein Accessions	Positions in Master Proteins	Modifications in Master Proteins	# Missed Cleavages	Theo. MH+ [Da]	Found in Sample: [S1] 221102_DQ_458_Ba_2_Slot1-54_1_12702_6.0.313	Confidence (by Search Engine): Sequest HT	XCorr (by Search Engine): Sequest HT
	FALSE	Medium	[K].HSIIIVAEGVGSGVEFGKR.[I]		FALSE	1	1	1	O34529	O34529 [215-233]		1	1955.07	Medium	Medium	3.05
	FALSE	High	[K].LVDHDIIEILETK.[H]		FALSE	1	1	1	O34529	O34529 [291-303]		0	1537.85	High	High	3.82
FALSE	Master Protein	P71021	Septum site-determining protein DivIVA OS=Bacillus subtilis (strain 168) GN=divIVA PE=1 SV=1	18	FALSE	2	2	2	164	19.3	5.11	6.83	2	0	High	1
	Checked	Confidence	Annotated Sequence	Modifications	Contaminant	# Protein Groups	# Proteins	# PSMs	Master Protein Accessions	Positions in Master Proteins	Modifications in Master Proteins	# Missed Cleavages	Theo. MH+ [Da]	Found in Sample: [S1] 221102_DQ_458_Ba_2_Slot1-54_1_12702_6.0.313	Confidence (by Search Engine): Sequest HT	XCorr (by Search Engine): Sequest HT
	FALSE	High	[R].GYDEDEVNEFLAQVR.[K]		FALSE	1	1	1	P71021	P71021 [19-33]		0	1783.81	High	High	3.55
	FALSE	High	[K].SILVAQEAAEDVKR.[N]		FALSE	1	1	1	P71021	P71021 [70-83]		1	1528.83	High	High	3.28
FALSE	Master Protein	Q06796	50S ribosomal protein L11 OS=Bacillus subtilis (strain 168) GN=rplK PE=1 SV=3	23	FALSE	2	2	2	141	14.9	9.26	6.72	2	0	High	1
	Checked	Confidence	Annotated Sequence	Modifications	Contaminant	# Protein Groups	# Proteins	# PSMs	Master Protein Accessions	Positions in Master Proteins	Modifications in Master Proteins	# Missed Cleavages	Theo. MH+ [Da]	Found in Sample: [S1] 221102_DQ_458_Ba_2_Slot1-54_1_12702_6.0.313	Confidence (by Search Engine): Sequest HT	XCorr (by Search Engine): Sequest HT
	FALSE	High	[K].MPDLNAADVEAAMR.[M]		FALSE	1	1	1	Q06796	Q06796 [113-126]		0	1503.69	High	High	3.52
	FALSE	High	[R].TADQAGLIIPVEISVYEDR.[S]		FALSE	1	1	1	Q06796	Q06796 [46-64]		0	2089.08	High	High	3.2
FALSE	Master Protein	P31080	LexA repressor OS=Bacillus subtilis (strain 168) GN=lexA PE=1 SV=1	11	FALSE	1	2	1	205	22.8	5.48	6.66	1	0	High	1
	Checked	Confidence	Annotated Sequence	Modifications	Contaminant	# Protein Groups	# Proteins	# PSMs	Master Protein Accessions	Positions in Master Proteins	Modifications in Master Proteins	# Missed Cleavages	Theo. MH+ [Da]	Found in Sample: [S1] 221102_DQ_458_Ba_2_Slot1-54_1_12702_6.0.313	Confidence (by Search Engine): Sequest HT	XCorr (by Search Engine): Sequest HT
	FALSE	High	[K].VTAGSPITAVENIEEYFPLPDR.[M]		FALSE	1	1	1	P31080	P31080 [89-110]		0	2418.22	High	High	3.55
	FALSE	High	[K].VTAGSPITAVENIEEYFPLPDR.[M]	1xDeamidated [N12]	FALSE	1	1	1	P31080	P31080 [89-110]		0	2419.2	High	High	3.12
FALSE	Master Protein	O32174	Glycine cleavage system H protein OS=Bacillus subtilis (strain 168) GN=gcvH PE=1 SV=1	34	FALSE	2	2	2	127	14.2	4.16	6.63	2	0	High	1
	Checked	Confidence	Annotated Sequence	Modifications	Contaminant	# Protein Groups	# Proteins	# PSMs	Master Protein Accessions	Positions in Master Proteins	Modifications in Master Proteins	# Missed Cleavages	Theo. MH+ [Da]	Found in Sample: [S1] 221102_DQ_458_Ba_2_Slot1-54_1_12702_6.0.313	Confidence (by Search Engine): Sequest HT	XCorr (by Search Engine): Sequest HT
	FALSE	High	[K].AWMIVVEPSDASEIEK.[L]		FALSE	1	1	1	O32174	O32174 [98-113]		0	1803.88	High	High	2.93
	FALSE	High	[R].IGITHFAQSELGDIVFVELPEVGAEIK.[A]		FALSE	1	1	1	O32174	O32174 [25-51]		0	2911.55	High	High	3.71
FALSE	Master Protein	P54376	Probable glycine dehydrogenase (decarboxylating) subunit 1 OS=Bacillus subtilis (strain 168) GN=gcvPA PE=3 SV=2	2	FALSE	1	3	1	448	49.4	7.09	6.62	1	0	Medium	1
	Checked	Confidence	Annotated Sequence	Modifications	Contaminant	# Protein Groups	# Proteins	# PSMs	Master Protein Accessions	Positions in Master Proteins	Modifications in Master Proteins	# Missed Cleavages	Theo. MH+ [Da]	Found in Sample: [S1] 221102_DQ_458_Ba_2_Slot1-54_1_12702_6.0.313	Confidence (by Search Engine): Sequest HT	XCorr (by Search Engine): Sequest HT
	FALSE	Medium	[K].SETELTRELT.[K]		FALSE	1	1	3	P54376	P54376 [49-58]		1	1178.59	Medium	Medium	2.22
FALSE	Master Protein	P42298	Uncharacterized protein YxiF OS=Bacillus subtilis (strain 168) GN=yxiF PE=4 SV=1	10	FALSE	1	2	1	156	18.1	5.38	6.58	1	0	High	1
	Checked	Confidence	Annotated Sequence	Modifications	Contaminant	# Protein Groups	# Proteins	# PSMs	Master Protein Accessions	Positions in Master Proteins	Modifications in Master Proteins	# Missed Cleavages	Theo. MH+ [Da]	Found in Sample: [S1] 221102_DQ_458_Ba_2_Slot1-54_1_12702_6.0.313	Confidence (by Search Engine): Sequest HT	XCorr (by Search Engine): Sequest HT
	FALSE	High	[R].QLLELVLSNSIPANTR.[E]		FALSE	1	1	2	P42298	P42298 [45-60]		0	1768	High	High	3.44
FALSE	Master Protein	O34484	Methionine aminopeptidase 2 OS=Bacillus subtilis (strain 168) GN=mapB PE=1 SV=1	11	FALSE	2	2	2	249	27.2	5.99	6.58	2	0	High	1
	Checked	Confidence	Annotated Sequence	Modifications	Contaminant	# Protein Groups	# Proteins	# PSMs	Master Protein Accessions	Positions in Master Proteins	Modifications in Master Proteins	# Missed Cleavages	Theo. MH+ [Da]	Found in Sample: [S1] 221102_DQ_458_Ba_2_Slot1-54_1_12702_6.0.313	Confidence (by Search Engine): Sequest HT	XCorr (by Search Engine): Sequest HT
	FALSE	High	[K].AETIVEAGDGWTFK.[T]		FALSE	1	1	1	O34484	O34484 [209-222]		0	1523.74	High	High	3.55
	FALSE	High	[K].SMVAQVEHTIVITK.[D]		FALSE	1	1	1	O34484	O34484 [227-240]		0	1555.85	High	High	3.03
FALSE	Master Protein	O31980	SPBc2 prophage-derived uncharacterized protein YomE OS=Bacillus subtilis (strain 168) GN=yomE PE=4 SV=1	2	FALSE	1	3	1	644	71.1	6.04	6.56	1	0	High	1
	Checked	Confidence	Annotated Sequence	Modifications	Contaminant	# Protein Groups	# Proteins	# PSMs	Master Protein Accessions	Positions in Master Proteins	Modifications in Master Proteins	# Missed Cleavages	Theo. MH+ [Da]	Found in Sample: [S1] 221102_DQ_458_Ba_2_Slot1-54_1_12702_6.0.313	Confidence (by Search Engine): Sequest HT	XCorr (by Search Engine): Sequest HT
	FALSE	High	[K].TTEILNKVLTD.[D]	1xDeamidated [N6]	FALSE	1	1	3	O31980	O31980 [45-55]		1	1247.67	High	High	2.49
FALSE	Master Protein	P48668	SWISS-PROT:P48668 Tax_Id=9606 Gene_Symbol=KRT6C Keratin, type II cytoskeletal 6C	2	TRUE	1	3	1	564	60	8	6.53	1	0	Medium	1
	Checked	Confidence	Annotated Sequence	Modifications	Contaminant	# Protein Groups	# Proteins	# PSMs	Master Protein Accessions	Positions in Master Proteins	Modifications in Master Proteins	# Missed Cleavages	Theo. MH+ [Da]	Found in Sample: [S1] 221102_DQ_458_Ba_2_Slot1-54_1_12702_6.0.313	Confidence (by Search Engine): Sequest HT	XCorr (by Search Engine): Sequest HT
	FALSE	Medium	[R].FLEQQNKVLDTKWT.[L]	1xDeamidated [Q5]	TRUE	1	3	3	P48668	P48668 [183-196]		2	1750.9	Medium	Medium	2.31
FALSE	Master Protein	P39779	GTP-sensing transcriptional pleiotropic repressor CodY OS=Bacillus subtilis (strain 168) GN=codY PE=1 SV=3	11	FALSE	2	2	2	259	29	5	6.42	2	0	High	1
	Checked	Confidence	Annotated Sequence	Modifications	Contaminant	# Protein Groups	# Proteins	# PSMs	Master Protein Accessions	Positions in Master Proteins	Modifications in Master Proteins	# Missed Cleavages	Theo. MH+ [Da]	Found in Sample: [S1] 221102_DQ_458_Ba_2_Slot1-54_1_12702_6.0.313	Confidence (by Search Engine): Sequest HT	XCorr (by Search Engine): Sequest HT
	FALSE	High	[A].GLTTIVPIIGGGER.[L]		FALSE	1	1	1	P39779	P39779 [109-122]		0	1382.8	High	High	2.57
	FALSE	High	[K].LLGYSINQQIENDR.[M]		FALSE	1	1	1	P39779	P39779 [48-61]		0	1662.84	High	High	3.86
FALSE	Master Protein	O06485	Putative sugar dehydratase/epimerase YfnG OS=Bacillus subtilis (strain 168) GN=yfnG PE=3 SV=2	4	FALSE	1	3	1	322	36.4	6.01	6.37	1	0	Medium	1
	Checked	Confidence	Annotated Sequence	Modifications	Contaminant	# Protein Groups	# Proteins	# PSMs	Master Protein Accessions	Positions in Master Proteins	Modifications in Master Proteins	# Missed Cleavages	Theo. MH+ [Da]	Found in Sample: [S1] 221102_DQ_458_Ba_2_Slot1-54_1_12702_6.0.313	Confidence (by Search Engine): Sequest HT	XCorr (by Search Engine): Sequest HT
	FALSE	Medium	[A].NILGTWNILEACR.[K]	1xCarbamidomethyl [C12]; 2xDeamidated [N1; N7]	FALSE	1	1	3	O06485	O06485 [103-115]		0	1561.77	Medium	Medium	2.15
FALSE	Master Protein	P23446	Flagellar basal-body rod protein FlgG OS=Bacillus subtilis (strain 168) GN=flgG PE=3 SV=2	8	FALSE	1	2	1	264	27.4	5.15	6.28	1	0	High	1
	Checked	Confidence	Annotated Sequence	Modifications	Contaminant	# Protein Groups	# Proteins	# PSMs	Master Protein Accessions	Positions in Master Proteins	Modifications in Master Proteins	# Missed Cleavages	Theo. MH+ [Da]	Found in Sample: [S1] 221102_DQ_458_Ba_2_Slot1-54_1_12702_6.0.313	Confidence (by Search Engine): Sequest HT	XCorr (by Search Engine): Sequest HT
	FALSE	High	[K].TQDGGQIGIVTFANSDGLDK.[I]		FALSE	1	1	2	P23446	P23446 [168-187]		0	2035.99	High	High	3.81
FALSE	Master Protein	P21470	30S ribosomal protein S9 OS=Bacillus subtilis (strain 168) GN=rpsI PE=1 SV=3	12	FALSE	1	2	1	130	14.3	10.59	6.11	1	0	High	1
	Checked	Confidence	Annotated Sequence	Modifications	Contaminant	# Protein Groups	# Proteins	# PSMs	Master Protein Accessions	Positions in Master Proteins	Modifications in Master Proteins	# Missed Cleavages	Theo. MH+ [Da]	Found in Sample: [S1] 221102_DQ_458_Ba_2_Slot1-54_1_12702_6.0.313	Confidence (by Search Engine): Sequest HT	XCorr (by Search Engine): Sequest HT
	FALSE	High	[R].EISEHIPSAALIEDIK.[Q]		FALSE	1	1	2	P21470	P21470 [34-49]		0	1764.94	High	High	3.06
FALSE	Master Protein	P45867	Acyl-CoA dehydrogenase OS=Bacillus subtilis (strain 168) GN=acdA PE=2 SV=1	7	FALSE	1	2	1	379	41.4	5.22	6.08	1	0	High	1
	Checked	Confidence	Annotated Sequence	Modifications	Contaminant	# Protein Groups	# Proteins	# PSMs	Master Protein Accessions	Positions in Master Proteins	Modifications in Master Proteins	# Missed Cleavages	Theo. MH+ [Da]	Found in Sample: [S1] 221102_DQ_458_Ba_2_Slot1-54_1_12702_6.0.313	Confidence (by Search Engine): Sequest HT	XCorr (by Search Engine): Sequest HT
	FALSE	High	[K].SIAEQQGIAFKLADMATMIEASRLL.[T]	2xDeamidated [Q5; Q6]; 1xOxidation [M15]	FALSE	1	1	2	P45867	P45867 [274-298]		2	2725.38	High	High	3.26
FALSE	Master Protein	P42974	NADH dehydrogenase OS=Bacillus subtilis (strain 168) GN=ahpF PE=1 SV=2	5	FALSE	2	2	2	509	54.8	5	6.06	2	0	High	1
	Checked	Confidence	Annotated Sequence	Modifications	Contaminant	# Protein Groups	# Proteins	# PSMs	Master Protein Accessions	Positions in Master Proteins	Modifications in Master Proteins	# Missed Cleavages	Theo. MH+ [Da]	Found in Sample: [S1] 221102_DQ_458_Ba_2_Slot1-54_1_12702_6.0.313	Confidence (by Search Engine): Sequest HT	XCorr (by Search Engine): Sequest HT
	FALSE	High	[K].EITGDQSVNGITYVDR.[E]		FALSE	1	1	1	P42974	P42974 [408-423]		0	1766.86	High	High	3.75
	FALSE	Medium	[K].EYDIDVMNLQR.[A]		FALSE	1	1	1	P42974	P42974 [275-285]		0	1395.66	Medium	Medium	2.32
FALSE	Master Protein	O34553	Protein YtsP OS=Bacillus subtilis (strain 168) GN=ytsP PE=3 SV=2	14	FALSE	2	2	2	163	18.1	4.7	6.02	2	0	High	1
	Checked	Confidence	Annotated Sequence	Modifications	Contaminant	# Protein Groups	# Proteins	# PSMs	Master Protein Accessions	Positions in Master Proteins	Modifications in Master Proteins	# Missed Cleavages	Theo. MH+ [Da]	Found in Sample: [S1] 221102_DQ_458_Ba_2_Slot1-54_1_12702_6.0.313	Confidence (by Search Engine): Sequest HT	XCorr (by Search Engine): Sequest HT
	FALSE	High	[K].IVGVLDIDSPVK.[N]		FALSE	1	1	1	O34553	O34553 [128-139]		0	1254.73	High	High	3.46
	FALSE	High	[K].YLTQFAETLEK.[A]		FALSE	1	1	1	O34553	O34553 [149-159]		0	1342.69	High	High	2.56
FALSE	Master Protein	P04264	SWISS-PROT:P04264 Tax_Id=9606 Gene_Symbol=KRT1 Keratin, type II cytoskeletal 1	4	TRUE	2	2	2	644	66	8.12	6.02	2	0	High	1
	Checked	Confidence	Annotated Sequence	Modifications	Contaminant	# Protein Groups	# Proteins	# PSMs	Master Protein Accessions	Positions in Master Proteins	Modifications in Master Proteins	# Missed Cleavages	Theo. MH+ [Da]	Found in Sample: [S1] 221102_DQ_458_Ba_2_Slot1-54_1_12702_6.0.313	Confidence (by Search Engine): Sequest HT	XCorr (by Search Engine): Sequest HT
	FALSE	High	[K].LNDLEDALQQAK.[E]		TRUE	1	1	1	P04264	P04264 [444-455]		0	1357.7	High	High	2.66
	FALSE	High	[K].WELLQQVDTSTR.[T]		TRUE	1	1	1	P04264	P04264 [212-223]		0	1475.75	High	High	3.36
FALSE	Master Protein	P40767	Peptidoglycan DL-endopeptidase CwlO OS=Bacillus subtilis (strain 168) GN=cwlO PE=1 SV=2	4	FALSE	1	2	1	473	51	5.62	5.95	1	0	High	1
	Checked	Confidence	Annotated Sequence	Modifications	Contaminant	# Protein Groups	# Proteins	# PSMs	Master Protein Accessions	Positions in Master Proteins	Modifications in Master Proteins	# Missed Cleavages	Theo. MH+ [Da]	Found in Sample: [S1] 221102_DQ_458_Ba_2_Slot1-54_1_12702_6.0.313	Confidence (by Search Engine): Sequest HT	XCorr (by Search Engine): Sequest HT
	FALSE	High	[A].GVNLGPVGGTTTDTLVGR.[G]		FALSE	1	1	2	P40767	P40767 [389-406]		0	1713.91	High	High	3.9
FALSE	Master Protein	O06746	UPF0234 protein yitk OS=Bacillus subtilis (strain 168) GN=yitK PE=3 SV=1	17	FALSE	2	2	2	163	18.2	9.19	5.93	2	0	High	1
	Checked	Confidence	Annotated Sequence	Modifications	Contaminant	# Protein Groups	# Proteins	# PSMs	Master Protein Accessions	Positions in Master Proteins	Modifications in Master Proteins	# Missed Cleavages	Theo. MH+ [Da]	Found in Sample: [S1] 221102_DQ_458_Ba_2_Slot1-54_1_12702_6.0.313	Confidence (by Search Engine): Sequest HT	XCorr (by Search Engine): Sequest HT
	FALSE	High	[R].GADLPIDVQFINFR.[-]		FALSE	1	1	1	O06746	O06746 [150-163]		0	1604.84	High	High	2.52
	FALSE	High	[K].NKDDLQQIISAVR.[G]		FALSE	1	1	1	O06746	O06746 [137-149]		1	1499.82	High	High	3.41
FALSE	Master Protein	Q04797	Aspartate-semialdehyde dehydrogenase OS=Bacillus subtilis (strain 168) GN=asd PE=1 SV=1	9	FALSE	2	2	2	346	37.8	5.27	5.86	2	0	High	1
	Checked	Confidence	Annotated Sequence	Modifications	Contaminant	# Protein Groups	# Proteins	# PSMs	Master Protein Accessions	Positions in Master Proteins	Modifications in Master Proteins	# Missed Cleavages	Theo. MH+ [Da]	Found in Sample: [S1] 221102_DQ_458_Ba_2_Slot1-54_1_12702_6.0.313	Confidence (by Search Engine): Sequest HT	XCorr (by Search Engine): Sequest HT
	FALSE	High	[K].GAAWNSVQIAESLK.[K]		FALSE	1	1	1	Q04797	Q04797 [328-341]		0	1473.77	High	High	2.59
	FALSE	High	[R].GLHVAVVGATGAVGQQ.[M]		FALSE	1	1	1	Q04797	Q04797 [4-19]		0	1463.8	High	High	3.26
FALSE	Master Protein	A3F319	3-methyl-2-oxobutanoate hydroxymethyltransferase OS=Bacillus subtilis (strain 168) GN=panB PE=3 SV=1	11	FALSE	2	2	2	277	29.7	5.64	5.84	2	0	High	1
	Checked	Confidence	Annotated Sequence	Modifications	Contaminant	# Protein Groups	# Proteins	# PSMs	Master Protein Accessions	Positions in Master Proteins	Modifications in Master Proteins	# Missed Cleavages	Theo. MH+ [Da]	Found in Sample: [S1] 221102_DQ_458_Ba_2_Slot1-54_1_12702_6.0.313	Confidence (by Search Engine): Sequest HT	XCorr (by Search Engine): Sequest HT
	FALSE	High	[K].ADGQVLVYHDIIGHGVER.[T]		FALSE	1	1	1	A3F319	A3F319 [208-225]		0	1978.01	High	High	3.61
	FALSE	Medium	[K].LEGGEGVFESIR.[A]		FALSE	1	1	1	A3F319	A3F319 [113-124]		0	1292.65	Medium	Medium	2.23
FALSE	Master Protein	O34667	S-ribosylhomocysteine lyase OS=Bacillus subtilis (strain 168) GN=luxS PE=1 SV=1	17	FALSE	2	2	2	157	17.7	5.52	5.82	2	0	High	1
	Checked	Confidence	Annotated Sequence	Modifications	Contaminant	# Protein Groups	# Proteins	# PSMs	Master Protein Accessions	Positions in Master Proteins	Modifications in Master Proteins	# Missed Cleavages	Theo. MH+ [Da]	Found in Sample: [S1] 221102_DQ_458_Ba_2_Slot1-54_1_12702_6.0.313	Confidence (by Search Engine): Sequest HT	XCorr (by Search Engine): Sequest HT
	FALSE	High	[K].EAVEITEIPAANEK.[Q]		FALSE	1	1	1	O34667	O34667 [111-124]		0	1513.77	High	High	3.3
	FALSE	High	[R].FWLSQDKEELLK.[V]		FALSE	1	1	1	O34667	O34667 [143-154]		1	1535.81	High	High	2.52
FALSE	Master Protein	P23453	Flagellar motor switch protein FliM OS=Bacillus subtilis (strain 168) GN=fliM PE=1 SV=1	9	FALSE	1	1	1	332	37.5	4.96	5.8	1	0	High	1
	Checked	Confidence	Annotated Sequence	Modifications	Contaminant	# Protein Groups	# Proteins	# PSMs	Master Protein Accessions	Positions in Master Proteins	Modifications in Master Proteins	# Missed Cleavages	Theo. MH+ [Da]	Found in Sample: [S1] 221102_DQ_458_Ba_2_Slot1-54_1_12702_6.0.313	Confidence (by Search Engine): Sequest HT	XCorr (by Search Engine): Sequest HT
	FALSE	High	[M].SGEVLSQNEIDALLSAISTGEMDAEELKK.[E]		FALSE	1	1	1	P23453	P23453 [2-30]		1	3077.52	High	High	5.8
FALSE	Master Protein	O34628	Uncharacterized protein YvlB OS=Bacillus subtilis (strain 168) GN=yvlB PE=4 SV=1	8	FALSE	2	2	2	365	41.1	5.74	5.8	2	0	High	1
	Checked	Confidence	Annotated Sequence	Modifications	Contaminant	# Protein Groups	# Proteins	# PSMs	Master Protein Accessions	Positions in Master Proteins	Modifications in Master Proteins	# Missed Cleavages	Theo. MH+ [Da]	Found in Sample: [S1] 221102_DQ_458_Ba_2_Slot1-54_1_12702_6.0.313	Confidence (by Search Engine): Sequest HT	XCorr (by Search Engine): Sequest HT
	FALSE	High	[K].LTAQEALTLIEK.[L]		FALSE	1	1	1	O34628	O34628 [17-28]		0	1329.76	High	High	3.15
	FALSE	High	[K].TTTGNVELAIPDDLAVK.[A]		FALSE	1	1	1	O34628	O34628 [288-304]		0	1756.93	High	High	2.65
FALSE	Master Protein	O06477	Putative sensory transducer protein YfmS OS=Bacillus subtilis (strain 168) GN=yfmS PE=2 SV=1	11	FALSE	2	2	2	286	30.3	4.81	5.8	2	0	High	1
	Checked	Confidence	Annotated Sequence	Modifications	Contaminant	# Protein Groups	# Proteins	# PSMs	Master Protein Accessions	Positions in Master Proteins	Modifications in Master Proteins	# Missed Cleavages	Theo. MH+ [Da]	Found in Sample: [S1] 221102_DQ_458_Ba_2_Slot1-54_1_12702_6.0.313	Confidence (by Search Engine): Sequest HT	XCorr (by Search Engine): Sequest HT
	FALSE	High	[K].AGDPLQEGDIITDAIR.[S]		FALSE	1	1	1	O06477	O06477 [58-73]		0	1683.85	High	High	2.63
	FALSE	High	[R].VIGGVGLGTSLEESSK.[L]		FALSE	1	1	1	O06477	O06477 [105-120]		0	1532.82	High	High	3.17
FALSE	Master Protein	O06491	Glutamyl-tRNA(Gln) amidotransferase subunit A OS=Bacillus subtilis (strain 168) GN=gatA PE=3 SV=3	6	FALSE	2	2	2	485	52.6	5.59	5.75	2	0	High	1
	Checked	Confidence	Annotated Sequence	Modifications	Contaminant	# Protein Groups	# Proteins	# PSMs	Master Protein Accessions	Positions in Master Proteins	Modifications in Master Proteins	# Missed Cleavages	Theo. MH+ [Da]	Found in Sample: [S1] 221102_DQ_458_Ba_2_Slot1-54_1_12702_6.0.313	Confidence (by Search Engine): Sequest HT	XCorr (by Search Engine): Sequest HT
	FALSE	High	[K].LNMDEFAMGSSTENSAYK.[L]		FALSE	1	1	1	O06491	O06491 [122-139]		0	1994.85	High	High	3.09
	FALSE	High	[R].TDNADNLIDLYK.[Q]		FALSE	1	1	1	O06491	O06491 [333-344]		0	1394.68	High	High	2.65
FALSE	Master Protein	O34847	Acetyl-coenzyme A carboxylase carboxyl transferase subunit alpha OS=Bacillus subtilis (strain 168) GN=accA PE=1 SV=1	8	FALSE	2	2	2	325	36.3	6.55	5.72	2	0	High	1
	Checked	Confidence	Annotated Sequence	Modifications	Contaminant	# Protein Groups	# Proteins	# PSMs	Master Protein Accessions	Positions in Master Proteins	Modifications in Master Proteins	# Missed Cleavages	Theo. MH+ [Da]	Found in Sample: [S1] 221102_DQ_458_Ba_2_Slot1-54_1_12702_6.0.313	Confidence (by Search Engine): Sequest HT	XCorr (by Search Engine): Sequest HT
	FALSE	High	[R].AYGDDEAIVGGIAK.[F]		FALSE	1	1	1	O34847	O34847 [90-103]		0	1378.68	High	High	2.68
	FALSE	Medium	[R].LEFEKPVIELQTK.[I]		FALSE	1	1	1	O34847	O34847 [5-17]		0	1573.88	Medium	Medium	3.04
FALSE	Master Protein	P26380	PTS system fructose-specific EIIB component OS=Bacillus subtilis (strain 168) GN=levE PE=1 SV=1	21	FALSE	2	2	2	163	18.2	9	5.6	2	0	High	1
	Checked	Confidence	Annotated Sequence	Modifications	Contaminant	# Protein Groups	# Proteins	# PSMs	Master Protein Accessions	Positions in Master Proteins	Modifications in Master Proteins	# Missed Cleavages	Theo. MH+ [Da]	Found in Sample: [S1] 221102_DQ_458_Ba_2_Slot1-54_1_12702_6.0.313	Confidence (by Search Engine): Sequest HT	XCorr (by Search Engine): Sequest HT
	FALSE	High	[M].LLFENPSDIVSLIEAGVPIK.[T]		FALSE	1	1	1	P26380	P26380 [82-101]		0	2154.21	High	High	2.92
	FALSE	High	[R].IIVVSDDIAQDEMR.[K]		FALSE	1	1	1	P26380	P26380 [31-44]		0	1603.8	High	High	2.67
FALSE	Master Protein	P39802	Chemotaxis protein CheW OS=Bacillus subtilis (strain 168) GN=cheW PE=1 SV=1	8	FALSE	1	2	1	156	17.5	4.7	5.56	1	0	High	1
	Checked	Confidence	Annotated Sequence	Modifications	Contaminant	# Protein Groups	# Proteins	# PSMs	Master Protein Accessions	Positions in Master Proteins	Modifications in Master Proteins	# Missed Cleavages	Theo. MH+ [Da]	Found in Sample: [S1] 221102_DQ_458_Ba_2_Slot1-54_1_12702_6.0.313	Confidence (by Search Engine): Sequest HT	XCorr (by Search Engine): Sequest HT
	FALSE	High	[R].LNLPEYEITDETR.[I]		FALSE	1	1	2	P39802	P39802 [67-79]		0	1592.78	High	High	3.13
FALSE	Master Protein	P35136	D-3-phosphoglycerate dehydrogenase OS=Bacillus subtilis (strain 168) GN=serA PE=3 SV=3	5	FALSE	2	2	2	525	57.1	6.02	5.54	2	0	High	1
	Checked	Confidence	Annotated Sequence	Modifications	Contaminant	# Protein Groups	# Proteins	# PSMs	Master Protein Accessions	Positions in Master Proteins	Modifications in Master Proteins	# Missed Cleavages	Theo. MH+ [Da]	Found in Sample: [S1] 221102_DQ_458_Ba_2_Slot1-54_1_12702_6.0.313	Confidence (by Search Engine): Sequest HT	XCorr (by Search Engine): Sequest HT
	FALSE	High	[R].AGVGVDNIDIDEATK.[H]		FALSE	1	1	1	P35136	P35136 [69-83]		0	1516.75	High	High	3.11
	FALSE	High	[K].ELTNVPDIVSVK.[L]		FALSE	1	1	1	P35136	P35136 [509-520]		0	1313.73	High	High	2.42
FALSE	Master Protein	P19947	50S ribosomal protein L30 OS=Bacillus subtilis (strain 168) GN=rpmD PE=1 SV=2	25	FALSE	2	2	2	59	6.6	10.27	5.48	2	0	High	1
	Checked	Confidence	Annotated Sequence	Modifications	Contaminant	# Protein Groups	# Proteins	# PSMs	Master Protein Accessions	Positions in Master Proteins	Modifications in Master Proteins	# Missed Cleavages	Theo. MH+ [Da]	Found in Sample: [S1] 221102_DQ_458_Ba_2_Slot1-54_1_12702_6.0.313	Confidence (by Search Engine): Sequest HT	XCorr (by Search Engine): Sequest HT
	FALSE	Medium	[K].KTNQTVVHEDNAAIR.[G]		FALSE	1	1	1	P19947	P19947 [30-44]		1	1695.88	Medium	Medium	2.26
	FALSE	High	[K].TNQTVVHEDNAAIR.[G]		FALSE	1	1	1	P19947	P19947 [31-44]		0	1567.78	High	High	3.22
FALSE	Master Protein	P25993	Carbamoyl-phosphate synthase pyrimidine-specific small chain OS=Bacillus subtilis (strain 168) GN=pyrAA PE=3 SV=1	7	FALSE	2	2	2	364	40.1	6.25	5.37	2	0	High	1
	Checked	Confidence	Annotated Sequence	Modifications	Contaminant	# Protein Groups	# Proteins	# PSMs	Master Protein Accessions	Positions in Master Proteins	Modifications in Master Proteins	# Missed Cleavages	Theo. MH+ [Da]	Found in Sample: [S1] 221102_DQ_458_Ba_2_Slot1-54_1_12702_6.0.313	Confidence (by Search Engine): Sequest HT	XCorr (by Search Engine): Sequest HT
	FALSE	Medium	[R].DDFESITPFVK.[G]		FALSE	1	1	1	P25993	P25993 [66-76]		0	1297.63	Medium	Medium	2.16
	FALSE	High	[K].GTFASSDEDIEAVLK.[R]		FALSE	1	1	1	P25993	P25993 [128-142]		0	1581.76	High	High	3.2
FALSE	Master Protein	P42923	50S ribosomal protein L10 OS=Bacillus subtilis (strain 168) GN=rplJ PE=1 SV=4	13	FALSE	2	2	2	166	18.1	5.44	5.36	2	0	High	1
	Checked	Confidence	Annotated Sequence	Modifications	Contaminant	# Protein Groups	# Proteins	# PSMs	Master Protein Accessions	Positions in Master Proteins	Modifications in Master Proteins	# Missed Cleavages	Theo. MH+ [Da]	Found in Sample: [S1] 221102_DQ_458_Ba_2_Slot1-54_1_12702_6.0.313	Confidence (by Search Engine): Sequest HT	XCorr (by Search Engine): Sequest HT
	FALSE	High	[R].GLNVSEVTELRK.[Q]		FALSE	1	1	1	P42923	P42923 [32-43]		1	1344.75	High	High	2.42
	FALSE	High	[K].KVVVEEIASK.[L]		FALSE	1	1	1	P42923	P42923 [9-18]		1	1101.65	High	High	2.94
FALSE	Master Protein	P27876	Triosephosphate isomerase OS=Bacillus subtilis (strain 168) GN=tpiA PE=1 SV=3	5	FALSE	1	2	1	253	27	5.05	5.27	1	0	High	1
	Checked	Confidence	Annotated Sequence	Modifications	Contaminant	# Protein Groups	# Proteins	# PSMs	Master Protein Accessions	Positions in Master Proteins	Modifications in Master Proteins	# Missed Cleavages	Theo. MH+ [Da]	Found in Sample: [S1] 221102_DQ_458_Ba_2_Slot1-54_1_12702_6.0.313	Confidence (by Search Engine): Sequest HT	XCorr (by Search Engine): Sequest HT
	FALSE	High	[K].TLGEAVSFVEEVK.[S]		FALSE	1	1	2	P27876	P27876 [15-27]		0	1407.74	High	High	2.66
FALSE	Master Protein	P39645	Putative heme-dependent peroxidase YwfI OS=Bacillus subtilis (strain 168) GN=ywfI PE=3 SV=1	6	FALSE	1	2	1	254	29.5	5.27	5.24	1	0	High	1
	Checked	Confidence	Annotated Sequence	Modifications	Contaminant	# Protein Groups	# Proteins	# PSMs	Master Protein Accessions	Positions in Master Proteins	Modifications in Master Proteins	# Missed Cleavages	Theo. MH+ [Da]	Found in Sample: [S1] 221102_DQ_458_Ba_2_Slot1-54_1_12702_6.0.313	Confidence (by Search Engine): Sequest HT	XCorr (by Search Engine): Sequest HT
	FALSE	High	[R].SGNDNWYMLSMEER.[R]		FALSE	1	1	2	P39645	P39645 [157-170]		0	1731.71	High	High	2.71
FALSE	Master Protein	P39751	MreB-like protein OS=Bacillus subtilis (strain 168) GN=mbl PE=3 SV=1	7	FALSE	2	2	2	333	35.8	6.04	5.23	2	0	High	1
	Checked	Confidence	Annotated Sequence	Modifications	Contaminant	# Protein Groups	# Proteins	# PSMs	Master Protein Accessions	Positions in Master Proteins	Modifications in Master Proteins	# Missed Cleavages	Theo. MH+ [Da]	Found in Sample: [S1] 221102_DQ_458_Ba_2_Slot1-54_1_12702_6.0.313	Confidence (by Search Engine): Sequest HT	XCorr (by Search Engine): Sequest HT
	FALSE	High	[K].GIVLNEPSVVALDK.[N]		FALSE	1	1	1	P39751	P39751 [23-36]		0	1453.83	High	High	2.68
	FALSE	High	[K].HVYLEEEPK.[V]		FALSE	1	1	1	P39751	P39751 [125-133]		0	1143.57	High	High	2.55
FALSE	Master Protein	O07001	Uncharacterized HTH-type transcriptional regulator YvdT OS=Bacillus subtilis (strain 168) GN=yvdT PE=1 SV=1	13	FALSE	2	2	2	194	22.2	5.62	5.2	2	0	High	1
	Checked	Confidence	Annotated Sequence	Modifications	Contaminant	# Protein Groups	# Proteins	# PSMs	Master Protein Accessions	Positions in Master Proteins	Modifications in Master Proteins	# Missed Cleavages	Theo. MH+ [Da]	Found in Sample: [S1] 221102_DQ_458_Ba_2_Slot1-54_1_12702_6.0.313	Confidence (by Search Engine): Sequest HT	XCorr (by Search Engine): Sequest HT
	FALSE	Medium	[K].AIANHEVTEGINSK.[W]		FALSE	1	1	1	O07001	O07001 [136-149]		0	1482.75	Medium	Medium	2.23
	FALSE	High	[R].TIINLVENTAER.[F]		FALSE	1	1	1	O07001	O07001 [154-165]		0	1372.74	High	High	2.97
FALSE	Master Protein	O34803	Uncharacterized protein YeaA OS=Bacillus subtilis (strain 168) GN=yeaA PE=4 SV=1	9	FALSE	2	2	2	329	37.7	7.68	5.08	2	0	High	1
	Checked	Confidence	Annotated Sequence	Modifications	Contaminant	# Protein Groups	# Proteins	# PSMs	Master Protein Accessions	Positions in Master Proteins	Modifications in Master Proteins	# Missed Cleavages	Theo. MH+ [Da]	Found in Sample: [S1] 221102_DQ_458_Ba_2_Slot1-54_1_12702_6.0.313	Confidence (by Search Engine): Sequest HT	XCorr (by Search Engine): Sequest HT
	FALSE	High	[K].QTFQTFIDVYNEMVK.[L]		FALSE	1	1	1	O34803	O34803 [92-106]		0	1862.9	High	High	2.76
	FALSE	Medium	[T].STQNVPLAVLLGENGK.[G]		FALSE	1	1	1	O34803	O34803 [155-170]		0	1639.9	Medium	Medium	2.32
FALSE	Master Protein	P80244	ATP-dependent Clp protease proteolytic subunit OS=Bacillus subtilis (strain 168) GN=clpP PE=1 SV=3	7	FALSE	1	2	1	197	21.7	5.3	5.04	1	0	High	1
	Checked	Confidence	Annotated Sequence	Modifications	Contaminant	# Protein Groups	# Proteins	# PSMs	Master Protein Accessions	Positions in Master Proteins	Modifications in Master Proteins	# Missed Cleavages	Theo. MH+ [Da]	Found in Sample: [S1] 221102_DQ_458_Ba_2_Slot1-54_1_12702_6.0.313	Confidence (by Search Engine): Sequest HT	XCorr (by Search Engine): Sequest HT
	FALSE	High	[K].SAEEALEYGLIDK.[I]		FALSE	1	1	2	P80244	P80244 [176-188]		0	1437.71	High	High	2.9
FALSE	Master Protein	P37518	Ribosome-binding ATPase YchF OS=Bacillus subtilis (strain 168) GN=ychF PE=2 SV=1	7	FALSE	2	2	2	366	40	4.92	5.04	2	0	High	1
	Checked	Confidence	Annotated Sequence	Modifications	Contaminant	# Protein Groups	# Proteins	# PSMs	Master Protein Accessions	Positions in Master Proteins	Modifications in Master Proteins	# Missed Cleavages	Theo. MH+ [Da]	Found in Sample: [S1] 221102_DQ_458_Ba_2_Slot1-54_1_12702_6.0.313	Confidence (by Search Engine): Sequest HT	XCorr (by Search Engine): Sequest HT
	FALSE	High	[K].EYVVQDGDVIHFR.[F]		FALSE	1	1	1	P37518	P37518 [351-363]		0	1576.78	High	High	2.46
	FALSE	High	[L].GLATYFTAGEQEVR.[A]		FALSE	1	1	1	P37518	P37518 [281-294]		0	1541.76	High	High	2.58
FALSE	Master Protein	P25144	Catabolite control protein A OS=Bacillus subtilis (strain 168) GN=ccpA PE=1 SV=1	7	FALSE	2	2	2	334	36.9	5.36	5.02	2	0	High	1
	Checked	Confidence	Annotated Sequence	Modifications	Contaminant	# Protein Groups	# Proteins	# PSMs	Master Protein Accessions	Positions in Master Proteins	Modifications in Master Proteins	# Missed Cleavages	Theo. MH+ [Da]	Found in Sample: [S1] 221102_DQ_458_Ba_2_Slot1-54_1_12702_6.0.313	Confidence (by Search Engine): Sequest HT	XCorr (by Search Engine): Sequest HT
	FALSE	High	[P].MAEPINRSK.[K]	1xOxidation [M1]	FALSE	1	1	1	P25144	P25144 [188-196]		1	1061.54	High	High	1.85
	FALSE	High	[K].YNIILSNSDQNMEK.[E]		FALSE	1	1	1	P25144	P25144 [92-105]		0	1668.79	High	High	3.17
FALSE	Master Protein	P39760	Ktr system potassium uptake protein C OS=Bacillus subtilis (strain 168) GN=ktrC PE=3 SV=1	5	FALSE	1	2	1	221	24.3	6.06	5.02	1	0	High	1
	Checked	Confidence	Annotated Sequence	Modifications	Contaminant	# Protein Groups	# Proteins	# PSMs	Master Protein Accessions	Positions in Master Proteins	Modifications in Master Proteins	# Missed Cleavages	Theo. MH+ [Da]	Found in Sample: [S1] 221102_DQ_458_Ba_2_Slot1-54_1_12702_6.0.313	Confidence (by Search Engine): Sequest HT	XCorr (by Search Engine): Sequest HT
	FALSE	High	[R].LAGNTLLDLDIR.[A]		FALSE	1	1	2	P39760	P39760 [158-169]		0	1313.74	High	High	2.53
FALSE	Master Protein	O34939	Probable BsuMI modification methylase subunit YdiO OS=Bacillus subtilis (strain 168) GN=ydiO PE=2 SV=1	7	FALSE	2	2	2	427	48.9	7.84	4.97	2	0	High	1
	Checked	Confidence	Annotated Sequence	Modifications	Contaminant	# Protein Groups	# Proteins	# PSMs	Master Protein Accessions	Positions in Master Proteins	Modifications in Master Proteins	# Missed Cleavages	Theo. MH+ [Da]	Found in Sample: [S1] 221102_DQ_458_Ba_2_Slot1-54_1_12702_6.0.313	Confidence (by Search Engine): Sequest HT	XCorr (by Search Engine): Sequest HT
	FALSE	Medium	[H].INGELGAPLTVEEQR.[I]	2xDeamidated [N2; Q14]	FALSE	1	1	1	O34939	O34939 [145-159]		0	1627.82	Medium	Medium	2.07
	FALSE	High	[K].NFSPDFSLNESIEK.[H]		FALSE	1	1	1	O34939	O34939 [130-143]		0	1626.76	High	High	2.9
FALSE	Master Protein	P16971	Protein RecA OS=Bacillus subtilis (strain 168) GN=recA PE=1 SV=2	8	FALSE	2	2	2	348	38	5.08	4.83	2	0	High	1
	Checked	Confidence	Annotated Sequence	Modifications	Contaminant	# Protein Groups	# Proteins	# PSMs	Master Protein Accessions	Positions in Master Proteins	Modifications in Master Proteins	# Missed Cleavages	Theo. MH+ [Da]	Found in Sample: [S1] 221102_DQ_458_Ba_2_Slot1-54_1_12702_6.0.313	Confidence (by Search Engine): Sequest HT	XCorr (by Search Engine): Sequest HT
	FALSE	High	[R].TAEVDIMYGEGISK.[E]		FALSE	1	1	1	P16971	P16971 [255-268]		0	1512.73	High	High	2.54
	FALSE	Medium	[K].VGVMFGNPETTPGGR.[A]		FALSE	1	1	1	P16971	P16971 [197-211]		0	1518.74	Medium	Medium	2.28
FALSE	Master Protein	P51831	3-oxoacyl-[acyl-carrier-protein] reductase FabG OS=Bacillus subtilis (strain 168) GN=fabG PE=3 SV=3	13	FALSE	2	2	2	246	26.3	8.06	4.73	2	0	High	1
	Checked	Confidence	Annotated Sequence	Modifications	Contaminant	# Protein Groups	# Proteins	# PSMs	Master Protein Accessions	Positions in Master Proteins	Modifications in Master Proteins	# Missed Cleavages	Theo. MH+ [Da]	Found in Sample: [S1] 221102_DQ_458_Ba_2_Slot1-54_1_12702_6.0.313	Confidence (by Search Engine): Sequest HT	XCorr (by Search Engine): Sequest HT
	FALSE	High	[R].NITVNAIAPGFISTDMTDK.[L]		FALSE	1	1	1	P51831	P51831 [176-194]		0	2008.01	High	High	2.37
	FALSE	High	[F].STIDILVNNAGITR.[D]		FALSE	1	1	1	P51831	P51831 [81-94]		0	1486.82	High	High	2.37
FALSE	Master Protein	P37941	2-oxoisovalerate dehydrogenase subunit beta OS=Bacillus subtilis (strain 168) GN=bfmBAB PE=1 SV=1	9	FALSE	2	2	2	327	35.8	5.1	4.72	2	0	High	1
	Checked	Confidence	Annotated Sequence	Modifications	Contaminant	# Protein Groups	# Proteins	# PSMs	Master Protein Accessions	Positions in Master Proteins	Modifications in Master Proteins	# Missed Cleavages	Theo. MH+ [Da]	Found in Sample: [S1] 221102_DQ_458_Ba_2_Slot1-54_1_12702_6.0.313	Confidence (by Search Engine): Sequest HT	XCorr (by Search Engine): Sequest HT
	FALSE	Medium	[K].GEVPADDYVLPIGK.[A]		FALSE	1	1	1	P37941	P37941 [182-195]		0	1472.76	Medium	Medium	2.18
	FALSE	High	[R].LAGPDIPAMPYAPTMEK.[Y]		FALSE	1	1	1	P37941	P37941 [292-308]		0	1801.89	High	High	2.54
FALSE	Master Protein	O31506	Putative ribonuclease YeeF OS=Bacillus subtilis (strain 168) GN=yeeF PE=1 SV=2	2	FALSE	1	2	1	669	74.4	8.95	4.69	1	0	High	1
	Checked	Confidence	Annotated Sequence	Modifications	Contaminant	# Protein Groups	# Proteins	# PSMs	Master Protein Accessions	Positions in Master Proteins	Modifications in Master Proteins	# Missed Cleavages	Theo. MH+ [Da]	Found in Sample: [S1] 221102_DQ_458_Ba_2_Slot1-54_1_12702_6.0.313	Confidence (by Search Engine): Sequest HT	XCorr (by Search Engine): Sequest HT
	FALSE	High	[K].TIGYENLTAEQQR.[Y]		FALSE	1	1	2	O31506	O31506 [265-277]		0	1522.75	High	High	2.39
FALSE	Master Protein	P37468	Ribosomal RNA small subunit methyltransferase A OS=Bacillus subtilis (strain 168) GN=rsmA PE=3 SV=1	9	FALSE	2	2	2	292	32.7	6.06	4.64	2	0	Medium	1
	Checked	Confidence	Annotated Sequence	Modifications	Contaminant	# Protein Groups	# Proteins	# PSMs	Master Protein Accessions	Positions in Master Proteins	Modifications in Master Proteins	# Missed Cleavages	Theo. MH+ [Da]	Found in Sample: [S1] 221102_DQ_458_Ba_2_Slot1-54_1_12702_6.0.313	Confidence (by Search Engine): Sequest HT	XCorr (by Search Engine): Sequest HT
	FALSE	Medium	[K].TLLNNLVNNLPE.[G]	1xDeamidated [N5]	FALSE	1	1	1	P37468	P37468 [238-249]		0	1354.72	Medium	Medium	2.32
	FALSE	Medium	[K].TVFVPQPNVDSAVIR.[L]		FALSE	1	1	1	P37468	P37468 [193-207]		0	1641.9	Medium	Medium	2.33
FALSE	Master Protein	P96644	Uncharacterized membrane protein YddG OS=Bacillus subtilis (strain 168) GN=yddG PE=3 SV=1	1	FALSE	1	2	1	815	90.6	6.71	4.58	1	0	High	1
	Checked	Confidence	Annotated Sequence	Modifications	Contaminant	# Protein Groups	# Proteins	# PSMs	Master Protein Accessions	Positions in Master Proteins	Modifications in Master Proteins	# Missed Cleavages	Theo. MH+ [Da]	Found in Sample: [S1] 221102_DQ_458_Ba_2_Slot1-54_1_12702_6.0.313	Confidence (by Search Engine): Sequest HT	XCorr (by Search Engine): Sequest HT
	FALSE	High	[Q].QQDFEVQK.[D]	2xDeamidated [Q2; Q7]	FALSE	1	1	2	P96644	P96644 [675-682]		0	1023.46	High	High	2.36
FALSE	Master Protein	P46919	Glycerol-3-phosphate dehydrogenase [NAD(P)+] OS=Bacillus subtilis (strain 168) GN=gpsA PE=3 SV=2	6	FALSE	1	2	1	345	37.4	6.7	4.56	1	0	High	1
	Checked	Confidence	Annotated Sequence	Modifications	Contaminant	# Protein Groups	# Proteins	# PSMs	Master Protein Accessions	Positions in Master Proteins	Modifications in Master Proteins	# Missed Cleavages	Theo. MH+ [Da]	Found in Sample: [S1] 221102_DQ_458_Ba_2_Slot1-54_1_12702_6.0.313	Confidence (by Search Engine): Sequest HT	XCorr (by Search Engine): Sequest HT
	FALSE	High	[R].VYTNPDIIGVEIGGALKNI.[I]	1xDeamidated [N4]	FALSE	1	1	1	P46919	P46919 [176-194]		1	1987.07	High	High	2.36
	FALSE	Medium	[R].VYTNPDIIGVEIGGALKNI.[I]	2xDeamidated [N4; N18]	FALSE	1	1	1	P46919	P46919 [176-194]		1	1988.06	Medium	Medium	2.2
FALSE	Master Protein	P17904	Serine-protein kinase RsbW OS=Bacillus subtilis (strain 168) GN=rsbW PE=1 SV=1	15	FALSE	2	2	2	160	18	4.61	4.56	2	0	High	1
	Checked	Confidence	Annotated Sequence	Modifications	Contaminant	# Protein Groups	# Proteins	# PSMs	Master Protein Accessions	Positions in Master Proteins	Modifications in Master Proteins	# Missed Cleavages	Theo. MH+ [Da]	Found in Sample: [S1] 221102_DQ_458_Ba_2_Slot1-54_1_12702_6.0.313	Confidence (by Search Engine): Sequest HT	XCorr (by Search Engine): Sequest HT
	FALSE	High	[R].MGYTYDEIEDLK.[I]		FALSE	1	1	1	P17904	P17904 [33-44]		0	1476.66	High	High	2.4
	FALSE	Medium	[K].VPAQPEYVGIIR.[L]		FALSE	1	1	1	P17904	P17904 [12-23]		0	1341.75	Medium	Medium	2.15
FALSE	Master Protein	P46318	Lichenan-specific phosphotransferase enzyme IIB component OS=Bacillus subtilis (strain 168) GN=licB PE=1 SV=1	24	FALSE	1	1	1	102	10.9	6.77	4.52	1	0	High	1
	Checked	Confidence	Annotated Sequence	Modifications	Contaminant	# Protein Groups	# Proteins	# PSMs	Master Protein Accessions	Positions in Master Proteins	Modifications in Master Proteins	# Missed Cleavages	Theo. MH+ [Da]	Found in Sample: [S1] 221102_DQ_458_Ba_2_Slot1-54_1_12702_6.0.313	Confidence (by Search Engine): Sequest HT	XCorr (by Search Engine): Sequest HT
	FALSE	High	[W].AVSGDSVQNHIDKADVLLLGPQVR.[Y]		FALSE	1	1	1	P46318	P46318 [35-58]		1	2531.36	High	High	4.52
FALSE	Master Protein	P21475	30S ribosomal protein S18 OS=Bacillus subtilis (strain 168) GN=rpsR PE=1 SV=3	14	FALSE	1	2	1	79	9	11.03	4.49	1	0	Medium	1
	Checked	Confidence	Annotated Sequence	Modifications	Contaminant	# Protein Groups	# Proteins	# PSMs	Master Protein Accessions	Positions in Master Proteins	Modifications in Master Proteins	# Missed Cleavages	Theo. MH+ [Da]	Found in Sample: [S1] 221102_DQ_458_Ba_2_Slot1-54_1_12702_6.0.313	Confidence (by Search Engine): Sequest HT	XCorr (by Search Engine): Sequest HT
	FALSE	Medium	[R].QMALLPYVSGE.[-]		FALSE	1	1	2	P21475	P21475 [69-79]		0	1207.6	Medium	Medium	2.33
FALSE	Master Protein	Q04796	4-hydroxy-tetrahydrodipicolinate synthase OS=Bacillus subtilis (strain 168) GN=dapA PE=1 SV=1	8	FALSE	2	2	2	290	31	5.22	4.47	2	0	High	1
	Checked	Confidence	Annotated Sequence	Modifications	Contaminant	# Protein Groups	# Proteins	# PSMs	Master Protein Accessions	Positions in Master Proteins	Modifications in Master Proteins	# Missed Cleavages	Theo. MH+ [Da]	Found in Sample: [S1] 221102_DQ_458_Ba_2_Slot1-54_1_12702_6.0.313	Confidence (by Search Engine): Sequest HT	XCorr (by Search Engine): Sequest HT
	FALSE	Medium	[R].LAADIPNVVAIK.[E]		FALSE	1	1	1	Q04796	Q04796 [152-163]		0	1223.74	Medium	Medium	2.11
	FALSE	High	[R].LPLVPLTEDER.[L]		FALSE	1	1	1	Q04796	Q04796 [270-280]		0	1281.7	High	High	2.36
FALSE	Master Protein	P54390	UPF0302 protein YpiB OS=Bacillus subtilis (strain 168) GN=ypiB PE=3 SV=1	9	FALSE	2	2	2	179	21.4	6.34	4.45	2	0	Medium	1
	Checked	Confidence	Annotated Sequence	Modifications	Contaminant	# Protein Groups	# Proteins	# PSMs	Master Protein Accessions	Positions in Master Proteins	Modifications in Master Proteins	# Missed Cleavages	Theo. MH+ [Da]	Found in Sample: [S1] 221102_DQ_458_Ba_2_Slot1-54_1_12702_6.0.313	Confidence (by Search Engine): Sequest HT	XCorr (by Search Engine): Sequest HT
	FALSE	Medium	[K].KDQGLAEQILE.[H]	1xDeamidated [Q8]	FALSE	1	1	1	P54390	P54390 [131-141]		1	1244.64	Medium	Medium	2.2
	FALSE	Medium	[K].NLFENKKDQGLAEQI.[L]	1xDeamidated [Q14]	FALSE	1	1	1	P54390	P54390 [125-139]		2	1747.89	Medium	Medium	2.25
FALSE	Master Protein	P96648	Uncharacterized protein YddK OS=Bacillus subtilis (strain 168) GN=yddK PE=4 SV=1	9	FALSE	2	2	2	266	31.3	5.48	4.44	2	0	Medium	1
	Checked	Confidence	Annotated Sequence	Modifications	Contaminant	# Protein Groups	# Proteins	# PSMs	Master Protein Accessions	Positions in Master Proteins	Modifications in Master Proteins	# Missed Cleavages	Theo. MH+ [Da]	Found in Sample: [S1] 221102_DQ_458_Ba_2_Slot1-54_1_12702_6.0.313	Confidence (by Search Engine): Sequest HT	XCorr (by Search Engine): Sequest HT
	FALSE	Medium	[K].FLDELPVVDETEK.[S]		FALSE	1	1	1	P96648	P96648 [86-98]		0	1533.77	Medium	Medium	2.15
	FALSE	Medium	[R].TSLESNDIELIR.[Y]		FALSE	1	1	1	P96648	P96648 [36-47]		0	1389.72	Medium	Medium	2.29
FALSE	Master Protein	O05251	Transcriptional regulatory protein MalR OS=Bacillus subtilis (strain 168) GN=malR PE=3 SV=1	9	FALSE	2	2	2	235	26.9	6.42	4.36	2	0	Medium	1
	Checked	Confidence	Annotated Sequence	Modifications	Contaminant	# Protein Groups	# Proteins	# PSMs	Master Protein Accessions	Positions in Master Proteins	Modifications in Master Proteins	# Missed Cleavages	Theo. MH+ [Da]	Found in Sample: [S1] 221102_DQ_458_Ba_2_Slot1-54_1_12702_6.0.313	Confidence (by Search Engine): Sequest HT	XCorr (by Search Engine): Sequest HT
	FALSE	Medium	[K].ELDAELFQK.[K]		FALSE	1	1	1	O05251	O05251 [135-143]		0	1092.56	Medium	Medium	2.08
	FALSE	Medium	[R].YLSQIDGFQLK.[G]		FALSE	1	1	1	O05251	O05251 [20-30]		0	1311.69	Medium	Medium	2.27
FALSE	Master Protein	O34599	Putative cysteine desulfurase IscS 1 OS=Bacillus subtilis (strain 168) GN=iscS1 PE=3 SV=2	6	FALSE	2	2	2	379	41.2	5.86	4.35	2	0	High	1
	Checked	Confidence	Annotated Sequence	Modifications	Contaminant	# Protein Groups	# Proteins	# PSMs	Master Protein Accessions	Positions in Master Proteins	Modifications in Master Proteins	# Missed Cleavages	Theo. MH+ [Da]	Found in Sample: [S1] 221102_DQ_458_Ba_2_Slot1-54_1_12702_6.0.313	Confidence (by Search Engine): Sequest HT	XCorr (by Search Engine): Sequest HT
	FALSE	High	[K].EALRDDTILVT.[V]		FALSE	1	1	1	O34599	O34599 [135-145]		1	1245.67	High	High	1.95
	FALSE	High	[R].ISFGLGNTAEQVK.[T]		FALSE	1	1	1	O34599	O34599 [353-365]		0	1363.72	High	High	2.4
FALSE	Master Protein	P35156	Uncharacterized protein YpuI OS=Bacillus subtilis (strain 168) GN=ypuI PE=4 SV=1	9	FALSE	1	2	1	179	20.3	5.82	4.33	1	0	Medium	1
	Checked	Confidence	Annotated Sequence	Modifications	Contaminant	# Protein Groups	# Proteins	# PSMs	Master Protein Accessions	Positions in Master Proteins	Modifications in Master Proteins	# Missed Cleavages	Theo. MH+ [Da]	Found in Sample: [S1] 221102_DQ_458_Ba_2_Slot1-54_1_12702_6.0.313	Confidence (by Search Engine): Sequest HT	XCorr (by Search Engine): Sequest HT
	FALSE	Medium	[R].AQTQKTGEFLSMVVNT.[V]	2xDeamidated [Q2; Q4]	FALSE	1	1	2	P35156	P35156 [26-41]		1	1755.85	Medium	Medium	2.26
FALSE	Master Protein	P35163	Transcriptional regulatory protein ResD OS=Bacillus subtilis (strain 168) GN=resD PE=3 SV=2	8	FALSE	1	1	1	240	27.5	5.78	4.29	1	0	High	1
	Checked	Confidence	Annotated Sequence	Modifications	Contaminant	# Protein Groups	# Proteins	# PSMs	Master Protein Accessions	Positions in Master Proteins	Modifications in Master Proteins	# Missed Cleavages	Theo. MH+ [Da]	Found in Sample: [S1] 221102_DQ_458_Ba_2_Slot1-54_1_12702_6.0.313	Confidence (by Search Engine): Sequest HT	XCorr (by Search Engine): Sequest HT
	FALSE	High	[R].VQGFEAGTDDYIVKPFSPR.[E]		FALSE	1	1	1	P35163	P35163 [93-111]		0	2126.06	High	High	4.29
FALSE	Master Protein	P80858	3-isopropylmalate dehydratase large subunit OS=Bacillus subtilis (strain 168) GN=leuC PE=1 SV=1	3	FALSE	1	2	1	472	52.4	6.6	4.26	1	0	Medium	1
	Checked	Confidence	Annotated Sequence	Modifications	Contaminant	# Protein Groups	# Proteins	# PSMs	Master Protein Accessions	Positions in Master Proteins	Modifications in Master Proteins	# Missed Cleavages	Theo. MH+ [Da]	Found in Sample: [S1] 221102_DQ_458_Ba_2_Slot1-54_1_12702_6.0.313	Confidence (by Search Engine): Sequest HT	XCorr (by Search Engine): Sequest HT
	FALSE	Medium	[K].ISPMVTWGINPGMVLP.[V]	1xDeamidated [N10]; 1xOxidation [M13]	FALSE	1	1	2	P80858	P80858 [284-299]		0	1728.87	Medium	Medium	2.21
FALSE	Master Protein	O31838	Uncharacterized protein YozI OS=Bacillus subtilis (strain 168) GN=yozI PE=4 SV=1	14	FALSE	1	2	1	121	13.9	4.5	4.23	1	0	Medium	1
	Checked	Confidence	Annotated Sequence	Modifications	Contaminant	# Protein Groups	# Proteins	# PSMs	Master Protein Accessions	Positions in Master Proteins	Modifications in Master Proteins	# Missed Cleavages	Theo. MH+ [Da]	Found in Sample: [S1] 221102_DQ_458_Ba_2_Slot1-54_1_12702_6.0.313	Confidence (by Search Engine): Sequest HT	XCorr (by Search Engine): Sequest HT
	FALSE	Medium	[I].ENGMKTANPEDIPEELR.[N]		FALSE	1	1	2	O31838	O31838 [73-89]		1	1942.92	Medium	Medium	2.16
FALSE	Master Protein	P96613	UDP-N-acetylmuramoyl-tripeptide--D-alanyl-D-alanine ligase OS=Bacillus subtilis (strain 168) GN=murF PE=3 SV=1	2	FALSE	1	2	1	457	49.7	5.69	4.15	1	0	Medium	1
	Checked	Confidence	Annotated Sequence	Modifications	Contaminant	# Protein Groups	# Proteins	# PSMs	Master Protein Accessions	Positions in Master Proteins	Modifications in Master Proteins	# Missed Cleavages	Theo. MH+ [Da]	Found in Sample: [S1] 221102_DQ_458_Ba_2_Slot1-54_1_12702_6.0.313	Confidence (by Search Engine): Sequest HT	XCorr (by Search Engine): Sequest HT
	FALSE	Medium	[I].AEGALKHFEK.[D]		FALSE	1	1	2	P96613	P96613 [399-408]		1	1129.6	Medium	Medium	2.1
FALSE	Master Protein	P45693	Stage V sporulation protein S OS=Bacillus subtilis (strain 168) GN=spoVS PE=1 SV=1	21	FALSE	1	1	1	86	8.8	6.62	4.1	1	0	High	1
	Checked	Confidence	Annotated Sequence	Modifications	Contaminant	# Protein Groups	# Proteins	# PSMs	Master Protein Accessions	Positions in Master Proteins	Modifications in Master Proteins	# Missed Cleavages	Theo. MH+ [Da]	Found in Sample: [S1] 221102_DQ_458_Ba_2_Slot1-54_1_12702_6.0.313	Confidence (by Search Engine): Sequest HT	XCorr (by Search Engine): Sequest HT
	FALSE	High	[R].GAAEIQAIGAGALNQAVK.[A]		FALSE	1	1	1	P45693	P45693 [27-44]		0	1681.92	High	High	4.1
FALSE	Master Protein	O31457	UPF0176 protein YbfQ OS=Bacillus subtilis (strain 168) GN=ybfQ PE=3 SV=1	7	FALSE	1	1	1	322	37.2	5.19	4.04	1	0	High	1
	Checked	Confidence	Annotated Sequence	Modifications	Contaminant	# Protein Groups	# Proteins	# PSMs	Master Protein Accessions	Positions in Master Proteins	Modifications in Master Proteins	# Missed Cleavages	Theo. MH+ [Da]	Found in Sample: [S1] 221102_DQ_458_Ba_2_Slot1-54_1_12702_6.0.313	Confidence (by Search Engine): Sequest HT	XCorr (by Search Engine): Sequest HT
	FALSE	High	[R].ILVSSEGINGTVSGTVEQTEK.[Y]		FALSE	1	1	1	O31457	O31457 [39-59]		0	2148.1	High	High	4.04
FALSE	Master Protein	P21472	30S ribosomal protein S12 OS=Bacillus subtilis (strain 168) GN=rpsL PE=1 SV=5	14	FALSE	1	1	1	138	15.2	10.96	3.92	1	0	High	1
	Checked	Confidence	Annotated Sequence	Modifications	Contaminant	# Protein Groups	# Proteins	# PSMs	Master Protein Accessions	Positions in Master Proteins	Modifications in Master Proteins	# Missed Cleavages	Theo. MH+ [Da]	Found in Sample: [S1] 221102_DQ_458_Ba_2_Slot1-54_1_12702_6.0.313	Confidence (by Search Engine): Sequest HT	XCorr (by Search Engine): Sequest HT
	FALSE	High	[R].LTNGIEVTAYIPGIGHNLQ.[E]		FALSE	1	1	1	P21472	P21472 [70-88]		0	2010.07	High	High	3.92
FALSE	Master Protein	O32028	5'-methylthioadenosine/S-adenosylhomocysteine nucleosidase OS=Bacillus subtilis (strain 168) GN=mtnN PE=3 SV=1	6	FALSE	1	1	1	231	25.2	5.15	3.84	1	0	High	1
	Checked	Confidence	Annotated Sequence	Modifications	Contaminant	# Protein Groups	# Proteins	# PSMs	Master Protein Accessions	Positions in Master Proteins	Modifications in Master Proteins	# Missed Cleavages	Theo. MH+ [Da]	Found in Sample: [S1] 221102_DQ_458_Ba_2_Slot1-54_1_12702_6.0.313	Confidence (by Search Engine): Sequest HT	XCorr (by Search Engine): Sequest HT
	FALSE	High	[K].VNAAISTTLLLDR.[Y]		FALSE	1	1	1	O32028	O32028 [53-65]		0	1386.8	High	High	3.84
FALSE	Master Protein	Q45595	Putative peptide biosynthesis protein YydG OS=Bacillus subtilis (strain 168) GN=yydG PE=4 SV=1	10	FALSE	1	1	1	319	37.2	6.3	3.61	1	0	High	1
	Checked	Confidence	Annotated Sequence	Modifications	Contaminant	# Protein Groups	# Proteins	# PSMs	Master Protein Accessions	Positions in Master Proteins	Modifications in Master Proteins	# Missed Cleavages	Theo. MH+ [Da]	Found in Sample: [S1] 221102_DQ_458_Ba_2_Slot1-54_1_12702_6.0.313	Confidence (by Search Engine): Sequest HT	XCorr (by Search Engine): Sequest HT
	FALSE	High	[K].IEEFDIPYEFSSICGVCGSLFNSAEKINYFYP.[Y]	1xCarbamidomethyl [C14]; 1xDeamidated [N28]	FALSE	1	1	1	Q45595	Q45595 [276-307]		1	3739.69	High	High	3.61
FALSE	Master Protein	O31567	Probable siderophore-binding lipoprotein YfiY OS=Bacillus subtilis (strain 168) GN=yfiY PE=1 SV=1	6	FALSE	1	1	1	325	36.3	7.39	3.57	1	0	High	1
	Checked	Confidence	Annotated Sequence	Modifications	Contaminant	# Protein Groups	# Proteins	# PSMs	Master Protein Accessions	Positions in Master Proteins	Modifications in Master Proteins	# Missed Cleavages	Theo. MH+ [Da]	Found in Sample: [S1] 221102_DQ_458_Ba_2_Slot1-54_1_12702_6.0.313	Confidence (by Search Engine): Sequest HT	XCorr (by Search Engine): Sequest HT
	FALSE	High	[K].SGNAHEVDDVVWTTAGGIK.[A]		FALSE	1	1	1	O31567	O31567 [290-308]		0	1955.95	High	High	3.57
FALSE	Master Protein	P80860	Glucose-6-phosphate isomerase OS=Bacillus subtilis (strain 168) GN=pgi PE=1 SV=4	4	FALSE	1	1	1	450	50.5	5.2	3.55	1	0	High	1
	Checked	Confidence	Annotated Sequence	Modifications	Contaminant	# Protein Groups	# Proteins	# PSMs	Master Protein Accessions	Positions in Master Proteins	Modifications in Master Proteins	# Missed Cleavages	Theo. MH+ [Da]	Found in Sample: [S1] 221102_DQ_458_Ba_2_Slot1-54_1_12702_6.0.313	Confidence (by Search Engine): Sequest HT	XCorr (by Search Engine): Sequest HT
	FALSE	High	[K].TLSNEEGFESFVIPDDVGGR.[Y]		FALSE	1	1	1	P80860	P80860 [188-207]		0	2168.01	High	High	3.55
FALSE	Master Protein	P80880	Thioredoxin reductase OS=Bacillus subtilis (strain 168) GN=trxB PE=1 SV=3	6	FALSE	1	1	1	316	34.5	5.24	3.54	1	0	High	1
	Checked	Confidence	Annotated Sequence	Modifications	Contaminant	# Protein Groups	# Proteins	# PSMs	Master Protein Accessions	Positions in Master Proteins	Modifications in Master Proteins	# Missed Cleavages	Theo. MH+ [Da]	Found in Sample: [S1] 221102_DQ_458_Ba_2_Slot1-54_1_12702_6.0.313	Confidence (by Search Engine): Sequest HT	XCorr (by Search Engine): Sequest HT
	FALSE	High	[K].VGNVTLVDTVTGEESEFK.[T]		FALSE	1	1	1	P80880	P80880 [214-231]		0	1923.95	High	High	3.54
FALSE	Master Protein	P07343	Fumarate hydratase class II OS=Bacillus subtilis (strain 168) GN=fumC PE=3 SV=2	3	FALSE	1	1	1	462	50.5	5.85	3.53	1	0	High	1
	Checked	Confidence	Annotated Sequence	Modifications	Contaminant	# Protein Groups	# Proteins	# PSMs	Master Protein Accessions	Positions in Master Proteins	Modifications in Master Proteins	# Missed Cleavages	Theo. MH+ [Da]	Found in Sample: [S1] 221102_DQ_458_Ba_2_Slot1-54_1_12702_6.0.313	Confidence (by Search Engine): Sequest HT	XCorr (by Search Engine): Sequest HT
	FALSE	High	[L].TSHDEITYAHGALK.[A]		FALSE	1	1	1	P07343	P07343 [267-280]		0	1542.75	High	High	3.53
FALSE	Master Protein	A3F3D6	Nucleoside diphosphate kinase OS=Bacillus subtilis (strain 168) GN=ndk PE=3 SV=1	8	FALSE	1	1	1	149	16.9	5.9	3.52	1	0	High	1
	Checked	Confidence	Annotated Sequence	Modifications	Contaminant	# Protein Groups	# Proteins	# PSMs	Master Protein Accessions	Positions in Master Proteins	Modifications in Master Proteins	# Missed Cleavages	Theo. MH+ [Da]	Found in Sample: [S1] 221102_DQ_458_Ba_2_Slot1-54_1_12702_6.0.313	Confidence (by Search Engine): Sequest HT	XCorr (by Search Engine): Sequest HT
	FALSE	High	[M].VWEGENVIEVTR.[Q]		FALSE	1	1	1	A3F3D6	A3F3D6 [75-86]		0	1430.73	High	High	3.52
FALSE	Master Protein	O32192	Transcriptional regulatory protein CssR OS=Bacillus subtilis (strain 168) GN=cssR PE=1 SV=1	7	FALSE	1	1	1	225	26.2	5.41	3.46	1	0	High	1
	Checked	Confidence	Annotated Sequence	Modifications	Contaminant	# Protein Groups	# Proteins	# PSMs	Master Protein Accessions	Positions in Master Proteins	Modifications in Master Proteins	# Missed Cleavages	Theo. MH+ [Da]	Found in Sample: [S1] 221102_DQ_458_Ba_2_Slot1-54_1_12702_6.0.313	Confidence (by Search Engine): Sequest HT	XCorr (by Search Engine): Sequest HT
	FALSE	High	[R].EVYDENGNIINLTSK.[E]		FALSE	1	1	1	O32192	O32192 [145-159]		0	1708.84	High	High	3.46
FALSE	Master Protein	O31689	Putative dipeptidase YkvY OS=Bacillus subtilis (strain 168) GN=ykvY PE=3 SV=1	4	FALSE	1	1	1	363	40.3	5.48	3.46	1	0	High	1
	Checked	Confidence	Annotated Sequence	Modifications	Contaminant	# Protein Groups	# Proteins	# PSMs	Master Protein Accessions	Positions in Master Proteins	Modifications in Master Proteins	# Missed Cleavages	Theo. MH+ [Da]	Found in Sample: [S1] 221102_DQ_458_Ba_2_Slot1-54_1_12702_6.0.313	Confidence (by Search Engine): Sequest HT	XCorr (by Search Engine): Sequest HT
	FALSE	High	[K].QEAIYETVLQAEK.[A]		FALSE	1	1	1	O31689	O31689 [247-259]		0	1521.78	High	High	3.46
FALSE	Master Protein	P54565	Uncharacterized protein YqkB OS=Bacillus subtilis (strain 168) GN=yqkB PE=4 SV=1	9	FALSE	1	1	1	107	11.8	5.14	3.45	1	0	High	1
	Checked	Confidence	Annotated Sequence	Modifications	Contaminant	# Protein Groups	# Proteins	# PSMs	Master Protein Accessions	Positions in Master Proteins	Modifications in Master Proteins	# Missed Cleavages	Theo. MH+ [Da]	Found in Sample: [S1] 221102_DQ_458_Ba_2_Slot1-54_1_12702_6.0.313	Confidence (by Search Engine): Sequest HT	XCorr (by Search Engine): Sequest HT
	FALSE	High	[-].MNIHVTDAAK.[Q]		FALSE	1	1	1	P54565	P54565 [1-10]		0	1099.56	High	High	3.45
FALSE	Master Protein	P80859	6-phosphogluconate dehydrogenase, NADP(+)-dependent, decarboxylating OS=Bacillus subtilis (strain 168) GN=gndA PE=1 SV=4	3	FALSE	1	1	1	469	51.7	5.35	3.41	1	0	High	1
	Checked	Confidence	Annotated Sequence	Modifications	Contaminant	# Protein Groups	# Proteins	# PSMs	Master Protein Accessions	Positions in Master Proteins	Modifications in Master Proteins	# Missed Cleavages	Theo. MH+ [Da]	Found in Sample: [S1] 221102_DQ_458_Ba_2_Slot1-54_1_12702_6.0.313	Confidence (by Search Engine): Sequest HT	XCorr (by Search Engine): Sequest HT
	FALSE	High	[K].KDEETGKPLVDVILDK.[A]		FALSE	1	1	1	P80859	P80859 [241-256]		1	1798.98	High	High	3.41
FALSE	Master Protein	O34454	UPF0111 protein YkaA OS=Bacillus subtilis (strain 168) GN=ykaA PE=3 SV=1	6	FALSE	1	1	1	205	23.8	5.19	3.29	1	0	High	1
	Checked	Confidence	Annotated Sequence	Modifications	Contaminant	# Protein Groups	# Proteins	# PSMs	Master Protein Accessions	Positions in Master Proteins	Modifications in Master Proteins	# Missed Cleavages	Theo. MH+ [Da]	Found in Sample: [S1] 221102_DQ_458_Ba_2_Slot1-54_1_12702_6.0.313	Confidence (by Search Engine): Sequest HT	XCorr (by Search Engine): Sequest HT
	FALSE	High	[K].DKFSLLLTEIAK.[N]		FALSE	1	1	1	O34454	O34454 [7-18]		1	1377.8	High	High	3.29
FALSE	Master Protein	P21476	30S ribosomal protein S19 OS=Bacillus subtilis (strain 168) GN=rpsS PE=1 SV=3	15	FALSE	1	1	1	92	10.6	10.11	3.28	1	0	High	1
	Checked	Confidence	Annotated Sequence	Modifications	Contaminant	# Protein Groups	# Proteins	# PSMs	Master Protein Accessions	Positions in Master Proteins	Modifications in Master Proteins	# Missed Cleavages	Theo. MH+ [Da]	Found in Sample: [S1] 221102_DQ_458_Ba_2_Slot1-54_1_12702_6.0.313	Confidence (by Search Engine): Sequest HT	XCorr (by Search Engine): Sequest HT
	FALSE	High	[K].HVPVFISEDMVGHK.[L]		FALSE	1	1	1	P21476	P21476 [57-70]		0	1594.8	High	High	3.28
FALSE	Master Protein	P0CI74	Cell cycle protein GpsB OS=Bacillus subtilis (strain 168) GN=gpsB PE=1 SV=1	14	FALSE	1	1	1	98	11.6	5.99	3.27	1	0	High	1
	Checked	Confidence	Annotated Sequence	Modifications	Contaminant	# Protein Groups	# Proteins	# PSMs	Master Protein Accessions	Positions in Master Proteins	Modifications in Master Proteins	# Missed Cleavages	Theo. MH+ [Da]	Found in Sample: [S1] 221102_DQ_458_Ba_2_Slot1-54_1_12702_6.0.313	Confidence (by Search Engine): Sequest HT	XCorr (by Search Engine): Sequest HT
	FALSE	High	[K].KQPVQSNTTNFDIL.[K]		FALSE	1	1	1	P0CI74	P0CI74 [68-81]		1	1604.83	High	High	3.27
FALSE	Master Protein	P80885	Pyruvate kinase OS=Bacillus subtilis (strain 168) GN=pyk PE=1 SV=2	3	FALSE	1	1	1	585	62.1	5.19	3.27	1	0	High	1
	Checked	Confidence	Annotated Sequence	Modifications	Contaminant	# Protein Groups	# Proteins	# PSMs	Master Protein Accessions	Positions in Master Proteins	Modifications in Master Proteins	# Missed Cleavages	Theo. MH+ [Da]	Found in Sample: [S1] 221102_DQ_458_Ba_2_Slot1-54_1_12702_6.0.313	Confidence (by Search Engine): Sequest HT	XCorr (by Search Engine): Sequest HT
	FALSE	High	[R].GDLGVEIPAEEVPLVQK.[E]		FALSE	1	1	1	P80885	P80885 [245-261]		0	1792.97	High	High	3.27
FALSE	Master Protein	P12874	30S ribosomal protein S17 OS=Bacillus subtilis (strain 168) GN=rpsQ PE=1 SV=3	13	FALSE	1	1	1	87	10.2	9.95	3.26	1	0	High	1
	Checked	Confidence	Annotated Sequence	Modifications	Contaminant	# Protein Groups	# Proteins	# PSMs	Master Protein Accessions	Positions in Master Proteins	Modifications in Master Proteins	# Missed Cleavages	Theo. MH+ [Da]	Found in Sample: [S1] 221102_DQ_458_Ba_2_Slot1-54_1_12702_6.0.313	Confidence (by Search Engine): Sequest HT	XCorr (by Search Engine): Sequest HT
	FALSE	High	[K].IMETRPLSATK.[R]		FALSE	1	1	1	P12874	P12874 [63-73]		0	1246.68	High	High	3.26
FALSE	Master Protein	P50727	Ferredoxin OS=Bacillus subtilis (strain 168) GN=fer PE=1 SV=2	17	FALSE	1	1	1	82	8.9	3.9	3.25	1	0	High	1
	Checked	Confidence	Annotated Sequence	Modifications	Contaminant	# Protein Groups	# Proteins	# PSMs	Master Protein Accessions	Positions in Master Proteins	Modifications in Master Proteins	# Missed Cleavages	Theo. MH+ [Da]	Found in Sample: [S1] 221102_DQ_458_Ba_2_Slot1-54_1_12702_6.0.313	Confidence (by Search Engine): Sequest HT	XCorr (by Search Engine): Sequest HT
	FALSE	High	[K].VADEPFEGDPLKFE.[-]		FALSE	1	1	1	P50727	P50727 [69-82]		1	1592.75	High	High	3.25
FALSE	Master Protein	P71066	Uncharacterized protein YvfG OS=Bacillus subtilis (strain 168) GN=yvfG PE=1 SV=1	18	FALSE	1	1	1	72	8.5	8.44	3.19	1	0	High	1
	Checked	Confidence	Annotated Sequence	Modifications	Contaminant	# Protein Groups	# Proteins	# PSMs	Master Protein Accessions	Positions in Master Proteins	Modifications in Master Proteins	# Missed Cleavages	Theo. MH+ [Da]	Found in Sample: [S1] 221102_DQ_458_Ba_2_Slot1-54_1_12702_6.0.313	Confidence (by Search Engine): Sequest HT	XCorr (by Search Engine): Sequest HT
	FALSE	High	[R].SVVSTLVQDQLTK.[N]		FALSE	1	1	1	P71066	P71066 [36-48]		0	1417.79	High	High	3.19
FALSE	Master Protein	O31718	UPF0356 protein YkzG OS=Bacillus subtilis (strain 168) GN=ykzG PE=3 SV=1	17	FALSE	1	1	1	69	8.2	4.84	3.17	1	0	High	1
	Checked	Confidence	Annotated Sequence	Modifications	Contaminant	# Protein Groups	# Proteins	# PSMs	Master Protein Accessions	Positions in Master Proteins	Modifications in Master Proteins	# Missed Cleavages	Theo. MH+ [Da]	Found in Sample: [S1] 221102_DQ_458_Ba_2_Slot1-54_1_12702_6.0.313	Confidence (by Search Engine): Sequest HT	XCorr (by Search Engine): Sequest HT
	FALSE	High	[K].TDSLYIEGVSER.[D]		FALSE	1	1	1	O31718	O31718 [20-31]		0	1368.66	High	High	3.17
FALSE	Master Protein	P96612	D-alanine--D-alanine ligase OS=Bacillus subtilis (strain 168) GN=ddl PE=3 SV=1	5	FALSE	1	1	1	354	39.1	4.86	3.15	1	0	High	1
	Checked	Confidence	Annotated Sequence	Modifications	Contaminant	# Protein Groups	# Proteins	# PSMs	Master Protein Accessions	Positions in Master Proteins	Modifications in Master Proteins	# Missed Cleavages	Theo. MH+ [Da]	Found in Sample: [S1] 221102_DQ_458_Ba_2_Slot1-54_1_12702_6.0.313	Confidence (by Search Engine): Sequest HT	XCorr (by Search Engine): Sequest HT
	FALSE	High	[K].EAGVEYADLIEQLVELAK.[E]		FALSE	1	1	1	P96612	P96612 [324-341]		0	1990.04	High	High	3.15
FALSE	Master Protein	O07636	Uncharacterized protein YlaL OS=Bacillus subtilis (strain 168) GN=ylaL PE=4 SV=1	12	FALSE	1	1	1	161	17.9	5.58	3.1	1	0	High	1
	Checked	Confidence	Annotated Sequence	Modifications	Contaminant	# Protein Groups	# Proteins	# PSMs	Master Protein Accessions	Positions in Master Proteins	Modifications in Master Proteins	# Missed Cleavages	Theo. MH+ [Da]	Found in Sample: [S1] 221102_DQ_458_Ba_2_Slot1-54_1_12702_6.0.313	Confidence (by Search Engine): Sequest HT	XCorr (by Search Engine): Sequest HT
	FALSE	High	[K].GNVTYPITIDPSVWIFDDR.[K]		FALSE	1	1	1	O07636	O07636 [8-26]		0	2208.1	High	High	3.1
FALSE	Master Protein	P53555	L-Lysine--8-amino-7-oxononanoate transaminase OS=Bacillus subtilis (strain 168) GN=bioK PE=1 SV=1	4	FALSE	1	1	1	448	50.1	5.68	3.09	1	0	High	1
	Checked	Confidence	Annotated Sequence	Modifications	Contaminant	# Protein Groups	# Proteins	# PSMs	Master Protein Accessions	Positions in Master Proteins	Modifications in Master Proteins	# Missed Cleavages	Theo. MH+ [Da]	Found in Sample: [S1] 221102_DQ_458_Ba_2_Slot1-54_1_12702_6.0.313	Confidence (by Search Engine): Sequest HT	XCorr (by Search Engine): Sequest HT
	FALSE	High	[L].ENLALFESENIVEQVAEK.[S]	3xDeamidated [N2; N10; Q14]	FALSE	1	1	1	P53555	P53555 [330-347]		0	2064.99	High	High	3.09
FALSE	Master Protein	O06006	Putative cysteine protease YraA OS=Bacillus subtilis (strain 168) GN=yraA PE=2 SV=2	15	FALSE	1	1	1	169	18.5	5.08	3.07	1	0	High	1
	Checked	Confidence	Annotated Sequence	Modifications	Contaminant	# Protein Groups	# Proteins	# PSMs	Master Protein Accessions	Positions in Master Proteins	Modifications in Master Proteins	# Missed Cleavages	Theo. MH+ [Da]	Found in Sample: [S1] 221102_DQ_458_Ba_2_Slot1-54_1_12702_6.0.313	Confidence (by Search Engine): Sequest HT	XCorr (by Search Engine): Sequest HT
	FALSE	High	[K].AISDVDASDFDALLIPGGFSPDLLR.[A]		FALSE	1	1	1	O06006	O06006 [56-80]		0	2604.32	High	High	3.07
FALSE	Master Protein	P94433	HTH-type transcriptional repressor YcnK OS=Bacillus subtilis (strain 168) GN=ycnK PE=1 SV=1	7	FALSE	1	1	1	190	21.4	7.59	3.06	1	0	High	1
	Checked	Confidence	Annotated Sequence	Modifications	Contaminant	# Protein Groups	# Proteins	# PSMs	Master Protein Accessions	Positions in Master Proteins	Modifications in Master Proteins	# Missed Cleavages	Theo. MH+ [Da]	Found in Sample: [S1] 221102_DQ_458_Ba_2_Slot1-54_1_12702_6.0.313	Confidence (by Search Engine): Sequest HT	XCorr (by Search Engine): Sequest HT
	FALSE	High	[R].DVNQLVQSNQVIK.[T]		FALSE	1	1	1	P94433	P94433 [39-51]		0	1484.81	High	High	3.06
FALSE	Master Protein	P46336	Protein IolS OS=Bacillus subtilis (strain 168) GN=iolS PE=1 SV=1	5	FALSE	1	1	1	310	35.1	5.74	3.06	1	0	High	1
	Checked	Confidence	Annotated Sequence	Modifications	Contaminant	# Protein Groups	# Proteins	# PSMs	Master Protein Accessions	Positions in Master Proteins	Modifications in Master Proteins	# Missed Cleavages	Theo. MH+ [Da]	Found in Sample: [S1] 221102_DQ_458_Ba_2_Slot1-54_1_12702_6.0.313	Confidence (by Search Engine): Sequest HT	XCorr (by Search Engine): Sequest HT
	FALSE	High	[K].TADVTLSQEDISFIDK.[L]		FALSE	1	1	1	P46336	P46336 [292-307]		0	1781.88	High	High	3.06
FALSE	Master Protein	P38493	Cytidylate kinase OS=Bacillus subtilis (strain 168) GN=cmk PE=1 SV=1	6	FALSE	1	1	1	224	25.1	5.27	3.05	1	0	High	1
	Checked	Confidence	Annotated Sequence	Modifications	Contaminant	# Protein Groups	# Proteins	# PSMs	Master Protein Accessions	Positions in Master Proteins	Modifications in Master Proteins	# Missed Cleavages	Theo. MH+ [Da]	Found in Sample: [S1] 221102_DQ_458_Ba_2_Slot1-54_1_12702_6.0.313	Confidence (by Search Engine): Sequest HT	XCorr (by Search Engine): Sequest HT
	FALSE	High	[K].VFVNGTDVTEAIR.[T]		FALSE	1	1	1	P38493	P38493 [79-91]		0	1420.74	High	High	3.05
FALSE	Master Protein	P39824	Beta-lactamase OS=Bacillus subtilis (strain 168) GN=penP PE=1 SV=2	6	FALSE	1	1	1	306	33.4	8.92	3.04	1	0	Medium	1
	Checked	Confidence	Annotated Sequence	Modifications	Contaminant	# Protein Groups	# Proteins	# PSMs	Master Protein Accessions	Positions in Master Proteins	Modifications in Master Proteins	# Missed Cleavages	Theo. MH+ [Da]	Found in Sample: [S1] 221102_DQ_458_Ba_2_Slot1-54_1_12702_6.0.313	Confidence (by Search Engine): Sequest HT	XCorr (by Search Engine): Sequest HT
	FALSE	Medium	[K].RMILTDWMRGNATGDELI.[R]	1xDeamidated [N11]; 1xOxidation [M8]	FALSE	1	1	1	P39824	P39824 [221-238]		2	2109.01	Medium	Medium	3.04
FALSE	Master Protein	Q01464	Septum site-determining protein MinD OS=Bacillus subtilis (strain 168) GN=minD PE=1 SV=1	4	FALSE	1	1	1	268	29.4	5.33	3	1	0	High	1
	Checked	Confidence	Annotated Sequence	Modifications	Contaminant	# Protein Groups	# Proteins	# PSMs	Master Protein Accessions	Positions in Master Proteins	Modifications in Master Proteins	# Missed Cleavages	Theo. MH+ [Da]	Found in Sample: [S1] 221102_DQ_458_Ba_2_Slot1-54_1_12702_6.0.313	Confidence (by Search Engine): Sequest HT	XCorr (by Search Engine): Sequest HT
	FALSE	High	[R].IIYDLVDVVEGR.[C]		FALSE	1	1	1	Q01464	Q01464 [56-67]		0	1390.76	High	High	3
FALSE	Master Protein	P54453	Uncharacterized protein YqeH OS=Bacillus subtilis (strain 168) GN=yqeH PE=1 SV=1	4	FALSE	1	1	1	366	41	6.47	2.99	1	0	High	1
	Checked	Confidence	Annotated Sequence	Modifications	Contaminant	# Protein Groups	# Proteins	# PSMs	Master Protein Accessions	Positions in Master Proteins	Modifications in Master Proteins	# Missed Cleavages	Theo. MH+ [Da]	Found in Sample: [S1] 221102_DQ_458_Ba_2_Slot1-54_1_12702_6.0.313	Confidence (by Search Engine): Sequest HT	XCorr (by Search Engine): Sequest HT
[truncated: 379 more rows]
