# Supplementary material for: A protein adaptor mediating Ap4A-dependent control of protein acetylation
Source: Nat Commun. 2026 Feb 23;17:3089. doi: 10.1038/s41467-026-70006-0 (PMC13039410; doi:10.1038/s41467-026-70006-0)
Supplement: Supplementary file 4 — Supplementary dataset 2 [file 41467_2026_70006_MOESM4_ESM.xlsx]

## Sheet: Proteins
Checked	Master	Accession	Description	Coverage [%]	Contaminant	# Peptides	# PSMs	# Unique Peptides	# AAs	MW [kDa]	calc. pI	Score Sequest HT: Sequest HT	# Peptides (by Search Engine): Sequest HT	# Protein Pathway Groups	Found in Sample: [S1] 221102_DQ_458_Ba_1_Slot1-53_1_12700_6.0.313	# Protein Groups	Modifications
FALSE	Master Protein	Q9KWU4	Pyruvate carboxylase OS=Bacillus subtilis (strain 168) GN=pyc PE=3 SV=1	85	FALSE	399	1625	399	1148	127.9	5.76	4292.17	399	0	High	1
	Checked	Confidence	Annotated Sequence	Modifications	Contaminant	# Protein Groups	# Proteins	# PSMs	Master Protein Accessions	Positions in Master Proteins	Modifications in Master Proteins	# Missed Cleavages	Theo. MH+ [Da]	Found in Sample: [S1] 221102_DQ_458_Ba_1_Slot1-53_1_12700_6.0.313	Confidence (by Search Engine): Sequest HT	XCorr (by Search Engine): Sequest HT
	FALSE	High	[K].AAFGNDEVYVEK.[L]		FALSE	1	1	7	Q9KWU4	Q9KWU4 [195-206]		0	1341.63	High	High	2.86
	FALSE	High	[K].AAFGNDEVYVEK.[L]	1xDeamidated [N5]	FALSE	1	1	5	Q9KWU4	Q9KWU4 [195-206]		0	1342.62	High	High	2.62
	FALSE	High	[E].AAGAHILGIK.[D]		FALSE	1	1	1	Q9KWU4	Q9KWU4 [703-712]		0	950.578	High	High	2.62
	FALSE	Medium	[Q].AAYELVSALK.[E]		FALSE	1	1	1	Q9KWU4	Q9KWU4 [722-731]		0	1064.6	Medium	Medium	1.97
	FALSE	High	[K].ADEAYLVGEGK.[K]		FALSE	1	1	1	Q9KWU4	Q9KWU4 [49-59]		0	1151.56	High	High	2.36
	FALSE	High	[K].ADEAYLVGEGKK.[P]		FALSE	1	1	1	Q9KWU4	Q9KWU4 [49-60]		1	1279.65	High	High	2.71
	FALSE	High	[G].AEGLANWVK.[E]		FALSE	1	1	5	Q9KWU4	Q9KWU4 [521-529]		0	987.526	High	High	2.55
	FALSE	High	[G].AEGLANWVK.[E]	1xDeamidated [N6]	FALSE	1	1	2	Q9KWU4	Q9KWU4 [521-529]		0	988.51	High	High	2.41
	FALSE	Medium	[P].AFDKPLGVK.[V]		FALSE	1	1	1	Q9KWU4	Q9KWU4 [493-501]		0	974.567	Medium	Medium	2.02
	FALSE	High	[A].AFGNDEVYVEK.[L]		FALSE	1	1	1	Q9KWU4	Q9KWU4 [196-206]		0	1270.6	High	High	2.54
	FALSE	High	[A].AFGNDEVYVEK.[L]	1xDeamidated [N4]	FALSE	1	1	3	Q9KWU4	Q9KWU4 [196-206]		0	1271.58	High	High	2.76
	FALSE	High	[A].AGAHILGIK.[D]		FALSE	1	1	1	Q9KWU4	Q9KWU4 [704-712]		0	879.541	High	High	2.58
	FALSE	High	[K].AGIPVIPGSDGPA.[E]		FALSE	1	1	1	Q9KWU4	Q9KWU4 [131-143]		0	1150.61	High	High	2.18
	FALSE	High	[K].AGIPVIPGSDGPAETL.[E]		FALSE	1	1	3	Q9KWU4	Q9KWU4 [131-146]		0	1493.78	High	High	2.52
	FALSE	High	[K].AGIPVIPGSDGPAETLE.[A]		FALSE	1	1	2	Q9KWU4	Q9KWU4 [131-147]		0	1622.83	High	High	3.15
	FALSE	High	[K].AGIPVIPGSDGPAETLEAVE.[Q]		FALSE	1	1	1	Q9KWU4	Q9KWU4 [131-150]		0	1921.98	High	High	2.32
	FALSE	High	[K].AGIPVIPGSDGPAETLEAVEQF.[G]		FALSE	1	1	2	Q9KWU4	Q9KWU4 [131-152]		0	2197.1	High	High	3.29
	FALSE	High	[K].AGIPVIPGSDGPAETLEAVEQFGQANGYPIIIK.[A]		FALSE	1	1	7	Q9KWU4	Q9KWU4 [131-163]		0	3351.75	High	High	5.9
	FALSE	High	[K].AGIPVIPGSDGPAETLEAVEQFGQANGYPIIIK.[A]	1xDeamidated [N26]	FALSE	1	1	7	Q9KWU4	Q9KWU4 [131-163]		0	3352.73	High	High	4.87
	FALSE	High	[K].AGIPVIPGSDGPAETLEAVEQFGQANGYPIIIK.[A]	2xDeamidated [Q21; N26]	FALSE	1	1	2	Q9KWU4	Q9KWU4 [131-163]		0	3353.72	High	High	4.67
	FALSE	Medium	[G].AHILGIK.[D]		FALSE	1	1	1	Q9KWU4	Q9KWU4 [706-712]		0	751.482	Medium	Medium	1.81
	FALSE	High	[D].AHQSLLATR.[I]		FALSE	1	1	3	Q9KWU4	Q9KWU4 [544-552]		0	996.558	High	High	2.53
	FALSE	High	[M].ALYMVQNNLTEK.[D]		FALSE	1	1	1	Q9KWU4	Q9KWU4 [886-897]		0	1423.72	High	High	2.67
	FALSE	High	[M].ALYMVQNNLTEK.[D]	1xOxidation [M4]	FALSE	1	1	1	Q9KWU4	Q9KWU4 [886-897]		0	1439.72	High	High	2.33
	FALSE	Medium	[Q].ANGYPIIIK.[A]		FALSE	1	1	2	Q9KWU4	Q9KWU4 [155-163]		0	988.583	Medium	Medium	1.85
	FALSE	High	[V].ANNEFYFIEVNPR.[V]		FALSE	1	1	14	Q9KWU4	Q9KWU4 [284-296]		0	1612.78	High	High	3.32
	FALSE	High	[V].APSVSLSPELR.[D]		FALSE	1	1	3	Q9KWU4	Q9KWU4 [247-257]		0	1155.64	High	High	2.81
	FALSE	High	[S].AQSGIDVFR.[I]		FALSE	1	1	4	Q9KWU4	Q9KWU4 [638-646]		0	992.516	High	High	2.26
	FALSE	High	[S].ASGFYHAMEGNDR.[R]		FALSE	1	1	1	Q9KWU4	Q9KWU4 [780-792]		0	1454.61	High	High	2.38
	FALSE	Medium	[K].AVEAGVDIIDVA.[V]		FALSE	1	1	1	Q9KWU4	Q9KWU4 [756-767]		0	1171.62	Medium	Medium	1.98
	FALSE	High	[K].AVEAGVDIIDVAVS.[S]		FALSE	1	1	2	Q9KWU4	Q9KWU4 [756-769]		0	1357.72	High	High	2.48
	FALSE	High	[K].AVEAGVDIIDVAVSSMA.[G]		FALSE	1	1	1	Q9KWU4	Q9KWU4 [756-772]		0	1646.83	High	High	3.15
	FALSE	High	[K].AVEAGVDIIDVAVSSMAGLTSQPSASGFYHAMEGNDR.[R]		FALSE	1	1	2	Q9KWU4	Q9KWU4 [756-792]		0	3752.75	High	High	5.81
	FALSE	High	[E].AVEQFGQANGYPIIIK.[A]		FALSE	1	1	1	Q9KWU4	Q9KWU4 [148-163]		0	1747.94	High	High	3.85
	FALSE	High	[N].AVGYTNYPDNVIK.[E]		FALSE	1	1	2	Q9KWU4	Q9KWU4 [619-631]		0	1453.73	High	High	2.85
	FALSE	High	[G].AVITPYYDSLLVK.[L]		FALSE	1	1	2	Q9KWU4	Q9KWU4 [387-399]		0	1481.83	High	High	2.44
	FALSE	High	[A].AYELVSALK.[E]		FALSE	1	1	3	Q9KWU4	Q9KWU4 [723-731]		0	993.562	High	High	2.11
	FALSE	High	[R].CEEEGIVFIGPK.[S]		FALSE	1	1	3	Q9KWU4	Q9KWU4 [100-111]		0	1320.65	High	High	2.59
	FALSE	High	[R].DAHQSLLATR.[I]		FALSE	1	1	6	Q9KWU4	Q9KWU4 [543-552]		0	1111.59	High	High	2.73
	FALSE	High	[V].DAIHPGYGFLSENIHFAR.[R]		FALSE	1	1	1	Q9KWU4	Q9KWU4 [81-98]		0	2044	High	High	3.69
	FALSE	Medium	[Q].DAVAYALYPK.[V]		FALSE	1	1	1	Q9KWU4	Q9KWU4 [974-983]		0	1110.58	Medium	Medium	2.01
	FALSE	Medium	[Y].DLAYYTSMAK.[E]		FALSE	1	1	1	Q9KWU4	Q9KWU4 [690-699]		0	1162.54	Medium	Medium	1.89
	FALSE	High	[L].DIEGIIDIAK.[R]		FALSE	1	1	2	Q9KWU4	Q9KWU4 [67-76]		0	1086.6	High	High	2.41
	FALSE	High	[K].DIFTIGY.[A]		FALSE	1	1	3	Q9KWU4	Q9KWU4 [337-343]		0	828.414	High	High	1.88
	FALSE	High	[K].DIFTIGYAIQ.[S]		FALSE	1	1	4	Q9KWU4	Q9KWU4 [337-346]		0	1140.59	High	High	2.33
	FALSE	Medium	[G].DLLLEIEK.[A]		FALSE	1	1	1	Q9KWU4	Q9KWU4 [1140-1147]		0	972.561	Medium	Medium	1.79
	FALSE	Medium	[K].DMAGLL.[K]		FALSE	1	1	1	Q9KWU4	Q9KWU4 [713-718]		0	619.312	Medium	Medium	1.51
	FALSE	High	[K].DMAGLLKP.[Q]		FALSE	1	1	2	Q9KWU4	Q9KWU4 [713-720]		0	844.46	High	High	2.16
	FALSE	High	[K].DMAGLLKPQ.[A]		FALSE	1	1	4	Q9KWU4	Q9KWU4 [713-721]		0	972.518	High	High	2.71
	FALSE	High	[K].DMAGLLKPQA.[A]		FALSE	1	1	2	Q9KWU4	Q9KWU4 [713-722]		0	1043.56	High	High	2.49
	FALSE	High	[K].DMAGLLKPQAA.[Y]		FALSE	1	1	2	Q9KWU4	Q9KWU4 [713-723]		0	1114.59	High	High	2.4
	FALSE	High	[K].DMAGLLKPQAAY.[E]		FALSE	1	1	6	Q9KWU4	Q9KWU4 [713-724]		0	1277.66	High	High	3.43
	FALSE	High	[K].DMAGLLKPQAAY.[E]	1xOxidation [M2]	FALSE	1	1	4	Q9KWU4	Q9KWU4 [713-724]		0	1293.65	High	High	3.6
	FALSE	High	[K].DMAGLLKPQAAYE.[L]		FALSE	1	1	1	Q9KWU4	Q9KWU4 [713-725]		0	1406.7	High	High	3.15
	FALSE	High	[K].DMAGLLKPQAAYE.[L]	1xOxidation [M2]	FALSE	1	1	2	Q9KWU4	Q9KWU4 [713-725]		0	1422.69	High	High	3.44
	FALSE	High	[K].DMAGLLKPQAAYEL.[V]	1xOxidation [M2]	FALSE	1	1	2	Q9KWU4	Q9KWU4 [713-726]		0	1535.78	High	High	2.87
	FALSE	High	[K].DMAGLLKPQAAYELV.[S]		FALSE	1	1	1	Q9KWU4	Q9KWU4 [713-727]		0	1618.85	High	High	3.07
	FALSE	High	[K].DMAGLLKPQAAYELV.[S]	1xOxidation [M2]	FALSE	1	1	1	Q9KWU4	Q9KWU4 [713-727]		0	1634.85	High	High	3.56
	FALSE	High	[K].DMAGLLKPQAAYELVS.[A]		FALSE	1	1	1	Q9KWU4	Q9KWU4 [713-728]		0	1705.88	High	High	2.39
	FALSE	High	[K].DMAGLLKPQAAYELVS.[A]	1xOxidation [M2]	FALSE	1	1	2	Q9KWU4	Q9KWU4 [713-728]		0	1721.88	High	High	2.61
	FALSE	High	[K].DMAGLLKPQAAYELVSA.[L]	1xOxidation [M2]	FALSE	1	1	1	Q9KWU4	Q9KWU4 [713-729]		0	1792.91	High	High	3.08
	FALSE	High	[E].DPQNDFMPDTGK.[I]		FALSE	1	1	2	Q9KWU4	Q9KWU4 [353-364]		0	1364.58	High	High	3.23
	FALSE	High	[S].DQDAVAYALYPK.[V]		FALSE	1	1	2	Q9KWU4	Q9KWU4 [972-983]		0	1353.67	High	High	3.03
	FALSE	Medium	[F].DSLNWVK.[G]		FALSE	1	1	1	Q9KWU4	Q9KWU4 [649-655]		0	861.446	Medium	Medium	1.73
	FALSE	High	[H].DTSGNGIYMYAK.[A]		FALSE	1	1	3	Q9KWU4	Q9KWU4 [744-755]		0	1319.59	High	High	2.68
	FALSE	High	[H].DTSGNGIYMYAK.[A]	1xDeamidated [N5]	FALSE	1	1	3	Q9KWU4	Q9KWU4 [744-755]		0	1320.58	High	High	2.94
	FALSE	High	[I].DTTPELFNFPK.[Q]		FALSE	1	1	3	Q9KWU4	Q9KWU4 [453-463]		0	1308.65	High	High	2.61
	FALSE	Medium	[V].DVDQQPAR.[G]		FALSE	1	1	1	Q9KWU4	Q9KWU4 [503-510]		0	928.448	Medium	Medium	1.83
	FALSE	High	[L].EAAGAHILGIK.[D]		FALSE	1	1	1	Q9KWU4	Q9KWU4 [702-712]		0	1079.62	High	High	2.69
	FALSE	High	[F].EAIKQEFK.[E]		FALSE	1	1	4	Q9KWU4	Q9KWU4 [956-963]		1	992.541	High	High	2.57
	FALSE	High	[L].EAVEQFGQANGYPIIIK.[A]		FALSE	1	1	4	Q9KWU4	Q9KWU4 [147-163]		0	1876.98	High	High	4.16
	FALSE	Medium	[D].EAYLVGEGK.[K]		FALSE	1	1	1	Q9KWU4	Q9KWU4 [51-59]		0	965.494	Medium	Medium	1.94
	FALSE	High	[T].EDPQNDFMPDTGK.[I]		FALSE	1	1	2	Q9KWU4	Q9KWU4 [352-364]		0	1493.62	High	High	2.83
	FALSE	High	[C].EEEGIVFIGPK.[S]		FALSE	1	1	2	Q9KWU4	Q9KWU4 [101-111]		0	1217.64	High	High	2.47
	FALSE	High	[E].EEGIVFIGPK.[S]		FALSE	1	1	1	Q9KWU4	Q9KWU4 [102-111]		0	1088.6	High	High	2.32
	FALSE	High	[N].EFYFIEVNPR.[V]		FALSE	1	1	3	Q9KWU4	Q9KWU4 [287-296]		0	1313.65	High	High	2.1
	FALSE	High	[A].EGLANWVK.[E]		FALSE	1	1	3	Q9KWU4	Q9KWU4 [522-529]		0	916.489	High	High	2.36
	FALSE	High	[E].EGIVFIGPK.[S]		FALSE	1	1	1	Q9KWU4	Q9KWU4 [103-111]		0	959.556	High	High	2.39
	FALSE	Medium	[Y].EHEMPGGQYSNLQQQAK.[G]		FALSE	1	1	1	Q9KWU4	Q9KWU4 [831-847]		0	1944.89	Medium	Medium	1.94
	FALSE	High	[Y].EHEMPGGQYSNLQQQAK.[G]	1xOxidation [M4]	FALSE	1	1	5	Q9KWU4	Q9KWU4 [831-847]		0	1960.88	High	High	3.37
	FALSE	High	[S].EHLDMFGDK.[V]	1xOxidation [M5]	FALSE	1	1	1	Q9KWU4	Q9KWU4 [113-121]		0	1107.48	High	High	2.53
	FALSE	Medium	[K].EKPAFDKP.[L]		FALSE	1	1	1	Q9KWU4	Q9KWU4 [490-497]		0	931.488	Medium	Medium	1.82
	FALSE	High	[K].EKPAFDKPLGVK.[V]		FALSE	1	1	19	Q9KWU4	Q9KWU4 [490-501]		0	1328.76	High	High	2.59
	FALSE	High	[K].ELEAAGAHIL.[G]		FALSE	1	1	6	Q9KWU4	Q9KWU4 [700-709]		0	1023.55	High	High	2.13
	FALSE	High	[K].ELEAAGAHILGIK.[D]		FALSE	1	1	11	Q9KWU4	Q9KWU4 [700-712]		0	1321.75	High	High	3.76
	FALSE	High	[G].ELLEPVSFEAIK.[Q]		FALSE	1	1	1	Q9KWU4	Q9KWU4 [948-959]		0	1374.75	High	High	2.55
	FALSE	High	[V].ELLSQYWESVR.[K]		FALSE	1	1	4	Q9KWU4	Q9KWU4 [802-812]		0	1409.71	High	High	2.75
	FALSE	High	[L].EISDQDAVAYALYPK.[V]		FALSE	1	1	11	Q9KWU4	Q9KWU4 [969-983]		0	1682.83	High	High	4.59
	FALSE	High	[H].EMPGGQYSNLQQQAK.[G]	1xOxidation [M2]	FALSE	1	1	2	Q9KWU4	Q9KWU4 [833-847]		0	1694.78	High	High	3.14
	FALSE	Medium	[S].ENIHFAR.[R]		FALSE	1	1	3	Q9KWU4	Q9KWU4 [92-98]		0	886.453	Medium	Medium	1.99
	FALSE	Medium	[L].EPVSFEAIK.[Q]		FALSE	1	1	1	Q9KWU4	Q9KWU4 [951-959]		0	1019.54	Medium	Medium	1.89
	FALSE	High	[V].EQFGQANGYPIIIK.[A]		FALSE	1	1	1	Q9KWU4	Q9KWU4 [150-163]		0	1577.83	High	High	3.48
	FALSE	High	[K].EQHNLEISDQ.[D]		FALSE	1	1	3	Q9KWU4	Q9KWU4 [964-973]		0	1212.55	High	High	2.81
	FALSE	High	[K].EQHNLEISDQDAVAY.[A]		FALSE	1	1	4	Q9KWU4	Q9KWU4 [964-978]		0	1731.78	High	High	3.04
	FALSE	High	[K].EQHNLEISDQDAVAYA.[L]		FALSE	1	1	1	Q9KWU4	Q9KWU4 [964-979]		0	1802.82	High	High	3.25
	FALSE	High	[K].EQHNLEISDQDAVAYALYPK.[V]		FALSE	1	1	5	Q9KWU4	Q9KWU4 [964-983]		0	2304.11	High	High	4.42
	FALSE	High	[G].ESLDFPDSVVELFK.[G]		FALSE	1	1	2	Q9KWU4	Q9KWU4 [904-917]		0	1624.81	High	High	2.53
	FALSE	Medium	[K].ETIDIPVHL.[H]		FALSE	1	1	1	Q9KWU4	Q9KWU4 [732-740]		0	1036.57	Medium	Medium	1.78
	FALSE	High	[K].ETIDIPVHLH.[T]		FALSE	1	1	8	Q9KWU4	Q9KWU4 [732-741]		0	1173.63	High	High	2.53
	FALSE	High	[K].ETIDIPVHLHT.[H]		FALSE	1	1	3	Q9KWU4	Q9KWU4 [732-742]		0	1274.67	High	High	2.08
	FALSE	High	[K].ETIDIPVHLHTH.[D]		FALSE	1	1	4	Q9KWU4	Q9KWU4 [732-743]		0	1411.73	High	High	3.44
	FALSE	High	[K].ETIDIPVHLHTHD.[T]		FALSE	1	1	2	Q9KWU4	Q9KWU4 [732-744]		0	1526.76	High	High	2.92
	FALSE	High	[K].ETIDIPVHLHTHDT.[S]		FALSE	1	1	2	Q9KWU4	Q9KWU4 [732-745]		0	1627.81	High	High	2.48
	FALSE	High	[K].ETIDIPVHLHTHDTS.[G]		FALSE	1	1	2	Q9KWU4	Q9KWU4 [732-746]		0	1714.84	High	High	3.69
	FALSE	High	[K].ETIDIPVHLHTHDTSGN.[G]		FALSE	1	1	4	Q9KWU4	Q9KWU4 [732-748]		0	1885.9	High	High	3.31
	FALSE	High	[K].ETIDIPVHLHTHDTSGN.[G]	1xDeamidated [N17]	FALSE	1	1	1	Q9KWU4	Q9KWU4 [732-748]		0	1886.89	High	High	2.41
	FALSE	High	[K].ETIDIPVHLHTHDTSGNGIY.[M]		FALSE	1	1	1	Q9KWU4	Q9KWU4 [732-751]		0	2219.07	High	High	2.94
	FALSE	High	[M].ETTVQAPFSGTIK.[Q]		FALSE	1	1	7	Q9KWU4	Q9KWU4 [1114-1126]		0	1378.72	High	High	3.04
	FALSE	High	[I].EVAPSVSLSPELR.[D]		FALSE	1	1	3	Q9KWU4	Q9KWU4 [245-257]		0	1383.75	High	High	3.07
	FALSE	High	[K].EVPNTLF.[Q]		FALSE	1	1	4	Q9KWU4	Q9KWU4 [604-610]		0	819.425	High	High	1.61
	FALSE	High	[K].EVPNTLFQ.[M]		FALSE	1	1	5	Q9KWU4	Q9KWU4 [604-611]		0	947.483	High	High	1.82
	FALSE	Medium	[K].EVPNTLFQM.[L]		FALSE	1	1	1	Q9KWU4	Q9KWU4 [604-612]		0	1078.52	Medium	Medium	1.89
	FALSE	Medium	[K].EVPNTLFQML.[L]		FALSE	1	1	1	Q9KWU4	Q9KWU4 [604-613]		0	1191.61	Medium	Medium	1.74
	FALSE	High	[K].EVPNTLFQML.[L]	1xOxidation [M9]	FALSE	1	1	1	Q9KWU4	Q9KWU4 [604-613]		0	1207.6	High	High	2.12
	FALSE	Medium	[K].EVPNTLFQMLLR.[S]		FALSE	1	1	1	Q9KWU4	Q9KWU4 [604-615]		0	1460.79	Medium	Medium	1.83
	FALSE	High	[R].EVVIKDESIK.[S]		FALSE	1	1	11	Q9KWU4	Q9KWU4 [1054-1063]		1	1159.66	High	High	2.75
	FALSE	High	[R].EVVIKDESIKS.[S]		FALSE	1	1	1	Q9KWU4	Q9KWU4 [1054-1064]		2	1246.69	High	High	3.21
	FALSE	Medium	[I].FDSLNWVK.[G]		FALSE	1	1	3	Q9KWU4	Q9KWU4 [648-655]		0	1008.51	Medium	Medium	2.05
	FALSE	Medium	[Y].FELNGQPR.[E]		FALSE	1	1	1	Q9KWU4	Q9KWU4 [1046-1053]		0	960.49	Medium	Medium	1.77
	FALSE	High	[A].FGNDEVYVEK.[L]		FALSE	1	1	1	Q9KWU4	Q9KWU4 [197-206]		0	1199.56	High	High	2.64
	FALSE	High	[Q].FGQANGYPIIIK.[A]		FALSE	1	1	1	Q9KWU4	Q9KWU4 [152-163]		0	1320.73	High	High	2.27
	FALSE	High	[S].FIDTTPELFNFPK.[Q]		FALSE	1	1	5	Q9KWU4	Q9KWU4 [451-463]		0	1568.8	High	High	3.2
	FALSE	Medium	[R].FLKEDPWKR.[L]		FALSE	1	1	1	Q9KWU4	Q9KWU4 [589-597]		2	1218.66	Medium	Medium	2.03
	FALSE	High	[G].FLSENIHFAR.[R]		FALSE	1	1	1	Q9KWU4	Q9KWU4 [89-98]		0	1233.64	High	High	2.21
	FALSE	High	[K].FLTGQY.[D]		FALSE	1	1	4	Q9KWU4	Q9KWU4 [442-447]		0	728.361	High	High	2.02
	FALSE	High	[K].FLTGQYDTS.[F]		FALSE	1	1	3	Q9KWU4	Q9KWU4 [442-450]		0	1031.47	High	High	2.5
	FALSE	High	[K].FLTGQYDTSFIDTTPE.[L]		FALSE	1	1	1	Q9KWU4	Q9KWU4 [442-457]		0	1834.84	High	High	2.51
	FALSE	High	[K].FLTGQYDTSFIDTTPELF.[N]		FALSE	1	1	1	Q9KWU4	Q9KWU4 [442-459]		0	2094.99	High	High	3.27
	FALSE	High	[K].FLTGQYDTSFIDTTPELFNFPK.[Q]		FALSE	1	1	1	Q9KWU4	Q9KWU4 [442-463]		0	2581.25	High	High	2.64
	FALSE	High	[K].FLTGQYDTSFIDTTPELFNFPK.[Q]	1xDeamidated [Q5]	FALSE	1	1	1	Q9KWU4	Q9KWU4 [442-463]		0	2582.23	High	High	3.44
	FALSE	High	[D].FPDSVVELFK.[G]		FALSE	1	1	1	Q9KWU4	Q9KWU4 [908-917]		0	1180.62	High	High	2.6
	FALSE	High	[V].FTDYVK.[T]		FALSE	1	1	4	Q9KWU4	Q9KWU4 [985-990]		0	772.388	High	High	2.04
	FALSE	High	[K].GAEGLANWVK.[E]		FALSE	1	1	13	Q9KWU4	Q9KWU4 [520-529]		0	1044.55	High	High	2.55
	FALSE	High	[A].GAHILGIK.[D]		FALSE	1	1	2	Q9KWU4	Q9KWU4 [705-712]		0	808.504	High	High	2.3
	FALSE	High	[Q].GAVITPYYDSLLVK.[L]		FALSE	1	1	4	Q9KWU4	Q9KWU4 [386-399]		0	1538.85	High	High	2.63
	FALSE	Medium	[K].GDHLMINEAM.[K]		FALSE	1	1	2	Q9KWU4	Q9KWU4 [1102-1111]		0	1130.5	Medium	Medium	2.04
	FALSE	Medium	[K].GDHLMINEAM.[K]	1xOxidation [M5]	FALSE	1	1	1	Q9KWU4	Q9KWU4 [1102-1111]		0	1146.49	Medium	Medium	1.85
	FALSE	Medium	[T].GDLLLEIEK.[A]		FALSE	1	1	1	Q9KWU4	Q9KWU4 [1139-1147]		0	1029.58	Medium	Medium	1.99
	FALSE	Medium	[T].GDLLLEIEKA.[-]		FALSE	1	1	1	Q9KWU4	Q9KWU4 [1139-1148]		1	1100.62	Medium	Medium	2.05
	FALSE	High	[V].GDMALYMVQNNLTEK.[D]		FALSE	1	1	1	Q9KWU4	Q9KWU4 [883-897]		0	1726.81	High	High	3.21
	FALSE	High	[V].GDMALYMVQNNLTEK.[D]	1xOxidation [M]	FALSE	1	1	2	Q9KWU4	Q9KWU4 [883-897]		0	1742.81	High	High	3.31
	FALSE	High	[V].GDMALYMVQNNLTEK.[D]	2xOxidation [M3; M7]	FALSE	1	1	1	Q9KWU4	Q9KWU4 [883-897]		0	1758.8	High	High	2.83
	FALSE	High	[L].GEEIEVEIER.[G]		FALSE	1	1	1	Q9KWU4	Q9KWU4 [1013-1022]		0	1202.59	High	High	2.43
	FALSE	High	[K].GESLDFPDSVVELFK.[G]		FALSE	1	1	4	Q9KWU4	Q9KWU4 [903-917]		0	1681.83	High	High	3.52
	FALSE	Medium	[R].GKTLIVK.[L]		FALSE	1	1	1	Q9KWU4	Q9KWU4 [1023-1029]		1	758.513	Medium	Medium	1.73
	FALSE	High	[A].GLTSQPSASGFYHAMEGNDR.[R]		FALSE	1	1	2	Q9KWU4	Q9KWU4 [773-792]		0	2124.94	High	High	3.49
	FALSE	Medium	[K].GMTLAIDAVR.[D]		FALSE	1	1	3	Q9KWU4	Q9KWU4 [656-665]		0	1046.57	Medium	Medium	1.95
	FALSE	Medium	[K].GMTLAIDAVR.[D]	1xOxidation [M2]	FALSE	1	1	2	Q9KWU4	Q9KWU4 [656-665]		0	1062.56	Medium	Medium	1.95
	FALSE	High	[K].GNIGQPHGGFPE.[K]		FALSE	1	1	1	Q9KWU4	Q9KWU4 [918-929]		0	1209.56	High	High	2.15
	FALSE	High	[K].GNIGQPHGGFPEK.[L]		FALSE	1	1	25	Q9KWU4	Q9KWU4 [918-930]		0	1337.66	High	High	3.64
	FALSE	High	[K].GNIGQPHGGFPEK.[L]	1xDeamidated [Q5]	FALSE	1	1	1	Q9KWU4	Q9KWU4 [918-930]		0	1338.64	High	High	3.04
	FALSE	High	[K].GNIGQPHGGFPEKLQK.[L]		FALSE	1	1	1	Q9KWU4	Q9KWU4 [918-933]		1	1706.9	High	High	3.67
	FALSE	High	[I].GNVTVNGFPGIGK.[K]		FALSE	1	1	2	Q9KWU4	Q9KWU4 [476-488]		0	1259.67	High	High	2.47
	FALSE	High	[I].GNVTVNGFPGIGK.[K]	1xDeamidated [N6]	FALSE	1	1	4	Q9KWU4	Q9KWU4 [476-488]		0	1260.66	High	High	3.01
	FALSE	High	[F].GQANGYPIIIK.[A]		FALSE	1	1	2	Q9KWU4	Q9KWU4 [153-163]		0	1173.66	High	High	2.4
	FALSE	High	[F].GQANGYPIIIK.[A]	1xDeamidated [N4]	FALSE	1	1	1	Q9KWU4	Q9KWU4 [153-163]		0	1174.65	High	High	2.18
	FALSE	Medium	[K].GQEPITVR.[P]		FALSE	1	1	1	Q9KWU4	Q9KWU4 [938-945]		0	899.495	Medium	Medium	1.78
	FALSE	High	[K].GQEPITVRPG.[E]		FALSE	1	1	3	Q9KWU4	Q9KWU4 [938-947]		0	1053.57	High	High	2.27
	FALSE	High	[K].GQEPITVRPGEL.[L]		FALSE	1	1	2	Q9KWU4	Q9KWU4 [938-949]		0	1295.7	High	High	2.42
	FALSE	High	[K].GQEPITVRPGELL.[E]		FALSE	1	1	5	Q9KWU4	Q9KWU4 [938-950]		0	1408.78	High	High	2.75
	FALSE	High	[K].GQEPITVRPGELLEPV.[S]		FALSE	1	1	4	Q9KWU4	Q9KWU4 [938-953]		0	1733.94	High	High	3.58
	FALSE	High	[K].GQEPITVRPGELLEPVSF.[E]		FALSE	1	1	1	Q9KWU4	Q9KWU4 [938-955]		0	1968.04	High	High	3.4
	FALSE	High	[K].GQEPITVRPGELLEPVSFE.[A]		FALSE	1	1	1	Q9KWU4	Q9KWU4 [938-956]		0	2097.09	High	High	2.96
	FALSE	High	[K].GQEPITVRPGELLEPVSFEAIK.[Q]		FALSE	1	1	7	Q9KWU4	Q9KWU4 [938-959]		0	2409.3	High	High	3.96
	FALSE	High	[I].GQPHGGFPEK.[L]		FALSE	1	1	6	Q9KWU4	Q9KWU4 [921-930]		0	1053.51	High	High	2.45
	FALSE	High	[Q].GVELLSQYWESVR.[K]		FALSE	1	1	3	Q9KWU4	Q9KWU4 [800-812]		0	1565.8	High	High	3.32
	FALSE	High	[Q].GVELLSQYWESVRK.[Y]		FALSE	1	1	2	Q9KWU4	Q9KWU4 [800-813]		1	1693.89	High	High	3.92
	FALSE	Medium	[K].GVGLGDRW.[N]		FALSE	1	1	2	Q9KWU4	Q9KWU4 [848-855]		1	859.442	Medium	Medium	2.01
	FALSE	High	[V].GYTNYPDNVIK.[E]		FALSE	1	1	1	Q9KWU4	Q9KWU4 [621-631]		0	1283.63	High	High	2.16
	FALSE	High	[S].HIAASMPGTVIK.[V]		FALSE	1	1	1	Q9KWU4	Q9KWU4 [1079-1090]		0	1224.68	High	High	3.51
	FALSE	High	[S].HIAASMPGTVIK.[V]	1xOxidation [M6]	FALSE	1	1	2	Q9KWU4	Q9KWU4 [1079-1090]		0	1240.67	High	High	3.12
	FALSE	Medium	[K].HIEVQVIGD.[K]		FALSE	1	1	1	Q9KWU4	Q9KWU4 [213-221]		0	1009.53	Medium	Medium	1.87
	FALSE	High	[K].HIEVQVIGDK.[Q]		FALSE	1	1	3	Q9KWU4	Q9KWU4 [213-222]		0	1137.63	High	High	3.23
	FALSE	High	[A].HQSLLATR.[I]		FALSE	1	1	3	Q9KWU4	Q9KWU4 [545-552]		0	925.521	High	High	2.7
	FALSE	High	[Y].KADEAYLVGEGK.[K]		FALSE	1	1	4	Q9KWU4	Q9KWU4 [48-59]		1	1279.65	High	High	4.23
	FALSE	High	[I].KDESIK.[RS]		FALSE	1	2	2	Q9KWU4	Q9KWU4 [1058-1063]		1	719.393	High	High	1.86
	FALSE	Medium	[L].KEDPWK.[R]		FALSE	1	1	9	Q9KWU4	Q9KWU4 [591-596]		1	802.409	Medium	Medium	2.01
	FALSE	Medium	[L].KEDPWKR.[L]		FALSE	1	1	2	Q9KWU4	Q9KWU4 [591-597]		2	958.51	Medium	Medium	1.82
	FALSE	High	[K].KEKPAFDKPL.[G]		FALSE	1	1	2	Q9KWU4	Q9KWU4 [489-498]		1	1172.67	High	High	2.71
	FALSE	High	[K].KEKPAFDKPLGVK.[V]		FALSE	1	1	5	Q9KWU4	Q9KWU4 [489-501]		1	1456.85	High	High	3.71
	FALSE	High	[R].KEVPNTLF.[Q]		FALSE	1	1	1	Q9KWU4	Q9KWU4 [603-610]		1	947.52	High	High	2.24
	FALSE	High	[R].KEVPNTLFQ.[M]		FALSE	1	1	2	Q9KWU4	Q9KWU4 [603-611]		1	1075.58	High	High	2.33
	FALSE	High	[R].KEVPNTLFQM.[L]		FALSE	1	1	1	Q9KWU4	Q9KWU4 [603-612]		1	1206.62	High	High	2.85
	FALSE	High	[R].KEVPNTLFQM.[L]	1xOxidation [M10]	FALSE	1	1	1	Q9KWU4	Q9KWU4 [603-612]		1	1222.61	High	High	2.49
	FALSE	High	[R].KEVPNTLFQML.[L]		FALSE	1	1	1	Q9KWU4	Q9KWU4 [603-613]		1	1319.7	High	High	2.4
	FALSE	High	[R].KEVPNTLFQML.[L]	1xOxidation [M10]	FALSE	1	1	1	Q9KWU4	Q9KWU4 [603-613]		1	1335.7	High	High	2.59
	FALSE	High	[F].KGNIGQPHGGFPEK.[L]		FALSE	1	1	3	Q9KWU4	Q9KWU4 [917-930]		1	1465.75	High	High	4.18
	FALSE	High	[E].KPAFDKPLGVK.[V]		FALSE	1	1	10	Q9KWU4	Q9KWU4 [491-501]		0	1199.71	High	High	3.22
	FALSE	High	[K].KPIDAYLDIE.[G]		FALSE	1	1	2	Q9KWU4	Q9KWU4 [60-69]		0	1176.61	High	High	2.41
	FALSE	High	[K].KPIDAYLDIEGIIDIAK.[R]		FALSE	1	1	1	Q9KWU4	Q9KWU4 [60-76]		0	1887.05	High	High	2.66
	FALSE	High	[L].KPQAAYELVSALK.[E]		FALSE	1	1	12	Q9KWU4	Q9KWU4 [719-731]		0	1417.8	High	High	4.88
	FALSE	High	[K].KVNIPEQK.[D]		FALSE	1	1	6	Q9KWU4	Q9KWU4 [329-336]		1	955.557	High	High	2.6
	FALSE	High	[K].KVNIPEQK.[D]	1xDeamidated [Q7]	FALSE	1	1	1	Q9KWU4	Q9KWU4 [329-336]		1	956.541	High	High	2.4
	FALSE	Medium	[T].KYDLAYYTSMAKELEAAGAHILGIK.[D]		FALSE	1	1	1	Q9KWU4	Q9KWU4 [688-712]		2	2756.43	Medium	Medium	2.26
	FALSE	High	[R].KYYSEFESGMK.[S]	1xOxidation [M10]	FALSE	1	1	2	Q9KWU4	Q9KWU4 [813-823]		1	1384.61	High	High	3.07
	FALSE	High	[H].IAASMPGTVIK.[V]		FALSE	1	1	2	Q9KWU4	Q9KWU4 [1080-1090]		0	1087.62	High	High	2.26
	FALSE	High	[K].IANPTAAL.[W]		FALSE	1	1	3	Q9KWU4	Q9KWU4 [561-568]		0	770.441	High	High	1.91
	FALSE	High	[K].IANPTAALWPELF.[S]		FALSE	1	1	1	Q9KWU4	Q9KWU4 [561-573]		0	1442.77	High	High	2.08
	FALSE	High	[R].LDTGNSFQGAV.[I]		FALSE	1	1	1	Q9KWU4	Q9KWU4 [378-388]		0	1108.53	High	High	2.08
	FALSE	High	[R].LDTGNSFQGAVI.[T]		FALSE	1	1	3	Q9KWU4	Q9KWU4 [378-389]		0	1221.61	High	High	2.82
	FALSE	High	[R].LDTGNSFQGAVITP.[Y]		FALSE	1	1	1	Q9KWU4	Q9KWU4 [378-391]		0	1419.71	High	High	2.74
	FALSE	High	[R].LDTGNSFQGAVITPY.[Y]		FALSE	1	1	4	Q9KWU4	Q9KWU4 [378-392]		0	1582.77	High	High	3.24
	FALSE	High	[R].LDTGNSFQGAVITPYY.[D]		FALSE	1	1	1	Q9KWU4	Q9KWU4 [378-393]		0	1745.84	High	High	2.41
	FALSE	High	[R].LDTGNSFQGAVITPYYDSL.[L]		FALSE	1	1	2	Q9KWU4	Q9KWU4 [378-396]		0	2060.98	High	High	3.27
	FALSE	High	[R].LDTGNSFQGAVITPYYDSLLVK.[L]		FALSE	1	1	2	Q9KWU4	Q9KWU4 [378-399]		0	2401.23	High	High	4.08
	FALSE	High	[F].IDTTPELFNFPK.[Q]		FALSE	1	1	15	Q9KWU4	Q9KWU4 [452-463]		0	1421.73	High	High	3.15
	FALSE	High	[E].LEAAGAHILGIK.[D]		FALSE	1	1	5	Q9KWU4	Q9KWU4 [701-712]		0	1192.7	High	High	3.09
	FALSE	High	[D].IEGIIDIAK.[R]		FALSE	1	1	1	Q9KWU4	Q9KWU4 [68-76]		0	971.577	High	High	2.1
	FALSE	Medium	[L].LEPVSFEAIK.[Q]		FALSE	1	1	1	Q9KWU4	Q9KWU4 [950-959]		0	1132.62	Medium	Medium	2
	FALSE	High	[V].IEVAPSVSLSPELR.[D]		FALSE	1	1	9	Q9KWU4	Q9KWU4 [244-257]		0	1496.83	High	High	3.66
	FALSE	High	[H].IEVQVIGDK.[Q]		FALSE	1	1	1	Q9KWU4	Q9KWU4 [214-222]		0	1000.57	High	High	2.39
	FALSE	High	[R].IFDSLNWVK.[G]		FALSE	1	1	2	Q9KWU4	Q9KWU4 [647-655]		0	1121.6	High	High	2.13
	FALSE	High	[T].LGEEIEVEIER.[G]		FALSE	1	1	1	Q9KWU4	Q9KWU4 [1012-1022]		0	1315.67	High	High	2.33
	FALSE	High	[S].IGEPQPDATR.[V]		FALSE	1	1	5	Q9KWU4	Q9KWU4 [1033-1042]		0	1083.54	High	High	2.5
	FALSE	High	[Y].IGNVTVNGFPGIGK.[K]		FALSE	1	1	10	Q9KWU4	Q9KWU4 [475-488]		0	1372.76	High	High	3.58
	FALSE	High	[Y].IGNVTVNGFPGIGK.[K]	1xDeamidated [N7]	FALSE	1	1	3	Q9KWU4	Q9KWU4 [475-488]		0	1373.74	High	High	3.12
	FALSE	High	[Y].IGNVTVNGFPGIGKK.[E]		FALSE	1	1	4	Q9KWU4	Q9KWU4 [475-489]		1	1500.85	High	High	3.66
	FALSE	High	[N].IGQPHGGFPEK.[L]		FALSE	1	1	6	Q9KWU4	Q9KWU4 [920-930]		0	1166.6	High	High	2.88
	FALSE	High	[LV].IKDESIK.[RS]		FALSE	1	2	2	Q9KWU4	Q9KWU4 [1057-1063]		1	832.477	High	High	1.65
	FALSE	High	[F].LKEDPWK.[R]		FALSE	1	1	3	Q9KWU4	Q9KWU4 [590-596]		1	915.493	High	High	2.14
	FALSE	High	[F].LKEDPWKR.[L]		FALSE	1	1	2	Q9KWU4	Q9KWU4 [590-597]		2	1071.59	High	High	2.27
	FALSE	High	[L].LKPQAAYELVSALK.[E]		FALSE	1	1	2	Q9KWU4	Q9KWU4 [718-731]		0	1530.89	High	High	2.41
	FALSE	High	[K].LISIGEPQPD.[A]		FALSE	1	1	1	Q9KWU4	Q9KWU4 [1030-1039]		0	1068.56	High	High	2.3
	FALSE	High	[K].LISIGEPQPDATR.[V]		FALSE	1	1	12	Q9KWU4	Q9KWU4 [1030-1042]		0	1396.74	High	High	3.15
	FALSE	High	[K].LISIGEPQPDATR.[V]	1xDeamidated [Q8]	FALSE	1	1	1	Q9KWU4	Q9KWU4 [1030-1042]		0	1397.73	High	High	2.66
	FALSE	Medium	[V].LLTDTTFR.[D]		FALSE	1	1	3	Q9KWU4	Q9KWU4 [535-542]		0	966.525	Medium	Medium	1.77
	FALSE	High	[Q].ILVAQGHSLHSK.[K]		FALSE	1	1	2	Q9KWU4	Q9KWU4 [317-328]		0	1289.73	High	High	3.18
	FALSE	High	[N].IPFLENVAK.[H]		FALSE	1	1	2	Q9KWU4	Q9KWU4 [430-438]		0	1030.59	High	High	2.29
	FALSE	High	[E].ISDQDAVAYALYPK.[V]		FALSE	1	1	3	Q9KWU4	Q9KWU4 [970-983]		0	1553.78	High	High	3.66
	FALSE	High	[L].ISIGEPQPDATR.[V]		FALSE	1	1	1	Q9KWU4	Q9KWU4 [1031-1042]		0	1283.66	High	High	2.32
	FALSE	High	[K].LSTWALTFEQAAAK.[M]		FALSE	1	1	1	Q9KWU4	Q9KWU4 [400-413]		0	1536.81	High	High	2.74
	FALSE	Medium	[V].ITPYYDSLLVK.[L]		FALSE	1	1	1	Q9KWU4	Q9KWU4 [389-399]		0	1311.72	Medium	Medium	1.84
	FALSE	High	[R].IVRSESEVKEAYER.[A]		FALSE	1	1	1	Q9KWU4	Q9KWU4 [175-188]		2	1694.87	High	High	3.41
	FALSE	High	[A].LYMVQNNLTEK.[D]		FALSE	1	1	1	Q9KWU4	Q9KWU4 [887-897]		0	1352.69	High	High	2.6
	FALSE	High	[K].METTVQAPFSGT.[I]		FALSE	1	1	3	Q9KWU4	Q9KWU4 [1113-1124]		0	1268.58	High	High	3.12
	FALSE	Medium	[K].METTVQAPFSGT.[I]	1xOxidation [M1]	FALSE	1	1	1	Q9KWU4	Q9KWU4 [1113-1124]		0	1284.58	Medium	Medium	1.81
	FALSE	High	[K].METTVQAPFSGTIK.[Q]		FALSE	1	1	1	Q9KWU4	Q9KWU4 [1113-1126]		0	1509.76	High	High	3.07
	FALSE	High	[K].METTVQAPFSGTIK.[Q]	1xOxidation [M1]	FALSE	1	1	1	Q9KWU4	Q9KWU4 [1113-1126]		0	1525.76	High	High	3.47
	FALSE	High	[S].MPGTVIK.[V]		FALSE	1	1	2	Q9KWU4	Q9KWU4 [1084-1090]		0	745.428	High	High	1.65
	FALSE	High	[G].MTLAIDAVR.[D]		FALSE	1	1	4	Q9KWU4	Q9KWU4 [657-665]		0	989.545	High	High	2.49
	FALSE	High	[G].MTLAIDAVR.[D]	1xOxidation [M1]	FALSE	1	1	2	Q9KWU4	Q9KWU4 [657-665]		0	1005.54	High	High	2.19
	FALSE	High	[Y].MVQNNLTEK.[D]		FALSE	1	1	7	Q9KWU4	Q9KWU4 [889-897]		0	1076.54	High	High	2.61
	FALSE	Medium	[Y].MVQNNLTEK.[D]	1xDeamidated [N5]	FALSE	1	1	1	Q9KWU4	Q9KWU4 [889-897]		0	1077.52	Medium	Medium	1.9
	FALSE	High	[Y].MVQNNLTEK.[D]	1xOxidation [M1]	FALSE	1	1	9	Q9KWU4	Q9KWU4 [889-897]		0	1092.54	High	High	2.38
	FALSE	High	[Y].MVQNNLTEKDVYEK.[G]		FALSE	1	1	1	Q9KWU4	Q9KWU4 [889-902]		1	1710.84	High	High	2.76
	FALSE	High	[Y].MVQNNLTEKDVYEK.[G]	1xOxidation [M1]	FALSE	1	1	2	Q9KWU4	Q9KWU4 [889-902]		1	1726.83	High	High	3.14
	FALSE	High	[S].NAVGYTNYPDNVIK.[E]		FALSE	1	1	2	Q9KWU4	Q9KWU4 [618-631]		0	1567.78	High	High	4
	FALSE	High	[S].NAVGYTNYPDNVIK.[E]	1xDeamidated [N1]	FALSE	1	1	2	Q9KWU4	Q9KWU4 [618-631]		0	1568.76	High	High	3.16
	FALSE	High	[V].NDMFGDIVK.[V]		FALSE	1	1	9	Q9KWU4	Q9KWU4 [866-874]		0	1038.49	High	High	2.27
	FALSE	Medium	[V].NDMFGDIVK.[V]	1xDeamidated [N1]	FALSE	1	1	2	Q9KWU4	Q9KWU4 [866-874]		0	1039.48	Medium	Medium	2.02
	FALSE	High	[V].NDMFGDIVK.[V]	1xOxidation [M3]	FALSE	1	1	3	Q9KWU4	Q9KWU4 [866-874]		0	1054.49	High	High	2.67
	FALSE	High	[V].NDMFGDIVK.[V]	1xDeamidated [N1]; 1xOxidation [M3]	FALSE	1	1	1	Q9KWU4	Q9KWU4 [866-874]		0	1055.47	High	High	2.26
	FALSE	High	[N].NEFYFIEVNPR.[V]		FALSE	1	1	2	Q9KWU4	Q9KWU4 [286-296]		0	1427.7	High	High	2.83
	FALSE	High	[K].NGEPIQTGDLLL.[E]		FALSE	1	1	7	Q9KWU4	Q9KWU4 [1132-1143]		0	1269.67	High	High	2.79
	FALSE	High	[K].NGEPIQTGDLLL.[E]	1xDeamidated [N1]	FALSE	1	1	7	Q9KWU4	Q9KWU4 [1132-1143]		0	1270.65	High	High	2.72
	FALSE	High	[K].NGEPIQTGDLLLEIEK.[A]		FALSE	1	1	7	Q9KWU4	Q9KWU4 [1132-1147]		0	1768.93	High	High	4.11
	FALSE	High	[K].NGEPIQTGDLLLEIEK.[A]	1xDeamidated [N1]	FALSE	1	1	22	Q9KWU4	Q9KWU4 [1132-1147]		0	1769.92	High	High	4.35
	FALSE	High	[K].NGEPIQTGDLLLEIEKA.[-]		FALSE	1	1	9	Q9KWU4	Q9KWU4 [1132-1148]		1	1839.97	High	High	4.39
	FALSE	High	[K].NGEPIQTGDLLLEIEKA.[-]	1xDeamidated [N1]	FALSE	1	1	9	Q9KWU4	Q9KWU4 [1132-1148]		1	1840.95	High	High	4.78
	FALSE	Medium	[V].NGFPGIGK.[K]	1xDeamidated [N1]	FALSE	1	1	1	Q9KWU4	Q9KWU4 [481-488]		0	790.409	Medium	Medium	1.72
	FALSE	Medium	[A].NGYPIIIK.[A]		FALSE	1	1	3	Q9KWU4	Q9KWU4 [156-163]		0	917.545	Medium	Medium	2.04
	FALSE	Medium	[A].NGYPIIIK.[A]	1xDeamidated [N1]	FALSE	1	1	2	Q9KWU4	Q9KWU4 [156-163]		0	918.529	Medium	Medium	1.82
	FALSE	High	[R].NKVDAIHPG.[Y]		FALSE	1	1	3	Q9KWU4	Q9KWU4 [78-86]		1	950.505	High	High	2.52
	FALSE	High	[R].NKVDAIHPGY.[G]		FALSE	1	1	1	Q9KWU4	Q9KWU4 [78-87]		1	1113.57	High	High	2.46
	FALSE	High	[R].NKVDAIHPGYG.[F]		FALSE	1	1	1	Q9KWU4	Q9KWU4 [78-88]		1	1170.59	High	High	3.09
	FALSE	High	[R].NKVDAIHPGYGF.[L]		FALSE	1	1	2	Q9KWU4	Q9KWU4 [78-89]		1	1317.66	High	High	3.07
	FALSE	High	[R].NKVDAIHPGYGFL.[S]		FALSE	1	1	4	Q9KWU4	Q9KWU4 [78-90]		1	1430.74	High	High	3.69
	FALSE	High	[R].NKVDAIHPGYGFL.[S]	1xDeamidated [N1]	FALSE	1	1	2	Q9KWU4	Q9KWU4 [78-90]		1	1431.73	High	High	3.55
	FALSE	High	[R].NKVDAIHPGYGFLS.[E]		FALSE	1	1	1	Q9KWU4	Q9KWU4 [78-91]		1	1517.77	High	High	4.3
	FALSE	High	[R].NKVDAIHPGYGFLSE.[N]		FALSE	1	1	6	Q9KWU4	Q9KWU4 [78-92]		1	1646.82	High	High	3.97
	FALSE	High	[R].NKVDAIHPGYGFLSEN.[I]		FALSE	1	1	4	Q9KWU4	Q9KWU4 [78-93]		1	1760.86	High	High	4
	FALSE	High	[G].NIGQPHGGFPEK.[L]		FALSE	1	1	8	Q9KWU4	Q9KWU4 [919-930]		0	1280.64	High	High	3.24
	FALSE	High	[T].NIPFLENVAK.[H]		FALSE	1	1	6	Q9KWU4	Q9KWU4 [429-438]		0	1144.64	High	High	2.4
	FALSE	High	[N].NLTEKDVYEK.[G]		FALSE	1	1	3	Q9KWU4	Q9KWU4 [893-902]		1	1238.63	High	High	3.31
	FALSE	High	[A].NNEFYFIEVNPR.[V]		FALSE	1	1	8	Q9KWU4	Q9KWU4 [285-296]		0	1541.74	High	High	3.28
	FALSE	High	[A].NNEFYFIEVNPR.[V]	1xDeamidated [N1]	FALSE	1	1	2	Q9KWU4	Q9KWU4 [285-296]		0	1542.72	High	High	3.24
	FALSE	High	[Q].NNLTEKDVYEK.[G]		FALSE	1	1	6	Q9KWU4	Q9KWU4 [892-902]		1	1352.67	High	High	3.9
	FALSE	High	[Q].NNLTEKDVYEK.[G]	1xDeamidated [N1]	FALSE	1	1	1	Q9KWU4	Q9KWU4 [892-902]		1	1353.65	High	High	2.67
	FALSE	High	[T].NPSHIAASMPGTVIK.[V]		FALSE	1	1	1	Q9KWU4	Q9KWU4 [1076-1090]		0	1522.8	High	High	3.57
	FALSE	High	[T].NPSHIAASMPGTVIK.[V]	1xOxidation [M9]	FALSE	1	1	2	Q9KWU4	Q9KWU4 [1076-1090]		0	1538.8	High	High	4.04
	FALSE	High	[A].NRGEIAIR.[I]		FALSE	1	1	3	Q9KWU4	Q9KWU4 [13-20]		1	928.532	High	High	2.47
	FALSE	High	[K].NVNYINAGTVE.[F]		FALSE	1	1	5	Q9KWU4	Q9KWU4 [270-280]		0	1193.58	High	High	3.24
	FALSE	High	[K].NVNYINAGTVEF.[L]		FALSE	1	1	1	Q9KWU4	Q9KWU4 [270-281]		0	1340.65	High	High	2.6
	FALSE	High	[K].NVNYINAGTVEFL.[V]		FALSE	1	1	8	Q9KWU4	Q9KWU4 [270-282]		0	1453.73	High	High	3.19
	FALSE	High	[K].NVNYINAGTVEFL.[V]	1xDeamidated [N6]	FALSE	1	1	1	Q9KWU4	Q9KWU4 [270-282]		0	1454.72	High	High	3.13
	FALSE	High	[K].NVNYINAGTVEFLVA.[N]		FALSE	1	1	1	Q9KWU4	Q9KWU4 [270-284]		0	1623.84	High	High	2.18
	FALSE	High	[G].NVTVNGFPGIGK.[K]		FALSE	1	1	3	Q9KWU4	Q9KWU4 [477-488]		0	1202.65	High	High	2.79
	FALSE	High	[G].NVTVNGFPGIGK.[K]	1xDeamidated [N5]	FALSE	1	1	1	Q9KWU4	Q9KWU4 [477-488]		0	1203.64	High	High	2.71
	FALSE	High	[G].NVTVNGFPGIGKK.[E]		FALSE	1	1	1	Q9KWU4	Q9KWU4 [477-489]		1	1330.75	High	High	2.48
	FALSE	High	[G].NVTVNGFPGIGKK.[E]	1xDeamidated [N5]	FALSE	1	1	1	Q9KWU4	Q9KWU4 [477-489]		1	1331.73	High	High	2.08
	FALSE	High	[K].PAFDKPLGVK.[V]		FALSE	1	1	4	Q9KWU4	Q9KWU4 [492-501]		0	1071.62	High	High	2.87
	FALSE	High	[R].PGELLEPVSFEAIK.[Q]		FALSE	1	1	3	Q9KWU4	Q9KWU4 [946-959]		0	1528.83	High	High	3.44
	FALSE	High	[Q].PHGGFPEK.[L]		FALSE	1	1	2	Q9KWU4	Q9KWU4 [923-930]		0	868.431	High	High	2.54
	FALSE	High	[K].PQAAYELVSALK.[E]		FALSE	1	1	3	Q9KWU4	Q9KWU4 [720-731]		0	1289.71	High	High	3.61
	FALSE	High	[D].PQNDFMPDTGK.[I]		FALSE	1	1	1	Q9KWU4	Q9KWU4 [354-364]		0	1249.55	High	High	3.25
	FALSE	High	[D].PQNDFMPDTGK.[I]	1xOxidation [M6]	FALSE	1	1	4	Q9KWU4	Q9KWU4 [354-364]		0	1265.55	High	High	3.18
	FALSE	Medium	[Q].PREVVIKDESIK.[S]		FALSE	1	1	1	Q9KWU4	Q9KWU4 [1052-1063]		2	1412.81	Medium	Medium	1.97
	FALSE	High	[N].PSHIAASMPGTVIK.[V]		FALSE	1	1	2	Q9KWU4	Q9KWU4 [1077-1090]		0	1408.76	High	High	4.02
	FALSE	High	[N].PSHIAASMPGTVIK.[V]	1xOxidation [M8]	FALSE	1	1	5	Q9KWU4	Q9KWU4 [1077-1090]		0	1424.76	High	High	3.96
	FALSE	Medium	[G].QANGYPIIIK.[A]		FALSE	1	1	1	Q9KWU4	Q9KWU4 [154-163]		0	1116.64	Medium	Medium	1.89
	FALSE	High	[D].QDAVAYALYPK.[V]		FALSE	1	1	1	Q9KWU4	Q9KWU4 [973-983]		0	1238.64	High	High	2.6
	FALSE	High	[K].QEFKEQHNL.[E]		FALSE	1	1	3	Q9KWU4	Q9KWU4 [960-968]		1	1172.57	High	High	2.21
	FALSE	High	[E].QFGQANGYPIIIK.[A]		FALSE	1	1	2	Q9KWU4	Q9KWU4 [151-163]		0	1448.79	High	High	3.12
	FALSE	High	[E].QFGQANGYPIIIK.[A]	1xDeamidated [N6]	FALSE	1	1	1	Q9KWU4	Q9KWU4 [151-163]		0	1449.77	High	High	3.45
	FALSE	High	[F].QGAVITPYYDSLLVK.[L]		FALSE	1	1	2	Q9KWU4	Q9KWU4 [385-399]		0	1666.91	High	High	2.63
	FALSE	High	[K].QGNVVHLF.[E]		FALSE	1	1	7	Q9KWU4	Q9KWU4 [223-230]		0	913.489	High	High	2.26
	FALSE	High	[K].QGNVVHLF.[E]	1xDeamidated [N3]	FALSE	1	1	1	Q9KWU4	Q9KWU4 [223-230]		0	914.473	High	High	2.18
	FALSE	High	[K].QGNVVHLFE.[R]		FALSE	1	1	2	Q9KWU4	Q9KWU4 [223-231]		0	1042.53	High	High	2.57
	FALSE	High	[K].QGNVVHLFER.[D]		FALSE	1	1	2	Q9KWU4	Q9KWU4 [223-232]		0	1198.63	High	High	2.76
	FALSE	High	[K].QGNVVHLFER.[D]	1xDeamidated [Q1]	FALSE	1	1	2	Q9KWU4	Q9KWU4 [223-232]		0	1199.62	High	High	2.87
	FALSE	High	[T].QILVAQGHSLHSK.[K]		FALSE	1	1	1	Q9KWU4	Q9KWU4 [316-328]		0	1417.79	High	High	3.62
	FALSE	High	[V].QNNLTEKDVYEK.[G]		FALSE	1	1	1	Q9KWU4	Q9KWU4 [891-902]		1	1480.73	High	High	2.85
	FALSE	High	[K].QSAQSGIDVFR.[I]		FALSE	1	1	5	Q9KWU4	Q9KWU4 [636-646]		0	1207.61	High	High	2.94
	FALSE	High	[K].QSAQSGIDVFR.[I]	1xDeamidated [Q1]	FALSE	1	1	2	Q9KWU4	Q9KWU4 [636-646]		0	1208.59	High	High	2.41
	FALSE	Medium	[A].QSGIDVFR.[I]		FALSE	1	1	2	Q9KWU4	Q9KWU4 [639-646]		0	921.479	Medium	Medium	1.73
	FALSE	High	[V].QTQILVAQGHSLHSK.[K]		FALSE	1	1	1	Q9KWU4	Q9KWU4 [314-328]		0	1646.9	High	High	3.71
	FALSE	Medium	[S].QYWESVRK.[Y]		FALSE	1	1	1	Q9KWU4	Q9KWU4 [806-813]		1	1095.56	Medium	Medium	1.99
	FALSE	High	[R].RCEEEGIVFIGPK.[S]		FALSE	1	1	3	Q9KWU4	Q9KWU4 [99-111]		1	1476.75	High	High	3.15
	FALSE	High	[P].REVVIKDESIK.[S]		FALSE	1	1	2	Q9KWU4	Q9KWU4 [1053-1063]		2	1315.76	High	High	2.56
	FALSE	High	[N].RGEIAIR.[I]		FALSE	1	1	3	Q9KWU4	Q9KWU4 [14-20]		1	814.489	High	High	2.18
	FALSE	High	[K].RLEDLRK.[E]		FALSE	1	1	5	Q9KWU4	Q9KWU4 [597-603]		2	929.553	High	High	2.38
	FALSE	Medium	[R].RPEMNVQ.[G]		FALSE	1	1	1	Q9KWU4	Q9KWU4 [793-799]		0	873.425	Medium	Medium	1.86
	FALSE	High	[R].RPEMNVQGVE.[L]	1xOxidation [M4]	FALSE	1	1	1	Q9KWU4	Q9KWU4 [793-802]		0	1174.55	High	High	2.17
	FALSE	Medium	[R].RPEMNVQGVEL.[L]		FALSE	1	1	1	Q9KWU4	Q9KWU4 [793-803]		0	1271.64	Medium	Medium	2.03
	FALSE	High	[R].RPEMNVQGVELL.[S]		FALSE	1	1	5	Q9KWU4	Q9KWU4 [793-804]		0	1384.73	High	High	2.74
	FALSE	High	[R].RPEMNVQGVELL.[S]	1xOxidation [M4]	FALSE	1	1	4	Q9KWU4	Q9KWU4 [793-804]		0	1400.72	High	High	2.87
	FALSE	High	[R].RPEMNVQGVELLS.[Q]		FALSE	1	1	2	Q9KWU4	Q9KWU4 [793-805]		0	1471.76	High	High	2.67
	FALSE	High	[R].RPEMNVQGVELLS.[Q]	1xOxidation [M4]	FALSE	1	1	2	Q9KWU4	Q9KWU4 [793-805]		0	1487.75	High	High	2.58
	FALSE	High	[R].RPEMNVQGVELLSQ.[Y]		FALSE	1	1	1	Q9KWU4	Q9KWU4 [793-806]		0	1599.82	High	High	3.54
	FALSE	High	[R].RPEMNVQGVELLSQ.[Y]	1xOxidation [M4]	FALSE	1	1	1	Q9KWU4	Q9KWU4 [793-806]		0	1615.81	High	High	3.06
	FALSE	High	[V].RSESEVKEAYER.[A]		FALSE	1	1	1	Q9KWU4	Q9KWU4 [177-188]		2	1482.72	High	High	2.39
	FALSE	High	[R].RVNDMFGDIVK.[V]		FALSE	1	1	4	Q9KWU4	Q9KWU4 [864-874]		1	1293.66	High	High	2.83
	FALSE	Medium	[R].RVNDMFGDIVK.[V]	1xOxidation [M5]	FALSE	1	1	1	Q9KWU4	Q9KWU4 [864-874]		1	1309.66	Medium	Medium	1.86
	FALSE	High	[Q].SAQSGIDVFR.[I]		FALSE	1	1	5	Q9KWU4	Q9KWU4 [637-646]		0	1079.55	High	High	2.54
	FALSE	High	[I].SDQDAVAYALYPK.[V]		FALSE	1	1	3	Q9KWU4	Q9KWU4 [971-983]		0	1440.7	High	High	3.18
	FALSE	Medium	[Y].SEFESGMK.[S]		FALSE	1	1	3	Q9KWU4	Q9KWU4 [816-823]		0	914.392	Medium	Medium	2.04
	FALSE	Medium	[K].SEHLDMFGD.[K]		FALSE	1	1	2	Q9KWU4	Q9KWU4 [112-120]		0	1050.42	Medium	Medium	2.01
	FALSE	High	[K].SEHLDMFGDK.[V]		FALSE	1	1	2	Q9KWU4	Q9KWU4 [112-121]		0	1178.51	High	High	2.67
	FALSE	High	[K].SEHLDMFGDK.[V]	1xOxidation [M6]	FALSE	1	1	6	Q9KWU4	Q9KWU4 [112-121]		0	1194.51	High	High	2.57
	FALSE	Medium	[K].SEHLDMFGDKVK.[A]	1xOxidation [M6]	FALSE	1	1	2	Q9KWU4	Q9KWU4 [112-123]		1	1421.67	Medium	Medium	2.01
	FALSE	High	[L].SENIHFAR.[R]		FALSE	1	1	9	Q9KWU4	Q9KWU4 [91-98]		0	973.485	High	High	2.43
	FALSE	High	[R].SESEVKEAYER.[A]		FALSE	1	1	3	Q9KWU4	Q9KWU4 [178-188]		1	1326.62	High	High	2.91
	FALSE	High	[R].SGGGFGVR.[L]		FALSE	1	1	5	Q9KWU4	Q9KWU4 [370-377]		0	736.374	High	High	2.15
	FALSE	Medium	[Q].SGIDVFR.[I]		FALSE	1	1	1	Q9KWU4	Q9KWU4 [640-646]		0	793.42	Medium	Medium	1.44
	FALSE	High	[I].SIGEPQPDATR.[V]		FALSE	1	1	8	Q9KWU4	Q9KWU4 [1032-1042]		0	1170.57	High	High	2.81
	FALSE	High	[A].SMPGTVIK.[V]		FALSE	1	1	4	Q9KWU4	Q9KWU4 [1083-1090]		0	832.46	High	High	1.84
	FALSE	High	[S].SNAVGYTNYPDNVIK.[E]		FALSE	1	1	12	Q9KWU4	Q9KWU4 [617-631]		0	1654.81	High	High	4.13
	FALSE	High	[S].SNAVGYTNYPDNVIK.[E]	1xDeamidated [N2]	FALSE	1	1	2	Q9KWU4	Q9KWU4 [617-631]		0	1655.79	High	High	3.93
	FALSE	High	[K].SPHTEIYEH.[E]		FALSE	1	1	5	Q9KWU4	Q9KWU4 [824-832]		0	1112.5	High	High	2.82
	FALSE	Medium	[K].SPHTEIYEHEMPGGQYSN.[L]	1xOxidation [M11]	FALSE	1	1	1	Q9KWU4	Q9KWU4 [824-841]		0	2091.87	Medium	Medium	1.99
	FALSE	High	[K].SPHTEIYEHEMPGGQYSNL.[Q]		FALSE	1	1	8	Q9KWU4	Q9KWU4 [824-842]		0	2188.96	High	High	3.43
	FALSE	High	[K].SPHTEIYEHEMPGGQYSNLQ.[Q]		FALSE	1	1	5	Q9KWU4	Q9KWU4 [824-843]		0	2317.02	High	High	4.19
	FALSE	High	[K].SPHTEIYEHEMPGGQYSNLQQQ.[A]		FALSE	1	1	3	Q9KWU4	Q9KWU4 [824-845]		0	2573.14	High	High	4.46
	FALSE	Medium	[K].SPHTEIYEHEMPGGQYSNLQQQAK.[G]		FALSE	1	1	1	Q9KWU4	Q9KWU4 [824-847]		0	2772.27	Medium	Medium	2.18
	FALSE	High	[K].SPHTEIYEHEMPGGQYSNLQQQAK.[G]	1xOxidation [M11]	FALSE	1	1	1	Q9KWU4	Q9KWU4 [824-847]		0	2788.26	High	High	3.46
	FALSE	High	[L].SQYWESVRK.[Y]		FALSE	1	1	4	Q9KWU4	Q9KWU4 [805-813]		1	1182.59	High	High	2.38
	FALSE	High	[R].SSNAVGYTNYPDNVIK.[E]		FALSE	1	1	27	Q9KWU4	Q9KWU4 [616-631]		0	1741.84	High	High	3.91
	FALSE	High	[R].SSNAVGYTNYPDNVIK.[E]	1xDeamidated [N]	FALSE	1	1	10	Q9KWU4	Q9KWU4 [616-631]		0	1742.82	High	High	3.95
	FALSE	High	[R].SSNAVGYTNYPDNVIKE.[F]		FALSE	1	1	2	Q9KWU4	Q9KWU4 [616-632]		1	1870.88	High	High	3.75
	FALSE	High	[L].STWALTFEQAAAK.[M]		FALSE	1	1	5	Q9KWU4	Q9KWU4 [401-413]		0	1423.72	High	High	2.72
	FALSE	High	[K].SVLLTDTTFR.[D]		FALSE	1	1	4	Q9KWU4	Q9KWU4 [533-542]		0	1152.63	High	High	2.57
	FALSE	High	[T].TEDPQNDFMPDTGK.[I]		FALSE	1	1	3	Q9KWU4	Q9KWU4 [351-364]		0	1594.67	High	High	3.24
	FALSE	Medium	[L].TFEQAAAK.[M]		FALSE	1	1	1	Q9KWU4	Q9KWU4 [406-413]		0	865.441	Medium	Medium	1.74
	FALSE	High	[H].THDTSGNGIYMYAK.[A]	1xOxidation [M11]	FALSE	1	1	1	Q9KWU4	Q9KWU4 [742-755]		0	1573.7	High	High	3.92
	FALSE	High	[R].TKYDLA.[Y]		FALSE	1	1	1	Q9KWU4	Q9KWU4 [687-692]		1	710.372	High	High	1.75
	FALSE	Medium	[R].TKYDLAYY.[T]		FALSE	1	1	2	Q9KWU4	Q9KWU4 [687-694]		1	1036.5	Medium	Medium	1.94
	FALSE	High	[R].TKYDLAYYT.[S]		FALSE	1	1	4	Q9KWU4	Q9KWU4 [687-695]		1	1137.55	High	High	2.37
	FALSE	High	[R].TKYDLAYYTS.[M]		FALSE	1	1	4	Q9KWU4	Q9KWU4 [687-696]		1	1224.58	High	High	2.15
	FALSE	Medium	[R].TKYDLAYYTSM.[A]		FALSE	1	1	2	Q9KWU4	Q9KWU4 [687-697]		1	1355.62	Medium	Medium	1.92
	FALSE	High	[R].TKYDLAYYTSM.[A]	1xOxidation [M11]	FALSE	1	1	2	Q9KWU4	Q9KWU4 [687-697]		1	1371.61	High	High	2.76
	FALSE	High	[R].TKYDLAYYTSMAK.[E]		FALSE	1	1	5	Q9KWU4	Q9KWU4 [687-699]		1	1554.75	High	High	3.81
	FALSE	High	[R].TKYDLAYYTSMAK.[E]	1xOxidation [M11]	FALSE	1	1	1	Q9KWU4	Q9KWU4 [687-699]		1	1570.75	High	High	3.8
	FALSE	Medium	[M].TLAIDAVR.[D]		FALSE	1	1	1	Q9KWU4	Q9KWU4 [658-665]		0	858.504	Medium	Medium	1.97
	FALSE	High	[M].TLGEEIEVEIER.[G]		FALSE	1	1	2	Q9KWU4	Q9KWU4 [1011-1022]		0	1416.72	High	High	3.34
	FALSE	High	[K].TNIPFLE.[N]		FALSE	1	1	4	Q9KWU4	Q9KWU4 [428-434]		0	833.44	High	High	2.24
	FALSE	High	[K].TNIPFLENVAK.[H]		FALSE	1	1	12	Q9KWU4	Q9KWU4 [428-438]		0	1245.68	High	High	2.43
	FALSE	High	[R].TNPSHIAASMPGTVIK.[V]		FALSE	1	1	10	Q9KWU4	Q9KWU4 [1075-1090]		0	1623.85	High	High	4.44
	FALSE	High	[R].TNPSHIAASMPGTVIK.[V]	1xOxidation [M10]	FALSE	1	1	7	Q9KWU4	Q9KWU4 [1075-1090]		0	1639.85	High	High	4.54
	FALSE	High	[T].TPELFNFPK.[Q]		FALSE	1	1	2	Q9KWU4	Q9KWU4 [455-463]		0	1092.57	High	High	2.72
	FALSE	High	[I].TPYYDSLLVK.[L]		FALSE	1	1	7	Q9KWU4	Q9KWU4 [390-399]		0	1198.64	High	High	2.81
	FALSE	Medium	[L].TSQPSASGFYHAMEGNDR.[R]		FALSE	1	1	1	Q9KWU4	Q9KWU4 [775-792]		0	1954.83	Medium	Medium	1.79
	FALSE	High	[L].TSQPSASGFYHAMEGNDR.[R]	1xOxidation [M13]	FALSE	1	1	2	Q9KWU4	Q9KWU4 [775-792]		0	1970.83	High	High	2.22
	FALSE	High	[V].TTEDPQNDFMPDTGK.[I]		FALSE	1	1	6	Q9KWU4	Q9KWU4 [350-364]		0	1695.72	High	High	3.64
	FALSE	High	[V].TTEDPQNDFMPDTGK.[I]	1xDeamidated [N/Q]	FALSE	1	1	2	Q9KWU4	Q9KWU4 [350-364]		0	1696.7	High	High	3.45
	FALSE	High	[V].TTEDPQNDFMPDTGK.[I]	1xOxidation [M10]	FALSE	1	1	1	Q9KWU4	Q9KWU4 [350-364]		0	1711.71	High	High	3.9
	FALSE	High	[K].TTESYGDISVL.[D]		FALSE	1	1	1	Q9KWU4	Q9KWU4 [991-1001]		0	1184.57	High	High	1.89
	FALSE	Medium	[K].TTESYGDISVLD.[T]		FALSE	1	1	1	Q9KWU4	Q9KWU4 [991-1002]		0	1299.6	Medium	Medium	1.93
	FALSE	High	[K].TTESYGDISVLDTPT.[F]		FALSE	1	1	2	Q9KWU4	Q9KWU4 [991-1005]		0	1598.74	High	High	2.52
	FALSE	High	[K].TTESYGDISVLDTPTFF.[Y]		FALSE	1	1	1	Q9KWU4	Q9KWU4 [991-1007]		0	1892.88	High	High	2.69
	FALSE	High	[K].TTESYGDISVLDTPTFFYGM.[T]		FALSE	1	1	2	Q9KWU4	Q9KWU4 [991-1010]		0	2244.01	High	High	3.73
	FALSE	High	[K].TTESYGDISVLDTPTFFYGM.[T]	1xOxidation [M20]	FALSE	1	1	2	Q9KWU4	Q9KWU4 [991-1010]		0	2260	High	High	2.69
	FALSE	Medium	[D].TTPELFNFPK.[Q]		FALSE	1	1	2	Q9KWU4	Q9KWU4 [454-463]		0	1193.62	Medium	Medium	1.98
	FALSE	High	[E].TTVQAPFSGTIK.[Q]		FALSE	1	1	8	Q9KWU4	Q9KWU4 [1115-1126]		0	1249.68	High	High	2.98
	FALSE	High	[E].TTVQAPFSGTIK.[Q]	1xDeamidated [Q4]	FALSE	1	1	1	Q9KWU4	Q9KWU4 [1115-1126]		0	1250.66	High	High	2.27
	FALSE	Medium	[R].TVAVYSK.[E]		FALSE	1	1	1	Q9KWU4	Q9KWU4 [32-38]		0	767.43	Medium	Medium	1.76
	FALSE	High	[R].TVAVYSKEDSGSYHR.[Y]		FALSE	1	1	2	Q9KWU4	Q9KWU4 [32-46]		1	1698.81	High	High	3.11
	FALSE	High	[V].TVNGFPGIGK.[K]		FALSE	1	1	3	Q9KWU4	Q9KWU4 [479-488]		0	989.541	High	High	2.23
	FALSE	Medium	[V].TVNGFPGIGK.[K]	1xDeamidated [N3]	FALSE	1	1	1	Q9KWU4	Q9KWU4 [479-488]		0	990.525	Medium	Medium	2
	FALSE	High	[T].TVQAPFSGTIK.[Q]		FALSE	1	1	3	Q9KWU4	Q9KWU4 [1116-1126]		0	1148.63	High	High	2.58
	FALSE	High	[S].TWALTFEQAAAK.[M]		FALSE	1	1	3	Q9KWU4	Q9KWU4 [402-413]		0	1336.69	High	High	2.66
	FALSE	High	[L].TYIGNVTVNGFPGIGK.[K]		FALSE	1	1	4	Q9KWU4	Q9KWU4 [473-488]		0	1636.87	High	High	3.75
	FALSE	High	[L].TYIGNVTVNGFPGIGK.[K]	1xDeamidated [N9]	FALSE	1	1	2	Q9KWU4	Q9KWU4 [473-488]		0	1637.85	High	High	3.29
	FALSE	High	[L].TYIGNVTVNGFPGIGKK.[E]		FALSE	1	1	3	Q9KWU4	Q9KWU4 [473-489]		1	1764.96	High	High	4.11
	FALSE	High	[L].VANNEFYFIEVNPR.[V]		FALSE	1	1	7	Q9KWU4	Q9KWU4 [283-296]		0	1711.84	High	High	3.54
	FALSE	High	[L].VANRGEIAIR.[I]		FALSE	1	1	1	Q9KWU4	Q9KWU4 [11-20]		1	1098.64	High	High	2.61
	FALSE	Medium	[E].VAPSVSLSPELR.[D]		FALSE	1	1	1	Q9KWU4	Q9KWU4 [246-257]		0	1254.71	Medium	Medium	1.85
	FALSE	High	[K].VDAIHPGYGF.[L]		FALSE	1	1	1	Q9KWU4	Q9KWU4 [80-89]		0	1075.52	High	High	2.19
	FALSE	High	[K].VDAIHPGYGFL.[S]		FALSE	1	1	10	Q9KWU4	Q9KWU4 [80-90]		0	1188.6	High	High	3.09
	FALSE	High	[K].VDAIHPGYGFLS.[E]		FALSE	1	1	2	Q9KWU4	Q9KWU4 [80-91]		0	1275.64	High	High	2.93
	FALSE	High	[K].VDAIHPGYGFLSE.[N]		FALSE	1	1	6	Q9KWU4	Q9KWU4 [80-92]		0	1404.68	High	High	3.58
	FALSE	High	[K].VDAIHPGYGFLSEN.[I]		FALSE	1	1	2	Q9KWU4	Q9KWU4 [80-93]		0	1518.72	High	High	2.7
	FALSE	High	[K].VDAIHPGYGFLSENI.[H]		FALSE	1	1	1	Q9KWU4	Q9KWU4 [80-94]		0	1631.81	High	High	3.32
	FALSE	High	[K].VDAIHPGYGFLSENIH.[F]		FALSE	1	1	3	Q9KWU4	Q9KWU4 [80-95]		0	1768.87	High	High	3.66
	FALSE	High	[K].VDVDQQPAR.[G]		FALSE	1	1	10	Q9KWU4	Q9KWU4 [502-510]		0	1027.52	High	High	2.47
	FALSE	High	[K].VDVDQQPAR.[G]	1xDeamidated [Q]	FALSE	1	1	3	Q9KWU4	Q9KWU4 [502-510]		0	1028.5	High	High	2.53
	FALSE	High	[K].VDVDQQPARGTK.[Q]		FALSE	1	1	1	Q9KWU4	Q9KWU4 [502-513]		1	1313.68	High	High	2.6
	FALSE	High	[G].VELLSQYWESVR.[K]		FALSE	1	1	1	Q9KWU4	Q9KWU4 [801-812]		0	1508.77	High	High	3.27
	FALSE	High	[V].VGDMALYMVQNNLTEK.[D]		FALSE	1	1	4	Q9KWU4	Q9KWU4 [882-897]		0	1825.88	High	High	3.47
	FALSE	High	[V].VGDMALYMVQNNLTEK.[D]	1xOxidation [M]	FALSE	1	1	5	Q9KWU4	Q9KWU4 [882-897]		0	1841.88	High	High	3.56
	FALSE	High	[V].VGDMALYMVQNNLTEK.[D]	2xOxidation [M4; M8]	FALSE	1	1	1	Q9KWU4	Q9KWU4 [882-897]		0	1857.87	High	High	3.88
	FALSE	High	[A].VGYTNYPDNVIK.[E]		FALSE	1	1	2	Q9KWU4	Q9KWU4 [620-631]		0	1382.7	High	High	2.91
	FALSE	High	[K].VLAEAGTK.[V]		FALSE	1	1	39	Q9KWU4	Q9KWU4 [1091-1098]		0	788.451	High	High	2.11
	FALSE	High	[K].VIEVAPSVSL.[S]		FALSE	1	1	2	Q9KWU4	Q9KWU4 [243-252]		0	1013.59	High	High	2.47
	FALSE	High	[K].VIEVAPSVSLSPE.[L]		FALSE	1	1	1	Q9KWU4	Q9KWU4 [243-255]		0	1326.72	High	High	2.72
	FALSE	High	[K].VIEVAPSVSLSPELR.[D]		FALSE	1	1	12	Q9KWU4	Q9KWU4 [243-257]		0	1595.9	High	High	3.68
	FALSE	High	[V].VIKDESIK.[S]		FALSE	1	1	4	Q9KWU4	Q9KWU4 [1056-1063]		1	931.546	High	High	1.92
	FALSE	High	[S].VLLTDTTFR.[D]		FALSE	1	1	3	Q9KWU4	Q9KWU4 [534-542]		0	1065.59	High	High	2.37
	FALSE	High	[A].VITPYYDSLLVK.[L]		FALSE	1	1	1	Q9KWU4	Q9KWU4 [388-399]		0	1410.79	High	High	2.37
	FALSE	Medium	[K].VLVANRGE.[I]		FALSE	1	1	3	Q9KWU4	Q9KWU4 [9-16]		1	857.484	Medium	Medium	2
	FALSE	High	[R].VNDMFG.[D]		FALSE	1	1	2	Q9KWU4	Q9KWU4 [865-870]		0	682.286	High	High	1.61
	FALSE	High	[R].VNDMFGDIVK.[V]		FALSE	1	1	11	Q9KWU4	Q9KWU4 [865-874]		0	1137.56	High	High	2.57
	FALSE	High	[R].VNDMFGDIVK.[V]	1xDeamidated [N2]	FALSE	1	1	3	Q9KWU4	Q9KWU4 [865-874]		0	1138.54	High	High	2.5
	FALSE	High	[R].VNDMFGDIVK.[V]	1xOxidation [M4]	FALSE	1	1	7	Q9KWU4	Q9KWU4 [865-874]		0	1153.56	High	High	2.87
	FALSE	High	[R].VNDMFGDIVK.[V]	1xDeamidated [N2]; 1xOxidation [M4]	FALSE	1	1	1	Q9KWU4	Q9KWU4 [865-874]		0	1154.54	High	High	2.11
	FALSE	High	[T].VNGFPGIGK.[K]		FALSE	1	1	1	Q9KWU4	Q9KWU4 [480-488]		0	888.494	High	High	2.34
	FALSE	High	[T].VNGFPGIGK.[K]	1xDeamidated [N2]	FALSE	1	1	2	Q9KWU4	Q9KWU4 [480-488]		0	889.478	High	High	2.15
	FALSE	High	[T].VNGFPGIGKK.[E]		FALSE	1	1	5	Q9KWU4	Q9KWU4 [480-489]		1	1016.59	High	High	2.5
	FALSE	High	[K].VNKGDHLM.[I]		FALSE	1	1	2	Q9KWU4	Q9KWU4 [1099-1106]		1	913.456	High	High	2.12
	FALSE	High	[K].VNKGDHLMIN.[E]		FALSE	1	1	3	Q9KWU4	Q9KWU4 [1099-1108]		1	1140.58	High	High	2.55
	FALSE	High	[K].VNKGDHLMIN.[E]	1xOxidation [M8]	FALSE	1	1	5	Q9KWU4	Q9KWU4 [1099-1108]		1	1156.58	High	High	3.07
	FALSE	High	[K].VNKGDHLMINE.[A]		FALSE	1	1	6	Q9KWU4	Q9KWU4 [1099-1109]		1	1269.63	High	High	3.24
	FALSE	High	[K].VNKGDHLMINE.[A]	1xOxidation [M8]	FALSE	1	1	5	Q9KWU4	Q9KWU4 [1099-1109]		1	1285.62	High	High	3.13
	FALSE	High	[K].VNKGDHLMINEA.[M]		FALSE	1	1	1	Q9KWU4	Q9KWU4 [1099-1110]		1	1340.66	High	High	2.79
	FALSE	High	[K].VNKGDHLMINEA.[M]	1xOxidation [M8]	FALSE	1	1	3	Q9KWU4	Q9KWU4 [1099-1110]		1	1356.66	High	High	2.52
	FALSE	High	[K].VNKGDHLMINEAM.[K]	1xOxidation [M13]	FALSE	1	1	1	Q9KWU4	Q9KWU4 [1099-1111]		1	1487.7	High	High	3.41
	FALSE	High	[K].VNKGDHLMINEAM.[K]	2xOxidation [M8; M13]	FALSE	1	1	3	Q9KWU4	Q9KWU4 [1099-1111]		1	1503.69	High	High	3.35
	FALSE	High	[K].VNIPEQK.[D]		FALSE	1	1	11	Q9KWU4	Q9KWU4 [330-336]		0	827.462	High	High	2.09
	FALSE	High	[T].VQAPFSGTIK.[Q]		FALSE	1	1	4	Q9KWU4	Q9KWU4 [1117-1126]		0	1047.58	High	High	2.2
	FALSE	High	[M].VQNNLTEK.[D]		FALSE	1	1	26	Q9KWU4	Q9KWU4 [890-897]		0	945.5	High	High	2.39
	FALSE	High	[M].VQNNLTEKDVYEK.[G]		FALSE	1	1	3	Q9KWU4	Q9KWU4 [890-902]		1	1579.8	High	High	4.17
	FALSE	High	[R].VQVEHTIT.[E]		FALSE	1	1	1	Q9KWU4	Q9KWU4 [297-304]		0	926.494	High	High	1.65
	FALSE	Medium	[R].VQVEHTITE.[M]		FALSE	1	1	1	Q9KWU4	Q9KWU4 [297-305]		0	1055.54	Medium	Medium	1.88
	FALSE	High	[R].VQVEHTITEM.[I]	1xOxidation [M10]	FALSE	1	1	2	Q9KWU4	Q9KWU4 [297-306]		0	1202.57	High	High	2.85
	FALSE	High	[R].VQVEHTITEMIT.[G]		FALSE	1	1	2	Q9KWU4	Q9KWU4 [297-308]		0	1400.71	High	High	2.11
	FALSE	High	[R].VQVEHTITEMITGVDIVQTQIL.[V]		FALSE	1	1	1	Q9KWU4	Q9KWU4 [297-318]		0	2467.31	High	High	4.59
	FALSE	High	[R].VQVEHTITEMITGVDIVQTQIL.[V]	1xDeamidated [Q18]	FALSE	1	1	1	Q9KWU4	Q9KWU4 [297-318]		0	2468.3	High	High	3.53
	FALSE	Medium	[R].VTTEDPQNDFMP.[D]		FALSE	1	1	1	Q9KWU4	Q9KWU4 [349-360]		0	1393.59	Medium	Medium	1.86
	FALSE	Medium	[R].VTTEDPQNDFMPD.[T]		FALSE	1	1	1	Q9KWU4	Q9KWU4 [349-361]		0	1508.62	Medium	Medium	1.74
	FALSE	High	[R].VTTEDPQNDFMPD.[T]	1xOxidation [M11]	FALSE	1	1	1	Q9KWU4	Q9KWU4 [349-361]		0	1524.62	High	High	2.4
	FALSE	High	[R].VTTEDPQNDFMPDTGK.[I]		FALSE	1	1	8	Q9KWU4	Q9KWU4 [349-364]		0	1794.79	High	High	3.28
	FALSE	High	[R].VTTEDPQNDFMPDTGK.[I]	1xDeamidated [N/Q]	FALSE	1	1	3	Q9KWU4	Q9KWU4 [349-364]		0	1795.77	High	High	3.1
	FALSE	High	[R].VTTEDPQNDFMPDTGK.[I]	1xOxidation [M11]	FALSE	1	1	1	Q9KWU4	Q9KWU4 [349-364]		0	1810.78	High	High	3.23
	FALSE	High	[N].VTVNGFPGIGK.[K]		FALSE	1	1	2	Q9KWU4	Q9KWU4 [478-488]		0	1088.61	High	High	2.43
	FALSE	High	[N].VTVNGFPGIGK.[K]	1xDeamidated [N4]	FALSE	1	1	1	Q9KWU4	Q9KWU4 [478-488]		0	1089.59	High	High	2.11
	FALSE	High	[K].VVGDMAL.[Y]		FALSE	1	1	2	Q9KWU4	Q9KWU4 [881-887]		0	704.365	High	High	1.69
	FALSE	High	[K].VVGDMALY.[M]		FALSE	1	1	3	Q9KWU4	Q9KWU4 [881-888]		0	867.428	High	High	1.85
	FALSE	Medium	[K].VVGDMALYMVQ.[N]		FALSE	1	1	1	Q9KWU4	Q9KWU4 [881-891]		0	1225.6	Medium	Medium	1.81
	FALSE	High	[K].VVGDMALYMVQ.[N]	1xOxidation [M9]	FALSE	1	1	2	Q9KWU4	Q9KWU4 [881-891]		0	1241.59	High	High	2.33
	FALSE	Medium	[K].VVGDMALYMVQ.[N]	2xOxidation [M5; M9]	FALSE	1	1	1	Q9KWU4	Q9KWU4 [881-891]		0	1257.59	Medium	Medium	2.06
	FALSE	Medium	[K].VVGDMALYMVQN.[N]		FALSE	1	1	1	Q9KWU4	Q9KWU4 [881-892]		0	1339.64	Medium	Medium	1.98
	FALSE	High	[K].VVGDMALYMVQN.[N]	1xOxidation [M5]	FALSE	1	1	2	Q9KWU4	Q9KWU4 [881-892]		0	1355.63	High	High	2.17
	FALSE	High	[K].VVGDMALYMVQNN.[L]		FALSE	1	1	1	Q9KWU4	Q9KWU4 [881-893]		0	1453.68	High	High	3.14
	FALSE	High	[K].VVGDMALYMVQNN.[L]	1xOxidation [M9]	FALSE	1	1	1	Q9KWU4	Q9KWU4 [881-893]		0	1469.68	High	High	2.6
	FALSE	High	[K].VVGDMALYMVQNNLTEK.[D]		FALSE	1	1	4	Q9KWU4	Q9KWU4 [881-897]		0	1924.95	High	High	3.65
	FALSE	High	[K].VVGDMALYMVQNNLTEK.[D]	1xDeamidated [N12]	FALSE	1	1	1	Q9KWU4	Q9KWU4 [881-897]		0	1925.93	High	High	3.46
	FALSE	High	[K].VVGDMALYMVQNNLTEK.[D]	1xOxidation [M]	FALSE	1	1	12	Q9KWU4	Q9KWU4 [881-897]		0	1940.95	High	High	4.47
	FALSE	High	[K].VVGDMALYMVQNNLTEK.[D]	1xDeamidated [Q11]; 1xOxidation [M]	FALSE	1	1	2	Q9KWU4	Q9KWU4 [881-897]		0	1941.93	High	High	4.17
	FALSE	High	[K].VVGDMALYMVQNNLTEK.[D]	2xOxidation [M5; M9]	FALSE	1	1	8	Q9KWU4	Q9KWU4 [881-897]		0	1956.94	High	High	4.49
	FALSE	High	[E].VVIKDESIK.[S]		FALSE	1	1	6	Q9KWU4	Q9KWU4 [1055-1063]		1	1030.61	High	High	2.59
	FALSE	High	[R].VVYFELNGQPR.[E]		FALSE	1	1	11	Q9KWU4	Q9KWU4 [1043-1053]		0	1321.69	High	High	2.69
	FALSE	High	[R].VVYFELNGQPR.[E]	1xDeamidated [N7]	FALSE	1	1	3	Q9KWU4	Q9KWU4 [1043-1053]		0	1322.67	High	High	2.38
	FALSE	High	[V].VYFELNGQPR.[E]		FALSE	1	1	5	Q9KWU4	Q9KWU4 [1044-1053]		0	1222.62	High	High	2.78
	FALSE	High	[V].VYFELNGQPR.[E]	1xDeamidated [N6]	FALSE	1	1	1	Q9KWU4	Q9KWU4 [1044-1053]		0	1223.61	High	High	2.31
	FALSE	High	[T].WALTFEQAAAK.[M]		FALSE	1	1	1	Q9KWU4	Q9KWU4 [403-413]		0	1235.64	High	High	2.49
	FALSE	High	[M].WGGATFDVAYR.[F]		FALSE	1	1	1	Q9KWU4	Q9KWU4 [578-588]		0	1242.59	High	High	3.02
	FALSE	High	[K].YDLAYYTSMAK.[E]		FALSE	1	1	1	Q9KWU4	Q9KWU4 [689-699]		0	1325.61	High	High	2.98
	FALSE	High	[K].YDLAYYTSMAK.[E]	1xOxidation [M9]	FALSE	1	1	2	Q9KWU4	Q9KWU4 [689-699]		0	1341.6	High	High	2.37
	FALSE	Medium	[A].YELVSALK.[E]		FALSE	1	1	2	Q9KWU4	Q9KWU4 [724-731]		0	922.524	Medium	Medium	1.75
	FALSE	Medium	[V].YFELNGQPR.[E]		FALSE	1	1	1	Q9KWU4	Q9KWU4 [1045-1053]		0	1123.55	Medium	Medium	2.06
	FALSE	High	[V].YFELNGQPR.[E]	1xDeamidated [N5]	FALSE	1	1	8	Q9KWU4	Q9KWU4 [1045-1053]		0	1124.54	High	High	2.41
	FALSE	Medium	[R].YKADEAY.[L]		FALSE	1	1	1	Q9KWU4	Q9KWU4 [47-53]		1	859.383	Medium	Medium	1.8
	FALSE	High	[R].YKADEAYLVGE.[G]		FALSE	1	1	2	Q9KWU4	Q9KWU4 [47-57]		1	1257.6	High	High	2.47
	FALSE	High	[R].YKADEAYLVGEGK.[K]		FALSE	1	1	2	Q9KWU4	Q9KWU4 [47-59]		1	1442.72	High	High	3.93
	FALSE	High	[R].YKADEAYLVGEGKK.[P]		FALSE	1	1	2	Q9KWU4	Q9KWU4 [47-60]		2	1570.81	High	High	4.27
	FALSE	High	[T].YIGNVTVNGFPGIGK.[K]		FALSE	1	1	7	Q9KWU4	Q9KWU4 [474-488]		0	1535.82	High	High	3.51
	FALSE	High	[T].YIGNVTVNGFPGIGK.[K]	1xDeamidated [N8]	FALSE	1	1	4	Q9KWU4	Q9KWU4 [474-488]		0	1536.81	High	High	3.66
	FALSE	High	[T].YIGNVTVNGFPGIGKK.[E]		FALSE	1	1	1	Q9KWU4	Q9KWU4 [474-489]		1	1663.92	High	High	3.36
	FALSE	High	[L].YMVQNNLTEK.[D]	1xOxidation [M2]	FALSE	1	1	1	Q9KWU4	Q9KWU4 [888-897]		0	1255.6	High	High	2.51
	FALSE	High	[Y].YSEFESGMK.[S]		FALSE	1	1	4	Q9KWU4	Q9KWU4 [815-823]		0	1077.46	High	High	2.17
	FALSE	High	[Y].YSEFESGMK.[S]	1xOxidation [M8]	FALSE	1	1	3	Q9KWU4	Q9KWU4 [815-823]		0	1093.45	High	High	2.18
	FALSE	High	[C].YTGDILDKNR.[T]		FALSE	1	1	1	Q9KWU4	Q9KWU4 [677-686]		1	1194.61	High	High	2.39
	FALSE	High	[K].YYSEFESGMK.[S]	1xOxidation [M9]	FALSE	1	1	3	Q9KWU4	Q9KWU4 [814-823]		0	1256.51	High	High	2.4
FALSE	Master Protein	P49786	Biotin carboxyl carrier protein of acetyl-CoA carboxylase OS=Bacillus subtilis (strain 168) GN=accB PE=1 SV=2	65	FALSE	36	153	36	159	17.2	4.6	569.84	36	0	High	1
	Checked	Confidence	Annotated Sequence	Modifications	Contaminant	# Protein Groups	# Proteins	# PSMs	Master Protein Accessions	Positions in Master Proteins	Modifications in Master Proteins	# Missed Cleavages	Theo. MH+ [Da]	Found in Sample: [S1] 221102_DQ_458_Ba_1_Slot1-53_1_12700_6.0.313	Confidence (by Search Engine): Sequest HT	XCorr (by Search Engine): Sequest HT
	FALSE	High	[K].AIDESTIDEFVYENEGVSLK.[L]		FALSE	1	1	6	P49786	P49786 [13-32]		0	2258.07	High	High	4.05
	FALSE	High	[Q].APAAPVQAQAPQAVQPQAQQAAAPAQEAPK.[Q]		FALSE	1	1	1	P49786	P49786 [47-76]		0	2933.52	High	High	4.57
	FALSE	High	[Q].AQQAAAPAQEAPK.[Q]		FALSE	1	1	6	P49786	P49786 [64-76]		0	1280.66	High	High	3.64
	FALSE	High	[Y].ASSSPEAGPYVTAGSK.[V]		FALSE	1	1	2	P49786	P49786 [94-109]		0	1508.72	High	High	3.4
	FALSE	High	[Q].AVQPQAQQAAAPAQEAPK.[Q]		FALSE	1	1	7	P49786	P49786 [59-76]		0	1803.93	High	High	4.64
	FALSE	High	[D].EFVYENEGVSLK.[L]		FALSE	1	1	1	P49786	P49786 [21-32]		0	1413.69	High	High	2.16
	FALSE	High	[K].EIHELIK.[A]		FALSE	1	1	11	P49786	P49786 [6-12]		0	881.509	High	High	2.31
	FALSE	High	[E].FVYENEGVSLK.[L]		FALSE	1	1	1	P49786	P49786 [22-32]		0	1284.65	High	High	2.58
	FALSE	High	[K].HEAGTVQVM.[Q]		FALSE	1	1	1	P49786	P49786 [36-44]		0	971.461	High	High	2.45
	FALSE	Medium	[K].HEAGTVQVM.[Q]	1xOxidation [M9]	FALSE	1	1	1	P49786	P49786 [36-44]		0	987.456	Medium	Medium	2.03
	FALSE	High	[K].HEAGTVQVMQ.[Q]		FALSE	1	1	1	P49786	P49786 [36-45]		0	1099.52	High	High	2.33
	FALSE	High	[K].HEAGTVQVMQ.[Q]	1xOxidation [M9]	FALSE	1	1	3	P49786	P49786 [36-45]		0	1115.51	High	High	2.5
	FALSE	High	[K].HEAGTVQVMQQ.[A]		FALSE	1	1	1	P49786	P49786 [36-46]		0	1227.58	High	High	2.3
	FALSE	High	[K].HEAGTVQVMQQ.[A]	1xOxidation [M9]	FALSE	1	1	1	P49786	P49786 [36-46]		0	1243.57	High	High	2.17
	FALSE	Medium	[K].HEAGTVQVMQQAPAAPV.[Q]		FALSE	1	1	1	P49786	P49786 [36-52]		0	1733.86	Medium	Medium	1.96
	FALSE	High	[K].HEAGTVQVMQQAPAAPVQA.[Q]		FALSE	1	1	1	P49786	P49786 [36-54]		0	1932.96	High	High	3.25
	FALSE	High	[K].HEAGTVQVMQQAPAAPVQAQ.[A]		FALSE	1	1	1	P49786	P49786 [36-55]		0	2061.02	High	High	3.72
	FALSE	High	[K].HEAGTVQVMQQAPAAPVQAQAPQ.[A]		FALSE	1	1	2	P49786	P49786 [36-58]		0	2357.17	High	High	4.33
	FALSE	High	[K].HEAGTVQVMQQAPAAPVQAQAPQAVQPQ.[A]	1xOxidation [M9]	FALSE	1	1	1	P49786	P49786 [36-63]		0	2896.44	High	High	4.72
	FALSE	High	[K].HEAGTVQVMQQAPAAPVQAQAPQAVQPQAQ.[Q]		FALSE	1	1	1	P49786	P49786 [36-65]		0	3079.54	High	High	4.43
	FALSE	High	[K].HEAGTVQVMQQAPAAPVQAQAPQAVQPQAQ.[Q]	1xOxidation [M9]	FALSE	1	1	1	P49786	P49786 [36-65]		0	3095.53	High	High	4.37
	FALSE	High	[K].HEAGTVQVMQQAPAAPVQAQAPQAVQPQAQQAAAPAQEAPK.[Q]		FALSE	1	1	13	P49786	P49786 [36-76]		0	4142.08	High	High	5.71
	FALSE	High	[K].HEAGTVQVMQQAPAAPVQAQAPQAVQPQAQQAAAPAQEAPK.[Q]	1xOxidation [M9]	FALSE	1	1	17	P49786	P49786 [36-76]		0	4158.08	High	High	7.18
	FALSE	High	[I].KEIHELIK.[A]		FALSE	1	1	1	P49786	P49786 [5-12]		1	1009.6	High	High	2.84
	FALSE	High	[K].KHEAGTVQVM.[Q]		FALSE	1	1	3	P49786	P49786 [35-44]		1	1099.56	High	High	3.3
	FALSE	High	[K].KHEAGTVQVM.[Q]	1xOxidation [M10]	FALSE	1	1	4	P49786	P49786 [35-44]		1	1115.55	High	High	2.83
	FALSE	High	[K].KHEAGTVQVMQ.[Q]		FALSE	1	1	3	P49786	P49786 [35-45]		1	1227.62	High	High	3.08
	FALSE	High	[K].KHEAGTVQVMQ.[Q]	1xOxidation [M10]	FALSE	1	1	2	P49786	P49786 [35-45]		1	1243.61	High	High	2.62
	FALSE	High	[K].KHEAGTVQVMQQ.[A]		FALSE	1	1	1	P49786	P49786 [35-46]		1	1355.67	High	High	2.09
	FALSE	High	[K].KHEAGTVQVMQQAPAAPVQAQAPQ.[A]		FALSE	1	1	2	P49786	P49786 [35-58]		1	2485.26	High	High	4.14
	FALSE	High	[K].KHEAGTVQVMQQAPAAPVQAQAPQAVQPQAQ.[Q]		FALSE	1	1	1	P49786	P49786 [35-65]		1	3207.63	High	High	4.94
	FALSE	High	[K].KHEAGTVQVMQQAPAAPVQAQAPQAVQPQAQQA.[A]		FALSE	1	1	1	P49786	P49786 [35-67]		1	3406.73	High	High	3.44
	FALSE	High	[K].KHEAGTVQVMQQAPAAPVQAQAPQAVQPQAQQA.[A]	1xOxidation [M10]	FALSE	1	1	2	P49786	P49786 [35-67]		1	3422.72	High	High	3.18
	FALSE	High	[K].KHEAGTVQVMQQAPAAPVQAQAPQAVQPQAQQAAAPAQEAPK.[Q]		FALSE	1	1	13	P49786	P49786 [35-76]		1	4270.18	High	High	6.63
	FALSE	High	[K].KHEAGTVQVMQQAPAAPVQAQAPQAVQPQAQQAAAPAQEAPK.[Q]	1xOxidation [M10]	FALSE	1	1	8	P49786	P49786 [35-76]		1	4286.17	High	High	5.97
	FALSE	High	[K].KHEAGTVQVMQQAPAAPVQAQAPQAVQPQAQQAAAPAQEAPK.[Q]	1xDeamidated [Q21]; 1xOxidation [M10]	FALSE	1	1	1	P49786	P49786 [35-76]		1	4287.16	High	High	6.03
	FALSE	High	[K].KHEAGTVQVMQQAPAAPVQAQAPQAVQPQAQQAAAPAQEAPKQD.[E]	1xDeamidated [Q32]	FALSE	1	1	1	P49786	P49786 [35-78]		2	4514.25	High	High	2.88
	FALSE	High	[K].KHEAGTVQVMQQAPAAPVQAQAPQAVQPQAQQAAAPAQEAPKQD.[E]	1xDeamidated [Q38]; 1xOxidation [M10]	FALSE	1	1	1	P49786	P49786 [35-78]		2	4530.24	High	High	3.39
	FALSE	High	[K].LFNEIEAEVK.[G]		FALSE	1	1	1	P49786	P49786 [124-133]		0	1191.63	High	High	2.2
	FALSE	High	[N].IKEIHELIK.[A]		FALSE	1	1	1	P49786	P49786 [4-12]		1	1122.69	High	High	2.45
	FALSE	High	[Q].QAAAPAQEAPK.[Q]		FALSE	1	1	5	P49786	P49786 [66-76]		0	1081.56	High	High	2.61
	FALSE	High	[Q].QAAAPAQEAPKQDENLHK.[I]		FALSE	1	1	1	P49786	P49786 [66-83]		1	1945.97	High	High	3
	FALSE	High	[Q].QAPAAPVQAQAPQAVQPQAQQAAAPAQEAPK.[Q]		FALSE	1	1	3	P49786	P49786 [46-76]		0	3061.58	High	High	5.72
	FALSE	High	[M].QQAPAAPVQAQAPQAVQPQAQQAAAPAQEAPK.[Q]		FALSE	1	1	9	P49786	P49786 [45-76]		0	3189.64	High	High	6.52
	FALSE	High	[S].SPEAGPYVTAGSK.[V]		FALSE	1	1	1	P49786	P49786 [97-109]		0	1263.62	High	High	2.67
	FALSE	High	[S].SSPEAGPYVTAGSK.[V]		FALSE	1	1	2	P49786	P49786 [96-109]		0	1350.65	High	High	2.59
	FALSE	High	[Q].VMQQAPAAPVQAQAPQAVQPQAQQAAAPAQEAPK.[Q]		FALSE	1	1	3	P49786	P49786 [43-76]		0	3419.75	High	High	6.15
	FALSE	High	[Q].VMQQAPAAPVQAQAPQAVQPQAQQAAAPAQEAPK.[Q]	1xOxidation [M2]	FALSE	1	1	2	P49786	P49786 [43-76]		0	3435.74	High	High	6.08
FALSE	Master Protein	P13800	Transcriptional regulatory protein DegU OS=Bacillus subtilis (strain 168) GN=degU PE=1 SV=2	53	FALSE	27	65	27	229	25.9	6.04	175.98	27	0	High	1
	Checked	Confidence	Annotated Sequence	Modifications	Contaminant	# Protein Groups	# Proteins	# PSMs	Master Protein Accessions	Positions in Master Proteins	Modifications in Master Proteins	# Missed Cleavages	Theo. MH+ [Da]	Found in Sample: [S1] 221102_DQ_458_Ba_1_Slot1-53_1_12700_6.0.313	Confidence (by Search Engine): Sequest HT	XCorr (by Search Engine): Sequest HT
	FALSE	High	[V].AEGGSYLHPK.[V]		FALSE	1	1	2	P13800	P13800 [121-130]		0	1058.53	High	High	2.53
	FALSE	High	[S].AHPQHEVYPEIR.[R]		FALSE	1	1	4	P13800	P13800 [149-160]		0	1475.74	High	High	3.26
	FALSE	High	[L].ATSGVSAHPQHEVYPEIR.[R]		FALSE	1	1	5	P13800	P13800 [143-160]		0	1977.98	High	High	5.86
	FALSE	Medium	[M].DADTLIEAVK.[V]		FALSE	1	1	1	P13800	P13800 [109-118]		0	1074.57	Medium	Medium	1.91
	FALSE	High	[M].DINMPNVNGVEATK.[Q]		FALSE	1	1	1	P13800	P13800 [56-69]		0	1501.73	High	High	2.64
	FALSE	High	[M].DINMPNVNGVEATK.[Q]	1xDeamidated [N8]	FALSE	1	1	1	P13800	P13800 [56-69]		0	1502.72	High	High	2.3
	FALSE	High	[K].EMDADTLIEAVK.[V]		FALSE	1	1	3	P13800	P13800 [107-118]		0	1334.65	High	High	2.65
	FALSE	High	[K].EMDADTLIEAVK.[V]	1xOxidation [M2]	FALSE	1	1	4	P13800	P13800 [107-118]		0	1350.65	High	High	2.96
	FALSE	High	[R].GIGESLFISEK.[T]		FALSE	1	1	2	P13800	P13800 [185-195]		0	1179.63	High	High	2.3
	FALSE	High	[S].GVSAHPQHEVYPEIR.[R]		FALSE	1	1	5	P13800	P13800 [146-160]		0	1718.86	High	High	3.65
	FALSE	High	[Q].HEVYPEIR.[R]		FALSE	1	1	1	P13800	P13800 [153-160]		0	1042.53	High	High	2.23
	FALSE	High	[T].HNLVNEFR.[R]		FALSE	1	1	1	P13800	P13800 [133-140]		0	1028.53	High	High	2.58
	FALSE	High	[A].HPQHEVYPEIR.[R]		FALSE	1	1	1	P13800	P13800 [150-160]		0	1404.7	High	High	2.91
	FALSE	High	[N].HVSNILQK.[M]		FALSE	1	1	2	P13800	P13800 [200-207]		0	938.542	High	High	2.29
	FALSE	High	[R].LATSGVSAHPQHE.[V]		FALSE	1	1	1	P13800	P13800 [142-154]		0	1333.65	High	High	2.77
	FALSE	High	[V].IIDDHQLFR.[E]		FALSE	1	1	1	P13800	P13800 [8-16]		0	1156.61	High	High	2.62
	FALSE	Medium	[R].IVEHYHPDVVIM.[D]		FALSE	1	1	1	P13800	P13800 [44-55]		0	1451.74	Medium	Medium	1.98
	FALSE	High	[Q].LVELYPESK.[V]		FALSE	1	1	1	P13800	P13800 [71-79]		0	1077.58	High	High	2.18
	FALSE	High	[E].MDADTLIEAVK.[V]		FALSE	1	1	1	P13800	P13800 [108-118]		0	1205.61	High	High	2.23
	FALSE	High	[K].NHVSNILQK.[M]		FALSE	1	1	3	P13800	P13800 [199-207]		0	1052.58	High	High	3.2
	FALSE	High	[K].NHVSNILQK.[M]	1xDeamidated [N1]	FALSE	1	1	1	P13800	P13800 [199-207]		0	1053.57	High	High	2.81
	FALSE	High	[V].NIVIIDDHQLFR.[E]		FALSE	1	1	2	P13800	P13800 [5-16]		0	1482.81	High	High	2.84
	FALSE	High	[K].QLVELYPESK.[V]		FALSE	1	1	4	P13800	P13800 [70-79]		0	1205.64	High	High	2.74
	FALSE	High	[V].THNLVNEFR.[R]		FALSE	1	1	3	P13800	P13800 [132-140]		0	1129.57	High	High	2.64
	FALSE	High	[A].TSGVSAHPQHEVYPEIR.[R]		FALSE	1	1	2	P13800	P13800 [144-160]		0	1906.94	High	High	4.78
	FALSE	High	[V].VAEGGSYLHPK.[V]		FALSE	1	1	2	P13800	P13800 [120-130]		0	1157.59	High	High	2.9
	FALSE	High	[I].VIIDDHQLFR.[E]		FALSE	1	1	1	P13800	P13800 [7-16]		0	1255.68	High	High	2.44
	FALSE	High	[G].VSAHPQHEVYPEIR.[R]		FALSE	1	1	3	P13800	P13800 [147-160]		0	1661.84	High	High	3.11
	FALSE	High	[K].VTHNLVNEFRR.[L]		FALSE	1	1	1	P13800	P13800 [131-141]		1	1384.74	High	High	2.24
	FALSE	High	[K].VVAEGGSYLHPK.[V]		FALSE	1	1	5	P13800	P13800 [119-130]		0	1256.66	High	High	2.91
FALSE	Master Protein	P00761 SWISS-PROT:P00761	Trypsin - Sus scrofa (Pig).	33	TRUE	19	57	19	231	24.4	7.18	163.85	19	0	High	1
	Checked	Confidence	Annotated Sequence	Modifications	Contaminant	# Protein Groups	# Proteins	# PSMs	Master Protein Accessions	Positions in Master Proteins	Modifications in Master Proteins	# Missed Cleavages	Theo. MH+ [Da]	Found in Sample: [S1] 221102_DQ_458_Ba_1_Slot1-53_1_12700_6.0.313	Confidence (by Search Engine): Sequest HT	XCorr (by Search Engine): Sequest HT
	FALSE	Medium	[R].LGEHNIDVL.[E]		TRUE	1	1	1	P00761 SWISS-PROT:P00761	P00761 SWISS-PROT:P00761 [58-66]		0	1009.53	Medium	Medium	1.79
	FALSE	High	[R].LGEHNIDVLE.[G]		TRUE	1	1	1	P00761 SWISS-PROT:P00761	P00761 SWISS-PROT:P00761 [58-67]		0	1138.57	High	High	2.09
	FALSE	High	[R].LGEHNIDVLEGN.[E]		TRUE	1	1	5	P00761 SWISS-PROT:P00761	P00761 SWISS-PROT:P00761 [58-69]		0	1309.64	High	High	2.98
	FALSE	High	[R].LGEHNIDVLEGN.[E]	1xDeamidated [N12]	TRUE	1	1	1	P00761 SWISS-PROT:P00761	P00761 SWISS-PROT:P00761 [58-69]		0	1310.62	High	High	2.4
	FALSE	High	[R].LGEHNIDVLEGNE.[Q]		TRUE	1	1	6	P00761 SWISS-PROT:P00761	P00761 SWISS-PROT:P00761 [58-70]		0	1438.68	High	High	3.52
	FALSE	High	[R].LGEHNIDVLEGNEQ.[F]		TRUE	1	1	3	P00761 SWISS-PROT:P00761	P00761 SWISS-PROT:P00761 [58-71]		0	1566.74	High	High	3.68
	FALSE	High	[R].LGEHNIDVLEGNEQ.[F]	1xDeamidated [N12]	TRUE	1	1	2	P00761 SWISS-PROT:P00761	P00761 SWISS-PROT:P00761 [58-71]		0	1567.72	High	High	2.76
	FALSE	High	[R].LGEHNIDVLEGNEQF.[I]		TRUE	1	1	1	P00761 SWISS-PROT:P00761	P00761 SWISS-PROT:P00761 [58-72]		0	1713.81	High	High	3.75
	FALSE	High	[R].LGEHNIDVLEGNEQFIN.[A]		TRUE	1	1	7	P00761 SWISS-PROT:P00761	P00761 SWISS-PROT:P00761 [58-74]		0	1940.93	High	High	4.32
	FALSE	High	[R].LGEHNIDVLEGNEQFIN.[A]	1xDeamidated [N12]	TRUE	1	1	1	P00761 SWISS-PROT:P00761	P00761 SWISS-PROT:P00761 [58-74]		0	1941.92	High	High	3.07
	FALSE	High	[R].LGEHNIDVLEGNEQFINA.[A]		TRUE	1	1	2	P00761 SWISS-PROT:P00761	P00761 SWISS-PROT:P00761 [58-75]		0	2011.97	High	High	3.72
	FALSE	High	[R].LGEHNIDVLEGNEQFINAA.[K]		TRUE	1	1	6	P00761 SWISS-PROT:P00761	P00761 SWISS-PROT:P00761 [58-76]		0	2083.01	High	High	4.59
	FALSE	High	[R].LGEHNIDVLEGNEQFINAA.[K]	1xDeamidated [N17]	TRUE	1	1	1	P00761 SWISS-PROT:P00761	P00761 SWISS-PROT:P00761 [58-76]		0	2083.99	High	High	3.25
	FALSE	High	[K].IITHPNFNGNTL.[D]	1xDeamidated [N8]	TRUE	1	1	1	P00761 SWISS-PROT:P00761	P00761 SWISS-PROT:P00761 [78-89]		0	1341.68	High	High	3.08
	FALSE	Medium	[K].IITHPNFNGNTLD.[N]		TRUE	1	1	1	P00761 SWISS-PROT:P00761	P00761 SWISS-PROT:P00761 [78-90]		0	1455.72	Medium	Medium	1.92
	FALSE	High	[K].IITHPNFNGNTLDND.[I]		TRUE	1	1	2	P00761 SWISS-PROT:P00761	P00761 SWISS-PROT:P00761 [78-92]		0	1684.79	High	High	3.13
	FALSE	High	[K].IITHPNFNGNTLDND.[I]	1xDeamidated [N8]	TRUE	1	1	2	P00761 SWISS-PROT:P00761	P00761 SWISS-PROT:P00761 [78-92]		0	1685.78	High	High	3.14
	FALSE	High	[K].IITHPNFNGNTLDNDIM.[L]	1xDeamidated [N8]; 1xOxidation [M17]	TRUE	1	1	2	P00761 SWISS-PROT:P00761	P00761 SWISS-PROT:P00761 [78-94]		0	1945.9	High	High	2.7
	FALSE	High	[K].LSSPATLNSR.[V]		TRUE	1	1	1	P00761 SWISS-PROT:P00761	P00761 SWISS-PROT:P00761 [98-107]		0	1045.56	High	High	2.39
	FALSE	Medium	[K].LSSPATLNSR.[V]	1xDeamidated [N8]	TRUE	1	1	1	P00761 SWISS-PROT:P00761	P00761 SWISS-PROT:P00761 [98-107]		0	1046.55	Medium	Medium	2.07
	FALSE	Medium	[R].SCAAAGTECLISGWGN.[T]	1xDeamidated [N16]	TRUE	1	1	2	P00761 SWISS-PROT:P00761	P00761 SWISS-PROT:P00761 [116-131]		0	1540.64	Medium	Medium	2.04
	FALSE	Medium	[L].SSPATLNSR.[V]		TRUE	1	1	3	P00761 SWISS-PROT:P00761	P00761 SWISS-PROT:P00761 [99-107]		0	932.48	Medium	Medium	2.03
	FALSE	Medium	[N].TLDNDIMLIK.[L]	1xOxidation [M7]	TRUE	1	1	1	P00761 SWISS-PROT:P00761	P00761 SWISS-PROT:P00761 [88-97]		0	1191.63	Medium	Medium	1.86
	FALSE	High	[Y].VNWIQQTIAAN.[-]		TRUE	1	1	2	P00761 SWISS-PROT:P00761	P00761 SWISS-PROT:P00761 [221-231]		0	1257.66	High	High	2.32
	FALSE	High	[Y].VNWIQQTIAAN.[-]	1xDeamidated [N2]	TRUE	1	1	1	P00761 SWISS-PROT:P00761	P00761 SWISS-PROT:P00761 [221-231]		0	1258.64	High	High	2.43
	FALSE	Medium	[N].YVNWIQQTIAAN.[-]		TRUE	1	1	1	P00761 SWISS-PROT:P00761	P00761 SWISS-PROT:P00761 [220-231]		0	1420.72	Medium	Medium	1.96
FALSE	Master Protein	P33166	Elongation factor Tu OS=Bacillus subtilis (strain 168) GN=tuf PE=1 SV=1	33	FALSE	19	27	19	396	43.6	5.01	86.12	19	0	High	1
	Checked	Confidence	Annotated Sequence	Modifications	Contaminant	# Protein Groups	# Proteins	# PSMs	Master Protein Accessions	Positions in Master Proteins	Modifications in Master Proteins	# Missed Cleavages	Theo. MH+ [Da]	Found in Sample: [S1] 221102_DQ_458_Ba_1_Slot1-53_1_12700_6.0.313	Confidence (by Search Engine): Sequest HT	XCorr (by Search Engine): Sequest HT
	FALSE	High	[S].AADGPMPQTR.[E]		FALSE	1	1	1	P33166	P33166 [109-118]		0	1043.49	High	High	2.1
	FALSE	High	[Y].AEAGDNIGALLR.[G]		FALSE	1	1	1	P33166	P33166 [271-282]		0	1199.64	High	High	2.72
	FALSE	High	[E].AGDNIGALLR.[G]		FALSE	1	1	1	P33166	P33166 [273-282]		0	999.558	High	High	2.48
	FALSE	High	[H].ANIGTIGHVDHGK.[T]		FALSE	1	1	1	P33166	P33166 [13-25]		0	1318.69	High	High	2.56
	FALSE	High	[M].DAVDEYIPTPER.[D]		FALSE	1	1	1	P33166	P33166 [195-206]		0	1404.66	High	High	2.64
	FALSE	High	[L].DYAEAGDNIGALLR.[G]		FALSE	1	1	1	P33166	P33166 [269-282]		0	1477.73	High	High	3.01
	FALSE	High	[R].EHILLSK.[N]		FALSE	1	1	1	P33166	P33166 [119-125]		0	839.499	High	High	2.19
	FALSE	High	[R].GITISTAHVEYE.[T]		FALSE	1	1	1	P33166	P33166 [61-72]		0	1319.65	High	High	2.59
	FALSE	High	[R].GITISTAHVEYETETR.[H]		FALSE	1	1	1	P33166	P33166 [61-76]		0	1806.89	High	High	3.27
	FALSE	High	[R].GQVLAKPGTITPH.[S]		FALSE	1	1	1	P33166	P33166 [292-304]		0	1318.75	High	High	3.99
	FALSE	High	[K].GTAMAYDQIDGAPEER.[E]		FALSE	1	1	2	P33166	P33166 [43-58]		0	1723.76	High	High	3.52
	FALSE	High	[S].HANIGTIGHVDHGK.[T]		FALSE	1	1	2	P33166	P33166 [12-25]		0	1455.75	High	High	4.33
	FALSE	High	[N].IGTIGHVDHGK.[T]		FALSE	1	1	1	P33166	P33166 [15-25]		0	1133.61	High	High	2.44
	FALSE	High	[K].SHANIGTIGHVDHGK.[T]		FALSE	1	1	2	P33166	P33166 [11-25]		0	1542.78	High	High	4.62
	FALSE	High	[S].TAHVEYETETR.[H]		FALSE	1	1	1	P33166	P33166 [66-76]		0	1335.62	High	High	2.27
	FALSE	High	[I].TISTAHVEYETETR.[H]		FALSE	1	1	1	P33166	P33166 [63-76]		0	1636.78	High	High	2.48
	FALSE	High	[K].TTVTGVEMFR.[K]		FALSE	1	1	2	P33166	P33166 [256-265]		0	1140.57	High	High	2.28
	FALSE	Medium	[T].TVTGVEMFR.[K]		FALSE	1	1	1	P33166	P33166 [257-265]		0	1039.52	Medium	Medium	1.93
	FALSE	High	[K].VGDEVEIIGLQEENKK.[T]		FALSE	1	1	5	P33166	P33166 [240-255]		1	1799.94	High	High	4.81
FALSE	Master Protein	P14949	Thioredoxin OS=Bacillus subtilis (strain 168) GN=trxA PE=1 SV=3	61	FALSE	12	29	12	104	11.4	4.6	84.03	12	0	High	1
	Checked	Confidence	Annotated Sequence	Modifications	Contaminant	# Protein Groups	# Proteins	# PSMs	Master Protein Accessions	Positions in Master Proteins	Modifications in Master Proteins	# Missed Cleavages	Theo. MH+ [Da]	Found in Sample: [S1] 221102_DQ_458_Ba_1_Slot1-53_1_12700_6.0.313	Confidence (by Search Engine): Sequest HT	XCorr (by Search Engine): Sequest HT
	FALSE	High	[I].APVLEELDQEMGDK.[L]		FALSE	1	1	2	P14949	P14949 [36-49]		0	1573.74	High	High	4
	FALSE	High	[I].APVLEELDQEMGDK.[L]	1xOxidation [M11]	FALSE	1	1	2	P14949	P14949 [36-49]		0	1589.74	High	High	3.88
	FALSE	High	[K].DGEVVETSVGFK.[P]		FALSE	1	1	1	P14949	P14949 [80-91]		0	1266.62	High	High	2.69
	FALSE	High	[K].DGEVVETSVGFKPK.[E]		FALSE	1	1	3	P14949	P14949 [80-93]		0	1491.77	High	High	3.52
	FALSE	High	[K].EALQELVNK.[H]		FALSE	1	1	1	P14949	P14949 [94-102]		0	1043.57	High	High	2.14
	FALSE	High	[K].EALQELVNKHL.[-]		FALSE	1	1	2	P14949	P14949 [94-104]		1	1293.72	High	High	3.17
	FALSE	High	[V].KIDVDENQETAGK.[Y]		FALSE	1	1	1	P14949	P14949 [54-66]		1	1446.71	High	High	2.41
	FALSE	High	[M].IAPVLEELDQEMGDK.[L]	1xOxidation [M12]	FALSE	1	1	1	P14949	P14949 [35-49]		0	1702.82	High	High	3.43
	FALSE	High	[K].IDVDENQETAGK.[Y]		FALSE	1	1	6	P14949	P14949 [55-66]		0	1318.61	High	High	3.28
	FALSE	High	[S].IPTLLVLK.[D]		FALSE	1	1	5	P14949	P14949 [72-79]		0	896.618	High	High	2.22
	FALSE	High	[K].MIAPVLEELDQEMGDK.[L]		FALSE	1	1	1	P14949	P14949 [34-49]		0	1817.87	High	High	3.59
	FALSE	High	[K].MIAPVLEELDQEMGDK.[L]	1xOxidation [M13]	FALSE	1	1	1	P14949	P14949 [34-49]		0	1833.86	High	High	3.46
	FALSE	High	[K].MIAPVLEELDQEMGDK.[L]	2xOxidation [M1; M13]	FALSE	1	1	1	P14949	P14949 [34-49]		0	1849.86	High	High	3.53
	FALSE	High	[I].PTLLVLK.[D]		FALSE	1	1	1	P14949	P14949 [73-79]		0	783.534	High	High	2.33
	FALSE	High	[I].VKIDVDENQETAGK.[Y]		FALSE	1	1	1	P14949	P14949 [53-66]		1	1545.78	High	High	3.09
FALSE	Master Protein	O32201	Protein LiaH OS=Bacillus subtilis (strain 168) GN=liaH PE=2 SV=1	29	FALSE	13	27	13	225	25.7	6.6	78.12	13	0	High	1
	Checked	Confidence	Annotated Sequence	Modifications	Contaminant	# Protein Groups	# Proteins	# PSMs	Master Protein Accessions	Positions in Master Proteins	Modifications in Master Proteins	# Missed Cleavages	Theo. MH+ [Da]	Found in Sample: [S1] 221102_DQ_458_Ba_1_Slot1-53_1_12700_6.0.313	Confidence (by Search Engine): Sequest HT	XCorr (by Search Engine): Sequest HT
	FALSE	High	[K].AKEHMNTTFDK.[I]		FALSE	1	1	2	O32201	O32201 [147-157]		1	1321.62	High	High	3.36
	FALSE	High	[K].EFADDVEAEIEK.[M]		FALSE	1	1	2	O32201	O32201 [197-208]		0	1394.63	High	High	2.43
	FALSE	High	[E].FADDVEAEIEK.[M]		FALSE	1	1	1	O32201	O32201 [198-208]		0	1265.59	High	High	2.98
	FALSE	High	[R].KEFADDVEAEIEK.[M]		FALSE	1	1	3	O32201	O32201 [196-208]		1	1522.73	High	High	4.26
	FALSE	High	[K].KKYEEAAEVAGK.[R]		FALSE	1	1	2	O32201	O32201 [58-69]		2	1322.7	High	High	3.81
	FALSE	Medium	[R].KNQAQLAFDAGEEELA.[K]	3xDeamidated [N2; Q3; Q5]	FALSE	1	1	1	O32201	O32201 [71-86]		1	1736.79	Medium	Medium	1.9
	FALSE	High	[S].KSAEAGTELTR.[K]		FALSE	1	1	1	O32201	O32201 [185-195]		1	1162.61	High	High	2.58
	FALSE	High	[K].KYEEAAEVAGK.[R]		FALSE	1	1	2	O32201	O32201 [59-69]		1	1194.6	High	High	3.87
	FALSE	High	[K].NQAQLAFDAGEEELAK.[K]		FALSE	1	1	2	O32201	O32201 [72-87]		0	1733.83	High	High	3.87
	FALSE	High	[K].NQAQLAFDAGEEELAKK.[A]		FALSE	1	1	2	O32201	O32201 [72-88]		1	1861.93	High	High	4.93
	FALSE	High	[K].SAEAGTELTR.[K]		FALSE	1	1	4	O32201	O32201 [186-195]		0	1034.51	High	High	2.46
	FALSE	High	[K].SAEAGTELTRK.[E]		FALSE	1	1	2	O32201	O32201 [186-196]		1	1162.61	High	High	2.34
	FALSE	High	[K].YEEAAEVAGK.[R]		FALSE	1	1	3	O32201	O32201 [60-69]		0	1066.51	High	High	2.27
FALSE	Master Protein	P21881	Pyruvate dehydrogenase E1 component subunit alpha OS=Bacillus subtilis (strain 168) GN=pdhA PE=1 SV=3	23	FALSE	9	21	9	371	41.5	6.23	59.64	9	0	High	1
	Checked	Confidence	Annotated Sequence	Modifications	Contaminant	# Protein Groups	# Proteins	# PSMs	Master Protein Accessions	Positions in Master Proteins	Modifications in Master Proteins	# Missed Cleavages	Theo. MH+ [Da]	Found in Sample: [S1] 221102_DQ_458_Ba_1_Slot1-53_1_12700_6.0.313	Confidence (by Search Engine): Sequest HT	XCorr (by Search Engine): Sequest HT
	FALSE	Medium	[K].EDFVLPGYR.[D]		FALSE	1	1	1	P21881	P21881 [98-106]		0	1095.55	Medium	Medium	2.02
	FALSE	High	[K].EIENEWEQKDPLVR.[F]		FALSE	1	1	2	P21881	P21881 [288-301]		1	1784.88	High	High	2.82
	FALSE	High	[K].GEVVNEAAMPDLTDDQLK.[E]		FALSE	1	1	1	P21881	P21881 [33-50]		0	1944.92	High	High	3.94
	FALSE	High	[K].GEVVNEAAMPDLTDDQLK.[E]	1xOxidation [M9]	FALSE	1	1	1	P21881	P21881 [33-50]		0	1960.92	High	High	3.85
	FALSE	Medium	[K].QFETFQIL.[N]	1xDeamidated [Q6]	FALSE	1	1	1	P21881	P21881 [22-29]		0	1026.51	Medium	Medium	1.87
	FALSE	High	[K].QFETFQILNEK.[G]		FALSE	1	1	2	P21881	P21881 [22-32]		0	1396.71	High	High	2.23
	FALSE	High	[K].QSAAETIAQK.[A]		FALSE	1	1	3	P21881	P21881 [216-225]		0	1046.55	High	High	2.67
	FALSE	High	[R].TKEIENEWEQK.[D]		FALSE	1	1	3	P21881	P21881 [286-296]		1	1433.69	High	High	3.5
	FALSE	High	[K].VIEDAKEEIK.[Q]		FALSE	1	1	3	P21881	P21881 [320-329]		1	1173.64	High	High	3.09
	FALSE	High	[R].YGPHTMAGDDPTK.[Y]		FALSE	1	1	2	P21881	P21881 [271-283]		0	1389.61	High	High	3.3
	FALSE	High	[R].YGPHTMAGDDPTK.[Y]	1xOxidation [M6]	FALSE	1	1	2	P21881	P21881 [271-283]		0	1405.61	High	High	2.92
FALSE	Master Protein	P28598	60 kDa chaperonin OS=Bacillus subtilis (strain 168) GN=groL PE=1 SV=3	23	FALSE	13	21	13	544	57.4	4.78	57.33	13	0	High	1
	Checked	Confidence	Annotated Sequence	Modifications	Contaminant	# Protein Groups	# Proteins	# PSMs	Master Protein Accessions	Positions in Master Proteins	Modifications in Master Proteins	# Missed Cleavages	Theo. MH+ [Da]	Found in Sample: [S1] 221102_DQ_458_Ba_1_Slot1-53_1_12700_6.0.313	Confidence (by Search Engine): Sequest HT	XCorr (by Search Engine): Sequest HT
	FALSE	High	[K].EIELEDAFENMGAK.[L]		FALSE	1	1	2	P28598	P28598 [58-71]		0	1595.73	High	High	3.16
	FALSE	High	[K].EIELEDAFENMGAK.[L]	1xOxidation [M11]	FALSE	1	1	1	P28598	P28598 [58-71]		0	1611.72	High	High	3.25
	FALSE	High	[K].EISKPIEGK.[E]		FALSE	1	2	2	P28598	P28598 [132-140]		0	1000.57	High	High	2.62
	FALSE	High	[K].ENTTIVEGAGETDK.[I]		FALSE	1	1	1	P28598	P28598 [326-339]		0	1463.69	High	High	2.87
	FALSE	High	[K].FGSPLITNDGVTIAK.[E]		FALSE	1	1	2	P28598	P28598 [43-57]		0	1532.83	High	High	3.48
	FALSE	High	[F].GSPLITNDGVTIAK.[E]		FALSE	1	1	2	P28598	P28598 [44-57]		0	1385.76	High	High	3.14
	FALSE	Medium	[R].GVDALADAVK.[V]		FALSE	1	1	1	P28598	P28598 [18-27]		0	958.52	Medium	Medium	1.92
	FALSE	Medium	[K].LVAEVASK.[T]		FALSE	1	1	1	P28598	P28598 [72-79]		0	816.483	Medium	Medium	1.79
	FALSE	High	[K].NVTAGANPVGVR.[K]		FALSE	1	2	2	P28598	P28598 [105-116]		0	1154.63	High	High	2.55
	FALSE	High	[K].TNDVAGDGTTTATVL.[A]		FALSE	1	1	1	P28598	P28598 [80-94]		0	1435.69	High	High	2.24
	FALSE	High	[K].TNDVAGDGTTTATVLAQ.[A]		FALSE	1	1	1	P28598	P28598 [80-96]		0	1634.79	High	High	3.16
	FALSE	Medium	[K].VGAATETELK.[E]		FALSE	1	1	1	P28598	P28598 [379-388]		0	1018.54	Medium	Medium	1.81
	FALSE	High	[K].VGAATETELKER.[K]		FALSE	1	1	3	P28598	P28598 [379-390]		1	1303.69	High	High	3.37
	FALSE	High	[R].VGNDGVITIEESK.[G]		FALSE	1	2	1	P28598	P28598 [167-179]		0	1360.7	High	High	3.72
FALSE	Master Protein	P46906	Arginine--tRNA ligase OS=Bacillus subtilis (strain 168) GN=argS PE=3 SV=2	28	FALSE	16	20	16	556	62.7	5.41	54.4	16	0	High	1
	Checked	Confidence	Annotated Sequence	Modifications	Contaminant	# Protein Groups	# Proteins	# PSMs	Master Protein Accessions	Positions in Master Proteins	Modifications in Master Proteins	# Missed Cleavages	Theo. MH+ [Da]	Found in Sample: [S1] 221102_DQ_458_Ba_1_Slot1-53_1_12700_6.0.313	Confidence (by Search Engine): Sequest HT	XCorr (by Search Engine): Sequest HT
	FALSE	High	[K].AGLAEESQIPNVVLETPK.[D]		FALSE	1	1	2	P46906	P46906 [22-39]		0	1895.01	High	High	4.29
	FALSE	High	[K].AGLAEESQIPNVVLETPKDK.[T]		FALSE	1	1	1	P46906	P46906 [22-41]		1	2138.13	High	High	3.46
	FALSE	High	[R].DLIEEVGLDAVR.[Y]		FALSE	1	1	2	P46906	P46906 [395-406]		0	1328.71	High	High	2.64
	FALSE	High	[K].DVLKEEIK.[A]		FALSE	1	1	1	P46906	P46906 [9-16]		1	973.556	High	High	2.22
	FALSE	Medium	[R].FVNEEESER.[L]		FALSE	1	1	1	P46906	P46906 [222-230]		0	1138.5	Medium	Medium	1.72
	FALSE	High	[R].GEDIIAIGK.[R]		FALSE	1	1	1	P46906	P46906 [204-212]		0	915.515	High	High	2.11
	FALSE	High	[K].GHVYEEDGATWFR.[S]		FALSE	1	1	1	P46906	P46906 [283-295]		0	1566.7	High	High	2.9
	FALSE	Medium	[L].GLEKPMPEDGYR.[G]		FALSE	1	1	1	P46906	P46906 [192-203]		0	1391.66	Medium	Medium	1.98
	FALSE	Medium	[G].HVYEEDGATWFR.[S]		FALSE	1	1	2	P46906	P46906 [284-295]		0	1509.68	Medium	Medium	1.8
	FALSE	High	[Q].IAEEIVAHFDK.[G]		FALSE	1	1	1	P46906	P46906 [65-75]		0	1271.66	High	High	2.65
	FALSE	High	[L].IEEVGLDAVR.[Y]		FALSE	1	1	1	P46906	P46906 [397-406]		0	1100.59	High	High	2.68
	FALSE	High	[N].NALQLIGVSAPEK.[M]		FALSE	1	1	1	P46906	P46906 [543-555]		0	1339.76	High	High	2.83
	FALSE	High	[L].NNALQLIGVSAPEK.[M]		FALSE	1	1	1	P46906	P46906 [542-555]		0	1453.8	High	High	3.35
	FALSE	High	[R].QGEEQGLKPAADLDFSHIQSEK.[E]		FALSE	1	1	2	P46906	P46906 [450-471]		0	2427.18	High	High	4.27
	FALSE	High	[K].TIGGFPEAVAEAAEK.[R]		FALSE	1	1	1	P46906	P46906 [478-492]		0	1489.75	High	High	2.57
	FALSE	High	[K].VIDPENEEK.[S]		FALSE	1	1	1	P46906	P46906 [518-526]		0	1072.52	High	High	2.16
FALSE	Master Protein	P37869	Enolase OS=Bacillus subtilis (strain 168) GN=eno PE=1 SV=4	29	FALSE	12	18	12	430	46.6	4.77	50.92	12	0	High	1
	Checked	Confidence	Annotated Sequence	Modifications	Contaminant	# Protein Groups	# Proteins	# PSMs	Master Protein Accessions	Positions in Master Proteins	Modifications in Master Proteins	# Missed Cleavages	Theo. MH+ [Da]	Found in Sample: [S1] 221102_DQ_458_Ba_1_Slot1-53_1_12700_6.0.313	Confidence (by Search Engine): Sequest HT	XCorr (by Search Engine): Sequest HT
	FALSE	High	[K].AGFKPGEEVK.[L]		FALSE	1	1	1	P37869	P37869 [229-238]		0	1061.56	High	High	2.8
	FALSE	High	[R].AGYTAVISHR.[S]		FALSE	1	1	2	P37869	P37869 [359-368]		0	1074.57	High	High	2.75
	FALSE	Medium	[A].GFKPGEEVK.[L]		FALSE	1	1	1	P37869	P37869 [230-238]		0	990.525	Medium	Medium	1.88
	FALSE	High	[Y].HLSGEGVVK.[T]		FALSE	1	1	2	P37869	P37869 [257-265]		0	925.51	High	High	2.51
	FALSE	High	[K].LAMDAASSEFYNKEDGK.[Y]		FALSE	1	1	1	P37869	P37869 [239-255]		1	1875.84	High	High	3.83
	FALSE	High	[R].IEDQLAETAQYHGIN.[S]		FALSE	1	1	1	P37869	P37869 [409-423]		0	1701.81	High	High	3.82
	FALSE	Medium	[K].NGVGNSILIK.[V]	1xDeamidated [N1]	FALSE	1	1	1	P37869	P37869 [330-339]		0	1015.58	Medium	Medium	2.07
	FALSE	High	[V].QLVGDDLFVTNTK.[K]		FALSE	1	1	2	P37869	P37869 [310-322]		0	1449.76	High	High	3.08
	FALSE	High	[R].SGETEDSTIADIAVATNAGQIK.[T]		FALSE	1	1	1	P37869	P37869 [369-390]		0	2191.07	High	High	4.35
	FALSE	High	[L].VPSGASTGEYEAVELR.[D]		FALSE	1	1	2	P37869	P37869 [37-52]		0	1664.81	High	High	2.92
	FALSE	High	[K].VQLVGDDLFVTNTK.[K]		FALSE	1	1	2	P37869	P37869 [309-322]		0	1548.83	High	High	3.02
	FALSE	High	[K].YHLSGEGVVK.[T]		FALSE	1	1	2	P37869	P37869 [256-265]		0	1088.57	High	High	2.52
FALSE	Master Protein	P02968	Flagellin OS=Bacillus subtilis (strain 168) GN=hag PE=1 SV=2	33	FALSE	9	15	9	304	32.6	5.14	48.45	9	0	High	1
	Checked	Confidence	Annotated Sequence	Modifications	Contaminant	# Protein Groups	# Proteins	# PSMs	Master Protein Accessions	Positions in Master Proteins	Modifications in Master Proteins	# Missed Cleavages	Theo. MH+ [Da]	Found in Sample: [S1] 221102_DQ_458_Ba_1_Slot1-53_1_12700_6.0.313	Confidence (by Search Engine): Sequest HT	XCorr (by Search Engine): Sequest HT
	FALSE	High	[K].EADGSIAALHSVNDLDVTK.[F]		FALSE	1	1	2	P02968	P02968 [183-201]		0	1954.97	High	High	4.58
	FALSE	High	[R].ELVVQAGNTGTQDK.[A]		FALSE	1	1	2	P02968	P02968 [92-105]		0	1459.74	High	High	3.84
	FALSE	High	[L].HSVNDLDVTK.[F]		FALSE	1	1	1	P02968	P02968 [192-201]		0	1127.57	High	High	3.22
	FALSE	High	[R].LEHTINNLSASGENLTAAESR.[I]		FALSE	1	1	3	P02968	P02968 [242-262]		0	2227.09	High	High	5.06
	FALSE	High	[R].IRDVDMAK.[E]		FALSE	1	2	2	P02968	P02968 [263-270]		1	947.498	High	High	2.35
	FALSE	High	[N].RAGDDAAGLAISEK.[M]		FALSE	1	1	1	P02968	P02968 [38-51]		1	1373.7	High	High	2.98
	FALSE	High	[V].VDEAINQVSSQR.[A]		FALSE	1	1	2	P02968	P02968 [221-232]		0	1345.67	High	High	3.36
	FALSE	Medium	[K].VDTATPANQK.[N]		FALSE	1	1	1	P02968	P02968 [144-153]		0	1044.53	Medium	Medium	1.76
	FALSE	High	[R].VRELVVQAGNTGTQDK.[A]		FALSE	1	1	1	P02968	P02968 [90-105]		1	1714.91	High	High	2.66
FALSE	Master Protein	P37942	Lipoamide acyltransferase component of branched-chain alpha-keto acid dehydrogenase complex OS=Bacillus subtilis (strain 168) GN=bfmBB PE=3 SV=1	27	FALSE	8	14	8	424	45.8	5.6	45.26	8	0	High	1
	Checked	Confidence	Annotated Sequence	Modifications	Contaminant	# Protein Groups	# Proteins	# PSMs	Master Protein Accessions	Positions in Master Proteins	Modifications in Master Proteins	# Missed Cleavages	Theo. MH+ [Da]	Found in Sample: [S1] 221102_DQ_458_Ba_1_Slot1-53_1_12700_6.0.313	Confidence (by Search Engine): Sequest HT	XCorr (by Search Engine): Sequest HT
	FALSE	High	[V].ATEDSLFVPVIK.[N]		FALSE	1	1	2	P37942	P37942 [292-303]		0	1318.73	High	High	2.14
	FALSE	High	[K].EETSYPASAAGDK.[E]		FALSE	1	1	1	P37942	P37942 [183-195]		0	1325.59	High	High	2.84
	FALSE	High	[K].EETSYPASAAGDKEIPVTGVR.[K]		FALSE	1	1	2	P37942	P37942 [183-203]		1	2177.07	High	High	3.52
	FALSE	High	[R].LAGEHGIDLDQVTGTGAGGR.[I]		FALSE	1	1	3	P37942	P37942 [124-143]		0	1923.95	High	High	3.48
	FALSE	High	[K].IETEGANPAEQK.[Q]		FALSE	1	1	2	P37942	P37942 [77-88]		0	1286.62	High	High	3.08
	FALSE	High	[R].LIETGGVQEQNPEELK.[T]		FALSE	1	1	1	P37942	P37942 [152-167]		0	1783.91	High	High	4.8
	FALSE	High	[K].QEQPAASEAAENPVAK.[S]		FALSE	1	1	2	P37942	P37942 [89-104]		0	1639.79	High	High	3.75
	FALSE	High	[M].TMPQLGESVTEGTISK.[W]		FALSE	1	1	1	P37942	P37942 [7-22]		0	1677.84	High	High	3.8
FALSE	Master Protein	P09339	Aconitate hydratase A OS=Bacillus subtilis (strain 168) GN=citB PE=1 SV=4	9	FALSE	8	17	8	909	99.3	5.2	41.78	8	0	High	1
	Checked	Confidence	Annotated Sequence	Modifications	Contaminant	# Protein Groups	# Proteins	# PSMs	Master Protein Accessions	Positions in Master Proteins	Modifications in Master Proteins	# Missed Cleavages	Theo. MH+ [Da]	Found in Sample: [S1] 221102_DQ_458_Ba_1_Slot1-53_1_12700_6.0.313	Confidence (by Search Engine): Sequest HT	XCorr (by Search Engine): Sequest HT
	FALSE	High	[K].FGDSVTTDHISPAGAIGK.[D]		FALSE	1	1	3	P09339	P09339 [684-701]		0	1772.88	High	High	4.16
	FALSE	High	[R].KEYETVFDDNKR.[W]		FALSE	1	1	2	P09339	P09339 [624-635]		2	1543.74	High	High	2.77
	FALSE	High	[K].LPNGTTATDLALK.[V]		FALSE	1	1	1	P09339	P09339 [265-277]		0	1314.73	High	High	3.57
	FALSE	High	[K].QTVTPELF.[R]	1xDeamidated [Q1]	FALSE	1	1	6	P09339	P09339 [615-622]		0	935.472	High	High	2
	FALSE	Medium	[K].QTVTPELFR.[K]		FALSE	1	1	1	P09339	P09339 [615-623]		0	1090.59	Medium	Medium	2.04
	FALSE	High	[K].RPQDLIPL.[S]		FALSE	1	1	1	P09339	P09339 [387-394]		0	951.562	High	High	2.1
	FALSE	Medium	[K].TGLVVLAGK.[D]		FALSE	1	1	2	P09339	P09339 [778-786]		0	857.545	Medium	Medium	2.02
	FALSE	High	[R].WNEIETTDEALYK.[W]		FALSE	1	1	1	P09339	P09339 [636-648]		0	1611.75	High	High	2.7
FALSE	Master Protein	P16263	Dihydrolipoyllysine-residue succinyltransferase component of 2-oxoglutarate dehydrogenase complex OS=Bacillus subtilis (strain 168) GN=odhB PE=3 SV=2	19	FALSE	8	13	8	417	46	5.1	41.01	8	0	High	1
	Checked	Confidence	Annotated Sequence	Modifications	Contaminant	# Protein Groups	# Proteins	# PSMs	Master Protein Accessions	Positions in Master Proteins	Modifications in Master Proteins	# Missed Cleavages	Theo. MH+ [Da]	Found in Sample: [S1] 221102_DQ_458_Ba_1_Slot1-53_1_12700_6.0.313	Confidence (by Search Engine): Sequest HT	XCorr (by Search Engine): Sequest HT
	FALSE	High	[K].AQQSFDKPVEVQK.[M]		FALSE	1	1	3	P16263	P16263 [179-191]		0	1503.78	High	High	4.08
	FALSE	High	[R].DADRLTFAGIEK.[E]		FALSE	1	1	2	P16263	P16263 [297-308]		1	1335.69	High	High	3.34
	FALSE	High	[K].DQFFEQNEVK.[L]		FALSE	1	1	1	P16263	P16263 [233-242]		0	1283.59	High	High	2.36
	FALSE	High	[Q].DVEAYEKPASKPAPQQK.[Q]		FALSE	1	1	2	P16263	P16263 [155-171]		0	1885.97	High	High	3.56
	FALSE	High	[R].KQDVEAYEKPASKPAPQQK.[Q]		FALSE	1	1	2	P16263	P16263 [153-171]		1	2142.12	High	High	4.2
	FALSE	High	[K].IQLRPVAIDEER.[F]		FALSE	1	1	1	P16263	P16263 [362-373]		0	1438.8	High	High	2.23
	FALSE	High	[K].QDVEAYEKPASKPAPQQK.[Q]		FALSE	1	1	1	P16263	P16263 [154-171]		0	2014.02	High	High	2.43
	FALSE	High	[A].VAADEGLVVPVVR.[D]		FALSE	1	1	1	P16263	P16263 [284-296]		0	1323.76	High	High	2.67
FALSE	Master Protein	P80886	Succinate--CoA ligase [ADP-forming] subunit beta OS=Bacillus subtilis (strain 168) GN=sucC PE=1 SV=2	21	FALSE	9	15	9	385	41.3	5.12	40.87	9	0	High	1
	Checked	Confidence	Annotated Sequence	Modifications	Contaminant	# Protein Groups	# Proteins	# PSMs	Master Protein Accessions	Positions in Master Proteins	Modifications in Master Proteins	# Missed Cleavages	Theo. MH+ [Da]	Found in Sample: [S1] 221102_DQ_458_Ba_1_Slot1-53_1_12700_6.0.313	Confidence (by Search Engine): Sequest HT	XCorr (by Search Engine): Sequest HT
	FALSE	Medium	[K].AYAEELLGK.[T]		FALSE	1	1	1	P80886	P80886 [71-79]		0	993.525	Medium	Medium	1.9
	FALSE	High	[V].IDPAVGLQGYQAR.[E]		FALSE	1	1	1	P80886	P80886 [149-161]		0	1387.73	High	High	2.83
	FALSE	High	[R].LEGTNVDLGKK.[I]		FALSE	1	1	1	P80886	P80886 [349-359]		1	1173.65	High	High	2.41
	FALSE	High	[-].MNIHEYQGK.[E]		FALSE	1	1	1	P80886	P80886 [1-9]		0	1119.53	High	High	2.34
	FALSE	High	[R].QKDIMEYR.[D]		FALSE	1	1	2	P80886	P80886 [226-233]		1	1082.53	High	High	2.13
	FALSE	High	[K].TLVTHQTGPDGQVIK.[R]		FALSE	1	1	2	P80886	P80886 [80-94]		0	1593.86	High	High	4.06
	FALSE	High	[K].TLVTHQTGPDGQVIKR.[L]		FALSE	1	1	5	P80886	P80886 [80-95]		1	1749.96	High	High	3.39
	FALSE	High	[K].VAFTAEEAVESAK.[S]		FALSE	1	1	1	P80886	P80886 [24-36]		0	1351.67	High	High	2.6
	FALSE	High	[A].VIDPAVGLQGYQAR.[E]		FALSE	1	1	1	P80886	P80886 [148-161]		0	1486.8	High	High	2.86
FALSE	Master Protein	P13243	Probable fructose-bisphosphate aldolase OS=Bacillus subtilis (strain 168) GN=fbaA PE=1 SV=2	25	FALSE	7	15	7	285	30.4	5.29	39.4	7	0	High	1
	Checked	Confidence	Annotated Sequence	Modifications	Contaminant	# Protein Groups	# Proteins	# PSMs	Master Protein Accessions	Positions in Master Proteins	Modifications in Master Proteins	# Missed Cleavages	Theo. MH+ [Da]	Found in Sample: [S1] 221102_DQ_458_Ba_1_Slot1-53_1_12700_6.0.313	Confidence (by Search Engine): Sequest HT	XCorr (by Search Engine): Sequest HT
	FALSE	High	[R].EAIKETVIGK.[M]		FALSE	1	1	4	P13243	P13243 [266-275]		1	1087.64	High	High	3.29
	FALSE	Medium	[H].GGTGIPTADIKK.[S]		FALSE	1	1	1	P13243	P13243 [210-221]		1	1157.65	Medium	Medium	2.01
	FALSE	High	[S].HHPFEENVATTAK.[V]		FALSE	1	1	1	P13243	P13243 [110-122]		0	1480.72	High	High	2.51
	FALSE	High	[K].INVNTENQISSAK.[A]		FALSE	1	1	2	P13243	P13243 [230-242]		0	1417.73	High	High	3.22
	FALSE	Medium	[K].MREFGSSNQA.[-]		FALSE	1	1	1	P13243	P13243 [276-285]		1	1126.49	Medium	Medium	1.76
	FALSE	High	[I].NVNTENQISSAK.[A]		FALSE	1	1	3	P13243	P13243 [231-242]		0	1304.64	High	High	2.72
	FALSE	High	[K].SPVILGVSEGAGR.[Y]		FALSE	1	1	3	P13243	P13243 [43-55]		0	1241.68	High	High	2.81
FALSE	Master Protein	P21469	30S ribosomal protein S7 OS=Bacillus subtilis (strain 168) GN=rpsG PE=1 SV=4	33	FALSE	6	15	6	156	17.9	10.02	39.33	6	0	High	1
	Checked	Confidence	Annotated Sequence	Modifications	Contaminant	# Protein Groups	# Proteins	# PSMs	Master Protein Accessions	Positions in Master Proteins	Modifications in Master Proteins	# Missed Cleavages	Theo. MH+ [Da]	Found in Sample: [S1] 221102_DQ_458_Ba_1_Slot1-53_1_12700_6.0.313	Confidence (by Search Engine): Sequest HT	XCorr (by Search Engine): Sequest HT
	FALSE	High	[L].ANEILDAANNTGAAVK.[K]		FALSE	1	1	1	P21469	P21469 [121-136]		0	1571.8	High	High	3.27
	FALSE	High	[R].DVLPDPIYNSK.[L]		FALSE	1	1	5	P21469	P21469 [11-21]		0	1260.65	High	High	2.27
	FALSE	High	[R].LANEILDAANNTGAAVK.[K]		FALSE	1	1	3	P21469	P21469 [120-136]		0	1684.89	High	High	4.52
	FALSE	Medium	[K].NIMPVLEVK.[A]		FALSE	1	1	1	P21469	P21469 [68-76]		0	1042.6	Medium	Medium	1.85
	FALSE	Medium	[K].NIMPVLEVK.[A]	1xOxidation [M3]	FALSE	1	1	1	P21469	P21469 [68-76]		0	1058.59	Medium	Medium	1.93
	FALSE	High	[K].RDVLPDPIYNSK.[L]		FALSE	1	1	2	P21469	P21469 [10-21]		1	1416.75	High	High	2.99
	FALSE	High	[R].TGNDAMEVFEQALK.[N]	1xOxidation [M6]	FALSE	1	1	2	P21469	P21469 [54-67]		0	1568.73	High	High	2.87
FALSE	Master Protein	P21468	30S ribosomal protein S6 OS=Bacillus subtilis (strain 168) GN=rpsF PE=1 SV=2	54	FALSE	7	13	7	95	11.1	5.29	39.25	7	0	High	1
	Checked	Confidence	Annotated Sequence	Modifications	Contaminant	# Protein Groups	# Proteins	# PSMs	Master Protein Accessions	Positions in Master Proteins	Modifications in Master Proteins	# Missed Cleavages	Theo. MH+ [Da]	Found in Sample: [S1] 221102_DQ_458_Ba_1_Slot1-53_1_12700_6.0.313	Confidence (by Search Engine): Sequest HT	XCorr (by Search Engine): Sequest HT
	FALSE	Medium	[R].FNNVLTSNGAEIT.[G]		FALSE	1	1	1	P21468	P21468 [26-38]		0	1379.68	Medium	Medium	1.93
	FALSE	High	[R].FNNVLTSNGAEITGTK.[D]		FALSE	1	1	3	P21468	P21468 [26-41]		0	1665.84	High	High	3.79
	FALSE	High	[R].FNNVLTSNGAEITGTK.[D]	1xDeamidated [N8]	FALSE	1	1	1	P21468	P21468 [26-41]		0	1666.83	High	High	3.67
	FALSE	High	[R].HIVVKEEE.[-]		FALSE	1	1	1	P21468	P21468 [88-95]		1	982.52	High	High	2.38
	FALSE	High	[Y].IIRPNIDEESKK.[A]		FALSE	1	1	3	P21468	P21468 [9-20]		1	1441.8	High	High	3.44
	FALSE	High	[I].IRPNIDEESKK.[A]		FALSE	1	1	1	P21468	P21468 [10-20]		1	1328.72	High	High	2.2
	FALSE	High	[V].NVQSDAAAVQEFDR.[L]		FALSE	1	1	1	P21468	P21468 [64-77]		0	1549.72	High	High	3.83
	FALSE	High	[M].YIIRPNIDEESKK.[A]		FALSE	1	1	2	P21468	P21468 [8-20]		1	1604.86	High	High	2.81
FALSE	Master Protein	O34591	Acetoin:2,6-dichlorophenolindophenol oxidoreductase subunit beta OS=Bacillus subtilis (strain 168) GN=acoB PE=3 SV=3	27	FALSE	9	15	9	342	36.8	4.74	39.04	9	0	High	1
	Checked	Confidence	Annotated Sequence	Modifications	Contaminant	# Protein Groups	# Proteins	# PSMs	Master Protein Accessions	Positions in Master Proteins	Modifications in Master Proteins	# Missed Cleavages	Theo. MH+ [Da]	Found in Sample: [S1] 221102_DQ_458_Ba_1_Slot1-53_1_12700_6.0.313	Confidence (by Search Engine): Sequest HT	XCorr (by Search Engine): Sequest HT
	FALSE	High	[R].EGNDVTLFAVGK.[Q]		FALSE	1	1	2	O34591	O34591 [213-224]		0	1249.64	High	High	2.97
	FALSE	Medium	[L].FTSIPGLK.[T]		FALSE	1	1	1	O34591	O34591 [150-157]		0	862.503	Medium	Medium	2
	FALSE	High	[K].GEVPEDYYTIPLGK.[A]		FALSE	1	1	2	O34591	O34591 [194-207]		0	1580.78	High	High	2.49
	FALSE	High	[K].GFDLLDAPIKR.[I]		FALSE	1	1	1	O34591	O34591 [293-303]		1	1244.7	High	High	2.6
	FALSE	High	[R].GIEAEVLDPR.[S]		FALSE	1	1	3	O34591	O34591 [240-249]		0	1098.58	High	High	2.36
	FALSE	Medium	[R].LIIIDEANPR.[C]		FALSE	1	1	1	O34591	O34591 [269-278]		0	1153.66	Medium	Medium	1.76
	FALSE	High	[K].QVNTALEAAAQLSER.[G]		FALSE	1	1	3	O34591	O34591 [225-239]		0	1600.83	High	High	4.24
	FALSE	High	[I].SMSDAINEAMK.[L]		FALSE	1	1	1	O34591	O34591 [6-16]		0	1196.53	High	High	2.62
	FALSE	High	[R].VISMSDAINEAMK.[L]	1xOxidation [M12]	FALSE	1	1	1	O34591	O34591 [4-16]		0	1424.68	High	High	2.82
FALSE	Master Protein	P37941	2-oxoisovalerate dehydrogenase subunit beta OS=Bacillus subtilis (strain 168) GN=bfmBAB PE=1 SV=1	31	FALSE	9	15	9	327	35.8	5.1	38.74	9	0	High	1
	Checked	Confidence	Annotated Sequence	Modifications	Contaminant	# Protein Groups	# Proteins	# PSMs	Master Protein Accessions	Positions in Master Proteins	Modifications in Master Proteins	# Missed Cleavages	Theo. MH+ [Da]	Found in Sample: [S1] 221102_DQ_458_Ba_1_Slot1-53_1_12700_6.0.313	Confidence (by Search Engine): Sequest HT	XCorr (by Search Engine): Sequest HT
	FALSE	High	[K].AAVRDEDPVLFFEHK.[R]		FALSE	1	1	1	P37941	P37941 [160-174]		1	1772.9	High	High	2.48
	FALSE	High	[L].AGPDIPAMPYAPTMEK.[Y]	1xOxidation [M14]	FALSE	1	1	1	P37941	P37941 [293-308]		0	1704.8	High	High	2.35
	FALSE	High	[K].ATAGLYEQFGEER.[V]		FALSE	1	1	2	P37941	P37941 [40-52]		0	1470.69	High	High	2.89
	FALSE	High	[R].DEDPVLFFEHK.[R]		FALSE	1	1	1	P37941	P37941 [164-174]		0	1375.65	High	High	3
	FALSE	High	[K].DGISAHVVDLR.[T]		FALSE	1	1	3	P37941	P37941 [227-237]		0	1181.63	High	High	3.6
	FALSE	High	[K].GEVPADDYVLPIGK.[A]		FALSE	1	1	2	P37941	P37941 [182-195]		0	1472.76	High	High	2.47
	FALSE	Medium	[V].MPSTPYDAK.[G]		FALSE	1	1	2	P37941	P37941 [147-155]		0	1009.47	Medium	Medium	2
	FALSE	High	[Q].SVEAIFANQPGLK.[I]		FALSE	1	1	2	P37941	P37941 [132-144]		0	1373.74	High	High	2.75
	FALSE	Medium	[R].VFVLGEDVGR.[K]		FALSE	1	1	1	P37941	P37941 [24-33]		0	1090.59	Medium	Medium	1.78
FALSE	Master Protein	P39126	Isocitrate dehydrogenase [NADP] OS=Bacillus subtilis (strain 168) GN=icd PE=1 SV=1	25	FALSE	11	16	11	423	46.4	5.1	37.66	11	0	High	1
	Checked	Confidence	Annotated Sequence	Modifications	Contaminant	# Protein Groups	# Proteins	# PSMs	Master Protein Accessions	Positions in Master Proteins	Modifications in Master Proteins	# Missed Cleavages	Theo. MH+ [Da]	Found in Sample: [S1] 221102_DQ_458_Ba_1_Slot1-53_1_12700_6.0.313	Confidence (by Search Engine): Sequest HT	XCorr (by Search Engine): Sequest HT
	FALSE	High	[A].AIDYAIEHGR.[K]		FALSE	1	1	1	P39126	P39126 [204-213]		0	1144.57	High	High	2.2
	FALSE	High	[R].ENTEDIYAGIEYAK.[G]		FALSE	1	1	1	P39126	P39126 [145-158]		0	1615.75	High	High	3.75
	FALSE	High	[R].FPETSGIGIKPVSEEGTSR.[L]		FALSE	1	1	1	P39126	P39126 [181-199]		0	1991.01	High	High	3.9
	FALSE	Medium	[K].GPLTTPVGGGIR.[S]		FALSE	1	1	3	P39126	P39126 [92-103]		0	1124.64	Medium	Medium	2.02
	FALSE	High	[A].IDYAIEHGR.[K]		FALSE	1	1	1	P39126	P39126 [205-213]		0	1073.54	High	High	2.08
	FALSE	Medium	[K].NWGYELAEK.[E]		FALSE	1	1	3	P39126	P39126 [234-242]		0	1109.53	Medium	Medium	2.07
	FALSE	Medium	[K].RPEDTDMVIF.[R]		FALSE	1	1	1	P39126	P39126 [134-143]		0	1222.58	Medium	Medium	1.78
	FALSE	High	[K].RPEDTDMVIFR.[E]		FALSE	1	1	2	P39126	P39126 [134-144]		0	1378.68	High	High	2.62
	FALSE	Medium	[C].SEFGEELIK.[N]		FALSE	1	1	1	P39126	P39126 [412-420]		0	1051.53	Medium	Medium	1.94
	FALSE	High	[I].SFLQNELNVNK.[I]		FALSE	1	1	1	P39126	P39126 [168-178]		0	1305.68	High	High	3.36
	FALSE	High	[R].YFTGVPSPVK.[R]		FALSE	1	1	1	P39126	P39126 [124-133]		0	1094.59	High	High	2.45
FALSE	Master Protein	P40924	Phosphoglycerate kinase OS=Bacillus subtilis (strain 168) GN=pgk PE=1 SV=3	27	FALSE	9	14	9	394	42.2	5.08	37.37	9	0	High	1
	Checked	Confidence	Annotated Sequence	Modifications	Contaminant	# Protein Groups	# Proteins	# PSMs	Master Protein Accessions	Positions in Master Proteins	Modifications in Master Proteins	# Missed Cleavages	Theo. MH+ [Da]	Found in Sample: [S1] 221102_DQ_458_Ba_1_Slot1-53_1_12700_6.0.313	Confidence (by Search Engine): Sequest HT	XCorr (by Search Engine): Sequest HT
	FALSE	High	[K].AVSNPDRPFTAIIGGAK.[V]		FALSE	1	1	2	P40924	P40924 [181-197]		0	1713.93	High	High	2.74
	FALSE	High	[K].DGDVLVLENVR.[F]		FALSE	1	1	2	P40924	P40924 [108-118]		0	1228.65	High	High	2.82
	FALSE	High	[K].DTYSVIGGGDSAAAVEK.[F]		FALSE	1	1	2	P40924	P40924 [343-359]		0	1639.78	High	High	3.58
	FALSE	High	[K].ELPGVAALNDK.[-]		FALSE	1	1	2	P40924	P40924 [384-394]		0	1126.61	High	High	2.3
	FALSE	High	[K].KADEAYGDAVK.[A]		FALSE	1	1	1	P40924	P40924 [90-100]		1	1166.57	High	High	4.09
	FALSE	High	[R].PKGEVVEELR.[L]		FALSE	1	1	1	P40924	P40924 [63-72]		1	1155.64	High	High	2.77
	FALSE	High	[K].SLLEEDKIELAK.[S]		FALSE	1	1	2	P40924	P40924 [236-247]		1	1387.77	High	High	3.17
	FALSE	Medium	[K].TLKDIDVK.[G]		FALSE	1	1	1	P40924	P40924 [5-12]		1	931.546	Medium	Medium	1.91
	FALSE	High	[R].VDFNVPMK.[D]		FALSE	1	1	1	P40924	P40924 [20-27]		0	949.481	High	High	2.24
FALSE	Master Protein	P80698	Trigger factor OS=Bacillus subtilis (strain 168) GN=tig PE=1 SV=3	25	FALSE	10	13	10	424	47.5	4.49	33.59	10	0	High	1
	Checked	Confidence	Annotated Sequence	Modifications	Contaminant	# Protein Groups	# Proteins	# PSMs	Master Protein Accessions	Positions in Master Proteins	Modifications in Master Proteins	# Missed Cleavages	Theo. MH+ [Da]	Found in Sample: [S1] 221102_DQ_458_Ba_1_Slot1-53_1_12700_6.0.313	Confidence (by Search Engine): Sequest HT	XCorr (by Search Engine): Sequest HT
	FALSE	High	[M].AEAYNMPVENIK.[Q]		FALSE	1	1	1	P80698	P80698 [387-398]		0	1378.67	High	High	2.47
	FALSE	High	[K].AENLEVSDEEVDAELTK.[M]		FALSE	1	1	1	P80698	P80698 [369-385]		0	1890.88	High	High	3.25
	FALSE	High	[K].AKELPELDDEFAK.[D]		FALSE	1	1	1	P80698	P80698 [244-256]		1	1504.75	High	High	3.46
	FALSE	Medium	[K].AIDFLVENR.[-]		FALSE	1	1	1	P80698	P80698 [416-424]		0	1076.57	Medium	Medium	1.95
	FALSE	High	[K].AVEEAGIEPVDRPEIDVEK.[I]		FALSE	1	1	2	P80698	P80698 [79-97]		0	2095.06	High	High	3.41
	FALSE	High	[K].DDTTVTDEDVQNELK.[A]		FALSE	1	1	1	P80698	P80698 [129-143]		0	1721.77	High	High	2.63
	FALSE	High	[A].IDFLVENR.[-]		FALSE	1	1	1	P80698	P80698 [417-424]		0	1005.54	High	High	2.31
	FALSE	High	[K].MAEAYNMPVENIK.[Q]		FALSE	1	1	1	P80698	P80698 [386-398]		0	1509.71	High	High	2.87
	FALSE	High	[K].MAEAYNMPVENIK.[Q]	1xOxidation [M1]	FALSE	1	1	1	P80698	P80698 [386-398]		0	1525.7	High	High	3.06
	FALSE	Medium	[K].SNLTLEAIAK.[A]		FALSE	1	1	1	P80698	P80698 [359-368]		0	1059.6	Medium	Medium	1.85
	FALSE	Medium	[K].VTVKPEVK.[L]		FALSE	1	1	2	P80698	P80698 [110-117]		0	899.556	Medium	Medium	2
FALSE	Master Protein	P42919	50S ribosomal protein L2 OS=Bacillus subtilis (strain 168) GN=rplB PE=1 SV=3	32	FALSE	6	11	6	277	30.3	10.62	31.62	6	0	High	1
	Checked	Confidence	Annotated Sequence	Modifications	Contaminant	# Protein Groups	# Proteins	# PSMs	Master Protein Accessions	Positions in Master Proteins	Modifications in Master Proteins	# Missed Cleavages	Theo. MH+ [Da]	Found in Sample: [S1] 221102_DQ_458_Ba_1_Slot1-53_1_12700_6.0.313	Confidence (by Search Engine): Sequest HT	XCorr (by Search Engine): Sequest HT
	FALSE	High	[R].ASIGQVGNEQHELINIGK.[A]		FALSE	1	1	2	P42919	P42919 [190-207]		0	1907	High	High	3.97
	FALSE	High	[R].GMTTSDFAEITTDKPEK.[S]		FALSE	1	1	2	P42919	P42919 [15-31]		0	1870.87	High	High	3.75
	FALSE	High	[R].GSVMNPNDHPHGGGEGR.[A]		FALSE	1	1	2	P42919	P42919 [222-238]		0	1717.75	High	High	2.82
	FALSE	Medium	[R].SAGTSAQVLGK.[E]		FALSE	1	1	1	P42919	P42919 [157-167]		0	1018.55	Medium	Medium	1.94
	FALSE	High	[R].SANIALINYADGEKR.[Y]		FALSE	1	1	2	P42919	P42919 [88-102]		1	1634.85	High	High	3.6
	FALSE	High	[K].SPMSPWGKPTL.[G]		FALSE	1	1	1	P42919	P42919 [245-255]		0	1200.61	High	High	2.23
	FALSE	Medium	[K].SPMSPWGKPTL.[G]	1xOxidation [M3]	FALSE	1	1	1	P42919	P42919 [245-255]		0	1216.6	Medium	Medium	1.99
FALSE	Master Protein	P94391	1-pyrroline-5-carboxylate dehydrogenase 2 OS=Bacillus subtilis (strain 168) GN=putC PE=2 SV=2	18	FALSE	9	10	8	515	56.4	5.69	30.95	9	0	High	1
	Checked	Confidence	Annotated Sequence	Modifications	Contaminant	# Protein Groups	# Proteins	# PSMs	Master Protein Accessions	Positions in Master Proteins	Modifications in Master Proteins	# Missed Cleavages	Theo. MH+ [Da]	Found in Sample: [S1] 221102_DQ_458_Ba_1_Slot1-53_1_12700_6.0.313	Confidence (by Search Engine): Sequest HT	XCorr (by Search Engine): Sequest HT
	FALSE	Medium	[K].ALATVSEYLGK.[D]		FALSE	1	1	1	P94391	P94391 [25-35]		0	1151.63	Medium	Medium	1.73
	FALSE	High	[K].ASQEHAEQAIQAAAK.[A]		FALSE	1	1	1	P94391	P94391 [70-84]		0	1552.77	High	High	4.74
	FALSE	Medium	[K].DYPLVINGER.[V]		FALSE	1	1	1	P94391	P94391 [36-45]		0	1175.61	Medium	Medium	2.06
	FALSE	High	[K].FVEVLEESGLPK.[G]		FALSE	1	1	1	P94391	P94391 [217-228]		0	1346.72	High	High	2.9
	FALSE	High	[K].RVIAEMGGK.[D]		FALSE	2	2	1	P39634; P94391	P39634 [282-290]; P94391 [282-290]		1	960.53	High	High	2.42
	FALSE	High	[V].SINPADKEEVVGR.[V]		FALSE	1	1	1	P94391	P94391 [54-66]		1	1413.73	High	High	2.19
	FALSE	High	[A].SQEHAEQAIQAAAK.[A]		FALSE	1	1	2	P94391	P94391 [71-84]		0	1481.73	High	High	4.4
	FALSE	High	[F].VEVLEESGLPK.[G]		FALSE	1	1	1	P94391	P94391 [218-228]		0	1199.65	High	High	2.45
	FALSE	High	[K].VTAKPDSADVYMGPVIDQGSYDK.[I]	1xOxidation [M12]	FALSE	1	1	1	P94391	P94391 [348-370]		0	2472.16	High	High	3.96
FALSE	Master Protein	Q04747	Surfactin synthase subunit 2 OS=Bacillus subtilis (strain 168) GN=srfAB PE=1 SV=3	3	FALSE	9	12	9	3583	400.7	5.17	30.66	9	0	High	1
	Checked	Confidence	Annotated Sequence	Modifications	Contaminant	# Protein Groups	# Proteins	# PSMs	Master Protein Accessions	Positions in Master Proteins	Modifications in Master Proteins	# Missed Cleavages	Theo. MH+ [Da]	Found in Sample: [S1] 221102_DQ_458_Ba_1_Slot1-53_1_12700_6.0.313	Confidence (by Search Engine): Sequest HT	XCorr (by Search Engine): Sequest HT
	FALSE	High	[L].AGFEQPSVLPGR.[L]		FALSE	1	1	1	Q04747	Q04747 [204-215]		0	1257.66	High	High	2.74
	FALSE	High	[K].ELPAPQSEAVQPEYAAPK.[T]		FALSE	1	1	1	Q04747	Q04747 [950-967]		0	1924.97	High	High	3.51
	FALSE	Medium	[R].GYVNLPELTEK.[Q]		FALSE	1	1	1	Q04747	Q04747 [813-823]		0	1262.66	Medium	Medium	1.76
	FALSE	High	[R].IELGEIETK.[L]		FALSE	1	1	1	Q04747	Q04747 [868-876]		0	1031.56	High	High	2.11
	FALSE	High	[R].IEYILQDSGAK.[L]		FALSE	1	2	1	Q04747	Q04747 [2630-2640]		0	1236.65	High	High	2.17
	FALSE	Medium	[I].IPTDVIAFR.[K]		FALSE	1	1	2	Q04747	Q04747 [1768-1776]		0	1031.59	Medium	Medium	2.05
	FALSE	High	[M].MEAAVDQPAAFVR.[E]		FALSE	1	1	3	Q04747	Q04747 [425-437]		0	1404.69	High	High	3.23
	FALSE	High	[R].NALPKPNAAQSGGK.[A]		FALSE	1	1	1	Q04747	Q04747 [1988-2001]		0	1352.73	High	High	2.36
	FALSE	High	[K].YASQDDIIVGSPTAGR.[T]		FALSE	1	1	1	Q04747	Q04747 [1302-1317]		0	1649.81	High	High	3.49
FALSE	Master Protein	O31404	Acetoin:2,6-dichlorophenolindophenol oxidoreductase subunit alpha OS=Bacillus subtilis (strain 168) GN=acoA PE=2 SV=2	18	FALSE	6	11	6	333	36	5.21	30.06	6	0	High	1
	Checked	Confidence	Annotated Sequence	Modifications	Contaminant	# Protein Groups	# Proteins	# PSMs	Master Protein Accessions	Positions in Master Proteins	Modifications in Master Proteins	# Missed Cleavages	Theo. MH+ [Da]	Found in Sample: [S1] 221102_DQ_458_Ba_1_Slot1-53_1_12700_6.0.313	Confidence (by Search Engine): Sequest HT	XCorr (by Search Engine): Sequest HT
	FALSE	High	[R].AAAYNMPGVTVDGK.[D]		FALSE	1	1	2	O31404	O31404 [203-216]		0	1393.68	High	High	2.96
	FALSE	High	[A].AAYNMPGVTVDGK.[D]		FALSE	1	1	1	O31404	O31404 [204-216]		0	1322.64	High	High	2.44
	FALSE	High	[L].AVYQAAEEAIER.[A]		FALSE	1	1	1	O31404	O31404 [220-231]		0	1349.67	High	High	2.21
	FALSE	High	[K].GGSMHIADLDK.[G]		FALSE	1	1	1	O31404	O31404 [105-115]		0	1143.55	High	High	3.24
	FALSE	High	[K].GGSMHIADLDK.[G]	1xOxidation [M4]	FALSE	1	1	3	O31404	O31404 [105-115]		0	1159.54	High	High	2.77
	FALSE	High	[R].NYGHFEGDAQTYK.[T]		FALSE	1	1	2	O31404	O31404 [248-260]		0	1529.67	High	High	3.31
	FALSE	High	[K].REGLSLTEEK.[A]		FALSE	1	1	1	O31404	O31404 [6-15]		1	1161.61	High	High	2.37
FALSE	Master Protein	P19947	50S ribosomal protein L30 OS=Bacillus subtilis (strain 168) GN=rpmD PE=1 SV=2	56	FALSE	5	11	5	59	6.6	10.27	28.75	5	0	High	1
	Checked	Confidence	Annotated Sequence	Modifications	Contaminant	# Protein Groups	# Proteins	# PSMs	Master Protein Accessions	Positions in Master Proteins	Modifications in Master Proteins	# Missed Cleavages	Theo. MH+ [Da]	Found in Sample: [S1] 221102_DQ_458_Ba_1_Slot1-53_1_12700_6.0.313	Confidence (by Search Engine): Sequest HT	XCorr (by Search Engine): Sequest HT
	FALSE	High	[K].KTNQTVVHEDNAAIR.[G]		FALSE	1	1	3	P19947	P19947 [30-44]		1	1695.88	High	High	3.56
	FALSE	High	[T].NQTVVHEDNAAIR.[G]		FALSE	1	1	2	P19947	P19947 [32-44]		0	1466.73	High	High	3.01
	FALSE	Medium	[R].SVIGRPEDQR.[V]		FALSE	1	1	2	P19947	P19947 [11-20]		0	1156.61	Medium	Medium	1.86
	FALSE	High	[K].TNQTVVHEDNAAIR.[G]		FALSE	1	1	3	P19947	P19947 [31-44]		0	1567.78	High	High	3.23
	FALSE	High	[K].VSHLVSVK.[E]		FALSE	1	1	1	P19947	P19947 [50-57]		0	868.525	High	High	2.27
FALSE	Master Protein	P21464	30S ribosomal protein S2 OS=Bacillus subtilis (strain 168) GN=rpsB PE=1 SV=3	31	FALSE	8	10	8	246	28	6.64	27.99	8	0	High	1
	Checked	Confidence	Annotated Sequence	Modifications	Contaminant	# Protein Groups	# Proteins	# PSMs	Master Protein Accessions	Positions in Master Proteins	Modifications in Master Proteins	# Missed Cleavages	Theo. MH+ [Da]	Found in Sample: [S1] 221102_DQ_458_Ba_1_Slot1-53_1_12700_6.0.313	Confidence (by Search Engine): Sequest HT	XCorr (by Search Engine): Sequest HT
	FALSE	High	[L].EAGVHFGHQTR.[R]		FALSE	1	1	1	P21464	P21464 [11-21]		0	1238.6	High	High	2.22
	FALSE	High	[K].KVEEAYNFTK.[N]		FALSE	1	1	1	P21464	P21464 [49-58]		1	1228.62	High	High	2.89
	FALSE	High	[L].LEAGVHFGHQTR.[R]		FALSE	1	1	1	P21464	P21464 [10-21]		0	1351.69	High	High	2.55
	FALSE	High	[K].MQENGTFDVLPK.[K]		FALSE	1	1	1	P21464	P21464 [120-131]		0	1378.67	High	High	2.81
	FALSE	High	[K].MQENGTFDVLPK.[K]	1xOxidation [M1]	FALSE	1	1	2	P21464	P21464 [120-131]		0	1394.66	High	High	3.1
	FALSE	High	[R].NGIYIIDLQK.[T]	1xDeamidated [N1]	FALSE	1	1	1	P21464	P21464 [36-45]		0	1177.65	High	High	2.55
	FALSE	High	[K].QAQDSVKEEAQR.[S]		FALSE	1	1	1	P21464	P21464 [75-86]		1	1388.68	High	High	2.36
	FALSE	High	[M].QENGTFDVLPK.[K]		FALSE	1	1	1	P21464	P21464 [121-131]		0	1247.63	High	High	2.48
	FALSE	High	[K].QGEEEAEVAEETAPETETTTA.[-]		FALSE	1	1	1	P21464	P21464 [226-246]		0	2221.95	High	High	4.06
FALSE	Master Protein	P37870	DNA-directed RNA polymerase subunit beta OS=Bacillus subtilis (strain 168) GN=rpoB PE=1 SV=2	7	FALSE	7	11	7	1193	133.6	5.03	27.22	7	0	High	1
	Checked	Confidence	Annotated Sequence	Modifications	Contaminant	# Protein Groups	# Proteins	# PSMs	Master Protein Accessions	Positions in Master Proteins	Modifications in Master Proteins	# Missed Cleavages	Theo. MH+ [Da]	Found in Sample: [S1] 221102_DQ_458_Ba_1_Slot1-53_1_12700_6.0.313	Confidence (by Search Engine): Sequest HT	XCorr (by Search Engine): Sequest HT
	FALSE	Medium	[R].DIPNVGEDALR.[N]		FALSE	1	1	1	P37870	P37870 [812-822]		0	1198.61	Medium	Medium	1.98
	FALSE	High	[R].FRGENTVVSR.[N]		FALSE	1	1	1	P37870	P37870 [596-605]		1	1164.61	High	High	2.14
	FALSE	High	[K].GDNVPEPGVPESFK.[V]		FALSE	1	1	1	P37870	P37870 [1116-1129]		0	1471.71	High	High	2.18
	FALSE	High	[K].ILSGDEEEIEMR.[D]		FALSE	1	1	1	P37870	P37870 [1144-1155]		0	1420.66	High	High	3.3
	FALSE	High	[R].LRPGEPPTVENAK.[S]		FALSE	1	1	3	P37870	P37870 [240-252]		0	1407.76	High	High	2.94
	FALSE	High	[R].STGPYSLVTQQPLGGK.[A]		FALSE	1	1	2	P37870	P37870 [1052-1067]		0	1632.86	High	High	2.87
	FALSE	High	[R].VPHGGGGIIHDVK.[V]		FALSE	1	1	2	P37870	P37870 [879-891]		0	1285.7	High	High	2.95
FALSE	Master Protein	P80868	Elongation factor G OS=Bacillus subtilis (strain 168) GN=fusA PE=1 SV=3	12	FALSE	8	11	8	692	76.6	4.88	27.2	8	0	High	1
	Checked	Confidence	Annotated Sequence	Modifications	Contaminant	# Protein Groups	# Proteins	# PSMs	Master Protein Accessions	Positions in Master Proteins	Modifications in Master Proteins	# Missed Cleavages	Theo. MH+ [Da]	Found in Sample: [S1] 221102_DQ_458_Ba_1_Slot1-53_1_12700_6.0.313	Confidence (by Search Engine): Sequest HT	XCorr (by Search Engine): Sequest HT
	FALSE	High	[M].AREFSLEK.[T]		FALSE	1	1	1	P80868	P80868 [2-9]		1	979.521	High	High	2.48
	FALSE	High	[K].GTRPDTNEEIER.[H]		FALSE	1	1	3	P80868	P80868 [289-300]		0	1416.67	High	High	2.69
	FALSE	High	[R].HSSDEEPFSAL.[A]		FALSE	1	1	2	P80868	P80868 [301-311]		0	1218.53	High	High	2.13
	FALSE	High	[R].HSSDEEPFSALAFK.[V]		FALSE	1	1	1	P80868	P80868 [301-314]		0	1564.73	High	High	3.14
	FALSE	High	[K].IGETHEGASQMDWMEQEQER.[G]		FALSE	1	1	1	P80868	P80868 [40-59]		0	2391	High	High	4.59
	FALSE	High	[C].NPVLLEPIMK.[V]		FALSE	1	1	1	P80868	P80868 [596-605]		0	1153.66	High	High	2.28
	FALSE	High	[Q].SGVEPQTETVWR.[Q]		FALSE	1	1	1	P80868	P80868 [110-121]		0	1388.68	High	High	2.08
	FALSE	Medium	[K].SVAEEIIKK.[N]		FALSE	1	1	1	P80868	P80868 [680-688]		1	1016.6	Medium	Medium	2.01
FALSE	Master Protein	P21465	30S ribosomal protein S3 OS=Bacillus subtilis (strain 168) GN=rpsC PE=1 SV=4	32	FALSE	7	10	7	218	24.3	9.76	26.87	7	0	High	1
	Checked	Confidence	Annotated Sequence	Modifications	Contaminant	# Protein Groups	# Proteins	# PSMs	Master Protein Accessions	Positions in Master Proteins	Modifications in Master Proteins	# Missed Cleavages	Theo. MH+ [Da]	Found in Sample: [S1] 221102_DQ_458_Ba_1_Slot1-53_1_12700_6.0.313	Confidence (by Search Engine): Sequest HT	XCorr (by Search Engine): Sequest HT
	FALSE	High	[R].ADLDAQLVADNIAR.[Q]		FALSE	1	1	2	P21465	P21465 [108-121]		0	1484.77	High	High	3.15
	FALSE	High	[K].DYADFLHEDLK.[I]		FALSE	1	1	1	P21465	P21465 [27-37]		0	1365.63	High	High	2.95
	FALSE	Medium	[K].GGSEVEALRK.[A]		FALSE	1	1	1	P21465	P21465 [79-88]		1	1045.56	Medium	Medium	1.97
	FALSE	High	[V].HINILEIK.[R]		FALSE	1	1	1	P21465	P21465 [99-106]		0	979.593	High	High	2.6
	FALSE	High	[T].IHTAKPGMVIGK.[G]		FALSE	1	1	1	P21465	P21465 [67-78]		0	1251.72	High	High	2.55
	FALSE	High	[R].SEYYSEGTVPLHTLR.[A]		FALSE	1	1	2	P21465	P21465 [164-178]		0	1751.86	High	High	3.61
	FALSE	High	[H].TAKPGMVIGK.[G]		FALSE	1	1	2	P21465	P21465 [69-78]		0	1001.58	High	High	2.16
FALSE	Master Protein	P21883	Dihydrolipoyllysine-residue acetyltransferase component of pyruvate dehydrogenase complex OS=Bacillus subtilis (strain 168) GN=pdhC PE=1 SV=2	14	FALSE	4	8	4	442	47.5	5.16	26.85	4	0	High	1
	Checked	Confidence	Annotated Sequence	Modifications	Contaminant	# Protein Groups	# Proteins	# PSMs	Master Protein Accessions	Positions in Master Proteins	Modifications in Master Proteins	# Missed Cleavages	Theo. MH+ [Da]	Found in Sample: [S1] 221102_DQ_458_Ba_1_Slot1-53_1_12700_6.0.313	Confidence (by Search Engine): Sequest HT	XCorr (by Search Engine): Sequest HT
	FALSE	High	[K].ATGAGQQDQAEVDPNKR.[V]		FALSE	1	1	4	P21883	P21883 [123-139]		1	1784.85	High	High	3.5
	FALSE	High	[K].FPVLNTSIDDK.[T]		FALSE	1	1	2	P21883	P21883 [284-294]		0	1248.65	High	High	2.86
	FALSE	High	[K].LPDIGEGIHEGEIVK.[W]		FALSE	1	1	1	P21883	P21883 [7-21]		0	1605.85	High	High	3.69
	FALSE	High	[K].TEAQVQSTAEAGQDVAK.[E]		FALSE	1	1	1	P21883	P21883 [97-113]		0	1732.83	High	High	4.46
FALSE	Master Protein	P21882	Pyruvate dehydrogenase E1 component subunit beta OS=Bacillus subtilis (strain 168) GN=pdhB PE=3 SV=2	31	FALSE	9	11	9	325	35.5	4.84	25.91	9	0	High	1
	Checked	Confidence	Annotated Sequence	Modifications	Contaminant	# Protein Groups	# Proteins	# PSMs	Master Protein Accessions	Positions in Master Proteins	Modifications in Master Proteins	# Missed Cleavages	Theo. MH+ [Da]	Found in Sample: [S1] 221102_DQ_458_Ba_1_Slot1-53_1_12700_6.0.313	Confidence (by Search Engine): Sequest HT	XCorr (by Search Engine): Sequest HT
	FALSE	Medium	[R].AIVVQEAQK.[Q]		FALSE	1	1	1	P21882	P21882 [257-265]		0	985.568	Medium	Medium	1.82
	FALSE	High	[K].DGISAEVVDLR.[T]		FALSE	1	1	2	P21882	P21882 [227-237]		0	1173.61	High	High	2.27
	FALSE	High	[R].DNDPVVFLEHMK.[L]	1xOxidation [M11]	FALSE	1	1	1	P21882	P21882 [164-175]		0	1459.69	High	High	2.61
	FALSE	Medium	[M].IQAITDALR.[T]		FALSE	1	1	1	P21882	P21882 [7-15]		0	1000.58	Medium	Medium	2
	FALSE	High	[R].QEVPEEEYTIELGK.[A]		FALSE	1	1	2	P21882	P21882 [182-195]		0	1663.81	High	High	3.21
	FALSE	High	[D].SLEGLVAQQPGIK.[V]		FALSE	1	1	1	P21882	P21882 [132-144]		0	1339.76	High	High	3.05
	FALSE	High	[R].SPFGGGVHTPELHAD.[S]		FALSE	1	1	1	P21882	P21882 [117-131]		0	1520.71	High	High	2.15
	FALSE	High	[K].VVIPSTPYDAK.[G]		FALSE	1	1	1	P21882	P21882 [145-155]		0	1189.65	High	High	2.12
	FALSE	Medium	[R].WTSPVTIR.[S]		FALSE	1	1	1	P21882	P21882 [109-116]		0	959.531	Medium	Medium	1.81
FALSE	Master Protein	P80643	Acyl carrier protein OS=Bacillus subtilis (strain 168) GN=acpA PE=1 SV=1	19	FALSE	3	8	3	77	8.6	3.98	25.19	3	0	High	1
	Checked	Confidence	Annotated Sequence	Modifications	Contaminant	# Protein Groups	# Proteins	# PSMs	Master Protein Accessions	Positions in Master Proteins	Modifications in Master Proteins	# Missed Cleavages	Theo. MH+ [Da]	Found in Sample: [S1] 221102_DQ_458_Ba_1_Slot1-53_1_12700_6.0.313	Confidence (by Search Engine): Sequest HT	XCorr (by Search Engine): Sequest HT
	FALSE	High	[I].ATVGDAVNYIQNQQ.[-]		FALSE	1	1	5	P80643	P80643 [64-77]		0	1520.73	High	High	3.38
	FALSE	High	[K].IATVGDAVNYIQNQQ.[-]		FALSE	1	1	1	P80643	P80643 [63-77]		0	1633.82	High	High	2.58
	FALSE	High	[A].TVGDAVNYIQNQQ.[-]		FALSE	1	1	2	P80643	P80643 [65-77]		0	1449.7	High	High	4.2
FALSE	Master Protein	P12877	50S ribosomal protein L5 OS=Bacillus subtilis (strain 168) GN=rplE PE=1 SV=1	34	FALSE	6	8	6	179	20.1	9.54	23.91	6	0	High	1
	Checked	Confidence	Annotated Sequence	Modifications	Contaminant	# Protein Groups	# Proteins	# PSMs	Master Protein Accessions	Positions in Master Proteins	Modifications in Master Proteins	# Missed Cleavages	Theo. MH+ [Da]	Found in Sample: [S1] 221102_DQ_458_Ba_1_Slot1-53_1_12700_6.0.313	Confidence (by Search Engine): Sequest HT	XCorr (by Search Engine): Sequest HT
	FALSE	High	[R].ELLTQVGMPFQK.[-]		FALSE	1	1	1	P12877	P12877 [168-179]		0	1390.74	High	High	3.18
	FALSE	High	[R].ELLTQVGMPFQK.[-]	1xOxidation [M8]	FALSE	1	1	1	P12877	P12877 [168-179]		0	1406.73	High	High	3.11
	FALSE	High	[K].EQLIFPEIDYDK.[V]		FALSE	1	1	1	P12877	P12877 [134-145]		0	1509.75	High	High	2.52
	FALSE	High	[K].FNYDSVMQVPK.[I]		FALSE	1	1	1	P12877	P12877 [20-30]		0	1327.64	High	High	2.66
	FALSE	High	[R].LREGMPIGAK.[V]		FALSE	1	1	2	P12877	P12877 [79-88]		1	1071.6	High	High	2.68
	FALSE	High	[K].IVINMGVGDAVQNAK.[A]		FALSE	1	1	1	P12877	P12877 [34-48]		0	1528.82	High	High	3.53
	FALSE	High	[I].VINMGVGDAVQNAK.[A]		FALSE	1	1	1	P12877	P12877 [35-48]		0	1415.73	High	High	3.58
FALSE	Master Protein	P39597	Probable deferrochelatase/peroxidase EfeN OS=Bacillus subtilis (strain 168) GN=efeN PE=1 SV=1	17	FALSE	7	9	7	416	45.7	8.54	23.08	7	0	High	1
	Checked	Confidence	Annotated Sequence	Modifications	Contaminant	# Protein Groups	# Proteins	# PSMs	Master Protein Accessions	Positions in Master Proteins	Modifications in Master Proteins	# Missed Cleavages	Theo. MH+ [Da]	Found in Sample: [S1] 221102_DQ_458_Ba_1_Slot1-53_1_12700_6.0.313	Confidence (by Search Engine): Sequest HT	XCorr (by Search Engine): Sequest HT
	FALSE	High	[K].DKSDIITLFR.[N]		FALSE	1	1	1	P39597	P39597 [88-97]		1	1207.67	High	High	2.73
	FALSE	Medium	[K].EEEQIVPFYGK.[H]		FALSE	1	1	1	P39597	P39597 [54-64]		0	1338.66	Medium	Medium	2.01
	FALSE	High	[A].FSYTEGLDPK.[T]		FALSE	1	1	1	P39597	P39597 [342-351]		0	1156.55	High	High	2.33
	FALSE	High	[K].KDEKEEEQIVPFYGK.[H]		FALSE	1	1	1	P39597	P39597 [50-64]		2	1838.92	High	High	2.61
	FALSE	High	[K].NPDNQFIPMLK.[A]		FALSE	1	1	2	P39597	P39597 [367-377]		0	1316.67	High	High	3.49
	FALSE	High	[L].NQIPSNSHVSLAK.[S]		FALSE	1	1	2	P39597	P39597 [319-331]		0	1394.74	High	High	2.32
	FALSE	High	[R].SSLKDQEDTFGR.[R]		FALSE	1	1	1	P39597	P39597 [288-299]		1	1382.65	High	High	2.08
FALSE	Master Protein	P80859	6-phosphogluconate dehydrogenase, NADP(+)-dependent, decarboxylating OS=Bacillus subtilis (strain 168) GN=gndA PE=1 SV=4	15	FALSE	7	9	7	469	51.7	5.35	22.76	7	0	High	1
	Checked	Confidence	Annotated Sequence	Modifications	Contaminant	# Protein Groups	# Proteins	# PSMs	Master Protein Accessions	Positions in Master Proteins	Modifications in Master Proteins	# Missed Cleavages	Theo. MH+ [Da]	Found in Sample: [S1] 221102_DQ_458_Ba_1_Slot1-53_1_12700_6.0.313	Confidence (by Search Engine): Sequest HT	XCorr (by Search Engine): Sequest HT
	FALSE	High	[K].AASEEYNWDLK.[Y]		FALSE	1	1	1	P80859	P80859 [343-353]		0	1325.6	High	High	2.59
	FALSE	High	[A].ASEEYNWDLK.[Y]		FALSE	1	1	2	P80859	P80859 [344-353]		0	1254.56	High	High	2.18
	FALSE	High	[K].DDILIDGGNTYYK.[D]		FALSE	1	1	1	P80859	P80859 [94-106]		0	1486.71	High	High	2.25
	FALSE	Medium	[K].GPSIMPGGQK.[E]		FALSE	1	1	1	P80859	P80859 [137-146]		0	971.498	Medium	Medium	1.76
	FALSE	High	[K].KDEETGKPLVDVILDK.[A]		FALSE	1	1	2	P80859	P80859 [241-256]		1	1798.98	High	High	3.63
	FALSE	High	[K].NLALNIESR.[G]		FALSE	1	1	1	P80859	P80859 [17-25]		0	1029.57	High	High	2.2
	FALSE	High	[R].TAVLPANLIQAQR.[D]		FALSE	1	1	1	P80859	P80859 [434-446]		0	1394.81	High	High	2.73
FALSE	Master Protein	P19946	50S ribosomal protein L15 OS=Bacillus subtilis (strain 168) GN=rplO PE=1 SV=1	35	FALSE	5	8	5	146	15.4	10.29	22.41	5	0	High	1
	Checked	Confidence	Annotated Sequence	Modifications	Contaminant	# Protein Groups	# Proteins	# PSMs	Master Protein Accessions	Positions in Master Proteins	Modifications in Master Proteins	# Missed Cleavages	Theo. MH+ [Da]	Found in Sample: [S1] 221102_DQ_458_Ba_1_Slot1-53_1_12700_6.0.313	Confidence (by Search Engine): Sequest HT	XCorr (by Search Engine): Sequest HT
	FALSE	High	[K].EAVEAAGGTAEVI.[-]		FALSE	1	1	1	P19946	P19946 [134-146]		0	1216.61	High	High	2.3
	FALSE	High	[K].LHELKPSEGSR.[K]		FALSE	1	1	1	P19946	P19946 [3-13]		0	1252.66	High	High	2.7
	FALSE	High	[K].RGFTNINR.[K]		FALSE	1	1	2	P19946	P19946 [64-71]		1	977.528	High	High	2.51
	FALSE	High	[R].SGGGVRPGFEGGQ.[M]		FALSE	1	1	2	P19946	P19946 [42-54]		0	1204.57	High	High	2.81
	FALSE	High	[R].SGGGVRPGFEGGQMPLFQR.[L]		FALSE	1	1	1	P19946	P19946 [42-60]		0	1976.98	High	High	4.06
	FALSE	High	[R].SGGGVRPGFEGGQMPLFQR.[L]	1xOxidation [M14]	FALSE	1	1	1	P19946	P19946 [42-60]		0	1992.97	High	High	3.18
FALSE	Master Protein	Q06797	50S ribosomal protein L1 OS=Bacillus subtilis (strain 168) GN=rplA PE=1 SV=4	24	FALSE	7	7	7	232	25	9.38	21.67	7	0	High	1
	Checked	Confidence	Annotated Sequence	Modifications	Contaminant	# Protein Groups	# Proteins	# PSMs	Master Protein Accessions	Positions in Master Proteins	Modifications in Master Proteins	# Missed Cleavages	Theo. MH+ [Da]	Found in Sample: [S1] 221102_DQ_458_Ba_1_Slot1-53_1_12700_6.0.313	Confidence (by Search Engine): Sequest HT	XCorr (by Search Engine): Sequest HT
	FALSE	High	[K].AGNIHVPIGK.[V]		FALSE	1	1	1	Q06797	Q06797 [168-177]		0	1005.58	High	High	3.39
	FALSE	High	[K].AKEAEAAGADFVGDTDYINK.[I]		FALSE	1	1	1	Q06797	Q06797 [84-103]		1	2084.98	High	High	3.04
	FALSE	High	[K].AYDVSEAVALVK.[K]		FALSE	1	1	1	Q06797	Q06797 [20-31]		0	1264.68	High	High	2.64
	FALSE	High	[K].EAEAAGADFVGDTDYINK.[I]		FALSE	1	1	1	Q06797	Q06797 [86-103]		0	1885.85	High	High	4.52
	FALSE	High	[A].GADFVGDTDYINK.[I]		FALSE	1	1	1	Q06797	Q06797 [91-103]		0	1414.65	High	High	2.83
	FALSE	High	[A].GNIHVPIGK.[V]		FALSE	1	1	1	Q06797	Q06797 [169-177]		0	934.547	High	High	2.7
	FALSE	High	[K].NVAVTSTMGPGVK.[V]	1xOxidation [M8]	FALSE	1	1	1	Q06797	Q06797 [211-223]		0	1276.66	High	High	2.55
FALSE	Master Protein	P42415	3D-(3,5/4)-trihydroxycyclohexane-1,2-dione hydrolase OS=Bacillus subtilis (strain 168) GN=iolD PE=1 SV=2	11	FALSE	8	8	8	637	70.3	5.44	21	8	0	High	1
	Checked	Confidence	Annotated Sequence	Modifications	Contaminant	# Protein Groups	# Proteins	# PSMs	Master Protein Accessions	Positions in Master Proteins	Modifications in Master Proteins	# Missed Cleavages	Theo. MH+ [Da]	Found in Sample: [S1] 221102_DQ_458_Ba_1_Slot1-53_1_12700_6.0.313	Confidence (by Search Engine): Sequest HT	XCorr (by Search Engine): Sequest HT
	FALSE	Medium	[L].DAFQVVADAK.[V]		FALSE	1	1	1	P42415	P42415 [339-348]		0	1063.54	Medium	Medium	1.98
	FALSE	High	[R].ELKDEWLAER.[E]		FALSE	1	1	1	P42415	P42415 [371-380]		1	1288.65	High	High	2.59
	FALSE	High	[K].KPVILVGGGAK.[Y]		FALSE	1	1	1	P42415	P42415 [232-242]		0	1038.67	High	High	2.39
	FALSE	High	[K].KQDVSTLIEMK.[V]		FALSE	1	1	1	P42415	P42415 [583-593]		1	1291.69	High	High	2.52
	FALSE	High	[K].LDAFQVVADAK.[V]		FALSE	1	1	1	P42415	P42415 [338-348]		0	1176.63	High	High	2.87
	FALSE	High	[R].QADLIIGIGTR.[Y]		FALSE	1	1	1	P42415	P42415 [296-306]		0	1156.67	High	High	2.4
	FALSE	High	[K].QDVSTLIEMK.[V]		FALSE	1	1	1	P42415	P42415 [584-593]		0	1163.6	High	High	2.92
	FALSE	High	[R].TDDNQILNVDYAK.[V]		FALSE	1	1	1	P42415	P42415 [544-556]		0	1508.72	High	High	3.32
FALSE	Master Protein	P35527	SWISS-PROT:P35527 Tax_Id=9606 Gene_Symbol=KRT9 Keratin, type I cytoskeletal 9	6	TRUE	3	7	3	623	62.1	5.3	20.67	3	0	High	1
	Checked	Confidence	Annotated Sequence	Modifications	Contaminant	# Protein Groups	# Proteins	# PSMs	Master Protein Accessions	Positions in Master Proteins	Modifications in Master Proteins	# Missed Cleavages	Theo. MH+ [Da]	Found in Sample: [S1] 221102_DQ_458_Ba_1_Slot1-53_1_12700_6.0.313	Confidence (by Search Engine): Sequest HT	XCorr (by Search Engine): Sequest HT
	FALSE	High	[R].QVLDNLTMEK.[S]		TRUE	1	1	1	P35527	P35527 [262-271]		0	1190.61	High	High	2.16
	FALSE	High	[R].SGGGGGGGLGSGGSIR.[S]		TRUE	1	1	4	P35527	P35527 [14-29]		0	1232.6	High	High	3.64
	FALSE	High	[K].TLLDIDNTR.[M]		TRUE	1	1	2	P35527	P35527 [225-233]		0	1060.56	High	High	2.51
FALSE	Master Protein	P04264	SWISS-PROT:P04264 Tax_Id=9606 Gene_Symbol=KRT1 Keratin, type II cytoskeletal 1	11	TRUE	6	7	5	644	66	8.12	20.48	6	0	High	1
	Checked	Confidence	Annotated Sequence	Modifications	Contaminant	# Protein Groups	# Proteins	# PSMs	Master Protein Accessions	Positions in Master Proteins	Modifications in Master Proteins	# Missed Cleavages	Theo. MH+ [Da]	Found in Sample: [S1] 221102_DQ_458_Ba_1_Slot1-53_1_12700_6.0.313	Confidence (by Search Engine): Sequest HT	XCorr (by Search Engine): Sequest HT
	FALSE	High	[K].LNDLEDALQQAK.[E]		TRUE	1	1	1	P04264	P04264 [444-455]		0	1357.7	High	High	3.19
	FALSE	High	[KR].NKYEDEINKR.[T]		TRUE	2	11	2	P02538; P04264	P02538 [251-260]; P04264 [268-277]		2	1308.65	High	High	2.77
	FALSE	High	[K].NMQDMVEDYR.[N]		TRUE	1	1	1	P04264	P04264 [258-267]		0	1300.53	High	High	2.26
	FALSE	High	[K].QISNLQQSISDAEQR.[G]		TRUE	1	1	1	P04264	P04264 [418-432]		0	1716.85	High	High	3.4
	FALSE	High	[K].SKAEAESLYQSK.[Y]		TRUE	1	1	1	P04264	P04264 [365-376]		1	1340.67	High	High	4.03
	FALSE	High	[R].TNAENEFVTIK.[K]		TRUE	1	1	1	P04264	P04264 [278-288]		0	1265.64	High	High	2.33
FALSE	Master Protein	O31550	Dihydrolipoyllysine-residue acetyltransferase component of acetoin cleaving system OS=Bacillus subtilis (strain 168) GN=acoC PE=3 SV=1	20	FALSE	7	9	7	398	42.9	6.96	20.37	7	0	High	1
	Checked	Confidence	Annotated Sequence	Modifications	Contaminant	# Protein Groups	# Proteins	# PSMs	Master Protein Accessions	Positions in Master Proteins	Modifications in Master Proteins	# Missed Cleavages	Theo. MH+ [Da]	Found in Sample: [S1] 221102_DQ_458_Ba_1_Slot1-53_1_12700_6.0.313	Confidence (by Search Engine): Sequest HT	XCorr (by Search Engine): Sequest HT
	FALSE	High	[R].AGSEELQGSTFSIT.[N]		FALSE	1	1	1	O31550	O31550 [306-319]		0	1426.67	High	High	2.77
	FALSE	High	[V].ALENGLVVPVIR.[H]		FALSE	1	1	1	O31550	O31550 [269-280]		0	1279.77	High	High	2.31
	FALSE	Medium	[K].AQEIPVTGMR.[K]	1xOxidation [M9]	FALSE	1	1	2	O31550	O31550 [171-180]		0	1117.57	Medium	Medium	2.06
	FALSE	High	[L].ENGLVVPVIR.[H]		FALSE	1	1	1	O31550	O31550 [271-280]		0	1095.65	High	High	2.18
	FALSE	High	[L].GIGASYDTPVYQGEEIVR.[S]		FALSE	1	1	1	O31550	O31550 [342-359]		0	1953.96	High	High	2.95
	FALSE	High	[K].QLSPTAEER.[Y]		FALSE	1	1	2	O31550	O31550 [214-222]		0	1030.52	High	High	2.36
	FALSE	Medium	[K].VGDPVEKGESIASIQ.[S]		FALSE	1	1	1	O31550	O31550 [26-40]		1	1528.79	Medium	Medium	1.78
FALSE	Master Protein	P45694	Transketolase OS=Bacillus subtilis (strain 168) GN=tkt PE=3 SV=2	11	FALSE	7	8	7	667	72.3	5.08	20.07	7	0	High	1
	Checked	Confidence	Annotated Sequence	Modifications	Contaminant	# Protein Groups	# Proteins	# PSMs	Master Protein Accessions	Positions in Master Proteins	Modifications in Master Proteins	# Missed Cleavages	Theo. MH+ [Da]	Found in Sample: [S1] 221102_DQ_458_Ba_1_Slot1-53_1_12700_6.0.313	Confidence (by Search Engine): Sequest HT	XCorr (by Search Engine): Sequest HT
	FALSE	High	[R].AGTSGVHGAPLGK.[E]		FALSE	1	1	2	P45694	P45694 [256-268]		0	1151.62	High	High	3.4
	FALSE	High	[K].DWDQEVPVYEK.[G]		FALSE	1	1	1	P45694	P45694 [340-350]		0	1407.64	High	High	2.75
	FALSE	High	[K].KPTLIEVK.[T]		FALSE	1	1	1	P45694	P45694 [238-245]		0	927.587	High	High	2.45
	FALSE	Medium	[A].IEMGSSFGWGK.[Y]		FALSE	1	1	1	P45694	P45694 [613-623]		0	1198.56	Medium	Medium	2.07
	FALSE	High	[M].NVSPANPGWFNR.[D]		FALSE	1	1	1	P45694	P45694 [47-58]		0	1358.66	High	High	2.63
	FALSE	Medium	[Y].TGLEGDVLGIDR.[F]		FALSE	1	1	1	P45694	P45694 [625-636]		0	1244.65	Medium	Medium	1.72
	FALSE	Medium	[R].TLSIDAIEK.[A]		FALSE	1	1	1	P45694	P45694 [14-22]		0	989.551	Medium	Medium	1.81
FALSE	Master Protein	P39634	1-pyrroline-5-carboxylate dehydrogenase OS=Bacillus subtilis (strain 168) GN=rocA PE=2 SV=1	14	FALSE	6	7	5	515	56.3	5.97	19.58	6	0	High	1
	Checked	Confidence	Annotated Sequence	Modifications	Contaminant	# Protein Groups	# Proteins	# PSMs	Master Protein Accessions	Positions in Master Proteins	Modifications in Master Proteins	# Missed Cleavages	Theo. MH+ [Da]	Found in Sample: [S1] 221102_DQ_458_Ba_1_Slot1-53_1_12700_6.0.313	Confidence (by Search Engine): Sequest HT	XCorr (by Search Engine): Sequest HT
	FALSE	High	[K].AGGPDYLILH.[M]		FALSE	1	1	1	P39634	P39634 [496-505]		0	1055.55	High	High	2.1
	FALSE	High	[R].AVIHQDVYDEVVEK.[A]		FALSE	1	1	1	P39634	P39634 [326-339]		0	1643.83	High	High	4.01
	FALSE	High	[A].NNTEYGLTGALLTK.[N]		FALSE	1	1	1	P39634	P39634 [438-451]		0	1494.78	High	High	2.9
	FALSE	High	[K].RVIAEMGGK.[D]		FALSE	2	2	1	P39634; P94391	P39634 [282-290]; P94391 [282-290]		1	960.53	High	High	2.42
	FALSE	High	[M].TVTYAHEPFTDFTEAK.[N]		FALSE	1	1	2	P39634	P39634 [2-17]		0	1856.87	High	High	3.36
	FALSE	High	[H].YPLVINGEK.[I]		FALSE	1	1	1	P39634	P39634 [37-45]		0	1032.57	High	High	2.09
FALSE	Master Protein	P37871	DNA-directed RNA polymerase subunit beta' OS=Bacillus subtilis (strain 168) GN=rpoC PE=1 SV=4	7	FALSE	8	8	8	1199	134.2	8.63	19.54	8	0	High	1
	Checked	Confidence	Annotated Sequence	Modifications	Contaminant	# Protein Groups	# Proteins	# PSMs	Master Protein Accessions	Positions in Master Proteins	Modifications in Master Proteins	# Missed Cleavages	Theo. MH+ [Da]	Found in Sample: [S1] 221102_DQ_458_Ba_1_Slot1-53_1_12700_6.0.313	Confidence (by Search Engine): Sequest HT	XCorr (by Search Engine): Sequest HT
	FALSE	High	[K].EHPVLLNR.[A]		FALSE	1	1	1	P37871	P37871 [407-414]		0	977.553	High	High	2.08
	FALSE	High	[K].EVDMLKEELK.[T]		FALSE	1	1	1	P37871	P37871 [187-196]		1	1233.64	High	High	2.5
	FALSE	High	[G].IQAFEPTLVEGR.[A]		FALSE	1	1	1	P37871	P37871 [423-434]		0	1359.73	High	High	2.53
	FALSE	Medium	[L].LQDIDLVK.[E]		FALSE	1	1	1	P37871	P37871 [179-186]		0	943.546	Medium	Medium	1.91
	FALSE	High	[M].LQEAVDALIDNGR.[R]		FALSE	1	1	1	P37871	P37871 [288-300]		0	1413.73	High	High	2.93
	FALSE	High	[I].QAFEPTLVEGR.[A]		FALSE	1	1	1	P37871	P37871 [424-434]		0	1246.64	High	High	2.23
	FALSE	High	[L].VDVAQDVIIR.[E]		FALSE	1	1	1	P37871	P37871 [805-814]		0	1127.64	High	High	2.41
	FALSE	High	[K].VKPVSNVQPTDDMVPVE.[-]		FALSE	1	1	1	P37871	P37871 [1183-1199]		0	1853.93	High	High	2.95
FALSE	Master Protein	P21476	30S ribosomal protein S19 OS=Bacillus subtilis (strain 168) GN=rpsS PE=1 SV=3	28	FALSE	4	7	4	92	10.6	10.11	19.27	4	0	High	1
	Checked	Confidence	Annotated Sequence	Modifications	Contaminant	# Protein Groups	# Proteins	# PSMs	Master Protein Accessions	Positions in Master Proteins	Modifications in Master Proteins	# Missed Cleavages	Theo. MH+ [Da]	Found in Sample: [S1] 221102_DQ_458_Ba_1_Slot1-53_1_12700_6.0.313	Confidence (by Search Engine): Sequest HT	XCorr (by Search Engine): Sequest HT
	FALSE	Medium	[K].GPFVDGHLM.[T]		FALSE	1	1	1	P21476	P21476 [8-16]		0	972.461	Medium	Medium	1.94
	FALSE	High	[K].HVPVFISEDMVGHK.[L]		FALSE	1	1	1	P21476	P21476 [57-70]		0	1594.8	High	High	3.23
	FALSE	High	[K].KGPFVDGHLMTK.[I]	1xOxidation [M10]	FALSE	1	1	1	P21476	P21476 [7-18]		1	1345.69	High	High	2.76
	FALSE	High	[H].VPVFISEDMVGHK.[L]		FALSE	1	1	3	P21476	P21476 [58-70]		0	1457.75	High	High	3.55
	FALSE	Medium	[H].VPVFISEDMVGHK.[L]	1xOxidation [M9]	FALSE	1	1	1	P21476	P21476 [58-70]		0	1473.74	Medium	Medium	1.86
FALSE	Master Protein	P38494	30S ribosomal protein S1 homolog OS=Bacillus subtilis (strain 168) GN=ypfD PE=1 SV=1	11	FALSE	4	8	4	382	42.4	4.87	18.4	4	0	High	1
	Checked	Confidence	Annotated Sequence	Modifications	Contaminant	# Protein Groups	# Proteins	# PSMs	Master Protein Accessions	Positions in Master Proteins	Modifications in Master Proteins	# Missed Cleavages	Theo. MH+ [Da]	Found in Sample: [S1] 221102_DQ_458_Ba_1_Slot1-53_1_12700_6.0.313	Confidence (by Search Engine): Sequest HT	XCorr (by Search Engine): Sequest HT
	FALSE	High	[K].DTLPGPWNQIGEK.[V]		FALSE	1	1	1	P38494	P38494 [257-269]		0	1454.73	High	High	2.19
	FALSE	High	[K].HVDVEIINVK.[Q]		FALSE	1	1	2	P38494	P38494 [30-39]		0	1165.66	High	High	3.05
	FALSE	High	[K].VEDDALILSK.[R]		FALSE	1	1	2	P38494	P38494 [74-83]		0	1102.6	High	High	2.29
	FALSE	High	[K].VLDVNENEER.[I]		FALSE	1	1	3	P38494	P38494 [327-336]		0	1216.58	High	High	2.24
FALSE	Master Protein	P17820	Chaperone protein DnaK OS=Bacillus subtilis (strain 168) GN=dnaK PE=1 SV=3	8	FALSE	4	6	4	611	66	4.87	18.01	4	0	High	1
	Checked	Confidence	Annotated Sequence	Modifications	Contaminant	# Protein Groups	# Proteins	# PSMs	Master Protein Accessions	Positions in Master Proteins	Modifications in Master Proteins	# Missed Cleavages	Theo. MH+ [Da]	Found in Sample: [S1] 221102_DQ_458_Ba_1_Slot1-53_1_12700_6.0.313	Confidence (by Search Engine): Sequest HT	XCorr (by Search Engine): Sequest HT
	FALSE	High	[R].IPAVQEAIKK.[E]		FALSE	1	1	1	P17820	P17820 [316-325]		1	1096.67	High	High	2.67
	FALSE	High	[R].NEADQLVFQTEK.[T]		FALSE	1	1	3	P17820	P17820 [507-518]		0	1421.69	High	High	3.33
	FALSE	High	[R].QALQDAGLSASEIDK.[V]		FALSE	1	1	1	P17820	P17820 [292-306]		0	1545.78	High	High	2.89
	FALSE	High	[K].SYAESYLGETVSK.[A]		FALSE	1	1	1	P17820	P17820 [99-111]		0	1433.68	High	High	3.32
FALSE	Master Protein	P37808	ATP synthase subunit alpha OS=Bacillus subtilis (strain 168) GN=atpA PE=1 SV=3	11	FALSE	5	7	5	502	54.6	5.36	17.63	5	0	High	1
	Checked	Confidence	Annotated Sequence	Modifications	Contaminant	# Protein Groups	# Proteins	# PSMs	Master Protein Accessions	Positions in Master Proteins	Modifications in Master Proteins	# Missed Cleavages	Theo. MH+ [Da]	Found in Sample: [S1] 221102_DQ_458_Ba_1_Slot1-53_1_12700_6.0.313	Confidence (by Search Engine): Sequest HT	XCorr (by Search Engine): Sequest HT
	FALSE	Medium	[K].AEEISTLIK.[Q]		FALSE	1	1	1	P37808	P37808 [5-13]		0	1003.57	Medium	Medium	1.85
	FALSE	Medium	[A].IDALIPIGR.[G]		FALSE	1	1	1	P37808	P37808 [153-161]		0	967.593	Medium	Medium	1.86
	FALSE	High	[R].IMEVPVGEELIGR.[I]		FALSE	1	1	1	P37808	P37808 [94-106]		0	1441.77	High	High	2.69
	FALSE	High	[R].IMEVPVGEELIGR.[I]	1xOxidation [M2]	FALSE	1	1	1	P37808	P37808 [94-106]		0	1457.77	High	High	2.66
	FALSE	High	[K].QDLNKPLPVEK.[Q]		FALSE	1	1	2	P37808	P37808 [422-432]		0	1280.72	High	High	3.15
	FALSE	High	[K].SVHEPLQTGIK.[A]		FALSE	1	1	1	P37808	P37808 [141-151]		0	1208.66	High	High	2.4
FALSE	Master Protein	P39120	Citrate synthase 2 OS=Bacillus subtilis (strain 168) GN=citZ PE=1 SV=2	13	FALSE	5	6	5	372	41.7	5.81	17.6	5	0	High	1
	Checked	Confidence	Annotated Sequence	Modifications	Contaminant	# Protein Groups	# Proteins	# PSMs	Master Protein Accessions	Positions in Master Proteins	Modifications in Master Proteins	# Missed Cleavages	Theo. MH+ [Da]	Found in Sample: [S1] 221102_DQ_458_Ba_1_Slot1-53_1_12700_6.0.313	Confidence (by Search Engine): Sequest HT	XCorr (by Search Engine): Sequest HT
	FALSE	High	[K].GPLHGGANEGVMK.[M]		FALSE	1	1	1	P39120	P39120 [215-227]		0	1266.63	High	High	2.54
	FALSE	High	[R].KGLEPVEPR.[E]		FALSE	1	1	1	P39120	P39120 [139-147]		1	1024.58	High	High	2.22
	FALSE	High	[M].LTEIGEVENAEPYIR.[A]		FALSE	1	1	2	P39120	P39120 [229-243]		0	1732.88	High	High	3.76
	FALSE	High	[K].RLTNLTGESK.[W]		FALSE	1	1	1	P39120	P39120 [276-285]		1	1118.62	High	High	2.89
	FALSE	High	[L].TEIGEVENAEPYIR.[A]		FALSE	1	1	1	P39120	P39120 [230-243]		0	1619.79	High	High	2.84
FALSE	Master Protein	P27876	Triosephosphate isomerase OS=Bacillus subtilis (strain 168) GN=tpiA PE=1 SV=3	15	FALSE	3	6	3	253	27	5.05	16.8	3	0	High	1
	Checked	Confidence	Annotated Sequence	Modifications	Contaminant	# Protein Groups	# Proteins	# PSMs	Master Protein Accessions	Positions in Master Proteins	Modifications in Master Proteins	# Missed Cleavages	Theo. MH+ [Da]	Found in Sample: [S1] 221102_DQ_458_Ba_1_Slot1-53_1_12700_6.0.313	Confidence (by Search Engine): Sequest HT	XCorr (by Search Engine): Sequest HT
	FALSE	High	[R].EMFAETDETVNKK.[A]		FALSE	1	1	2	P27876	P27876 [100-112]		1	1541.72	High	High	2.84
	FALSE	High	[R].EMFAETDETVNKK.[A]	1xOxidation [M2]	FALSE	1	1	1	P27876	P27876 [100-112]		1	1557.71	High	High	2.79
	FALSE	High	[R].IQYGGSVKPANIK.[E]		FALSE	1	1	1	P27876	P27876 [208-220]		0	1374.77	High	High	3.1
	FALSE	High	[K].TNDLVADQVKK.[G]		FALSE	1	1	2	P27876	P27876 [139-149]		1	1230.67	High	High	2.78
FALSE	Master Protein	P04969	30S ribosomal protein S11 OS=Bacillus subtilis (strain 168) GN=rpsK PE=1 SV=1	40	FALSE	5	6	5	131	13.9	11.63	15.56	5	0	High	1
	Checked	Confidence	Annotated Sequence	Modifications	Contaminant	# Protein Groups	# Proteins	# PSMs	Master Protein Accessions	Positions in Master Proteins	Modifications in Master Proteins	# Missed Cleavages	Theo. MH+ [Da]	Found in Sample: [S1] 221102_DQ_458_Ba_1_Slot1-53_1_12700_6.0.313	Confidence (by Search Engine): Sequest HT	XCorr (by Search Engine): Sequest HT
	FALSE	High	[K].NIESGIAHIR.[S]		FALSE	1	1	1	P04969	P04969 [17-26]		0	1109.61	High	High	2.38
	FALSE	High	[L].QAAGLEVTAIR.[D]		FALSE	1	1	1	P04969	P04969 [103-113]		0	1128.64	High	High	2.82
	FALSE	Medium	[R].STFNNTIVTIT.[D]		FALSE	1	1	1	P04969	P04969 [27-37]		0	1210.63	Medium	Medium	1.89
	FALSE	Medium	[R].STFNNTIVTITDTHGN.[A]		FALSE	1	1	1	P04969	P04969 [27-42]		0	1734.83	Medium	Medium	2.04
	FALSE	High	[K].STPFAAQMAAETAAK.[G]		FALSE	1	1	2	P04969	P04969 [60-74]		0	1494.73	High	High	3.27
FALSE	Master Protein	O34660	Putative aldehyde dehydrogenase DhaS OS=Bacillus subtilis (strain 168) GN=dhaS PE=3 SV=1	7	FALSE	4	6	4	495	53.8	5.31	15.45	4	0	High	1
	Checked	Confidence	Annotated Sequence	Modifications	Contaminant	# Protein Groups	# Proteins	# PSMs	Master Protein Accessions	Positions in Master Proteins	Modifications in Master Proteins	# Missed Cleavages	Theo. MH+ [Da]	Found in Sample: [S1] 221102_DQ_458_Ba_1_Slot1-53_1_12700_6.0.313	Confidence (by Search Engine): Sequest HT	XCorr (by Search Engine): Sequest HT
	FALSE	Medium	[R].EMGSYALDNYTEVK.[S]		FALSE	1	1	1	O34660	O34660 [474-487]		0	1619.73	Medium	Medium	1.74
	FALSE	High	[R].EMGSYALDNYTEVK.[S]	1xOxidation [M2]	FALSE	1	1	1	O34660	O34660 [474-487]		0	1635.72	High	High	3.12
	FALSE	Medium	[K].LADLMEEHK.[T]		FALSE	1	1	1	O34660	O34660 [90-98]		0	1085.53	Medium	Medium	2.02
	FALSE	High	[K].SPNILLPDANLK.[K]		FALSE	1	1	1	O34660	O34660 [271-282]		0	1294.74	High	High	3.04
	FALSE	High	[K].SPNILLPDANLKK.[A]		FALSE	1	1	2	O34660	O34660 [271-283]		1	1422.83	High	High	2.77
FALSE	Master Protein	P80865	Succinate--CoA ligase [ADP-forming] subunit alpha OS=Bacillus subtilis (strain 168) GN=sucD PE=1 SV=3	16	FALSE	5	6	5	300	31.4	5.97	15.31	5	0	High	1
	Checked	Confidence	Annotated Sequence	Modifications	Contaminant	# Protein Groups	# Proteins	# PSMs	Master Protein Accessions	Positions in Master Proteins	Modifications in Master Proteins	# Missed Cleavages	Theo. MH+ [Da]	Found in Sample: [S1] 221102_DQ_458_Ba_1_Slot1-53_1_12700_6.0.313	Confidence (by Search Engine): Sequest HT	XCorr (by Search Engine): Sequest HT
	FALSE	High	[K].ANMTKPVVGFIGGK.[T]		FALSE	1	1	1	P80865	P80865 [224-237]		0	1418.78	High	High	3.01
	FALSE	Medium	[K].IGIMPGYIHK.[K]		FALSE	1	1	1	P80865	P80865 [135-144]		0	1128.62	Medium	Medium	1.97
	FALSE	High	[R].MGHAGAIISGGK.[G]		FALSE	1	1	1	P80865	P80865 [245-256]		0	1098.57	High	High	3.42
	FALSE	High	[R].MGHAGAIISGGK.[G]	1xOxidation [M1]	FALSE	1	1	1	P80865	P80865 [245-256]		0	1114.57	High	High	2.76
	FALSE	High	[A].NMTKPVVGFIGGK.[T]		FALSE	1	1	1	P80865	P80865 [225-237]		0	1347.75	High	High	2.38
	FALSE	Medium	[R].SGTLTYEAVHQL.[S]		FALSE	1	1	1	P80865	P80865 [154-165]		0	1318.66	Medium	Medium	1.77
FALSE	Master Protein	P71021	Septum site-determining protein DivIVA OS=Bacillus subtilis (strain 168) GN=divIVA PE=1 SV=1	17	FALSE	3	6	3	164	19.3	5.11	14.86	3	0	High	1
	Checked	Confidence	Annotated Sequence	Modifications	Contaminant	# Protein Groups	# Proteins	# PSMs	Master Protein Accessions	Positions in Master Proteins	Modifications in Master Proteins	# Missed Cleavages	Theo. MH+ [Da]	Found in Sample: [S1] 221102_DQ_458_Ba_1_Slot1-53_1_12700_6.0.313	Confidence (by Search Engine): Sequest HT	XCorr (by Search Engine): Sequest HT
	FALSE	Medium	[I].AMEIEELKK.[Q]		FALSE	1	1	1	P71021	P71021 [115-123]		1	1090.58	Medium	Medium	2.02
	FALSE	Medium	[L].IEAQLDLLK.[N]		FALSE	1	1	1	P71021	P71021 [136-144]		0	1042.61	Medium	Medium	2.05
	FALSE	High	[M].PLTPNDIHNK.[T]		FALSE	1	1	4	P71021	P71021 [2-11]		0	1148.61	High	High	3.09
FALSE	Master Protein	P49814	Malate dehydrogenase OS=Bacillus subtilis (strain 168) GN=mdh PE=1 SV=3	13	FALSE	3	5	3	312	33.6	5.02	14.79	3	0	High	1
	Checked	Confidence	Annotated Sequence	Modifications	Contaminant	# Protein Groups	# Proteins	# PSMs	Master Protein Accessions	Positions in Master Proteins	Modifications in Master Proteins	# Missed Cleavages	Theo. MH+ [Da]	Found in Sample: [S1] 221102_DQ_458_Ba_1_Slot1-53_1_12700_6.0.313	Confidence (by Search Engine): Sequest HT	XCorr (by Search Engine): Sequest HT
	FALSE	High	[K].ALDMLEASPVQGFDAK.[I]		FALSE	1	1	1	P49814	P49814 [48-63]		0	1691.83	High	High	3.68
	FALSE	High	[K].ALDMLEASPVQGFDAK.[I]	1xOxidation [M4]	FALSE	1	1	1	P49814	P49814 [48-63]		0	1707.83	High	High	3.44
	FALSE	Medium	[R].KGGGEIVNLL.[G]		FALSE	1	1	1	P49814	P49814 [216-225]		1	999.583	Medium	Medium	1.87
	FALSE	High	[F].VLGGHGDDMVPLVR.[Y]		FALSE	1	1	2	P49814	P49814 [176-189]		0	1464.76	High	High	2.99
FALSE	Master Protein	P37809	ATP synthase subunit beta OS=Bacillus subtilis (strain 168) GN=atpD PE=1 SV=1	8	FALSE	4	5	4	473	51.4	4.91	14.6	4	0	High	1
	Checked	Confidence	Annotated Sequence	Modifications	Contaminant	# Protein Groups	# Proteins	# PSMs	Master Protein Accessions	Positions in Master Proteins	Modifications in Master Proteins	# Missed Cleavages	Theo. MH+ [Da]	Found in Sample: [S1] 221102_DQ_458_Ba_1_Slot1-53_1_12700_6.0.313	Confidence (by Search Engine): Sequest HT	XCorr (by Search Engine): Sequest HT
	FALSE	High	[L].GENIDLNEPVPADAK.[K]		FALSE	1	1	1	P37809	P37809 [100-114]		0	1581.78	High	High	3.1
	FALSE	Medium	[S].QVLGPVVDVR.[F]		FALSE	1	1	1	P37809	P37809 [8-17]		0	1081.64	Medium	Medium	2.06
	FALSE	High	[V].SQVLGPVVDVR.[F]		FALSE	1	1	1	P37809	P37809 [7-17]		0	1168.67	High	High	2.64
	FALSE	High	[F].TQAGSEVSALLGR.[M]		FALSE	1	1	2	P37809	P37809 [258-270]		0	1288.69	High	High	3.61
FALSE	Master Protein	P96707	Putative NAD(P)H nitroreductase YdgI OS=Bacillus subtilis (strain 168) GN=ydgI PE=3 SV=1	20	FALSE	4	6	4	209	23.3	4.93	14.36	4	0	High	1
	Checked	Confidence	Annotated Sequence	Modifications	Contaminant	# Protein Groups	# Proteins	# PSMs	Master Protein Accessions	Positions in Master Proteins	Modifications in Master Proteins	# Missed Cleavages	Theo. MH+ [Da]	Found in Sample: [S1] 221102_DQ_458_Ba_1_Slot1-53_1_12700_6.0.313	Confidence (by Search Engine): Sequest HT	XCorr (by Search Engine): Sequest HT
	FALSE	High	[K].AVELGYMPQEVK.[D]		FALSE	1	1	1	P96707	P96707 [101-112]		0	1363.69	High	High	2.19
	FALSE	High	[R].LPIDTIAEWK.[-]		FALSE	1	1	1	P96707	P96707 [200-209]		0	1185.65	High	High	2.74
	FALSE	High	[K].TNDFMEIMK.[G]		FALSE	1	1	2	P96707	P96707 [4-12]		0	1128.51	High	High	2.55
	FALSE	High	[Y].VPVMLLSIGK.[A]		FALSE	1	1	2	P96707	P96707 [180-189]		0	1056.65	High	High	2.56
FALSE	Master Protein	P19669	Transaldolase OS=Bacillus subtilis (strain 168) GN=tal PE=1 SV=4	15	FALSE	3	6	3	212	23	6.15	14.36	3	0	High	1
	Checked	Confidence	Annotated Sequence	Modifications	Contaminant	# Protein Groups	# Proteins	# PSMs	Master Protein Accessions	Positions in Master Proteins	Modifications in Master Proteins	# Missed Cleavages	Theo. MH+ [Da]	Found in Sample: [S1] 221102_DQ_458_Ba_1_Slot1-53_1_12700_6.0.313	Confidence (by Search Engine): Sequest HT	XCorr (by Search Engine): Sequest HT
	FALSE	High	[R].AGATYVSPFLGR.[L]		FALSE	1	1	2	P19669	P19669 [122-133]		0	1238.65	High	High	2.44
	FALSE	Medium	[K].EANVSFHDR.[L]		FALSE	1	1	2	P19669	P19669 [35-43]		0	1074.5	Medium	Medium	1.93
	FALSE	High	[F].FVDTANIDEIR.[E]		FALSE	1	1	2	P19669	P19669 [4-14]		0	1292.65	High	High	3.5
FALSE	Master Protein	P38021	Ornithine aminotransferase OS=Bacillus subtilis (strain 168) GN=rocD PE=1 SV=2	10	FALSE	5	6	5	401	43.7	5.16	14.21	5	0	High	1
	Checked	Confidence	Annotated Sequence	Modifications	Contaminant	# Protein Groups	# Proteins	# PSMs	Master Protein Accessions	Positions in Master Proteins	Modifications in Master Proteins	# Missed Cleavages	Theo. MH+ [Da]	Found in Sample: [S1] 221102_DQ_458_Ba_1_Slot1-53_1_12700_6.0.313	Confidence (by Search Engine): Sequest HT	XCorr (by Search Engine): Sequest HT
	FALSE	High	[L].AVSLSSEEEYKR.[G]		FALSE	1	1	1	P38021	P38021 [151-162]		1	1397.69	High	High	2.27
	FALSE	Medium	[K].EDLDWAIEK.[I]		FALSE	1	1	1	P38021	P38021 [385-393]		0	1118.54	Medium	Medium	2.05
	FALSE	Medium	[G].FGPMLPGIK.[L]		FALSE	1	1	1	P38021	P38021 [164-172]		0	959.538	Medium	Medium	1.98
	FALSE	High	[K].SELESIDSPVIK.[E]		FALSE	1	1	2	P38021	P38021 [324-335]		0	1316.69	High	High	2.81
	FALSE	High	[V].SLSSEEEYKR.[G]		FALSE	1	1	1	P38021	P38021 [153-162]		1	1227.59	High	High	2.42
FALSE	Master Protein	P81102	Putative NAD(P)H nitroreductase YodC OS=Bacillus subtilis (strain 168) GN=yodC PE=1 SV=3	15	FALSE	4	6	4	202	22.3	5.59	14	4	0	High	1
	Checked	Confidence	Annotated Sequence	Modifications	Contaminant	# Protein Groups	# Proteins	# PSMs	Master Protein Accessions	Positions in Master Proteins	Modifications in Master Proteins	# Missed Cleavages	Theo. MH+ [Da]	Found in Sample: [S1] 221102_DQ_458_Ba_1_Slot1-53_1_12700_6.0.313	Confidence (by Search Engine): Sequest HT	XCorr (by Search Engine): Sequest HT
	FALSE	High	[K].AELLPVAYNQK.[Q]		FALSE	1	1	2	P81102	P81102 [59-69]		0	1245.68	High	High	2.69
	FALSE	Medium	[A].ELLPVAYNQK.[Q]		FALSE	1	1	1	P81102	P81102 [60-69]		0	1174.65	Medium	Medium	1.89
	FALSE	Medium	[K].EYDTNAPISK.[E]		FALSE	1	1	1	P81102	P81102 [16-25]		0	1137.54	Medium	Medium	1.81
	FALSE	High	[Y].VPVMLISIGK.[A]	1xOxidation [M4]	FALSE	1	1	2	P81102	P81102 [173-182]		0	1072.64	High	High	2.81
FALSE	Master Protein	P54547	Glucose-6-phosphate 1-dehydrogenase OS=Bacillus subtilis (strain 168) GN=zwf PE=1 SV=2	10	FALSE	5	6	5	489	55.6	5.63	13.51	5	0	High	1
	Checked	Confidence	Annotated Sequence	Modifications	Contaminant	# Protein Groups	# Proteins	# PSMs	Master Protein Accessions	Positions in Master Proteins	Modifications in Master Proteins	# Missed Cleavages	Theo. MH+ [Da]	Found in Sample: [S1] 221102_DQ_458_Ba_1_Slot1-53_1_12700_6.0.313	Confidence (by Search Engine): Sequest HT	XCorr (by Search Engine): Sequest HT
	FALSE	High	[M].APEFFGTIAK.[T]		FALSE	1	1	1	P54547	P54547 [120-129]		0	1080.57	High	High	2.25
	FALSE	Medium	[K].DEVDEYFVR.[G]		FALSE	1	1	1	P54547	P54547 [279-287]		0	1171.53	Medium	Medium	1.89
	FALSE	High	[K].LGGAAHAQPIK.[L]		FALSE	1	1	1	P54547	P54547 [393-403]		0	1062.61	High	High	2.85
	FALSE	High	[K].QMVQNIEVIR.[F]		FALSE	1	1	2	P54547	P54547 [184-193]		0	1229.67	High	High	2.24
	FALSE	High	[R].RPWSNEDLR.[Q]		FALSE	1	1	1	P54547	P54547 [50-58]		0	1172.58	High	High	2.46
FALSE	Master Protein	O32174	Glycine cleavage system H protein OS=Bacillus subtilis (strain 168) GN=gcvH PE=1 SV=1	28	FALSE	3	5	3	127	14.2	4.16	13.39	3	0	High	1
	Checked	Confidence	Annotated Sequence	Modifications	Contaminant	# Protein Groups	# Proteins	# PSMs	Master Protein Accessions	Positions in Master Proteins	Modifications in Master Proteins	# Missed Cleavages	Theo. MH+ [Da]	Found in Sample: [S1] 221102_DQ_458_Ba_1_Slot1-53_1_12700_6.0.313	Confidence (by Search Engine): Sequest HT	XCorr (by Search Engine): Sequest HT
	FALSE	High	[W].MIVVEPSDASEIEK.[L]		FALSE	1	1	2	O32174	O32174 [100-113]		0	1546.77	High	High	2.65
	FALSE	High	[W].MIVVEPSDASEIEK.[L]	1xOxidation [M1]	FALSE	1	1	1	O32174	O32174 [100-113]		0	1562.76	High	High	2.78
	FALSE	High	[L].MTAEQYEEMTQED.[-]		FALSE	1	1	1	O32174	O32174 [115-127]		0	1604.61	High	High	2.98
	FALSE	High	[R].YSGEHEWVK.[V]		FALSE	1	1	1	O32174	O32174 [9-17]		0	1134.52	High	High	2.5
FALSE	Master Protein	P37571	Negative regulator of genetic competence ClpC/MecB OS=Bacillus subtilis (strain 168) GN=clpC PE=1 SV=1	5	FALSE	3	5	3	810	90.1	6.15	12.54	3	0	High	1
	Checked	Confidence	Annotated Sequence	Modifications	Contaminant	# Protein Groups	# Proteins	# PSMs	Master Protein Accessions	Positions in Master Proteins	Modifications in Master Proteins	# Missed Cleavages	Theo. MH+ [Da]	Found in Sample: [S1] 221102_DQ_458_Ba_1_Slot1-53_1_12700_6.0.313	Confidence (by Search Engine): Sequest HT	XCorr (by Search Engine): Sequest HT
	FALSE	High	[K].AIDLIDEAGSK.[V]		FALSE	1	1	1	P37571	P37571 [391-401]		0	1131.59	High	High	2.3
	FALSE	High	[K].NNPVLIGEPGVGK.[T]		FALSE	1	2	2	P37571	P37571 [202-214]		0	1293.72	High	High	2.66
	FALSE	High	[R].VIGQDEAVVAVAK.[A]		FALSE	1	1	2	P37571	P37571 [510-522]		0	1298.73	High	High	3.45
FALSE	Master Protein	P12874	30S ribosomal protein S17 OS=Bacillus subtilis (strain 168) GN=rpsQ PE=1 SV=3	14	FALSE	2	4	2	87	10.2	9.95	12.46	2	0	High	1
	Checked	Confidence	Annotated Sequence	Modifications	Contaminant	# Protein Groups	# Proteins	# PSMs	Master Protein Accessions	Positions in Master Proteins	Modifications in Master Proteins	# Missed Cleavages	Theo. MH+ [Da]	Found in Sample: [S1] 221102_DQ_458_Ba_1_Slot1-53_1_12700_6.0.313	Confidence (by Search Engine): Sequest HT	XCorr (by Search Engine): Sequest HT
	FALSE	High	[K].IMETRPLSATK.[R]		FALSE	1	1	2	P12874	P12874 [63-73]		0	1246.68	High	High	3.81
	FALSE	High	[K].IMETRPLSATK.[R]	1xOxidation [M2]	FALSE	1	1	1	P12874	P12874 [63-73]		0	1262.68	High	High	2.7
	FALSE	Medium	[K].IMETRPLSATKR.[F]		FALSE	1	1	1	P12874	P12874 [63-74]		1	1402.78	Medium	Medium	2.21
FALSE	Master Protein	P39646	Phosphate acetyltransferase OS=Bacillus subtilis (strain 168) GN=pta PE=1 SV=3	17	FALSE	5	5	5	323	34.8	4.93	12.34	5	0	High	1
	Checked	Confidence	Annotated Sequence	Modifications	Contaminant	# Protein Groups	# Proteins	# PSMs	Master Protein Accessions	Positions in Master Proteins	Modifications in Master Proteins	# Missed Cleavages	Theo. MH+ [Da]	Found in Sample: [S1] 221102_DQ_458_Ba_1_Slot1-53_1_12700_6.0.313	Confidence (by Search Engine): Sequest HT	XCorr (by Search Engine): Sequest HT
	FALSE	Medium	[M].ADLFSTVQEK.[V]		FALSE	1	1	1	P39646	P39646 [2-11]		0	1137.58	Medium	Medium	2.01
	FALSE	High	[A].DTVRPALQIIK.[T]		FALSE	1	1	1	P39646	P39646 [131-141]		0	1253.76	High	High	2.54
	FALSE	Medium	[K].ELNLTLGGVK.[I]		FALSE	1	1	1	P39646	P39646 [59-68]		0	1043.61	Medium	Medium	1.97
	FALSE	High	[K].GLADGLVSGAAHSTA.[D]		FALSE	1	1	1	P39646	P39646 [116-130]		0	1326.66	High	High	3.27
	FALSE	High	[K].IVFPEGLDER.[I]		FALSE	1	1	1	P39646	P39646 [19-28]		0	1174.61	High	High	2.55
FALSE	Master Protein	P12425	Glutamine synthetase OS=Bacillus subtilis (strain 168) GN=glnA PE=1 SV=3	7	FALSE	3	5	3	444	50.2	5.16	12.3	3	0	High	1
	Checked	Confidence	Annotated Sequence	Modifications	Contaminant	# Protein Groups	# Proteins	# PSMs	Master Protein Accessions	Positions in Master Proteins	Modifications in Master Proteins	# Missed Cleavages	Theo. MH+ [Da]	Found in Sample: [S1] 221102_DQ_458_Ba_1_Slot1-53_1_12700_6.0.313	Confidence (by Search Engine): Sequest HT	XCorr (by Search Engine): Sequest HT
	FALSE	High	[K].NKLEAPAPIDR.[N]		FALSE	1	1	2	P12425	P12425 [360-370]		1	1223.67	High	High	2.78
	FALSE	High	[K].NVEIPVSQLGK.[A]		FALSE	1	1	2	P12425	P12425 [34-44]		0	1183.67	High	High	2.32
	FALSE	High	[R].TQVHPWER.[E]		FALSE	1	1	1	P12425	P12425 [430-437]		0	1052.53	High	High	2.34
FALSE	Master Protein	P42923	50S ribosomal protein L10 OS=Bacillus subtilis (strain 168) GN=rplJ PE=1 SV=4	18	FALSE	4	5	4	166	18.1	5.44	12.19	4	0	High	1
	Checked	Confidence	Annotated Sequence	Modifications	Contaminant	# Protein Groups	# Proteins	# PSMs	Master Protein Accessions	Positions in Master Proteins	Modifications in Master Proteins	# Missed Cleavages	Theo. MH+ [Da]	Found in Sample: [S1] 221102_DQ_458_Ba_1_Slot1-53_1_12700_6.0.313	Confidence (by Search Engine): Sequest HT	XCorr (by Search Engine): Sequest HT
	FALSE	High	[R].GLNVSEVTELRK.[Q]		FALSE	1	1	1	P42923	P42923 [32-43]		1	1344.75	High	High	2.59
	FALSE	High	[K].KVVVEEIASK.[L]		FALSE	1	1	2	P42923	P42923 [9-18]		1	1101.65	High	High	2.42
	FALSE	High	[K].NHEALEIK.[A]		FALSE	1	1	1	P42923	P42923 [102-109]		0	953.505	High	High	2.77
	FALSE	Medium	[L].NVSEVTELRK.[Q]		FALSE	1	1	1	P42923	P42923 [34-43]		1	1174.64	Medium	Medium	1.99
FALSE	Master Protein	O34788	(R,R)-butanediol dehydrogenase OS=Bacillus subtilis (strain 168) GN=bdhA PE=3 SV=1	14	FALSE	4	4	4	346	37.3	5.07	12.1	4	0	High	1
	Checked	Confidence	Annotated Sequence	Modifications	Contaminant	# Protein Groups	# Proteins	# PSMs	Master Protein Accessions	Positions in Master Proteins	Modifications in Master Proteins	# Missed Cleavages	Theo. MH+ [Da]	Found in Sample: [S1] 221102_DQ_458_Ba_1_Slot1-53_1_12700_6.0.313	Confidence (by Search Engine): Sequest HT	XCorr (by Search Engine): Sequest HT
	FALSE	High	[K].AAGATDIYAVELSPER.[Q]		FALSE	1	1	1	O34788	O34788 [190-205]		0	1662.83	High	High	4
	FALSE	High	[K].AEELGAIIVDPSK.[T]		FALSE	1	1	1	O34788	O34788 [209-221]		0	1341.73	High	High	2.94
	FALSE	High	[R].IEHIEEPK.[T]		FALSE	1	1	1	O34788	O34788 [14-21]		0	994.52	High	High	2.28
	FALSE	High	[K].TDDVVAEIAER.[T]		FALSE	1	1	1	O34788	O34788 [222-232]		0	1217.6	High	High	2.87
FALSE	Master Protein	P46320	Probable 6-phospho-beta-glucosidase OS=Bacillus subtilis (strain 168) GN=licH PE=2 SV=1	10	FALSE	3	5	3	442	48.7	5.49	11.89	3	0	High	1
	Checked	Confidence	Annotated Sequence	Modifications	Contaminant	# Protein Groups	# Proteins	# PSMs	Master Protein Accessions	Positions in Master Proteins	Modifications in Master Proteins	# Missed Cleavages	Theo. MH+ [Da]	Found in Sample: [S1] 221102_DQ_458_Ba_1_Slot1-53_1_12700_6.0.313	Confidence (by Search Engine): Sequest HT	XCorr (by Search Engine): Sequest HT
	FALSE	High	[K].HDIQPVNTINNGAIA.[S]		FALSE	1	1	1	P46320	P46320 [331-345]		0	1576.81	High	High	3.18
	FALSE	High	[K].KVVGLCNVPIGIKMGVA.[K]	1xCarbamidomethyl [C6]; 1xDeamidated [N7]	FALSE	1	1	2	P46320	P46320 [167-183]		2	1755.99	High	High	2.09
	FALSE	High	[M].TINPLVPSDTVAK.[Q]		FALSE	1	1	2	P46320	P46320 [407-419]		0	1354.76	High	High	2.49
FALSE	Master Protein	Q04796	4-hydroxy-tetrahydrodipicolinate synthase OS=Bacillus subtilis (strain 168) GN=dapA PE=1 SV=1	12	FALSE	3	5	3	290	31	5.22	11.79	3	0	High	1
	Checked	Confidence	Annotated Sequence	Modifications	Contaminant	# Protein Groups	# Proteins	# PSMs	Master Protein Accessions	Positions in Master Proteins	Modifications in Master Proteins	# Missed Cleavages	Theo. MH+ [Da]	Found in Sample: [S1] 221102_DQ_458_Ba_1_Slot1-53_1_12700_6.0.313	Confidence (by Search Engine): Sequest HT	XCorr (by Search Engine): Sequest HT
	FALSE	High	[R].LPLVPLTEDER.[L]		FALSE	1	1	2	Q04796	Q04796 [270-280]		0	1281.7	High	High	2.34
	FALSE	High	[R].TVASLAPETTIR.[L]		FALSE	1	1	1	Q04796	Q04796 [140-151]		0	1258.7	High	High	2.53
	FALSE	High	[R].VPVIAGTGSNNTK.[D]		FALSE	1	1	2	Q04796	Q04796 [72-84]		0	1257.68	High	High	2.71
FALSE	Master Protein	O34334	Uncharacterized protein YjoA OS=Bacillus subtilis (strain 168) GN=yjoA PE=1 SV=1	15	FALSE	2	4	2	154	17.8	6.25	11.76	2	0	High	1
	Checked	Confidence	Annotated Sequence	Modifications	Contaminant	# Protein Groups	# Proteins	# PSMs	Master Protein Accessions	Positions in Master Proteins	Modifications in Master Proteins	# Missed Cleavages	Theo. MH+ [Da]	Found in Sample: [S1] 221102_DQ_458_Ba_1_Slot1-53_1_12700_6.0.313	Confidence (by Search Engine): Sequest HT	XCorr (by Search Engine): Sequest HT
	FALSE	Medium	[R].EIDLTSAFGR.[K]		FALSE	1	1	1	O34334	O34334 [104-113]		0	1108.56	Medium	Medium	2.05
	FALSE	High	[K].QEETETDLNVLAK.[T]		FALSE	1	1	3	O34334	O34334 [71-83]		0	1489.74	High	High	3.72
FALSE	Master Protein	P21475	30S ribosomal protein S18 OS=Bacillus subtilis (strain 168) GN=rpsR PE=1 SV=3	14	FALSE	3	4	3	79	9	11.03	11.48	3	0	High	1
	Checked	Confidence	Annotated Sequence	Modifications	Contaminant	# Protein Groups	# Proteins	# PSMs	Master Protein Accessions	Positions in Master Proteins	Modifications in Master Proteins	# Missed Cleavages	Theo. MH+ [Da]	Found in Sample: [S1] 221102_DQ_458_Ba_1_Slot1-53_1_12700_6.0.313	Confidence (by Search Engine): Sequest HT	XCorr (by Search Engine): Sequest HT
	FALSE	Medium	[N].GITHIDYK.[D]		FALSE	1	1	1	P21475	P21475 [22-29]		0	946.499	Medium	Medium	1.95
	FALSE	High	[T].SNGITHIDYK.[D]		FALSE	1	1	1	P21475	P21475 [20-29]		0	1147.57	High	High	2.88
	FALSE	High	[F].TSNGITHIDYK.[D]		FALSE	1	1	2	P21475	P21475 [19-29]		0	1248.62	High	High	3.56
FALSE	Master Protein	O32162	FeS cluster assembly protein SufB OS=Bacillus subtilis (strain 168) GN=sufB PE=3 SV=1	11	FALSE	4	4	4	465	52.7	5.21	11.43	4	0	High	1
	Checked	Confidence	Annotated Sequence	Modifications	Contaminant	# Protein Groups	# Proteins	# PSMs	Master Protein Accessions	Positions in Master Proteins	Modifications in Master Proteins	# Missed Cleavages	Theo. MH+ [Da]	Found in Sample: [S1] 221102_DQ_458_Ba_1_Slot1-53_1_12700_6.0.313	Confidence (by Search Engine): Sequest HT	XCorr (by Search Engine): Sequest HT
	FALSE	High	[K].DTDSALKENEDIFR.[E]		FALSE	1	1	1	O32162	O32162 [145-158]		1	1652.78	High	High	3.48
	FALSE	High	[I].HLAPNTSSTIVSK.[S]		FALSE	1	1	1	O32162	O32162 [333-345]		0	1354.73	High	High	3.02
	FALSE	High	[M].KEDLEAQGIVFK.[D]		FALSE	1	1	1	O32162	O32162 [133-144]		1	1376.74	High	High	2.95
	FALSE	Medium	[R].SWDEVPEEIK.[Q]		FALSE	1	1	1	O32162	O32162 [91-100]		0	1231.58	Medium	Medium	1.98
FALSE	Master Protein	P54418	Phosphoenolpyruvate carboxykinase (ATP) OS=Bacillus subtilis (strain 168) GN=pckA PE=3 SV=3	9	FALSE	4	4	4	527	58.2	5.43	11.2	4	0	High	1
	Checked	Confidence	Annotated Sequence	Modifications	Contaminant	# Protein Groups	# Proteins	# PSMs	Master Protein Accessions	Positions in Master Proteins	Modifications in Master Proteins	# Missed Cleavages	Theo. MH+ [Da]	Found in Sample: [S1] 221102_DQ_458_Ba_1_Slot1-53_1_12700_6.0.313	Confidence (by Search Engine): Sequest HT	XCorr (by Search Engine): Sequest HT
	FALSE	High	[R].HNLSAAQLTEK.[V]		FALSE	1	1	1	P54418	P54418 [21-31]		0	1211.64	High	High	3.66
	FALSE	High	[T].ILIGGTEYAGEMK.[K]		FALSE	1	1	1	P54418	P54418 [185-197]		0	1381.7	High	High	2.15
	FALSE	High	[R].QLFIRPEGNDKK.[T]		FALSE	1	1	1	P54418	P54418 [136-147]		1	1444.79	High	High	2.82
	FALSE	High	[L].TADAFGVLPPISK.[L]		FALSE	1	1	1	P54418	P54418 [346-358]		0	1315.73	High	High	2.56
FALSE	Master Protein	P14577	50S ribosomal protein L16 OS=Bacillus subtilis (strain 168) GN=rplP PE=1 SV=2	34	FALSE	4	5	4	144	16.2	10.4	11	4	0	High	1
	Checked	Confidence	Annotated Sequence	Modifications	Contaminant	# Protein Groups	# Proteins	# PSMs	Master Protein Accessions	Positions in Master Proteins	Modifications in Master Proteins	# Missed Cleavages	Theo. MH+ [Da]	Found in Sample: [S1] 221102_DQ_458_Ba_1_Slot1-53_1_12700_6.0.313	Confidence (by Search Engine): Sequest HT	XCorr (by Search Engine): Sequest HT
	FALSE	High	[Q].ALEASWITNR.[Q]		FALSE	1	1	1	P14577	P14577 [36-45]		0	1160.61	High	High	2.15
	FALSE	Medium	[L].FEISGVSEEVAR.[E]		FALSE	1	1	1	P14577	P14577 [104-115]		0	1322.66	Medium	Medium	1.78
	FALSE	High	[K].GAPEGWVAVVKPGK.[V]		FALSE	1	1	2	P14577	P14577 [88-101]		0	1394.78	High	High	2.78
	FALSE	High	[K].GGTEVHFGEFGIQ.[A]		FALSE	1	1	1	P14577	P14577 [23-35]		0	1377.64	High	High	2.15
FALSE	Master Protein	P80875	General stress protein 16U OS=Bacillus subtilis (strain 168) GN=yceD PE=1 SV=3	19	FALSE	3	4	3	193	20.7	4.65	10.94	3	0	High	1
	Checked	Confidence	Annotated Sequence	Modifications	Contaminant	# Protein Groups	# Proteins	# PSMs	Master Protein Accessions	Positions in Master Proteins	Modifications in Master Proteins	# Missed Cleavages	Theo. MH+ [Da]	Found in Sample: [S1] 221102_DQ_458_Ba_1_Slot1-53_1_12700_6.0.313	Confidence (by Search Engine): Sequest HT	XCorr (by Search Engine): Sequest HT
	FALSE	High	[R].SQNFGQVSNAFVR.[IV]		FALSE	1	2	2	P80875	P80875 [119-131]		0	1453.72	High	High	3.53
	FALSE	High	[K].VNLSAVPANIDK.[I]		FALSE	1	1	1	P80875	P80875 [94-105]		0	1240.69	High	High	2.65
	FALSE	Medium	[K].VVVGLGWDTNK.[Y]		FALSE	1	1	1	P80875	P80875 [23-33]		0	1187.64	Medium	Medium	1.92
FALSE	Master Protein	P37940	2-oxoisovalerate dehydrogenase subunit alpha OS=Bacillus subtilis (strain 168) GN=bfmBAA PE=1 SV=1	15	FALSE	4	4	4	330	36.3	5.08	10.89	4	0	High	1
	Checked	Confidence	Annotated Sequence	Modifications	Contaminant	# Protein Groups	# Proteins	# PSMs	Master Protein Accessions	Positions in Master Proteins	Modifications in Master Proteins	# Missed Cleavages	Theo. MH+ [Da]	Found in Sample: [S1] 221102_DQ_458_Ba_1_Slot1-53_1_12700_6.0.313	Confidence (by Search Engine): Sequest HT	XCorr (by Search Engine): Sequest HT
	FALSE	High	[A].APESALDYVYAK.[-]		FALSE	1	1	1	P37940	P37940 [319-330]		0	1326.66	High	High	2.63
	FALSE	Medium	[R].EMDYVLPYYR.[D]	1xOxidation [M2]	FALSE	1	1	1	P37940	P37940 [65-74]		0	1364.62	Medium	Medium	2.02
	FALSE	High	[R].GEGPTLIETISYR.[L]		FALSE	1	1	1	P37940	P37940 [236-248]		0	1435.74	High	High	3.02
	FALSE	High	[R].IVTGSSPVTTQVPHAV.[G]		FALSE	1	1	1	P37940	P37940 [118-133]		0	1592.86	High	High	3.23
FALSE	Master Protein	P54420	Asparagine synthetase [glutamine-hydrolyzing] 1 OS=Bacillus subtilis (strain 168) GN=asnB PE=1 SV=2	5	FALSE	3	4	3	632	72.6	6.04	10.73	3	0	High	1
	Checked	Confidence	Annotated Sequence	Modifications	Contaminant	# Protein Groups	# Proteins	# PSMs	Master Protein Accessions	Positions in Master Proteins	Modifications in Master Proteins	# Missed Cleavages	Theo. MH+ [Da]	Found in Sample: [S1] 221102_DQ_458_Ba_1_Slot1-53_1_12700_6.0.313	Confidence (by Search Engine): Sequest HT	XCorr (by Search Engine): Sequest HT
	FALSE	High	[R].DPFGIKPL.[Y]		FALSE	1	1	1	P54420	P54420 [142-149]		0	886.503	High	High	2.08
	FALSE	High	[K].ETAAALGIENISK.[V]		FALSE	1	1	2	P54420	P54420 [303-315]		0	1316.71	High	High	3.04
	FALSE	High	[Y].MPEELSHQPK.[E]		FALSE	1	1	1	P54420	P54420 [618-627]		0	1195.58	High	High	3.04
FALSE	Master Protein	P80700	Elongation factor Ts OS=Bacillus subtilis (strain 168) GN=tsf PE=1 SV=3	16	FALSE	4	4	4	293	32.3	5.25	10.7	4	0	High	1
	Checked	Confidence	Annotated Sequence	Modifications	Contaminant	# Protein Groups	# Proteins	# PSMs	Master Protein Accessions	Positions in Master Proteins	Modifications in Master Proteins	# Missed Cleavages	Theo. MH+ [Da]	Found in Sample: [S1] 221102_DQ_458_Ba_1_Slot1-53_1_12700_6.0.313	Confidence (by Search Engine): Sequest HT	XCorr (by Search Engine): Sequest HT
	FALSE	High	[Q].ALQEGKPENIVAK.[M]		FALSE	1	1	1	P80700	P80700 [213-225]		0	1396.78	High	High	2.82
	FALSE	High	[R].IGVLTVLNGTTDEETAK.[D]		FALSE	1	1	1	P80700	P80700 [162-178]		0	1760.93	High	High	2.44
	FALSE	High	[R].QILTQQALQEGKPENIVAK.[M]		FALSE	1	1	1	P80700	P80700 [207-225]		0	2108.17	High	High	3.21
	FALSE	High	[R].YEVGEGIEKR.[Q]		FALSE	1	1	1	P80700	P80700 [270-279]		1	1179.6	High	High	2.23
FALSE	Master Protein	P08065	Succinate dehydrogenase flavoprotein subunit OS=Bacillus subtilis (strain 168) GN=sdhA PE=3 SV=4	5	FALSE	4	5	4	586	65.1	6.15	10.7	4	0	High	1
	Checked	Confidence	Annotated Sequence	Modifications	Contaminant	# Protein Groups	# Proteins	# PSMs	Master Protein Accessions	Positions in Master Proteins	Modifications in Master Proteins	# Missed Cleavages	Theo. MH+ [Da]	Found in Sample: [S1] 221102_DQ_458_Ba_1_Slot1-53_1_12700_6.0.313	Confidence (by Search Engine): Sequest HT	XCorr (by Search Engine): Sequest HT
	FALSE	High	[M].ATGGPGIIFGK.[S]		FALSE	1	1	2	P08065	P08065 [195-205]		0	1017.57	High	High	2.23
	FALSE	High	[A].TGGPGIIFGK.[S]		FALSE	1	1	1	P08065	P08065 [196-205]		0	946.536	High	High	2.21
	FALSE	High	[R].TPEGLLDFR.[R]		FALSE	1	1	1	P08065	P08065 [106-114]		0	1047.55	High	High	2.32
	FALSE	Medium	[K].YPAYGNLVPR.[D]		FALSE	1	1	1	P08065	P08065 [276-285]		0	1149.61	Medium	Medium	2.03
FALSE	Master Protein	P23129	2-oxoglutarate dehydrogenase E1 component OS=Bacillus subtilis (strain 168) GN=odhA PE=3 SV=3	4	FALSE	3	3	3	944	106.2	5.88	10.63	3	0	High	1
	Checked	Confidence	Annotated Sequence	Modifications	Contaminant	# Protein Groups	# Proteins	# PSMs	Master Protein Accessions	Positions in Master Proteins	Modifications in Master Proteins	# Missed Cleavages	Theo. MH+ [Da]	Found in Sample: [S1] 221102_DQ_458_Ba_1_Slot1-53_1_12700_6.0.313	Confidence (by Search Engine): Sequest HT	XCorr (by Search Engine): Sequest HT
	FALSE	High	[K].EGVVTEEVVQNIEK.[S]		FALSE	1	1	1	P23129	P23129 [499-512]		0	1572.81	High	High	3.69
	FALSE	High	[R].IEQLYPFPAK.[G]		FALSE	1	1	1	P23129	P23129 [855-864]		0	1205.66	High	High	2.57
	FALSE	High	[R].NPNTVSEVQELSESR.[F]		FALSE	1	1	1	P23129	P23129 [791-805]		0	1688.81	High	High	4.37
FALSE	Master Protein	P21472	30S ribosomal protein S12 OS=Bacillus subtilis (strain 168) GN=rpsL PE=1 SV=5	20	FALSE	4	5	4	138	15.2	10.96	10.61	4	0	High	1
	Checked	Confidence	Annotated Sequence	Modifications	Contaminant	# Protein Groups	# Proteins	# PSMs	Master Protein Accessions	Positions in Master Proteins	Modifications in Master Proteins	# Missed Cleavages	Theo. MH+ [Da]	Found in Sample: [S1] 221102_DQ_458_Ba_1_Slot1-53_1_12700_6.0.313	Confidence (by Search Engine): Sequest HT	XCorr (by Search Engine): Sequest HT
	FALSE	High	[G].ALDTAGVENR.[A]		FALSE	1	1	2	P21472	P21472 [114-123]		0	1045.53	High	High	2.09
	FALSE	High	[R].GALDTAGVENR.[A]		FALSE	1	1	1	P21472	P21472 [113-123]		0	1102.55	High	High	2.55
	FALSE	High	[M].PTINQLIR.[K]		FALSE	1	1	1	P21472	P21472 [2-9]		0	954.573	High	High	2.16
	FALSE	Medium	[R].VKDLPGVR.[Y]		FALSE	1	1	1	P21472	P21472 [100-107]		1	883.536	Medium	Medium	1.81
FALSE	Master Protein	P21466	30S ribosomal protein S4 OS=Bacillus subtilis (strain 168) GN=rpsD PE=1 SV=3	17	FALSE	3	4	3	200	22.8	9.88	10.56	3	0	High	1
	Checked	Confidence	Annotated Sequence	Modifications	Contaminant	# Protein Groups	# Proteins	# PSMs	Master Protein Accessions	Positions in Master Proteins	Modifications in Master Proteins	# Missed Cleavages	Theo. MH+ [Da]	Found in Sample: [S1] 221102_DQ_458_Ba_1_Slot1-53_1_12700_6.0.313	Confidence (by Search Engine): Sequest HT	XCorr (by Search Engine): Sequest HT
	FALSE	High	[K].LSEYGLQLQEK.[Q]		FALSE	1	1	2	P21466	P21466 [44-54]		0	1307.68	High	High	2.36
	FALSE	High	[K].RPYAPGPHGPGQR.[K]		FALSE	1	1	1	P21466	P21466 [29-41]		0	1389.71	High	High	4.11
	FALSE	Medium	[L].VKPGQTIGVR.[E]		FALSE	1	1	1	P21466	P21466 [133-142]		0	1054.64	Medium	Medium	1.78
FALSE	Master Protein	P46898	50S ribosomal protein L6 OS=Bacillus subtilis (strain 168) GN=rplF PE=1 SV=2	16	FALSE	3	5	3	179	19.5	9.5	10.37	3	0	High	1
	Checked	Confidence	Annotated Sequence	Modifications	Contaminant	# Protein Groups	# Proteins	# PSMs	Master Protein Accessions	Positions in Master Proteins	Modifications in Master Proteins	# Missed Cleavages	Theo. MH+ [Da]	Found in Sample: [S1] 221102_DQ_458_Ba_1_Slot1-53_1_12700_6.0.313	Confidence (by Search Engine): Sequest HT	XCorr (by Search Engine): Sequest HT
	FALSE	High	[R].GLELVGVGYR.[A]		FALSE	1	1	3	P46898	P46898 [87-96]		0	1062.59	High	High	2.22
	FALSE	High	[R].SLLGNMVEGVSK.[G]		FALSE	1	1	1	P46898	P46898 [71-82]		0	1233.65	High	High	2.5
	FALSE	Medium	[R].YEGEVVR.[R]		FALSE	1	1	1	P46898	P46898 [165-171]		0	851.426	Medium	Medium	1.76
FALSE	Master Protein	P80860	Glucose-6-phosphate isomerase OS=Bacillus subtilis (strain 168) GN=pgi PE=1 SV=4	8	FALSE	3	5	3	450	50.5	5.2	10.29	3	0	High	1
	Checked	Confidence	Annotated Sequence	Modifications	Contaminant	# Protein Groups	# Proteins	# PSMs	Master Protein Accessions	Positions in Master Proteins	Modifications in Master Proteins	# Missed Cleavages	Theo. MH+ [Da]	Found in Sample: [S1] 221102_DQ_458_Ba_1_Slot1-53_1_12700_6.0.313	Confidence (by Search Engine): Sequest HT	XCorr (by Search Engine): Sequest HT
	FALSE	Medium	[D].NDLDGLNYLAGK.[T]	1xDeamidated [N7]	FALSE	1	1	1	P80860	P80860 [345-356]		0	1293.63	Medium	Medium	1.79
	FALSE	High	[K].QLFGESEGKDEK.[G]		FALSE	1	1	3	P80860	P80860 [286-297]		1	1366.65	High	High	2.31
	FALSE	Medium	[K].SGTTTEPAIAFR.[I]		FALSE	1	1	1	P80860	P80860 [145-156]		0	1250.64	Medium	Medium	1.83
FALSE	Master Protein	P20282	30S ribosomal protein S13 OS=Bacillus subtilis (strain 168) GN=rpsM PE=1 SV=3	16	FALSE	3	4	3	121	13.8	11.08	10.18	3	0	High	1
	Checked	Confidence	Annotated Sequence	Modifications	Contaminant	# Protein Groups	# Proteins	# PSMs	Master Protein Accessions	Positions in Master Proteins	Modifications in Master Proteins	# Missed Cleavages	Theo. MH+ [Da]	Found in Sample: [S1] 221102_DQ_458_Ba_1_Slot1-53_1_12700_6.0.313	Confidence (by Search Engine): Sequest HT	XCorr (by Search Engine): Sequest HT
	FALSE	Medium	[R].EVSLNIKR.[L]		FALSE	1	1	1	P20282	P20282 [72-79]		1	958.568	Medium	Medium	1.88
	FALSE	High	[V].RDLTEEELGK.[I]		FALSE	1	1	1	P20282	P20282 [46-55]		1	1189.61	High	High	2.34
	FALSE	High	[R].VRDLTEEELGK.[I]		FALSE	1	1	2	P20282	P20282 [45-55]		1	1288.67	High	High	3.05
FALSE	Master Protein	P08877	Phosphocarrier protein HPr OS=Bacillus subtilis (strain 168) GN=ptsH PE=1 SV=3	38	FALSE	3	4	3	88	9.2	4.88	10.15	3	0	High	1
	Checked	Confidence	Annotated Sequence	Modifications	Contaminant	# Protein Groups	# Proteins	# PSMs	Master Protein Accessions	Positions in Master Proteins	Modifications in Master Proteins	# Missed Cleavages	Theo. MH+ [Da]	Found in Sample: [S1] 221102_DQ_458_Ba_1_Slot1-53_1_12700_6.0.313	Confidence (by Search Engine): Sequest HT	XCorr (by Search Engine): Sequest HT
	FALSE	High	[R].PATVLVQTASK.[Y]		FALSE	1	1	1	P08877	P08877 [18-28]		0	1114.65	High	High	2.76
	FALSE	Medium	[K].VTADSGIHAR.[P]		FALSE	1	1	2	P08877	P08877 [8-17]		0	1026.53	Medium	Medium	2
	FALSE	High	[K].YDADVNLEYNGK.[T]	1xDeamidated [N10]	FALSE	1	1	1	P08877	P08877 [29-40]		0	1401.62	High	High	3.58
FALSE	Master Protein	P37487	Manganese-dependent inorganic pyrophosphatase OS=Bacillus subtilis (strain 168) GN=ppaC PE=1 SV=1	11	FALSE	3	4	3	309	34	4.79	10.08	3	0	High	1
	Checked	Confidence	Annotated Sequence	Modifications	Contaminant	# Protein Groups	# Proteins	# PSMs	Master Protein Accessions	Positions in Master Proteins	Modifications in Master Proteins	# Missed Cleavages	Theo. MH+ [Da]	Found in Sample: [S1] 221102_DQ_458_Ba_1_Slot1-53_1_12700_6.0.313	Confidence (by Search Engine): Sequest HT	XCorr (by Search Engine): Sequest HT
	FALSE	High	[A].NFETAEPLYYR.[A]		FALSE	1	1	1	P37487	P37487 [102-112]		0	1402.66	High	High	2.68
	FALSE	High	[F].NVTLENNTALLK.[G]		FALSE	1	1	2	P37487	P37487 [279-290]		0	1329.74	High	High	2.92
	FALSE	High	[K].TVEELISLDAK.[E]		FALSE	1	1	1	P37487	P37487 [195-205]		0	1217.66	High	High	2.16
FALSE	Master Protein	Q08352	Alanine dehydrogenase OS=Bacillus subtilis (strain 168) GN=ald PE=1 SV=1	10	FALSE	3	4	3	378	39.7	5.44	9.85	3	0	High	1
	Checked	Confidence	Annotated Sequence	Modifications	Contaminant	# Protein Groups	# Proteins	# PSMs	Master Protein Accessions	Positions in Master Proteins	Modifications in Master Proteins	# Missed Cleavages	Theo. MH+ [Da]	Found in Sample: [S1] 221102_DQ_458_Ba_1_Slot1-53_1_12700_6.0.313	Confidence (by Search Engine): Sequest HT	XCorr (by Search Engine): Sequest HT
	FALSE	High	[K].APTLVTEEMVK.[Q]		FALSE	1	1	1	Q08352	Q08352 [244-254]		0	1217.64	High	High	2.75
	FALSE	High	[R].DLGYEYVPAEK.[A]		FALSE	1	1	2	Q08352	Q08352 [357-367]		0	1283.62	High	High	2.32
	FALSE	High	[K].VTIIGGGVVGTNAAK.[M]		FALSE	1	1	1	Q08352	Q08352 [169-183]		0	1356.78	High	High	2.56
FALSE	Master Protein	P08838	Phosphoenolpyruvate-protein phosphotransferase OS=Bacillus subtilis (strain 168) GN=ptsI PE=1 SV=3	7	FALSE	3	4	3	570	63	4.86	9.48	3	0	High	1
	Checked	Confidence	Annotated Sequence	Modifications	Contaminant	# Protein Groups	# Proteins	# PSMs	Master Protein Accessions	Positions in Master Proteins	Modifications in Master Proteins	# Missed Cleavages	Theo. MH+ [Da]	Found in Sample: [S1] 221102_DQ_458_Ba_1_Slot1-53_1_12700_6.0.313	Confidence (by Search Engine): Sequest HT	XCorr (by Search Engine): Sequest HT
	FALSE	High	[R].DQLPTEDEQFDAYK.[T]		FALSE	1	1	1	P08838	P08838 [305-318]		0	1698.75	High	High	2.66
	FALSE	High	[K].GVLENGGEAVGLYR.[T]		FALSE	1	1	1	P08838	P08838 [283-296]		0	1433.74	High	High	3.11
	FALSE	Medium	[R].SLEIPAVVGTK.[A]		FALSE	1	1	2	P08838	P08838 [196-206]		0	1113.65	Medium	Medium	1.92
FALSE	Master Protein	P54531	Leucine dehydrogenase OS=Bacillus subtilis (strain 168) GN=yqiT PE=3 SV=1	6	FALSE	2	5	2	364	40	5.26	9.4	2	0	Medium	1
	Checked	Confidence	Annotated Sequence	Modifications	Contaminant	# Protein Groups	# Proteins	# PSMs	Master Protein Accessions	Positions in Master Proteins	Modifications in Master Proteins	# Missed Cleavages	Theo. MH+ [Da]	Found in Sample: [S1] 221102_DQ_458_Ba_1_Slot1-53_1_12700_6.0.313	Confidence (by Search Engine): Sequest HT	XCorr (by Search Engine): Sequest HT
	FALSE	Medium	[R].DGIPAYLAADR.[L]		FALSE	1	1	1	P54531	P54531 [327-337]		0	1161.59	Medium	Medium	1.81
	FALSE	Medium	[K].VIAGAANNQLK.[E]		FALSE	1	1	4	P54531	P54531 [255-265]		0	1098.63	Medium	Medium	2.03
FALSE	Master Protein	O32165	FeS cluster assembly protein SufD OS=Bacillus subtilis (strain 168) GN=sufD PE=3 SV=1	8	FALSE	3	4	3	437	48.3	5.27	9.33	3	0	High	1
	Checked	Confidence	Annotated Sequence	Modifications	Contaminant	# Protein Groups	# Proteins	# PSMs	Master Protein Accessions	Positions in Master Proteins	Modifications in Master Proteins	# Missed Cleavages	Theo. MH+ [Da]	Found in Sample: [S1] 221102_DQ_458_Ba_1_Slot1-53_1_12700_6.0.313	Confidence (by Search Engine): Sequest HT	XCorr (by Search Engine): Sequest HT
	FALSE	Medium	[K].ALIDIENEDK.[T]		FALSE	1	1	1	O32165	O32165 [81-90]		0	1159.58	Medium	Medium	1.76
	FALSE	High	[R].DQTPAHLSLSQELK.[D]		FALSE	1	1	1	O32165	O32165 [97-110]		0	1566.81	High	High	3.43
	FALSE	High	[K].DSASSIFNGIGK.[I]		FALSE	1	1	2	O32165	O32165 [325-336]		0	1195.6	High	High	2.25
FALSE	Master Protein	P50849	Polyribonucleotide nucleotidyltransferase OS=Bacillus subtilis (strain 168) GN=pnp PE=1 SV=3	6	FALSE	4	4	4	705	77.4	5.16	9	4	0	High	1
	Checked	Confidence	Annotated Sequence	Modifications	Contaminant	# Protein Groups	# Proteins	# PSMs	Master Protein Accessions	Positions in Master Proteins	Modifications in Master Proteins	# Missed Cleavages	Theo. MH+ [Da]	Found in Sample: [S1] 221102_DQ_458_Ba_1_Slot1-53_1_12700_6.0.313	Confidence (by Search Engine): Sequest HT	XCorr (by Search Engine): Sequest HT
	FALSE	High	[R].EIGHGALGER.[A]		FALSE	1	1	1	P50849	P50849 [401-410]		0	1038.53	High	High	2.3
	FALSE	High	[R].EILEEALQQAK.[K]		FALSE	1	1	1	P50849	P50849 [518-528]		0	1271.68	High	High	2.1
	FALSE	High	[R].EVEVGQLYLGK.[V]		FALSE	1	1	1	P50849	P50849 [619-629]		0	1234.67	High	High	2.56
	FALSE	Medium	[K].SDINLVVAGTK.[D]		FALSE	1	1	1	P50849	P50849 [173-183]		0	1116.63	Medium	Medium	2.04
FALSE	Master Protein	P80244	ATP-dependent Clp protease proteolytic subunit OS=Bacillus subtilis (strain 168) GN=clpP PE=1 SV=3	18	FALSE	4	4	4	197	21.7	5.3	8.89	4	0	High	1
	Checked	Confidence	Annotated Sequence	Modifications	Contaminant	# Protein Groups	# Proteins	# PSMs	Master Protein Accessions	Positions in Master Proteins	Modifications in Master Proteins	# Missed Cleavages	Theo. MH+ [Da]	Found in Sample: [S1] 221102_DQ_458_Ba_1_Slot1-53_1_12700_6.0.313	Confidence (by Search Engine): Sequest HT	XCorr (by Search Engine): Sequest HT
	FALSE	Medium	[A].EEALEYGLIDK.[I]		FALSE	1	1	1	P80244	P80244 [178-188]		0	1279.64	Medium	Medium	1.78
	FALSE	High	[M].NLIPTVIEQTNR.[G]		FALSE	1	1	1	P80244	P80244 [2-13]		0	1397.77	High	High	2.18
	FALSE	High	[K].SAEEALEYGLIDK.[I]		FALSE	1	1	1	P80244	P80244 [176-188]		0	1437.71	High	High	2.9
	FALSE	Medium	[R].TGQPLEVIER.[D]		FALSE	1	1	1	P80244	P80244 [158-167]		0	1141.62	Medium	Medium	2.03
FALSE	Master Protein	P21467	30S ribosomal protein S5 OS=Bacillus subtilis (strain 168) GN=rpsE PE=1 SV=3	13	FALSE	3	4	3	166	17.6	9.92	8.87	3	0	High	1
	Checked	Confidence	Annotated Sequence	Modifications	Contaminant	# Protein Groups	# Proteins	# PSMs	Master Protein Accessions	Positions in Master Proteins	Modifications in Master Proteins	# Missed Cleavages	Theo. MH+ [Da]	Found in Sample: [S1] 221102_DQ_458_Ba_1_Slot1-53_1_12700_6.0.313	Confidence (by Search Engine): Sequest HT	XCorr (by Search Engine): Sequest HT
	FALSE	High	[K].AQEVPEAIRK.[A]		FALSE	1	1	2	P21467	P21467 [53-62]		1	1140.64	High	High	2.47
	FALSE	Medium	[S].LGSNTPINMIR.[A]		FALSE	1	1	1	P21467	P21467 [128-138]		0	1215.65	Medium	Medium	1.91
	FALSE	High	[K].SLGSNTPINMIR.[A]		FALSE	1	1	1	P21467	P21467 [127-138]		0	1302.68	High	High	2.33
FALSE	Master Protein	P29727	GMP synthase [glutamine-hydrolyzing] OS=Bacillus subtilis (strain 168) GN=guaA PE=3 SV=3	7	FALSE	4	4	4	513	57.8	5.03	8.84	4	0	High	1
	Checked	Confidence	Annotated Sequence	Modifications	Contaminant	# Protein Groups	# Proteins	# PSMs	Master Protein Accessions	Positions in Master Proteins	Modifications in Master Proteins	# Missed Cleavages	Theo. MH+ [Da]	Found in Sample: [S1] 221102_DQ_458_Ba_1_Slot1-53_1_12700_6.0.313	Confidence (by Search Engine): Sequest HT	XCorr (by Search Engine): Sequest HT
	FALSE	High	[R].EEIANHGLER.[D]		FALSE	1	1	1	P29727	P29727 [421-430]		0	1167.58	High	High	2.28
	FALSE	High	[R].IEGTPDLFR.[D]		FALSE	1	1	1	P29727	P29727 [114-122]		0	1047.55	High	High	2.08
	FALSE	High	[T].SKPPATIEWE.[-]		FALSE	1	1	1	P29727	P29727 [504-513]		0	1157.58	High	High	2.65
	FALSE	Medium	[R].TYDYTIGIR.[A]		FALSE	1	1	1	P29727	P29727 [453-461]		0	1101.56	Medium	Medium	1.83
FALSE	Master Protein	P50866	ATP-dependent Clp protease ATP-binding subunit ClpX OS=Bacillus subtilis (strain 168) GN=clpX PE=2 SV=3	8	FALSE	3	3	3	420	46.3	4.94	8.83	3	0	High	1
	Checked	Confidence	Annotated Sequence	Modifications	Contaminant	# Protein Groups	# Proteins	# PSMs	Master Protein Accessions	Positions in Master Proteins	Modifications in Master Proteins	# Missed Cleavages	Theo. MH+ [Da]	Found in Sample: [S1] 221102_DQ_458_Ba_1_Slot1-53_1_12700_6.0.313	Confidence (by Search Engine): Sequest HT	XCorr (by Search Engine): Sequest HT
	FALSE	High	[R].DVSGEGVQQALLK.[I]		FALSE	1	1	1	P50866	P50866 [198-210]		0	1343.72	High	High	3.47
	FALSE	High	[R].EILNEYVIGQDQAK.[K]		FALSE	1	1	1	P50866	P50866 [69-82]		0	1619.83	High	High	3.64
	FALSE	Medium	[V].LPEDLLR.[F]		FALSE	1	1	1	P50866	P50866 [285-291]		0	855.493	Medium	Medium	1.72
FALSE	Master Protein	Q06796	50S ribosomal protein L11 OS=Bacillus subtilis (strain 168) GN=rplK PE=1 SV=3	10	FALSE	2	4	2	141	14.9	9.26	8.66	2	0	High	1
	Checked	Confidence	Annotated Sequence	Modifications	Contaminant	# Protein Groups	# Proteins	# PSMs	Master Protein Accessions	Positions in Master Proteins	Modifications in Master Proteins	# Missed Cleavages	Theo. MH+ [Da]	Found in Sample: [S1] 221102_DQ_458_Ba_1_Slot1-53_1_12700_6.0.313	Confidence (by Search Engine): Sequest HT	XCorr (by Search Engine): Sequest HT
	FALSE	High	[K].AAGIESGSGEPNR.[N]		FALSE	1	1	2	Q06796	Q06796 [82-94]		0	1244.59	High	High	2.74
	FALSE	Medium	[K].KAAGIESGSGEPNR.[N]		FALSE	1	1	2	Q06796	Q06796 [81-94]		1	1372.68	Medium	Medium	1.76
FALSE	Master Protein	P21880	Dihydrolipoyl dehydrogenase OS=Bacillus subtilis (strain 168) GN=pdhD PE=3 SV=1	10	FALSE	4	4	4	470	49.7	5.03	8.31	4	0	High	1
	Checked	Confidence	Annotated Sequence	Modifications	Contaminant	# Protein Groups	# Proteins	# PSMs	Master Protein Accessions	Positions in Master Proteins	Modifications in Master Proteins	# Missed Cleavages	Theo. MH+ [Da]	Found in Sample: [S1] 221102_DQ_458_Ba_1_Slot1-53_1_12700_6.0.313	Confidence (by Search Engine): Sequest HT	XCorr (by Search Engine): Sequest HT
	FALSE	High	[R].ALSLNETDGFMK.[L]		FALSE	1	1	1	P21880	P21880 [389-400]		0	1325.64	High	High	2.24
	FALSE	Medium	[K].EEGLDIVAAK.[F]		FALSE	1	1	1	P21880	P21880 [371-380]		0	1044.56	Medium	Medium	1.91
	FALSE	Medium	[L].EGGDEILPGFEK.[Q]		FALSE	1	1	1	P21880	P21880 [206-217]		0	1290.62	Medium	Medium	1.93
	FALSE	High	[A].EVAIGSPIHIVK.[-]		FALSE	1	1	1	P21880	P21880 [459-470]		0	1262.75	High	High	2.22
FALSE	Master Protein	P21474	30S ribosomal protein S16 OS=Bacillus subtilis (strain 168) GN=rpsP PE=1 SV=3	27	FALSE	2	3	2	90	10.1	10.18	8.29	2	0	High	1
	Checked	Confidence	Annotated Sequence	Modifications	Contaminant	# Protein Groups	# Proteins	# PSMs	Master Protein Accessions	Positions in Master Proteins	Modifications in Master Proteins	# Missed Cleavages	Theo. MH+ [Da]	Found in Sample: [S1] 221102_DQ_458_Ba_1_Slot1-53_1_12700_6.0.313	Confidence (by Search Engine): Sequest HT	XCorr (by Search Engine): Sequest HT
	FALSE	High	[R].FIETVGTYNPVAK.[P]		FALSE	1	1	2	P21474	P21474 [33-45]		0	1438.76	High	High	3.12
	FALSE	High	[R].NLFSSQGIMEK.[F]		FALSE	1	1	1	P21474	P21474 [72-82]		0	1253.62	High	High	2.17
FALSE	Master Protein	P54419	S-adenosylmethionine synthase OS=Bacillus subtilis (strain 168) GN=metK PE=3 SV=2	10	FALSE	3	3	3	400	44	5.33	8.22	3	0	High	1
	Checked	Confidence	Annotated Sequence	Modifications	Contaminant	# Protein Groups	# Proteins	# PSMs	Master Protein Accessions	Positions in Master Proteins	Modifications in Master Proteins	# Missed Cleavages	Theo. MH+ [Da]	Found in Sample: [S1] 221102_DQ_458_Ba_1_Slot1-53_1_12700_6.0.313	Confidence (by Search Engine): Sequest HT	XCorr (by Search Engine): Sequest HT
	FALSE	High	[R].FVIGGPQGDAGLTGR.[K]		FALSE	1	1	1	P54419	P54419 [245-259]		0	1444.75	High	High	2.88
	FALSE	High	[R].HDVDLPWER.[T]		FALSE	1	1	1	P54419	P54419 [378-386]		0	1166.56	High	High	2.22
	FALSE	High	[K].TQVTVEYDENNKPVR.[I]		FALSE	1	1	1	P54419	P54419 [180-194]		0	1791.89	High	High	3.12
FALSE	Master Protein	P28368	Ribosome hibernation promotion factor OS=Bacillus subtilis (strain 168) GN=yvyD PE=1 SV=2	13	FALSE	2	3	2	189	22	5.5	8.21	2	0	High	1
	Checked	Confidence	Annotated Sequence	Modifications	Contaminant	# Protein Groups	# Proteins	# PSMs	Master Protein Accessions	Positions in Master Proteins	Modifications in Master Proteins	# Missed Cleavages	Theo. MH+ [Da]	Found in Sample: [S1] 221102_DQ_458_Ba_1_Slot1-53_1_12700_6.0.313	Confidence (by Search Engine): Sequest HT	XCorr (by Search Engine): Sequest HT
	FALSE	High	[R].GENIEVTPALK.[D]		FALSE	1	1	2	P28368	P28368 [7-17]		0	1170.64	High	High	2.36
	FALSE	High	[F].TNAETNLTNVVYR.[R]		FALSE	1	1	1	P28368	P28368 [164-176]		0	1494.75	High	High	3.58
FALSE	Master Protein	P21473	30S ribosomal protein S15 OS=Bacillus subtilis (strain 168) GN=rpsO PE=1 SV=4	17	FALSE	2	4	2	89	10.6	10.52	8.08	2	0	High	1
	Checked	Confidence	Annotated Sequence	Modifications	Contaminant	# Protein Groups	# Proteins	# PSMs	Master Protein Accessions	Positions in Master Proteins	Modifications in Master Proteins	# Missed Cleavages	Theo. MH+ [Da]	Found in Sample: [S1] 221102_DQ_458_Ba_1_Slot1-53_1_12700_6.0.313	Confidence (by Search Engine): Sequest HT	XCorr (by Search Engine): Sequest HT
	FALSE	High	[K].NQLINEFK.[T]		FALSE	1	1	2	P21473	P21473 [9-16]		0	1005.54	High	High	2.33
	FALSE	Medium	[R].YRELINK.[L]		FALSE	1	1	2	P21473	P21473 [78-84]		1	935.531	Medium	Medium	1.85
FALSE	Master Protein	A3F3D6	Nucleoside diphosphate kinase OS=Bacillus subtilis (strain 168) GN=ndk PE=3 SV=1	21	FALSE	3	4	3	149	16.9	5.9	7.95	3	0	High	1
	Checked	Confidence	Annotated Sequence	Modifications	Contaminant	# Protein Groups	# Proteins	# PSMs	Master Protein Accessions	Positions in Master Proteins	Modifications in Master Proteins	# Missed Cleavages	Theo. MH+ [Da]	Found in Sample: [S1] 221102_DQ_458_Ba_1_Slot1-53_1_12700_6.0.313	Confidence (by Search Engine): Sequest HT	XCorr (by Search Engine): Sequest HT
	FALSE	High	[F].IMVKPDGVQR.[Q]		FALSE	1	1	2	A3F3D6	A3F3D6 [7-16]		0	1142.64	High	High	2.22
	FALSE	Medium	[R].QLIGDILSR.[F]		FALSE	1	1	1	A3F3D6	A3F3D6 [17-25]		0	1014.59	Medium	Medium	1.95
	FALSE	Medium	[M].VWEGENVIEVTR.[Q]		FALSE	1	1	1	A3F3D6	A3F3D6 [75-86]		0	1430.73	Medium	Medium	1.91
FALSE	Master Protein	P81101	Ribosome-recycling factor OS=Bacillus subtilis (strain 168) GN=frr PE=1 SV=2	8	FALSE	2	3	2	185	20.8	5.6	7.9	2	0	High	1
	Checked	Confidence	Annotated Sequence	Modifications	Contaminant	# Protein Groups	# Proteins	# PSMs	Master Protein Accessions	Positions in Master Proteins	Modifications in Master Proteins	# Missed Cleavages	Theo. MH+ [Da]	Found in Sample: [S1] 221102_DQ_458_Ba_1_Slot1-53_1_12700_6.0.313	Confidence (by Search Engine): Sequest HT	XCorr (by Search Engine): Sequest HT
	FALSE	High	[K].ADLGLTPTSDGNMIR.[I]		FALSE	1	1	1	P81101	P81101 [85-99]		0	1560.77	High	High	3.1
	FALSE	High	[K].ADLGLTPTSDGNMIR.[I]	1xOxidation [M13]	FALSE	1	1	1	P81101	P81101 [85-99]		0	1576.76	High	High	2.51
	FALSE	High	[A].DLGLTPTSDGNMIR.[I]		FALSE	1	1	1	P81101	P81101 [86-99]		0	1489.73	High	High	2.3
FALSE	Master Protein	P24327	Foldase protein PrsA OS=Bacillus subtilis (strain 168) GN=prsA PE=1 SV=1	8	FALSE	2	3	2	292	32.5	8.76	7.82	2	0	High	1
	Checked	Confidence	Annotated Sequence	Modifications	Contaminant	# Protein Groups	# Proteins	# PSMs	Master Protein Accessions	Positions in Master Proteins	Modifications in Master Proteins	# Missed Cleavages	Theo. MH+ [Da]	Found in Sample: [S1] 221102_DQ_458_Ba_1_Slot1-53_1_12700_6.0.313	Confidence (by Search Engine): Sequest HT	XCorr (by Search Engine): Sequest HT
	FALSE	High	[K].EGQMDETFSK.[A]		FALSE	1	1	2	P24327	P24327 [188-197]		0	1171.49	High	High	2.48
	FALSE	High	[K].TAGASVLTQLVQEK.[V]		FALSE	1	1	1	P24327	P24327 [48-61]		0	1444.8	High	High	3.37
FALSE	Master Protein	P51777	Cold shock protein CspD OS=Bacillus subtilis (strain 168) GN=cspD PE=1 SV=1	27	FALSE	2	4	2	66	7.3	4.56	7.58	2	0	Medium	1
	Checked	Confidence	Annotated Sequence	Modifications	Contaminant	# Protein Groups	# Proteins	# PSMs	Master Protein Accessions	Positions in Master Proteins	Modifications in Master Proteins	# Missed Cleavages	Theo. MH+ [Da]	Found in Sample: [S1] 221102_DQ_458_Ba_1_Slot1-53_1_12700_6.0.313	Confidence (by Search Engine): Sequest HT	XCorr (by Search Engine): Sequest HT
	FALSE	Medium	[R].GPQASNVVK.[L]		FALSE	1	1	3	P51777	P51777 [57-65]		0	899.495	Medium	Medium	1.89
	FALSE	Medium	[F].TAIEGDGYK.[S]		FALSE	1	1	1	P51777	P51777 [31-39]		0	953.457	Medium	Medium	2.05
FALSE	Master Protein	P39762	Aminopeptidase AmpS OS=Bacillus subtilis (strain 168) GN=ampS PE=3 SV=3	6	FALSE	2	3	2	410	45.8	5.25	7.49	2	0	High	1
	Checked	Confidence	Annotated Sequence	Modifications	Contaminant	# Protein Groups	# Proteins	# PSMs	Master Protein Accessions	Positions in Master Proteins	Modifications in Master Proteins	# Missed Cleavages	Theo. MH+ [Da]	Found in Sample: [S1] 221102_DQ_458_Ba_1_Slot1-53_1_12700_6.0.313	Confidence (by Search Engine): Sequest HT	XCorr (by Search Engine): Sequest HT
	FALSE	High	[K].DMNIDGITADGK.[R]		FALSE	1	1	2	P39762	P39762 [387-398]		0	1249.57	High	High	2.3
	FALSE	High	[K].NVTVNWQDDEVAK.[L]		FALSE	1	1	1	P39762	P39762 [54-66]		0	1517.72	High	High	2.89
FALSE	Master Protein	P42414	5-dehydro-2-deoxygluconokinase OS=Bacillus subtilis (strain 168) GN=iolC PE=1 SV=1	11	FALSE	3	3	3	325	35.6	5.07	7.46	3	0	High	1
	Checked	Confidence	Annotated Sequence	Modifications	Contaminant	# Protein Groups	# Proteins	# PSMs	Master Protein Accessions	Positions in Master Proteins	Modifications in Master Proteins	# Missed Cleavages	Theo. MH+ [Da]	Found in Sample: [S1] 221102_DQ_458_Ba_1_Slot1-53_1_12700_6.0.313	Confidence (by Search Engine): Sequest HT	XCorr (by Search Engine): Sequest HT
	FALSE	High	[R].DEFDVMENR.[T]		FALSE	1	1	1	P42414	P42414 [207-215]		0	1154.48	High	High	2.17
	FALSE	High	[K].HGVEGSYAYSK.[S]		FALSE	1	1	1	P42414	P42414 [239-249]		0	1197.55	High	High	2.27
	FALSE	High	[K].YVGGSPANIAIGSAK.[L]		FALSE	1	1	1	P42414	P42414 [41-55]		0	1404.75	High	High	3.02
FALSE	Master Protein	A3F462	Glutamate dehydrogenase (Fragment) OS=Bacillus subtilis (strain 168) GN=gudB PE=3 SV=1	9	FALSE	2	2	2	323	35.4	5.29	7.39	2	0	High	1
	Checked	Confidence	Annotated Sequence	Modifications	Contaminant	# Protein Groups	# Proteins	# PSMs	Master Protein Accessions	Positions in Master Proteins	Modifications in Master Proteins	# Missed Cleavages	Theo. MH+ [Da]	Found in Sample: [S1] 221102_DQ_458_Ba_1_Slot1-53_1_12700_6.0.313	Confidence (by Search Engine): Sequest HT	XCorr (by Search Engine): Sequest HT
	FALSE	High	[R].IDEFNSPGFITGK.[P]		FALSE	1	2	1	A3F462	A3F462 [99-111]		0	1424.71	High	High	3.39
	FALSE	High	[K].IVVEAANGPTTLEGTK.[I]		FALSE	1	2	1	A3F462	A3F462 [245-260]		0	1599.86	High	High	4
FALSE	Master Protein	O31611	GTP pyrophosphokinase YjbM OS=Bacillus subtilis (strain 168) GN=yjbM PE=1 SV=1	13	FALSE	3	3	3	211	24.7	7.14	7.19	3	0	High	1
	Checked	Confidence	Annotated Sequence	Modifications	Contaminant	# Protein Groups	# Proteins	# PSMs	Master Protein Accessions	Positions in Master Proteins	Modifications in Master Proteins	# Missed Cleavages	Theo. MH+ [Da]	Found in Sample: [S1] 221102_DQ_458_Ba_1_Slot1-53_1_12700_6.0.313	Confidence (by Search Engine): Sequest HT	XCorr (by Search Engine): Sequest HT
	FALSE	High	[Q].FVDDIQIVK.[E]		FALSE	1	1	1	O31611	O31611 [82-90]		0	1076.6	High	High	2.19
	FALSE	High	[R].KDFTVVDQR.[D]		FALSE	1	1	1	O31611	O31611 [97-105]		1	1107.58	High	High	2.61
	FALSE	High	[V].KPVASILEK.[A]		FALSE	1	1	1	O31611	O31611 [48-56]		0	984.609	High	High	2.39
FALSE	Master Protein	P46336	Protein IolS OS=Bacillus subtilis (strain 168) GN=iolS PE=1 SV=1	11	FALSE	3	3	3	310	35.1	5.74	7.15	3	0	High	1
	Checked	Confidence	Annotated Sequence	Modifications	Contaminant	# Protein Groups	# Proteins	# PSMs	Master Protein Accessions	Positions in Master Proteins	Modifications in Master Proteins	# Missed Cleavages	Theo. MH+ [Da]	Found in Sample: [S1] 221102_DQ_458_Ba_1_Slot1-53_1_12700_6.0.313	Confidence (by Search Engine): Sequest HT	XCorr (by Search Engine): Sequest HT
	FALSE	High	[K].DEAVNALNEMK.[K]		FALSE	1	1	1	P46336	P46336 [134-144]		0	1233.58	High	High	2.43
	FALSE	High	[R].SEELIGEVLR.[E]		FALSE	1	1	1	P46336	P46336 [63-72]		0	1144.62	High	High	2.25
	FALSE	High	[K].YTEDTTFPEGDLR.[N]		FALSE	1	1	1	P46336	P46336 [215-227]		0	1543.69	High	High	2.46
FALSE	Master Protein	Q05852	UTP--glucose-1-phosphate uridylyltransferase OS=Bacillus subtilis (strain 168) GN=gtaB PE=1 SV=1	4	FALSE	2	3	2	292	33	5.17	7.11	2	0	High	1
	Checked	Confidence	Annotated Sequence	Modifications	Contaminant	# Protein Groups	# Proteins	# PSMs	Master Protein Accessions	Positions in Master Proteins	Modifications in Master Proteins	# Missed Cleavages	Theo. MH+ [Da]	Found in Sample: [S1] 221102_DQ_458_Ba_1_Slot1-53_1_12700_6.0.313	Confidence (by Search Engine): Sequest HT	XCorr (by Search Engine): Sequest HT
	FALSE	High	[Y].GIIDPLTSEGR.[R]		FALSE	1	1	1	Q05852	Q05852 [171-181]		0	1157.62	High	High	2.46
	FALSE	High	[R].YGIIDPLTSEGR.[R]		FALSE	1	1	2	Q05852	Q05852 [170-181]		0	1320.68	High	High	2.61
FALSE	Master Protein	P02538	SWISS-PROT:P02538 Tax_Id=9606 Gene_Symbol=KRT6A Keratin, type II cytoskeletal 6A	4	TRUE	2	3	1	564	60	8	7.1	2	0	Medium	1
	Checked	Confidence	Annotated Sequence	Modifications	Contaminant	# Protein Groups	# Proteins	# PSMs	Master Protein Accessions	Positions in Master Proteins	Modifications in Master Proteins	# Missed Cleavages	Theo. MH+ [Da]	Found in Sample: [S1] 221102_DQ_458_Ba_1_Slot1-53_1_12700_6.0.313	Confidence (by Search Engine): Sequest HT	XCorr (by Search Engine): Sequest HT
	FALSE	Medium	[R].FLEQQNKVLETKWT.[L]	2xDeamidated [Q4; Q5]	TRUE	1	1	1	P02538	P02538 [183-196]		2	1765.9	Medium	Medium	1.82
	FALSE	High	[KR].NKYEDEINKR.[T]		TRUE	2	11	2	P02538; P04264	P02538 [251-260]; P04264 [268-277]		2	1308.65	High	High	2.77
FALSE	Master Protein	P21477	30S ribosomal protein S20 OS=Bacillus subtilis (strain 168) GN=rpsT PE=1 SV=4	17	FALSE	2	2	2	88	9.6	10.93	7.09	2	0	High	1
	Checked	Confidence	Annotated Sequence	Modifications	Contaminant	# Protein Groups	# Proteins	# PSMs	Master Protein Accessions	Positions in Master Proteins	Modifications in Master Proteins	# Missed Cleavages	Theo. MH+ [Da]	Found in Sample: [S1] 221102_DQ_458_Ba_1_Slot1-53_1_12700_6.0.313	Confidence (by Search Engine): Sequest HT	XCorr (by Search Engine): Sequest HT
	FALSE	High	[K].QVEASVANNEADK.[A]		FALSE	1	1	1	P21477	P21477 [34-46]		0	1374.65	High	High	3.3
	FALSE	High	[K].QVEASVANNEADKAK.[T]		FALSE	1	1	1	P21477	P21477 [34-48]		1	1573.78	High	High	3.78
FALSE	Master Protein	O06006	Putative cysteine protease YraA OS=Bacillus subtilis (strain 168) GN=yraA PE=2 SV=2	12	FALSE	2	3	2	169	18.5	5.08	6.99	2	0	High	1
	Checked	Confidence	Annotated Sequence	Modifications	Contaminant	# Protein Groups	# Proteins	# PSMs	Master Protein Accessions	Positions in Master Proteins	Modifications in Master Proteins	# Missed Cleavages	Theo. MH+ [Da]	Found in Sample: [S1] 221102_DQ_458_Ba_1_Slot1-53_1_12700_6.0.313	Confidence (by Search Engine): Sequest HT	XCorr (by Search Engine): Sequest HT
	FALSE	High	[R].ADDRPGEFAK.[A]		FALSE	1	1	1	O06006	O06006 [81-90]		0	1105.53	High	High	2.36
	FALSE	High	[R].TPDDLEAFNR.[E]		FALSE	1	1	2	O06006	O06006 [153-162]		0	1177.55	High	High	2.32
FALSE	Master Protein	P35159	Ribosomal large subunit pseudouridine synthase B OS=Bacillus subtilis (strain 168) GN=rluB PE=1 SV=2	9	FALSE	3	3	3	244	27.7	9.85	6.89	3	0	High	1
	Checked	Confidence	Annotated Sequence	Modifications	Contaminant	# Protein Groups	# Proteins	# PSMs	Master Protein Accessions	Positions in Master Proteins	Modifications in Master Proteins	# Missed Cleavages	Theo. MH+ [Da]	Found in Sample: [S1] 221102_DQ_458_Ba_1_Slot1-53_1_12700_6.0.313	Confidence (by Search Engine): Sequest HT	XCorr (by Search Engine): Sequest HT
	FALSE	High	[F].EAIGHEVIK.[L]		FALSE	1	1	1	P35159	P35159 [195-203]		0	995.552	High	High	2.28
	FALSE	Medium	[R].GVISAAQDDK.[G]		FALSE	1	1	1	P35159	P35159 [70-79]		0	1003.51	Medium	Medium	2.07
	FALSE	High	[R].MFEAIGHEVIK.[L]		FALSE	1	1	1	P35159	P35159 [193-203]		0	1273.66	High	High	2.54
FALSE	Master Protein	O07631	GTP-binding protein TypA/BipA homolog OS=Bacillus subtilis (strain 168) GN=typA PE=3 SV=1	7	FALSE	3	3	3	612	68.3	5.26	6.88	3	0	High	1
	Checked	Confidence	Annotated Sequence	Modifications	Contaminant	# Protein Groups	# Proteins	# PSMs	Master Protein Accessions	Positions in Master Proteins	Modifications in Master Proteins	# Missed Cleavages	Theo. MH+ [Da]	Found in Sample: [S1] 221102_DQ_458_Ba_1_Slot1-53_1_12700_6.0.313	Confidence (by Search Engine): Sequest HT	XCorr (by Search Engine): Sequest HT
	FALSE	High	[K].ALEQNLNPVVVVNK.[I]		FALSE	1	1	1	O07631	O07631 [118-131]		0	1536.87	High	High	2.67
	FALSE	Medium	[Y].QPMQAGQVGGRR.[Q]	1xDeamidated [Q1]; 1xOxidation [M3]	FALSE	1	1	1	O07631	O07631 [475-486]		1	1301.64	Medium	Medium	1.72
	FALSE	High	[R].VEPTASPDAWVVSGR.[G]		FALSE	1	1	1	O07631	O07631 [349-363]		0	1570.79	High	High	2.48
FALSE	Master Protein	P39772	Asparagine--tRNA ligase OS=Bacillus subtilis (strain 168) GN=asnS PE=3 SV=2	6	FALSE	2	3	2	430	49.1	5.41	6.77	2	0	High	1
	Checked	Confidence	Annotated Sequence	Modifications	Contaminant	# Protein Groups	# Proteins	# PSMs	Master Protein Accessions	Positions in Master Proteins	Modifications in Master Proteins	# Missed Cleavages	Theo. MH+ [Da]	Found in Sample: [S1] 221102_DQ_458_Ba_1_Slot1-53_1_12700_6.0.313	Confidence (by Search Engine): Sequest HT	XCorr (by Search Engine): Sequest HT
	FALSE	High	[K].AEVEESIFQTAK.[S]		FALSE	1	1	1	P39772	P39772 [50-61]		0	1351.67	High	High	2.25
	FALSE	High	[R].DGTGFIQGVVVK.[A]		FALSE	1	1	2	P39772	P39772 [38-49]		0	1219.67	High	High	2.39
FALSE	Master Protein	P80239	Alkyl hydroperoxide reductase C OS=Bacillus subtilis (strain 168) GN=ahpC PE=1 SV=2	14	FALSE	2	2	2	187	20.6	4.6	6.69	2	0	High	1
	Checked	Confidence	Annotated Sequence	Modifications	Contaminant	# Protein Groups	# Proteins	# PSMs	Master Protein Accessions	Positions in Master Proteins	Modifications in Master Proteins	# Missed Cleavages	Theo. MH+ [Da]	Found in Sample: [S1] 221102_DQ_458_Ba_1_Slot1-53_1_12700_6.0.313	Confidence (by Search Engine): Sequest HT	XCorr (by Search Engine): Sequest HT
	FALSE	High	[R].NFDVLDEETGLADR.[G]		FALSE	1	1	1	P80239	P80239 [107-120]		0	1593.74	High	High	3.4
	FALSE	High	[K].NGEFIDVTNEDLK.[G]		FALSE	1	1	1	P80239	P80239 [18-30]		0	1493.71	High	High	3.29
FALSE	Master Protein	P20429	DNA-directed RNA polymerase subunit alpha OS=Bacillus subtilis (strain 168) GN=rpoA PE=1 SV=1	9	FALSE	3	3	3	314	34.8	4.88	6.3	3	0	High	1
	Checked	Confidence	Annotated Sequence	Modifications	Contaminant	# Protein Groups	# Proteins	# PSMs	Master Protein Accessions	Positions in Master Proteins	Modifications in Master Proteins	# Missed Cleavages	Theo. MH+ [Da]	Found in Sample: [S1] 221102_DQ_458_Ba_1_Slot1-53_1_12700_6.0.313	Confidence (by Search Engine): Sequest HT	XCorr (by Search Engine): Sequest HT
	FALSE	Medium	[K].LEELGLGLR.[K]		FALSE	1	1	1	P20429	P20429 [303-311]		0	999.583	Medium	Medium	1.95
	FALSE	Medium	[M].IEIEKPK.[I]		FALSE	1	1	1	P20429	P20429 [2-8]		0	856.514	Medium	Medium	1.89
	FALSE	High	[L].TLDVWTDGSTGPK.[E]		FALSE	1	1	1	P20429	P20429 [195-207]		0	1376.67	High	High	2.45
FALSE	Master Protein	O34667	S-ribosylhomocysteine lyase OS=Bacillus subtilis (strain 168) GN=luxS PE=1 SV=1	9	FALSE	1	2	1	157	17.7	5.52	6.26	1	0	High	1
	Checked	Confidence	Annotated Sequence	Modifications	Contaminant	# Protein Groups	# Proteins	# PSMs	Master Protein Accessions	Positions in Master Proteins	Modifications in Master Proteins	# Missed Cleavages	Theo. MH+ [Da]	Found in Sample: [S1] 221102_DQ_458_Ba_1_Slot1-53_1_12700_6.0.313	Confidence (by Search Engine): Sequest HT	XCorr (by Search Engine): Sequest HT
	FALSE	High	[K].EAVEITEIPAANEK.[Q]		FALSE	1	1	2	O34667	O34667 [111-124]		0	1513.77	High	High	3.41
FALSE	Master Protein	P02394	50S ribosomal protein L7/L12 OS=Bacillus subtilis (strain 168) GN=rplL PE=1 SV=4	20	FALSE	2	2	2	123	12.7	4.55	6.17	2	0	High	1
	Checked	Confidence	Annotated Sequence	Modifications	Contaminant	# Protein Groups	# Proteins	# PSMs	Master Protein Accessions	Positions in Master Proteins	Modifications in Master Proteins	# Missed Cleavages	Theo. MH+ [Da]	Found in Sample: [S1] 221102_DQ_458_Ba_1_Slot1-53_1_12700_6.0.313	Confidence (by Search Engine): Sequest HT	XCorr (by Search Engine): Sequest HT
	FALSE	High	[K].EATVLELNDLVK.[A]		FALSE	1	1	1	P02394	P02394 [14-25]		0	1343.74	High	High	2.57
	FALSE	High	[K].EGIAKEEAEELK.[A]		FALSE	1	1	1	P02394	P02394 [99-110]		1	1345.68	High	High	3.6
FALSE	Master Protein	P26935	Inositol 2-dehydrogenase/D-chiro-inositol 3-dehydrogenase OS=Bacillus subtilis (strain 168) GN=iolG PE=1 SV=2	9	FALSE	2	2	2	344	38.3	5.17	6.12	2	0	High	1
	Checked	Confidence	Annotated Sequence	Modifications	Contaminant	# Protein Groups	# Proteins	# PSMs	Master Protein Accessions	Positions in Master Proteins	Modifications in Master Proteins	# Missed Cleavages	Theo. MH+ [Da]	Found in Sample: [S1] 221102_DQ_458_Ba_1_Slot1-53_1_12700_6.0.313	Confidence (by Search Engine): Sequest HT	XCorr (by Search Engine): Sequest HT
	FALSE	High	[R].IGVIGTGAIGK.[E]		FALSE	1	1	1	P26935	P26935 [5-15]		0	985.604	High	High	2.43
	FALSE	High	[K].LSGAEIVAVTDVNQEAAQK.[V]		FALSE	1	1	1	P26935	P26935 [25-43]		0	1943.01	High	High	3.69
FALSE	Master Protein	P54378	Aminomethyltransferase OS=Bacillus subtilis (strain 168) GN=gcvT PE=1 SV=2	7	FALSE	2	3	2	362	39.8	6.35	6.07	2	0	High	1
	Checked	Confidence	Annotated Sequence	Modifications	Contaminant	# Protein Groups	# Proteins	# PSMs	Master Protein Accessions	Positions in Master Proteins	Modifications in Master Proteins	# Missed Cleavages	Theo. MH+ [Da]	Found in Sample: [S1] 221102_DQ_458_Ba_1_Slot1-53_1_12700_6.0.313	Confidence (by Search Engine): Sequest HT	XCorr (by Search Engine): Sequest HT
	FALSE	High	[K].LPLYGQELTR.[D]		FALSE	1	1	2	P54378	P54378 [237-246]		0	1189.66	High	High	2.16
	FALSE	Medium	[F].LQRLMTNDVSALTPGR.[A]	1xDeamidated [Q2]	FALSE	1	1	1	P54378	P54378 [66-81]		1	1772.93	Medium	Medium	1.97
FALSE	Master Protein	O34340	3-oxoacyl-[acyl-carrier-protein] synthase 2 OS=Bacillus subtilis (strain 168) GN=fabF PE=1 SV=1	7	FALSE	2	2	2	413	44	5.08	6.02	2	0	High	1
	Checked	Confidence	Annotated Sequence	Modifications	Contaminant	# Protein Groups	# Proteins	# PSMs	Master Protein Accessions	Positions in Master Proteins	Modifications in Master Proteins	# Missed Cleavages	Theo. MH+ [Da]	Found in Sample: [S1] 221102_DQ_458_Ba_1_Slot1-53_1_12700_6.0.313	Confidence (by Search Engine): Sequest HT	XCorr (by Search Engine): Sequest HT
	FALSE	High	[K].DFNVEDYMDKK.[E]		FALSE	1	1	1	O34340	O34340 [56-66]		1	1403.61	High	High	2.36
	FALSE	High	[R].GDADVMVTGGTEAPLTR.[M]		FALSE	1	1	1	O34340	O34340 [181-197]		0	1689.81	High	High	3.67
FALSE	Master Protein	P21471	30S ribosomal protein S10 OS=Bacillus subtilis (strain 168) GN=rpsJ PE=1 SV=4	15	FALSE	1	2	1	102	11.7	9.79	6	1	0	High	1
	Checked	Confidence	Annotated Sequence	Modifications	Contaminant	# Protein Groups	# Proteins	# PSMs	Master Protein Accessions	Positions in Master Proteins	Modifications in Master Proteins	# Missed Cleavages	Theo. MH+ [Da]	Found in Sample: [S1] 221102_DQ_458_Ba_1_Slot1-53_1_12700_6.0.313	Confidence (by Search Engine): Sequest HT	XCorr (by Search Engine): Sequest HT
	FALSE	High	[R].SGASVSGPIPLPTEK.[S]		FALSE	1	1	2	P21471	P21471 [32-46]		0	1439.77	High	High	3.13
FALSE	Master Protein	O34357	Thioredoxin-like protein YtpP OS=Bacillus subtilis (strain 168) GN=ytpP PE=2 SV=1	9	FALSE	1	2	1	107	12.7	4.6	5.93	1	0	High	1
	Checked	Confidence	Annotated Sequence	Modifications	Contaminant	# Protein Groups	# Proteins	# PSMs	Master Protein Accessions	Positions in Master Proteins	Modifications in Master Proteins	# Missed Cleavages	Theo. MH+ [Da]	Found in Sample: [S1] 221102_DQ_458_Ba_1_Slot1-53_1_12700_6.0.313	Confidence (by Search Engine): Sequest HT	XCorr (by Search Engine): Sequest HT
	FALSE	High	[K].KIESTQELEK.[A]		FALSE	1	1	2	O34357	O34357 [3-12]		1	1204.64	High	High	3.36
FALSE	Master Protein	P07343	Fumarate hydratase class II OS=Bacillus subtilis (strain 168) GN=fumC PE=3 SV=2	6	FALSE	2	2	2	462	50.5	5.85	5.9	2	0	High	1
	Checked	Confidence	Annotated Sequence	Modifications	Contaminant	# Protein Groups	# Proteins	# PSMs	Master Protein Accessions	Positions in Master Proteins	Modifications in Master Proteins	# Missed Cleavages	Theo. MH+ [Da]	Found in Sample: [S1] 221102_DQ_458_Ba_1_Slot1-53_1_12700_6.0.313	Confidence (by Search Engine): Sequest HT	XCorr (by Search Engine): Sequest HT
	FALSE	High	[K].NSDQTIHPNDDVNR.[S]		FALSE	1	1	1	P07343	P07343 [121-134]		0	1624.73	High	High	2.24
	FALSE	High	[L].TSHDEITYAHGALK.[A]		FALSE	1	1	1	P07343	P07343 [267-280]		0	1542.75	High	High	3.67
FALSE	Master Protein	O34697	Bacitracin export ATP-binding protein BceA OS=Bacillus subtilis (strain 168) GN=bceA PE=2 SV=1	9	FALSE	2	2	2	253	28.2	8.94	5.81	2	0	High	1
	Checked	Confidence	Annotated Sequence	Modifications	Contaminant	# Protein Groups	# Proteins	# PSMs	Master Protein Accessions	Positions in Master Proteins	Modifications in Master Proteins	# Missed Cleavages	Theo. MH+ [Da]	Found in Sample: [S1] 221102_DQ_458_Ba_1_Slot1-53_1_12700_6.0.313	Confidence (by Search Engine): Sequest HT	XCorr (by Search Engine): Sequest HT
	FALSE	High	[R].DKYPNEISGGQK.[Q]		FALSE	1	1	1	O34697	O34697 [138-149]		1	1335.65	High	High	2.98
	FALSE	High	[K].TQGVLGGVQHEH.[-]		FALSE	1	1	1	O34697	O34697 [242-253]		0	1261.63	High	High	2.83
FALSE	Master Protein	P94535	Glycolate oxidase subunit GlcD OS=Bacillus subtilis (strain 168) GN=glcD PE=3 SV=1	2	FALSE	1	2	1	470	50.9	5.15	5.75	1	0	High	1
	Checked	Confidence	Annotated Sequence	Modifications	Contaminant	# Protein Groups	# Proteins	# PSMs	Master Protein Accessions	Positions in Master Proteins	Modifications in Master Proteins	# Missed Cleavages	Theo. MH+ [Da]	Found in Sample: [S1] 221102_DQ_458_Ba_1_Slot1-53_1_12700_6.0.313	Confidence (by Search Engine): Sequest HT	XCorr (by Search Engine): Sequest HT
	FALSE	High	[R].VEQAFAEIFEK.[A]		FALSE	1	1	2	P94535	P94535 [395-405]		0	1310.66	High	High	2.91
FALSE	Master Protein	P35136	D-3-phosphoglycerate dehydrogenase OS=Bacillus subtilis (strain 168) GN=serA PE=3 SV=3	5	FALSE	2	2	2	525	57.1	6.02	5.69	2	0	High	1
	Checked	Confidence	Annotated Sequence	Modifications	Contaminant	# Protein Groups	# Proteins	# PSMs	Master Protein Accessions	Positions in Master Proteins	Modifications in Master Proteins	# Missed Cleavages	Theo. MH+ [Da]	Found in Sample: [S1] 221102_DQ_458_Ba_1_Slot1-53_1_12700_6.0.313	Confidence (by Search Engine): Sequest HT	XCorr (by Search Engine): Sequest HT
	FALSE	High	[R].AGVGVDNIDIDEATK.[H]		FALSE	1	1	1	P35136	P35136 [69-83]		0	1516.75	High	High	3.55
	FALSE	High	[K].ELTNVPDIVSVK.[L]		FALSE	1	1	1	P35136	P35136 [509-520]		0	1313.73	High	High	2.14
FALSE	Master Protein	O31672	HTH-type transcriptional regulator MhqR OS=Bacillus subtilis (strain 168) GN=mhqR PE=2 SV=1	12	FALSE	1	3	1	145	16.6	6.89	5.66	1	0	Medium	1
	Checked	Confidence	Annotated Sequence	Modifications	Contaminant	# Protein Groups	# Proteins	# PSMs	Master Protein Accessions	Positions in Master Proteins	Modifications in Master Proteins	# Missed Cleavages	Theo. MH+ [Da]	Found in Sample: [S1] 221102_DQ_458_Ba_1_Slot1-53_1_12700_6.0.313	Confidence (by Search Engine): Sequest HT	XCorr (by Search Engine): Sequest HT
	FALSE	Medium	[K].GDQPLQQIGDKILLASGS.[I]	1xDeamidated [Q]	FALSE	1	1	3	O31672	O31672 [47-64]		1	1840.97	Medium	Medium	1.96
FALSE	Master Protein	P37877	Acetate kinase OS=Bacillus subtilis (strain 168) GN=ackA PE=1 SV=1	6	FALSE	2	2	2	395	43.1	5.5	5.64	2	0	High	1
	Checked	Confidence	Annotated Sequence	Modifications	Contaminant	# Protein Groups	# Proteins	# PSMs	Master Protein Accessions	Positions in Master Proteins	Modifications in Master Proteins	# Missed Cleavages	Theo. MH+ [Da]	Found in Sample: [S1] 221102_DQ_458_Ba_1_Slot1-53_1_12700_6.0.313	Confidence (by Search Engine): Sequest HT	XCorr (by Search Engine): Sequest HT
	FALSE	High	[R].GEEAFISYPHSPVK.[V]		FALSE	1	1	1	P37877	P37877 [361-374]		0	1560.77	High	High	3
	FALSE	High	[I].IPTDEEVMIAR.[D]		FALSE	1	1	1	P37877	P37877 [378-388]		0	1273.65	High	High	2.65
FALSE	Master Protein	P80861	NADH dehydrogenase-like protein YjlD OS=Bacillus subtilis (strain 168) GN=yjlD PE=1 SV=3	6	FALSE	2	2	2	392	41.9	6.76	5.56	2	0	High	1
	Checked	Confidence	Annotated Sequence	Modifications	Contaminant	# Protein Groups	# Proteins	# PSMs	Master Protein Accessions	Positions in Master Proteins	Modifications in Master Proteins	# Missed Cleavages	Theo. MH+ [Da]	Found in Sample: [S1] 221102_DQ_458_Ba_1_Slot1-53_1_12700_6.0.313	Confidence (by Search Engine): Sequest HT	XCorr (by Search Engine): Sequest HT
	FALSE	High	[K].DAVAIIGANSTPLK.[G]		FALSE	1	1	1	P80861	P80861 [352-365]		0	1369.77	High	High	3.1
	FALSE	High	[I].LPVLPDDLIER.[A]		FALSE	1	1	1	P80861	P80861 [203-213]		0	1279.73	High	High	2.46
FALSE	Master Protein	P80240	Transcription elongation factor GreA OS=Bacillus subtilis (strain 168) GN=greA PE=1 SV=4	15	FALSE	2	2	2	157	17.3	4.73	5.53	2	0	High	1
	Checked	Confidence	Annotated Sequence	Modifications	Contaminant	# Protein Groups	# Proteins	# PSMs	Master Protein Accessions	Positions in Master Proteins	Modifications in Master Proteins	# Missed Cleavages	Theo. MH+ [Da]	Found in Sample: [S1] 221102_DQ_458_Ba_1_Slot1-53_1_12700_6.0.313	Confidence (by Search Engine): Sequest HT	XCorr (by Search Engine): Sequest HT
	FALSE	High	[K].LEQELEYLK.[T]		FALSE	1	1	1	P80240	P80240 [17-25]		0	1164.61	High	High	2.28
	FALSE	High	[K].IIEDDGGSNVVGLGK.[T]		FALSE	1	1	1	P80240	P80240 [77-91]		0	1472.76	High	High	3.26
FALSE	Master Protein	P24072	Chemotaxis protein CheY OS=Bacillus subtilis (strain 168) GN=cheY PE=1 SV=3	17	FALSE	2	3	2	120	13.3	5.1	5.52	2	0	Medium	1
	Checked	Confidence	Annotated Sequence	Modifications	Contaminant	# Protein Groups	# Proteins	# PSMs	Master Protein Accessions	Positions in Master Proteins	Modifications in Master Proteins	# Missed Cleavages	Theo. MH+ [Da]	Found in Sample: [S1] 221102_DQ_458_Ba_1_Slot1-53_1_12700_6.0.313	Confidence (by Search Engine): Sequest HT	XCorr (by Search Engine): Sequest HT
	FALSE	Medium	[K].DFIVKPFQADR.[V]		FALSE	1	1	1	P24072	P24072 [100-110]		0	1335.71	Medium	Medium	1.97
	FALSE	Medium	[L].IVDDAAFMR.[M]		FALSE	1	1	2	P24072	P24072 [7-15]		0	1037.51	Medium	Medium	1.78
FALSE	Master Protein	P08066	Succinate dehydrogenase iron-sulfur subunit OS=Bacillus subtilis (strain 168) GN=sdhB PE=3 SV=3	10	FALSE	2	2	2	253	28.4	8.12	5.48	2	0	High	1
	Checked	Confidence	Annotated Sequence	Modifications	Contaminant	# Protein Groups	# Proteins	# PSMs	Master Protein Accessions	Positions in Master Proteins	Modifications in Master Proteins	# Missed Cleavages	Theo. MH+ [Da]	Found in Sample: [S1] 221102_DQ_458_Ba_1_Slot1-53_1_12700_6.0.313	Confidence (by Search Engine): Sequest HT	XCorr (by Search Engine): Sequest HT
	FALSE	Medium	[L].FNAHPTGAMNK.[S]		FALSE	1	1	1	P08066	P08066 [186-196]		0	1187.56	Medium	Medium	1.92
	FALSE	High	[W].IPIDGTYDLGPGPR.[M]		FALSE	1	1	1	P08066	P08066 [127-140]		0	1470.76	High	High	3.56
FALSE	Master Protein	P49787	Biotin carboxylase 1 OS=Bacillus subtilis (strain 168) GN=accC1 PE=3 SV=3	6	FALSE	2	2	2	450	49.4	4.93	5.46	2	0	High	1
	Checked	Confidence	Annotated Sequence	Modifications	Contaminant	# Protein Groups	# Proteins	# PSMs	Master Protein Accessions	Positions in Master Proteins	Modifications in Master Proteins	# Missed Cleavages	Theo. MH+ [Da]	Found in Sample: [S1] 221102_DQ_458_Ba_1_Slot1-53_1_12700_6.0.313	Confidence (by Search Engine): Sequest HT	XCorr (by Search Engine): Sequest HT
	FALSE	High	[K].LLEESPSPALDSEIR.[E]		FALSE	1	1	1	P49787	P49787 [238-252]		0	1655.85	High	High	3.5
	FALSE	Medium	[K].NFMPSPGEIK.[M]		FALSE	1	1	1	P49787	P49787 [348-357]		0	1119.55	Medium	Medium	1.96
FALSE	Master Protein	O34981	2,3,4,5-tetrahydropyridine-2,6-dicarboxylate N-acetyltransferase OS=Bacillus subtilis (strain 168) GN=dapH PE=1 SV=2	10	FALSE	2	2	2	236	24.9	4.96	5.44	2	0	High	1
	Checked	Confidence	Annotated Sequence	Modifications	Contaminant	# Protein Groups	# Proteins	# PSMs	Master Protein Accessions	Positions in Master Proteins	Modifications in Master Proteins	# Missed Cleavages	Theo. MH+ [Da]	Found in Sample: [S1] 221102_DQ_458_Ba_1_Slot1-53_1_12700_6.0.313	Confidence (by Search Engine): Sequest HT	XCorr (by Search Engine): Sequest HT
	FALSE	High	[K].GELEGINFGESAK.[A]		FALSE	1	1	1	O34981	O34981 [28-40]		0	1350.65	High	High	2.81
	FALSE	High	[K].IEDYVVENDRR.[N]		FALSE	1	1	1	O34981	O34981 [68-78]		1	1407.69	High	High	2.63
FALSE	Master Protein	O32210	Glyoxal reductase OS=Bacillus subtilis (strain 168) GN=yvgN PE=1 SV=1	10	FALSE	2	2	2	276	31.6	5.38	5.44	2	0	High	1
	Checked	Confidence	Annotated Sequence	Modifications	Contaminant	# Protein Groups	# Proteins	# PSMs	Master Protein Accessions	Positions in Master Proteins	Modifications in Master Proteins	# Missed Cleavages	Theo. MH+ [Da]	Found in Sample: [S1] 221102_DQ_458_Ba_1_Slot1-53_1_12700_6.0.313	Confidence (by Search Engine): Sequest HT	XCorr (by Search Engine): Sequest HT
	FALSE	High	[K].DAEIKPMVNQVEFHPR.[L]		FALSE	1	1	1	O32210	O32210 [154-169]		0	1909.96	High	High	3.12
	FALSE	High	[K].VENGNEATESVK.[A]		FALSE	1	1	1	O32210	O32210 [27-38]		0	1276.6	High	High	2.32
FALSE	Master Protein	O06478	Putative aldehyde dehydrogenase YfmT OS=Bacillus subtilis (strain 168) GN=yfmT PE=2 SV=1	5	FALSE	2	2	2	485	53.3	5.35	5.37	2	0	High	1
	Checked	Confidence	Annotated Sequence	Modifications	Contaminant	# Protein Groups	# Proteins	# PSMs	Master Protein Accessions	Positions in Master Proteins	Modifications in Master Proteins	# Missed Cleavages	Theo. MH+ [Da]	Found in Sample: [S1] 221102_DQ_458_Ba_1_Slot1-53_1_12700_6.0.313	Confidence (by Search Engine): Sequest HT	XCorr (by Search Engine): Sequest HT
	FALSE	High	[K].TVEQAIEEGAVPVK.[L]		FALSE	1	1	1	O06478	O06478 [341-354]		0	1469.78	High	High	3.32
	FALSE	Medium	[K].WDAVNPFEK.[R]		FALSE	1	1	1	O06478	O06478 [61-69]		0	1105.53	Medium	Medium	2.06
FALSE	Master Protein	P55872	Translation initiation factor IF-3 OS=Bacillus subtilis (strain 168) GN=infC PE=3 SV=3	6	FALSE	1	2	1	173	19.7	9.85	5.2	1	0	High	1
	Checked	Confidence	Annotated Sequence	Modifications	Contaminant	# Protein Groups	# Proteins	# PSMs	Master Protein Accessions	Positions in Master Proteins	Modifications in Master Proteins	# Missed Cleavages	Theo. MH+ [Da]	Found in Sample: [S1] 221102_DQ_458_Ba_1_Slot1-53_1_12700_6.0.313	Confidence (by Search Engine): Sequest HT	XCorr (by Search Engine): Sequest HT
	FALSE	High	[I].SKDQLVNEGIR.[A]		FALSE	1	1	2	P55872	P55872 [3-13]		1	1258.67	High	High	2.79
FALSE	Master Protein	P20458	Translation initiation factor IF-1 OS=Bacillus subtilis (strain 168) GN=infA PE=1 SV=2	15	FALSE	1	2	1	72	8.2	7.52	5.14	1	0	High	1
	Checked	Confidence	Annotated Sequence	Modifications	Contaminant	# Protein Groups	# Proteins	# PSMs	Master Protein Accessions	Positions in Master Proteins	Modifications in Master Proteins	# Missed Cleavages	Theo. MH+ [Da]	Found in Sample: [S1] 221102_DQ_458_Ba_1_Slot1-53_1_12700_6.0.313	Confidence (by Search Engine): Sequest HT	XCorr (by Search Engine): Sequest HT
	FALSE	High	[V].TVELSPYDLTR.[G]		FALSE	1	1	2	P20458	P20458 [54-64]		0	1293.67	High	High	2.64
FALSE	Master Protein	P07477	SWISS-PROT:P07477 Tax_Id=9606 Gene_Symbol=PRSS1 Trypsin-1 precursor	4	TRUE	2	3	2	247	26.5	6.51	5	2	0	High	1
	Checked	Confidence	Annotated Sequence	Modifications	Contaminant	# Protein Groups	# Proteins	# PSMs	Master Protein Accessions	Positions in Master Proteins	Modifications in Master Proteins	# Missed Cleavages	Theo. MH+ [Da]	Found in Sample: [S1] 221102_DQ_458_Ba_1_Slot1-53_1_12700_6.0.313	Confidence (by Search Engine): Sequest HT	XCorr (by Search Engine): Sequest HT
	FALSE	High	[K].TLNNDIML.[I]	1xDeamidated [N3]	TRUE	1	1	2	P07477	P07477 [103-110]		0	934.455	High	High	1.7
	FALSE	Medium	[K].TLNNDIMLIK.[L]	1xDeamidated [N3]; 1xOxidation [M7]	TRUE	1	1	1	P07477	P07477 [103-112]		0	1191.63	Medium	Medium	1.93
FALSE	Master Protein	P0CI73	Glutamine--fructose-6-phosphate aminotransferase [isomerizing] OS=Bacillus subtilis (strain 168) GN=glmS PE=2 SV=1	2	FALSE	1	2	1	600	65.3	5.1	4.95	1	0	High	1
	Checked	Confidence	Annotated Sequence	Modifications	Contaminant	# Protein Groups	# Proteins	# PSMs	Master Protein Accessions	Positions in Master Proteins	Modifications in Master Proteins	# Missed Cleavages	Theo. MH+ [Da]	Found in Sample: [S1] 221102_DQ_458_Ba_1_Slot1-53_1_12700_6.0.313	Confidence (by Search Engine): Sequest HT	XCorr (by Search Engine): Sequest HT
	FALSE	High	[K].QEYLQDVELK.[S]		FALSE	1	1	2	P0CI73	P0CI73 [110-119]		0	1264.64	High	High	3.03
FALSE	Master Protein	P28599	10 kDa chaperonin OS=Bacillus subtilis (strain 168) GN=groS PE=1 SV=2	22	FALSE	2	2	2	94	10.2	4.82	4.92	2	0	High	1
	Checked	Confidence	Annotated Sequence	Modifications	Contaminant	# Protein Groups	# Proteins	# PSMs	Master Protein Accessions	Positions in Master Proteins	Modifications in Master Proteins	# Missed Cleavages	Theo. MH+ [Da]	Found in Sample: [S1] 221102_DQ_458_Ba_1_Slot1-53_1_12700_6.0.313	Confidence (by Search Engine): Sequest HT	XCorr (by Search Engine): Sequest HT
	FALSE	High	[R].VVIELVESEEK.[T]		FALSE	1	1	1	P28599	P28599 [9-19]		0	1273.69	High	High	2.52
	FALSE	High	[K].YEGTEYLILR.[E]		FALSE	1	1	1	P28599	P28599 [76-85]		0	1256.65	High	High	2.4
FALSE	Master Protein	P42413	5-deoxy-glucuronate isomerase OS=Bacillus subtilis (strain 168) GN=iolB PE=1 SV=2	4	FALSE	1	2	1	271	30.7	5.07	4.91	1	0	High	1
	Checked	Confidence	Annotated Sequence	Modifications	Contaminant	# Protein Groups	# Proteins	# PSMs	Master Protein Accessions	Positions in Master Proteins	Modifications in Master Proteins	# Missed Cleavages	Theo. MH+ [Da]	Found in Sample: [S1] 221102_DQ_458_Ba_1_Slot1-53_1_12700_6.0.313	Confidence (by Search Engine): Sequest HT	XCorr (by Search Engine): Sequest HT
	FALSE	High	[R].KPTDSVYISNDR.[A]		FALSE	1	1	2	P42413	P42413 [86-97]		0	1394.69	High	High	2.51
FALSE	Master Protein	P35137	Peptidyl-prolyl cis-trans isomerase B OS=Bacillus subtilis (strain 168) GN=ppiB PE=1 SV=1	17	FALSE	2	2	2	143	15.2	5.87	4.84	2	0	High	1
	Checked	Confidence	Annotated Sequence	Modifications	Contaminant	# Protein Groups	# Proteins	# PSMs	Master Protein Accessions	Positions in Master Proteins	Modifications in Master Proteins	# Missed Cleavages	Theo. MH+ [Da]	Found in Sample: [S1] 221102_DQ_458_Ba_1_Slot1-53_1_12700_6.0.313	Confidence (by Search Engine): Sequest HT	XCorr (by Search Engine): Sequest HT
	FALSE	High	[L].ANEGFYDGLTFHR.[V]		FALSE	1	1	1	P35137	P35137 [34-46]		0	1526.7	High	High	2.78
	FALSE	Medium	[K].TGYFLLEDGNK.[I]		FALSE	1	1	1	P35137	P35137 [3-13]		0	1256.62	Medium	Medium	2.06
FALSE	Master Protein	O31718	UPF0356 protein YkzG OS=Bacillus subtilis (strain 168) GN=ykzG PE=3 SV=1	17	FALSE	1	2	1	69	8.2	4.84	4.82	1	0	High	1
	Checked	Confidence	Annotated Sequence	Modifications	Contaminant	# Protein Groups	# Proteins	# PSMs	Master Protein Accessions	Positions in Master Proteins	Modifications in Master Proteins	# Missed Cleavages	Theo. MH+ [Da]	Found in Sample: [S1] 221102_DQ_458_Ba_1_Slot1-53_1_12700_6.0.313	Confidence (by Search Engine): Sequest HT	XCorr (by Search Engine): Sequest HT
	FALSE	High	[K].TDSLYIEGVSER.[D]		FALSE	1	1	2	O31718	O31718 [20-31]		0	1368.66	High	High	3.04
FALSE	Master Protein	P96614	DEAD-box ATP-dependent RNA helicase CshA OS=Bacillus subtilis (strain 168) GN=cshA PE=1 SV=2	2	FALSE	1	2	1	494	55.3	9.5	4.69	1	0	High	1
	Checked	Confidence	Annotated Sequence	Modifications	Contaminant	# Protein Groups	# Proteins	# PSMs	Master Protein Accessions	Positions in Master Proteins	Modifications in Master Proteins	# Missed Cleavages	Theo. MH+ [Da]	Found in Sample: [S1] 221102_DQ_458_Ba_1_Slot1-53_1_12700_6.0.313	Confidence (by Search Engine): Sequest HT	XCorr (by Search Engine): Sequest HT
	FALSE	High	[V].LPIYGGQDIGR.[Q]		FALSE	1	1	2	P96614	P96614 [103-113]		0	1188.64	High	High	2.63
FALSE	Master Protein	P05657	50S ribosomal protein L27 OS=Bacillus subtilis (strain 168) GN=rpmA PE=1 SV=1	23	FALSE	2	2	2	94	10.4	10.32	4.63	2	0	High	1
	Checked	Confidence	Annotated Sequence	Modifications	Contaminant	# Protein Groups	# Proteins	# PSMs	Master Protein Accessions	Positions in Master Proteins	Modifications in Master Proteins	# Missed Cleavages	Theo. MH+ [Da]	Found in Sample: [S1] 221102_DQ_458_Ba_1_Slot1-53_1_12700_6.0.313	Confidence (by Search Engine): Sequest HT	XCorr (by Search Engine): Sequest HT
	FALSE	High	[R].ADGQFVTGGSILYR.[Q]		FALSE	1	1	1	P05657	P05657 [34-47]		0	1483.75	High	High	2.74
	FALSE	Medium	[I].YPGENVGR.[G]		FALSE	1	1	1	P05657	P05657 [54-61]		0	891.432	Medium	Medium	1.9
FALSE	Master Protein	O07542	UPF0342 protein YheA OS=Bacillus subtilis (strain 168) GN=yheA PE=1 SV=1	19	FALSE	2	2	2	117	13.6	4.65	4.59	2	0	High	1
	Checked	Confidence	Annotated Sequence	Modifications	Contaminant	# Protein Groups	# Proteins	# PSMs	Master Protein Accessions	Positions in Master Proteins	Modifications in Master Proteins	# Missed Cleavages	Theo. MH+ [Da]	Found in Sample: [S1] 221102_DQ_458_Ba_1_Slot1-53_1_12700_6.0.313	Confidence (by Search Engine): Sequest HT	XCorr (by Search Engine): Sequest HT
	FALSE	High	[M].KPLEELYGSVEG.[-]		FALSE	1	1	1	O07542	O07542 [106-117]		0	1320.67	High	High	2.17
	FALSE	High	[K].TVALVQQHEK.[I]		FALSE	1	1	1	O07542	O07542 [73-82]		0	1152.64	High	High	2.42
FALSE	Master Protein	O31976	SPBc2 prophage-derived uncharacterized transglycosylase YomI OS=Bacillus subtilis (strain 168) GN=yomI PE=3 SV=2	1	FALSE	2	2	2	2285	252.1	7.81	4.59	2	0	High	1
	Checked	Confidence	Annotated Sequence	Modifications	Contaminant	# Protein Groups	# Proteins	# PSMs	Master Protein Accessions	Positions in Master Proteins	Modifications in Master Proteins	# Missed Cleavages	Theo. MH+ [Da]	Found in Sample: [S1] 221102_DQ_458_Ba_1_Slot1-53_1_12700_6.0.313	Confidence (by Search Engine): Sequest HT	XCorr (by Search Engine): Sequest HT
	FALSE	High	[G].EAKSASDLISEVAGK.[W]		FALSE	1	1	1	O31976	O31976 [555-569]		1	1504.79	High	High	2.78
	FALSE	Medium	[V].KSINNVADAKK.[E]	2xDeamidated [N4; N5]	FALSE	1	1	1	O31976	O31976 [1241-1251]		2	1189.64	Medium	Medium	1.81
FALSE	Master Protein	O34499	6-phosphogluconolactonase OS=Bacillus subtilis (strain 168) GN=pgl PE=1 SV=1	7	FALSE	2	2	2	349	38.4	5.49	4.55	2	0	High	1
	Checked	Confidence	Annotated Sequence	Modifications	Contaminant	# Protein Groups	# Proteins	# PSMs	Master Protein Accessions	Positions in Master Proteins	Modifications in Master Proteins	# Missed Cleavages	Theo. MH+ [Da]	Found in Sample: [S1] 221102_DQ_458_Ba_1_Slot1-53_1_12700_6.0.313	Confidence (by Search Engine): Sequest HT	XCorr (by Search Engine): Sequest HT
	FALSE	Medium	[K].GGSEGIYSFELDTEKK.[A]		FALSE	1	1	1	O34499	O34499 [14-29]		1	1759.84	Medium	Medium	2.03
	FALSE	High	[K].NNTILYSIEK.[A]		FALSE	1	1	1	O34499	O34499 [51-60]		0	1194.64	High	High	2.52
FALSE	Master Protein	P39912	Protein AroA(G) OS=Bacillus subtilis (strain 168) GN=aroA PE=1 SV=1	6	FALSE	2	2	2	358	39.5	5.66	4.5	2	0	High	1
	Checked	Confidence	Annotated Sequence	Modifications	Contaminant	# Protein Groups	# Proteins	# PSMs	Master Protein Accessions	Positions in Master Proteins	Modifications in Master Proteins	# Missed Cleavages	Theo. MH+ [Da]	Found in Sample: [S1] 221102_DQ_458_Ba_1_Slot1-53_1_12700_6.0.313	Confidence (by Search Engine): Sequest HT	XCorr (by Search Engine): Sequest HT
	FALSE	High	[K].AGLELQEEDHSK.[A]		FALSE	1	1	1	P39912	P39912 [81-92]		0	1355.64	High	High	2.58
	FALSE	Medium	[M].SNTELELLR.[Q]		FALSE	1	1	1	P39912	P39912 [2-10]		0	1074.58	Medium	Medium	1.92
FALSE	Master Protein	P56849	50S ribosomal protein L33 1 OS=Bacillus subtilis (strain 168) GN=rpmGA PE=1 SV=2	18	FALSE	1	2	1	49	5.9	9.85	4.47	1	0	High	1
	Checked	Confidence	Annotated Sequence	Modifications	Contaminant	# Protein Groups	# Proteins	# PSMs	Master Protein Accessions	Positions in Master Proteins	Modifications in Master Proteins	# Missed Cleavages	Theo. MH+ [Da]	Found in Sample: [S1] 221102_DQ_458_Ba_1_Slot1-53_1_12700_6.0.313	Confidence (by Search Engine): Sequest HT	XCorr (by Search Engine): Sequest HT
	FALSE	High	[R].NNPDRVEFK.[K]		FALSE	1	1	2	P56849	P56849 [25-33]		1	1118.56	High	High	2.46
FALSE	Master Protein	C0SP89	Putative methyl-accepting chemotaxis protein YoaH OS=Bacillus subtilis (strain 168) GN=yoaH PE=2 SV=1	3	FALSE	2	2	2	561	61	5.02	4.47	2	0	High	1
	Checked	Confidence	Annotated Sequence	Modifications	Contaminant	# Protein Groups	# Proteins	# PSMs	Master Protein Accessions	Positions in Master Proteins	Modifications in Master Proteins	# Missed Cleavages	Theo. MH+ [Da]	Found in Sample: [S1] 221102_DQ_458_Ba_1_Slot1-53_1_12700_6.0.313	Confidence (by Search Engine): Sequest HT	XCorr (by Search Engine): Sequest HT
	FALSE	High	[K].MLDQMKFIDK.[S]	1xDeamidated [Q4]; 1xOxidation [M5]	FALSE	1	1	1	C0SP89	C0SP89 [349-358]		1	1285.62	High	High	2.39
	FALSE	Medium	[K].MLDQMKFIDKSVDSAGNG.[L]	1xDeamidated [Q4]; 1xOxidation [M1]	FALSE	1	1	1	C0SP89	C0SP89 [349-366]		2	1972.9	Medium	Medium	2.08
FALSE	Master Protein	P50863	Iron-sulfur cluster carrier protein OS=Bacillus subtilis (strain 168) GN=salA PE=2 SV=1	6	FALSE	2	2	2	352	38.6	5.53	4.43	2	0	High	1
	Checked	Confidence	Annotated Sequence	Modifications	Contaminant	# Protein Groups	# Proteins	# PSMs	Master Protein Accessions	Positions in Master Proteins	Modifications in Master Proteins	# Missed Cleavages	Theo. MH+ [Da]	Found in Sample: [S1] 221102_DQ_458_Ba_1_Slot1-53_1_12700_6.0.313	Confidence (by Search Engine): Sequest HT	XCorr (by Search Engine): Sequest HT
	FALSE	High	[R].FEELPEETVAK.[F]		FALSE	1	1	1	P50863	P50863 [78-88]		0	1291.64	High	High	2.37
	FALSE	Medium	[F].VEENAPVVWR.[G]		FALSE	1	1	1	P50863	P50863 [184-193]		0	1198.62	Medium	Medium	2.06
FALSE	Master Protein	P39751	MreB-like protein OS=Bacillus subtilis (strain 168) GN=mbl PE=3 SV=1	6	FALSE	2	2	2	333	35.8	6.04	4.38	2	0	High	1
	Checked	Confidence	Annotated Sequence	Modifications	Contaminant	# Protein Groups	# Proteins	# PSMs	Master Protein Accessions	Positions in Master Proteins	Modifications in Master Proteins	# Missed Cleavages	Theo. MH+ [Da]	Found in Sample: [S1] 221102_DQ_458_Ba_1_Slot1-53_1_12700_6.0.313	Confidence (by Search Engine): Sequest HT	XCorr (by Search Engine): Sequest HT
	FALSE	Medium	[R].HEEISIR.[G]		FALSE	1	1	1	P39751	P39751 [219-225]		0	883.463	Medium	Medium	1.84
	FALSE	High	[R].TPPELSADIIDR.[G]		FALSE	1	1	1	P39751	P39751 [266-277]		0	1326.69	High	High	2.54
FALSE	Master Protein	C0SP85	Protein YukE OS=Bacillus subtilis (strain 168) GN=yukE PE=1 SV=1	15	FALSE	1	1	1	97	11	4.53	4.35	1	0	High	1
	Checked	Confidence	Annotated Sequence	Modifications	Contaminant	# Protein Groups	# Proteins	# PSMs	Master Protein Accessions	Positions in Master Proteins	Modifications in Master Proteins	# Missed Cleavages	Theo. MH+ [Da]	Found in Sample: [S1] 221102_DQ_458_Ba_1_Slot1-53_1_12700_6.0.313	Confidence (by Search Engine): Sequest HT	XCorr (by Search Engine): Sequest HT
	FALSE	High	[K].QYGVESQEVLNQVDR.[L]		FALSE	1	1	1	C0SP85	C0SP85 [18-32]		0	1763.86	High	High	4.35
FALSE	Master Protein	P22326	Tyrosine--tRNA ligase 1 OS=Bacillus subtilis (strain 168) GN=tyrS1 PE=2 SV=2	5	FALSE	2	2	2	422	47.7	5.52	4.34	2	0	High	1
	Checked	Confidence	Annotated Sequence	Modifications	Contaminant	# Protein Groups	# Proteins	# PSMs	Master Protein Accessions	Positions in Master Proteins	Modifications in Master Proteins	# Missed Cleavages	Theo. MH+ [Da]	Found in Sample: [S1] 221102_DQ_458_Ba_1_Slot1-53_1_12700_6.0.313	Confidence (by Search Engine): Sequest HT	XCorr (by Search Engine): Sequest HT
	FALSE	High	[R].LAEEVTSLVHGR.[E]		FALSE	1	1	1	P22326	P22326 [300-311]		0	1310.71	High	High	2.29
	FALSE	Medium	[K].TEGGAIWLDK.[E]		FALSE	1	1	1	P22326	P22326 [236-245]		0	1089.56	Medium	Medium	2.05
FALSE	Master Protein	P37477	Lysine--tRNA ligase OS=Bacillus subtilis (strain 168) GN=lysS PE=3 SV=1	5	FALSE	2	2	2	499	57.5	5.34	4.34	2	0	High	1
	Checked	Confidence	Annotated Sequence	Modifications	Contaminant	# Protein Groups	# Proteins	# PSMs	Master Protein Accessions	Positions in Master Proteins	Modifications in Master Proteins	# Missed Cleavages	Theo. MH+ [Da]	Found in Sample: [S1] 221102_DQ_458_Ba_1_Slot1-53_1_12700_6.0.313	Confidence (by Search Engine): Sequest HT	XCorr (by Search Engine): Sequest HT
	FALSE	Medium	[R].DNGIDPFGAR.[F]		FALSE	1	1	1	P37477	P37477 [27-36]		0	1061.5	Medium	Medium	2.05
	FALSE	High	[K].SSDLGDLIGVTGK.[V]		FALSE	1	1	1	P37477	P37477 [111-123]		0	1261.66	High	High	2.28
FALSE	Master Protein	P80864	Thiol peroxidase OS=Bacillus subtilis (strain 168) GN=tpx PE=1 SV=3	13	FALSE	2	2	2	167	18.2	5	4.31	2	0	High	1
	Checked	Confidence	Annotated Sequence	Modifications	Contaminant	# Protein Groups	# Proteins	# PSMs	Master Protein Accessions	Positions in Master Proteins	Modifications in Master Proteins	# Missed Cleavages	Theo. MH+ [Da]	Found in Sample: [S1] 221102_DQ_458_Ba_1_Slot1-53_1_12700_6.0.313	Confidence (by Search Engine): Sequest HT	XCorr (by Search Engine): Sequest HT
	FALSE	Medium	[K].GGPVTLVGQEVK.[V]		FALSE	1	1	1	P80864	P80864 [8-19]		0	1183.67	Medium	Medium	1.98
	FALSE	High	[R].SVFVLDENGK.[V]		FALSE	1	1	1	P80864	P80864 [130-139]		0	1107.57	High	High	2.33
FALSE	Master Protein	O34948	Uncharacterized oxidoreductase YkwC OS=Bacillus subtilis (strain 168) GN=ykwC PE=3 SV=1	3	FALSE	1	2	1	288	30.7	5.38	4.28	1	0	High	1
	Checked	Confidence	Annotated Sequence	Modifications	Contaminant	# Protein Groups	# Proteins	# PSMs	Master Protein Accessions	Positions in Master Proteins	Modifications in Master Proteins	# Missed Cleavages	Theo. MH+ [Da]	Found in Sample: [S1] 221102_DQ_458_Ba_1_Slot1-53_1_12700_6.0.313	Confidence (by Search Engine): Sequest HT	XCorr (by Search Engine): Sequest HT
	FALSE	High	[K].SGLEPENVLK.[S]		FALSE	1	1	2	O34948	O34948 [196-205]		0	1085.58	High	High	2.2
FALSE	Master Protein	O06491	Glutamyl-tRNA(Gln) amidotransferase subunit A OS=Bacillus subtilis (strain 168) GN=gatA PE=3 SV=3	5	FALSE	2	2	2	485	52.6	5.59	4.26	2	0	High	1
	Checked	Confidence	Annotated Sequence	Modifications	Contaminant	# Protein Groups	# Proteins	# PSMs	Master Protein Accessions	Positions in Master Proteins	Modifications in Master Proteins	# Missed Cleavages	Theo. MH+ [Da]	Found in Sample: [S1] 221102_DQ_458_Ba_1_Slot1-53_1_12700_6.0.313	Confidence (by Search Engine): Sequest HT	XCorr (by Search Engine): Sequest HT
	FALSE	High	[S].SLDQIGPITR.[T]		FALSE	1	1	1	O06491	O06491 [209-218]		0	1099.61	High	High	2.32
	FALSE	Medium	[R].VAHAFEQATDHHK.[A]		FALSE	1	1	1	O06491	O06491 [468-480]		0	1490.71	Medium	Medium	1.94
FALSE	Master Protein	P08164	NH(3)-dependent NAD(+) synthetase OS=Bacillus subtilis (strain 168) GN=nadE PE=1 SV=5	8	FALSE	2	2	2	272	30.4	5.21	4.24	2	0	High	1
	Checked	Confidence	Annotated Sequence	Modifications	Contaminant	# Protein Groups	# Proteins	# PSMs	Master Protein Accessions	Positions in Master Proteins	Modifications in Master Proteins	# Missed Cleavages	Theo. MH+ [Da]	Found in Sample: [S1] 221102_DQ_458_Ba_1_Slot1-53_1_12700_6.0.313	Confidence (by Search Engine): Sequest HT	XCorr (by Search Engine): Sequest HT
	FALSE	Medium	[R].EEGGDAQFIAVR.[L]		FALSE	1	1	1	P08164	P08164 [68-79]		0	1291.63	Medium	Medium	1.9
	FALSE	High	[R].ELHVKPSIDPK.[Q]		FALSE	1	1	1	P08164	P08164 [10-20]		0	1262.71	High	High	2.34
FALSE	Master Protein	P55181	Uncharacterized HTH-type transcriptional regulator YxjO OS=Bacillus subtilis (strain 168) GN=yxjO PE=4 SV=1	15	FALSE	2	2	2	291	33.4	7.03	4.17	2	0	Medium	1
	Checked	Confidence	Annotated Sequence	Modifications	Contaminant	# Protein Groups	# Proteins	# PSMs	Master Protein Accessions	Positions in Master Proteins	Modifications in Master Proteins	# Missed Cleavages	Theo. MH+ [Da]	Found in Sample: [S1] 221102_DQ_458_Ba_1_Slot1-53_1_12700_6.0.313	Confidence (by Search Engine): Sequest HT	XCorr (by Search Engine): Sequest HT
	FALSE	Medium	[K].LMAVSTPAHLELPASQTFMMWKRNSEDIQ.[H]	1xDeamidated [Q29]; 1xOxidation [M20]	FALSE	1	1	1	P55181	P55181 [248-276]		2	3348.61	Medium	Medium	2.06
	FALSE	Medium	[L].QMMAVGQTDTAVHMMK.[A]	1xDeamidated [Q7]	FALSE	1	1	1	P55181	P55181 [211-226]		0	1779.79	Medium	Medium	2.11
FALSE	Master Protein	P32081	Cold shock protein CspB OS=Bacillus subtilis (strain 168) GN=cspB PE=1 SV=1	13	FALSE	1	2	1	67	7.4	4.56	4.13	1	0	High	1
	Checked	Confidence	Annotated Sequence	Modifications	Contaminant	# Protein Groups	# Proteins	# PSMs	Master Protein Accessions	Positions in Master Proteins	Modifications in Master Proteins	# Missed Cleavages	Theo. MH+ [Da]	Found in Sample: [S1] 221102_DQ_458_Ba_1_Slot1-53_1_12700_6.0.313	Confidence (by Search Engine): Sequest HT	XCorr (by Search Engine): Sequest HT
	FALSE	High	[F].SAIQGEGFK.[T]		FALSE	1	1	2	P32081	P32081 [31-39]		0	936.479	High	High	2.18
FALSE	Master Protein	P71014	Uncharacterized protein YuaB OS=Bacillus subtilis (strain 168) GN=yuaB PE=1 SV=2	8	FALSE	1	2	1	181	19.2	9.58	4.04	1	0	High	1
	Checked	Confidence	Annotated Sequence	Modifications	Contaminant	# Protein Groups	# Proteins	# PSMs	Master Protein Accessions	Positions in Master Proteins	Modifications in Master Proteins	# Missed Cleavages	Theo. MH+ [Da]	Found in Sample: [S1] 221102_DQ_458_Ba_1_Slot1-53_1_12700_6.0.313	Confidence (by Search Engine): Sequest HT	XCorr (by Search Engine): Sequest HT
	FALSE	Medium	[G].FTANTKDTLNGNALR.[T]	1xDeamidated [N12]	FALSE	1	1	1	P71014	P71014 [90-104]		1	1636.83	Medium	Medium	1.87
	FALSE	High	[G].FTANTKDTLNGNALR.[T]	2xDeamidated [N10; N12]	FALSE	1	1	1	P71014	P71014 [90-104]		1	1637.81	High	High	2.16
FALSE	Master Protein	P39765	Bifunctional protein PyrR OS=Bacillus subtilis (strain 168) GN=pyrR PE=1 SV=2	7	FALSE	1	2	1	181	20.3	5.34	4.03	1	0	High	1
	Checked	Confidence	Annotated Sequence	Modifications	Contaminant	# Protein Groups	# Proteins	# PSMs	Master Protein Accessions	Positions in Master Proteins	Modifications in Master Proteins	# Missed Cleavages	Theo. MH+ [Da]	Found in Sample: [S1] 221102_DQ_458_Ba_1_Slot1-53_1_12700_6.0.313	Confidence (by Search Engine): Sequest HT	XCorr (by Search Engine): Sequest HT
	FALSE	High	[K].GADIPVDITDQK.[V]		FALSE	1	1	2	P39765	P39765 [89-100]		0	1271.65	High	High	2.15
FALSE	Master Protein	O31689	Putative dipeptidase YkvY OS=Bacillus subtilis (strain 168) GN=ykvY PE=3 SV=1	6	FALSE	2	2	2	363	40.3	5.48	3.99	2	0	Medium	1
	Checked	Confidence	Annotated Sequence	Modifications	Contaminant	# Protein Groups	# Proteins	# PSMs	Master Protein Accessions	Positions in Master Proteins	Modifications in Master Proteins	# Missed Cleavages	Theo. MH+ [Da]	Found in Sample: [S1] 221102_DQ_458_Ba_1_Slot1-53_1_12700_6.0.313	Confidence (by Search Engine): Sequest HT	XCorr (by Search Engine): Sequest HT
	FALSE	Medium	[K].AAIEASKPGVR.[I]		FALSE	1	1	1	O31689	O31689 [260-270]		0	1098.63	Medium	Medium	1.92
	FALSE	Medium	[R].IGDLDLTAR.[G]		FALSE	1	1	1	O31689	O31689 [271-279]		0	973.531	Medium	Medium	2.07
FALSE	Master Protein	O34943	Putative tRNA-binding protein YtpR OS=Bacillus subtilis (strain 168) GN=ytpR PE=4 SV=1	5	FALSE	1	2	1	201	21.7	4.56	3.97	1	0	High	1
	Checked	Confidence	Annotated Sequence	Modifications	Contaminant	# Protein Groups	# Proteins	# PSMs	Master Protein Accessions	Positions in Master Proteins	Modifications in Master Proteins	# Missed Cleavages	Theo. MH+ [Da]	Found in Sample: [S1] 221102_DQ_458_Ba_1_Slot1-53_1_12700_6.0.313	Confidence (by Search Engine): Sequest HT	XCorr (by Search Engine): Sequest HT
	FALSE	High	[K].ELDLPDAPAEK.[G]		FALSE	1	1	2	O34943	O34943 [174-184]		0	1197.6	High	High	2.16
FALSE	Master Protein	P32399	Uncharacterized protein YhgE OS=Bacillus subtilis (strain 168) GN=yhgE PE=4 SV=2	5	FALSE	2	2	2	775	84	5.35	3.92	2	0	Medium	1
	Checked	Confidence	Annotated Sequence	Modifications	Contaminant	# Protein Groups	# Proteins	# PSMs	Master Protein Accessions	Positions in Master Proteins	Modifications in Master Proteins	# Missed Cleavages	Theo. MH+ [Da]	Found in Sample: [S1] 221102_DQ_458_Ba_1_Slot1-53_1_12700_6.0.313	Confidence (by Search Engine): Sequest HT	XCorr (by Search Engine): Sequest HT
	FALSE	Medium	[K].FQDSSNQIYDKSSQLAAGSGELTSKMNELLA.[G]	1xOxidation [M26]	FALSE	1	1	1	P32399	P32399 [246-276]		2	3348.59	Medium	Medium	2.11
	FALSE	Medium	[K].LLDGSKQVQ.[S]		FALSE	1	1	1	P32399	P32399 [503-511]		1	987.547	Medium	Medium	1.82
FALSE	Master Protein	P22250	Glutamate--tRNA ligase OS=Bacillus subtilis (strain 168) GN=gltX PE=3 SV=1	3	FALSE	1	1	1	483	55.7	5.27	3.87	1	0	High	1
	Checked	Confidence	Annotated Sequence	Modifications	Contaminant	# Protein Groups	# Proteins	# PSMs	Master Protein Accessions	Positions in Master Proteins	Modifications in Master Proteins	# Missed Cleavages	Theo. MH+ [Da]	Found in Sample: [S1] 221102_DQ_458_Ba_1_Slot1-53_1_12700_6.0.313	Confidence (by Search Engine): Sequest HT	XCorr (by Search Engine): Sequest HT
	FALSE	High	[R].NIEGGEQSQLNYLK.[W]		FALSE	1	1	1	P22250	P22250 [51-64]		0	1592.79	High	High	3.87
FALSE	Master Protein	Q45493	Ribonuclease J1 OS=Bacillus subtilis (strain 168) GN=rnjA PE=1 SV=1	4	FALSE	2	2	2	555	61.5	6.35	3.84	2	0	Medium	1
	Checked	Confidence	Annotated Sequence	Modifications	Contaminant	# Protein Groups	# Proteins	# PSMs	Master Protein Accessions	Positions in Master Proteins	Modifications in Master Proteins	# Missed Cleavages	Theo. MH+ [Da]	Found in Sample: [S1] 221102_DQ_458_Ba_1_Slot1-53_1_12700_6.0.313	Confidence (by Search Engine): Sequest HT	XCorr (by Search Engine): Sequest HT
	FALSE	Medium	[R].NKLEEHGLLR.[Q]		FALSE	1	1	1	Q45493	Q45493 [106-115]		1	1208.67	Medium	Medium	1.95
	FALSE	Medium	[L].NIIGEDDIVK.[F]		FALSE	1	1	1	Q45493	Q45493 [120-129]		0	1115.59	Medium	Medium	1.9
FALSE	Master Protein	P55874	50S ribosomal protein L35 OS=Bacillus subtilis (strain 168) GN=rpmI PE=1 SV=2	17	FALSE	1	2	1	66	7.6	12.04	3.8	1	0	Medium	1
	Checked	Confidence	Annotated Sequence	Modifications	Contaminant	# Protein Groups	# Proteins	# PSMs	Master Protein Accessions	Positions in Master Proteins	Modifications in Master Proteins	# Missed Cleavages	Theo. MH+ [Da]	Found in Sample: [S1] 221102_DQ_458_Ba_1_Slot1-53_1_12700_6.0.313	Confidence (by Search Engine): Sequest HT	XCorr (by Search Engine): Sequest HT
	FALSE	Medium	[K].SAVVSAGDFKR.[I]		FALSE	1	1	2	P55874	P55874 [47-57]		1	1136.61	Medium	Medium	2
FALSE	Master Protein	O31684	Uncharacterized protein YkvS OS=Bacillus subtilis (strain 168) GN=ykvS PE=4 SV=2	21	FALSE	1	1	1	61	7	5.97	3.76	1	0	High	1
	Checked	Confidence	Annotated Sequence	Modifications	Contaminant	# Protein Groups	# Proteins	# PSMs	Master Protein Accessions	Positions in Master Proteins	Modifications in Master Proteins	# Missed Cleavages	Theo. MH+ [Da]	Found in Sample: [S1] 221102_DQ_458_Ba_1_Slot1-53_1_12700_6.0.313	Confidence (by Search Engine): Sequest HT	XCorr (by Search Engine): Sequest HT
	FALSE	High	[R].DLELDSLTVVNHK.[N]		FALSE	1	1	1	O31684	O31684 [40-52]		0	1482.78	High	High	3.76
FALSE	Master Protein	O31629	Putative phosphoesterase YjcG OS=Bacillus subtilis (strain 168) GN=yjcG PE=1 SV=1	12	FALSE	2	2	2	171	19.6	5.97	3.73	2	0	Medium	1
	Checked	Confidence	Annotated Sequence	Modifications	Contaminant	# Protein Groups	# Proteins	# PSMs	Master Protein Accessions	Positions in Master Proteins	Modifications in Master Proteins	# Missed Cleavages	Theo. MH+ [Da]	Found in Sample: [S1] 221102_DQ_458_Ba_1_Slot1-53_1_12700_6.0.313	Confidence (by Search Engine): Sequest HT	XCorr (by Search Engine): Sequest HT
	FALSE	Medium	[K].ADQLVSHLR.[N]		FALSE	1	1	1	O31629	O31629 [48-56]		0	1038.57	Medium	Medium	1.95
	FALSE	Medium	[K].MTKYSSFAPVNN.[V]	1xDeamidated [N11]	FALSE	1	1	1	O31629	O31629 [69-80]		1	1359.62	Medium	Medium	1.79
FALSE	Master Protein	O34510	Fe(3+)-citrate import ATP-binding protein YfmF OS=Bacillus subtilis (strain 168) GN=yfmF PE=3 SV=1	5	FALSE	1	2	1	266	29.4	6.54	3.69	1	0	Medium	1
	Checked	Confidence	Annotated Sequence	Modifications	Contaminant	# Protein Groups	# Proteins	# PSMs	Master Protein Accessions	Positions in Master Proteins	Modifications in Master Proteins	# Missed Cleavages	Theo. MH+ [Da]	Found in Sample: [S1] 221102_DQ_458_Ba_1_Slot1-53_1_12700_6.0.313	Confidence (by Search Engine): Sequest HT	XCorr (by Search Engine): Sequest HT
	FALSE	Medium	[Q].KPMCLPTGLCPK.[L]		FALSE	1	1	2	O34510	O34510 [251-262]		0	1287.66	Medium	Medium	1.89
FALSE	Master Protein	P37949	Elongation factor 4 OS=Bacillus subtilis (strain 168) GN=lepA PE=3 SV=2	4	FALSE	2	2	2	612	68.5	5.27	3.68	2	0	Medium	1
	Checked	Confidence	Annotated Sequence	Modifications	Contaminant	# Protein Groups	# Proteins	# PSMs	Master Protein Accessions	Positions in Master Proteins	Modifications in Master Proteins	# Missed Cleavages	Theo. MH+ [Da]	Found in Sample: [S1] 221102_DQ_458_Ba_1_Slot1-53_1_12700_6.0.313	Confidence (by Search Engine): Sequest HT	XCorr (by Search Engine): Sequest HT
	FALSE	Medium	[K].QVGSVEVPQEAF.[M]	2xDeamidated [Q1; Q9]	FALSE	1	1	1	P37949	P37949 [588-599]		0	1291.61	Medium	Medium	1.75
	FALSE	Medium	[D].YVGAVMELCQGKR.[G]	1xDeamidated [Q10]; 1xOxidation [M6]	FALSE	1	1	1	P37949	P37949 [424-436]		1	1470.71	Medium	Medium	1.93
FALSE	Master Protein	O34594	Cytochrome c-551 OS=Bacillus subtilis (strain 168) GN=cccB PE=1 SV=1	12	FALSE	1	1	1	112	11.9	5.27	3.63	1	0	High	1
	Checked	Confidence	Annotated Sequence	Modifications	Contaminant	# Protein Groups	# Proteins	# PSMs	Master Protein Accessions	Positions in Master Proteins	Modifications in Master Proteins	# Missed Cleavages	Theo. MH+ [Da]	Found in Sample: [S1] 221102_DQ_458_Ba_1_Slot1-53_1_12700_6.0.313	Confidence (by Search Engine): Sequest HT	XCorr (by Search Engine): Sequest HT
	FALSE	High	[K].GLVDDNEAAVIAK.[W]		FALSE	1	1	1	O34594	O34594 [94-106]		0	1314.69	High	High	3.63
FALSE	Master Protein	O32264	Probable 2-ketogluconate reductase OS=Bacillus subtilis (strain 168) GN=yvcT PE=3 SV=1	5	FALSE	1	1	1	325	36.6	5.39	3.6	1	0	High	1
	Checked	Confidence	Annotated Sequence	Modifications	Contaminant	# Protein Groups	# Proteins	# PSMs	Master Protein Accessions	Positions in Master Proteins	Modifications in Master Proteins	# Missed Cleavages	Theo. MH+ [Da]	Found in Sample: [S1] 221102_DQ_458_Ba_1_Slot1-53_1_12700_6.0.313	Confidence (by Search Engine): Sequest HT	XCorr (by Search Engine): Sequest HT
	FALSE	High	[K].EAEGLLTSGTSGPSINR.[E]		FALSE	1	1	1	O32264	O32264 [45-61]		0	1688.84	High	High	3.6
FALSE	Master Protein	P31847	Uncharacterized protein YpuA OS=Bacillus subtilis (strain 168) GN=ypuA PE=2 SV=2	6	FALSE	1	1	1	290	31.3	4.87	3.59	1	0	High	1
	Checked	Confidence	Annotated Sequence	Modifications	Contaminant	# Protein Groups	# Proteins	# PSMs	Master Protein Accessions	Positions in Master Proteins	Modifications in Master Proteins	# Missed Cleavages	Theo. MH+ [Da]	Found in Sample: [S1] 221102_DQ_458_Ba_1_Slot1-53_1_12700_6.0.313	Confidence (by Search Engine): Sequest HT	XCorr (by Search Engine): Sequest HT
	FALSE	High	[K].QVANQELVTTSELGDK.[I]		FALSE	1	1	1	P31847	P31847 [163-178]		0	1731.88	High	High	3.59
FALSE	Master Protein	O31567	Probable siderophore-binding lipoprotein YfiY OS=Bacillus subtilis (strain 168) GN=yfiY PE=1 SV=1	4	FALSE	1	1	1	325	36.3	7.39	3.45	1	0	High	1
	Checked	Confidence	Annotated Sequence	Modifications	Contaminant	# Protein Groups	# Proteins	# PSMs	Master Protein Accessions	Positions in Master Proteins	Modifications in Master Proteins	# Missed Cleavages	Theo. MH+ [Da]	Found in Sample: [S1] 221102_DQ_458_Ba_1_Slot1-53_1_12700_6.0.313	Confidence (by Search Engine): Sequest HT	XCorr (by Search Engine): Sequest HT
	FALSE	High	[K].HAMGTSDNIPANPK.[R]		FALSE	1	1	1	O31567	O31567 [42-55]		0	1452.69	High	High	3.45
FALSE	Master Protein	P12013	6-phosphogluconate dehydrogenase, NAD(+)-dependent, decarboxylating OS=Bacillus subtilis (strain 168) GN=gntZ PE=1 SV=1	3	FALSE	1	1	1	468	52	5.06	3.45	1	0	High	1
	Checked	Confidence	Annotated Sequence	Modifications	Contaminant	# Protein Groups	# Proteins	# PSMs	Master Protein Accessions	Positions in Master Proteins	Modifications in Master Proteins	# Missed Cleavages	Theo. MH+ [Da]	Found in Sample: [S1] 221102_DQ_458_Ba_1_Slot1-53_1_12700_6.0.313	Confidence (by Search Engine): Sequest HT	XCorr (by Search Engine): Sequest HT
	FALSE	High	[R].MAAQDVLAGPEAEEK.[H]		FALSE	1	1	1	P12013	P12013 [296-310]		0	1558.74	High	High	3.45
FALSE	Master Protein	O31657	Protease HtpX homolog OS=Bacillus subtilis (strain 168) GN=htpX PE=3 SV=1	4	FALSE	1	1	1	298	32.8	9.76	3.43	1	0	High	1
	Checked	Confidence	Annotated Sequence	Modifications	Contaminant	# Protein Groups	# Proteins	# PSMs	Master Protein Accessions	Positions in Master Proteins	Modifications in Master Proteins	# Missed Cleavages	Theo. MH+ [Da]	Found in Sample: [S1] 221102_DQ_458_Ba_1_Slot1-53_1_12700_6.0.313	Confidence (by Search Engine): Sequest HT	XCorr (by Search Engine): Sequest HT
	FALSE	High	[R].ILEDDQTAVQTLK.[I]		FALSE	1	1	1	O31657	O31657 [260-272]		0	1473.78	High	High	3.43
FALSE	Master Protein	P94425	Putative monooxygenase YcnE OS=Bacillus subtilis (strain 168) GN=ycnE PE=1 SV=1	14	FALSE	1	1	1	95	10.9	5.08	3.42	1	0	High	1
	Checked	Confidence	Annotated Sequence	Modifications	Contaminant	# Protein Groups	# Proteins	# PSMs	Master Protein Accessions	Positions in Master Proteins	Modifications in Master Proteins	# Missed Cleavages	Theo. MH+ [Da]	Found in Sample: [S1] 221102_DQ_458_Ba_1_Slot1-53_1_12700_6.0.313	Confidence (by Search Engine): Sequest HT	XCorr (by Search Engine): Sequest HT
	FALSE	High	[R].AEEGNAQYDLFEK.[V]		FALSE	1	1	1	P94425	P94425 [31-43]		0	1513.68	High	High	3.42
FALSE	Master Protein	P49778	Elongation factor P OS=Bacillus subtilis (strain 168) GN=efp PE=3 SV=2	11	FALSE	1	1	1	185	20.5	5.12	3.35	1	0	High	1
	Checked	Confidence	Annotated Sequence	Modifications	Contaminant	# Protein Groups	# Proteins	# PSMs	Master Protein Accessions	Positions in Master Proteins	Modifications in Master Proteins	# Missed Cleavages	Theo. MH+ [Da]	Found in Sample: [S1] 221102_DQ_458_Ba_1_Slot1-53_1_12700_6.0.313	Confidence (by Search Engine): Sequest HT	XCorr (by Search Engine): Sequest HT
	FALSE	High	[K].VVETEPGIKGDTASGGTKPAK.[T]		FALSE	1	1	1	P49778	P49778 [133-153]		1	2042.08	High	High	3.35
FALSE	Master Protein	O34824	Phosphoglucosamine mutase OS=Bacillus subtilis (strain 168) GN=glmM PE=1 SV=1	3	FALSE	1	1	1	448	48.4	5	3.33	1	0	High	1
	Checked	Confidence	Annotated Sequence	Modifications	Contaminant	# Protein Groups	# Proteins	# PSMs	Master Protein Accessions	Positions in Master Proteins	Modifications in Master Proteins	# Missed Cleavages	Theo. MH+ [Da]	Found in Sample: [S1] 221102_DQ_458_Ba_1_Slot1-53_1_12700_6.0.313	Confidence (by Search Engine): Sequest HT	XCorr (by Search Engine): Sequest HT
	FALSE	High	[K].NADLGLAFDGDGDR.[L]		FALSE	1	1	1	O34824	O34824 [232-245]		0	1435.64	High	High	3.33
FALSE	Master Protein	P08821	DNA-binding protein HU 1 OS=Bacillus subtilis (strain 168) GN=hupA PE=1 SV=2	16	FALSE	1	1	1	92	9.9	9	3.2	1	0	High	1
	Checked	Confidence	Annotated Sequence	Modifications	Contaminant	# Protein Groups	# Proteins	# PSMs	Master Protein Accessions	Positions in Master Proteins	Modifications in Master Proteins	# Missed Cleavages	Theo. MH+ [Da]	Found in Sample: [S1] 221102_DQ_458_Ba_1_Slot1-53_1_12700_6.0.313	Confidence (by Search Engine): Sequest HT	XCorr (by Search Engine): Sequest HT
	FALSE	High	[K].TELINAVAEASELSK.[K]		FALSE	1	1	1	P08821	P08821 [4-18]		0	1574.83	High	High	3.2
FALSE	Master Protein	O34425	Glyceraldehyde-3-phosphate dehydrogenase 2 OS=Bacillus subtilis (strain 168) GN=gapB PE=1 SV=1	4	FALSE	1	1	1	340	37.5	6.92	3.19	1	0	High	1
	Checked	Confidence	Annotated Sequence	Modifications	Contaminant	# Protein Groups	# Proteins	# PSMs	Master Protein Accessions	Positions in Master Proteins	Modifications in Master Proteins	# Missed Cleavages	Theo. MH+ [Da]	Found in Sample: [S1] 221102_DQ_458_Ba_1_Slot1-53_1_12700_6.0.313	Confidence (by Search Engine): Sequest HT	XCorr (by Search Engine): Sequest HT
	FALSE	High	[K].TDVTAEEVNEAFK.[R]		FALSE	1	1	1	O34425	O34425 [250-262]		0	1452.69	High	High	3.19
FALSE	Master Protein	P21470	30S ribosomal protein S9 OS=Bacillus subtilis (strain 168) GN=rpsI PE=1 SV=3	12	FALSE	1	1	1	130	14.3	10.59	3.17	1	0	High	1
	Checked	Confidence	Annotated Sequence	Modifications	Contaminant	# Protein Groups	# Proteins	# PSMs	Master Protein Accessions	Positions in Master Proteins	Modifications in Master Proteins	# Missed Cleavages	Theo. MH+ [Da]	Found in Sample: [S1] 221102_DQ_458_Ba_1_Slot1-53_1_12700_6.0.313	Confidence (by Search Engine): Sequest HT	XCorr (by Search Engine): Sequest HT
	FALSE	High	[L].VNVHGGGLSGQAGAIR.[H]		FALSE	1	1	1	P21470	P21470 [65-80]		0	1492.8	High	High	3.17
FALSE	Master Protein	P42310	Uncharacterized protein YxiS OS=Bacillus subtilis (strain 168) GN=yxiS PE=4 SV=2	7	FALSE	1	2	1	96	11.1	4.91	3.17	1	0	High	1
	Checked	Confidence	Annotated Sequence	Modifications	Contaminant	# Protein Groups	# Proteins	# PSMs	Master Protein Accessions	Positions in Master Proteins	Modifications in Master Proteins	# Missed Cleavages	Theo. MH+ [Da]	Found in Sample: [S1] 221102_DQ_458_Ba_1_Slot1-53_1_12700_6.0.313	Confidence (by Search Engine): Sequest HT	XCorr (by Search Engine): Sequest HT
	FALSE	High	[Q].KLNESLK.[K]	1xDeamidated [N3]	FALSE	1	1	2	P42310	P42310 [44-50]		1	832.477	High	High	1.7
FALSE	Master Protein	P40806	Polyketide synthase PksJ OS=Bacillus subtilis (strain 168) GN=pksJ PE=1 SV=3	1	FALSE	2	2	2	5043	562.5	5.48	3.16	2	0	Medium	1
	Checked	Confidence	Annotated Sequence	Modifications	Contaminant	# Protein Groups	# Proteins	# PSMs	Master Protein Accessions	Positions in Master Proteins	Modifications in Master Proteins	# Missed Cleavages	Theo. MH+ [Da]	Found in Sample: [S1] 221102_DQ_458_Ba_1_Slot1-53_1_12700_6.0.313	Confidence (by Search Engine): Sequest HT	XCorr (by Search Engine): Sequest HT
	FALSE	Medium	[R].EVLAQLQL.[P]	1xDeamidated [Q5]	FALSE	1	1	1	P40806	P40806 [2549-2556]		0	914.519	Medium	Medium	1.39
	FALSE	Medium	[D].GRTAGPATPNLEAQKEVMK.[D]	1xDeamidated [Q14]	FALSE	1	1	1	P40806	P40806 [4841-4859]		2	1999.03	Medium	Medium	1.77
FALSE	Master Protein	O06746	UPF0234 protein yitk OS=Bacillus subtilis (strain 168) GN=yitK PE=3 SV=1	7	FALSE	1	1	1	163	18.2	9.19	3.15	1	0	High	1
	Checked	Confidence	Annotated Sequence	Modifications	Contaminant	# Protein Groups	# Proteins	# PSMs	Master Protein Accessions	Positions in Master Proteins	Modifications in Master Proteins	# Missed Cleavages	Theo. MH+ [Da]	Found in Sample: [S1] 221102_DQ_458_Ba_1_Slot1-53_1_12700_6.0.313	Confidence (by Search Engine): Sequest HT	XCorr (by Search Engine): Sequest HT
	FALSE	High	[K].LVQGIDKDNAK.[K]		FALSE	1	1	1	O06746	O06746 [99-109]		1	1200.66	High	High	3.15
FALSE	Master Protein	O30509	Aspartyl/glutamyl-tRNA(Asn/Gln) amidotransferase subunit B OS=Bacillus subtilis (strain 168) GN=gatB PE=1 SV=2	2	FALSE	1	1	1	476	53.5	5.15	3.09	1	0	High	1
	Checked	Confidence	Annotated Sequence	Modifications	Contaminant	# Protein Groups	# Proteins	# PSMs	Master Protein Accessions	Positions in Master Proteins	Modifications in Master Proteins	# Missed Cleavages	Theo. MH+ [Da]	Found in Sample: [S1] 221102_DQ_458_Ba_1_Slot1-53_1_12700_6.0.313	Confidence (by Search Engine): Sequest HT	XCorr (by Search Engine): Sequest HT
	FALSE	High	[R].TPEEAYAYLEK.[L]		FALSE	1	1	1	O30509	O30509 [160-170]		0	1313.63	High	High	3.09
FALSE	Master Protein	P39583	GTP pyrophosphokinase YwaC OS=Bacillus subtilis (strain 168) GN=ywaC PE=1 SV=1	6	FALSE	1	1	1	210	24.6	6.68	3.08	1	0	High	1
	Checked	Confidence	Annotated Sequence	Modifications	Contaminant	# Protein Groups	# Proteins	# PSMs	Master Protein Accessions	Positions in Master Proteins	Modifications in Master Proteins	# Missed Cleavages	Theo. MH+ [Da]	Found in Sample: [S1] 221102_DQ_458_Ba_1_Slot1-53_1_12700_6.0.313	Confidence (by Search Engine): Sequest HT	XCorr (by Search Engine): Sequest HT
	FALSE	High	[K].EAAEIAHYLDEK.[M]		FALSE	1	1	1	P39583	P39583 [190-201]		0	1388.67	High	High	3.08
FALSE	Master Protein	P17865	Cell division protein FtsZ OS=Bacillus subtilis (strain 168) GN=ftsZ PE=1 SV=3	3	FALSE	1	1	1	382	40.4	5.11	3.07	1	0	High	1
	Checked	Confidence	Annotated Sequence	Modifications	Contaminant	# Protein Groups	# Proteins	# PSMs	Master Protein Accessions	Positions in Master Proteins	Modifications in Master Proteins	# Missed Cleavages	Theo. MH+ [Da]	Found in Sample: [S1] 221102_DQ_458_Ba_1_Slot1-53_1_12700_6.0.313	Confidence (by Search Engine): Sequest HT	XCorr (by Search Engine): Sequest HT
	FALSE	High	[R].GLGAGANPEVGKK.[A]		FALSE	1	1	1	P17865	P17865 [68-80]		1	1197.66	High	High	3.07
FALSE	Master Protein	P14193	Ribose-phosphate pyrophosphokinase OS=Bacillus subtilis (strain 168) GN=prs PE=1 SV=1	4	FALSE	1	1	1	317	34.8	6.33	3.07	1	0	High	1
	Checked	Confidence	Annotated Sequence	Modifications	Contaminant	# Protein Groups	# Proteins	# PSMs	Master Protein Accessions	Positions in Master Proteins	Modifications in Master Proteins	# Missed Cleavages	Theo. MH+ [Da]	Found in Sample: [S1] 221102_DQ_458_Ba_1_Slot1-53_1_12700_6.0.313	Confidence (by Search Engine): Sequest HT	XCorr (by Search Engine): Sequest HT
	FALSE	High	[K].EIADIVGVQLGK.[C]		FALSE	1	1	1	P14193	P14193 [24-35]		0	1241.71	High	High	3.07
FALSE	Master Protein	O08336	Bifunctional cytochrome P450/NADPH--P450 reductase 2 OS=Bacillus subtilis (strain 168) GN=cypB PE=1 SV=1	2	FALSE	1	1	1	1054	118.6	6.47	3.05	1	0	High	1
	Checked	Confidence	Annotated Sequence	Modifications	Contaminant	# Protein Groups	# Proteins	# PSMs	Master Protein Accessions	Positions in Master Proteins	Modifications in Master Proteins	# Missed Cleavages	Theo. MH+ [Da]	Found in Sample: [S1] 221102_DQ_458_Ba_1_Slot1-53_1_12700_6.0.313	Confidence (by Search Engine): Sequest HT	XCorr (by Search Engine): Sequest HT
	FALSE	High	[P].HQKELEQLVSDDGIYK.[E]	2xDeamidated [Q2; Q7]	FALSE	1	1	1	O08336	O08336 [780-795]		1	1903.93	High	High	3.05
FALSE	Master Protein	P39793	Penicillin-binding protein 1A/1B OS=Bacillus subtilis (strain 168) GN=ponA PE=1 SV=1	2	FALSE	1	1	1	914	99.5	5.11	2.95	1	0	High	1
	Checked	Confidence	Annotated Sequence	Modifications	Contaminant	# Protein Groups	# Proteins	# PSMs	Master Protein Accessions	Positions in Master Proteins	Modifications in Master Proteins	# Missed Cleavages	Theo. MH+ [Da]	Found in Sample: [S1] 221102_DQ_458_Ba_1_Slot1-53_1_12700_6.0.313	Confidence (by Search Engine): Sequest HT	XCorr (by Search Engine): Sequest HT
	FALSE	High	[K].TGTGQLAQVPGVEVAGK.[T]		FALSE	1	1	1	P39793	P39793 [557-573]		0	1611.87	High	High	2.95
FALSE	Master Protein	P37580	Iron(3+)-hydroxamate-binding protein FhuD OS=Bacillus subtilis (strain 168) GN=fhuD PE=1 SV=1	5	FALSE	1	1	1	315	34.4	8.82	2.92	1	0	High	1
	Checked	Confidence	Annotated Sequence	Modifications	Contaminant	# Protein Groups	# Proteins	# PSMs	Master Protein Accessions	Positions in Master Proteins	Modifications in Master Proteins	# Missed Cleavages	Theo. MH+ [Da]	Found in Sample: [S1] 221102_DQ_458_Ba_1_Slot1-53_1_12700_6.0.313	Confidence (by Search Engine): Sequest HT	XCorr (by Search Engine): Sequest HT
	FALSE	High	[K].AIDQGPGYTSISLEK.[L]		FALSE	1	1	1	P37580	P37580 [232-246]		0	1578.8	High	High	2.92
FALSE	Master Protein	P80871	General stress protein 14 OS=Bacillus subtilis (strain 168) GN=ywrO PE=1 SV=2	8	FALSE	1	1	1	175	19.9	5.52	2.9	1	0	High	1
	Checked	Confidence	Annotated Sequence	Modifications	Contaminant	# Protein Groups	# Proteins	# PSMs	Master Protein Accessions	Positions in Master Proteins	Modifications in Master Proteins	# Missed Cleavages	Theo. MH+ [Da]	Found in Sample: [S1] 221102_DQ_458_Ba_1_Slot1-53_1_12700_6.0.313	Confidence (by Search Engine): Sequest HT	XCorr (by Search Engine): Sequest HT
	FALSE	High	[K].ELMLAVSTGSEAEK.[Y]		FALSE	1	1	1	P80871	P80871 [100-113]		0	1464.73	High	High	2.9
FALSE	Master Protein	P35163	Transcriptional regulatory protein ResD OS=Bacillus subtilis (strain 168) GN=resD PE=3 SV=2	7	FALSE	1	1	1	240	27.5	5.78	2.89	1	0	High	1
	Checked	Confidence	Annotated Sequence	Modifications	Contaminant	# Protein Groups	# Proteins	# PSMs	Master Protein Accessions	Positions in Master Proteins	Modifications in Master Proteins	# Missed Cleavages	Theo. MH+ [Da]	Found in Sample: [S1] 221102_DQ_458_Ba_1_Slot1-53_1_12700_6.0.313	Confidence (by Search Engine): Sequest HT	XCorr (by Search Engine): Sequest HT
	FALSE	High	[R].ENYAIDEAENGDEAIAK.[G]		FALSE	1	1	1	P35163	P35163 [29-45]		0	1851.82	High	High	2.89
FALSE	Master Protein	O34460	Sporulation membrane protein YtrI OS=Bacillus subtilis (strain 168) GN=ytrI PE=2 SV=1	8	FALSE	1	1	1	167	19.9	8.06	2.88	1	0	High	1
	Checked	Confidence	Annotated Sequence	Modifications	Contaminant	# Protein Groups	# Proteins	# PSMs	Master Protein Accessions	Positions in Master Proteins	Modifications in Master Proteins	# Missed Cleavages	Theo. MH+ [Da]	Found in Sample: [S1] 221102_DQ_458_Ba_1_Slot1-53_1_12700_6.0.313	Confidence (by Search Engine): Sequest HT	XCorr (by Search Engine): Sequest HT
	FALSE	High	[L].NNQISIYQEDLHK.[L]		FALSE	1	1	1	O34460	O34460 [56-68]		0	1601.79	High	High	2.88
FALSE	Master Protein	P42920	50S ribosomal protein L3 OS=Bacillus subtilis (strain 168) GN=rplC PE=1 SV=2	6	FALSE	1	1	1	209	22.7	9.83	2.86	1	0	High	1
	Checked	Confidence	Annotated Sequence	Modifications	Contaminant	# Protein Groups	# Proteins	# PSMs	Master Protein Accessions	Positions in Master Proteins	Modifications in Master Proteins	# Missed Cleavages	Theo. MH+ [Da]	Found in Sample: [S1] 221102_DQ_458_Ba_1_Slot1-53_1_12700_6.0.313	Confidence (by Search Engine): Sequest HT	XCorr (by Search Engine): Sequest HT
	FALSE	High	[F].SAGEIVDVTGVSK.[G]		FALSE	1	1	1	P42920	P42920 [103-115]		0	1261.66	High	High	2.86
FALSE	Master Protein	P96612	D-alanine--D-alanine ligase OS=Bacillus subtilis (strain 168) GN=ddl PE=3 SV=1	4	FALSE	1	1	1	354	39.1	4.86	2.8	1	0	High	1
	Checked	Confidence	Annotated Sequence	Modifications	Contaminant	# Protein Groups	# Proteins	# PSMs	Master Protein Accessions	Positions in Master Proteins	Modifications in Master Proteins	# Missed Cleavages	Theo. MH+ [Da]	Found in Sample: [S1] 221102_DQ_458_Ba_1_Slot1-53_1_12700_6.0.313	Confidence (by Search Engine): Sequest HT	XCorr (by Search Engine): Sequest HT
	FALSE	High	[R].EIEIGVLGNDDPK.[C]		FALSE	1	1	1	P96612	P96612 [219-231]		0	1398.71	High	High	2.8
FALSE	Master Protein	O34857	Repressor Rok OS=Bacillus subtilis (strain 168) GN=rok PE=1 SV=1	6	FALSE	1	1	1	191	21.8	9.32	2.77	1	0	High	1
	Checked	Confidence	Annotated Sequence	Modifications	Contaminant	# Protein Groups	# Proteins	# PSMs	Master Protein Accessions	Positions in Master Proteins	Modifications in Master Proteins	# Missed Cleavages	Theo. MH+ [Da]	Found in Sample: [S1] 221102_DQ_458_Ba_1_Slot1-53_1_12700_6.0.313	Confidence (by Search Engine): Sequest HT	XCorr (by Search Engine): Sequest HT
	FALSE	High	[L].RLEQLNEAEVK.[V]		FALSE	1	1	1	O34857	O34857 [11-21]		1	1328.72	High	High	2.77
FALSE	Master Protein	P39844	D-alanyl-D-alanine carboxypeptidase DacC OS=Bacillus subtilis (strain 168) GN=dacC PE=1 SV=1	3	FALSE	1	1	1	491	52.9	5.8	2.75	1	0	High	1
	Checked	Confidence	Annotated Sequence	Modifications	Contaminant	# Protein Groups	# Proteins	# PSMs	Master Protein Accessions	Positions in Master Proteins	Modifications in Master Proteins	# Missed Cleavages	Theo. MH+ [Da]	Found in Sample: [S1] 221102_DQ_458_Ba_1_Slot1-53_1_12700_6.0.313	Confidence (by Search Engine): Sequest HT	XCorr (by Search Engine): Sequest HT
	FALSE	High	[R].SAETGAVLYEHSGDTR.[M]		FALSE	1	1	1	P39844	P39844 [61-76]		0	1692.78	High	High	2.75
FALSE	Master Protein	P37476	ATP-dependent zinc metalloprotease FtsH OS=Bacillus subtilis (strain 168) GN=ftsH PE=1 SV=1	2	FALSE	1	1	1	637	70.9	6.25	2.71	1	0	High	1
	Checked	Confidence	Annotated Sequence	Modifications	Contaminant	# Protein Groups	# Proteins	# PSMs	Master Protein Accessions	Positions in Master Proteins	Modifications in Master Proteins	# Missed Cleavages	Theo. MH+ [Da]	Found in Sample: [S1] 221102_DQ_458_Ba_1_Slot1-53_1_12700_6.0.313	Confidence (by Search Engine): Sequest HT	XCorr (by Search Engine): Sequest HT
	FALSE	High	[K].HLIDHGTLPER.[N]		FALSE	1	1	1	P37476	P37476 [599-609]		0	1287.68	High	High	2.71
FALSE	Master Protein	P21879	Inosine-5'-monophosphate dehydrogenase OS=Bacillus subtilis (strain 168) GN=guaB PE=1 SV=2	3	FALSE	1	1	1	488	53	6.62	2.68	1	0	High	1
	Checked	Confidence	Annotated Sequence	Modifications	Contaminant	# Protein Groups	# Proteins	# PSMs	Master Protein Accessions	Positions in Master Proteins	Modifications in Master Proteins	# Missed Cleavages	Theo. MH+ [Da]	Found in Sample: [S1] 221102_DQ_458_Ba_1_Slot1-53_1_12700_6.0.313	Confidence (by Search Engine): Sequest HT	XCorr (by Search Engine): Sequest HT
	FALSE	High	[R].ISGVPIVNNEEDQK.[L]		FALSE	1	1	1	P21879	P21879 [120-133]		0	1541.78	High	High	2.68
FALSE	Master Protein	P25994	Carbamoyl-phosphate synthase pyrimidine-specific large chain OS=Bacillus subtilis (strain 168) GN=pyrAB PE=3 SV=1	1	FALSE	1	1	1	1071	117.6	5.06	2.66	1	0	High	1
	Checked	Confidence	Annotated Sequence	Modifications	Contaminant	# Protein Groups	# Proteins	# PSMs	Master Protein Accessions	Positions in Master Proteins	Modifications in Master Proteins	# Missed Cleavages	Theo. MH+ [Da]	Found in Sample: [S1] 221102_DQ_458_Ba_1_Slot1-53_1_12700_6.0.313	Confidence (by Search Engine): Sequest HT	XCorr (by Search Engine): Sequest HT
	FALSE	High	[K].DAADISDELLEK.[R]		FALSE	1	1	1	P25994	P25994 [411-422]		0	1318.64	High	High	2.66
FALSE	Master Protein	P54550	NADPH dehydrogenase OS=Bacillus subtilis (strain 168) GN=namA PE=1 SV=3	3	FALSE	1	1	1	338	37.6	5.47	2.63	1	0	High	1
	Checked	Confidence	Annotated Sequence	Modifications	Contaminant	# Protein Groups	# Proteins	# PSMs	Master Protein Accessions	Positions in Master Proteins	Modifications in Master Proteins	# Missed Cleavages	Theo. MH+ [Da]	Found in Sample: [S1] 221102_DQ_458_Ba_1_Slot1-53_1_12700_6.0.313	Confidence (by Search Engine): Sequest HT	XCorr (by Search Engine): Sequest HT
	FALSE	High	[K].VKETVQEFK.[Q]		FALSE	1	1	1	P54550	P54550 [139-147]		1	1107.6	High	High	2.63
FALSE	Master Protein	P39779	GTP-sensing transcriptional pleiotropic repressor CodY OS=Bacillus subtilis (strain 168) GN=codY PE=1 SV=3	5	FALSE	1	1	1	259	29	5	2.6	1	0	High	1
	Checked	Confidence	Annotated Sequence	Modifications	Contaminant	# Protein Groups	# Proteins	# PSMs	Master Protein Accessions	Positions in Master Proteins	Modifications in Master Proteins	# Missed Cleavages	Theo. MH+ [Da]	Found in Sample: [S1] 221102_DQ_458_Ba_1_Slot1-53_1_12700_6.0.313	Confidence (by Search Engine): Sequest HT	XCorr (by Search Engine): Sequest HT
	FALSE	High	[L].LGYSINQQIENDR.[M]		FALSE	1	1	1	P39779	P39779 [49-61]		0	1549.76	High	High	2.6
FALSE	Master Protein	P42419	Inosose isomerase OS=Bacillus subtilis (strain 168) GN=iolI PE=1 SV=1	4	FALSE	1	1	1	278	31.6	4.97	2.59	1	0	High	1
	Checked	Confidence	Annotated Sequence	Modifications	Contaminant	# Protein Groups	# Proteins	# PSMs	Master Protein Accessions	Positions in Master Proteins	Modifications in Master Proteins	# Missed Cleavages	Theo. MH+ [Da]	Found in Sample: [S1] 221102_DQ_458_Ba_1_Slot1-53_1_12700_6.0.313	Confidence (by Search Engine): Sequest HT	XCorr (by Search Engine): Sequest HT
	FALSE	High	[K].YVVAVPLVTEQK.[I]		FALSE	1	1	1	P42419	P42419 [100-111]		0	1345.77	High	High	2.59
FALSE	Master Protein	P55180	UDP-glucose 4-epimerase OS=Bacillus subtilis (strain 168) GN=galE PE=3 SV=1	3	FALSE	1	1	1	339	37	5.06	2.59	1	0	High	1
	Checked	Confidence	Annotated Sequence	Modifications	Contaminant	# Protein Groups	# Proteins	# PSMs	Master Protein Accessions	Positions in Master Proteins	Modifications in Master Proteins	# Missed Cleavages	Theo. MH+ [Da]	Found in Sample: [S1] 221102_DQ_458_Ba_1_Slot1-53_1_12700_6.0.313	Confidence (by Search Engine): Sequest HT	XCorr (by Search Engine): Sequest HT
	FALSE	High	[K].AVGESVAIPLK.[Y]		FALSE	1	1	1	P55180	P55180 [85-95]		0	1083.64	High	High	2.59
FALSE	Master Protein	P09124	Glyceraldehyde-3-phosphate dehydrogenase 1 OS=Bacillus subtilis (strain 168) GN=gapA PE=1 SV=2	4	FALSE	1	1	1	335	35.8	5.35	2.58	1	0	High	1
	Checked	Confidence	Annotated Sequence	Modifications	Contaminant	# Protein Groups	# Proteins	# PSMs	Master Protein Accessions	Positions in Master Proteins	Modifications in Master Proteins	# Missed Cleavages	Theo. MH+ [Da]	Found in Sample: [S1] 221102_DQ_458_Ba_1_Slot1-53_1_12700_6.0.313	Confidence (by Search Engine): Sequest HT	XCorr (by Search Engine): Sequest HT
	FALSE	High	[K].TIEVSAERDPAK.[L]		FALSE	1	1	1	P09124	P09124 [71-82]		1	1315.69	High	High	2.58
FALSE	Master Protein	O31766	Uncharacterized zinc protease YmfH OS=Bacillus subtilis (strain 168) GN=ymfH PE=3 SV=2	2	FALSE	1	1	1	428	48.9	5.1	2.58	1	0	High	1
	Checked	Confidence	Annotated Sequence	Modifications	Contaminant	# Protein Groups	# Proteins	# PSMs	Master Protein Accessions	Positions in Master Proteins	Modifications in Master Proteins	# Missed Cleavages	Theo. MH+ [Da]	Found in Sample: [S1] 221102_DQ_458_Ba_1_Slot1-53_1_12700_6.0.313	Confidence (by Search Engine): Sequest HT	XCorr (by Search Engine): Sequest HT
	FALSE	High	[K].KPYTDQPEIK.[R]		FALSE	1	1	1	O31766	O31766 [225-234]		0	1218.64	High	High	2.58
FALSE	Master Protein	O34529	ATP-dependent 6-phosphofructokinase OS=Bacillus subtilis (strain 168) GN=pfkA PE=1 SV=1	3	FALSE	1	1	1	319	34.2	6.61	2.55	1	0	High	1
	Checked	Confidence	Annotated Sequence	Modifications	Contaminant	# Protein Groups	# Proteins	# PSMs	Master Protein Accessions	Positions in Master Proteins	Modifications in Master Proteins	# Missed Cleavages	Theo. MH+ [Da]	Found in Sample: [S1] 221102_DQ_458_Ba_1_Slot1-53_1_12700_6.0.313	Confidence (by Search Engine): Sequest HT	XCorr (by Search Engine): Sequest HT
	FALSE	High	[L].ELGSVGDIIHR.[G]		FALSE	1	1	1	O34529	O34529 [53-63]		0	1195.64	High	High	2.55
FALSE	Master Protein	O31487	Uncharacterized protein YdaL OS=Bacillus subtilis (strain 168) GN=ydaL PE=3 SV=1	2	FALSE	1	1	1	569	63.8	7.14	2.54	1	0	High	1
	Checked	Confidence	Annotated Sequence	Modifications	Contaminant	# Protein Groups	# Proteins	# PSMs	Master Protein Accessions	Positions in Master Proteins	Modifications in Master Proteins	# Missed Cleavages	Theo. MH+ [Da]	Found in Sample: [S1] 221102_DQ_458_Ba_1_Slot1-53_1_12700_6.0.313	Confidence (by Search Engine): Sequest HT	XCorr (by Search Engine): Sequest HT
	FALSE	High	[T].NLLNDNLIVAK.[Q]	1xDeamidated [N6]	FALSE	1	1	1	O31487	O31487 [184-194]		0	1227.69	High	High	2.54
FALSE	Master Protein	O31749	Uridylate kinase OS=Bacillus subtilis (strain 168) GN=pyrH PE=1 SV=2	5	FALSE	1	1	1	240	26.1	5.39	2.53	1	0	High	1
	Checked	Confidence	Annotated Sequence	Modifications	Contaminant	# Protein Groups	# Proteins	# PSMs	Master Protein Accessions	Positions in Master Proteins	Modifications in Master Proteins	# Missed Cleavages	Theo. MH+ [Da]	Found in Sample: [S1] 221102_DQ_458_Ba_1_Slot1-53_1_12700_6.0.313	Confidence (by Search Engine): Sequest HT	XCorr (by Search Engine): Sequest HT
	FALSE	High	[R].AVIGESIGTIVR.[G]		FALSE	1	1	1	O31749	O31749 [227-238]		0	1214.71	High	High	2.53
FALSE	Master Protein	P54423	Cell wall-associated protease OS=Bacillus subtilis (strain 168) GN=wprA PE=1 SV=2	1	FALSE	1	1	1	894	96.4	9.2	2.51	1	0	High	1
	Checked	Confidence	Annotated Sequence	Modifications	Contaminant	# Protein Groups	# Proteins	# PSMs	Master Protein Accessions	Positions in Master Proteins	Modifications in Master Proteins	# Missed Cleavages	Theo. MH+ [Da]	Found in Sample: [S1] 221102_DQ_458_Ba_1_Slot1-53_1_12700_6.0.313	Confidence (by Search Engine): Sequest HT	XCorr (by Search Engine): Sequest HT
	FALSE	High	[K].SDSVLNVSVYPSK.[E]		FALSE	1	1	1	P54423	P54423 [81-93]		0	1394.72	High	High	2.51
FALSE	Master Protein	O06724	Uncharacterized protein YisK OS=Bacillus subtilis (strain 168) GN=yisK PE=2 SV=1	4	FALSE	1	1	1	301	33.1	5.83	2.49	1	0	High	1
	Checked	Confidence	Annotated Sequence	Modifications	Contaminant	# Protein Groups	# Proteins	# PSMs	Master Protein Accessions	Positions in Master Proteins	Modifications in Master Proteins	# Missed Cleavages	Theo. MH+ [Da]	Found in Sample: [S1] 221102_DQ_458_Ba_1_Slot1-53_1_12700_6.0.313	Confidence (by Search Engine): Sequest HT	XCorr (by Search Engine): Sequest HT
	FALSE	High	[K].SPVTVTGHGDIVK.[S]		FALSE	1	1	1	O06724	O06724 [124-136]		0	1309.71	High	High	2.49
FALSE	Master Protein	Streptavidin	(S.avidinii)	12	TRUE	1	1	1	160	16.6	6.55	2.49	1	0	High	1
	Checked	Confidence	Annotated Sequence	Modifications	Contaminant	# Protein Groups	# Proteins	# PSMs	Master Protein Accessions	Positions in Master Proteins	Modifications in Master Proteins	# Missed Cleavages	Theo. MH+ [Da]	Found in Sample: [S1] 221102_DQ_458_Ba_1_Slot1-53_1_12700_6.0.313	Confidence (by Search Engine): Sequest HT	XCorr (by Search Engine): Sequest HT
	FALSE	High	[R].YDSAPATDGSGTALGWTVA.[W]		TRUE	1	1	1	Streptavidin	Streptavidin [61-79]		0	1839.84	High	High	2.49
FALSE	Master Protein	P94417	Aspartokinase 3 OS=Bacillus subtilis (strain 168) GN=yclM PE=1 SV=1	3	FALSE	1	1	1	454	49.8	5.07	2.48	1	0	High	1
	Checked	Confidence	Annotated Sequence	Modifications	Contaminant	# Protein Groups	# Proteins	# PSMs	Master Protein Accessions	Positions in Master Proteins	Modifications in Master Proteins	# Missed Cleavages	Theo. MH+ [Da]	Found in Sample: [S1] 221102_DQ_458_Ba_1_Slot1-53_1_12700_6.0.313	Confidence (by Search Engine): Sequest HT	XCorr (by Search Engine): Sequest HT
	FALSE	High	[R].QGQMDAATERSVIK.[R]		FALSE	1	1	1	P94417	P94417 [354-367]		1	1533.77	High	High	2.48
FALSE	Master Protein	P37465	Methionine--tRNA ligase OS=Bacillus subtilis (strain 168) GN=metG PE=3 SV=1	2	FALSE	1	1	1	664	76.1	5.24	2.47	1	0	High	1
	Checked	Confidence	Annotated Sequence	Modifications	Contaminant	# Protein Groups	# Proteins	# PSMs	Master Protein Accessions	Positions in Master Proteins	Modifications in Master Proteins	# Missed Cleavages	Theo. MH+ [Da]	Found in Sample: [S1] 221102_DQ_458_Ba_1_Slot1-53_1_12700_6.0.313	Confidence (by Search Engine): Sequest HT	XCorr (by Search Engine): Sequest HT
	FALSE	High	[K].YYEENPTFIQPESR.[K]		FALSE	1	1	1	P37465	P37465 [187-200]		0	1772.81	High	High	2.47
FALSE	Master Protein	P14802	Uncharacterized oxidoreductase YoxD OS=Bacillus subtilis (strain 168) GN=yoxD PE=3 SV=2	4	FALSE	1	1	1	238	25.3	5.67	2.44	1	0	High	1
	Checked	Confidence	Annotated Sequence	Modifications	Contaminant	# Protein Groups	# Proteins	# PSMs	Master Protein Accessions	Positions in Master Proteins	Modifications in Master Proteins	# Missed Cleavages	Theo. MH+ [Da]	Found in Sample: [S1] 221102_DQ_458_Ba_1_Slot1-53_1_12700_6.0.313	Confidence (by Search Engine): Sequest HT	XCorr (by Search Engine): Sequest HT
	FALSE	High	[K].EGVNIGLIGR.[T]		FALSE	1	1	1	P14802	P14802 [29-38]		0	1027.59	High	High	2.44
FALSE	Master Protein	P80880	Thioredoxin reductase OS=Bacillus subtilis (strain 168) GN=trxB PE=1 SV=3	3	FALSE	1	1	1	316	34.5	5.24	2.43	1	0	High	1
	Checked	Confidence	Annotated Sequence	Modifications	Contaminant	# Protein Groups	# Proteins	# PSMs	Master Protein Accessions	Positions in Master Proteins	Modifications in Master Proteins	# Missed Cleavages	Theo. MH+ [Da]	Found in Sample: [S1] 221102_DQ_458_Ba_1_Slot1-53_1_12700_6.0.313	Confidence (by Search Engine): Sequest HT	XCorr (by Search Engine): Sequest HT
	FALSE	High	[K].VEGIFAAGDIR.[E]		FALSE	1	1	1	P80880	P80880 [270-280]		0	1147.61	High	High	2.43
FALSE	Master Protein	P39645	Putative heme-dependent peroxidase YwfI OS=Bacillus subtilis (strain 168) GN=ywfI PE=3 SV=1	4	FALSE	1	1	1	254	29.5	5.27	2.39	1	0	High	1
	Checked	Confidence	Annotated Sequence	Modifications	Contaminant	# Protein Groups	# Proteins	# PSMs	Master Protein Accessions	Positions in Master Proteins	Modifications in Master Proteins	# Missed Cleavages	Theo. MH+ [Da]	Found in Sample: [S1] 221102_DQ_458_Ba_1_Slot1-53_1_12700_6.0.313	Confidence (by Search Engine): Sequest HT	XCorr (by Search Engine): Sequest HT
	FALSE	High	[I].IHEFTGLLEK.[W]		FALSE	1	1	1	P39645	P39645 [43-52]		0	1186.65	High	High	2.39
FALSE	Master Protein	P54518	Uncharacterized peptidase YqhT OS=Bacillus subtilis (strain 168) GN=yqhT PE=3 SV=1	4	FALSE	1	1	1	353	38.1	5.14	2.38	1	0	High	1
	Checked	Confidence	Annotated Sequence	Modifications	Contaminant	# Protein Groups	# Proteins	# PSMs	Master Protein Accessions	Positions in Master Proteins	Modifications in Master Proteins	# Missed Cleavages	Theo. MH+ [Da]	Found in Sample: [S1] 221102_DQ_458_Ba_1_Slot1-53_1_12700_6.0.313	Confidence (by Search Engine): Sequest HT	XCorr (by Search Engine): Sequest HT
	FALSE	High	[R].IEDDIVITENGNR.[T]		FALSE	1	1	1	P54518	P54518 [329-341]		0	1487.73	High	High	2.38
FALSE	Master Protein	P23453	Flagellar motor switch protein FliM OS=Bacillus subtilis (strain 168) GN=fliM PE=1 SV=1	3	FALSE	1	1	1	332	37.5	4.96	2.38	1	0	High	1
	Checked	Confidence	Annotated Sequence	Modifications	Contaminant	# Protein Groups	# Proteins	# PSMs	Master Protein Accessions	Positions in Master Proteins	Modifications in Master Proteins	# Missed Cleavages	Theo. MH+ [Da]	Found in Sample: [S1] 221102_DQ_458_Ba_1_Slot1-53_1_12700_6.0.313	Confidence (by Search Engine): Sequest HT	XCorr (by Search Engine): Sequest HT
	FALSE	High	[K].IISNLFENALG.[N]	1xDeamidated [N8]	FALSE	1	1	1	P23453	P23453 [153-163]		0	1191.63	High	High	2.38
FALSE	Master Protein	P37573	DNA integrity scanning protein DisA OS=Bacillus subtilis (strain 168) GN=disA PE=1 SV=1	4	FALSE	1	1	1	360	40.7	5.94	2.36	1	0	High	1
	Checked	Confidence	Annotated Sequence	Modifications	Contaminant	# Protein Groups	# Proteins	# PSMs	Master Protein Accessions	Positions in Master Proteins	Modifications in Master Proteins	# Missed Cleavages	Theo. MH+ [Da]	Found in Sample: [S1] 221102_DQ_458_Ba_1_Slot1-53_1_12700_6.0.313	Confidence (by Search Engine): Sequest HT	XCorr (by Search Engine): Sequest HT
	FALSE	High	[K].MDGAIILSDSGQK.[I]		FALSE	1	1	1	P37573	P37573 [76-88]		0	1334.66	High	High	2.36
FALSE	Master Protein	P13242	CTP synthase OS=Bacillus subtilis (strain 168) GN=pyrG PE=3 SV=1	2	FALSE	1	1	1	535	59.7	5.47	2.35	1	0	High	1
	Checked	Confidence	Annotated Sequence	Modifications	Contaminant	# Protein Groups	# Proteins	# PSMs	Master Protein Accessions	Positions in Master Proteins	Modifications in Master Proteins	# Missed Cleavages	Theo. MH+ [Da]	Found in Sample: [S1] 221102_DQ_458_Ba_1_Slot1-53_1_12700_6.0.313	Confidence (by Search Engine): Sequest HT	XCorr (by Search Engine): Sequest HT
	FALSE	High	[K].DVEDLGGTLR.[L]		FALSE	1	1	1	P13242	P13242 [423-432]		0	1074.54	High	High	2.35
FALSE	Master Protein	Q03223	50S ribosomal protein L31 OS=Bacillus subtilis (strain 168) GN=rpmE PE=1 SV=1	12	FALSE	1	1	1	66	7.4	9.01	2.35	1	0	High	1
	Checked	Confidence	Annotated Sequence	Modifications	Contaminant	# Protein Groups	# Proteins	# PSMs	Master Protein Accessions	Positions in Master Proteins	Modifications in Master Proteins	# Missed Cleavages	Theo. MH+ [Da]	Found in Sample: [S1] 221102_DQ_458_Ba_1_Slot1-53_1_12700_6.0.313	Confidence (by Search Engine): Sequest HT	XCorr (by Search Engine): Sequest HT
	FALSE	High	[K].AGIHPNFK.[K]		FALSE	1	1	1	Q03223	Q03223 [3-10]		0	883.478	High	High	2.35
FALSE	Master Protein	O31742	50S ribosomal protein L19 OS=Bacillus subtilis (strain 168) GN=rplS PE=1 SV=2	11	FALSE	1	1	1	115	13.4	10.81	2.33	1	0	Medium	1
	Checked	Confidence	Annotated Sequence	Modifications	Contaminant	# Protein Groups	# Proteins	# PSMs	Master Protein Accessions	Positions in Master Proteins	Modifications in Master Proteins	# Missed Cleavages	Theo. MH+ [Da]	Found in Sample: [S1] 221102_DQ_458_Ba_1_Slot1-53_1_12700_6.0.313	Confidence (by Search Engine): Sequest HT	XCorr (by Search Engine): Sequest HT
	FALSE	Medium	[R].TDLPAFRPGDTLR.[V]		FALSE	1	1	1	O31742	O31742 [15-27]		0	1458.77	Medium	Medium	2.33
FALSE	Master Protein	O34526	Alanine--tRNA ligase OS=Bacillus subtilis (strain 168) GN=alaS PE=3 SV=1	1	FALSE	1	1	1	878	97.2	5.2	2.31	1	0	High	1
	Checked	Confidence	Annotated Sequence	Modifications	Contaminant	# Protein Groups	# Proteins	# PSMs	Master Protein Accessions	Positions in Master Proteins	Modifications in Master Proteins	# Missed Cleavages	Theo. MH+ [Da]	Found in Sample: [S1] 221102_DQ_458_Ba_1_Slot1-53_1_12700_6.0.313	Confidence (by Search Engine): Sequest HT	XCorr (by Search Engine): Sequest HT
	FALSE	High	[K].LGNVEAGAILSK.[V]		FALSE	1	1	1	O34526	O34526 [755-766]		0	1171.67	High	High	2.31
FALSE	Master Protein	P94428	Succinate-semialdehyde dehydrogenase [NADP(+)] OS=Bacillus subtilis (strain 168) GN=gabD PE=1 SV=1	3	FALSE	1	1	1	462	50.2	5.03	2.31	1	0	High	1
	Checked	Confidence	Annotated Sequence	Modifications	Contaminant	# Protein Groups	# Proteins	# PSMs	Master Protein Accessions	Positions in Master Proteins	Modifications in Master Proteins	# Missed Cleavages	Theo. MH+ [Da]	Found in Sample: [S1] 221102_DQ_458_Ba_1_Slot1-53_1_12700_6.0.313	Confidence (by Search Engine): Sequest HT	XCorr (by Search Engine): Sequest HT
	FALSE	High	[R].EGGSEGIEPYLETK.[Y]		FALSE	1	1	1	P94428	P94428 [443-456]		0	1508.71	High	High	2.31
FALSE	Master Protein	O05268	Ferredoxin--NADP reductase 2 OS=Bacillus subtilis (strain 168) GN=yumC PE=1 SV=2	3	FALSE	1	1	1	332	36.8	5.39	2.3	1	0	High	1
	Checked	Confidence	Annotated Sequence	Modifications	Contaminant	# Protein Groups	# Proteins	# PSMs	Master Protein Accessions	Positions in Master Proteins	Modifications in Master Proteins	# Missed Cleavages	Theo. MH+ [Da]	Found in Sample: [S1] 221102_DQ_458_Ba_1_Slot1-53_1_12700_6.0.313	Confidence (by Search Engine): Sequest HT	XCorr (by Search Engine): Sequest HT
	FALSE	High	[K].LVTNEETHYSK.[T]		FALSE	1	1	1	O05268	O05268 [103-113]		0	1320.64	High	High	2.3
FALSE	Master Protein	P94356	Uncharacterized protein YxkC OS=Bacillus subtilis (strain 168) GN=yxkC PE=1 SV=2	6	FALSE	1	1	1	180	19.4	8.63	2.28	1	0	High	1
	Checked	Confidence	Annotated Sequence	Modifications	Contaminant	# Protein Groups	# Proteins	# PSMs	Master Protein Accessions	Positions in Master Proteins	Modifications in Master Proteins	# Missed Cleavages	Theo. MH+ [Da]	Found in Sample: [S1] 221102_DQ_458_Ba_1_Slot1-53_1_12700_6.0.313	Confidence (by Search Engine): Sequest HT	XCorr (by Search Engine): Sequest HT
	FALSE	High	[K].ILSDLNPNIK.[V]		FALSE	1	1	1	P94356	P94356 [139-148]		0	1126.65	High	High	2.28
FALSE	Master Protein	P37810	ATP synthase gamma chain OS=Bacillus subtilis (strain 168) GN=atpG PE=1 SV=2	4	FALSE	1	1	1	287	31.6	7.06	2.28	1	0	High	1
	Checked	Confidence	Annotated Sequence	Modifications	Contaminant	# Protein Groups	# Proteins	# PSMs	Master Protein Accessions	Positions in Master Proteins	Modifications in Master Proteins	# Missed Cleavages	Theo. MH+ [Da]	Found in Sample: [S1] 221102_DQ_458_Ba_1_Slot1-53_1_12700_6.0.313	Confidence (by Search Engine): Sequest HT	XCorr (by Search Engine): Sequest HT
	FALSE	High	[L].LPLSDLGSGGGK.[R]		FALSE	1	1	1	P37810	P37810 [189-200]		0	1100.59	High	High	2.28
FALSE	Master Protein	P28015	Putative septation protein SpoVG OS=Bacillus subtilis (strain 168) GN=spoVG PE=1 SV=1	15	FALSE	1	1	1	97	10.9	5.47	2.27	1	0	High	1
	Checked	Confidence	Annotated Sequence	Modifications	Contaminant	# Protein Groups	# Proteins	# PSMs	Master Protein Accessions	Positions in Master Proteins	Modifications in Master Proteins	# Missed Cleavages	Theo. MH+ [Da]	Found in Sample: [S1] 221102_DQ_458_Ba_1_Slot1-53_1_12700_6.0.313	Confidence (by Search Engine): Sequest HT	XCorr (by Search Engine): Sequest HT
	FALSE	High	[R].VIDGNNGLFVAMPSK.[R]		FALSE	1	1	1	P28015	P28015 [36-50]		0	1561.8	High	High	2.27
FALSE	Master Protein	O34803	Uncharacterized protein YeaA OS=Bacillus subtilis (strain 168) GN=yeaA PE=4 SV=1	3	FALSE	1	1	1	329	37.7	7.68	2.26	1	0	High	1
	Checked	Confidence	Annotated Sequence	Modifications	Contaminant	# Protein Groups	# Proteins	# PSMs	Master Protein Accessions	Positions in Master Proteins	Modifications in Master Proteins	# Missed Cleavages	Theo. MH+ [Da]	Found in Sample: [S1] 221102_DQ_458_Ba_1_Slot1-53_1_12700_6.0.313	Confidence (by Search Engine): Sequest HT	XCorr (by Search Engine): Sequest HT
	FALSE	High	[K].QIYQSITESVK.[K]		FALSE	1	1	1	O34803	O34803 [220-230]		0	1295.68	High	High	2.26
FALSE	Master Protein	P70965	UDP-N-acetylglucosamine 1-carboxyvinyltransferase 1 OS=Bacillus subtilis (strain 168) GN=murAA PE=1 SV=1	3	FALSE	1	1	1	436	46.7	5.81	2.26	1	0	High	1
	Checked	Confidence	Annotated Sequence	Modifications	Contaminant	# Protein Groups	# Proteins	# PSMs	Master Protein Accessions	Positions in Master Proteins	Modifications in Master Proteins	# Missed Cleavages	Theo. MH+ [Da]	Found in Sample: [S1] 221102_DQ_458_Ba_1_Slot1-53_1_12700_6.0.313	Confidence (by Search Engine): Sequest HT	XCorr (by Search Engine): Sequest HT
	FALSE	High	[K].VGNGFIEAEVK.[G]		FALSE	1	1	1	P70965	P70965 [140-150]		0	1162.61	High	High	2.26
FALSE	Master Protein	P37529	Deoxyadenosine/deoxycytidine kinase OS=Bacillus subtilis (strain 168) GN=dck PE=1 SV=1	5	FALSE	1	1	1	217	25.4	5.94	2.25	1	0	High	1
	Checked	Confidence	Annotated Sequence	Modifications	Contaminant	# Protein Groups	# Proteins	# PSMs	Master Protein Accessions	Positions in Master Proteins	Modifications in Master Proteins	# Missed Cleavages	Theo. MH+ [Da]	Found in Sample: [S1] 221102_DQ_458_Ba_1_Slot1-53_1_12700_6.0.313	Confidence (by Search Engine): Sequest HT	XCorr (by Search Engine): Sequest HT
	FALSE	High	[R].SIYEDTGIFAK.[M]		FALSE	1	1	1	P37529	P37529 [89-99]		0	1243.62	High	High	2.25
FALSE	Master Protein	P40769	Uncharacterized metalloprotease YhfN OS=Bacillus subtilis (strain 168) GN=yhfN PE=3 SV=2	4	FALSE	1	1	1	426	48.8	6.54	2.25	1	0	Medium	1
	Checked	Confidence	Annotated Sequence	Modifications	Contaminant	# Protein Groups	# Proteins	# PSMs	Master Protein Accessions	Positions in Master Proteins	Modifications in Master Proteins	# Missed Cleavages	Theo. MH+ [Da]	Found in Sample: [S1] 221102_DQ_458_Ba_1_Slot1-53_1_12700_6.0.313	Confidence (by Search Engine): Sequest HT	XCorr (by Search Engine): Sequest HT
	FALSE	Medium	[N].MSEKTNALNAYVTGIGANK.[R]	2xDeamidated [N9; N18]	FALSE	1	1	1	P40769	P40769 [236-254]		1	1983.97	Medium	Medium	2.25
FALSE	Master Protein	P54381	Glycine--tRNA ligase beta subunit OS=Bacillus subtilis (strain 168) GN=glyS PE=3 SV=2	2	FALSE	1	1	1	679	76.2	5.33	2.24	1	0	High	1
	Checked	Confidence	Annotated Sequence	Modifications	Contaminant	# Protein Groups	# Proteins	# PSMs	Master Protein Accessions	Positions in Master Proteins	Modifications in Master Proteins	# Missed Cleavages	Theo. MH+ [Da]	Found in Sample: [S1] 221102_DQ_458_Ba_1_Slot1-53_1_12700_6.0.313	Confidence (by Search Engine): Sequest HT	XCorr (by Search Engine): Sequest HT
	FALSE	High	[K].GQGANVEDLYIK.[E]		FALSE	1	1	1	P54381	P54381 [97-108]		0	1306.66	High	High	2.24
FALSE	Master Protein	P39617	Uncharacterized protein YwdI OS=Bacillus subtilis (strain 168) GN=ywdI PE=2 SV=1	12	FALSE	1	1	1	105	11.8	5.12	2.24	1	0	Medium	1
	Checked	Confidence	Annotated Sequence	Modifications	Contaminant	# Protein Groups	# Proteins	# PSMs	Master Protein Accessions	Positions in Master Proteins	Modifications in Master Proteins	# Missed Cleavages	Theo. MH+ [Da]	Found in Sample: [S1] 221102_DQ_458_Ba_1_Slot1-53_1_12700_6.0.313	Confidence (by Search Engine): Sequest HT	XCorr (by Search Engine): Sequest HT
	FALSE	Medium	[L].MMEKMMGSAGLNK.[Y]	1xDeamidated [N12]; 3xOxidation [M1; M2; M5]	FALSE	1	1	1	P39617	P39617 [72-84]		1	1476.62	Medium	Medium	2.24
FALSE	Master Protein	O34443	Adenine phosphoribosyltransferase OS=Bacillus subtilis (strain 168) GN=apt PE=3 SV=1	6	FALSE	1	1	1	170	18.9	5.05	2.22	1	0	High	1
	Checked	Confidence	Annotated Sequence	Modifications	Contaminant	# Protein Groups	# Proteins	# PSMs	Master Protein Accessions	Positions in Master Proteins	Modifications in Master Proteins	# Missed Cleavages	Theo. MH+ [Da]	Found in Sample: [S1] 221102_DQ_458_Ba_1_Slot1-53_1_12700_6.0.313	Confidence (by Search Engine): Sequest HT	XCorr (by Search Engine): Sequest HT
	FALSE	High	[K].QIDLVVGPEAR.[G]		FALSE	1	1	1	O34443	O34443 [48-58]		0	1196.66	High	High	2.22
FALSE	Master Protein	P42921	50S ribosomal protein L4 OS=Bacillus subtilis (strain 168) GN=rplD PE=1 SV=1	5	FALSE	1	1	1	207	22.4	10.02	2.19	1	0	High	1
	Checked	Confidence	Annotated Sequence	Modifications	Contaminant	# Protein Groups	# Proteins	# PSMs	Master Protein Accessions	Positions in Master Proteins	Modifications in Master Proteins	# Missed Cleavages	Theo. MH+ [Da]	Found in Sample: [S1] 221102_DQ_458_Ba_1_Slot1-53_1_12700_6.0.313	Confidence (by Search Engine): Sequest HT	XCorr (by Search Engine): Sequest HT
	FALSE	High	[K].AAVEKVEEVLA.[-]		FALSE	1	1	1	P42921	P42921 [197-207]		1	1157.64	High	High	2.19
FALSE	Master Protein	P42412	Malonate-semialdehyde dehydrogenase OS=Bacillus subtilis (strain 168) GN=iolA PE=1 SV=1	2	FALSE	1	1	1	487	53.4	5.43	2.17	1	0	High	1
	Checked	Confidence	Annotated Sequence	Modifications	Contaminant	# Protein Groups	# Proteins	# PSMs	Master Protein Accessions	Positions in Master Proteins	Modifications in Master Proteins	# Missed Cleavages	Theo. MH+ [Da]	Found in Sample: [S1] 221102_DQ_458_Ba_1_Slot1-53_1_12700_6.0.313	Confidence (by Search Engine): Sequest HT	XCorr (by Search Engine): Sequest HT
	FALSE	High	[K].NYINGEWVESK.[T]		FALSE	1	1	1	P42412	P42412 [9-19]		0	1338.63	High	High	2.17
FALSE	Master Protein	O31980	SPBc2 prophage-derived uncharacterized protein YomE OS=Bacillus subtilis (strain 168) GN=yomE PE=4 SV=1	3	FALSE	1	1	1	644	71.1	6.04	2.13	1	0	Medium	1
	Checked	Confidence	Annotated Sequence	Modifications	Contaminant	# Protein Groups	# Proteins	# PSMs	Master Protein Accessions	Positions in Master Proteins	Modifications in Master Proteins	# Missed Cleavages	Theo. MH+ [Da]	Found in Sample: [S1] 221102_DQ_458_Ba_1_Slot1-53_1_12700_6.0.313	Confidence (by Search Engine): Sequest HT	XCorr (by Search Engine): Sequest HT
	FALSE	Medium	[R].TAQMTTWADLNVKHPRQAIG.[Q]	1xDeamidated [Q17]	FALSE	1	1	1	O31980	O31980 [212-231]		2	2239.13	Medium	Medium	2.13
FALSE	Master Protein	P96644	Uncharacterized membrane protein YddG OS=Bacillus subtilis (strain 168) GN=yddG PE=3 SV=1	2	FALSE	1	1	1	815	90.6	6.71	2.13	1	0	High	1
	Checked	Confidence	Annotated Sequence	Modifications	Contaminant	# Protein Groups	# Proteins	# PSMs	Master Protein Accessions	Positions in Master Proteins	Modifications in Master Proteins	# Missed Cleavages	Theo. MH+ [Da]	Found in Sample: [S1] 221102_DQ_458_Ba_1_Slot1-53_1_12700_6.0.313	Confidence (by Search Engine): Sequest HT	XCorr (by Search Engine): Sequest HT
	FALSE	High	[S].AVTVFSADGDTTTQPK.[V]		FALSE	1	1	1	P96644	P96644 [25-40]		0	1637.8	High	High	2.13
FALSE	Master Protein	P42409	RsbT co-antagonist protein RsbRA OS=Bacillus subtilis (strain 168) GN=rsbRA PE=1 SV=1	6	FALSE	1	1	1	274	31	5	2.13	1	0	Medium	1
	Checked	Confidence	Annotated Sequence	Modifications	Contaminant	# Protein Groups	# Proteins	# PSMs	Master Protein Accessions	Positions in Master Proteins	Modifications in Master Proteins	# Missed Cleavages	Theo. MH+ [Da]	Found in Sample: [S1] 221102_DQ_458_Ba_1_Slot1-53_1_12700_6.0.313	Confidence (by Search Engine): Sequest HT	XCorr (by Search Engine): Sequest HT
	FALSE	Medium	[S].EQESYQLTDQVYENISK.[E]	1xDeamidated [Q2]	FALSE	1	1	1	P42409	P42409 [31-47]		0	2074.95	Medium	Medium	2.13
FALSE	Master Protein	O06966	Putative uncharacterized protein YvcB OS=Bacillus subtilis (strain 168) GN=yvcB PE=4 SV=1	2	FALSE	1	1	1	636	72.6	5.52	2.12	1	0	High	1
	Checked	Confidence	Annotated Sequence	Modifications	Contaminant	# Protein Groups	# Proteins	# PSMs	Master Protein Accessions	Positions in Master Proteins	Modifications in Master Proteins	# Missed Cleavages	Theo. MH+ [Da]	Found in Sample: [S1] 221102_DQ_458_Ba_1_Slot1-53_1_12700_6.0.313	Confidence (by Search Engine): Sequest HT	XCorr (by Search Engine): Sequest HT
	FALSE	High	[K].KQAIITAIHHMEEN.[P]	1xDeamidated [Q2]; 1xOxidation [M11]	FALSE	1	1	1	O06966	O06966 [540-553]		1	1651.81	High	High	2.12
FALSE	Master Protein	Q9R0H5	SWISS-PROT:Q9R0H5 Tax_Id=10090 Gene_Symbol=Krt71 Keratin, type II cytoskeletal 6G	2	TRUE	1	1	1	524	57.3	6.99	2.1	1	0	High	1
	Checked	Confidence	Annotated Sequence	Modifications	Contaminant	# Protein Groups	# Proteins	# PSMs	Master Protein Accessions	Positions in Master Proteins	Modifications in Master Proteins	# Missed Cleavages	Theo. MH+ [Da]	Found in Sample: [S1] 221102_DQ_458_Ba_1_Slot1-53_1_12700_6.0.313	Confidence (by Search Engine): Sequest HT	XCorr (by Search Engine): Sequest HT
	FALSE	High	[A].EQRGDSALKDAR.[A]		TRUE	1	1	1	Q9R0H5	Q9R0H5 [381-392]		2	1345.68	High	High	2.1
FALSE	Master Protein	P40400	Putative aliphatic sulfonates-binding protein OS=Bacillus subtilis (strain 168) GN=ssuA PE=2 SV=1	5	FALSE	1	1	1	332	36.3	5.19	2.1	1	0	High	1
	Checked	Confidence	Annotated Sequence	Modifications	Contaminant	# Protein Groups	# Proteins	# PSMs	Master Protein Accessions	Positions in Master Proteins	Modifications in Master Proteins	# Missed Cleavages	Theo. MH+ [Da]	Found in Sample: [S1] 221102_DQ_458_Ba_1_Slot1-53_1_12700_6.0.313	Confidence (by Search Engine): Sequest HT	XCorr (by Search Engine): Sequest HT
	FALSE	High	[K].LDFSQVGNSPVIAGQ.[A]	1xDeamidated [Q5]	FALSE	1	1	1	P40400	P40400 [84-98]		0	1532.76	High	High	2.1
FALSE	Master Protein	P54598	Lipoprotein YhcN OS=Bacillus subtilis (strain 168) GN=yhcN PE=1 SV=2	5	FALSE	1	1	1	189	21	5.77	2.1	1	0	High	1
	Checked	Confidence	Annotated Sequence	Modifications	Contaminant	# Protein Groups	# Proteins	# PSMs	Master Protein Accessions	Positions in Master Proteins	Modifications in Master Proteins	# Missed Cleavages	Theo. MH+ [Da]	Found in Sample: [S1] 221102_DQ_458_Ba_1_Slot1-53_1_12700_6.0.313	Confidence (by Search Engine): Sequest HT	XCorr (by Search Engine): Sequest HT
	FALSE	High	[G].NKGAVENNLK.[K]		FALSE	1	1	1	P54598	P54598 [119-128]		1	1086.59	High	High	2.1
FALSE	Master Protein	O32138	Purine catabolism regulatory protein OS=Bacillus subtilis (strain 168) GN=pucR PE=2 SV=1	2	FALSE	1	1	1	531	60.5	6.65	2.09	1	0	High	1
	Checked	Confidence	Annotated Sequence	Modifications	Contaminant	# Protein Groups	# Proteins	# PSMs	Master Protein Accessions	Positions in Master Proteins	Modifications in Master Proteins	# Missed Cleavages	Theo. MH+ [Da]	Found in Sample: [S1] 221102_DQ_458_Ba_1_Slot1-53_1_12700_6.0.313	Confidence (by Search Engine): Sequest HT	XCorr (by Search Engine): Sequest HT
	FALSE	High	[V].LLLDQHAK.[M]		FALSE	1	1	1	O32138	O32138 [168-175]		0	937.547	High	High	2.09
FALSE	Master Protein	P18159	Phosphoglucomutase OS=Bacillus subtilis (strain 168) GN=pgcA PE=1 SV=3	2	FALSE	1	1	1	581	64.6	5.1	2.09	1	0	High	1
	Checked	Confidence	Annotated Sequence	Modifications	Contaminant	# Protein Groups	# Proteins	# PSMs	Master Protein Accessions	Positions in Master Proteins	Modifications in Master Proteins	# Missed Cleavages	Theo. MH+ [Da]	Found in Sample: [S1] 221102_DQ_458_Ba_1_Slot1-53_1_12700_6.0.313	Confidence (by Search Engine): Sequest HT	XCorr (by Search Engine): Sequest HT
	FALSE	High	[K].DLEFGTGGMR.[G]		FALSE	1	1	1	P18159	P18159 [41-50]		0	1082.49	High	High	2.09
FALSE	Master Protein	O31760	Ribonuclease J2 OS=Bacillus subtilis (strain 168) GN=rnjB PE=1 SV=3	1	FALSE	1	1	1	555	61.1	8.44	2.09	1	0	High	1
	Checked	Confidence	Annotated Sequence	Modifications	Contaminant	# Protein Groups	# Proteins	# PSMs	Master Protein Accessions	Positions in Master Proteins	Modifications in Master Proteins	# Missed Cleavages	Theo. MH+ [Da]	Found in Sample: [S1] 221102_DQ_458_Ba_1_Slot1-53_1_12700_6.0.313	Confidence (by Search Engine): Sequest HT	XCorr (by Search Engine): Sequest HT
	FALSE	High	[R].SDIFLIEK.[G]		FALSE	1	1	1	O31760	O31760 [411-418]		0	964.535	High	High	2.09
FALSE	Master Protein	P42085	Xanthine phosphoribosyltransferase OS=Bacillus subtilis (strain 168) GN=xpt PE=1 SV=1	9	FALSE	1	1	1	194	21	6.29	2.06	1	0	Medium	1
	Checked	Confidence	Annotated Sequence	Modifications	Contaminant	# Protein Groups	# Proteins	# PSMs	Master Protein Accessions	Positions in Master Proteins	Modifications in Master Proteins	# Missed Cleavages	Theo. MH+ [Da]	Found in Sample: [S1] 221102_DQ_458_Ba_1_Slot1-53_1_12700_6.0.313	Confidence (by Search Engine): Sequest HT	XCorr (by Search Engine): Sequest HT
	FALSE	Medium	[K].VDSFLNHQIDPLLMQRIG.[D]	2xDeamidated [Q8; Q15]; 1xOxidation [M14]	FALSE	1	1	1	P42085	P42085 [22-39]		1	2114.06	Medium	Medium	2.06
FALSE	Master Protein	O31449	Uncharacterized HTH-type transcriptional regulator YbfI OS=Bacillus subtilis (strain 168) GN=ybfI PE=4 SV=1	4	FALSE	1	1	1	275	32.4	6.58	2.06	1	0	Medium	1
	Checked	Confidence	Annotated Sequence	Modifications	Contaminant	# Protein Groups	# Proteins	# PSMs	Master Protein Accessions	Positions in Master Proteins	Modifications in Master Proteins	# Missed Cleavages	Theo. MH+ [Da]	Found in Sample: [S1] 221102_DQ_458_Ba_1_Slot1-53_1_12700_6.0.313	Confidence (by Search Engine): Sequest HT	XCorr (by Search Engine): Sequest HT
	FALSE	Medium	[R].TLDYRCINVMPD.[I]	1xCarbamidomethyl [C6]; 1xDeamidated [N8]; 1xOxidation [M10]	FALSE	1	1	1	O31449	O31449 [80-91]		1	1513.67	Medium	Medium	2.06
FALSE	Master Protein	O31788	Serine protease AprX OS=Bacillus subtilis (strain 168) GN=aprX PE=1 SV=1	3	FALSE	1	1	1	442	47.9	5.3	2.06	1	0	Medium	1
	Checked	Confidence	Annotated Sequence	Modifications	Contaminant	# Protein Groups	# Proteins	# PSMs	Master Protein Accessions	Positions in Master Proteins	Modifications in Master Proteins	# Missed Cleavages	Theo. MH+ [Da]	Found in Sample: [S1] 221102_DQ_458_Ba_1_Slot1-53_1_12700_6.0.313	Confidence (by Search Engine): Sequest HT	XCorr (by Search Engine): Sequest HT
	FALSE	Medium	[P].EANLIGVKVLNK.[Q]	2xDeamidated [N3; N11]	FALSE	1	1	1	O31788	O31788 [212-223]		1	1299.75	Medium	Medium	2.06
FALSE	Master Protein	O31892	SPBc2 prophage-derived uncharacterized protein YorW OS=Bacillus subtilis (strain 168) GN=yorW PE=4 SV=1	20	FALSE	1	1	1	121	13.8	5.45	2.06	1	0	Medium	1
	Checked	Confidence	Annotated Sequence	Modifications	Contaminant	# Protein Groups	# Proteins	# PSMs	Master Protein Accessions	Positions in Master Proteins	Modifications in Master Proteins	# Missed Cleavages	Theo. MH+ [Da]	Found in Sample: [S1] 221102_DQ_458_Ba_1_Slot1-53_1_12700_6.0.313	Confidence (by Search Engine): Sequest HT	XCorr (by Search Engine): Sequest HT
	FALSE	Medium	[D].IFPAAMQEAGAEGFKDGQFVIMPK.[K]	1xOxidation [M22]	FALSE	1	1	1	O31892	O31892 [62-85]		1	2598.27	Medium	Medium	2.06
FALSE	Master Protein	O34756	Putative ABC transporter ATP-binding protein YjkB OS=Bacillus subtilis (strain 168) GN=yjkB PE=3 SV=1	8	FALSE	1	1	1	250	27.8	5.95	2.05	1	0	Medium	1
	Checked	Confidence	Annotated Sequence	Modifications	Contaminant	# Protein Groups	# Proteins	# PSMs	Master Protein Accessions	Positions in Master Proteins	Modifications in Master Proteins	# Missed Cleavages	Theo. MH+ [Da]	Found in Sample: [S1] 221102_DQ_458_Ba_1_Slot1-53_1_12700_6.0.313	Confidence (by Search Engine): Sequest HT	XCorr (by Search Engine): Sequest HT
	FALSE	Medium	[R].TAALAFQSAPVLDGTVRDNLS.[L]	2xDeamidated [Q7; N19]	FALSE	1	1	1	O34756	O34756 [91-111]		1	2148.08	Medium	Medium	2.05
FALSE	Master Protein	P71079	Enoyl-[acyl-carrier-protein] reductase [NADPH] FabL OS=Bacillus subtilis (strain 168) GN=fabL PE=1 SV=1	6	FALSE	1	1	1	250	27.2	6.38	2.05	1	0	Medium	1
	Checked	Confidence	Annotated Sequence	Modifications	Contaminant	# Protein Groups	# Proteins	# PSMs	Master Protein Accessions	Positions in Master Proteins	Modifications in Master Proteins	# Missed Cleavages	Theo. MH+ [Da]	Found in Sample: [S1] 221102_DQ_458_Ba_1_Slot1-53_1_12700_6.0.313	Confidence (by Search Engine): Sequest HT	XCorr (by Search Engine): Sequest HT
	FALSE	Medium	[I].VNAVSGGAIDTDALK.[H]		FALSE	1	1	1	P71079	P71079 [179-193]		0	1430.75	Medium	Medium	2.05
FALSE	Master Protein	O34454	UPF0111 protein YkaA OS=Bacillus subtilis (strain 168) GN=ykaA PE=3 SV=1	5	FALSE	1	1	1	205	23.8	5.19	2.04	1	0	Medium	1
	Checked	Confidence	Annotated Sequence	Modifications	Contaminant	# Protein Groups	# Proteins	# PSMs	Master Protein Accessions	Positions in Master Proteins	Modifications in Master Proteins	# Missed Cleavages	Theo. MH+ [Da]	Found in Sample: [S1] 221102_DQ_458_Ba_1_Slot1-53_1_12700_6.0.313	Confidence (by Search Engine): Sequest HT	XCorr (by Search Engine): Sequest HT
	FALSE	Medium	[K].NLFGNETDPIK.[V]		FALSE	1	1	1	O34454	O34454 [162-172]		0	1247.63	Medium	Medium	2.04
FALSE	Master Protein	O35012	Uncharacterized protein YkoJ OS=Bacillus subtilis (strain 168) GN=ykoJ PE=2 SV=1	12	FALSE	1	1	1	170	18.9	4.39	2.04	1	0	Medium	1
	Checked	Confidence	Annotated Sequence	Modifications	Contaminant	# Protein Groups	# Proteins	# PSMs	Master Protein Accessions	Positions in Master Proteins	Modifications in Master Proteins	# Missed Cleavages	Theo. MH+ [Da]	Found in Sample: [S1] 221102_DQ_458_Ba_1_Slot1-53_1_12700_6.0.313	Confidence (by Search Engine): Sequest HT	XCorr (by Search Engine): Sequest HT
	FALSE	Medium	[N].RQASSKTDALTEQEAEAIAK.[T]	1xDeamidated [Q2]	FALSE	1	1	1	O35012	O35012 [33-52]		2	2148.08	Medium	Medium	2.04
FALSE	Master Protein	Q02115	Transcriptional regulator LytR OS=Bacillus subtilis (strain 168) GN=lytR PE=1 SV=1	4	FALSE	1	1	1	306	34.6	9.17	2.03	1	0	Medium	1
	Checked	Confidence	Annotated Sequence	Modifications	Contaminant	# Protein Groups	# Proteins	# PSMs	Master Protein Accessions	Positions in Master Proteins	Modifications in Master Proteins	# Missed Cleavages	Theo. MH+ [Da]	Found in Sample: [S1] 221102_DQ_458_Ba_1_Slot1-53_1_12700_6.0.313	Confidence (by Search Engine): Sequest HT	XCorr (by Search Engine): Sequest HT
	FALSE	Medium	[K].TNTTDMVSIPR.[D]		FALSE	1	1	1	Q02115	Q02115 [96-106]		0	1234.61	Medium	Medium	2.03
FALSE	Master Protein	P17889	Translation initiation factor IF-2 OS=Bacillus subtilis (strain 168) GN=infB PE=3 SV=1	2	FALSE	1	1	1	716	78.6	5.53	2.02	1	0	Medium	1
	Checked	Confidence	Annotated Sequence	Modifications	Contaminant	# Protein Groups	# Proteins	# PSMs	Master Protein Accessions	Positions in Master Proteins	Modifications in Master Proteins	# Missed Cleavages	Theo. MH+ [Da]	Found in Sample: [S1] 221102_DQ_458_Ba_1_Slot1-53_1_12700_6.0.313	Confidence (by Search Engine): Sequest HT	XCorr (by Search Engine): Sequest HT
	FALSE	Medium	[K].AAEVPIIVAVNK.[I]		FALSE	1	1	1	P17889	P17889 [316-327]		0	1223.74	Medium	Medium	2.02
FALSE	Master Protein	O31545	Uncharacterized RNA methyltransferase YfjO OS=Bacillus subtilis (strain 168) GN=yfjO PE=3 SV=1	2	FALSE	1	1	1	466	52.1	9.41	2.02	1	0	Medium	1
	Checked	Confidence	Annotated Sequence	Modifications	Contaminant	# Protein Groups	# Proteins	# PSMs	Master Protein Accessions	Positions in Master Proteins	Modifications in Master Proteins	# Missed Cleavages	Theo. MH+ [Da]	Found in Sample: [S1] 221102_DQ_458_Ba_1_Slot1-53_1_12700_6.0.313	Confidence (by Search Engine): Sequest HT	XCorr (by Search Engine): Sequest HT
	FALSE	Medium	[L].EDFNVSVYNER.[K]		FALSE	1	1	1	O31545	O31545 [191-201]		0	1371.62	Medium	Medium	2.02
FALSE	Master Protein	P40750	Penicillin-binding protein 4 OS=Bacillus subtilis (strain 168) GN=pbpD PE=1 SV=2	1	FALSE	1	1	1	624	70.6	9.09	2.02	1	0	Medium	1
	Checked	Confidence	Annotated Sequence	Modifications	Contaminant	# Protein Groups	# Proteins	# PSMs	Master Protein Accessions	Positions in Master Proteins	Modifications in Master Proteins	# Missed Cleavages	Theo. MH+ [Da]	Found in Sample: [S1] 221102_DQ_458_Ba_1_Slot1-53_1_12700_6.0.313	Confidence (by Search Engine): Sequest HT	XCorr (by Search Engine): Sequest HT
	FALSE	Medium	[K].IENELSAR.[V]		FALSE	1	1	1	P40750	P40750 [305-312]		0	931.484	Medium	Medium	2.02
FALSE	Master Protein	O34741	Bacitracin export permease protein BceB OS=Bacillus subtilis (strain 168) GN=bceB PE=2 SV=1	2	FALSE	1	1	1	646	72.1	9.44	2	1	0	Medium	1
	Checked	Confidence	Annotated Sequence	Modifications	Contaminant	# Protein Groups	# Proteins	# PSMs	Master Protein Accessions	Positions in Master Proteins	Modifications in Master Proteins	# Missed Cleavages	Theo. MH+ [Da]	Found in Sample: [S1] 221102_DQ_458_Ba_1_Slot1-53_1_12700_6.0.313	Confidence (by Search Engine): Sequest HT	XCorr (by Search Engine): Sequest HT
	FALSE	Medium	[K].LGFTQGDLIK.[G]		FALSE	1	1	1	O34741	O34741 [567-576]		0	1091.61	Medium	Medium	2
FALSE	Master Protein	P17922	Phenylalanine--tRNA ligase beta subunit OS=Bacillus subtilis (strain 168) GN=pheT PE=3 SV=2	1	FALSE	1	1	1	804	87.9	5.14	2	1	0	Medium	1
	Checked	Confidence	Annotated Sequence	Modifications	Contaminant	# Protein Groups	# Proteins	# PSMs	Master Protein Accessions	Positions in Master Proteins	Modifications in Master Proteins	# Missed Cleavages	Theo. MH+ [Da]	Found in Sample: [S1] 221102_DQ_458_Ba_1_Slot1-53_1_12700_6.0.313	Confidence (by Search Engine): Sequest HT	XCorr (by Search Engine): Sequest HT
	FALSE	Medium	[K].TVTSGQLESVIK.[E]		FALSE	1	1	1	P17922	P17922 [726-737]		0	1261.7	Medium	Medium	2
FALSE	Master Protein	O31512	Uncharacterized oxidoreductase YesF OS=Bacillus subtilis (strain 168) GN=yesF PE=3 SV=1	4	FALSE	1	1	1	286	31.5	8.73	1.99	1	0	Medium	1
	Checked	Confidence	Annotated Sequence	Modifications	Contaminant	# Protein Groups	# Proteins	# PSMs	Master Protein Accessions	Positions in Master Proteins	Modifications in Master Proteins	# Missed Cleavages	Theo. MH+ [Da]	Found in Sample: [S1] 221102_DQ_458_Ba_1_Slot1-53_1_12700_6.0.313	Confidence (by Search Engine): Sequest HT	XCorr (by Search Engine): Sequest HT
	FALSE	Medium	[G].LPADYAHFMAK.[L]		FALSE	1	1	1	O31512	O31512 [231-241]		0	1263.62	Medium	Medium	1.99
FALSE	Master Protein	P42954	Teichoic acids export ATP-binding protein TagH OS=Bacillus subtilis (strain 168) GN=tagH PE=1 SV=1	2	FALSE	1	1	1	527	59.2	9.09	1.98	1	0	Medium	1
	Checked	Confidence	Annotated Sequence	Modifications	Contaminant	# Protein Groups	# Proteins	# PSMs	Master Protein Accessions	Positions in Master Proteins	Modifications in Master Proteins	# Missed Cleavages	Theo. MH+ [Da]	Found in Sample: [S1] 221102_DQ_458_Ba_1_Slot1-53_1_12700_6.0.313	Confidence (by Search Engine): Sequest HT	XCorr (by Search Engine): Sequest HT
	FALSE	Medium	[R].TIASFGAIPQN.[E]	2xDeamidated [Q10; N11]	FALSE	1	1	1	P42954	P42954 [308-318]		0	1120.55	Medium	Medium	1.98
FALSE	Master Protein	P33189	Uncharacterized aminotransferase YhxA OS=Bacillus subtilis (strain 168) GN=yhxA PE=3 SV=4	2	FALSE	1	1	1	450	49.8	5.97	1.98	1	0	Medium	1
	Checked	Confidence	Annotated Sequence	Modifications	Contaminant	# Protein Groups	# Proteins	# PSMs	Master Protein Accessions	Positions in Master Proteins	Modifications in Master Proteins	# Missed Cleavages	Theo. MH+ [Da]	Found in Sample: [S1] 221102_DQ_458_Ba_1_Slot1-53_1_12700_6.0.313	Confidence (by Search Engine): Sequest HT	XCorr (by Search Engine): Sequest HT
	FALSE	Medium	[A].HQADSLIAQK.[A]	1xDeamidated [Q9]	FALSE	1	1	1	P33189	P33189 [31-40]		0	1111.57	Medium	Medium	1.98
[truncated: 331 more rows]
