# Supplementary material for: A protein adaptor mediating Ap4A-dependent control of protein acetylation
Source: Nat Commun. 2026 Feb 23;17:3089. doi: 10.1038/s41467-026-70006-0 (PMC13039410; doi:10.1038/s41467-026-70006-0)
Supplement: Supplementary file 5 — Supplementary Dataset 3 [file 41467_2026_70006_MOESM5_ESM.xlsx]

## Sheet: PeptideHDX_AcuB
Protein state	Start	End	Peptide sequence	Maximal uptake (#)	Peptide mass (Da)	Retention time SD (min)	Retention time (min)	HDX time (s)	Uptake (Da)	Uptake SD (Da)	Uptake (%)	Uptake SD (%)
AcuB	2	11	IVEQVMKTSV	9	1132.62	7.98877	0.002932	0	0	0	0	0
AcuB	2	11	IVEQVMKTSV	9	1132.62	8.05729	0.003305	10	4.50567	0.051962	50.063	0.577356
AcuB	2	11	IVEQVMKTSV	9	1132.62	8.06252	0.007252	30	5.04666	0.023041	56.074	0.256011
AcuB	2	11	IVEQVMKTSV	9	1132.62	8.05645	0.001744	100	5.45232	0.0223	60.5813	0.247778
AcuB	2	11	IVEQVMKTSV	9	1132.62	8.06096	0.002817	1000	5.74495	0.024787	63.8328	0.275411
AcuB	2	11	IVEQVMKTSV	9	1132.62	8.05583	0.001828	10000	5.6687	0.048797	62.9855	0.542189
AcuB + Ap4A	2	11	IVEQVMKTSV	9	1132.62	7.97758	0.003739	0	0	0	0	0
AcuB + Ap4A	2	11	IVEQVMKTSV	9	1132.62	8.06555	0.003616	10	3.26582	0.081492	36.2869	0.905467
AcuB + Ap4A	2	11	IVEQVMKTSV	9	1132.62	8.06149	0.000763	30	3.86085	0.01115	42.8983	0.123889
AcuB + Ap4A	2	11	IVEQVMKTSV	9	1132.62	8.05883	0.004484	100	4.72917	0.011503	52.5464	0.127811
AcuB + Ap4A	2	11	IVEQVMKTSV	9	1132.62	8.05033	0.001419	1000	5.60993	0.064756	62.3326	0.719511
AcuB + Ap4A	2	11	IVEQVMKTSV	9	1132.62	8.05504	0.00277	10000	5.78318	0.009222	64.2575	0.102467
AcuB/AcuC	2	11	IVEQVMKTSV	9	1132.62	7.98113	0.00364	0	0	0	0	0
AcuB/AcuC	2	11	IVEQVMKTSV	9	1132.62	8.04915	0.005728	10	4.49786	0.024777	49.9762	0.2753
AcuB/AcuC	2	11	IVEQVMKTSV	9	1132.62	8.05653	0.002344	30	5.16002	0.022263	57.3336	0.247367
AcuB/AcuC	2	11	IVEQVMKTSV	9	1132.62	8.04945	0.002837	100	5.63572	0.016716	62.6192	0.185733
AcuB/AcuC	2	11	IVEQVMKTSV	9	1132.62	8.0539	0.003591	1000	5.72277	0.010312	63.5864	0.114578
AcuB/AcuC	2	11	IVEQVMKTSV	9	1132.62	8.06209	0.002421	10000	5.67681	0.058966	63.0757	0.655178
AcuB/AcuC + Ap4A	2	11	IVEQVMKTSV	9	1132.62	7.94598	0.043836	0	0	0	0	0
AcuB/AcuC + Ap4A	2	11	IVEQVMKTSV	9	1132.62	8.09267	0.006925	10	3.10856	0.013733	34.5396	0.152589
AcuB/AcuC + Ap4A	2	11	IVEQVMKTSV	9	1132.62	8.08551	0.002433	30	3.65972	0.127135	40.6636	1.41261
AcuB/AcuC + Ap4A	2	11	IVEQVMKTSV	9	1132.62	8.05903	0.008607	100	4.52064	0.014945	50.2294	0.166056
AcuB/AcuC + Ap4A	2	11	IVEQVMKTSV	9	1132.62	8.04923	0.002789	1000	5.71563	0.012964	63.507	0.144044
AcuB/AcuC + Ap4A	2	11	IVEQVMKTSV	9	1132.62	8.05133	0.006338	10000	5.69382	0.106691	63.2646	1.18546
AcuB	8	14	KTSVITL	6	760.469	8.67228	0.00392	0	0	0	0	0
AcuB	8	14	KTSVITL	6	760.469	8.75903	0.006149	10	2.64683	0.050776	44.1139	0.846267
AcuB	8	14	KTSVITL	6	760.469	8.76834	0.010794	30	2.82844	0.050502	47.1407	0.8417
AcuB	8	14	KTSVITL	6	760.469	8.76111	0.001409	100	2.88736	0.054581	48.1227	0.909683
AcuB	8	14	KTSVITL	6	760.469	8.76543	0.005555	1000	2.90972	0.050692	48.4954	0.844867
AcuB	8	14	KTSVITL	6	760.469	8.76013	0.002022	10000	2.84704	0.053869	47.4507	0.897817
AcuB + Ap4A	8	14	KTSVITL	6	760.469	8.65943	0.003286	0	0	0	0	0
AcuB + Ap4A	8	14	KTSVITL	6	760.469	8.76759	0.004448	10	1.40974	0.065639	23.4957	1.09398
AcuB + Ap4A	8	14	KTSVITL	6	760.469	8.75891	0.003953	30	1.62895	0.017174	27.1491	0.286233
AcuB + Ap4A	8	14	KTSVITL	6	760.469	8.76607	0.008824	100	2.03373	0.009941	33.8955	0.165683
AcuB + Ap4A	8	14	KTSVITL	6	760.469	8.75494	0.004837	1000	2.91077	0.019269	48.5129	0.32115
AcuB + Ap4A	8	14	KTSVITL	6	760.469	8.75753	0.002115	10000	2.85681	0.018702	47.6135	0.3117
AcuB/AcuC	8	14	KTSVITL	6	760.469	8.63551	0.003711	0	0	0	0	0
AcuB/AcuC	8	14	KTSVITL	6	760.469	8.71884	0.003368	10	2.5133	0.02839	41.8884	0.473167
AcuB/AcuC	8	14	KTSVITL	6	760.469	8.74564	0.005091	30	2.71036	0.012813	45.1727	0.21355
AcuB/AcuC	8	14	KTSVITL	6	760.469	8.72841	0.005998	100	2.75438	0.013517	45.9064	0.225283
AcuB/AcuC	8	14	KTSVITL	6	760.469	8.73973	0.005958	1000	2.741	0.02261	45.6834	0.376833
AcuB/AcuC	8	14	KTSVITL	6	760.469	8.75322	0.002077	10000	2.72311	0.050327	45.3851	0.838783
AcuB/AcuC + Ap4A	8	14	KTSVITL	6	760.469	8.4839	0.128937	0	0	0	0	0
AcuB/AcuC + Ap4A	8	14	KTSVITL	6	760.469	8.75706	0.006245	10	1.35724	0.022446	22.6207	0.3741
AcuB/AcuC + Ap4A	8	14	KTSVITL	6	760.469	8.75025	0.009684	30	1.47952	0.10787	24.6586	1.79783
AcuB/AcuC + Ap4A	8	14	KTSVITL	6	760.469	8.7305	0.001224	100	1.85246	0.018528	30.8743	0.3088
AcuB/AcuC + Ap4A	8	14	KTSVITL	6	760.469	8.72313	0.002866	1000	2.77326	0.0273	46.2211	0.455
AcuB/AcuC + Ap4A	8	14	KTSVITL	6	760.469	8.73606	0.016601	10000	2.75476	0.051298	45.9126	0.854967
AcuB	10	14	SVITL	4	531.326	9.44682	0.0049	0	0	0	0	0
AcuB	10	14	SVITL	4	531.326	9.50056	0.003778	10	1.41165	0.093557	35.2912	2.33893
AcuB	10	14	SVITL	4	531.326	9.50958	0.009022	30	1.61784	0.087083	40.4461	2.17707
AcuB	10	14	SVITL	4	531.326	9.50162	0.001828	100	1.78096	0.087755	44.5239	2.19387
AcuB	10	14	SVITL	4	531.326	9.50052	0.004945	1000	1.75118	0.087857	43.7796	2.19643
AcuB	10	14	SVITL	4	531.326	9.50179	0.001137	10000	1.73552	0.096931	43.388	2.42328
AcuB + Ap4A	10	14	SVITL	4	531.326	9.43417	0.003909	0	0	0	0	0
AcuB + Ap4A	10	14	SVITL	4	531.326	9.50943	0.003725	10	0.217289	0.012812	5.43222	0.3203
AcuB + Ap4A	10	14	SVITL	4	531.326	9.49225	0.009738	30	0.398623	0.013921	9.96557	0.348025
AcuB + Ap4A	10	14	SVITL	4	531.326	9.50421	0.003526	100	0.815318	0.019124	20.383	0.4781
AcuB + Ap4A	10	14	SVITL	4	531.326	9.49376	0.005038	1000	1.70019	0.034647	42.5047	0.866175
AcuB + Ap4A	10	14	SVITL	4	531.326	9.49769	0.001761	10000	1.79448	0.143467	44.8621	3.58668
AcuB/AcuC	10	14	SVITL	4	531.326	9.4327	0.004961	0	0	0	0	0
AcuB/AcuC	10	14	SVITL	4	531.326	9.48763	0.001676	10	1.49774	0.017403	37.4434	0.435075
AcuB/AcuC	10	14	SVITL	4	531.326	9.51127	0.006243	30	1.68245	0.015154	42.0613	0.37885
AcuB/AcuC	10	14	SVITL	4	531.326	9.4928	0.007943	100	1.74131	0.022256	43.5326	0.5564
AcuB/AcuC	10	14	SVITL	4	531.326	9.49885	0.010858	1000	1.6762	0.083824	41.905	2.0956
AcuB/AcuC	10	14	SVITL	4	531.326	9.51279	0.001382	10000	1.76104	0.028552	44.0261	0.7138
AcuB/AcuC + Ap4A	10	14	SVITL	4	531.326	9.12219	0.251291	0	0	0	0	0
AcuB/AcuC + Ap4A	10	14	SVITL	4	531.326	9.50968	0.007967	10	0.168781	0.019496	4.21952	0.4874
AcuB/AcuC + Ap4A	10	14	SVITL	4	531.326	9.50652	0.001389	30	0.32391	0.096871	8.09775	2.42177
AcuB/AcuC + Ap4A	10	14	SVITL	4	531.326	9.49271	0.00151	100	0.667201	0.030853	16.68	0.771325
AcuB/AcuC + Ap4A	10	14	SVITL	4	531.326	9.48134	0.003971	1000	1.57366	0.097591	39.3416	2.43978
AcuB/AcuC + Ap4A	10	14	SVITL	4	531.326	9.49226	0.011194	10000	1.71119	0.021891	42.7798	0.547275
AcuB	12	19	ITLRATNT	7	888.502	7.18474	0.001848	0	0	0	0	0
AcuB	12	19	ITLRATNT	7	888.502	7.25427	0.004882	10	1.66285	0.019315	23.755	0.275929
AcuB	12	19	ITLRATNT	7	888.502	7.26159	0.008805	30	1.75443	0.019228	25.0633	0.274686
AcuB	12	19	ITLRATNT	7	888.502	7.26086	0.000738	100	1.85576	0.026311	26.5108	0.375871
AcuB	12	19	ITLRATNT	7	888.502	7.26954	0.001912	1000	2.63348	0.021933	37.6212	0.313329
AcuB	12	19	ITLRATNT	7	888.502	7.26337	0.000436	10000	3.43468	0.057596	49.0669	0.8228
AcuB + Ap4A	12	19	ITLRATNT	7	888.502	7.17005	0.003831	0	0	0	0	0
AcuB + Ap4A	12	19	ITLRATNT	7	888.502	7.25957	0.003661	10	1.5452	0.01451	22.0742	0.207286
AcuB + Ap4A	12	19	ITLRATNT	7	888.502	7.26372	0.002266	30	1.68418	0.009694	24.0597	0.138486
AcuB + Ap4A	12	19	ITLRATNT	7	888.502	7.26798	0.004994	100	1.75209	0.004923	25.0299	0.0703286
AcuB + Ap4A	12	19	ITLRATNT	7	888.502	7.25992	0.003431	1000	2.382	0.022139	34.0286	0.316271
AcuB + Ap4A	12	19	ITLRATNT	7	888.502	7.26006	0.00181	10000	3.39193	0.020939	48.4561	0.299129
AcuB/AcuC	12	19	ITLRATNT	7	888.502	7.17576	0.003698	0	0	0	0	0
AcuB/AcuC	12	19	ITLRATNT	7	888.502	7.25644	0.008316	10	1.37637	0.012751	19.6624	0.182157
AcuB/AcuC	12	19	ITLRATNT	7	888.502	7.26652	0.00782	30	1.47422	0.011311	21.0603	0.161586
AcuB/AcuC	12	19	ITLRATNT	7	888.502	7.26403	0.002384	100	1.5839	0.012295	22.6271	0.175643
AcuB/AcuC	12	19	ITLRATNT	7	888.502	7.25882	0.006262	1000	2.53108	0.011709	36.1583	0.167271
AcuB/AcuC	12	19	ITLRATNT	7	888.502	7.26992	0.003375	10000	3.28328	0.038883	46.9041	0.555471
AcuB/AcuC + Ap4A	12	19	ITLRATNT	7	888.502	7.20199	0.007961	0	0	0	0	0
AcuB/AcuC + Ap4A	12	19	ITLRATNT	7	888.502	7.28435	0.005635	10	1.32285	0.033867	18.8978	0.483814
AcuB/AcuC + Ap4A	12	19	ITLRATNT	7	888.502	7.27886	0.003377	30	1.45114	0.034915	20.7306	0.498786
AcuB/AcuC + Ap4A	12	19	ITLRATNT	7	888.502	7.27473	0.001878	100	1.51823	0.03341	21.6891	0.477286
AcuB/AcuC + Ap4A	12	19	ITLRATNT	7	888.502	7.2514	0.006633	1000	2.24534	0.036346	32.0763	0.519229
AcuB/AcuC + Ap4A	12	19	ITLRATNT	7	888.502	7.24568	0.007672	10000	3.19849	0.069182	45.6927	0.988314
AcuB	12	23	ITLRATNTIAEA	11	1272.7	8.09141	0.003285	0	0	0	0	0
AcuB	12	23	ITLRATNTIAEA	11	1272.7	8.14601	0.004782	10	1.53148	0.026421	13.9226	0.240191
AcuB	12	23	ITLRATNTIAEA	11	1272.7	8.1537	0.008543	30	1.64725	0.028555	14.975	0.259591
AcuB	12	23	ITLRATNTIAEA	11	1272.7	8.15194	0.002431	100	1.74153	0.017504	15.8321	0.159127
AcuB	12	23	ITLRATNTIAEA	11	1272.7	8.15572	0.001995	1000	3.00853	0.054385	27.3502	0.494409
AcuB	12	23	ITLRATNTIAEA	11	1272.7	8.14591	0.001644	10000	4.806	0.046719	43.6909	0.424718
AcuB + Ap4A	12	23	ITLRATNTIAEA	11	1272.7	8.07922	0.00236	0	0	0	0	0
AcuB + Ap4A	12	23	ITLRATNTIAEA	11	1272.7	8.15218	0.005123	10	1.3637	0.020257	12.3973	0.184155
AcuB + Ap4A	12	23	ITLRATNTIAEA	11	1272.7	8.14994	0.000814	30	1.55953	0.013476	14.1776	0.122509
AcuB + Ap4A	12	23	ITLRATNTIAEA	11	1272.7	8.15282	0.005885	100	1.61396	0.045052	14.6724	0.409564
AcuB + Ap4A	12	23	ITLRATNTIAEA	11	1272.7	8.14493	0.001825	1000	2.63634	0.012775	23.9667	0.116136
AcuB + Ap4A	12	23	ITLRATNTIAEA	11	1272.7	8.14809	0.002151	10000	4.60627	0.070696	41.8752	0.642691
AcuB/AcuC	12	23	ITLRATNTIAEA	11	1272.7	8.07304	0.004713	0	0	0	0	0
AcuB/AcuC	12	23	ITLRATNTIAEA	11	1272.7	8.13665	0.007153	10	1.47606	0.021812	13.4188	0.198291
AcuB/AcuC	12	23	ITLRATNTIAEA	11	1272.7	8.15048	0.004373	30	1.54994	0.042409	14.0904	0.385536
AcuB/AcuC	12	23	ITLRATNTIAEA	11	1272.7	8.1379	0.004517	100	1.68778	0.030907	15.3435	0.280973
AcuB/AcuC	12	23	ITLRATNTIAEA	11	1272.7	8.14405	0.003816	1000	3.24624	0.024856	29.5113	0.225964
AcuB/AcuC	12	23	ITLRATNTIAEA	11	1272.7	8.14849	0.003786	10000	4.8447	0.060929	44.0428	0.5539
AcuB/AcuC + Ap4A	12	23	ITLRATNTIAEA	11	1272.7	8.01093	0.058237	0	0	0	0	0
AcuB/AcuC + Ap4A	12	23	ITLRATNTIAEA	11	1272.7	8.17199	0.006743	10	1.40864	0.023195	12.8058	0.210864
AcuB/AcuC + Ap4A	12	23	ITLRATNTIAEA	11	1272.7	8.16599	0.002199	30	1.56982	0.031979	14.2711	0.290718
AcuB/AcuC + Ap4A	12	23	ITLRATNTIAEA	11	1272.7	8.13609	0.008257	100	1.68472	0.023365	15.3156	0.212409
AcuB/AcuC + Ap4A	12	23	ITLRATNTIAEA	11	1272.7	8.12764	0.003558	1000	2.99628	0.022605	27.2389	0.2055
AcuB/AcuC + Ap4A	12	23	ITLRATNTIAEA	11	1272.7	8.13053	0.009444	10000	4.69475	0.077752	42.6795	0.706836
AcuB	12	40	ITLRATNTIAEALQLLRHHRIRHLPVIDE	27	3398.94	9.50391	0.004884	0	0	0	0	0
AcuB	12	40	ITLRATNTIAEALQLLRHHRIRHLPVIDE	27	3398.94	9.62911	0.005598	10	1.58713	0.036507	5.87826	0.135211
AcuB	12	40	ITLRATNTIAEALQLLRHHRIRHLPVIDE	27	3398.94	9.63653	0.008458	30	1.89023	0.017425	7.00086	0.064537
AcuB	12	40	ITLRATNTIAEALQLLRHHRIRHLPVIDE	27	3398.94	9.62492	0.001962	100	2.44511	0.031126	9.05596	0.115281
AcuB	12	40	ITLRATNTIAEALQLLRHHRIRHLPVIDE	27	3398.94	9.62363	0.006108	1000	4.06542	0.029816	15.0571	0.11043
AcuB	12	40	ITLRATNTIAEALQLLRHHRIRHLPVIDE	27	3398.94	9.6136	0.0051	10000	6.39814	0.165515	23.6968	0.613019
AcuB + Ap4A	12	40	ITLRATNTIAEALQLLRHHRIRHLPVIDE	27	3398.94	9.48894	0.003722	0	0	0	0	0
AcuB + Ap4A	12	40	ITLRATNTIAEALQLLRHHRIRHLPVIDE	27	3398.94	9.63564	0.006005	10	1.24417	0.01801	4.60804	0.0667037
AcuB + Ap4A	12	40	ITLRATNTIAEALQLLRHHRIRHLPVIDE	27	3398.94	9.61505	0.009879	30	1.36174	0.03579	5.04347	0.132556
AcuB + Ap4A	12	40	ITLRATNTIAEALQLLRHHRIRHLPVIDE	27	3398.94	9.62617	0.013352	100	1.48814	0.022473	5.51164	0.0832333
AcuB + Ap4A	12	40	ITLRATNTIAEALQLLRHHRIRHLPVIDE	27	3398.94	9.61591	0.00694	1000	2.73829	0.086474	10.1418	0.320274
AcuB + Ap4A	12	40	ITLRATNTIAEALQLLRHHRIRHLPVIDE	27	3398.94	9.61231	0.002206	10000	5.4081	0.363275	20.03	1.34546
AcuB/AcuC	12	40	ITLRATNTIAEALQLLRHHRIRHLPVIDE	27	3398.94	9.48764	0.0039	0	0	0	0	0
AcuB/AcuC	12	40	ITLRATNTIAEALQLLRHHRIRHLPVIDE	27	3398.94	9.6139	0.003062	10	1.66531	0.02442	6.1678	0.0904444
AcuB/AcuC	12	40	ITLRATNTIAEALQLLRHHRIRHLPVIDE	27	3398.94	9.64519	0.010192	30	2.06341	0.029761	7.64224	0.110226
AcuB/AcuC	12	40	ITLRATNTIAEALQLLRHHRIRHLPVIDE	27	3398.94	9.61535	0.007625	100	2.67452	0.021785	9.90564	0.0806852
AcuB/AcuC	12	40	ITLRATNTIAEALQLLRHHRIRHLPVIDE	27	3398.94	9.6232	0.013942	1000	4.36683	0.056797	16.1734	0.210359
AcuB/AcuC	12	40	ITLRATNTIAEALQLLRHHRIRHLPVIDE	27	3398.94	9.62865	0.004296	10000	6.702	0.078685	24.8222	0.291426
AcuB/AcuC + Ap4A	12	40	ITLRATNTIAEALQLLRHHRIRHLPVIDE	27	3398.94	9.1721	0.256891	0	0	0	0	0
AcuB/AcuC + Ap4A	12	40	ITLRATNTIAEALQLLRHHRIRHLPVIDE	27	3398.94	9.62734	0.00659	10	1.2289	0.016414	4.55147	0.0607926
AcuB/AcuC + Ap4A	12	40	ITLRATNTIAEALQLLRHHRIRHLPVIDE	27	3398.94	9.6213	0.004578	30	1.34615	0.024461	4.98574	0.0905963
AcuB/AcuC + Ap4A	12	40	ITLRATNTIAEALQLLRHHRIRHLPVIDE	27	3398.94	9.61211	0.001179	100	1.50785	0.013946	5.58462	0.0516519
AcuB/AcuC + Ap4A	12	40	ITLRATNTIAEALQLLRHHRIRHLPVIDE	27	3398.94	9.59956	0.006846	1000	2.95442	0.032002	10.9423	0.118526
AcuB/AcuC + Ap4A	12	40	ITLRATNTIAEALQLLRHHRIRHLPVIDE	27	3398.94	9.61694	0.016384	10000	5.57371	0.128817	20.6434	0.4771
AcuB	12	44	ITLRATNTIAEALQLLRHHRIRHLPVIDEEGHL	31	3835.14	9.466	0.005013	0	0	0	0	0
AcuB	12	44	ITLRATNTIAEALQLLRHHRIRHLPVIDEEGHL	31	3835.14	9.59286	0.006563	10	2.20168	0.027742	7.10219	0.0894903
AcuB	12	44	ITLRATNTIAEALQLLRHHRIRHLPVIDEEGHL	31	3835.14	9.6013	0.008677	30	2.65848	0.036858	8.57575	0.118897
AcuB	12	44	ITLRATNTIAEALQLLRHHRIRHLPVIDEEGHL	31	3835.14	9.58835	0.002569	100	3.49014	0.020155	11.2585	0.0650161
AcuB	12	44	ITLRATNTIAEALQLLRHHRIRHLPVIDEEGHL	31	3835.14	9.5887	0.005794	1000	5.20708	0.064636	16.797	0.208503
AcuB	12	44	ITLRATNTIAEALQLLRHHRIRHLPVIDEEGHL	31	3835.14	9.58047	0.002005	10000	7.33358	0.096928	23.6567	0.312671
AcuB + Ap4A	12	44	ITLRATNTIAEALQLLRHHRIRHLPVIDEEGHL	31	3835.14	9.45205	0.002993	0	0	0	0	0
AcuB + Ap4A	12	44	ITLRATNTIAEALQLLRHHRIRHLPVIDEEGHL	31	3835.14	9.59924	0.006308	10	1.85397	0.027748	5.98054	0.0895097
AcuB + Ap4A	12	44	ITLRATNTIAEALQLLRHHRIRHLPVIDEEGHL	31	3835.14	9.58105	0.010938	30	2.23875	0.032274	7.22178	0.10411
AcuB + Ap4A	12	44	ITLRATNTIAEALQLLRHHRIRHLPVIDEEGHL	31	3835.14	9.59312	0.014043	100	2.62173	0.063408	8.4572	0.204542
AcuB + Ap4A	12	44	ITLRATNTIAEALQLLRHHRIRHLPVIDEEGHL	31	3835.14	9.58335	0.008601	1000	4.04032	0.033624	13.0333	0.108465
AcuB + Ap4A	12	44	ITLRATNTIAEALQLLRHHRIRHLPVIDEEGHL	31	3835.14	9.57907	0.001503	10000	6.68472	0.116795	21.5636	0.376758
AcuB/AcuC	12	44	ITLRATNTIAEALQLLRHHRIRHLPVIDEEGHL	31	3835.14	9.44941	0.004032	0	0	0	0	0
AcuB/AcuC	12	44	ITLRATNTIAEALQLLRHHRIRHLPVIDEEGHL	31	3835.14	9.55924	0.002334	10	2.42236	0.031796	7.81407	0.102568
AcuB/AcuC	12	44	ITLRATNTIAEALQLLRHHRIRHLPVIDEEGHL	31	3835.14	9.59195	0.009098	30	3.00864	0.042441	9.7053	0.136906
AcuB/AcuC	12	44	ITLRATNTIAEALQLLRHHRIRHLPVIDEEGHL	31	3835.14	9.56022	0.007564	100	3.85342	0.019615	12.4304	0.0632742
AcuB/AcuC	12	44	ITLRATNTIAEALQLLRHHRIRHLPVIDEEGHL	31	3835.14	9.56961	0.01313	1000	5.72107	0.033212	18.4551	0.107135
AcuB/AcuC	12	44	ITLRATNTIAEALQLLRHHRIRHLPVIDEEGHL	31	3835.14	9.57464	0.003349	10000	8.0699	0.094227	26.0319	0.303958
AcuB/AcuC + Ap4A	12	44	ITLRATNTIAEALQLLRHHRIRHLPVIDEEGHL	31	3835.14	9.4431	0	0	0	0	0	0
AcuB/AcuC + Ap4A	12	44	ITLRATNTIAEALQLLRHHRIRHLPVIDEEGHL	31	3835.14	9.57746	0.006681	10	1.96779	0.033876	6.34772	0.109277
AcuB/AcuC + Ap4A	12	44	ITLRATNTIAEALQLLRHHRIRHLPVIDEEGHL	31	3835.14	9.57202	0.004264	30	2.35947	0.025942	7.61118	0.0836839
AcuB/AcuC + Ap4A	12	44	ITLRATNTIAEALQLLRHHRIRHLPVIDEEGHL	31	3835.14	9.56584	0.001482	100	2.66481	0.038717	8.59618	0.124894
AcuB/AcuC + Ap4A	12	44	ITLRATNTIAEALQLLRHHRIRHLPVIDEEGHL	31	3835.14	9.55264	0.00723	1000	4.24971	0.024169	13.7087	0.0779645
AcuB/AcuC + Ap4A	12	44	ITLRATNTIAEALQLLRHHRIRHLPVIDEEGHL	31	3835.14	9.57598	0.018938	10000	6.79176	0.115729	21.9089	0.373319
AcuB	12	47	ITLRATNTIAEALQLLRHHRIRHLPVIDEEGHLIGL	34	4118.33	9.85149	0.005739	0	0	0	0	0
AcuB	12	47	ITLRATNTIAEALQLLRHHRIRHLPVIDEEGHLIGL	34	4118.33	9.96284	0.007189	10	2.5844	0.015639	7.60116	0.0459971
AcuB	12	47	ITLRATNTIAEALQLLRHHRIRHLPVIDEEGHLIGL	34	4118.33	9.96806	0.009136	30	3.04824	0.013496	8.96542	0.0396941
AcuB	12	47	ITLRATNTIAEALQLLRHHRIRHLPVIDEEGHLIGL	34	4118.33	9.9525	0.001814	100	3.8779	0.022452	11.4056	0.0660353
AcuB	12	47	ITLRATNTIAEALQLLRHHRIRHLPVIDEEGHLIGL	34	4118.33	9.94754	0.007559	1000	5.98314	0.062277	17.5975	0.183168
AcuB	12	47	ITLRATNTIAEALQLLRHHRIRHLPVIDEEGHLIGL	34	4118.33	9.93977	0.003513	10000	8.39022	0.101283	24.6771	0.297891
AcuB + Ap4A	12	47	ITLRATNTIAEALQLLRHHRIRHLPVIDEEGHLIGL	34	4118.33	9.83527	0.006997	0	0	0	0	0
AcuB + Ap4A	12	47	ITLRATNTIAEALQLLRHHRIRHLPVIDEEGHLIGL	34	4118.33	9.97191	0.005215	10	2.16112	0.038236	6.35624	0.112459
AcuB + Ap4A	12	47	ITLRATNTIAEALQLLRHHRIRHLPVIDEEGHLIGL	34	4118.33	9.94683	0.016059	30	2.52345	0.022977	7.42191	0.0675794
AcuB + Ap4A	12	47	ITLRATNTIAEALQLLRHHRIRHLPVIDEEGHLIGL	34	4118.33	9.95489	0.016488	100	2.97825	0.01041	8.75957	0.0306176
AcuB + Ap4A	12	47	ITLRATNTIAEALQLLRHHRIRHLPVIDEEGHLIGL	34	4118.33	9.94351	0.007441	1000	4.41237	0.051592	12.9776	0.151741
AcuB + Ap4A	12	47	ITLRATNTIAEALQLLRHHRIRHLPVIDEEGHLIGL	34	4118.33	9.94141	0.003513	10000	7.14299	0.024039	21.0088	0.0707029
AcuB/AcuC	12	47	ITLRATNTIAEALQLLRHHRIRHLPVIDEEGHLIGL	34	4118.33	9.82709	0.006487	0	0	0	0	0
AcuB/AcuC	12	47	ITLRATNTIAEALQLLRHHRIRHLPVIDEEGHLIGL	34	4118.33	9.94265	0.00291	10	2.73958	0.069207	8.0576	0.20355
AcuB/AcuC	12	47	ITLRATNTIAEALQLLRHHRIRHLPVIDEEGHLIGL	34	4118.33	9.98156	0.010312	30	3.34178	0.08359	9.82876	0.245853
AcuB/AcuC	12	47	ITLRATNTIAEALQLLRHHRIRHLPVIDEEGHLIGL	34	4118.33	9.94468	0.007389	100	4.22236	0.102046	12.4187	0.300135
AcuB/AcuC	12	47	ITLRATNTIAEALQLLRHHRIRHLPVIDEEGHLIGL	34	4118.33	9.9553	0.018559	1000	6.40484	0.078728	18.8378	0.231553
AcuB/AcuC	12	47	ITLRATNTIAEALQLLRHHRIRHLPVIDEEGHLIGL	34	4118.33	9.96029	0.005871	10000	8.87634	0.089189	26.1069	0.262321
AcuB/AcuC + Ap4A	12	47	ITLRATNTIAEALQLLRHHRIRHLPVIDEEGHLIGL	34	4118.33	9.82151	0	0	0	0	0	0
AcuB/AcuC + Ap4A	12	47	ITLRATNTIAEALQLLRHHRIRHLPVIDEEGHLIGL	34	4118.33	9.9605	0.011819	10	2.31087	0.036344	6.79667	0.106894
AcuB/AcuC + Ap4A	12	47	ITLRATNTIAEALQLLRHHRIRHLPVIDEEGHLIGL	34	4118.33	9.95828	0.004241	30	2.69721	0.02418	7.93296	0.0711176
AcuB/AcuC + Ap4A	12	47	ITLRATNTIAEALQLLRHHRIRHLPVIDEEGHLIGL	34	4118.33	9.93862	0.000985	100	3.09859	0.062247	9.1135	0.183079
AcuB/AcuC + Ap4A	12	47	ITLRATNTIAEALQLLRHHRIRHLPVIDEEGHLIGL	34	4118.33	9.93117	0.007079	1000	4.63086	0.099451	13.6202	0.292503
AcuB/AcuC + Ap4A	12	47	ITLRATNTIAEALQLLRHHRIRHLPVIDEEGHLIGL	34	4118.33	9.95172	0.017044	10000	7.34611	0.152426	21.6062	0.448312
AcuB	20	26	IAEALQL	6	756.438	9.55349	0.007362	0	0	0	0	0
AcuB	20	26	IAEALQL	6	756.438	9.59513	0.00439	10	0.003666	0.007134	0.0611	0.1189
AcuB	20	26	IAEALQL	6	756.438	9.60292	0.007428	30	0.012974	0.015297	0.216233	0.25495
AcuB	20	26	IAEALQL	6	756.438	9.5967	0.002692	100	-0.00317	0.005516	-0.0528333	0.0919333
AcuB	20	26	IAEALQL	6	756.438	9.59345	0.005209	1000	0.248276	0.026626	4.13793	0.443767
AcuB	20	26	IAEALQL	6	756.438	9.5878	0.002788	10000	1.28327	0.024218	21.3878	0.403633
AcuB + Ap4A	20	26	IAEALQL	6	756.438	9.53649	0.002334	0	0	0	0	0
AcuB + Ap4A	20	26	IAEALQL	6	756.438	9.60201	0.004129	10	0.021929	0.015812	0.365483	0.263533
AcuB + Ap4A	20	26	IAEALQL	6	756.438	9.58459	0.009577	30	0.001291	0.015694	0.0215167	0.261567
AcuB + Ap4A	20	26	IAEALQL	6	756.438	9.59558	0.00572	100	0.002456	0.011336	0.0409333	0.188933
AcuB + Ap4A	20	26	IAEALQL	6	756.438	9.58804	0.004526	1000	0.104498	0.020943	1.74163	0.34905
AcuB + Ap4A	20	26	IAEALQL	6	756.438	9.5886	0.002865	10000	0.844993	0.023443	14.0832	0.390717
AcuB/AcuC	20	26	IAEALQL	6	756.438	9.52931	0.005881	0	0	0	0	0
AcuB/AcuC	20	26	IAEALQL	6	756.438	9.58606	0.002635	10	0.08896	0.033532	1.48267	0.558867
AcuB/AcuC	20	26	IAEALQL	6	756.438	9.60642	0.00663	30	0.035737	0.040474	0.595617	0.674567
AcuB/AcuC	20	26	IAEALQL	6	756.438	9.58846	0.0085	100	0.019067	0.020677	0.317783	0.344617
AcuB/AcuC	20	26	IAEALQL	6	756.438	9.59353	0.012034	1000	0.284844	0.020914	4.7474	0.348567
AcuB/AcuC	20	26	IAEALQL	6	756.438	9.60575	0.001019	10000	1.3179	0.02731	21.965	0.455167
AcuB/AcuC + Ap4A	20	26	IAEALQL	6	756.438	9.18889	0.26617	0	0	0	0	0
AcuB/AcuC + Ap4A	20	26	IAEALQL	6	756.438	9.59874	0.006587	10	-0.012699	0.027709	-0.21165	0.461817
AcuB/AcuC + Ap4A	20	26	IAEALQL	6	756.438	9.59474	0.003336	30	-0.036106	0.053185	-0.601767	0.886417
AcuB/AcuC + Ap4A	20	26	IAEALQL	6	756.438	9.58406	0.001591	100	-0.032304	0.025027	-0.5384	0.417117
AcuB/AcuC + Ap4A	20	26	IAEALQL	6	756.438	9.57488	0.005407	1000	0.110441	0.030993	1.84068	0.51655
AcuB/AcuC + Ap4A	20	26	IAEALQL	6	756.438	9.58382	0.011193	10000	0.832784	0.029027	13.8797	0.483783
AcuB	22	26	EALQL	4	572.317	9.21724	0.004565	0	0	0	0	0
AcuB	22	26	EALQL	4	572.317	9.26087	0.003841	10	-0.03961	0.013477	-0.99025	0.336925
AcuB	22	26	EALQL	4	572.317	9.26921	0.008678	30	-0.041965	0.014003	-1.04913	0.350075
AcuB	22	26	EALQL	4	572.317	9.26439	0.001478	100	-0.050519	0.012712	-1.26297	0.3178
AcuB	22	26	EALQL	4	572.317	9.26245	0.004119	1000	0.069858	0.015553	1.74645	0.388825
AcuB	22	26	EALQL	4	572.317	9.25951	0.002401	10000	0.57197	0.019901	14.2992	0.497525
AcuB + Ap4A	22	26	EALQL	4	572.317	9.20249	0.002988	0	0	0	0	0
AcuB + Ap4A	22	26	EALQL	4	572.317	9.26677	0.002941	10	-0.009173	0.010533	-0.229325	0.263325
AcuB + Ap4A	22	26	EALQL	4	572.317	9.25654	0.006276	30	-0.031314	0.012955	-0.78285	0.323875
AcuB + Ap4A	22	26	EALQL	4	572.317	9.2636	0.00618	100	-0.048901	0.01276	-1.22253	0.319
AcuB + Ap4A	22	26	EALQL	4	572.317	9.25851	0.003977	1000	-0.024947	0.011504	-0.623675	0.2876
AcuB + Ap4A	22	26	EALQL	4	572.317	9.26092	0.002648	10000	0.306002	0.015813	7.65005	0.395325
AcuB/AcuC	22	26	EALQL	4	572.317	9.19524	0.004949	0	0	0	0	0
AcuB/AcuC	22	26	EALQL	4	572.317	9.24622	0.001609	10	-0.022661	0.018762	-0.566525	0.46905
AcuB/AcuC	22	26	EALQL	4	572.317	9.26567	0.005274	30	-0.038589	0.016708	-0.964725	0.4177
AcuB/AcuC	22	26	EALQL	4	572.317	9.25194	0.00629	100	-0.020607	0.010064	-0.515175	0.2516
AcuB/AcuC	22	26	EALQL	4	572.317	9.25632	0.008302	1000	0.115344	0.014904	2.8836	0.3726
AcuB/AcuC	22	26	EALQL	4	572.317	9.26711	0.000709	10000	0.648378	0.010647	16.2095	0.266175
AcuB/AcuC + Ap4A	22	26	EALQL	4	572.317	8.92225	0.210564	0	0	0	0	0
AcuB/AcuC + Ap4A	22	26	EALQL	4	572.317	9.2657	0.007755	10	-0.002154	0.035151	-0.05385	0.878775
AcuB/AcuC + Ap4A	22	26	EALQL	4	572.317	9.26264	0.00218	30	-0.016294	0.060901	-0.40735	1.52252
AcuB/AcuC + Ap4A	22	26	EALQL	4	572.317	9.25101	0.001539	100	-0.030626	0.03309	-0.76565	0.82725
AcuB/AcuC + Ap4A	22	26	EALQL	4	572.317	9.2448	0.0029	1000	0.044206	0.033188	1.10515	0.8297
AcuB/AcuC + Ap4A	22	26	EALQL	4	572.317	9.25135	0.010009	10000	0.351407	0.033004	8.78518	0.8251
AcuB	22	40	EALQLLRHHRIRHLPVIDE	17	2344.32	8.15986	0.003831	0	0	0	0	0
AcuB	22	40	EALQLLRHHRIRHLPVIDE	17	2344.32	8.29335	0.008768	10	0.712909	0.023673	4.19358	0.139253
AcuB	22	40	EALQLLRHHRIRHLPVIDE	17	2344.32	8.30518	0.010979	30	0.871155	0.021263	5.12444	0.125076
AcuB	22	40	EALQLLRHHRIRHLPVIDE	17	2344.32	8.29449	0.002292	100	1.21812	0.028049	7.16539	0.164994
AcuB	22	40	EALQLLRHHRIRHLPVIDE	17	2344.32	8.29944	0.006177	1000	1.53528	0.05	9.03104	0.294118
AcuB	22	40	EALQLLRHHRIRHLPVIDE	17	2344.32	8.29214	0.001707	10000	2.13113	0.058022	12.536	0.341306
AcuB + Ap4A	22	40	EALQLLRHHRIRHLPVIDE	17	2344.32	8.15039	0.004475	0	0	0	0	0
AcuB + Ap4A	22	40	EALQLLRHHRIRHLPVIDE	17	2344.32	8.30237	0.006003	10	0.492778	0.011255	2.89869	0.0662059
AcuB + Ap4A	22	40	EALQLLRHHRIRHLPVIDE	17	2344.32	8.30011	0.002435	30	0.501405	0.022161	2.94944	0.130359
AcuB + Ap4A	22	40	EALQLLRHHRIRHLPVIDE	17	2344.32	8.29987	0.009864	100	0.532948	0.022577	3.13499	0.132806
AcuB + Ap4A	22	40	EALQLLRHHRIRHLPVIDE	17	2344.32	8.29283	0.004416	1000	0.760481	0.027781	4.47342	0.163418
AcuB + Ap4A	22	40	EALQLLRHHRIRHLPVIDE	17	2344.32	8.29123	0.00103	10000	1.71316	0.030589	10.0774	0.179935
AcuB/AcuC	22	40	EALQLLRHHRIRHLPVIDE	17	2344.32	8.17379	0.004857	0	0	0	0	0
AcuB/AcuC	22	40	EALQLLRHHRIRHLPVIDE	17	2344.32	8.2922	0.007002	10	0.736275	0.013032	4.33103	0.0766588
AcuB/AcuC	22	40	EALQLLRHHRIRHLPVIDE	17	2344.32	8.31754	0.007975	30	1.00926	0.032013	5.93682	0.188312
AcuB/AcuC	22	40	EALQLLRHHRIRHLPVIDE	17	2344.32	8.29438	0.005672	100	1.34152	0.01861	7.89128	0.109471
AcuB/AcuC	22	40	EALQLLRHHRIRHLPVIDE	17	2344.32	8.30498	0.00473	1000	1.66982	0.021672	9.82245	0.127482
AcuB/AcuC	22	40	EALQLLRHHRIRHLPVIDE	17	2344.32	8.3113	0.005349	10000	2.35229	0.022665	13.837	0.133324
AcuB/AcuC + Ap4A	22	40	EALQLLRHHRIRHLPVIDE	17	2344.32	8.09704	0.064552	0	0	0	0	0
AcuB/AcuC + Ap4A	22	40	EALQLLRHHRIRHLPVIDE	17	2344.32	8.32418	0.005748	10	0.441776	0.02024	2.59868	0.119059
AcuB/AcuC + Ap4A	22	40	EALQLLRHHRIRHLPVIDE	17	2344.32	8.3143	0.002233	30	0.441796	0.016465	2.5988	0.0968529
AcuB/AcuC + Ap4A	22	40	EALQLLRHHRIRHLPVIDE	17	2344.32	8.28698	0.003399	100	0.473003	0.028454	2.78237	0.167376
AcuB/AcuC + Ap4A	22	40	EALQLLRHHRIRHLPVIDE	17	2344.32	8.28209	0.004879	1000	0.734874	0.020436	4.32279	0.120212
AcuB/AcuC + Ap4A	22	40	EALQLLRHHRIRHLPVIDE	17	2344.32	8.29332	0.012501	10000	1.6006	0.052479	9.41528	0.3087
AcuB	23	40	ALQLLRHHRIRHLPVIDE	16	2215.28	8.04545	0.006291	0	0	0	0	0
AcuB	23	40	ALQLLRHHRIRHLPVIDE	16	2215.28	8.17929	0.008809	10	0.580671	0.026019	3.62919	0.162619
AcuB	23	40	ALQLLRHHRIRHLPVIDE	16	2215.28	8.18882	0.010539	30	0.738845	0.025106	4.61778	0.156913
AcuB	23	40	ALQLLRHHRIRHLPVIDE	16	2215.28	8.17779	0.001908	100	1.00717	0.022106	6.29481	0.138162
AcuB	23	40	ALQLLRHHRIRHLPVIDE	16	2215.28	8.18458	0.00473	1000	1.29158	0.022748	8.07235	0.142175
AcuB	23	40	ALQLLRHHRIRHLPVIDE	16	2215.28	8.17266	0.001077	10000	1.85237	0.055387	11.5773	0.346169
AcuB + Ap4A	23	40	ALQLLRHHRIRHLPVIDE	16	2215.28	8.02928	0.004139	0	0	0	0	0
AcuB + Ap4A	23	40	ALQLLRHHRIRHLPVIDE	16	2215.28	8.18824	0.005735	10	0.367301	0.01825	2.29563	0.114062
AcuB + Ap4A	23	40	ALQLLRHHRIRHLPVIDE	16	2215.28	8.1845	0.002568	30	0.336247	0.019204	2.10154	0.120025
AcuB + Ap4A	23	40	ALQLLRHHRIRHLPVIDE	16	2215.28	8.18396	0.010673	100	0.303397	0.01168	1.89623	0.073
AcuB + Ap4A	23	40	ALQLLRHHRIRHLPVIDE	16	2215.28	8.17487	0.006352	1000	0.481226	0.023678	3.00766	0.147987
AcuB + Ap4A	23	40	ALQLLRHHRIRHLPVIDE	16	2215.28	8.1711	0.001332	10000	1.40013	0.043723	8.75081	0.273269
AcuB/AcuC	23	40	ALQLLRHHRIRHLPVIDE	16	2215.28	8.05044	0.005552	0	0	0	0	0
AcuB/AcuC	23	40	ALQLLRHHRIRHLPVIDE	16	2215.28	8.16912	0.007235	10	0.569241	0.031107	3.55776	0.194419
AcuB/AcuC	23	40	ALQLLRHHRIRHLPVIDE	16	2215.28	8.19496	0.008701	30	0.798882	0.015232	4.99301	0.0952
AcuB/AcuC	23	40	ALQLLRHHRIRHLPVIDE	16	2215.28	8.16983	0.004589	100	1.04528	0.012538	6.533	0.0783625
AcuB/AcuC	23	40	ALQLLRHHRIRHLPVIDE	16	2215.28	8.18324	0.003758	1000	1.32947	0.010226	8.30916	0.0639125
AcuB/AcuC	23	40	ALQLLRHHRIRHLPVIDE	16	2215.28	8.18679	0.006977	10000	1.87006	0.024848	11.6878	0.1553
AcuB/AcuC + Ap4A	23	40	ALQLLRHHRIRHLPVIDE	16	2215.28	7.99053	0.054192	0	0	0	0	0
AcuB/AcuC + Ap4A	23	40	ALQLLRHHRIRHLPVIDE	16	2215.28	8.21043	0.005034	10	0.371581	0.02362	2.32238	0.147625
AcuB/AcuC + Ap4A	23	40	ALQLLRHHRIRHLPVIDE	16	2215.28	8.19648	0.005151	30	0.374857	0.016632	2.34286	0.10395
AcuB/AcuC + Ap4A	23	40	ALQLLRHHRIRHLPVIDE	16	2215.28	8.17193	0.006203	100	0.371867	0.015345	2.32417	0.0959062
AcuB/AcuC + Ap4A	23	40	ALQLLRHHRIRHLPVIDE	16	2215.28	8.16201	0.005264	1000	0.570917	0.024764	3.56823	0.154775
AcuB/AcuC + Ap4A	23	40	ALQLLRHHRIRHLPVIDE	16	2215.28	8.17557	0.013437	10000	1.27249	0.073182	7.95303	0.457388
AcuB	23	44	ALQLLRHHRIRHLPVIDEEGHL	20	2651.49	8.13867	0.003348	0	0	0	0	0
AcuB	23	44	ALQLLRHHRIRHLPVIDEEGHL	20	2651.49	8.28848	0.008405	10	1.64219	0.035175	8.21092	0.175875
AcuB	23	44	ALQLLRHHRIRHLPVIDEEGHL	20	2651.49	8.29978	0.011675	30	2.05983	0.031109	10.2991	0.155545
AcuB	23	44	ALQLLRHHRIRHLPVIDEEGHL	20	2651.49	8.28726	0.002379	100	2.68909	0.031781	13.4454	0.158905
AcuB	23	44	ALQLLRHHRIRHLPVIDEEGHL	20	2651.49	8.29336	0.005135	1000	3.20621	0.022854	16.031	0.11427
AcuB	23	44	ALQLLRHHRIRHLPVIDEEGHL	20	2651.49	8.28583	0.000489	10000	3.6573	0.026408	18.2865	0.13204
AcuB + Ap4A	23	44	ALQLLRHHRIRHLPVIDEEGHL	20	2651.49	8.12703	0.004387	0	0	0	0	0
AcuB + Ap4A	23	44	ALQLLRHHRIRHLPVIDEEGHL	20	2651.49	8.29709	0.005036	10	1.37053	0.024474	6.85264	0.12237
AcuB + Ap4A	23	44	ALQLLRHHRIRHLPVIDEEGHL	20	2651.49	8.29323	0.002144	30	1.63315	0.018049	8.16575	0.090245
AcuB + Ap4A	23	44	ALQLLRHHRIRHLPVIDEEGHL	20	2651.49	8.29569	0.012355	100	1.93084	0.028681	9.65418	0.143405
AcuB + Ap4A	23	44	ALQLLRHHRIRHLPVIDEEGHL	20	2651.49	8.28694	0.00479	1000	2.46287	0.021292	12.3144	0.10646
AcuB + Ap4A	23	44	ALQLLRHHRIRHLPVIDEEGHL	20	2651.49	8.28571	0.000944	10000	3.20018	0.035404	16.0009	0.17702
AcuB/AcuC	23	44	ALQLLRHHRIRHLPVIDEEGHL	20	2651.49	8.14925	0.005794	0	0	0	0	0
AcuB/AcuC	23	44	ALQLLRHHRIRHLPVIDEEGHL	20	2651.49	8.29178	0.0076	10	1.70316	0.029389	8.51581	0.146945
AcuB/AcuC	23	44	ALQLLRHHRIRHLPVIDEEGHL	20	2651.49	8.3177	0.008159	30	2.1923	0.037786	10.9615	0.18893
AcuB/AcuC	23	44	ALQLLRHHRIRHLPVIDEEGHL	20	2651.49	8.2922	0.005405	100	2.72612	0.026385	13.6306	0.131925
AcuB/AcuC	23	44	ALQLLRHHRIRHLPVIDEEGHL	20	2651.49	8.30346	0.004241	1000	3.16806	0.018071	15.8403	0.090355
AcuB/AcuC	23	44	ALQLLRHHRIRHLPVIDEEGHL	20	2651.49	8.30715	0.007082	10000	3.66219	0.023951	18.311	0.119755
AcuB/AcuC + Ap4A	23	44	ALQLLRHHRIRHLPVIDEEGHL	20	2651.49	8.07246	0.063	0	0	0	0	0
AcuB/AcuC + Ap4A	23	44	ALQLLRHHRIRHLPVIDEEGHL	20	2651.49	8.32586	0.004925	10	1.40297	0.01096	7.01483	0.0548
AcuB/AcuC + Ap4A	23	44	ALQLLRHHRIRHLPVIDEEGHL	20	2651.49	8.31375	0.003241	30	1.68062	0.05919	8.40311	0.29595
AcuB/AcuC + Ap4A	23	44	ALQLLRHHRIRHLPVIDEEGHL	20	2651.49	8.28828	0.003517	100	1.99216	0.007133	9.9608	0.035665
AcuB/AcuC + Ap4A	23	44	ALQLLRHHRIRHLPVIDEEGHL	20	2651.49	8.27924	0.005334	1000	2.36955	0.029709	11.8477	0.148545
AcuB/AcuC + Ap4A	23	44	ALQLLRHHRIRHLPVIDEEGHL	20	2651.49	8.2911	0.012574	10000	3.04677	0.089364	15.2338	0.44682
AcuB	23	46	ALQLLRHHRIRHLPVIDEEGHLIG	22	2821.59	8.31811	0.004741	0	0	0	0	0
AcuB	23	46	ALQLLRHHRIRHLPVIDEEGHLIG	22	2821.59	8.45972	0.008329	10	1.81796	0.027429	8.26346	0.124677
AcuB	23	46	ALQLLRHHRIRHLPVIDEEGHLIG	22	2821.59	8.46908	0.01136	30	2.30687	0.033974	10.4858	0.154427
AcuB	23	46	ALQLLRHHRIRHLPVIDEEGHLIG	22	2821.59	8.45658	0.00159	100	2.88324	0.021245	13.1056	0.0965682
AcuB	23	46	ALQLLRHHRIRHLPVIDEEGHLIG	22	2821.59	8.46202	0.005628	1000	3.4115	0.016206	15.5068	0.0736636
AcuB	23	46	ALQLLRHHRIRHLPVIDEEGHLIG	22	2821.59	8.45336	0.000641	10000	3.90746	0.041493	17.7612	0.188605
AcuB + Ap4A	23	46	ALQLLRHHRIRHLPVIDEEGHLIG	22	2821.59	8.30766	0.005628	0	0	0	0	0
AcuB + Ap4A	23	46	ALQLLRHHRIRHLPVIDEEGHLIG	22	2821.59	8.46946	0.005507	10	1.56699	0.011507	7.12266	0.0523045
AcuB + Ap4A	23	46	ALQLLRHHRIRHLPVIDEEGHLIG	22	2821.59	8.46168	0.003494	30	1.86618	0.033135	8.48264	0.150614
AcuB + Ap4A	23	46	ALQLLRHHRIRHLPVIDEEGHLIG	22	2821.59	8.46399	0.012065	100	2.2561	0.022885	10.255	0.104023
AcuB + Ap4A	23	46	ALQLLRHHRIRHLPVIDEEGHLIG	22	2821.59	8.45409	0.005592	1000	2.67382	0.012288	12.1537	0.0558545
AcuB + Ap4A	23	46	ALQLLRHHRIRHLPVIDEEGHLIG	22	2821.59	8.45349	0.002076	10000	3.40459	0.043737	15.4754	0.198805
AcuB/AcuC	23	46	ALQLLRHHRIRHLPVIDEEGHLIG	22	2821.59	8.31073	0.005419	0	0	0	0	0
AcuB/AcuC	23	46	ALQLLRHHRIRHLPVIDEEGHLIG	22	2821.59	8.45876	0.005964	10	1.97113	0.028607	8.95968	0.130032
AcuB/AcuC	23	46	ALQLLRHHRIRHLPVIDEEGHLIG	22	2821.59	8.48605	0.007873	30	2.48774	0.030652	11.3079	0.139327
AcuB/AcuC	23	46	ALQLLRHHRIRHLPVIDEEGHLIG	22	2821.59	8.46051	0.006256	100	3.05971	0.021015	13.9078	0.0955227
AcuB/AcuC	23	46	ALQLLRHHRIRHLPVIDEEGHLIG	22	2821.59	8.47282	0.00471	1000	3.44531	0.02983	15.6605	0.135591
AcuB/AcuC	23	46	ALQLLRHHRIRHLPVIDEEGHLIG	22	2821.59	8.47855	0.007271	10000	3.99963	0.031963	18.1802	0.145286
AcuB/AcuC + Ap4A	23	46	ALQLLRHHRIRHLPVIDEEGHLIG	22	2821.59	8.20916	0.079834	0	0	0	0	0
AcuB/AcuC + Ap4A	23	46	ALQLLRHHRIRHLPVIDEEGHLIG	22	2821.59	8.49154	0.004498	10	1.6604	0.021466	7.54727	0.0975727
AcuB/AcuC + Ap4A	23	46	ALQLLRHHRIRHLPVIDEEGHLIG	22	2821.59	8.47959	0.001918	30	1.98197	0.054716	9.00895	0.248709
AcuB/AcuC + Ap4A	23	46	ALQLLRHHRIRHLPVIDEEGHLIG	22	2821.59	8.45562	0.000985	100	2.33069	0.020957	10.5941	0.0952591
AcuB/AcuC + Ap4A	23	46	ALQLLRHHRIRHLPVIDEEGHLIG	22	2821.59	8.44879	0.004618	1000	2.66017	0.021262	12.0917	0.0966455
AcuB/AcuC + Ap4A	23	46	ALQLLRHHRIRHLPVIDEEGHLIG	22	2821.59	8.46271	0.013316	10000	3.32338	0.078	15.1063	0.354545
AcuB	23	47	ALQLLRHHRIRHLPVIDEEGHLIGL	23	2934.68	8.89783	0.004792	0	0	0	0	0
AcuB	23	47	ALQLLRHHRIRHLPVIDEEGHLIGL	23	2934.68	9.03275	0.009853	10	1.77959	0.050343	7.73735	0.218883
AcuB	23	47	ALQLLRHHRIRHLPVIDEEGHLIGL	23	2934.68	9.04414	0.011166	30	2.20327	0.03487	9.57941	0.151609
AcuB	23	47	ALQLLRHHRIRHLPVIDEEGHLIGL	23	2934.68	9.03072	0.002072	100	2.85874	0.039508	12.4293	0.171774
AcuB	23	47	ALQLLRHHRIRHLPVIDEEGHLIGL	23	2934.68	9.03638	0.0067	1000	3.6616	0.025556	15.92	0.111113
AcuB	23	47	ALQLLRHHRIRHLPVIDEEGHLIGL	23	2934.68	9.02892	0.003954	10000	4.41803	0.027363	19.2088	0.11897
AcuB + Ap4A	23	47	ALQLLRHHRIRHLPVIDEEGHLIGL	23	2934.68	8.88404	0.004626	0	0	0	0	0
AcuB + Ap4A	23	47	ALQLLRHHRIRHLPVIDEEGHLIGL	23	2934.68	9.04192	0.007056	10	1.4967	0.030842	6.5074	0.134096
AcuB + Ap4A	23	47	ALQLLRHHRIRHLPVIDEEGHLIGL	23	2934.68	9.02893	0.006697	30	1.8197	0.037014	7.91175	0.16093
AcuB + Ap4A	23	47	ALQLLRHHRIRHLPVIDEEGHLIGL	23	2934.68	9.03837	0.014442	100	2.17389	0.030838	9.4517	0.134078
AcuB + Ap4A	23	47	ALQLLRHHRIRHLPVIDEEGHLIGL	23	2934.68	9.0268	0.007588	1000	2.66911	0.038641	11.6048	0.168004
AcuB + Ap4A	23	47	ALQLLRHHRIRHLPVIDEEGHLIGL	23	2934.68	9.02997	0.00378	10000	3.45389	0.05419	15.0169	0.235609
AcuB/AcuC	23	47	ALQLLRHHRIRHLPVIDEEGHLIGL	23	2934.68	8.89975	0.00559	0	0	0	0	0
AcuB/AcuC	23	47	ALQLLRHHRIRHLPVIDEEGHLIGL	23	2934.68	9.02335	0.001667	10	1.88804	0.026149	8.20886	0.113691
AcuB/AcuC	23	47	ALQLLRHHRIRHLPVIDEEGHLIGL	23	2934.68	9.05657	0.009965	30	2.47782	0.051723	10.7731	0.224883
AcuB/AcuC	23	47	ALQLLRHHRIRHLPVIDEEGHLIGL	23	2934.68	9.02858	0.007253	100	3.10035	0.046327	13.4798	0.201422
AcuB/AcuC	23	47	ALQLLRHHRIRHLPVIDEEGHLIGL	23	2934.68	9.03805	0.008312	1000	3.83082	0.045461	16.6557	0.197657
AcuB/AcuC	23	47	ALQLLRHHRIRHLPVIDEEGHLIGL	23	2934.68	9.0426	0.006386	10000	4.67498	0.044665	20.326	0.194196
AcuB/AcuC + Ap4A	23	47	ALQLLRHHRIRHLPVIDEEGHLIGL	23	2934.68	8.71172	0.166022	0	0	0	0	0
AcuB/AcuC + Ap4A	23	47	ALQLLRHHRIRHLPVIDEEGHLIGL	23	2934.68	9.04559	0.007576	10	1.6319	0.021352	7.09521	0.0928348
AcuB/AcuC + Ap4A	23	47	ALQLLRHHRIRHLPVIDEEGHLIGL	23	2934.68	9.02993	0.004657	30	2.05305	0.074163	8.92631	0.322448
AcuB/AcuC + Ap4A	23	47	ALQLLRHHRIRHLPVIDEEGHLIGL	23	2934.68	9.02953	0.002355	100	2.28477	0.016226	9.93378	0.0705478
AcuB/AcuC + Ap4A	23	47	ALQLLRHHRIRHLPVIDEEGHLIGL	23	2934.68	9.016	0.005122	1000	2.72015	0.147378	11.8267	0.640774
AcuB/AcuC + Ap4A	23	47	ALQLLRHHRIRHLPVIDEEGHLIGL	23	2934.68	9.0312	0.014598	10000	3.48071	0.132639	15.1335	0.576691
AcuB	24	40	LQLLRHHRIRHLPVIDE	15	2144.24	7.90052	0.003597	0	0	0	0	0
AcuB	24	40	LQLLRHHRIRHLPVIDE	15	2144.24	8.05098	0.007187	10	0.604825	0.02559	4.03217	0.1706
AcuB	24	40	LQLLRHHRIRHLPVIDE	15	2144.24	8.05777	0.008566	30	0.75615	0.021268	5.041	0.141787
AcuB	24	40	LQLLRHHRIRHLPVIDE	15	2144.24	8.04881	0.000839	100	1.05591	0.028918	7.03937	0.192787
AcuB	24	40	LQLLRHHRIRHLPVIDE	15	2144.24	8.05522	0.00439	1000	1.27532	0.017937	8.50214	0.11958
AcuB	24	40	LQLLRHHRIRHLPVIDE	15	2144.24	8.04677	0.000438	10000	1.51658	0.018355	10.1105	0.122367
AcuB + Ap4A	24	40	LQLLRHHRIRHLPVIDE	15	2144.24	7.88972	0.006207	0	0	0	0	0
AcuB + Ap4A	24	40	LQLLRHHRIRHLPVIDE	15	2144.24	8.0582	0.004546	10	0.362561	0.003754	2.41707	0.0250267
AcuB + Ap4A	24	40	LQLLRHHRIRHLPVIDE	15	2144.24	8.05564	0.001269	30	0.39069	0.011806	2.6046	0.0787067
AcuB + Ap4A	24	40	LQLLRHHRIRHLPVIDE	15	2144.24	8.05451	0.008968	100	0.388726	0.015197	2.59151	0.101313
AcuB + Ap4A	24	40	LQLLRHHRIRHLPVIDE	15	2144.24	8.04663	0.004388	1000	0.578759	0.013936	3.85839	0.0929067
AcuB + Ap4A	24	40	LQLLRHHRIRHLPVIDE	15	2144.24	8.04627	0.001565	10000	1.13166	0.025326	7.54442	0.16884
AcuB/AcuC	24	40	LQLLRHHRIRHLPVIDE	15	2144.24	7.93443	0.005561	0	0	0	0	0
AcuB/AcuC	24	40	LQLLRHHRIRHLPVIDE	15	2144.24	8.06417	0.006588	10	0.60727	0.025836	4.04847	0.17224
AcuB/AcuC	24	40	LQLLRHHRIRHLPVIDE	15	2144.24	8.07957	0.00749	30	0.811934	0.022431	5.41289	0.14954
AcuB/AcuC	24	40	LQLLRHHRIRHLPVIDE	15	2144.24	8.06008	0.003581	100	1.06121	0.021532	7.07475	0.143547
AcuB/AcuC	24	40	LQLLRHHRIRHLPVIDE	15	2144.24	8.07037	0.003202	1000	1.22725	0.0117	8.18169	0.078
AcuB/AcuC	24	40	LQLLRHHRIRHLPVIDE	15	2144.24	8.072	0.009274	10000	1.51221	0.012368	10.0814	0.0824533
AcuB/AcuC + Ap4A	24	40	LQLLRHHRIRHLPVIDE	15	2144.24	7.89206	0.041263	0	0	0	0	0
AcuB/AcuC + Ap4A	24	40	LQLLRHHRIRHLPVIDE	15	2144.24	8.09596	0.00586	10	0.366107	0.018036	2.44071	0.12024
AcuB/AcuC + Ap4A	24	40	LQLLRHHRIRHLPVIDE	15	2144.24	8.07886	0.006438	30	0.366472	0.020721	2.44315	0.13814
AcuB/AcuC + Ap4A	24	40	LQLLRHHRIRHLPVIDE	15	2144.24	8.05726	0.006229	100	0.392808	0.016018	2.61872	0.106787
AcuB/AcuC + Ap4A	24	40	LQLLRHHRIRHLPVIDE	15	2144.24	8.04782	0.004066	1000	0.528688	0.019315	3.52459	0.128767
AcuB/AcuC + Ap4A	24	40	LQLLRHHRIRHLPVIDE	15	2144.24	8.05665	0.008736	10000	1.05168	0.052887	7.01119	0.35258
AcuB	26	40	LLRHHRIRHLPVIDE	13	1903.1	7.36612	0.003608	0	0	0	0	0
AcuB	26	40	LLRHHRIRHLPVIDE	13	1903.1	7.5477	0.010955	10	0.725974	0.044342	5.58442	0.341092
AcuB	26	40	LLRHHRIRHLPVIDE	13	1903.1	7.55801	0.012397	30	0.901112	0.028775	6.93163	0.221346
AcuB	26	40	LLRHHRIRHLPVIDE	13	1903.1	7.55153	0.002837	100	1.12731	0.047913	8.67163	0.368562
AcuB	26	40	LLRHHRIRHLPVIDE	13	1903.1	7.56295	0.004399	1000	1.27966	0.030575	9.84352	0.235192
AcuB	26	40	LLRHHRIRHLPVIDE	13	1903.1	7.55355	9.44795e-05	10000	1.33245	0.029713	10.2496	0.228562
AcuB + Ap4A	26	40	LLRHHRIRHLPVIDE	13	1903.1	7.35265	0.008787	0	0	0	0	0
AcuB + Ap4A	26	40	LLRHHRIRHLPVIDE	13	1903.1	7.55425	0.006588	10	0.51826	0.014363	3.98662	0.110485
AcuB + Ap4A	26	40	LLRHHRIRHLPVIDE	13	1903.1	7.55927	0.004404	30	0.488567	0.021857	3.75821	0.168131
AcuB + Ap4A	26	40	LLRHHRIRHLPVIDE	13	1903.1	7.56367	0.013527	100	0.531599	0.015101	4.08922	0.116162
AcuB + Ap4A	26	40	LLRHHRIRHLPVIDE	13	1903.1	7.55146	0.006577	1000	0.716207	0.013095	5.50928	0.100731
AcuB + Ap4A	26	40	LLRHHRIRHLPVIDE	13	1903.1	7.5521	0.00075	10000	1.22136	0.034129	9.39507	0.262531
AcuB/AcuC	26	40	LLRHHRIRHLPVIDE	13	1903.1	7.37367	0.006597	0	0	0	0	0
AcuB/AcuC	26	40	LLRHHRIRHLPVIDE	13	1903.1	7.53462	0.009864	10	0.679333	0.020591	5.22564	0.158392
AcuB/AcuC	26	40	LLRHHRIRHLPVIDE	13	1903.1	7.55959	0.00972	30	0.884535	0.020456	6.80412	0.157354
AcuB/AcuC	26	40	LLRHHRIRHLPVIDE	13	1903.1	7.53487	0.003657	100	1.08123	0.013651	8.31717	0.105008
AcuB/AcuC	26	40	LLRHHRIRHLPVIDE	13	1903.1	7.54027	0.004496	1000	1.17718	0.018014	9.0552	0.138569
AcuB/AcuC	26	40	LLRHHRIRHLPVIDE	13	1903.1	7.54595	0.00605	10000	1.18571	0.013088	9.12087	0.100677
AcuB/AcuC + Ap4A	26	40	LLRHHRIRHLPVIDE	13	1903.1	7.39003	0.0208	0	0	0	0	0
AcuB/AcuC + Ap4A	26	40	LLRHHRIRHLPVIDE	13	1903.1	7.57259	0.004276	10	0.460887	0.018827	3.54528	0.144823
AcuB/AcuC + Ap4A	26	40	LLRHHRIRHLPVIDE	13	1903.1	7.55923	0.007546	30	0.462548	0.017705	3.55806	0.136192
AcuB/AcuC + Ap4A	26	40	LLRHHRIRHLPVIDE	13	1903.1	7.54208	0.007566	100	0.474856	0.026495	3.65274	0.203808
AcuB/AcuC + Ap4A	26	40	LLRHHRIRHLPVIDE	13	1903.1	7.5119	0.006567	1000	0.597099	0.017464	4.59307	0.134338
AcuB/AcuC + Ap4A	26	40	LLRHHRIRHLPVIDE	13	1903.1	7.52934	0.018078	10000	0.99407	0.042134	7.64669	0.324108
AcuB	27	40	LRHHRIRHLPVIDE	12	1790.02	7.24897	0.002185	0	0	0	0	0
AcuB	27	40	LRHHRIRHLPVIDE	12	1790.02	7.43681	0.011685	10	0.554136	0.03666	4.6178	0.3055
AcuB	27	40	LRHHRIRHLPVIDE	12	1790.02	7.44644	0.012055	30	0.655532	0.035498	5.46277	0.295817
AcuB	27	40	LRHHRIRHLPVIDE	12	1790.02	7.43842	0.003601	100	0.77735	0.03301	6.47792	0.275083
AcuB	27	40	LRHHRIRHLPVIDE	12	1790.02	7.45094	0.005742	1000	0.845567	0.033445	7.04639	0.278708
AcuB	27	40	LRHHRIRHLPVIDE	12	1790.02	7.44015	0.000394	10000	0.877977	0.036445	7.31648	0.303708
AcuB + Ap4A	27	40	LRHHRIRHLPVIDE	12	1790.02	7.23724	0.007738	0	0	0	0	0
AcuB + Ap4A	27	40	LRHHRIRHLPVIDE	12	1790.02	7.44448	0.005886	10	0.309889	0.019952	2.58241	0.166267
AcuB + Ap4A	27	40	LRHHRIRHLPVIDE	12	1790.02	7.44757	0.003486	30	0.307324	0.022669	2.56103	0.188908
AcuB + Ap4A	27	40	LRHHRIRHLPVIDE	12	1790.02	7.45084	0.014377	100	0.321113	0.039198	2.67594	0.32665
AcuB + Ap4A	27	40	LRHHRIRHLPVIDE	12	1790.02	7.4371	0.006341	1000	0.40882	0.019882	3.40683	0.165683
AcuB + Ap4A	27	40	LRHHRIRHLPVIDE	12	1790.02	7.43531	0.001399	10000	0.717383	0.034779	5.97819	0.289825
AcuB/AcuC	27	40	LRHHRIRHLPVIDE	12	1790.02	7.2753	0.011676	0	0	0	0	0
AcuB/AcuC	27	40	LRHHRIRHLPVIDE	12	1790.02	7.43551	0.010781	10	0.388114	0.023751	3.23428	0.197925
AcuB/AcuC	27	40	LRHHRIRHLPVIDE	12	1790.02	7.4634	0.011158	30	0.512998	0.02238	4.27498	0.1865
AcuB/AcuC	27	40	LRHHRIRHLPVIDE	12	1790.02	7.43665	0.003843	100	0.59743	0.016526	4.97858	0.137717
AcuB/AcuC	27	40	LRHHRIRHLPVIDE	12	1790.02	7.44261	0.005135	1000	0.657509	0.013806	5.47924	0.11505
AcuB/AcuC	27	40	LRHHRIRHLPVIDE	12	1790.02	7.44675	0.007812	10000	0.682562	0.017453	5.68802	0.145442
AcuB/AcuC + Ap4A	27	40	LRHHRIRHLPVIDE	12	1790.02	7.28608	0.014103	0	0	0	0	0
AcuB/AcuC + Ap4A	27	40	LRHHRIRHLPVIDE	12	1790.02	7.4737	0.003623	10	0.267987	0.033309	2.23323	0.277575
AcuB/AcuC + Ap4A	27	40	LRHHRIRHLPVIDE	12	1790.02	7.45805	0.007567	30	0.310949	0.032327	2.59124	0.269392
AcuB/AcuC + Ap4A	27	40	LRHHRIRHLPVIDE	12	1790.02	7.44559	0.006276	100	0.231063	0.016809	1.92552	0.140075
AcuB/AcuC + Ap4A	27	40	LRHHRIRHLPVIDE	12	1790.02	7.41519	0.005229	1000	0.349304	0.020294	2.91087	0.169117
AcuB/AcuC + Ap4A	27	40	LRHHRIRHLPVIDE	12	1790.02	7.43217	0.018695	10000	0.584402	0.045323	4.87002	0.377692
AcuB	27	47	LRHHRIRHLPVIDEEGHLIGL	19	2509.41	8.63002	0.003673	0	0	0	0	0
AcuB	27	47	LRHHRIRHLPVIDEEGHLIGL	19	2509.41	8.80039	0.010877	10	1.85239	0.013277	9.74944	0.0698789
AcuB	27	47	LRHHRIRHLPVIDEEGHLIGL	19	2509.41	8.81275	0.010344	30	2.26122	0.01758	11.9011	0.0925263
AcuB	27	47	LRHHRIRHLPVIDEEGHLIGL	19	2509.41	8.79649	0.002516	100	2.77121	0.014483	14.5853	0.0762263
AcuB	27	47	LRHHRIRHLPVIDEEGHLIGL	19	2509.41	8.80373	0.007655	1000	3.31219	0.041158	17.4326	0.216621
AcuB	27	47	LRHHRIRHLPVIDEEGHLIGL	19	2509.41	8.79083	0.001792	10000	3.66248	0.016541	19.2762	0.0870579
AcuB + Ap4A	27	47	LRHHRIRHLPVIDEEGHLIGL	19	2509.41	8.6192	0.00546	0	0	0	0	0
AcuB + Ap4A	27	47	LRHHRIRHLPVIDEEGHLIGL	19	2509.41	8.81008	0.005578	10	1.63437	0.029075	8.60195	0.153026
AcuB + Ap4A	27	47	LRHHRIRHLPVIDEEGHLIGL	19	2509.41	8.79735	0.007348	30	1.9412	0.035771	10.2169	0.188268
AcuB + Ap4A	27	47	LRHHRIRHLPVIDEEGHLIGL	19	2509.41	8.80391	0.017238	100	2.29823	0.061709	12.0959	0.324784
AcuB + Ap4A	27	47	LRHHRIRHLPVIDEEGHLIGL	19	2509.41	8.7922	0.008452	1000	2.64727	0.033628	13.933	0.176989
AcuB + Ap4A	27	47	LRHHRIRHLPVIDEEGHLIGL	19	2509.41	8.7886	0.00084	10000	3.10275	0.072337	16.3303	0.380721
AcuB/AcuC	27	47	LRHHRIRHLPVIDEEGHLIGL	19	2509.41	8.65395	0.004359	0	0	0	0	0
AcuB/AcuC	27	47	LRHHRIRHLPVIDEEGHLIGL	19	2509.41	8.80378	0.00422	10	1.95083	0.025096	10.2675	0.132084
AcuB/AcuC	27	47	LRHHRIRHLPVIDEEGHLIGL	19	2509.41	8.83445	0.009857	30	2.43857	0.024335	12.8346	0.128079
AcuB/AcuC	27	47	LRHHRIRHLPVIDEEGHLIGL	19	2509.41	8.80593	0.007076	100	2.8915	0.018225	15.2184	0.0959211
AcuB/AcuC	27	47	LRHHRIRHLPVIDEEGHLIGL	19	2509.41	8.81786	0.007003	1000	3.41689	0.015518	17.9836	0.0816737
AcuB/AcuC	27	47	LRHHRIRHLPVIDEEGHLIGL	19	2509.41	8.82331	0.007021	10000	3.6848	0.011407	19.3937	0.0600368
AcuB/AcuC + Ap4A	27	47	LRHHRIRHLPVIDEEGHLIGL	19	2509.41	8.49307	0.131246	0	0	0	0	0
AcuB/AcuC + Ap4A	27	47	LRHHRIRHLPVIDEEGHLIGL	19	2509.41	8.83042	0.007002	10	1.68034	0.015122	8.84388	0.0795895
AcuB/AcuC + Ap4A	27	47	LRHHRIRHLPVIDEEGHLIGL	19	2509.41	8.80874	0.002501	30	1.99066	0.039814	10.4771	0.209547
AcuB/AcuC + Ap4A	27	47	LRHHRIRHLPVIDEEGHLIGL	19	2509.41	8.80763	0.003066	100	2.32437	0.026048	12.2335	0.137095
AcuB/AcuC + Ap4A	27	47	LRHHRIRHLPVIDEEGHLIGL	19	2509.41	8.79348	0.006173	1000	2.54954	0.03628	13.4186	0.190947
AcuB/AcuC + Ap4A	27	47	LRHHRIRHLPVIDEEGHLIGL	19	2509.41	8.80897	0.012202	10000	2.94289	0.070853	15.4889	0.372911
AcuB	41	46	EGHLIG	5	624.323	7.40129	0.001106	0	0	0	0	0
AcuB	41	46	EGHLIG	5	624.323	7.5037	0.007064	10	0.069836	0.010871	1.39672	0.21742
AcuB	41	46	EGHLIG	5	624.323	7.51235	0.011389	30	0.111441	0.008419	2.22882	0.16838
AcuB	41	46	EGHLIG	5	624.323	7.50749	0.001411	100	0.303799	0.013114	6.07598	0.26228
AcuB	41	46	EGHLIG	5	624.323	7.5198	0.003084	1000	0.471834	0.010437	9.43668	0.20874
AcuB	41	46	EGHLIG	5	624.323	7.51305	0.000999	10000	0.475053	0.013361	9.50106	0.26722
AcuB + Ap4A	41	46	EGHLIG	5	624.323	7.38894	0.004675	0	0	0	0	0
AcuB + Ap4A	41	46	EGHLIG	5	624.323	7.50855	0.004203	10	0.035753	0.014622	0.71506	0.29244
AcuB + Ap4A	41	46	EGHLIG	5	624.323	7.51215	0.001831	30	0.090033	0.013457	1.80066	0.26914
AcuB + Ap4A	41	46	EGHLIG	5	624.323	7.51642	0.008537	100	0.254397	0.014557	5.08794	0.29114
AcuB + Ap4A	41	46	EGHLIG	5	624.323	7.50604	0.004557	1000	0.451847	0.015837	9.03694	0.31674
AcuB + Ap4A	41	46	EGHLIG	5	624.323	7.50782	0.002428	10000	0.450365	0.013288	9.0073	0.26576
AcuB/AcuC	41	46	EGHLIG	5	624.323	7.37375	0.005714	0	0	0	0	0
AcuB/AcuC	41	46	EGHLIG	5	624.323	7.48567	0.008424	10	0.141922	0.020217	2.83844	0.40434
AcuB/AcuC	41	46	EGHLIG	5	624.323	7.50613	0.009187	30	0.181211	0.022648	3.62422	0.45296
AcuB/AcuC	41	46	EGHLIG	5	624.323	7.49808	0.002562	100	0.338731	0.018878	6.77462	0.37756
AcuB/AcuC	41	46	EGHLIG	5	624.323	7.49806	0.00733	1000	0.402689	0.019941	8.05378	0.39882
AcuB/AcuC	41	46	EGHLIG	5	624.323	7.51129	0.00366	10000	0.427403	0.018981	8.54806	0.37962
AcuB/AcuC + Ap4A	41	46	EGHLIG	5	624.323	7.40032	0.008065	0	0	0	0	0
AcuB/AcuC + Ap4A	41	46	EGHLIG	5	624.323	7.52331	0.00471	10	0.135414	0.038709	2.70828	0.77418
AcuB/AcuC + Ap4A	41	46	EGHLIG	5	624.323	7.51731	0.006509	30	0.190674	0.048507	3.81348	0.97014
AcuB/AcuC + Ap4A	41	46	EGHLIG	5	624.323	7.50941	0.005231	100	0.359319	0.036557	7.18638	0.73114
AcuB/AcuC + Ap4A	41	46	EGHLIG	5	624.323	7.48304	0.00824	1000	0.450309	0.035719	9.00618	0.71438
AcuB/AcuC + Ap4A	41	46	EGHLIG	5	624.323	7.48763	0.015121	10000	0.445893	0.04051	8.91786	0.8102
AcuB	41	47	EGHLIGL	6	737.407	9.07098	0.002224	0	0	0	0	0
AcuB	41	47	EGHLIGL	6	737.407	9.15216	0.006195	10	0.139158	0.005998	2.3193	0.0999667
AcuB	41	47	EGHLIGL	6	737.407	9.16163	0.010148	30	0.234652	0.006803	3.91087	0.113383
AcuB	41	47	EGHLIGL	6	737.407	9.15358	0.000795	100	0.452928	0.007317	7.5488	0.12195
AcuB	41	47	EGHLIGL	6	737.407	9.15512	0.00635	1000	0.904198	0.015335	15.07	0.255583
AcuB	41	47	EGHLIGL	6	737.407	9.14809	0.002169	10000	1.22032	0.013434	20.3387	0.2239
AcuB + Ap4A	41	47	EGHLIGL	6	737.407	9.05828	0.003038	0	0	0	0	0
AcuB + Ap4A	41	47	EGHLIGL	6	737.407	9.15719	0.004793	10	0.136418	0.003636	2.27363	0.0606
AcuB + Ap4A	41	47	EGHLIGL	6	737.407	9.14522	0.006525	30	0.197251	0.009944	3.28752	0.165733
AcuB + Ap4A	41	47	EGHLIGL	6	737.407	9.15539	0.010217	100	0.379782	0.005021	6.3297	0.0836833
AcuB + Ap4A	41	47	EGHLIGL	6	737.407	9.14455	0.00551	1000	0.622262	0.006596	10.371	0.109933
AcuB + Ap4A	41	47	EGHLIGL	6	737.407	9.14745	0.002957	10000	0.77053	0.008501	12.8422	0.141683
AcuB/AcuC	41	47	EGHLIGL	6	737.407	9.03019	0.002753	0	0	0	0	0
AcuB/AcuC	41	47	EGHLIGL	6	737.407	9.11297	0.002048	10	0.194737	0.019835	3.24562	0.330583
AcuB/AcuC	41	47	EGHLIGL	6	737.407	9.14339	0.007109	30	0.221604	0.019618	3.6934	0.326967
AcuB/AcuC	41	47	EGHLIGL	6	737.407	9.12386	0.007469	100	0.389443	0.015697	6.49072	0.261617
AcuB/AcuC	41	47	EGHLIGL	6	737.407	9.13231	0.007895	1000	0.755794	0.015239	12.5966	0.253983
AcuB/AcuC	41	47	EGHLIGL	6	737.407	9.1452	0.000979	10000	0.996774	0.019875	16.6129	0.33125
AcuB/AcuC + Ap4A	41	47	EGHLIGL	6	737.407	8.78696	0.18504	0	0	0	0	0
AcuB/AcuC + Ap4A	41	47	EGHLIGL	6	737.407	9.13873	0.00785	10	0.14294	0.012668	2.38233	0.211133
AcuB/AcuC + Ap4A	41	47	EGHLIGL	6	737.407	9.13288	0.007343	30	0.195161	0.025306	3.25268	0.421767
AcuB/AcuC + Ap4A	41	47	EGHLIGL	6	737.407	9.12116	0.000534	100	0.357566	0.00979	5.95943	0.163167
AcuB/AcuC + Ap4A	41	47	EGHLIGL	6	737.407	9.11166	0.004209	1000	0.497889	0.009652	8.29815	0.160867
AcuB/AcuC + Ap4A	41	47	EGHLIGL	6	737.407	9.12732	0.017496	10000	0.612026	0.025614	10.2004	0.4269
AcuB	45	61	IGLVTDRDLRDASPSIF	15	1873.99	9.65402	0.003965	0	0	0	0	0
AcuB	45	61	IGLVTDRDLRDASPSIF	15	1873.99	9.72249	0.004271	10	6.87747	0.02097	45.8498	0.1398
AcuB	45	61	IGLVTDRDLRDASPSIF	15	1873.99	9.72657	0.006868	30	7.07075	0.019567	47.1384	0.130447
AcuB	45	61	IGLVTDRDLRDASPSIF	15	1873.99	9.71653	0.002214	100	7.1101	0.019264	47.4007	0.128427
AcuB	45	61	IGLVTDRDLRDASPSIF	15	1873.99	9.71285	0.005262	1000	7.39483	0.032536	49.2988	0.216907
AcuB	45	61	IGLVTDRDLRDASPSIF	15	1873.99	9.71136	0.008779	10000	7.66345	0.232294	51.0897	1.54863
AcuB + Ap4A	45	61	IGLVTDRDLRDASPSIF	15	1873.99	9.63767	0.003133	0	0	0	0	0
AcuB + Ap4A	45	61	IGLVTDRDLRDASPSIF	15	1873.99	9.72831	0.005281	10	4.87989	0.010268	32.5326	0.0684533
AcuB + Ap4A	45	61	IGLVTDRDLRDASPSIF	15	1873.99	9.70778	0.010584	30	5.51056	0.016433	36.7371	0.109553
AcuB + Ap4A	45	61	IGLVTDRDLRDASPSIF	15	1873.99	9.71617	0.007346	100	6.33933	0.035245	42.2622	0.234967
AcuB + Ap4A	45	61	IGLVTDRDLRDASPSIF	15	1873.99	9.70486	0.007398	1000	7.1313	0.138211	47.542	0.921407
AcuB + Ap4A	45	61	IGLVTDRDLRDASPSIF	15	1873.99	9.70686	0.004822	10000	7.69807	0.186325	51.3205	1.24217
AcuB/AcuC	45	61	IGLVTDRDLRDASPSIF	15	1873.99	9.63681	0.003436	0	0	0	0	0
AcuB/AcuC	45	61	IGLVTDRDLRDASPSIF	15	1873.99	9.71124	0.001272	10	6.78266	0.029183	45.2178	0.194553
AcuB/AcuC	45	61	IGLVTDRDLRDASPSIF	15	1873.99	9.7358	0.009534	30	7.04552	0.036744	46.9701	0.24496
AcuB/AcuC	45	61	IGLVTDRDLRDASPSIF	15	1873.99	9.71721	0.008569	100	7.04251	0.019393	46.9501	0.129287
AcuB/AcuC	45	61	IGLVTDRDLRDASPSIF	15	1873.99	9.72395	0.013173	1000	7.32965	0.029876	48.8644	0.199173
AcuB/AcuC	45	61	IGLVTDRDLRDASPSIF	15	1873.99	9.7314	0.002546	10000	7.52583	0.109714	50.1722	0.731427
AcuB/AcuC + Ap4A	45	61	IGLVTDRDLRDASPSIF	15	1873.99	9.30084	0.279911	0	0	0	0	0
AcuB/AcuC + Ap4A	45	61	IGLVTDRDLRDASPSIF	15	1873.99	9.72086	0.006062	10	5.05847	0.023653	33.7232	0.157687
AcuB/AcuC + Ap4A	45	61	IGLVTDRDLRDASPSIF	15	1873.99	9.71961	0.004457	30	5.73775	0.318295	38.2517	2.12197
AcuB/AcuC + Ap4A	45	61	IGLVTDRDLRDASPSIF	15	1873.99	9.70975	0.000489	100	6.3973	0.018223	42.6487	0.121487
AcuB/AcuC + Ap4A	45	61	IGLVTDRDLRDASPSIF	15	1873.99	9.69872	0.005237	1000	7.03009	0.016326	46.8673	0.10884
AcuB/AcuC + Ap4A	45	61	IGLVTDRDLRDASPSIF	15	1873.99	9.71203	0.01459	10000	7.11669	0.113057	47.4446	0.753713
AcuB	45	69	IGLVTDRDLRDASPSIFHLHQHLED	23	2883.46	8.81016	0.004705	0	0	0	0	0
AcuB	45	69	IGLVTDRDLRDASPSIFHLHQHLED	23	2883.46	8.88367	0.006729	10	7.77652	0.023301	33.811	0.101309
AcuB	45	69	IGLVTDRDLRDASPSIFHLHQHLED	23	2883.46	8.89435	0.009886	30	7.99712	0.035638	34.7701	0.154948
AcuB	45	69	IGLVTDRDLRDASPSIFHLHQHLED	23	2883.46	8.88566	0.001491	100	8.01544	0.023813	34.8498	0.103535
AcuB	45	69	IGLVTDRDLRDASPSIFHLHQHLED	23	2883.46	8.88964	0.006104	1000	8.25638	0.028141	35.8973	0.122352
AcuB	45	69	IGLVTDRDLRDASPSIFHLHQHLED	23	2883.46	8.88138	0.00245	10000	8.53834	0.014025	37.1232	0.0609783
AcuB + Ap4A	45	69	IGLVTDRDLRDASPSIFHLHQHLED	23	2883.46	8.79629	0.004133	0	0	0	0	0
AcuB + Ap4A	45	69	IGLVTDRDLRDASPSIFHLHQHLED	23	2883.46	8.89457	0.00442	10	5.88873	0.026762	25.6032	0.116357
AcuB + Ap4A	45	69	IGLVTDRDLRDASPSIFHLHQHLED	23	2883.46	8.88406	0.005838	30	6.48029	0.054784	28.1752	0.238191
AcuB + Ap4A	45	69	IGLVTDRDLRDASPSIFHLHQHLED	23	2883.46	8.89079	0.008711	100	7.21489	0.032366	31.3691	0.140722
AcuB + Ap4A	45	69	IGLVTDRDLRDASPSIFHLHQHLED	23	2883.46	8.88214	0.005791	1000	7.88295	0.020515	34.2737	0.0891957
AcuB + Ap4A	45	69	IGLVTDRDLRDASPSIFHLHQHLED	23	2883.46	8.88136	0.001005	10000	8.10196	0.031585	35.2259	0.137326
AcuB/AcuC	45	69	IGLVTDRDLRDASPSIFHLHQHLED	23	2883.46	8.79642	0.003809	0	0	0	0	0
AcuB/AcuC	45	69	IGLVTDRDLRDASPSIFHLHQHLED	23	2883.46	8.8645	0.001509	10	7.70716	0.063984	33.5094	0.278191
AcuB/AcuC	45	69	IGLVTDRDLRDASPSIFHLHQHLED	23	2883.46	8.892	0.007656	30	8.00819	0.038013	34.8182	0.165274
AcuB/AcuC	45	69	IGLVTDRDLRDASPSIFHLHQHLED	23	2883.46	8.87367	0.007422	100	7.99438	0.02849	34.7582	0.12387
AcuB/AcuC	45	69	IGLVTDRDLRDASPSIFHLHQHLED	23	2883.46	8.88331	0.008449	1000	8.26834	0.007928	35.9493	0.0344696
AcuB/AcuC	45	69	IGLVTDRDLRDASPSIFHLHQHLED	23	2883.46	8.89122	0.002572	10000	8.48182	0.100817	36.8775	0.438335
AcuB/AcuC + Ap4A	45	69	IGLVTDRDLRDASPSIFHLHQHLED	23	2883.46	8.59866	0.147187	0	0	0	0	0
AcuB/AcuC + Ap4A	45	69	IGLVTDRDLRDASPSIFHLHQHLED	23	2883.46	8.88792	0.008427	10	6.0329	0.050067	26.23	0.217683
AcuB/AcuC + Ap4A	45	69	IGLVTDRDLRDASPSIFHLHQHLED	23	2883.46	8.87656	0.003249	30	6.6948	0.291833	29.1078	1.26884
AcuB/AcuC + Ap4A	45	69	IGLVTDRDLRDASPSIFHLHQHLED	23	2883.46	8.87105	0.002462	100	7.34939	0.040031	31.9539	0.174048
AcuB/AcuC + Ap4A	45	69	IGLVTDRDLRDASPSIFHLHQHLED	23	2883.46	8.86516	0.004066	1000	7.87484	0.025436	34.2384	0.110591
AcuB/AcuC + Ap4A	45	69	IGLVTDRDLRDASPSIFHLHQHLED	23	2883.46	8.8765	0.013445	10000	7.84565	0.128363	34.1115	0.5581
AcuB	47	69	LVTDRDLRDASPSIFHLHQHLED	21	2713.36	8.46772	0.004642	0	0	0	0	0
AcuB	47	69	LVTDRDLRDASPSIFHLHQHLED	21	2713.36	8.55606	0.007061	10	7.82531	0.04275	37.2634	0.203571
AcuB	47	69	LVTDRDLRDASPSIFHLHQHLED	21	2713.36	8.56801	0.011146	30	7.99488	0.03679	38.0709	0.17519
AcuB	47	69	LVTDRDLRDASPSIFHLHQHLED	21	2713.36	8.56255	0.002767	100	7.93747	0.038156	37.7975	0.181695
AcuB	47	69	LVTDRDLRDASPSIFHLHQHLED	21	2713.36	8.5694	0.00453	1000	7.89531	0.050696	37.5967	0.24141
AcuB	47	69	LVTDRDLRDASPSIFHLHQHLED	21	2713.36	8.56681	0.002189	10000	7.76623	0.063668	36.982	0.303181
AcuB + Ap4A	47	69	LVTDRDLRDASPSIFHLHQHLED	21	2713.36	8.46173	0.003411	0	0	0	0	0
AcuB + Ap4A	47	69	LVTDRDLRDASPSIFHLHQHLED	21	2713.36	8.5638	0.003849	10	5.92471	0.01607	28.2129	0.0765238
AcuB + Ap4A	47	69	LVTDRDLRDASPSIFHLHQHLED	21	2713.36	8.5599	0.003772	30	6.47678	0.043087	30.8418	0.205176
AcuB + Ap4A	47	69	LVTDRDLRDASPSIFHLHQHLED	21	2713.36	8.56634	0.009028	100	7.17278	0.014066	34.1561	0.066981
AcuB + Ap4A	47	69	LVTDRDLRDASPSIFHLHQHLED	21	2713.36	8.5617	0.004469	1000	7.84582	0.052914	37.3611	0.251971
AcuB + Ap4A	47	69	LVTDRDLRDASPSIFHLHQHLED	21	2713.36	8.56616	0.004901	10000	7.85773	0.082632	37.4177	0.393486
AcuB/AcuC	47	69	LVTDRDLRDASPSIFHLHQHLED	21	2713.36	8.45184	0.006191	0	0	0	0	0
AcuB/AcuC	47	69	LVTDRDLRDASPSIFHLHQHLED	21	2713.36	8.53124	0.005452	10	7.68601	0.061659	36.6	0.293614
AcuB/AcuC	47	69	LVTDRDLRDASPSIFHLHQHLED	21	2713.36	8.55788	0.007088	30	8.00054	0.064629	38.0978	0.307757
AcuB/AcuC	47	69	LVTDRDLRDASPSIFHLHQHLED	21	2713.36	8.53862	0.006885	100	7.95183	0.02872	37.8659	0.136762
AcuB/AcuC	47	69	LVTDRDLRDASPSIFHLHQHLED	21	2713.36	8.54966	0.006431	1000	7.93153	0.028099	37.7692	0.133805
AcuB/AcuC	47	69	LVTDRDLRDASPSIFHLHQHLED	21	2713.36	8.5582	0.002726	10000	7.86725	0.087911	37.4631	0.418624
AcuB/AcuC + Ap4A	47	69	LVTDRDLRDASPSIFHLHQHLED	21	2713.36	8.3163	0.102093	0	0	0	0	0
AcuB/AcuC + Ap4A	47	69	LVTDRDLRDASPSIFHLHQHLED	21	2713.36	8.55615	0.008812	10	6.15986	0.010648	29.3327	0.0507048
AcuB/AcuC + Ap4A	47	69	LVTDRDLRDASPSIFHLHQHLED	21	2713.36	8.54762	0.010119	30	6.89335	0.369162	32.8255	1.75791
AcuB/AcuC + Ap4A	47	69	LVTDRDLRDASPSIFHLHQHLED	21	2713.36	8.53017	0.000939	100	7.37433	0.028766	35.1159	0.136981
AcuB/AcuC + Ap4A	47	69	LVTDRDLRDASPSIFHLHQHLED	21	2713.36	8.52897	0.003733	1000	7.94759	0.02926	37.8456	0.139333
AcuB/AcuC + Ap4A	47	69	LVTDRDLRDASPSIFHLHQHLED	21	2713.36	8.54228	0.016524	10000	7.75749	0.116137	36.9404	0.553033
AcuB	47	76	LVTDRDLRDASPSIFHLHQHLEDLQKPVST	27	3466.8	8.65178	0.001997	0	0	0	0	0
AcuB	47	76	LVTDRDLRDASPSIFHLHQHLEDLQKPVST	27	3466.8	8.71822	0.004208	10	9.82781	0.048147	36.3993	0.178322
AcuB	47	76	LVTDRDLRDASPSIFHLHQHLEDLQKPVST	27	3466.8	8.72507	0.00759	30	10.3246	0.057378	38.2391	0.212511
AcuB	47	76	LVTDRDLRDASPSIFHLHQHLEDLQKPVST	27	3466.8	8.71809	0.001112	100	10.4984	0.018632	38.883	0.0690074
AcuB	47	76	LVTDRDLRDASPSIFHLHQHLEDLQKPVST	27	3466.8	8.72029	0.004013	1000	10.9591	0.012136	40.5891	0.0449481
AcuB	47	76	LVTDRDLRDASPSIFHLHQHLEDLQKPVST	27	3466.8	8.71396	0.001718	10000	11.2255	0.041014	41.5761	0.151904
AcuB + Ap4A	47	76	LVTDRDLRDASPSIFHLHQHLEDLQKPVST	27	3466.8	8.63947	0.005355	0	0	0	0	0
AcuB + Ap4A	47	76	LVTDRDLRDASPSIFHLHQHLEDLQKPVST	27	3466.8	8.72648	0.002565	10	7.93282	0.021792	29.3808	0.0807111
AcuB + Ap4A	47	76	LVTDRDLRDASPSIFHLHQHLEDLQKPVST	27	3466.8	8.71665	0.003457	30	8.87461	0.023357	32.8689	0.0865074
AcuB + Ap4A	47	76	LVTDRDLRDASPSIFHLHQHLEDLQKPVST	27	3466.8	8.71878	0.007347	100	9.7802	0.043639	36.223	0.161626
AcuB + Ap4A	47	76	LVTDRDLRDASPSIFHLHQHLEDLQKPVST	27	3466.8	8.71254	0.002433	1000	10.8508	0.026744	40.1882	0.0990519
AcuB + Ap4A	47	76	LVTDRDLRDASPSIFHLHQHLEDLQKPVST	27	3466.8	8.71389	0.001486	10000	11.2141	0.062149	41.5337	0.230181
AcuB/AcuC	47	76	LVTDRDLRDASPSIFHLHQHLEDLQKPVST	27	3466.8	8.64622	0.003151	0	0	0	0	0
AcuB/AcuC	47	76	LVTDRDLRDASPSIFHLHQHLEDLQKPVST	27	3466.8	8.70325	0.004291	10	9.87781	0.068865	36.5845	0.255056
AcuB/AcuC	47	76	LVTDRDLRDASPSIFHLHQHLEDLQKPVST	27	3466.8	8.72504	0.005986	30	10.4995	0.064761	38.8871	0.239856
AcuB/AcuC	47	76	LVTDRDLRDASPSIFHLHQHLEDLQKPVST	27	3466.8	8.712	0.008526	100	10.6127	0.023968	39.3061	0.0887704
AcuB/AcuC	47	76	LVTDRDLRDASPSIFHLHQHLEDLQKPVST	27	3466.8	8.71606	0.008968	1000	11.1133	0.030299	41.1605	0.112219
AcuB/AcuC	47	76	LVTDRDLRDASPSIFHLHQHLEDLQKPVST	27	3466.8	8.72112	0.001607	10000	11.4754	0.079264	42.5013	0.29357
AcuB/AcuC + Ap4A	47	76	LVTDRDLRDASPSIFHLHQHLEDLQKPVST	27	3466.8	8.48323	0.129139	0	0	0	0	0
AcuB/AcuC + Ap4A	47	76	LVTDRDLRDASPSIFHLHQHLEDLQKPVST	27	3466.8	8.72654	0.009426	10	8.39232	0.023842	31.0827	0.0883037
AcuB/AcuC + Ap4A	47	76	LVTDRDLRDASPSIFHLHQHLEDLQKPVST	27	3466.8	8.71361	0.004317	30	9.37614	0.384336	34.7264	1.42347
AcuB/AcuC + Ap4A	47	76	LVTDRDLRDASPSIFHLHQHLEDLQKPVST	27	3466.8	8.70531	0.002802	100	10.1054	0.017787	37.4273	0.0658778
AcuB/AcuC + Ap4A	47	76	LVTDRDLRDASPSIFHLHQHLEDLQKPVST	27	3466.8	8.70818	0.002794	1000	11.0198	0.037105	40.8142	0.137426
AcuB/AcuC + Ap4A	47	76	LVTDRDLRDASPSIFHLHQHLEDLQKPVST	27	3466.8	8.70814	0.007314	10000	11.3106	0.152597	41.8911	0.565174
AcuB	47	78	LVTDRDLRDASPSIFHLHQHLEDLQKPVSTIM	29	3710.92	9.10766	0.004945	0	0	0	0	0
AcuB	47	78	LVTDRDLRDASPSIFHLHQHLEDLQKPVSTIM	29	3710.92	9.17969	0.005586	10	9.58516	0.058255	33.0523	0.200879
AcuB	47	78	LVTDRDLRDASPSIFHLHQHLEDLQKPVSTIM	29	3710.92	9.18811	0.008667	30	10.2296	0.041907	35.2744	0.144507
AcuB	47	78	LVTDRDLRDASPSIFHLHQHLEDLQKPVSTIM	29	3710.92	9.17716	0.002954	100	10.7843	0.050738	37.1874	0.174959
AcuB	47	78	LVTDRDLRDASPSIFHLHQHLEDLQKPVSTIM	29	3710.92	9.17475	0.005991	1000	11.8136	0.065719	40.7365	0.226617
AcuB	47	78	LVTDRDLRDASPSIFHLHQHLEDLQKPVSTIM	29	3710.92	9.16835	0.003015	10000	12.3643	0.036577	42.6355	0.126128
AcuB + Ap4A	47	78	LVTDRDLRDASPSIFHLHQHLEDLQKPVSTIM	29	3710.92	9.09506	0.003184	0	0	0	0	0
AcuB + Ap4A	47	78	LVTDRDLRDASPSIFHLHQHLEDLQKPVSTIM	29	3710.92	9.18874	0.003773	10	7.78152	0.052901	26.8328	0.182417
AcuB + Ap4A	47	78	LVTDRDLRDASPSIFHLHQHLEDLQKPVSTIM	29	3710.92	9.17086	0.009025	30	8.8565	0.020896	30.5397	0.0720552
AcuB + Ap4A	47	78	LVTDRDLRDASPSIFHLHQHLEDLQKPVSTIM	29	3710.92	9.17982	0.009583	100	10.1666	0.047032	35.0571	0.162179
AcuB + Ap4A	47	78	LVTDRDLRDASPSIFHLHQHLEDLQKPVSTIM	29	3710.92	9.17022	0.006121	1000	11.5122	0.032171	39.6973	0.110934
AcuB + Ap4A	47	78	LVTDRDLRDASPSIFHLHQHLEDLQKPVSTIM	29	3710.92	9.16915	0.002316	10000	12.3246	0.110215	42.4987	0.380052
AcuB/AcuC	47	78	LVTDRDLRDASPSIFHLHQHLEDLQKPVSTIM	29	3710.92	9.09907	0.003711	0	0	0	0	0
AcuB/AcuC	47	78	LVTDRDLRDASPSIFHLHQHLEDLQKPVSTIM	29	3710.92	9.17021	0.001387	10	9.56136	0.073814	32.9702	0.254531
AcuB/AcuC	47	78	LVTDRDLRDASPSIFHLHQHLEDLQKPVSTIM	29	3710.92	9.19068	0.008252	30	10.3591	0.056268	35.7211	0.194028
AcuB/AcuC	47	78	LVTDRDLRDASPSIFHLHQHLEDLQKPVSTIM	29	3710.92	9.1714	0.007104	100	10.8522	0.018454	37.4214	0.0636345
AcuB/AcuC	47	78	LVTDRDLRDASPSIFHLHQHLEDLQKPVSTIM	29	3710.92	9.17784	0.010286	1000	11.92	0.050606	41.1034	0.174503
AcuB/AcuC	47	78	LVTDRDLRDASPSIFHLHQHLEDLQKPVSTIM	29	3710.92	9.18511	0.004957	10000	12.5901	0.161988	43.4142	0.558579
AcuB/AcuC + Ap4A	47	78	LVTDRDLRDASPSIFHLHQHLEDLQKPVSTIM	29	3710.92	8.85367	0.19582	0	0	0	0	0
AcuB/AcuC + Ap4A	47	78	LVTDRDLRDASPSIFHLHQHLEDLQKPVSTIM	29	3710.92	9.17358	0.005217	10	8.24071	0.058917	28.4162	0.203162
AcuB/AcuC + Ap4A	47	78	LVTDRDLRDASPSIFHLHQHLEDLQKPVSTIM	29	3710.92	9.16795	0.006084	30	9.40444	0.437017	32.4291	1.50696
AcuB/AcuC + Ap4A	47	78	LVTDRDLRDASPSIFHLHQHLEDLQKPVSTIM	29	3710.92	9.16202	0.00199	100	10.5465	0.045242	36.3672	0.156007
AcuB/AcuC + Ap4A	47	78	LVTDRDLRDASPSIFHLHQHLEDLQKPVSTIM	29	3710.92	9.15728	0.004539	1000	11.7628	0.036782	40.5615	0.126834
AcuB/AcuC + Ap4A	47	78	LVTDRDLRDASPSIFHLHQHLEDLQKPVSTIM	29	3710.92	9.16844	0.010545	10000	12.4076	0.157529	42.7848	0.543203
AcuB	48	69	VTDRDLRDASPSIFHLHQHLED	20	2600.27	8.32082	0.004431	0	0	0	0	0
AcuB	48	69	VTDRDLRDASPSIFHLHQHLED	20	2600.27	8.40999	0.006556	10	7.45944	0.011578	37.2972	0.05789
AcuB	48	69	VTDRDLRDASPSIFHLHQHLED	20	2600.27	8.4205	0.010244	30	7.47477	0.013798	37.3738	0.06899
AcuB	48	69	VTDRDLRDASPSIFHLHQHLED	20	2600.27	8.41386	0.001505	100	7.31083	0.012263	36.5541	0.061315
AcuB	48	69	VTDRDLRDASPSIFHLHQHLED	20	2600.27	8.42008	0.003975	1000	7.28886	0.025906	36.4443	0.12953
AcuB	48	69	VTDRDLRDASPSIFHLHQHLED	20	2600.27	8.41219	0.00126	10000	7.22866	0.012576	36.1433	0.06288
AcuB + Ap4A	48	69	VTDRDLRDASPSIFHLHQHLED	20	2600.27	8.30927	0.002002	0	0	0	0	0
AcuB + Ap4A	48	69	VTDRDLRDASPSIFHLHQHLED	20	2600.27	8.41789	0.005229	10	5.96991	0.030812	29.8496	0.15406
AcuB + Ap4A	48	69	VTDRDLRDASPSIFHLHQHLED	20	2600.27	8.41426	0.001753	30	6.38155	0.019198	31.9078	0.09599
AcuB + Ap4A	48	69	VTDRDLRDASPSIFHLHQHLED	20	2600.27	8.41726	0.008551	100	6.81112	0.043551	34.0556	0.217755
AcuB + Ap4A	48	69	VTDRDLRDASPSIFHLHQHLED	20	2600.27	8.40922	0.004182	1000	7.27611	0.036152	36.3806	0.18076
AcuB + Ap4A	48	69	VTDRDLRDASPSIFHLHQHLED	20	2600.27	8.41073	0.002911	10000	7.24542	0.035257	36.2271	0.176285
AcuB/AcuC	48	69	VTDRDLRDASPSIFHLHQHLED	20	2600.27	8.2991	0.003137	0	0	0	0	0
AcuB/AcuC	48	69	VTDRDLRDASPSIFHLHQHLED	20	2600.27	8.38646	0.005915	10	6.9102	0.055311	34.551	0.276555
AcuB/AcuC	48	69	VTDRDLRDASPSIFHLHQHLED	20	2600.27	8.40963	0.006958	30	7.03684	0.051897	35.1842	0.259485
AcuB/AcuC	48	69	VTDRDLRDASPSIFHLHQHLED	20	2600.27	8.39082	0.006501	100	6.92527	0.022913	34.6264	0.114565
AcuB/AcuC	48	69	VTDRDLRDASPSIFHLHQHLED	20	2600.27	8.40383	0.004814	1000	7.03566	0.038846	35.1783	0.19423
AcuB/AcuC	48	69	VTDRDLRDASPSIFHLHQHLED	20	2600.27	8.41232	0.00038	10000	7.26456	0.078667	36.3228	0.393335
AcuB/AcuC + Ap4A	48	69	VTDRDLRDASPSIFHLHQHLED	20	2600.27	8.19424	0.080217	0	0	0	0	0
AcuB/AcuC + Ap4A	48	69	VTDRDLRDASPSIFHLHQHLED	20	2600.27	8.42214	0.003698	10	5.80257	0.026172	29.0129	0.13086
AcuB/AcuC + Ap4A	48	69	VTDRDLRDASPSIFHLHQHLED	20	2600.27	8.41879	0.004393	30	6.233	0.255309	31.165	1.27655
AcuB/AcuC + Ap4A	48	69	VTDRDLRDASPSIFHLHQHLED	20	2600.27	8.39189	0.001545	100	6.5725	0.015905	32.8625	0.079525
AcuB/AcuC + Ap4A	48	69	VTDRDLRDASPSIFHLHQHLED	20	2600.27	8.38931	0.004215	1000	7.04688	0.026638	35.2344	0.13319
AcuB/AcuC + Ap4A	48	69	VTDRDLRDASPSIFHLHQHLED	20	2600.27	8.40008	0.014286	10000	7.18437	0.117564	35.9218	0.58782
AcuB	48	76	VTDRDLRDASPSIFHLHQHLEDLQKPVST	26	3353.71	8.51198	0.005318	0	0	0	0	0
AcuB	48	76	VTDRDLRDASPSIFHLHQHLEDLQKPVST	26	3353.71	8.59636	0.006475	10	9.58716	0.01381	36.8737	0.0531154
AcuB	48	76	VTDRDLRDASPSIFHLHQHLEDLQKPVST	26	3353.71	8.60307	0.010139	30	9.90108	0.062879	38.0811	0.241842
AcuB	48	76	VTDRDLRDASPSIFHLHQHLEDLQKPVST	26	3353.71	8.59532	0.003339	100	10.0098	0.026999	38.4992	0.103842
AcuB	48	76	VTDRDLRDASPSIFHLHQHLEDLQKPVST	26	3353.71	8.59726	0.005233	1000	10.3908	0.054693	39.9646	0.210358
AcuB	48	76	VTDRDLRDASPSIFHLHQHLEDLQKPVST	26	3353.71	8.59507	0.000528	10000	10.6669	0.048281	41.0264	0.185696
AcuB + Ap4A	48	76	VTDRDLRDASPSIFHLHQHLEDLQKPVST	26	3353.71	8.50107	0.003246	0	0	0	0	0
AcuB + Ap4A	48	76	VTDRDLRDASPSIFHLHQHLEDLQKPVST	26	3353.71	8.60228	0.006065	10	8.0595	0.04965	30.9981	0.190962
AcuB + Ap4A	48	76	VTDRDLRDASPSIFHLHQHLEDLQKPVST	26	3353.71	8.59558	0.003218	30	8.81677	0.023693	33.9107	0.0911269
AcuB + Ap4A	48	76	VTDRDLRDASPSIFHLHQHLEDLQKPVST	26	3353.71	8.59724	0.006742	100	9.49602	0.054106	36.5232	0.2081
AcuB + Ap4A	48	76	VTDRDLRDASPSIFHLHQHLEDLQKPVST	26	3353.71	8.59314	0.004035	1000	10.2789	0.079621	39.5343	0.306235
AcuB + Ap4A	48	76	VTDRDLRDASPSIFHLHQHLEDLQKPVST	26	3353.71	8.59336	0.000184	10000	10.5918	0.037138	40.7377	0.142838
AcuB/AcuC	48	76	VTDRDLRDASPSIFHLHQHLEDLQKPVST	26	3353.71	8.48974	0.005148	0	0	0	0	0
AcuB/AcuC	48	76	VTDRDLRDASPSIFHLHQHLEDLQKPVST	26	3353.71	8.57382	0.003953	10	9.64188	0.054875	37.0841	0.211058
AcuB/AcuC	48	76	VTDRDLRDASPSIFHLHQHLEDLQKPVST	26	3353.71	8.5981	0.006302	30	10.0673	0.093997	38.7202	0.361527
AcuB/AcuC	48	76	VTDRDLRDASPSIFHLHQHLEDLQKPVST	26	3353.71	8.57922	0.007467	100	10.12	0.035567	38.923	0.136796
AcuB/AcuC	48	76	VTDRDLRDASPSIFHLHQHLEDLQKPVST	26	3353.71	8.58927	0.005961	1000	10.5947	0.052174	40.7487	0.200669
AcuB/AcuC	48	76	VTDRDLRDASPSIFHLHQHLEDLQKPVST	26	3353.71	8.59874	0.001388	10000	11.0287	0.0791	42.4179	0.304231
AcuB/AcuC + Ap4A	48	76	VTDRDLRDASPSIFHLHQHLEDLQKPVST	26	3353.71	8.34722	0.104141	0	0	0	0	0
AcuB/AcuC + Ap4A	48	76	VTDRDLRDASPSIFHLHQHLEDLQKPVST	26	3353.71	8.60467	0.004478	10	8.35322	0.026095	32.1278	0.100365
AcuB/AcuC + Ap4A	48	76	VTDRDLRDASPSIFHLHQHLEDLQKPVST	26	3353.71	8.5961	0.003203	30	9.15404	0.381395	35.2078	1.4669
AcuB/AcuC + Ap4A	48	76	VTDRDLRDASPSIFHLHQHLEDLQKPVST	26	3353.71	8.57783	0.003059	100	9.71598	0.064911	37.3691	0.249658
AcuB/AcuC + Ap4A	48	76	VTDRDLRDASPSIFHLHQHLEDLQKPVST	26	3353.71	8.57559	0.003173	1000	10.4733	0.025073	40.2818	0.0964346
AcuB/AcuC + Ap4A	48	76	VTDRDLRDASPSIFHLHQHLEDLQKPVST	26	3353.71	8.58185	0.010832	10000	10.7303	0.157689	41.2705	0.606496
AcuB	48	78	VTDRDLRDASPSIFHLHQHLEDLQKPVSTIM	28	3597.84	9.02567	0.005979	0	0	0	0	0
AcuB	48	78	VTDRDLRDASPSIFHLHQHLEDLQKPVSTIM	28	3597.84	9.09964	0.006059	10	9.21583	0.014886	32.9137	0.0531643
AcuB	48	78	VTDRDLRDASPSIFHLHQHLEDLQKPVSTIM	28	3597.84	9.1088	0.009225	30	9.74545	0.042228	34.8052	0.150814
AcuB	48	78	VTDRDLRDASPSIFHLHQHLEDLQKPVSTIM	28	3597.84	9.09887	0.002022	100	10.1751	0.069404	36.3395	0.247871
AcuB	48	78	VTDRDLRDASPSIFHLHQHLEDLQKPVSTIM	28	3597.84	9.09694	0.006028	1000	11.112	0.111099	39.6859	0.396782
AcuB	48	78	VTDRDLRDASPSIFHLHQHLEDLQKPVSTIM	28	3597.84	9.08861	0.003269	10000	11.7897	0.016076	42.106	0.0574143
AcuB + Ap4A	48	78	VTDRDLRDASPSIFHLHQHLEDLQKPVSTIM	28	3597.84	9.0082	0.00325	0	0	0	0	0
AcuB + Ap4A	48	78	VTDRDLRDASPSIFHLHQHLEDLQKPVSTIM	28	3597.84	9.10814	0.004453	10	7.78293	0.027874	27.7962	0.09955
AcuB + Ap4A	48	78	VTDRDLRDASPSIFHLHQHLEDLQKPVSTIM	28	3597.84	9.09276	0.007769	30	8.7818	0.007858	31.3636	0.0280643
AcuB + Ap4A	48	78	VTDRDLRDASPSIFHLHQHLEDLQKPVSTIM	28	3597.84	9.09941	0.00955	100	9.743	0.053083	34.7964	0.189582
AcuB + Ap4A	48	78	VTDRDLRDASPSIFHLHQHLEDLQKPVSTIM	28	3597.84	9.09136	0.006037	1000	10.9169	0.023901	38.989	0.0853607
AcuB + Ap4A	48	78	VTDRDLRDASPSIFHLHQHLEDLQKPVSTIM	28	3597.84	9.08955	0.00352	10000	11.7348	0.08397	41.9101	0.299893
AcuB/AcuC	48	78	VTDRDLRDASPSIFHLHQHLEDLQKPVSTIM	28	3597.84	9.01577	0.005556	0	0	0	0	0
AcuB/AcuC	48	78	VTDRDLRDASPSIFHLHQHLEDLQKPVSTIM	28	3597.84	9.08419	0.001228	10	9.29537	0.059989	33.1978	0.214246
AcuB/AcuC	48	78	VTDRDLRDASPSIFHLHQHLEDLQKPVSTIM	28	3597.84	9.10628	0.009062	30	9.95384	0.105902	35.5494	0.378221
AcuB/AcuC	48	78	VTDRDLRDASPSIFHLHQHLEDLQKPVSTIM	28	3597.84	9.08563	0.007066	100	10.3351	0.042296	36.9112	0.151057
AcuB/AcuC	48	78	VTDRDLRDASPSIFHLHQHLEDLQKPVSTIM	28	3597.84	9.09166	0.009506	1000	11.3905	0.03823	40.6803	0.136536
AcuB/AcuC	48	78	VTDRDLRDASPSIFHLHQHLEDLQKPVSTIM	28	3597.84	9.09683	0.003612	10000	12.0753	0.141156	43.126	0.504129
AcuB/AcuC + Ap4A	48	78	VTDRDLRDASPSIFHLHQHLEDLQKPVSTIM	28	3597.84	8.78552	0.180088	0	0	0	0	0
AcuB/AcuC + Ap4A	48	78	VTDRDLRDASPSIFHLHQHLEDLQKPVSTIM	28	3597.84	9.09382	0.003777	10	8.19932	0.080281	29.2833	0.286718
AcuB/AcuC + Ap4A	48	78	VTDRDLRDASPSIFHLHQHLEDLQKPVSTIM	28	3597.84	9.08759	0.003648	30	9.09541	0.371523	32.4836	1.32687
AcuB/AcuC + Ap4A	48	78	VTDRDLRDASPSIFHLHQHLEDLQKPVSTIM	28	3597.84	9.08256	0.002324	100	10.0427	0.071488	35.8666	0.255314
AcuB/AcuC + Ap4A	48	78	VTDRDLRDASPSIFHLHQHLEDLQKPVSTIM	28	3597.84	9.07315	0.00482	1000	11.0788	0.056759	39.5672	0.202711
AcuB/AcuC + Ap4A	48	78	VTDRDLRDASPSIFHLHQHLEDLQKPVSTIM	28	3597.84	9.08441	0.01278	10000	11.8527	0.187985	42.3312	0.671375
AcuB	50	61	DRDLRDASPSIF	10	1390.68	9.06829	0.004021	0	0	0	0	0
AcuB	50	61	DRDLRDASPSIF	10	1390.68	9.15053	0.006542	10	5.41367	0.010719	54.1367	0.10719
AcuB	50	61	DRDLRDASPSIF	10	1390.68	9.16094	0.009787	30	5.41653	0.020359	54.1653	0.20359
AcuB	50	61	DRDLRDASPSIF	10	1390.68	9.15237	0.000768	100	5.27014	0.02081	52.7014	0.2081
AcuB	50	61	DRDLRDASPSIF	10	1390.68	9.15582	0.006451	1000	5.24172	0.030571	52.4172	0.30571
AcuB	50	61	DRDLRDASPSIF	10	1390.68	9.14761	0.003089	10000	5.1776	0.021359	51.776	0.21359
AcuB + Ap4A	50	61	DRDLRDASPSIF	10	1390.68	9.05321	0.003494	0	0	0	0	0
AcuB + Ap4A	50	61	DRDLRDASPSIF	10	1390.68	9.15671	0.004213	10	4.16717	0.01653	41.6717	0.1653
AcuB + Ap4A	50	61	DRDLRDASPSIF	10	1390.68	9.14406	0.006388	30	4.49669	0.018129	44.9669	0.18129
AcuB + Ap4A	50	61	DRDLRDASPSIF	10	1390.68	9.1553	0.010571	100	4.88188	0.024819	48.8188	0.24819
AcuB + Ap4A	50	61	DRDLRDASPSIF	10	1390.68	9.14379	0.005865	1000	5.19579	0.037298	51.9579	0.37298
AcuB + Ap4A	50	61	DRDLRDASPSIF	10	1390.68	9.1465	0.002389	10000	5.22737	0.039295	52.2737	0.39295
AcuB/AcuC	50	61	DRDLRDASPSIF	10	1390.68	9.02955	0.003062	0	0	0	0	0
AcuB/AcuC	50	61	DRDLRDASPSIF	10	1390.68	9.10322	0.001802	10	5.19963	0.018899	51.9963	0.18899
AcuB/AcuC	50	61	DRDLRDASPSIF	10	1390.68	9.1378	0.005875	30	5.24158	0.018157	52.4158	0.18157
AcuB/AcuC	50	61	DRDLRDASPSIF	10	1390.68	9.11475	0.007976	100	5.11958	0.009864	51.1958	0.09864
AcuB/AcuC	50	61	DRDLRDASPSIF	10	1390.68	9.12774	0.007813	1000	5.09486	0.008589	50.9486	0.08589
AcuB/AcuC	50	61	DRDLRDASPSIF	10	1390.68	9.14053	0.003083	10000	5.05237	0.053519	50.5237	0.53519
AcuB/AcuC + Ap4A	50	61	DRDLRDASPSIF	10	1390.68	8.77301	0.178975	0	0	0	0	0
AcuB/AcuC + Ap4A	50	61	DRDLRDASPSIF	10	1390.68	9.12714	0.006403	10	4.21754	0.014802	42.1754	0.14802
AcuB/AcuC + Ap4A	50	61	DRDLRDASPSIF	10	1390.68	9.12262	0.011153	30	4.5955	0.234609	45.955	2.34609
AcuB/AcuC + Ap4A	50	61	DRDLRDASPSIF	10	1390.68	9.11531	0.003261	100	4.87454	0.010864	48.7454	0.10864
AcuB/AcuC + Ap4A	50	61	DRDLRDASPSIF	10	1390.68	9.10742	0.004236	1000	5.20081	0.012272	52.0081	0.12272
AcuB/AcuC + Ap4A	50	61	DRDLRDASPSIF	10	1390.68	9.1258	0.018523	10000	5.15478	0.07924	51.5478	0.7924
AcuB	50	69	DRDLRDASPSIFHLHQHLED	18	2400.16	8.29942	0.004462	0	0	0	0	0
AcuB	50	69	DRDLRDASPSIFHLHQHLED	18	2400.16	8.39148	0.006375	10	6.56285	0.016994	36.4603	0.0944111
AcuB	50	69	DRDLRDASPSIFHLHQHLED	18	2400.16	8.40162	0.010776	30	6.58338	0.017437	36.5743	0.0968722
AcuB	50	69	DRDLRDASPSIFHLHQHLED	18	2400.16	8.39421	0.001463	100	6.40623	0.012985	35.5902	0.0721389
AcuB	50	69	DRDLRDASPSIFHLHQHLED	18	2400.16	8.40084	0.004098	1000	6.40833	0.007295	35.6018	0.0405278
AcuB	50	69	DRDLRDASPSIFHLHQHLED	18	2400.16	8.39156	0.001354	10000	6.35022	0.012651	35.279	0.0702833
AcuB + Ap4A	50	69	DRDLRDASPSIFHLHQHLED	18	2400.16	8.28746	0.003402	0	0	0	0	0
AcuB + Ap4A	50	69	DRDLRDASPSIFHLHQHLED	18	2400.16	8.39835	0.005049	10	5.42366	0.038392	30.1314	0.213289
AcuB + Ap4A	50	69	DRDLRDASPSIFHLHQHLED	18	2400.16	8.39455	0.002194	30	5.71526	0.020699	31.7515	0.114994
AcuB + Ap4A	50	69	DRDLRDASPSIFHLHQHLED	18	2400.16	8.39902	0.008795	100	6.02598	0.025502	33.4777	0.141678
AcuB + Ap4A	50	69	DRDLRDASPSIFHLHQHLED	18	2400.16	8.39005	0.004554	1000	6.35112	0.016852	35.284	0.0936222
AcuB + Ap4A	50	69	DRDLRDASPSIFHLHQHLED	18	2400.16	8.39024	0.001888	10000	6.35843	0.038287	35.3246	0.212706
AcuB/AcuC	50	69	DRDLRDASPSIFHLHQHLED	18	2400.16	8.28059	0.001256	0	0	0	0	0
AcuB/AcuC	50	69	DRDLRDASPSIFHLHQHLED	18	2400.16	8.36995	0.005485	10	6.3988	0.051208	35.5489	0.284489
AcuB/AcuC	50	69	DRDLRDASPSIFHLHQHLED	18	2400.16	8.3923	0.006812	30	6.5045	0.024174	36.1361	0.1343
AcuB/AcuC	50	69	DRDLRDASPSIFHLHQHLED	18	2400.16	8.37364	0.006032	100	6.35699	0.019284	35.3166	0.107133
AcuB/AcuC	50	69	DRDLRDASPSIFHLHQHLED	18	2400.16	8.38543	0.004536	1000	6.35072	0.01496	35.2818	0.0831111
AcuB/AcuC	50	69	DRDLRDASPSIFHLHQHLED	18	2400.16	8.39295	0.002987	10000	6.29389	0.06355	34.966	0.353056
AcuB/AcuC + Ap4A	50	69	DRDLRDASPSIFHLHQHLED	18	2400.16	8.18113	0.079445	0	0	0	0	0
AcuB/AcuC + Ap4A	50	69	DRDLRDASPSIFHLHQHLED	18	2400.16	8.40363	0.00521	10	5.46231	0.024719	30.3461	0.137328
AcuB/AcuC + Ap4A	50	69	DRDLRDASPSIFHLHQHLED	18	2400.16	8.39786	0.002993	30	5.8244	0.279961	32.3578	1.55534
AcuB/AcuC + Ap4A	50	69	DRDLRDASPSIFHLHQHLED	18	2400.16	8.37089	0.002214	100	6.06724	0.024512	33.7069	0.136178
AcuB/AcuC + Ap4A	50	69	DRDLRDASPSIFHLHQHLED	18	2400.16	8.36862	0.003828	1000	6.33404	0.028291	35.1891	0.157172
AcuB/AcuC + Ap4A	50	69	DRDLRDASPSIFHLHQHLED	18	2400.16	8.37788	0.013283	10000	6.22155	0.086118	34.5642	0.478433
AcuB	50	76	DRDLRDASPSIFHLHQHLEDLQKPVST	24	3153.6	8.47683	0.006339	0	0	0	0	0
AcuB	50	76	DRDLRDASPSIFHLHQHLEDLQKPVST	24	3153.6	8.56987	0.006058	10	8.71906	0.047242	36.3294	0.196842
AcuB	50	76	DRDLRDASPSIFHLHQHLEDLQKPVST	24	3153.6	8.57922	0.01076	30	9.04324	0.086461	37.6802	0.360254
AcuB	50	76	DRDLRDASPSIFHLHQHLEDLQKPVST	24	3153.6	8.57479	0.001747	100	9.10753	0.034945	37.948	0.145604
AcuB	50	76	DRDLRDASPSIFHLHQHLEDLQKPVST	24	3153.6	8.57735	0.004351	1000	9.47749	0.046282	39.4895	0.192842
AcuB	50	76	DRDLRDASPSIFHLHQHLEDLQKPVST	24	3153.6	8.57024	0.001878	10000	9.80315	0.020583	40.8465	0.0857625
AcuB + Ap4A	50	76	DRDLRDASPSIFHLHQHLEDLQKPVST	24	3153.6	8.46832	0.002727	0	0	0	0	0
AcuB + Ap4A	50	76	DRDLRDASPSIFHLHQHLEDLQKPVST	24	3153.6	8.57986	0.004605	10	7.54572	0.041417	31.4405	0.172571
AcuB + Ap4A	50	76	DRDLRDASPSIFHLHQHLEDLQKPVST	24	3153.6	8.57094	0.003684	30	8.18335	0.04002	34.0973	0.16675
AcuB + Ap4A	50	76	DRDLRDASPSIFHLHQHLEDLQKPVST	24	3153.6	8.57333	0.009382	100	8.74827	0.066739	36.4511	0.278079
AcuB + Ap4A	50	76	DRDLRDASPSIFHLHQHLEDLQKPVST	24	3153.6	8.56949	0.002833	1000	9.44134	0.071805	39.3389	0.299187
AcuB + Ap4A	50	76	DRDLRDASPSIFHLHQHLEDLQKPVST	24	3153.6	8.56811	0.00171	10000	9.74173	0.059382	40.5905	0.247425
AcuB/AcuC	50	76	DRDLRDASPSIFHLHQHLEDLQKPVST	24	3153.6	8.46918	0.005684	0	0	0	0	0
AcuB/AcuC	50	76	DRDLRDASPSIFHLHQHLEDLQKPVST	24	3153.6	8.54685	0.004388	10	8.85085	0.077964	36.8786	0.32485
AcuB/AcuC	50	76	DRDLRDASPSIFHLHQHLEDLQKPVST	24	3153.6	8.57339	0.006816	30	9.26585	0.049295	38.6077	0.205396
AcuB/AcuC	50	76	DRDLRDASPSIFHLHQHLEDLQKPVST	24	3153.6	8.5523	0.006735	100	9.35958	0.056036	38.9983	0.233483
AcuB/AcuC	50	76	DRDLRDASPSIFHLHQHLEDLQKPVST	24	3153.6	8.56277	0.006483	1000	9.85256	0.032845	41.0523	0.136854
AcuB/AcuC	50	76	DRDLRDASPSIFHLHQHLEDLQKPVST	24	3153.6	8.5728	0.000866	10000	10.2437	0.087483	42.6823	0.364513
AcuB/AcuC + Ap4A	50	76	DRDLRDASPSIFHLHQHLEDLQKPVST	24	3153.6	8.3329	0.106055	0	0	0	0	0
AcuB/AcuC + Ap4A	50	76	DRDLRDASPSIFHLHQHLEDLQKPVST	24	3153.6	8.57742	0.003839	10	7.96915	0.040986	33.2048	0.170775
AcuB/AcuC + Ap4A	50	76	DRDLRDASPSIFHLHQHLEDLQKPVST	24	3153.6	8.57158	0.005424	30	8.69371	0.326174	36.2238	1.35906
AcuB/AcuC + Ap4A	50	76	DRDLRDASPSIFHLHQHLEDLQKPVST	24	3153.6	8.5475	0.002663	100	9.12934	0.035478	38.0389	0.147825
AcuB/AcuC + Ap4A	50	76	DRDLRDASPSIFHLHQHLEDLQKPVST	24	3153.6	8.54557	0.003248	1000	9.77095	0.029723	40.7123	0.123846
AcuB/AcuC + Ap4A	50	76	DRDLRDASPSIFHLHQHLEDLQKPVST	24	3153.6	8.55587	0.016226	10000	10.0932	0.131551	42.055	0.548129
AcuB	62	75	HLHQHLEDLQKPVS	12	1679.87	6.90391	0.001493	0	0	0	0	0
AcuB	62	75	HLHQHLEDLQKPVS	12	1679.87	7.02857	0.008215	10	2.86212	0.039961	23.851	0.333008
AcuB	62	75	HLHQHLEDLQKPVS	12	1679.87	7.04136	0.011886	30	3.20908	0.032304	26.7423	0.2692
AcuB	62	75	HLHQHLEDLQKPVS	12	1679.87	7.03761	0.002088	100	3.35519	0.038801	27.9599	0.323342
AcuB	62	75	HLHQHLEDLQKPVS	12	1679.87	7.05517	0.005615	1000	3.69316	0.028124	30.7764	0.234367
AcuB	62	75	HLHQHLEDLQKPVS	12	1679.87	7.05034	0.002535	10000	4.04676	0.057373	33.723	0.478108
AcuB + Ap4A	62	75	HLHQHLEDLQKPVS	12	1679.87	6.88881	0.005877	0	0	0	0	0
AcuB + Ap4A	62	75	HLHQHLEDLQKPVS	12	1679.87	7.03621	0.005547	10	2.79581	0.010049	23.2984	0.0837417
AcuB + Ap4A	62	75	HLHQHLEDLQKPVS	12	1679.87	7.04359	0.005328	30	3.12004	0.020986	26.0004	0.174883
AcuB + Ap4A	62	75	HLHQHLEDLQKPVS	12	1679.87	7.04997	0.011034	100	3.3197	0.029176	27.6641	0.243133
AcuB + Ap4A	62	75	HLHQHLEDLQKPVS	12	1679.87	7.04133	0.005555	1000	3.71451	0.041545	30.9542	0.346208
AcuB + Ap4A	62	75	HLHQHLEDLQKPVS	12	1679.87	7.05144	0.001945	10000	3.99035	0.026646	33.2529	0.22205
AcuB/AcuC	62	75	HLHQHLEDLQKPVS	12	1679.87	6.89817	0.004306	0	0	0	0	0
AcuB/AcuC	62	75	HLHQHLEDLQKPVS	12	1679.87	7.02036	0.008698	10	2.82312	0.014277	23.526	0.118975
AcuB/AcuC	62	75	HLHQHLEDLQKPVS	12	1679.87	7.03982	0.00979	30	3.17551	0.022492	26.4626	0.187433
AcuB/AcuC	62	75	HLHQHLEDLQKPVS	12	1679.87	7.02641	0.003247	100	3.34818	0.013815	27.9015	0.115125
AcuB/AcuC	62	75	HLHQHLEDLQKPVS	12	1679.87	7.0243	0.007452	1000	3.81833	0.024277	31.8194	0.202308
AcuB/AcuC	62	75	HLHQHLEDLQKPVS	12	1679.87	7.03666	0.003186	10000	4.26044	0.051978	35.5037	0.43315
AcuB/AcuC + Ap4A	62	75	HLHQHLEDLQKPVS	12	1679.87	6.91791	0.009097	0	0	0	0	0
AcuB/AcuC + Ap4A	62	75	HLHQHLEDLQKPVS	12	1679.87	7.05086	0.00495	10	2.83199	0.037249	23.5999	0.310408
AcuB/AcuC + Ap4A	62	75	HLHQHLEDLQKPVS	12	1679.87	7.04208	0.00716	30	3.16409	0.060318	26.3674	0.50265
AcuB/AcuC + Ap4A	62	75	HLHQHLEDLQKPVS	12	1679.87	7.03504	0.00387	100	3.34292	0.035613	27.8576	0.296775
AcuB/AcuC + Ap4A	62	75	HLHQHLEDLQKPVS	12	1679.87	7.00917	0.006387	1000	3.75281	0.034448	31.2734	0.287067
AcuB/AcuC + Ap4A	62	75	HLHQHLEDLQKPVS	12	1679.87	7.00995	0.014708	10000	4.12849	0.060594	34.4041	0.50495
AcuB	62	76	HLHQHLEDLQKPVST	13	1780.92	6.96462	0.002661	0	0	0	0	0
AcuB	62	76	HLHQHLEDLQKPVST	13	1780.92	7.0826	0.007562	10	3.33829	0.041935	25.6791	0.322577
AcuB	62	76	HLHQHLEDLQKPVST	13	1780.92	7.09347	0.011642	30	3.7032	0.043291	28.4862	0.333008
AcuB	62	76	HLHQHLEDLQKPVST	13	1780.92	7.09092	0.003029	100	3.85347	0.012612	29.6421	0.0970154
AcuB	62	76	HLHQHLEDLQKPVST	13	1780.92	7.1027	0.004241	1000	4.25874	0.016587	32.7595	0.127592
AcuB	62	76	HLHQHLEDLQKPVST	13	1780.92	7.09523	0.000162	10000	4.63158	0.012214	35.6275	0.0939538
AcuB + Ap4A	62	76	HLHQHLEDLQKPVST	13	1780.92	6.95096	0.004886	0	0	0	0	0
AcuB + Ap4A	62	76	HLHQHLEDLQKPVST	13	1780.92	7.09	0.004553	10	3.22539	0.041838	24.8107	0.321831
AcuB + Ap4A	62	76	HLHQHLEDLQKPVST	13	1780.92	7.09524	0.002931	30	3.60226	0.018877	27.7097	0.145208
AcuB + Ap4A	62	76	HLHQHLEDLQKPVST	13	1780.92	7.10075	0.009341	100	3.80792	0.013015	29.2917	0.100115
AcuB + Ap4A	62	76	HLHQHLEDLQKPVST	13	1780.92	7.09085	0.004934	1000	4.21033	0.029814	32.3871	0.229338
AcuB + Ap4A	62	76	HLHQHLEDLQKPVST	13	1780.92	7.09233	0.001753	10000	4.59613	0.036107	35.3548	0.277746
AcuB/AcuC	62	76	HLHQHLEDLQKPVST	13	1780.92	6.95418	0.002977	0	0	0	0	0
AcuB/AcuC	62	76	HLHQHLEDLQKPVST	13	1780.92	7.0813	0.009984	10	3.17295	0.031506	24.4073	0.242354
AcuB/AcuC	62	76	HLHQHLEDLQKPVST	13	1780.92	7.1004	0.010593	30	3.55945	0.026252	27.3804	0.201938
AcuB/AcuC	62	76	HLHQHLEDLQKPVST	13	1780.92	7.08677	0.004073	100	3.70937	0.026687	28.5336	0.205285
AcuB/AcuC	62	76	HLHQHLEDLQKPVST	13	1780.92	7.08533	0.006391	1000	4.1661	0.027704	32.0469	0.213108
AcuB/AcuC	62	76	HLHQHLEDLQKPVST	13	1780.92	7.09672	0.003558	10000	4.61217	0.069398	35.4782	0.533831
AcuB/AcuC + Ap4A	62	76	HLHQHLEDLQKPVST	13	1780.92	6.97939	0.006294	0	0	0	0	0
AcuB/AcuC + Ap4A	62	76	HLHQHLEDLQKPVST	13	1780.92	7.11522	0.005302	10	3.29052	0.074001	25.3117	0.569238
AcuB/AcuC + Ap4A	62	76	HLHQHLEDLQKPVST	13	1780.92	7.10708	0.006951	30	3.63316	0.095684	27.9474	0.736031
AcuB/AcuC + Ap4A	62	76	HLHQHLEDLQKPVST	13	1780.92	7.09881	0.003695	100	3.78391	0.0734	29.107	0.564615
AcuB/AcuC + Ap4A	62	76	HLHQHLEDLQKPVST	13	1780.92	7.07187	0.006141	1000	4.19295	0.072964	32.2535	0.561262
AcuB/AcuC + Ap4A	62	76	HLHQHLEDLQKPVST	13	1780.92	7.07298	0.013639	10000	4.52907	0.100975	34.839	0.776731
AcuB	62	78	HLHQHLEDLQKPVSTIM	15	2025.05	8.02951	0.003294	0	0	0	0	0
AcuB	62	78	HLHQHLEDLQKPVSTIM	15	2025.05	8.14325	0.008415	10	3.58155	0.035444	23.877	0.236293
AcuB	62	78	HLHQHLEDLQKPVSTIM	15	2025.05	8.15114	0.01022	30	4.10481	0.034367	27.3654	0.229113
AcuB	62	78	HLHQHLEDLQKPVSTIM	15	2025.05	8.14143	0.002495	100	4.66714	0.012568	31.1143	0.0837867
AcuB	62	78	HLHQHLEDLQKPVSTIM	15	2025.05	8.14701	0.00462	1000	5.71729	0.026214	38.1153	0.17476
AcuB	62	78	HLHQHLEDLQKPVSTIM	15	2025.05	8.13474	0.002208	10000	6.42761	0.018316	42.8507	0.122107
AcuB + Ap4A	62	78	HLHQHLEDLQKPVSTIM	15	2025.05	8.01424	0.005504	0	0	0	0	0
AcuB + Ap4A	62	78	HLHQHLEDLQKPVSTIM	15	2025.05	8.15006	0.005971	10	3.51538	0.027575	23.4359	0.183833
AcuB + Ap4A	62	78	HLHQHLEDLQKPVSTIM	15	2025.05	8.14555	0.001318	30	4.08993	0.020615	27.2662	0.137433
AcuB + Ap4A	62	78	HLHQHLEDLQKPVSTIM	15	2025.05	8.14712	0.010999	100	4.65758	0.022185	31.0506	0.1479
AcuB + Ap4A	62	78	HLHQHLEDLQKPVSTIM	15	2025.05	8.13478	0.005614	1000	5.50907	0.00687	36.7271	0.0458
AcuB + Ap4A	62	78	HLHQHLEDLQKPVSTIM	15	2025.05	8.13189	0.002411	10000	6.36918	0.014885	42.4612	0.0992333
AcuB/AcuC	62	78	HLHQHLEDLQKPVSTIM	15	2025.05	8.01846	0.005374	0	0	0	0	0
AcuB/AcuC	62	78	HLHQHLEDLQKPVSTIM	15	2025.05	8.13033	0.006548	10	3.5966	0.028636	23.9773	0.190907
AcuB/AcuC	62	78	HLHQHLEDLQKPVSTIM	15	2025.05	8.15236	0.006913	30	4.14986	0.021999	27.6657	0.14666
AcuB/AcuC	62	78	HLHQHLEDLQKPVSTIM	15	2025.05	8.13001	0.004537	100	4.67934	0.023834	31.1956	0.158893
AcuB/AcuC	62	78	HLHQHLEDLQKPVSTIM	15	2025.05	8.13974	0.00379	1000	5.76473	0.011632	38.4315	0.0775467
AcuB/AcuC	62	78	HLHQHLEDLQKPVSTIM	15	2025.05	8.14331	0.006249	10000	6.49209	0.075918	43.2806	0.50612
AcuB/AcuC + Ap4A	62	78	HLHQHLEDLQKPVSTIM	15	2025.05	7.96729	0.047013	0	0	0	0	0
AcuB/AcuC + Ap4A	62	78	HLHQHLEDLQKPVSTIM	15	2025.05	8.16653	0.005562	10	3.6801	0.032015	24.534	0.213433
AcuB/AcuC + Ap4A	62	78	HLHQHLEDLQKPVSTIM	15	2025.05	8.15412	0.004442	30	4.23297	0.104247	28.2198	0.69498
AcuB/AcuC + Ap4A	62	78	HLHQHLEDLQKPVSTIM	15	2025.05	8.12646	0.006666	100	4.74632	0.021342	31.6421	0.14228
AcuB/AcuC + Ap4A	62	78	HLHQHLEDLQKPVSTIM	15	2025.05	8.11583	0.005031	1000	5.51804	0.020911	36.7869	0.139407
AcuB/AcuC + Ap4A	62	78	HLHQHLEDLQKPVSTIM	15	2025.05	8.12785	0.014856	10000	6.3871	0.103564	42.5807	0.690427
AcuB	70	75	LQKPVS	4	670.401	6.07361	0.00904	0	0	0	0	0
AcuB	70	75	LQKPVS	4	670.401	6.16192	0.016688	10	0.753116	0.024251	18.8279	0.606275
AcuB	70	75	LQKPVS	4	670.401	6.17423	0.015705	30	0.928598	0.023078	23.215	0.57695
AcuB	70	75	LQKPVS	4	670.401	6.13699	0.022938	100	1.12956	0.018762	28.239	0.46905
AcuB	70	75	LQKPVS	4	670.401	6.16974	0.007958	1000	1.53461	0.019666	38.3653	0.49165
AcuB	70	75	LQKPVS	4	670.401	6.15994	0.004143	10000	1.95932	0.02415	48.9831	0.60375
AcuB + Ap4A	70	75	LQKPVS	4	670.401	6.0812	0.010082	0	0	0	0	0
AcuB + Ap4A	70	75	LQKPVS	4	670.401	6.17216	0.009946	10	0.688219	0.025361	17.2055	0.634025
AcuB + Ap4A	70	75	LQKPVS	4	670.401	6.16503	0.014832	30	0.877568	0.031284	21.9392	0.7821
AcuB + Ap4A	70	75	LQKPVS	4	670.401	6.16111	0.013743	100	1.08029	0.04097	27.0072	1.02425
AcuB + Ap4A	70	75	LQKPVS	4	670.401	6.15137	0.012522	1000	1.50599	0.038264	37.6499	0.9566
AcuB + Ap4A	70	75	LQKPVS	4	670.401	6.15048	0.009207	10000	1.91718	0.050105	47.9295	1.25262
AcuB/AcuC	70	75	LQKPVS	4	670.401	6.04044	0.008151	0	0	0	0	0
AcuB/AcuC	70	75	LQKPVS	4	670.401	6.12576	0.004574	10	0.65967	0.024957	16.4917	0.623925
AcuB/AcuC	70	75	LQKPVS	4	670.401	6.14441	0.018619	30	0.849394	0.010353	21.2348	0.258825
AcuB/AcuC	70	75	LQKPVS	4	670.401	6.16065	0.007868	100	1.05293	0.006326	26.3232	0.15815
AcuB/AcuC	70	75	LQKPVS	4	670.401	6.1574	0.016314	1000	1.49121	0.024002	37.2803	0.60005
AcuB/AcuC	70	75	LQKPVS	4	670.401	6.16422	0.014307	10000	1.9965	0.031323	49.9126	0.783075
AcuB/AcuC + Ap4A	70	75	LQKPVS	4	670.401	6.06304	0.007711	0	0	0	0	0
AcuB/AcuC + Ap4A	70	75	LQKPVS	4	670.401	6.17433	0.004231	10	0.663478	0.01796	16.587	0.449
AcuB/AcuC + Ap4A	70	75	LQKPVS	4	670.401	6.16212	0.009915	30	0.844336	0.017354	21.1084	0.43385
AcuB/AcuC + Ap4A	70	75	LQKPVS	4	670.401	6.16445	0.011423	100	1.06774	0.022689	26.6936	0.567225
AcuB/AcuC + Ap4A	70	75	LQKPVS	4	670.401	6.15157	0.042794	1000	1.47076	0.017576	36.7691	0.4394
AcuB/AcuC + Ap4A	70	75	LQKPVS	4	670.401	6.14196	0.014798	10000	1.91311	0.034827	47.8279	0.870675
AcuB	70	76	LQKPVST	5	771.449	6.22545	0.009042	0	0	0	0	0
AcuB	70	76	LQKPVST	5	771.449	6.31408	0.012469	10	1.31531	0.006921	26.3062	0.13842
AcuB	70	76	LQKPVST	5	771.449	6.32534	0.014422	30	1.4521	0.0119	29.0419	0.238
AcuB	70	76	LQKPVST	5	771.449	6.29522	0.018464	100	1.62135	0.015716	32.4269	0.31432
AcuB	70	76	LQKPVST	5	771.449	6.32058	0.005619	1000	2.03455	0.014043	40.691	0.28086
AcuB	70	76	LQKPVST	5	771.449	6.31097	0.001763	10000	2.44472	0.022866	48.8944	0.45732
AcuB + Ap4A	70	76	LQKPVST	5	771.449	6.22959	0.009551	0	0	0	0	0
AcuB + Ap4A	70	76	LQKPVST	5	771.449	6.32305	0.006565	10	1.27679	0.020981	25.5357	0.41962
AcuB + Ap4A	70	76	LQKPVST	5	771.449	6.31775	0.012095	30	1.44224	0.017113	28.8449	0.34226
AcuB + Ap4A	70	76	LQKPVST	5	771.449	6.31279	0.008688	100	1.59777	0.015638	31.9555	0.31276
AcuB + Ap4A	70	76	LQKPVST	5	771.449	6.30532	0.008796	1000	2.01996	0.023255	40.3993	0.4651
AcuB + Ap4A	70	76	LQKPVST	5	771.449	6.30219	0.00605	10000	2.45214	0.038379	49.0428	0.76758
AcuB/AcuC	70	76	LQKPVST	5	771.449	6.19588	0.007102	0	0	0	0	0
AcuB/AcuC	70	76	LQKPVST	5	771.449	6.28305	0.002874	10	1.25011	0.028006	25.0023	0.56012
AcuB/AcuC	70	76	LQKPVST	5	771.449	6.30017	0.015041	30	1.49514	0.022996	29.9029	0.45992
AcuB/AcuC	70	76	LQKPVST	5	771.449	6.31356	0.005418	100	1.68146	0.014716	33.6292	0.29432
AcuB/AcuC	70	76	LQKPVST	5	771.449	6.31196	0.013246	1000	2.05769	0.052687	41.1537	1.05374
AcuB/AcuC	70	76	LQKPVST	5	771.449	6.31884	0.011657	10000	2.55084	0.018812	51.0169	0.37624
AcuB/AcuC + Ap4A	70	76	LQKPVST	5	771.449	6.21241	0.007199	0	0	0	0	0
AcuB/AcuC + Ap4A	70	76	LQKPVST	5	771.449	6.32967	0.004699	10	1.30103	0.037882	26.0206	0.75764
AcuB/AcuC + Ap4A	70	76	LQKPVST	5	771.449	6.31945	0.007956	30	1.46971	0.037078	29.3941	0.74156
AcuB/AcuC + Ap4A	70	76	LQKPVST	5	771.449	6.31977	0.00959	100	1.66193	0.034539	33.2387	0.69078
AcuB/AcuC + Ap4A	70	76	LQKPVST	5	771.449	6.30801	0.031559	1000	2.06066	0.036423	41.2131	0.72846
AcuB/AcuC + Ap4A	70	76	LQKPVST	5	771.449	6.29942	0.013883	10000	2.49111	0.038792	49.8222	0.77584
AcuB	70	78	LQKPVSTIM	7	1015.57	8.16321	0.003872	0	0	0	0	0
AcuB	70	78	LQKPVSTIM	7	1015.57	8.24956	0.006721	10	1.56923	0.021715	22.4176	0.310214
AcuB	70	78	LQKPVSTIM	7	1015.57	8.2593	0.00963	30	1.86024	0.021095	26.5749	0.301357
AcuB	70	78	LQKPVSTIM	7	1015.57	8.25285	0.001804	100	2.43475	0.021969	34.7821	0.313843
AcuB	70	78	LQKPVSTIM	7	1015.57	8.25822	0.004068	1000	3.41933	0.036647	48.8475	0.523529
AcuB	70	78	LQKPVSTIM	7	1015.57	8.24806	0.000968	10000	4.14726	0.022844	59.2465	0.326343
AcuB + Ap4A	70	78	LQKPVSTIM	7	1015.57	8.14969	0.003079	0	0	0	0	0
AcuB + Ap4A	70	78	LQKPVSTIM	7	1015.57	8.25322	0.004311	10	1.55147	0.01965	22.1638	0.280714
AcuB + Ap4A	70	78	LQKPVSTIM	7	1015.57	8.25156	0.000944	30	1.89781	0.019839	27.1116	0.283414
AcuB + Ap4A	70	78	LQKPVSTIM	7	1015.57	8.25694	0.007411	100	2.41693	0.022137	34.5276	0.316243
AcuB + Ap4A	70	78	LQKPVSTIM	7	1015.57	8.24485	0.003126	1000	3.23774	0.019815	46.2535	0.283071
AcuB + Ap4A	70	78	LQKPVSTIM	7	1015.57	8.24407	0.00267	10000	4.08353	0.031759	58.3361	0.4537
AcuB/AcuC	70	78	LQKPVSTIM	7	1015.57	8.14747	0.007488	0	0	0	0	0
AcuB/AcuC	70	78	LQKPVSTIM	7	1015.57	8.22653	0.006389	10	1.40628	0.045796	20.0897	0.654229
AcuB/AcuC	70	78	LQKPVSTIM	7	1015.57	8.24762	0.006467	30	1.82921	0.050382	26.1316	0.719743
AcuB/AcuC	70	78	LQKPVSTIM	7	1015.57	8.23298	0.004078	100	2.40017	0.047729	34.2882	0.681843
AcuB/AcuC	70	78	LQKPVSTIM	7	1015.57	8.24015	0.003932	1000	3.35263	0.092614	47.8948	1.32306
AcuB/AcuC	70	78	LQKPVSTIM	7	1015.57	8.24917	0.000679	10000	4.16626	0.072702	59.5181	1.0386
AcuB/AcuC + Ap4A	70	78	LQKPVSTIM	7	1015.57	8.07924	0.064287	0	0	0	0	0
AcuB/AcuC + Ap4A	70	78	LQKPVSTIM	7	1015.57	8.26777	0.005532	10	1.45336	0.040288	20.7623	0.575543
AcuB/AcuC + Ap4A	70	78	LQKPVSTIM	7	1015.57	8.26186	0.003844	30	1.80187	0.05631	25.741	0.804429
AcuB/AcuC + Ap4A	70	78	LQKPVSTIM	7	1015.57	8.23507	0.007512	100	2.37523	0.040563	33.9318	0.579471
AcuB/AcuC + Ap4A	70	78	LQKPVSTIM	7	1015.57	8.22321	0.003559	1000	3.13024	0.037721	44.7177	0.538871
AcuB/AcuC + Ap4A	70	78	LQKPVSTIM	7	1015.57	8.23013	0.014207	10000	4.00493	0.06862	57.2133	0.980286
AcuB	71	76	QKPVST	4	658.365	6.22494	0.009675	0	0	0	0	0
AcuB	71	76	QKPVST	4	658.365	6.31461	0.013229	10	1.34742	0.01187	33.6854	0.29675
AcuB	71	76	QKPVST	4	658.365	6.32625	0.014084	30	1.46294	0.021545	36.5734	0.538625
AcuB	71	76	QKPVST	4	658.365	6.2959	0.017215	100	1.6569	0.04396	41.4225	1.099
AcuB	71	76	QKPVST	4	658.365	6.32141	0.006722	1000	2.07422	0.014172	51.8554	0.3543
AcuB	71	76	QKPVST	4	658.365	6.31023	0.000545	10000	2.44874	0.020603	61.2186	0.515075
AcuB + Ap4A	71	76	QKPVST	4	658.365	6.22935	0.008092	0	0	0	0	0
AcuB + Ap4A	71	76	QKPVST	4	658.365	6.32393	0.00643	10	1.28936	0.017318	32.234	0.43295
AcuB + Ap4A	71	76	QKPVST	4	658.365	6.31636	0.012401	30	1.45418	0.00255	36.3546	0.06375
AcuB + Ap4A	71	76	QKPVST	4	658.365	6.31371	0.006092	100	1.61939	0.009462	40.4847	0.23655
AcuB + Ap4A	71	76	QKPVST	4	658.365	6.30633	0.010418	1000	2.03841	0.039299	50.9602	0.982475
AcuB + Ap4A	71	76	QKPVST	4	658.365	6.30558	0.004089	10000	2.3888	0.108665	59.7199	2.71663
AcuB/AcuC	71	76	QKPVST	4	658.365	6.19548	0.005377	0	0	0	0	0
AcuB/AcuC	71	76	QKPVST	4	658.365	6.28471	0.003022	10	1.28404	0.009774	32.1011	0.24435
AcuB/AcuC	71	76	QKPVST	4	658.365	6.30385	0.015432	30	1.44966	0.017772	36.2416	0.4443
AcuB/AcuC	71	76	QKPVST	4	658.365	6.31503	0.004515	100	1.63435	0.01647	40.8588	0.41175
AcuB/AcuC	71	76	QKPVST	4	658.365	6.31221	0.013238	1000	2.07775	0.008776	51.9438	0.2194
AcuB/AcuC	71	76	QKPVST	4	658.365	6.32059	0.010459	10000	2.48176	0.033079	62.044	0.826975
AcuB/AcuC + Ap4A	71	76	QKPVST	4	658.365	6.21256	0.009012	0	0	0	0	0
AcuB/AcuC + Ap4A	71	76	QKPVST	4	658.365	6.33063	0.004789	10	1.32252	0.007968	33.0629	0.1992
AcuB/AcuC + Ap4A	71	76	QKPVST	4	658.365	6.31909	0.00741	30	1.46507	0.013079	36.6268	0.326975
AcuB/AcuC + Ap4A	71	76	QKPVST	4	658.365	6.32107	0.009541	100	1.68173	0.00919	42.0432	0.22975
AcuB/AcuC + Ap4A	71	76	QKPVST	4	658.365	6.30626	0.031043	1000	2.04185	0.013525	51.0463	0.338125
AcuB/AcuC + Ap4A	71	76	QKPVST	4	658.365	6.29712	0.013123	10000	2.43517	0.041343	60.8793	1.03357
AcuB	72	76	KPVST	3	530.306	6.22671	0.009174	0	0	0	0	0
AcuB	72	76	KPVST	3	530.306	6.31716	0.012527	10	1.04536	0.014926	34.8452	0.497533
AcuB	72	76	KPVST	3	530.306	6.32975	0.01424	30	1.15248	0.019312	38.4159	0.643733
AcuB	72	76	KPVST	3	530.306	6.29709	0.018011	100	1.26377	0.017607	42.1258	0.5869
AcuB	72	76	KPVST	3	530.306	6.32925	0.005689	1000	1.55039	0.020582	51.6798	0.686067
AcuB	72	76	KPVST	3	530.306	6.3196	0.003734	10000	1.91224	0.019598	63.7413	0.653267
AcuB + Ap4A	72	76	KPVST	3	530.306	6.2304	0.008737	0	0	0	0	0
AcuB + Ap4A	72	76	KPVST	3	530.306	6.32529	0.007831	10	0.998991	0.005891	33.2997	0.196367
AcuB + Ap4A	72	76	KPVST	3	530.306	6.31934	0.013351	30	1.10505	0.014708	36.8349	0.490267
AcuB + Ap4A	72	76	KPVST	3	530.306	6.31376	0.008168	100	1.24265	0.029963	41.4218	0.998767
AcuB + Ap4A	72	76	KPVST	3	530.306	6.31044	0.009072	1000	1.54297	0.014923	51.4323	0.497433
AcuB + Ap4A	72	76	KPVST	3	530.306	6.31153	0.004554	10000	1.84164	0.045574	61.3879	1.51913
AcuB/AcuC	72	76	KPVST	3	530.306	6.1948	0.004249	0	0	0	0	0
AcuB/AcuC	72	76	KPVST	3	530.306	6.28367	0.003462	10	1.02434	0.01643	34.1447	0.547667
AcuB/AcuC	72	76	KPVST	3	530.306	6.30107	0.015104	30	1.13796	0.016886	37.932	0.562867
AcuB/AcuC	72	76	KPVST	3	530.306	6.31393	0.005345	100	1.29709	0.014528	43.2364	0.484267
AcuB/AcuC	72	76	KPVST	3	530.306	6.31172	0.013435	1000	1.60435	0.020722	53.4784	0.690733
AcuB/AcuC	72	76	KPVST	3	530.306	6.31887	0.010667	10000	1.96949	0.013274	65.6497	0.442467
AcuB/AcuC + Ap4A	72	76	KPVST	3	530.306	6.2107	0.008009	0	0	0	0	0
AcuB/AcuC + Ap4A	72	76	KPVST	3	530.306	6.32986	0.004847	10	1.02799	0.021423	34.2664	0.7141
AcuB/AcuC + Ap4A	72	76	KPVST	3	530.306	6.31945	0.007661	30	1.12527	0.018194	37.509	0.606467
AcuB/AcuC + Ap4A	72	76	KPVST	3	530.306	6.3212	0.009983	100	1.29521	0.011805	43.1738	0.3935
AcuB/AcuC + Ap4A	72	76	KPVST	3	530.306	6.30978	0.03102	1000	1.59551	0.011843	53.1836	0.394767
AcuB/AcuC + Ap4A	72	76	KPVST	3	530.306	6.29973	0.013933	10000	1.89931	0.037707	63.3103	1.2569
AcuB	77	80	IMKT	3	491.277	6.03019	0.019516	0	0	0	0	0
AcuB	77	80	IMKT	3	491.277	6.16167	0.019049	10	0.920152	0.024158	30.6717	0.805267
AcuB	77	80	IMKT	3	491.277	6.1791	0.018736	30	1.01123	0.017847	33.7078	0.5949
AcuB	77	80	IMKT	3	491.277	6.12586	0.029957	100	1.21744	0.013369	40.5813	0.445633
AcuB	77	80	IMKT	3	491.277	6.16781	0.014364	1000	1.42051	0.025576	47.3503	0.852533
AcuB	77	80	IMKT	3	491.277	6.15572	0.007187	10000	1.35077	0.060577	45.0256	2.01923
AcuB + Ap4A	77	80	IMKT	3	491.277	6.06236	0.007606	0	0	0	0	0
AcuB + Ap4A	77	80	IMKT	3	491.277	6.17089	0.011242	10	0.822684	0.008179	27.4228	0.272633
AcuB + Ap4A	77	80	IMKT	3	491.277	6.16144	0.024086	30	0.83707	0.009219	27.9023	0.3073
AcuB + Ap4A	77	80	IMKT	3	491.277	6.15005	0.01674	100	0.8678	0.012922	28.9267	0.430733
AcuB + Ap4A	77	80	IMKT	3	491.277	6.14383	0.012339	1000	1.29469	0.040611	43.1563	1.3537
AcuB + Ap4A	77	80	IMKT	3	491.277	6.13697	0.010788	10000	1.28416	0.0978	42.8053	3.26
AcuB/AcuC	77	80	IMKT	3	491.277	5.99945	0.006439	0	0	0	0	0
AcuB/AcuC	77	80	IMKT	3	491.277	6.12223	0.004983	10	0.90691	0.014471	30.2303	0.482367
AcuB/AcuC	77	80	IMKT	3	491.277	6.14204	0.02025	30	1.008	0.018338	33.5999	0.611267
AcuB/AcuC	77	80	IMKT	3	491.277	6.15524	0.008132	100	1.23691	0.019304	41.2303	0.643467
AcuB/AcuC	77	80	IMKT	3	491.277	6.15553	0.018748	1000	1.3501	0.006927	45.0035	0.2309
AcuB/AcuC	77	80	IMKT	3	491.277	6.1623	0.016045	10000	1.33332	0.016428	44.444	0.5476
AcuB/AcuC + Ap4A	77	80	IMKT	3	491.277	6.02848	0.008425	0	0	0	0	0
AcuB/AcuC + Ap4A	77	80	IMKT	3	491.277	6.17253	0.004258	10	0.780846	0.013048	26.0282	0.434933
AcuB/AcuC + Ap4A	77	80	IMKT	3	491.277	6.15422	0.010776	30	0.768469	0.011639	25.6156	0.387967
AcuB/AcuC + Ap4A	77	80	IMKT	3	491.277	6.16134	0.015395	100	0.841962	0.007847	28.0654	0.261567
AcuB/AcuC + Ap4A	77	80	IMKT	3	491.277	6.1516	0.051499	1000	1.2812	0.01506	42.7066	0.502
AcuB/AcuC + Ap4A	77	80	IMKT	3	491.277	6.14769	0.016718	10000	1.35312	0.029586	45.1039	0.9862
AcuB	77	89	IMKTDIIVGHPLD	11	1450.78	8.42583	0.004505	0	0	0	0	0
AcuB	77	89	IMKTDIIVGHPLD	11	1450.78	8.50804	0.005318	10	3.23732	0.047872	29.4302	0.4352
AcuB	77	89	IMKTDIIVGHPLD	11	1450.78	8.51706	0.009266	30	3.53871	0.032881	32.1701	0.298918
AcuB	77	89	IMKTDIIVGHPLD	11	1450.78	8.50933	0.00224	100	3.93551	0.031532	35.7774	0.286655
AcuB	77	89	IMKTDIIVGHPLD	11	1450.78	8.5127	0.003973	1000	4.98366	0.046035	45.306	0.4185
AcuB	77	89	IMKTDIIVGHPLD	11	1450.78	8.50214	0.002065	10000	5.53703	0.04798	50.3366	0.436182
AcuB + Ap4A	77	89	IMKTDIIVGHPLD	11	1450.78	8.41293	0.002371	0	0	0	0	0
AcuB + Ap4A	77	89	IMKTDIIVGHPLD	11	1450.78	8.51416	0.005088	10	2.31361	0.049517	21.0328	0.450155
AcuB + Ap4A	77	89	IMKTDIIVGHPLD	11	1450.78	8.50831	0.0019	30	2.51186	0.025905	22.8351	0.2355
AcuB + Ap4A	77	89	IMKTDIIVGHPLD	11	1450.78	8.51556	0.008894	100	2.94646	0.033485	26.786	0.304409
AcuB + Ap4A	77	89	IMKTDIIVGHPLD	11	1450.78	8.50128	0.003056	1000	4.25255	0.039726	38.6595	0.361145
AcuB + Ap4A	77	89	IMKTDIIVGHPLD	11	1450.78	8.5017	0.001998	10000	5.26577	0.076492	47.8706	0.695382
AcuB/AcuC	77	89	IMKTDIIVGHPLD	11	1450.78	8.39241	0.004966	0	0	0	0	0
AcuB/AcuC	77	89	IMKTDIIVGHPLD	11	1450.78	8.47771	0.004814	10	2.82498	0.053608	25.6816	0.487345
AcuB/AcuC	77	89	IMKTDIIVGHPLD	11	1450.78	8.50448	0.005685	30	3.14311	0.017668	28.5737	0.160618
AcuB/AcuC	77	89	IMKTDIIVGHPLD	11	1450.78	8.48738	0.006225	100	3.53421	0.022582	32.1292	0.205291
AcuB/AcuC	77	89	IMKTDIIVGHPLD	11	1450.78	8.49658	0.004596	1000	4.59406	0.04668	41.7642	0.424364
AcuB/AcuC	77	89	IMKTDIIVGHPLD	11	1450.78	8.50461	0.000776	10000	5.40993	0.072657	49.1811	0.660518
AcuB/AcuC + Ap4A	77	89	IMKTDIIVGHPLD	11	1450.78	8.26942	0.093399	0	0	0	0	0
AcuB/AcuC + Ap4A	77	89	IMKTDIIVGHPLD	11	1450.78	8.51718	0.005085	10	2.04976	0.017557	18.6342	0.159609
AcuB/AcuC + Ap4A	77	89	IMKTDIIVGHPLD	11	1450.78	8.50912	0.003609	30	2.23721	0.047133	20.3383	0.428482
AcuB/AcuC + Ap4A	77	89	IMKTDIIVGHPLD	11	1450.78	8.48447	0.000289	100	2.51517	0.025057	22.8652	0.227791
AcuB/AcuC + Ap4A	77	89	IMKTDIIVGHPLD	11	1450.78	8.48127	0.003748	1000	3.94462	0.02275	35.8601	0.206818
AcuB/AcuC + Ap4A	77	89	IMKTDIIVGHPLD	11	1450.78	8.48597	0.011749	10000	5.16635	0.079344	46.9669	0.721309
AcuB	79	90	KTDIIVGHPLDF	10	1353.73	9.21697	0.004256	0	0	0	0	0
AcuB	79	90	KTDIIVGHPLDF	10	1353.73	9.3062	0.011098	10	2.14179	0.010138	21.4178	0.10138
AcuB	79	90	KTDIIVGHPLDF	10	1353.73	9.31754	0.005569	30	2.42568	0.02535	24.2568	0.2535
AcuB	79	90	KTDIIVGHPLDF	10	1353.73	9.31192	0.002534	100	2.80668	0.01973	28.0668	0.1973
AcuB	79	90	KTDIIVGHPLDF	10	1353.73	9.31037	0.011468	1000	3.83391	0.033258	38.3391	0.33258
AcuB	79	90	KTDIIVGHPLDF	10	1353.73	9.29967	0.004562	10000	4.46574	0.037555	44.6574	0.37555
AcuB + Ap4A	79	90	KTDIIVGHPLDF	10	1353.73	9.20214	0.00411	0	0	0	0	0
AcuB + Ap4A	79	90	KTDIIVGHPLDF	10	1353.73	9.31617	0.001838	10	1.33959	0.012323	13.3959	0.12323
AcuB + Ap4A	79	90	KTDIIVGHPLDF	10	1353.73	9.29511	0.014657	30	1.59418	0.011637	15.9418	0.11637
AcuB + Ap4A	79	90	KTDIIVGHPLDF	10	1353.73	9.31161	0.013385	100	2.066	0.014676	20.66	0.14676
AcuB + Ap4A	79	90	KTDIIVGHPLDF	10	1353.73	9.29248	0.009445	1000	3.39874	0.012951	33.9874	0.12951
AcuB + Ap4A	79	90	KTDIIVGHPLDF	10	1353.73	9.29278	0.003868	10000	4.277	0.025367	42.77	0.25367
AcuB/AcuC	79	90	KTDIIVGHPLDF	10	1353.73	9.18683	0.013298	0	0	0	0	0
AcuB/AcuC	79	90	KTDIIVGHPLDF	10	1353.73	9.27374	0.002732	10	1.8303	0.065205	18.303	0.65205
AcuB/AcuC	79	90	KTDIIVGHPLDF	10	1353.73	9.30933	0.005974	30	2.0234	0.038592	20.234	0.38592
AcuB/AcuC	79	90	KTDIIVGHPLDF	10	1353.73	9.28141	0.008083	100	2.39998	0.033385	23.9998	0.33385
AcuB/AcuC	79	90	KTDIIVGHPLDF	10	1353.73	9.29043	0.014755	1000	3.4681	0.068993	34.681	0.68993
AcuB/AcuC	79	90	KTDIIVGHPLDF	10	1353.73	9.30827	0.001814	10000	4.23367	0.065979	42.3367	0.65979
AcuB/AcuC + Ap4A	79	90	KTDIIVGHPLDF	10	1353.73	8.75487	0.028979	0	0	0	0	0
AcuB/AcuC + Ap4A	79	90	KTDIIVGHPLDF	10	1353.73	9.28809	0.007897	10	1.12437	0.025488	11.2437	0.25488
AcuB/AcuC + Ap4A	79	90	KTDIIVGHPLDF	10	1353.73	9.28293	0.003299	30	1.25367	0.039941	12.5367	0.39941
AcuB/AcuC + Ap4A	79	90	KTDIIVGHPLDF	10	1353.73	9.27787	0.000514	100	1.58034	0.025103	15.8034	0.25103
AcuB/AcuC + Ap4A	79	90	KTDIIVGHPLDF	10	1353.73	9.26695	0.004539	1000	2.95412	0.026457	29.5412	0.26457
AcuB/AcuC + Ap4A	79	90	KTDIIVGHPLDF	10	1353.73	9.2822	0.017033	10000	4.16571	0.073742	41.6571	0.73742
AcuB	81	89	DIIVGHPLD	7	977.518	8.50155	0.002676	0	0	0	0	0
AcuB	81	89	DIIVGHPLD	7	977.518	8.56721	0.003872	10	1.27832	0.024552	18.2617	0.350743
AcuB	81	89	DIIVGHPLD	7	977.518	8.57624	0.008285	30	1.51396	0.021041	21.628	0.300586
AcuB	81	89	DIIVGHPLD	7	977.518	8.57155	0.001139	100	1.79521	0.028428	25.6459	0.406114
AcuB	81	89	DIIVGHPLD	7	977.518	8.57188	0.002778	1000	2.55148	0.0323	36.4498	0.461429
AcuB	81	89	DIIVGHPLD	7	977.518	8.56531	8.96574e-05	10000	3.14575	0.032135	44.9393	0.459071
AcuB + Ap4A	81	89	DIIVGHPLD	7	977.518	8.4887	0.002458	0	0	0	0	0
AcuB + Ap4A	81	89	DIIVGHPLD	7	977.518	8.57414	0.003024	10	0.463913	0.005978	6.62733	0.0854
AcuB + Ap4A	81	89	DIIVGHPLD	7	977.518	8.56829	0.002567	30	0.676845	0.016513	9.66921	0.2359
AcuB + Ap4A	81	89	DIIVGHPLD	7	977.518	8.57098	0.006558	100	1.09627	0.011835	15.661	0.169071
AcuB + Ap4A	81	89	DIIVGHPLD	7	977.518	8.56218	0.002438	1000	2.06716	0.020105	29.5309	0.287214
AcuB + Ap4A	81	89	DIIVGHPLD	7	977.518	8.56473	0.002488	10000	2.96377	0.010258	42.3396	0.146543
AcuB/AcuC	81	89	DIIVGHPLD	7	977.518	8.47016	0.004118	0	0	0	0	0
AcuB/AcuC	81	89	DIIVGHPLD	7	977.518	8.54694	0.004091	10	0.913521	0.019145	13.0503	0.2735
AcuB/AcuC	81	89	DIIVGHPLD	7	977.518	8.5685	0.004869	30	1.21454	0.016888	17.3506	0.241257
AcuB/AcuC	81	89	DIIVGHPLD	7	977.518	8.55444	0.006615	100	1.48234	0.017057	21.1763	0.243671
AcuB/AcuC	81	89	DIIVGHPLD	7	977.518	8.5614	0.004923	1000	2.43039	0.071433	34.7199	1.02047
AcuB/AcuC	81	89	DIIVGHPLD	7	977.518	8.57128	0.000947	10000	3.32343	0.038643	47.4776	0.552043
AcuB/AcuC + Ap4A	81	89	DIIVGHPLD	7	977.518	8.34406	0.10451	0	0	0	0	0
AcuB/AcuC + Ap4A	81	89	DIIVGHPLD	7	977.518	8.58516	0.004855	10	0.245483	0.029099	3.5069	0.4157
AcuB/AcuC + Ap4A	81	89	DIIVGHPLD	7	977.518	8.58031	0.002571	30	0.344484	0.024941	4.9212	0.3563
AcuB/AcuC + Ap4A	81	89	DIIVGHPLD	7	977.518	8.55452	0.002296	100	0.615104	0.022171	8.7872	0.316729
AcuB/AcuC + Ap4A	81	89	DIIVGHPLD	7	977.518	8.54933	0.004197	1000	1.69219	0.021724	24.1741	0.310343
AcuB/AcuC + Ap4A	81	89	DIIVGHPLD	7	977.518	8.5526	0.009603	10000	2.91175	0.050803	41.5964	0.725757
AcuB	81	90	DIIVGHPLDF	8	1124.59	9.9888	0.003969	0	0	0	0	0
AcuB	81	90	DIIVGHPLDF	8	1124.59	10.0492	0.002871	10	1.32902	0.018951	16.6128	0.236888
AcuB	81	90	DIIVGHPLDF	8	1124.59	10.0552	0.006219	30	1.60708	0.018377	20.0884	0.229713
AcuB	81	90	DIIVGHPLDF	8	1124.59	10.0474	0.000714	100	2.01878	0.029256	25.2348	0.3657
AcuB	81	90	DIIVGHPLDF	8	1124.59	10.045	0.004354	1000	3.04413	0.028953	38.0516	0.361912
AcuB	81	90	DIIVGHPLDF	8	1124.59	10.039	0.001549	10000	3.72341	0.019847	46.5426	0.248087
AcuB + Ap4A	81	90	DIIVGHPLDF	8	1124.59	9.97502	0.002448	0	0	0	0	0
AcuB + Ap4A	81	90	DIIVGHPLDF	8	1124.59	10.055	0.004117	10	0.513754	0.02056	6.42193	0.257
AcuB + Ap4A	81	90	DIIVGHPLDF	8	1124.59	10.0394	0.008459	30	0.771637	0.017086	9.64546	0.213575
AcuB + Ap4A	81	90	DIIVGHPLDF	8	1124.59	10.0495	0.007627	100	1.26367	0.014483	15.7958	0.181037
AcuB + Ap4A	81	90	DIIVGHPLDF	8	1124.59	10.0409	0.003945	1000	2.6421	0.015949	33.0263	0.199363
AcuB + Ap4A	81	90	DIIVGHPLDF	8	1124.59	10.0394	0.001518	10000	3.53211	0.024599	44.1514	0.307487
AcuB/AcuC	81	90	DIIVGHPLDF	8	1124.59	9.97875	0.004236	0	0	0	0	0
AcuB/AcuC	81	90	DIIVGHPLDF	8	1124.59	10.0437	0.001452	10	0.844847	0.019975	10.5606	0.249688
AcuB/AcuC	81	90	DIIVGHPLDF	8	1124.59	10.061	0.006557	30	1.13536	0.024188	14.1921	0.30235
AcuB/AcuC	81	90	DIIVGHPLDF	8	1124.59	10.0455	0.006554	100	1.54604	0.019722	19.3255	0.246525
AcuB/AcuC	81	90	DIIVGHPLDF	8	1124.59	10.0501	0.011891	1000	2.82142	0.112153	35.2677	1.40191
AcuB/AcuC	81	90	DIIVGHPLDF	8	1124.59	10.0553	0.002071	10000	3.72468	0.056597	46.5585	0.707462
AcuB/AcuC + Ap4A	81	90	DIIVGHPLDF	8	1124.59	9.97119	0	0	0	0	0	0
AcuB/AcuC + Ap4A	81	90	DIIVGHPLDF	8	1124.59	10.0498	0.005971	10	0.234432	0.009274	2.9304	0.115925
AcuB/AcuC + Ap4A	81	90	DIIVGHPLDF	8	1124.59	10.0534	0.003124	30	0.359001	0.016417	4.48751	0.205213
AcuB/AcuC + Ap4A	81	90	DIIVGHPLDF	8	1124.59	10.0434	0.001313	100	0.695856	0.00779	8.6982	0.097375
AcuB/AcuC + Ap4A	81	90	DIIVGHPLDF	8	1124.59	10.0379	0.004516	1000	2.16306	0.004047	27.0383	0.0505875
AcuB/AcuC + Ap4A	81	90	DIIVGHPLDF	8	1124.59	10.042	0.008116	10000	3.38974	0.057777	42.3717	0.722213
AcuB	83	89	IVGHPLD	5	749.407	8.48942	0.004685	0	0	0	0	0
AcuB	83	89	IVGHPLD	5	749.407	8.55528	0.004741	10	0.994739	0.024596	19.8948	0.49192
AcuB	83	89	IVGHPLD	5	749.407	8.563	0.010148	30	1.18858	0.020581	23.7716	0.41162
AcuB	83	89	IVGHPLD	5	749.407	8.55581	0.002414	100	1.44202	0.013385	28.8403	0.2677
AcuB	83	89	IVGHPLD	5	749.407	8.55737	0.003725	1000	1.97477	0.016924	39.4953	0.33848
AcuB	83	89	IVGHPLD	5	749.407	8.54803	0.001991	10000	2.37517	0.05929	47.5033	1.1858
AcuB + Ap4A	83	89	IVGHPLD	5	749.407	8.47698	0.002256	0	0	0	0	0
AcuB + Ap4A	83	89	IVGHPLD	5	749.407	8.56133	0.004496	10	0.436575	0.022653	8.7315	0.45306
AcuB + Ap4A	83	89	IVGHPLD	5	749.407	8.55612	0.002762	30	0.623569	0.007633	12.4714	0.15266
AcuB + Ap4A	83	89	IVGHPLD	5	749.407	8.56	0.006391	100	0.913875	0.035144	18.2775	0.70288
AcuB + Ap4A	83	89	IVGHPLD	5	749.407	8.5479	0.002933	1000	1.63006	0.050628	32.6012	1.01256
AcuB + Ap4A	83	89	IVGHPLD	5	749.407	8.54691	0.002122	10000	2.25355	0.034177	45.071	0.68354
AcuB/AcuC	83	89	IVGHPLD	5	749.407	8.46129	0.006537	0	0	0	0	0
AcuB/AcuC	83	89	IVGHPLD	5	749.407	8.53356	0.006395	10	0.885425	0.021227	17.7085	0.42454
AcuB/AcuC	83	89	IVGHPLD	5	749.407	8.55537	0.006272	30	1.02412	0.025576	20.4824	0.51152
AcuB/AcuC	83	89	IVGHPLD	5	749.407	8.54062	0.006223	100	1.2521	0.014548	25.0419	0.29096
AcuB/AcuC	83	89	IVGHPLD	5	749.407	8.54631	0.00544	1000	1.98916	0.014984	39.7833	0.29968
AcuB/AcuC	83	89	IVGHPLD	5	749.407	8.55622	0.001263	10000	2.57928	0.027771	51.5855	0.55542
AcuB/AcuC + Ap4A	83	89	IVGHPLD	5	749.407	8.32788	0.101297	0	0	0	0	0
AcuB/AcuC + Ap4A	83	89	IVGHPLD	5	749.407	8.57084	0.006119	10	0.323706	0.014805	6.47412	0.2961
AcuB/AcuC + Ap4A	83	89	IVGHPLD	5	749.407	8.56685	0.00377	30	0.375687	0.042766	7.51374	0.85532
AcuB/AcuC + Ap4A	83	89	IVGHPLD	5	749.407	8.5432	0.001429	100	0.610565	0.011427	12.2113	0.22854
AcuB/AcuC + Ap4A	83	89	IVGHPLD	5	749.407	8.53641	0.002878	1000	1.60783	0.009873	32.1567	0.19746
AcuB/AcuC + Ap4A	83	89	IVGHPLD	5	749.407	8.54033	0.010396	10000	2.30133	0.031607	46.0266	0.63214
AcuB	83	90	IVGHPLDF	6	896.475	9.9883	0.004587	0	0	0	0	0
AcuB	83	90	IVGHPLDF	6	896.475	10.049	0.003462	10	1.0203	0.016606	17.0051	0.276767
AcuB	83	90	IVGHPLDF	6	896.475	10.0544	0.006487	30	1.22804	0.014938	20.4673	0.248967
AcuB	83	90	IVGHPLDF	6	896.475	10.047	0.001921	100	1.57205	0.011583	26.2009	0.19305
AcuB	83	90	IVGHPLDF	6	896.475	10.0447	0.004707	1000	2.36268	0.032338	39.3781	0.538967
AcuB	83	90	IVGHPLDF	6	896.475	10.0398	0.001641	10000	2.86574	0.020408	47.7624	0.340133
AcuB + Ap4A	83	90	IVGHPLDF	6	896.475	9.97555	0.003315	0	0	0	0	0
AcuB + Ap4A	83	90	IVGHPLDF	6	896.475	10.0549	0.003842	10	0.404255	0.010635	6.73758	0.17725
AcuB + Ap4A	83	90	IVGHPLDF	6	896.475	10.0376	0.007804	30	0.595322	0.023622	9.92203	0.3937
AcuB + Ap4A	83	90	IVGHPLDF	6	896.475	10.0489	0.007447	100	1.02503	0.017975	17.0839	0.299583
AcuB + Ap4A	83	90	IVGHPLDF	6	896.475	10.04	0.003194	1000	2.0553	0.011529	34.255	0.19215
AcuB + Ap4A	83	90	IVGHPLDF	6	896.475	10.0399	0.001543	10000	2.73015	0.006602	45.5025	0.110033
AcuB/AcuC	83	90	IVGHPLDF	6	896.475	9.97537	0.003609	0	0	0	0	0
AcuB/AcuC	83	90	IVGHPLDF	6	896.475	10.0388	0.002052	10	0.846141	0.01985	14.1023	0.330833
AcuB/AcuC	83	90	IVGHPLDF	6	896.475	10.0584	0.006961	30	1.02865	0.019252	17.1442	0.320867
AcuB/AcuC	83	90	IVGHPLDF	6	896.475	10.0425	0.007298	100	1.34706	0.020349	22.4509	0.33915
AcuB/AcuC	83	90	IVGHPLDF	6	896.475	10.0466	0.013025	1000	2.4452	0.021221	40.7533	0.353683
AcuB/AcuC	83	90	IVGHPLDF	6	896.475	10.0539	0.002179	10000	3.09558	0.035925	51.593	0.59875
AcuB/AcuC + Ap4A	83	90	IVGHPLDF	6	896.475	9.69224	0.332701	0	0	0	0	0
AcuB/AcuC + Ap4A	83	90	IVGHPLDF	6	896.475	10.0482	0.005778	10	0.227431	0.01271	3.79052	0.211833
AcuB/AcuC + Ap4A	83	90	IVGHPLDF	6	896.475	10.0514	0.003295	30	0.335581	0.033023	5.59302	0.550383
AcuB/AcuC + Ap4A	83	90	IVGHPLDF	6	896.475	10.0419	0.001546	100	0.643114	0.007472	10.7186	0.124533
AcuB/AcuC + Ap4A	83	90	IVGHPLDF	6	896.475	10.0352	0.004178	1000	1.79505	0.013705	29.9175	0.228417
AcuB/AcuC + Ap4A	83	90	IVGHPLDF	6	896.475	10.0417	0.00958	10000	2.75171	0.040605	45.8618	0.67675
AcuB	84	89	VGHPLD	4	636.323	8.44026	0.003157	0	0	0	0	0
AcuB	84	89	VGHPLD	4	636.323	8.52497	0.005329	10	1.08534	0.008412	27.1336	0.2103
AcuB	84	89	VGHPLD	4	636.323	8.53348	0.010556	30	1.24619	0.008759	31.1547	0.218975
AcuB	84	89	VGHPLD	4	636.323	8.52722	0.001838	100	1.41324	0.019833	35.331	0.495825
AcuB	84	89	VGHPLD	4	636.323	8.53025	0.002983	1000	1.87445	0.016409	46.8612	0.410225
AcuB	84	89	VGHPLD	4	636.323	8.52368	0.001227	10000	2.14815	0.010294	53.7037	0.25735
AcuB + Ap4A	84	89	VGHPLD	4	636.323	8.42576	0.002984	0	0	0	0	0
AcuB + Ap4A	84	89	VGHPLD	4	636.323	8.53217	0.004279	10	0.719144	0.008441	17.9786	0.211025
AcuB + Ap4A	84	89	VGHPLD	4	636.323	8.52602	0.002738	30	0.828904	0.025642	20.7226	0.64105
AcuB + Ap4A	84	89	VGHPLD	4	636.323	8.53025	0.008058	100	1.01544	0.003242	25.386	0.08105
AcuB + Ap4A	84	89	VGHPLD	4	636.323	8.52004	0.002933	1000	1.6132	0.004625	40.3301	0.115625
AcuB + Ap4A	84	89	VGHPLD	4	636.323	8.52092	0.001254	10000	2.05288	0.020185	51.322	0.504625
AcuB/AcuC	84	89	VGHPLD	4	636.323	8.20531	0.277111	0	0	0	0	0
AcuB/AcuC	84	89	VGHPLD	4	636.323	8.50817	0.008572	10	0.856901	0.032932	21.4225	0.8233
AcuB/AcuC	84	89	VGHPLD	4	636.323	8.54074	0.007663	30	0.961351	0.033817	24.0338	0.845425
AcuB/AcuC	84	89	VGHPLD	4	636.323	8.5143	0.010241	100	1.20329	0.032536	30.0822	0.8134
AcuB/AcuC	84	89	VGHPLD	4	636.323	8.52877	0.006236	1000	1.74105	0.036803	43.5263	0.920075
AcuB/AcuC	84	89	VGHPLD	4	636.323	8.53295	0.002846	10000	2.23784	0.039648	55.9459	0.9912
AcuB/AcuC + Ap4A	84	89	VGHPLD	4	636.323	8.28379	0.094916	0	0	0	0	0
AcuB/AcuC + Ap4A	84	89	VGHPLD	4	636.323	8.54543	0.00331	10	0.507326	0.020818	12.6832	0.52045
AcuB/AcuC + Ap4A	84	89	VGHPLD	4	636.323	8.49633	0.143486	30	0.573801	0.055424	14.345	1.3856
AcuB/AcuC + Ap4A	84	89	VGHPLD	4	636.323	8.50719	0.002535	100	0.746043	0.017378	18.6511	0.43445
AcuB/AcuC + Ap4A	84	89	VGHPLD	4	636.323	8.50559	0.003511	1000	1.40551	0.010402	35.1377	0.26005
AcuB/AcuC + Ap4A	84	89	VGHPLD	4	636.323	8.50362	0.033492	10000	2.04583	0.007545	51.1457	0.188625
AcuB	90	95	FVEEVA	5	692.338	8.12567	0.003056	0	0	0	0	0
AcuB	90	95	FVEEVA	5	692.338	8.1742	0.004102	10	0.48215	0.028187	9.643	0.56374
AcuB	90	95	FVEEVA	5	692.338	8.18357	0.009208	30	0.670724	0.034639	13.4145	0.69278
AcuB	90	95	FVEEVA	5	692.338	8.18268	0.002038	100	0.961006	0.009985	19.2201	0.1997
AcuB	90	95	FVEEVA	5	692.338	8.18602	0.003195	1000	1.41588	0.014762	28.3176	0.29524
AcuB	90	95	FVEEVA	5	692.338	8.17948	0.000916	10000	1.86445	0.012632	37.289	0.25264
AcuB + Ap4A	90	95	FVEEVA	5	692.338	8.11143	0.002816	0	0	0	0	0
AcuB + Ap4A	90	95	FVEEVA	5	692.338	8.18154	0.003727	10	0.420336	0.017337	8.40672	0.34674
AcuB + Ap4A	90	95	FVEEVA	5	692.338	8.17977	0.001021	30	0.634169	0.033847	12.6834	0.67694
AcuB + Ap4A	90	95	FVEEVA	5	692.338	8.18222	0.004183	100	0.943409	0.046009	18.8682	0.92018
AcuB + Ap4A	90	95	FVEEVA	5	692.338	8.175	0.001509	1000	1.45662	0.032711	29.1325	0.65422
AcuB + Ap4A	90	95	FVEEVA	5	692.338	8.1792	0.002825	10000	1.78708	0.016443	35.7417	0.32886
AcuB/AcuC	90	95	FVEEVA	5	692.338	8.10941	0.004472	0	0	0	0	0
AcuB/AcuC	90	95	FVEEVA	5	692.338	8.17114	0.007897	10	0.523158	0.070239	10.4632	1.40478
AcuB/AcuC	90	95	FVEEVA	5	692.338	8.18167	0.004207	30	0.699269	0.06868	13.9854	1.3736
AcuB/AcuC	90	95	FVEEVA	5	692.338	8.17393	0.003138	100	0.89075	0.069444	17.815	1.38888
AcuB/AcuC	90	95	FVEEVA	5	692.338	8.17752	0.00471	1000	1.38827	0.068363	27.7653	1.36726
AcuB/AcuC	90	95	FVEEVA	5	692.338	8.18805	0.002468	10000	1.89452	0.07169	37.8904	1.4338
AcuB/AcuC + Ap4A	90	95	FVEEVA	5	692.338	8.05062	0.060868	0	0	0	0	0
AcuB/AcuC + Ap4A	90	95	FVEEVA	5	692.338	8.20674	0.007456	10	0.421018	0.013235	8.42036	0.2647
AcuB/AcuC + Ap4A	90	95	FVEEVA	5	692.338	8.20079	0.001194	30	0.614048	0.012808	12.281	0.25616
AcuB/AcuC + Ap4A	90	95	FVEEVA	5	692.338	8.17732	0.007825	100	0.87725	0.016528	17.545	0.33056
AcuB/AcuC + Ap4A	90	95	FVEEVA	5	692.338	8.16512	0.004032	1000	1.3979	0.004978	27.9581	0.09956
AcuB/AcuC + Ap4A	90	95	FVEEVA	5	692.338	8.16528	0.007924	10000	1.76609	0.017051	35.3217	0.34102
AcuB	93	97	EVAAL	4	501.279	8.23729	0.004261	0	0	0	0	0
AcuB	93	97	EVAAL	4	501.279	8.29521	0.004146	10	0.014521	0.007879	0.363025	0.196975
AcuB	93	97	EVAAL	4	501.279	8.30422	0.010455	30	0.061798	0.010818	1.54495	0.27045
AcuB	93	97	EVAAL	4	501.279	8.29892	0.002616	100	0.246293	0.008033	6.15733	0.200825
AcuB	93	97	EVAAL	4	501.279	8.30231	0.001949	1000	0.557527	0.010061	13.9382	0.251525
AcuB	93	97	EVAAL	4	501.279	8.29726	0.00285	10000	1.09346	0.041724	27.3366	1.0431
AcuB + Ap4A	93	97	EVAAL	4	501.279	8.22616	0.002212	0	0	0	0	0
AcuB + Ap4A	93	97	EVAAL	4	501.279	8.30157	0.003727	10	-0.012626	0.02348	-0.31565	0.587
AcuB + Ap4A	93	97	EVAAL	4	501.279	8.29826	0.001704	30	0.058028	0.020227	1.4507	0.505675
AcuB + Ap4A	93	97	EVAAL	4	501.279	8.30188	0.005189	100	0.203959	0.016915	5.09898	0.422875
AcuB + Ap4A	93	97	EVAAL	4	501.279	8.2924	0.00199	1000	0.59411	0.0185	14.8528	0.4625
AcuB + Ap4A	93	97	EVAAL	4	501.279	8.2956	0.002389	10000	1.06364	0.023954	26.591	0.59885
AcuB/AcuC	93	97	EVAAL	4	501.279	8.22323	0.005198	0	0	0	0	0
AcuB/AcuC	93	97	EVAAL	4	501.279	8.294	0.007325	10	0.07833	0.016111	1.95825	0.402775
AcuB/AcuC	93	97	EVAAL	4	501.279	8.30922	0.005452	30	0.136267	0.016804	3.40667	0.4201
AcuB/AcuC	93	97	EVAAL	4	501.279	8.29944	0.004198	100	0.254642	0.01129	6.36605	0.28225
AcuB/AcuC	93	97	EVAAL	4	501.279	8.30404	0.004715	1000	0.590981	0.008495	14.7745	0.212375
AcuB/AcuC	93	97	EVAAL	4	501.279	8.31543	0.001866	10000	1.29026	0.014669	32.2565	0.366725
AcuB/AcuC + Ap4A	93	97	EVAAL	4	501.279	8.14645	0.07701	0	0	0	0	0
AcuB/AcuC + Ap4A	93	97	EVAAL	4	501.279	8.32894	0.007558	10	0.075044	0.043967	1.8761	1.09918
AcuB/AcuC + Ap4A	93	97	EVAAL	4	501.279	8.32386	0.000587	30	0.123734	0.044778	3.09335	1.11945
AcuB/AcuC + Ap4A	93	97	EVAAL	4	501.279	8.30149	0.005461	100	0.273439	0.042822	6.83597	1.07055
AcuB/AcuC + Ap4A	93	97	EVAAL	4	501.279	8.29096	0.004042	1000	0.621061	0.042977	15.5265	1.07442
AcuB/AcuC + Ap4A	93	97	EVAAL	4	501.279	8.29006	0.007512	10000	1.16627	0.047266	29.1566	1.18165
AcuB	94	98	VAALF	4	519.305	10.0645	0.005052	0	0	0	0	0
AcuB	94	98	VAALF	4	519.305	10.1057	0.003036	10	0.054197	0.008693	1.35493	0.217325
AcuB	94	98	VAALF	4	519.305	10.1125	0.008078	30	0.104578	0.008242	2.61445	0.20605
AcuB	94	98	VAALF	4	519.305	10.1045	0.001489	100	0.25622	0.011667	6.4055	0.291675
AcuB	94	98	VAALF	4	519.305	10.1014	0.004724	1000	0.605473	0.010615	15.1368	0.265375
AcuB	94	98	VAALF	4	519.305	10.0973	0.002835	10000	1.00878	0.016533	25.2196	0.413325
AcuB + Ap4A	94	98	VAALF	4	519.305	10.0479	0.005435	0	0	0	0	0
AcuB + Ap4A	94	98	VAALF	4	519.305	10.1117	0.003893	10	0.03516	0.015346	0.879	0.38365
AcuB + Ap4A	94	98	VAALF	4	519.305	10.0913	0.009976	30	0.101189	0.007471	2.52973	0.186775
AcuB + Ap4A	94	98	VAALF	4	519.305	10.1029	0.008042	100	0.239542	0.0139	5.98855	0.3475
AcuB + Ap4A	94	98	VAALF	4	519.305	10.097	0.005282	1000	0.649723	0.014714	16.2431	0.36785
AcuB + Ap4A	94	98	VAALF	4	519.305	10.0976	0.002391	10000	1.03506	0.023479	25.8764	0.586975
AcuB/AcuC	94	98	VAALF	4	519.305	10.0447	0.006116	0	0	0	0	0
AcuB/AcuC	94	98	VAALF	4	519.305	10.0998	0.001995	10	0.100294	0.011755	2.50735	0.293875
AcuB/AcuC	94	98	VAALF	4	519.305	10.1211	0.006294	30	0.167296	0.013359	4.1824	0.333975
AcuB/AcuC	94	98	VAALF	4	519.305	10.1028	0.008347	100	0.295732	0.013148	7.3933	0.3287
AcuB/AcuC	94	98	VAALF	4	519.305	10.1094	0.013412	1000	0.631869	0.010172	15.7967	0.2543
AcuB/AcuC	94	98	VAALF	4	519.305	10.1204	0.001599	10000	1.10464	0.02934	27.6161	0.7335
AcuB/AcuC + Ap4A	94	98	VAALF	4	519.305	10.0388	0	0	0	0	0	0
AcuB/AcuC + Ap4A	94	98	VAALF	4	519.305	10.1133	0.007358	10	0.102549	0.007185	2.56372	0.179625
AcuB/AcuC + Ap4A	94	98	VAALF	4	519.305	10.1146	0.003215	30	0.148099	0.012351	3.70248	0.308775
AcuB/AcuC + Ap4A	94	98	VAALF	4	519.305	10.1015	0.001913	100	0.284892	0.002308	7.1223	0.0577
AcuB/AcuC + Ap4A	94	98	VAALF	4	519.305	10.0928	0.005756	1000	0.658982	0.00487	16.4746	0.12175
AcuB/AcuC + Ap4A	94	98	VAALF	4	519.305	10.1003	0.010846	10000	1.08833	0.016845	27.2082	0.421125
AcuB	97	106	LFYEHRIGCL	9	1249.63	9.15638	0.004585	0	0	0	0	0
AcuB	97	106	LFYEHRIGCL	9	1249.63	9.25672	0.006887	10	1.90295	0.025153	21.1439	0.279478
AcuB	97	106	LFYEHRIGCL	9	1249.63	9.26512	0.007925	30	2.09256	0.033535	23.2506	0.372611
AcuB	97	106	LFYEHRIGCL	9	1249.63	9.25782	0.001017	100	2.45968	0.021936	27.3298	0.243733
AcuB	97	106	LFYEHRIGCL	9	1249.63	9.26074	0.006782	1000	2.95117	0.020608	32.7908	0.228978
AcuB	97	106	LFYEHRIGCL	9	1249.63	9.25325	0.003411	10000	3.37577	0.023506	37.5085	0.261178
AcuB + Ap4A	97	106	LFYEHRIGCL	9	1249.63	9.14078	0.004234	0	0	0	0	0
AcuB + Ap4A	97	106	LFYEHRIGCL	9	1249.63	9.26163	0.004197	10	1.54378	0.0125	17.1531	0.138889
AcuB + Ap4A	97	106	LFYEHRIGCL	9	1249.63	9.24719	0.007843	30	1.68352	0.016927	18.7057	0.188078
AcuB + Ap4A	97	106	LFYEHRIGCL	9	1249.63	9.25934	0.012122	100	1.8328	0.012622	20.3644	0.140244
AcuB + Ap4A	97	106	LFYEHRIGCL	9	1249.63	9.24912	0.00631	1000	2.75322	0.011725	30.5913	0.130278
AcuB + Ap4A	97	106	LFYEHRIGCL	9	1249.63	9.25208	0.001969	10000	3.38586	0.010089	37.6207	0.1121
AcuB/AcuC	97	106	LFYEHRIGCL	9	1249.63	9.1293	0.004711	0	0	0	0	0
AcuB/AcuC	97	106	LFYEHRIGCL	9	1249.63	9.22311	0.001477	10	1.76508	0.021197	19.612	0.235522
AcuB/AcuC	97	106	LFYEHRIGCL	9	1249.63	9.2532	0.007402	30	1.98715	0.011109	22.0795	0.123433
AcuB/AcuC	97	106	LFYEHRIGCL	9	1249.63	9.23253	0.007277	100	2.38449	0.017328	26.4944	0.192533
AcuB/AcuC	97	106	LFYEHRIGCL	9	1249.63	9.24076	0.009091	1000	3.05739	0.014172	33.971	0.157467
AcuB/AcuC	97	106	LFYEHRIGCL	9	1249.63	9.25131	0.00121	10000	3.36718	0.033077	37.4131	0.367522
AcuB/AcuC + Ap4A	97	106	LFYEHRIGCL	9	1249.63	8.87684	0.198977	0	0	0	0	0
AcuB/AcuC + Ap4A	97	106	LFYEHRIGCL	9	1249.63	9.24079	0.004658	10	1.30955	0.004178	14.5505	0.0464222
AcuB/AcuC + Ap4A	97	106	LFYEHRIGCL	9	1249.63	9.23683	0.00619	30	1.60006	0.073541	17.7784	0.817122
AcuB/AcuC + Ap4A	97	106	LFYEHRIGCL	9	1249.63	9.23042	0.001195	100	1.8189	0.004643	20.21	0.0515889
AcuB/AcuC + Ap4A	97	106	LFYEHRIGCL	9	1249.63	9.21761	0.00473	1000	2.6831	0.012333	29.8122	0.137033
AcuB/AcuC + Ap4A	97	106	LFYEHRIGCL	9	1249.63	9.23581	0.018157	10000	3.33762	0.055852	37.0846	0.620578
AcuB	98	106	FYEHRIGCL	8	1136.54	8.58948	0.002753	0	0	0	0	0
AcuB	98	106	FYEHRIGCL	8	1136.54	8.70812	0.006592	10	1.76274	0.016448	22.0343	0.2056
AcuB	98	106	FYEHRIGCL	8	1136.54	8.71592	0.008905	30	1.9386	0.024873	24.2325	0.310912
AcuB	98	106	FYEHRIGCL	8	1136.54	8.7082	0.001227	100	2.24134	0.021128	28.0167	0.2641
AcuB	98	106	FYEHRIGCL	8	1136.54	8.71453	0.005317	1000	2.53565	0.0267	31.6957	0.33375
AcuB	98	106	FYEHRIGCL	8	1136.54	8.70757	0.001257	10000	2.53452	0.018415	31.6815	0.230188
AcuB + Ap4A	98	106	FYEHRIGCL	8	1136.54	8.57746	0.00473	0	0	0	0	0
AcuB + Ap4A	98	106	FYEHRIGCL	8	1136.54	8.70967	0.003958	10	1.37083	0.023633	17.1354	0.295413
AcuB + Ap4A	98	106	FYEHRIGCL	8	1136.54	8.70383	0.002748	30	1.4977	0.030242	18.7213	0.378025
AcuB + Ap4A	98	106	FYEHRIGCL	8	1136.54	8.7118	0.010013	100	1.62471	0.020944	20.3088	0.2618
AcuB + Ap4A	98	106	FYEHRIGCL	8	1136.54	8.70184	0.004743	1000	2.17752	0.037525	27.219	0.469063
AcuB + Ap4A	98	106	FYEHRIGCL	8	1136.54	8.70325	0.002046	10000	2.52942	0.023507	31.6177	0.293837
AcuB/AcuC	98	106	FYEHRIGCL	8	1136.54	8.54646	0.004267	0	0	0	0	0
AcuB/AcuC	98	106	FYEHRIGCL	8	1136.54	8.64557	0.005463	10	1.68705	0.171676	21.0882	2.14595
AcuB/AcuC	98	106	FYEHRIGCL	8	1136.54	8.68967	0.007559	30	1.92038	0.165711	24.0048	2.07139
AcuB/AcuC	98	106	FYEHRIGCL	8	1136.54	8.6588	0.006206	100	2.26689	0.164315	28.3361	2.05394
AcuB/AcuC	98	106	FYEHRIGCL	8	1136.54	8.67534	0.008202	1000	2.55465	0.167548	31.9332	2.09435
AcuB/AcuC	98	106	FYEHRIGCL	8	1136.54	8.69327	0.003509	10000	2.58852	0.164786	32.3565	2.05983
AcuB/AcuC + Ap4A	98	106	FYEHRIGCL	8	1136.54	8.37178	0.106655	0	0	0	0	0
AcuB/AcuC + Ap4A	98	106	FYEHRIGCL	8	1136.54	8.6901	0.005068	10	1.32548	0.116715	16.5685	1.45894
AcuB/AcuC + Ap4A	98	106	FYEHRIGCL	8	1136.54	8.6836	0.015515	30	1.50558	0.121872	18.8198	1.5234
AcuB/AcuC + Ap4A	98	106	FYEHRIGCL	8	1136.54	8.65463	0.001493	100	1.66403	0.116285	20.8003	1.45356
AcuB/AcuC + Ap4A	98	106	FYEHRIGCL	8	1136.54	8.64624	0.005139	1000	2.10352	0.117275	26.294	1.46594
AcuB/AcuC + Ap4A	98	106	FYEHRIGCL	8	1136.54	8.66988	0.024691	10000	2.5242	0.120513	31.5525	1.50641
AcuB	98	114	FYEHRIGCLPIVNGGKL	15	1915.01	9.05537	0.002536	0	0	0	0	0
AcuB	98	114	FYEHRIGCLPIVNGGKL	15	1915.01	9.1442	0.00675	10	3.45704	0.060037	23.0469	0.400247
AcuB	98	114	FYEHRIGCLPIVNGGKL	15	1915.01	9.15373	0.009798	30	3.69051	0.020877	24.6034	0.13918
AcuB	98	114	FYEHRIGCLPIVNGGKL	15	1915.01	9.1423	0.00148	100	4.20949	0.110231	28.0633	0.734873
AcuB	98	114	FYEHRIGCLPIVNGGKL	15	1915.01	9.14344	0.006928	1000	4.83967	0.128653	32.2645	0.857687
AcuB	98	114	FYEHRIGCLPIVNGGKL	15	1915.01	9.13799	0.002835	10000	5.22329	0.030357	34.8219	0.20238
AcuB + Ap4A	98	114	FYEHRIGCLPIVNGGKL	15	1915.01	9.03407	0.001834	0	0	0	0	0
AcuB + Ap4A	98	114	FYEHRIGCLPIVNGGKL	15	1915.01	9.14847	0.004265	10	3.06243	0.016085	20.4162	0.107233
AcuB + Ap4A	98	114	FYEHRIGCLPIVNGGKL	15	1915.01	9.13367	0.008024	30	3.27025	0.02273	21.8017	0.151533
AcuB + Ap4A	98	114	FYEHRIGCLPIVNGGKL	15	1915.01	9.14334	0.011884	100	3.49074	0.02026	23.2716	0.135067
AcuB + Ap4A	98	114	FYEHRIGCLPIVNGGKL	15	1915.01	9.13455	0.007264	1000	4.57327	0.008102	30.4885	0.0540133
AcuB + Ap4A	98	114	FYEHRIGCLPIVNGGKL	15	1915.01	9.13324	0.003174	10000	5.27398	0.048059	35.1598	0.320393
AcuB/AcuC	98	114	FYEHRIGCLPIVNGGKL	15	1915.01	9.0297	0.002572	0	0	0	0	0
AcuB/AcuC	98	114	FYEHRIGCLPIVNGGKL	15	1915.01	9.11664	0.001912	10	3.1865	0.076161	21.2433	0.50774
AcuB/AcuC	98	114	FYEHRIGCLPIVNGGKL	15	1915.01	9.14549	0.008709	30	3.54851	0.094405	23.6567	0.629367
AcuB/AcuC	98	114	FYEHRIGCLPIVNGGKL	15	1915.01	9.125	0.00748	100	3.98509	0.129023	26.5672	0.860153
AcuB/AcuC	98	114	FYEHRIGCLPIVNGGKL	15	1915.01	9.13376	0.010039	1000	4.72919	0.054488	31.5279	0.363253
AcuB/AcuC	98	114	FYEHRIGCLPIVNGGKL	15	1915.01	9.14193	0.002141	10000	5.09096	0.105365	33.9397	0.702433
AcuB/AcuC + Ap4A	98	114	FYEHRIGCLPIVNGGKL	15	1915.01	8.79786	0.185647	0	0	0	0	0
AcuB/AcuC + Ap4A	98	114	FYEHRIGCLPIVNGGKL	15	1915.01	9.13047	0.006388	10	2.73891	0.028673	18.2594	0.191153
AcuB/AcuC + Ap4A	98	114	FYEHRIGCLPIVNGGKL	15	1915.01	9.12485	0.003037	30	3.05268	0.031201	20.3512	0.208007
AcuB/AcuC + Ap4A	98	114	FYEHRIGCLPIVNGGKL	15	1915.01	9.12373	0.001987	100	3.37106	0.021184	22.4737	0.141227
AcuB/AcuC + Ap4A	98	114	FYEHRIGCLPIVNGGKL	15	1915.01	9.11271	0.003841	1000	4.33218	0.026783	28.8812	0.178553
AcuB/AcuC + Ap4A	98	114	FYEHRIGCLPIVNGGKL	15	1915.01	9.12916	0.015989	10000	5.10681	0.058678	34.0454	0.391187
AcuB	98	116	FYEHRIGCLPIVNGGKLVG	17	2071.1	8.9957	0.005703	0	0	0	0	0
AcuB	98	116	FYEHRIGCLPIVNGGKLVG	17	2071.1	9.09021	0.006618	10	3.47264	0.019521	20.4273	0.114829
AcuB	98	116	FYEHRIGCLPIVNGGKLVG	17	2071.1	9.10057	0.009789	30	3.76166	0.018263	22.1274	0.107429
AcuB	98	116	FYEHRIGCLPIVNGGKLVG	17	2071.1	9.09223	0.000659	100	4.24781	0.037818	24.9871	0.222459
AcuB	98	116	FYEHRIGCLPIVNGGKLVG	17	2071.1	9.09495	0.006168	1000	4.88614	0.039918	28.742	0.234812
AcuB	98	116	FYEHRIGCLPIVNGGKLVG	17	2071.1	9.08677	0.003196	10000	5.31087	0.02273	31.2404	0.133706
AcuB + Ap4A	98	116	FYEHRIGCLPIVNGGKLVG	17	2071.1	8.98279	0.002886	0	0	0	0	0
AcuB + Ap4A	98	116	FYEHRIGCLPIVNGGKLVG	17	2071.1	9.09635	0.004308	10	3.01507	0.031349	17.7357	0.184406
AcuB + Ap4A	98	116	FYEHRIGCLPIVNGGKLVG	17	2071.1	9.08354	0.006856	30	3.19731	0.013794	18.8077	0.0811412
AcuB + Ap4A	98	116	FYEHRIGCLPIVNGGKLVG	17	2071.1	9.09529	0.011829	100	3.51742	0.031864	20.6907	0.187435
AcuB + Ap4A	98	116	FYEHRIGCLPIVNGGKLVG	17	2071.1	9.08396	0.007196	1000	4.62387	0.087119	27.1992	0.512465
AcuB + Ap4A	98	116	FYEHRIGCLPIVNGGKLVG	17	2071.1	9.08575	0.002592	10000	5.23777	0.02215	30.8104	0.130294
AcuB/AcuC	98	116	FYEHRIGCLPIVNGGKLVG	17	2071.1	8.97371	0.00521	0	0	0	0	0
AcuB/AcuC	98	116	FYEHRIGCLPIVNGGKLVG	17	2071.1	9.06177	0.001332	10	3.25702	0.006742	19.1589	0.0396588
AcuB/AcuC	98	116	FYEHRIGCLPIVNGGKLVG	17	2071.1	9.09125	0.007136	30	3.66724	0.01501	21.572	0.0882941
AcuB/AcuC	98	116	FYEHRIGCLPIVNGGKLVG	17	2071.1	9.07315	0.007324	100	4.25552	0.032533	25.0325	0.191371
AcuB/AcuC	98	116	FYEHRIGCLPIVNGGKLVG	17	2071.1	9.08117	0.009561	1000	4.96661	0.005745	29.2153	0.0337941
AcuB/AcuC	98	116	FYEHRIGCLPIVNGGKLVG	17	2071.1	9.08986	0.000995	10000	5.36278	0.084032	31.5458	0.494306
AcuB/AcuC + Ap4A	98	116	FYEHRIGCLPIVNGGKLVG	17	2071.1	8.74973	0.175165	0	0	0	0	0
AcuB/AcuC + Ap4A	98	116	FYEHRIGCLPIVNGGKLVG	17	2071.1	9.0804	0.00706	10	2.75658	0.050046	16.2152	0.294388
AcuB/AcuC + Ap4A	98	116	FYEHRIGCLPIVNGGKLVG	17	2071.1	9.0766	0.002943	30	3.13779	0.094217	18.4576	0.554218
AcuB/AcuC + Ap4A	98	116	FYEHRIGCLPIVNGGKLVG	17	2071.1	9.07165	0.000349	100	3.54037	0.014243	20.8257	0.0837824
AcuB/AcuC + Ap4A	98	116	FYEHRIGCLPIVNGGKLVG	17	2071.1	9.06118	0.004979	1000	4.45056	0.05042	26.1798	0.296588
AcuB/AcuC + Ap4A	98	116	FYEHRIGCLPIVNGGKLVG	17	2071.1	9.07706	0.016359	10000	5.20166	0.086434	30.598	0.508435
AcuB	98	120	FYEHRIGCLPIVNGGKLVGIITE	21	2527.36	9.66845	0.00326	0	0	0	0	0
AcuB	98	120	FYEHRIGCLPIVNGGKLVGIITE	21	2527.36	9.72885	0.00358	10	3.91004	0.011038	18.6192	0.0525619
AcuB	98	120	FYEHRIGCLPIVNGGKLVGIITE	21	2527.36	9.73648	0.00756	30	4.58707	0.035619	21.8432	0.169614
AcuB	98	120	FYEHRIGCLPIVNGGKLVGIITE	21	2527.36	9.72575	0.001549	100	5.82133	0.036407	27.7206	0.173367
AcuB	98	120	FYEHRIGCLPIVNGGKLVGIITE	21	2527.36	9.72227	0.00534	1000	6.84058	0.067865	32.5742	0.323167
AcuB	98	120	FYEHRIGCLPIVNGGKLVGIITE	21	2527.36	9.71536	0.002904	10000	7.23452	0.05919	34.4501	0.281857
AcuB + Ap4A	98	120	FYEHRIGCLPIVNGGKLVGIITE	21	2527.36	9.65019	0.000425	0	0	0	0	0
AcuB + Ap4A	98	120	FYEHRIGCLPIVNGGKLVGIITE	21	2527.36	9.7363	0.005401	10	3.02536	0.040411	14.4065	0.192433
AcuB + Ap4A	98	120	FYEHRIGCLPIVNGGKLVGIITE	21	2527.36	9.71792	0.010312	30	3.3328	0.033902	15.8705	0.161438
AcuB + Ap4A	98	120	FYEHRIGCLPIVNGGKLVGIITE	21	2527.36	9.72928	0.010977	100	4.10374	0.043619	19.5416	0.20771
AcuB + Ap4A	98	120	FYEHRIGCLPIVNGGKLVGIITE	21	2527.36	9.71683	0.005861	1000	5.99144	0.04602	28.5307	0.219143
AcuB + Ap4A	98	120	FYEHRIGCLPIVNGGKLVGIITE	21	2527.36	9.71395	0.002323	10000	7.13173	0.0151	33.9606	0.0719048
AcuB/AcuC	98	120	FYEHRIGCLPIVNGGKLVGIITE	21	2527.36	9.65359	0.003837	0	0	0	0	0
AcuB/AcuC	98	120	FYEHRIGCLPIVNGGKLVGIITE	21	2527.36	9.7193	0.002711	10	3.8545	0.025765	18.3548	0.12269
AcuB/AcuC	98	120	FYEHRIGCLPIVNGGKLVGIITE	21	2527.36	9.74581	0.00977	30	4.64557	0.041342	22.1218	0.196867
AcuB/AcuC	98	120	FYEHRIGCLPIVNGGKLVGIITE	21	2527.36	9.72565	0.007489	100	5.80374	0.048763	27.6369	0.232205
AcuB/AcuC	98	120	FYEHRIGCLPIVNGGKLVGIITE	21	2527.36	9.73019	0.014818	1000	7.00177	0.026194	33.3418	0.124733
AcuB/AcuC	98	120	FYEHRIGCLPIVNGGKLVGIITE	21	2527.36	9.73507	0.005465	10000	7.34896	0.11144	34.995	0.530667
AcuB/AcuC + Ap4A	98	120	FYEHRIGCLPIVNGGKLVGIITE	21	2527.36	9.32805	0.287695	0	0	0	0	0
AcuB/AcuC + Ap4A	98	120	FYEHRIGCLPIVNGGKLVGIITE	21	2527.36	9.73121	0.006823	10	2.84825	0.033733	13.5631	0.160633
AcuB/AcuC + Ap4A	98	120	FYEHRIGCLPIVNGGKLVGIITE	21	2527.36	9.73161	0.004977	30	3.33181	0.094075	15.8658	0.447976
AcuB/AcuC + Ap4A	98	120	FYEHRIGCLPIVNGGKLVGIITE	21	2527.36	9.72196	0.001853	100	4.13778	0.025498	19.7037	0.121419
AcuB/AcuC + Ap4A	98	120	FYEHRIGCLPIVNGGKLVGIITE	21	2527.36	9.71555	0.005506	1000	5.76335	0.042551	27.4445	0.202624
AcuB/AcuC + Ap4A	98	120	FYEHRIGCLPIVNGGKLVGIITE	21	2527.36	9.72357	0.011147	10000	7.10372	0.15043	33.8272	0.716333
AcuB	99	106	YEHRIGCL	7	989.475	8.10164	0.003563	0	0	0	0	0
AcuB	99	106	YEHRIGCL	7	989.475	8.22069	0.008708	10	1.71682	0.024772	24.526	0.353886
AcuB	99	106	YEHRIGCL	7	989.475	8.2308	0.010106	30	1.86527	0.024837	26.6467	0.354814
AcuB	99	106	YEHRIGCL	7	989.475	8.2231	0.001668	100	2.07236	0.025214	29.6052	0.3602
AcuB	99	106	YEHRIGCL	7	989.475	8.23236	0.005299	1000	2.1916	0.023213	31.3086	0.331614
AcuB	99	106	YEHRIGCL	7	989.475	8.2218	0.002374	10000	2.19904	0.023017	31.4148	0.328814
AcuB + Ap4A	99	106	YEHRIGCL	7	989.475	8.089	0.003647	0	0	0	0	0
AcuB + Ap4A	99	106	YEHRIGCL	7	989.475	8.2244	0.004321	10	1.36121	0.008662	19.4458	0.123743
AcuB + Ap4A	99	106	YEHRIGCL	7	989.475	8.22225	0.001311	30	1.45731	0.012813	20.8188	0.183043
AcuB + Ap4A	99	106	YEHRIGCL	7	989.475	8.22801	0.011432	100	1.481	0.004887	21.1571	0.0698143
AcuB + Ap4A	99	106	YEHRIGCL	7	989.475	8.21625	0.005186	1000	1.83922	0.014402	26.2746	0.205743
AcuB + Ap4A	99	106	YEHRIGCL	7	989.475	8.21772	0.002073	10000	2.16628	0.012708	30.9469	0.181543
AcuB/AcuC	99	106	YEHRIGCL	7	989.475	8.08842	0.003942	0	0	0	0	0
AcuB/AcuC	99	106	YEHRIGCL	7	989.475	8.19082	0.006905	10	1.64835	0.011636	23.5479	0.166229
AcuB/AcuC	99	106	YEHRIGCL	7	989.475	8.21822	0.008319	30	1.89721	0.007392	27.1029	0.1056
AcuB/AcuC	99	106	YEHRIGCL	7	989.475	8.19951	0.003297	100	2.1496	0.012981	30.7086	0.185443
AcuB/AcuC	99	106	YEHRIGCL	7	989.475	8.21173	0.004164	1000	2.25734	0.020967	32.2477	0.299529
AcuB/AcuC	99	106	YEHRIGCL	7	989.475	8.22203	0.00173	10000	2.30813	0.024523	32.9733	0.350329
AcuB/AcuC + Ap4A	99	106	YEHRIGCL	7	989.475	8.02022	0.060369	0	0	0	0	0
AcuB/AcuC + Ap4A	99	106	YEHRIGCL	7	989.475	8.23134	0.004293	10	1.34624	0.01573	19.232	0.224714
AcuB/AcuC + Ap4A	99	106	YEHRIGCL	7	989.475	8.22335	0.006823	30	1.52663	0.03131	21.8091	0.447286
AcuB/AcuC + Ap4A	99	106	YEHRIGCL	7	989.475	8.20017	0.008199	100	1.64619	0.009494	23.517	0.135629
AcuB/AcuC + Ap4A	99	106	YEHRIGCL	7	989.475	8.18521	0.004729	1000	1.87244	0.008961	26.7491	0.128014
AcuB/AcuC + Ap4A	99	106	YEHRIGCL	7	989.475	8.19997	0.018726	10000	2.33292	0.026956	33.3274	0.385086
AcuB	99	116	YEHRIGCLPIVNGGKLVG	16	1924.03	8.8021	0.005714	0	0	0	0	0
AcuB	99	116	YEHRIGCLPIVNGGKLVG	16	1924.03	8.88917	0.007324	10	3.38741	0.028114	21.1713	0.175712
AcuB	99	116	YEHRIGCLPIVNGGKLVG	16	1924.03	8.89849	0.010469	30	3.60052	0.061037	22.5033	0.381481
AcuB	99	116	YEHRIGCLPIVNGGKLVG	16	1924.03	8.88978	0.001184	100	4.21711	0.037638	26.357	0.235237
AcuB	99	116	YEHRIGCLPIVNGGKLVG	16	1924.03	8.89315	0.005488	1000	4.82477	0.037403	30.1548	0.233769
AcuB	99	116	YEHRIGCLPIVNGGKLVG	16	1924.03	8.88305	0.002011	10000	5.25447	0.030765	32.8404	0.192281
AcuB + Ap4A	99	116	YEHRIGCLPIVNGGKLVG	16	1924.03	8.78989	0.004093	0	0	0	0	0
AcuB + Ap4A	99	116	YEHRIGCLPIVNGGKLVG	16	1924.03	8.89688	0.004788	10	3.04747	0.012023	19.0467	0.0751438
AcuB + Ap4A	99	116	YEHRIGCLPIVNGGKLVG	16	1924.03	8.88569	0.004382	30	3.27164	0.024029	20.4478	0.150181
AcuB + Ap4A	99	116	YEHRIGCLPIVNGGKLVG	16	1924.03	8.89045	0.009293	100	3.46994	0.04465	21.6871	0.279062
AcuB + Ap4A	99	116	YEHRIGCLPIVNGGKLVG	16	1924.03	8.88552	0.007145	1000	4.42795	0.02115	27.6747	0.132187
AcuB + Ap4A	99	116	YEHRIGCLPIVNGGKLVG	16	1924.03	8.88173	0.004667	10000	5.25776	0.088262	32.861	0.551638
AcuB/AcuC	99	116	YEHRIGCLPIVNGGKLVG	16	1924.03	8.78448	0.003966	0	0	0	0	0
AcuB/AcuC	99	116	YEHRIGCLPIVNGGKLVG	16	1924.03	8.86865	0.002513	10	3.21232	0.025632	20.077	0.1602
AcuB/AcuC	99	116	YEHRIGCLPIVNGGKLVG	16	1924.03	8.89906	0.008354	30	3.55393	0.043079	22.212	0.269244
AcuB/AcuC	99	116	YEHRIGCLPIVNGGKLVG	16	1924.03	8.87826	0.007151	100	4.10204	0.015224	25.6378	0.09515
AcuB/AcuC	99	116	YEHRIGCLPIVNGGKLVG	16	1924.03	8.88885	0.007009	1000	4.60724	0.029187	28.7953	0.182419
AcuB/AcuC	99	116	YEHRIGCLPIVNGGKLVG	16	1924.03	8.89755	0.001773	10000	5.0249	0.057302	31.4056	0.358137
AcuB/AcuC + Ap4A	99	116	YEHRIGCLPIVNGGKLVG	16	1924.03	8.60257	0.147554	0	0	0	0	0
AcuB/AcuC + Ap4A	99	116	YEHRIGCLPIVNGGKLVG	16	1924.03	8.89611	0.007399	10	2.6985	0.031362	16.8656	0.196013
AcuB/AcuC + Ap4A	99	116	YEHRIGCLPIVNGGKLVG	16	1924.03	8.88205	0.002699	30	3.05309	0.072135	19.0818	0.450844
AcuB/AcuC + Ap4A	99	116	YEHRIGCLPIVNGGKLVG	16	1924.03	8.87576	0.00238	100	3.41295	0.023196	21.3309	0.144975
AcuB/AcuC + Ap4A	99	116	YEHRIGCLPIVNGGKLVG	16	1924.03	8.86803	0.004329	1000	4.15115	0.006255	25.9447	0.0390938
AcuB/AcuC + Ap4A	99	116	YEHRIGCLPIVNGGKLVG	16	1924.03	8.88078	0.014823	10000	4.95318	0.109397	30.9574	0.683731
AcuB	107	114	PIVNGGKL	6	796.48	7.88226	0.002754	0	0	0	0	0
AcuB	107	114	PIVNGGKL	6	796.48	7.95409	0.005694	10	1.77861	0.024457	29.6435	0.407617
AcuB	107	114	PIVNGGKL	6	796.48	7.96705	0.012957	30	1.89504	0.024839	31.5841	0.413983
AcuB	107	114	PIVNGGKL	6	796.48	7.95989	0.001606	100	2.13556	0.027572	35.5927	0.459533
AcuB	107	114	PIVNGGKL	6	796.48	7.97096	0.005683	1000	2.51654	0.02525	41.9423	0.420833
AcuB	107	114	PIVNGGKL	6	796.48	7.95937	0.000829	10000	2.84664	0.028025	47.444	0.467083
AcuB + Ap4A	107	114	PIVNGGKL	6	796.48	7.8708	0.003715	0	0	0	0	0
AcuB + Ap4A	107	114	PIVNGGKL	6	796.48	7.95895	0.003666	10	1.72233	0.010437	28.7055	0.17395
AcuB + Ap4A	107	114	PIVNGGKL	6	796.48	7.96021	0.0002	30	1.81051	0.00894	30.1751	0.149
AcuB + Ap4A	107	114	PIVNGGKL	6	796.48	7.96573	0.008554	100	1.99616	0.008233	33.2693	0.137217
AcuB + Ap4A	107	114	PIVNGGKL	6	796.48	7.95572	0.003202	1000	2.50095	0.008883	41.6826	0.14805
AcuB + Ap4A	107	114	PIVNGGKL	6	796.48	7.95822	0.002013	10000	2.88765	0.010732	48.1276	0.178867
AcuB/AcuC	107	114	PIVNGGKL	6	796.48	7.8645	0.010515	0	0	0	0	0
AcuB/AcuC	107	114	PIVNGGKL	6	796.48	7.93859	0.006115	10	1.7728	0.04863	29.5467	0.8105
AcuB/AcuC	107	114	PIVNGGKL	6	796.48	7.95394	0.005078	30	1.97163	0.045192	32.8605	0.7532
AcuB/AcuC	107	114	PIVNGGKL	6	796.48	7.94409	0.001698	100	2.22579	0.044542	37.0964	0.742367
AcuB/AcuC	107	114	PIVNGGKL	6	796.48	7.94857	0.003256	1000	2.55874	0.052672	42.6456	0.877867
AcuB/AcuC	107	114	PIVNGGKL	6	796.48	7.95878	0.001136	10000	2.9578	0.053387	49.2967	0.889783
AcuB/AcuC + Ap4A	107	114	PIVNGGKL	6	796.48	7.84312	0.029643	0	0	0	0	0
AcuB/AcuC + Ap4A	107	114	PIVNGGKL	6	796.48	7.98146	0.009003	10	1.5779	0.015502	26.2983	0.258367
AcuB/AcuC + Ap4A	107	114	PIVNGGKL	6	796.48	7.97356	0.007421	30	1.73541	0.052372	28.9234	0.872867
AcuB/AcuC + Ap4A	107	114	PIVNGGKL	6	796.48	7.94532	0.008562	100	1.99206	0.009443	33.201	0.157383
AcuB/AcuC + Ap4A	107	114	PIVNGGKL	6	796.48	7.93233	0.003734	1000	2.4556	0.010285	40.9267	0.171417
AcuB/AcuC + Ap4A	107	114	PIVNGGKL	6	796.48	7.94092	0.012085	10000	2.83398	0.056147	47.233	0.935783
AcuB	107	116	PIVNGGKLVG	8	952.57	7.91242	0.003457	0	0	0	0	0
AcuB	107	116	PIVNGGKLVG	8	952.57	7.98515	0.00587	10	1.80268	0.042008	22.5334	0.5251
AcuB	107	116	PIVNGGKLVG	8	952.57	7.998	0.012533	30	1.92788	0.039625	24.0985	0.495312
AcuB	107	116	PIVNGGKLVG	8	952.57	7.99073	0.001943	100	2.18936	0.039351	27.367	0.491887
AcuB	107	116	PIVNGGKLVG	8	952.57	7.99758	0.002534	1000	2.5868	0.041563	32.3349	0.519537
AcuB	107	116	PIVNGGKLVG	8	952.57	7.99037	0.001287	10000	2.94276	0.042137	36.7844	0.526713
AcuB + Ap4A	107	116	PIVNGGKLVG	8	952.57	7.90056	0.00425	0	0	0	0	0
AcuB + Ap4A	107	116	PIVNGGKLVG	8	952.57	7.98968	0.002679	10	1.76351	0.018712	22.0439	0.2339
AcuB + Ap4A	107	116	PIVNGGKLVG	8	952.57	7.99295	0.001013	30	1.85419	0.016067	23.1774	0.200838
AcuB + Ap4A	107	116	PIVNGGKLVG	8	952.57	7.99412	0.005845	100	2.05214	0.015258	25.6518	0.190725
AcuB + Ap4A	107	116	PIVNGGKLVG	8	952.57	7.98746	0.00456	1000	2.58879	0.016541	32.3599	0.206763
AcuB + Ap4A	107	116	PIVNGGKLVG	8	952.57	7.98985	0.002662	10000	2.96468	0.028095	37.0585	0.351187
AcuB/AcuC	107	116	PIVNGGKLVG	8	952.57	7.90234	0.005011	0	0	0	0	0
AcuB/AcuC	107	116	PIVNGGKLVG	8	952.57	7.96378	0.009765	10	1.79702	0.078712	22.4627	0.9839
AcuB/AcuC	107	116	PIVNGGKLVG	8	952.57	7.9853	0.00596	30	1.97776	0.077497	24.722	0.968712
AcuB/AcuC	107	116	PIVNGGKLVG	8	952.57	7.96788	0.002609	100	2.23782	0.078014	27.9728	0.975175
AcuB/AcuC	107	116	PIVNGGKLVG	8	952.57	7.97923	0.005377	1000	2.60068	0.07786	32.5085	0.97325
AcuB/AcuC	107	116	PIVNGGKLVG	8	952.57	7.9909	0.001185	10000	2.99905	0.085595	37.4881	1.06994
AcuB/AcuC + Ap4A	107	116	PIVNGGKLVG	8	952.57	7.86781	0.0364	0	0	0	0	0
AcuB/AcuC + Ap4A	107	116	PIVNGGKLVG	8	952.57	8.0154	0.010408	10	1.72012	0.075049	21.5014	0.938113
AcuB/AcuC + Ap4A	107	116	PIVNGGKLVG	8	952.57	8.0068	0.005347	30	1.89423	0.087094	23.6779	1.08868
AcuB/AcuC + Ap4A	107	116	PIVNGGKLVG	8	952.57	7.97341	0.013607	100	2.16383	0.075033	27.0479	0.937913
AcuB/AcuC + Ap4A	107	116	PIVNGGKLVG	8	952.57	7.95682	0.002796	1000	2.64419	0.076328	33.0524	0.9541
AcuB/AcuC + Ap4A	107	116	PIVNGGKLVG	8	952.57	7.96753	0.014472	10000	3.01353	0.086662	37.6691	1.08327
AcuB	107	119	PIVNGGKLVGIIT	11	1279.79	9.23611	0.004296	0	0	0	0	0
AcuB	107	119	PIVNGGKLVGIIT	11	1279.79	9.28648	0.007016	10	2.23153	0.018953	20.2867	0.1723
AcuB	107	119	PIVNGGKLVGIIT	11	1279.79	9.29568	0.011894	30	2.59659	0.020619	23.6053	0.187445
AcuB	107	119	PIVNGGKLVGIIT	11	1279.79	9.28372	0.001238	100	3.31595	0.02641	30.145	0.240091
AcuB	107	119	PIVNGGKLVGIIT	11	1279.79	9.28017	0.005177	1000	4.15305	0.025041	37.755	0.227645
AcuB	107	119	PIVNGGKLVGIIT	11	1279.79	9.27531	0.003044	10000	4.51196	0.021542	41.0178	0.195836
AcuB + Ap4A	107	119	PIVNGGKLVGIIT	11	1279.79	9.22092	0.002077	0	0	0	0	0
AcuB + Ap4A	107	119	PIVNGGKLVGIIT	11	1279.79	9.29667	0.006395	10	1.86926	0.022354	16.9933	0.203218
AcuB + Ap4A	107	119	PIVNGGKLVGIIT	11	1279.79	9.27655	0.008533	30	2.03366	0.011664	18.4878	0.106036
AcuB + Ap4A	107	119	PIVNGGKLVGIIT	11	1279.79	9.28708	0.01016	100	2.48367	0.013112	22.5788	0.1192
AcuB + Ap4A	107	119	PIVNGGKLVGIIT	11	1279.79	9.2756	0.005558	1000	3.56625	0.021571	32.4205	0.1961
AcuB + Ap4A	107	119	PIVNGGKLVGIIT	11	1279.79	9.27548	0.002338	10000	4.39654	0.030915	39.9686	0.281045
AcuB/AcuC	107	119	PIVNGGKLVGIIT	11	1279.79	9.21692	0.004388	0	0	0	0	0
AcuB/AcuC	107	119	PIVNGGKLVGIIT	11	1279.79	9.26485	0.00122	10	1.96649	0.024183	17.8772	0.219845
AcuB/AcuC	107	119	PIVNGGKLVGIIT	11	1279.79	9.28918	0.009757	30	2.41223	0.028654	21.9293	0.260491
AcuB/AcuC	107	119	PIVNGGKLVGIIT	11	1279.79	9.26814	0.007192	100	3.10049	0.027168	28.1863	0.246982
AcuB/AcuC	107	119	PIVNGGKLVGIIT	11	1279.79	9.27259	0.010103	1000	3.9666	0.030259	36.06	0.275082
AcuB/AcuC	107	119	PIVNGGKLVGIIT	11	1279.79	9.28212	0.000818	10000	4.34109	0.055046	39.4644	0.500418
AcuB/AcuC + Ap4A	107	119	PIVNGGKLVGIIT	11	1279.79	8.9361	0.21187	0	0	0	0	0
AcuB/AcuC + Ap4A	107	119	PIVNGGKLVGIIT	11	1279.79	9.27694	0.006982	10	1.73326	0.041006	15.7569	0.372782
AcuB/AcuC + Ap4A	107	119	PIVNGGKLVGIIT	11	1279.79	9.27496	0.000805	30	1.99043	0.060631	18.0949	0.551191
AcuB/AcuC + Ap4A	107	119	PIVNGGKLVGIIT	11	1279.79	9.26804	0.001673	100	2.46682	0.03677	22.4256	0.334273
AcuB/AcuC + Ap4A	107	119	PIVNGGKLVGIIT	11	1279.79	9.25925	0.00353	1000	3.37794	0.03674	30.7085	0.334
AcuB/AcuC + Ap4A	107	119	PIVNGGKLVGIIT	11	1279.79	9.27047	0.011648	10000	4.23906	0.084798	38.5369	0.770891
AcuB	107	123	PIVNGGKLVGIITETDL	15	1737.99	10.116	0.00462	0	0	0	0	0
AcuB	107	123	PIVNGGKLVGIITETDL	15	1737.99	10.1547	0.002178	10	3.36778	0.019138	22.4519	0.127587
AcuB	107	123	PIVNGGKLVGIITETDL	15	1737.99	10.1594	0.006865	30	4.01134	0.052626	26.7423	0.35084
AcuB	107	123	PIVNGGKLVGIITETDL	15	1737.99	10.1482	0.002059	100	4.96797	0.052972	33.1198	0.353147
AcuB	107	123	PIVNGGKLVGIITETDL	15	1737.99	10.1403	0.004272	1000	5.91996	0.022841	39.4664	0.152273
AcuB	107	123	PIVNGGKLVGIITETDL	15	1737.99	10.1345	0.002611	10000	6.37139	0.06438	42.4759	0.4292
AcuB + Ap4A	107	123	PIVNGGKLVGIITETDL	15	1737.99	10.1	0.003275	0	0	0	0	0
AcuB + Ap4A	107	123	PIVNGGKLVGIITETDL	15	1737.99	10.1641	0.003794	10	2.73727	0.03547	18.2484	0.236467
AcuB + Ap4A	107	123	PIVNGGKLVGIITETDL	15	1737.99	10.1422	0.009762	30	3.05413	0.037238	20.3609	0.248253
AcuB + Ap4A	107	123	PIVNGGKLVGIITETDL	15	1737.99	10.1511	0.006844	100	3.83671	0.038734	25.5781	0.258227
AcuB + Ap4A	107	123	PIVNGGKLVGIITETDL	15	1737.99	10.1417	0.004134	1000	5.35692	0.063114	35.7128	0.42076
AcuB + Ap4A	107	123	PIVNGGKLVGIITETDL	15	1737.99	10.1348	0.00159	10000	6.48414	0.039183	43.2276	0.26122
AcuB/AcuC	107	123	PIVNGGKLVGIITETDL	15	1737.99	10.1063	0.004443	0	0	0	0	0
AcuB/AcuC	107	123	PIVNGGKLVGIITETDL	15	1737.99	10.1548	0.002684	10	3.1979	0.025663	21.3194	0.171087
AcuB/AcuC	107	123	PIVNGGKLVGIITETDL	15	1737.99	10.1714	0.007839	30	3.90329	0.032454	26.022	0.21636
AcuB/AcuC	107	123	PIVNGGKLVGIITETDL	15	1737.99	10.1492	0.008421	100	4.91726	0.025621	32.7817	0.170807
AcuB/AcuC	107	123	PIVNGGKLVGIITETDL	15	1737.99	10.1506	0.016264	1000	5.87108	0.01954	39.1405	0.130267
AcuB/AcuC	107	123	PIVNGGKLVGIITETDL	15	1737.99	10.1555	0.002139	10000	6.32407	0.074369	42.1605	0.495793
AcuB/AcuC + Ap4A	107	123	PIVNGGKLVGIITETDL	15	1737.99	10.0976	0	0	0	0	0	0
AcuB/AcuC + Ap4A	107	123	PIVNGGKLVGIITETDL	15	1737.99	10.1612	0.007112	10	2.67428	0.030088	17.8285	0.200587
AcuB/AcuC + Ap4A	107	123	PIVNGGKLVGIITETDL	15	1737.99	10.1649	0.005825	30	3.03065	0.09531	20.2043	0.6354
AcuB/AcuC + Ap4A	107	123	PIVNGGKLVGIITETDL	15	1737.99	10.1499	0.003125	100	3.82351	0.001712	25.4901	0.0114133
AcuB/AcuC + Ap4A	107	123	PIVNGGKLVGIITETDL	15	1737.99	10.1407	0.006536	1000	5.24696	0.019514	34.9797	0.130093
AcuB/AcuC + Ap4A	107	123	PIVNGGKLVGIITETDL	15	1737.99	10.1453	0.009202	10000	6.48338	0.097314	43.2225	0.64876
AcuB	115	120	VGIITE	5	630.358	8.45338	0.00409	0	0	0	0	0
AcuB	115	120	VGIITE	5	630.358	8.49977	0.003477	10	0.488372	0.024024	9.76744	0.48048
AcuB	115	120	VGIITE	5	630.358	8.5085	0.009152	30	0.838504	0.027334	16.7701	0.54668
AcuB	115	120	VGIITE	5	630.358	8.50388	0.002623	100	1.41586	0.025422	28.3172	0.50844
AcuB	115	120	VGIITE	5	630.358	8.50597	0.002631	1000	1.8395	0.024175	36.7901	0.4835
AcuB	115	120	VGIITE	5	630.358	8.5018	0.001067	10000	1.8886	0.023306	37.7719	0.46612
AcuB + Ap4A	115	120	VGIITE	5	630.358	8.44069	0.003239	0	0	0	0	0
AcuB + Ap4A	115	120	VGIITE	5	630.358	8.50671	0.003787	10	0.072386	0.010219	1.44772	0.20438
AcuB + Ap4A	115	120	VGIITE	5	630.358	8.50214	0.002017	30	0.184623	0.024854	3.69246	0.49708
AcuB + Ap4A	115	120	VGIITE	5	630.358	8.50597	0.005078	100	0.50163	0.015468	10.0326	0.30936
AcuB + Ap4A	115	120	VGIITE	5	630.358	8.49775	0.001781	1000	1.33584	0.007634	26.7169	0.15268
AcuB + Ap4A	115	120	VGIITE	5	630.358	8.50125	0.00239	10000	1.77628	0.007396	35.5256	0.14792
AcuB/AcuC	115	120	VGIITE	5	630.358	8.43085	0.001652	0	0	0	0	0
AcuB/AcuC	115	120	VGIITE	5	630.358	8.4919	0.006198	10	0.68354	0.067096	13.6708	1.34192
AcuB/AcuC	115	120	VGIITE	5	630.358	8.50719	0.005629	30	0.953071	0.061709	19.0614	1.23418
AcuB/AcuC	115	120	VGIITE	5	630.358	8.49668	0.005246	100	1.46401	0.059161	29.2802	1.18322
AcuB/AcuC	115	120	VGIITE	5	630.358	8.50154	0.004628	1000	1.89987	0.059009	37.9975	1.18018
AcuB/AcuC	115	120	VGIITE	5	630.358	8.5154	0.000901	10000	1.91455	0.065609	38.291	1.31218
AcuB/AcuC + Ap4A	115	120	VGIITE	5	630.358	8.31234	0.103864	0	0	0	0	0
AcuB/AcuC + Ap4A	115	120	VGIITE	5	630.358	8.53059	0.006056	10	0.276596	0.074998	5.53192	1.49996
AcuB/AcuC + Ap4A	115	120	VGIITE	5	630.358	8.52712	0.001828	30	0.294603	0.087817	5.89206	1.75634
AcuB/AcuC + Ap4A	115	120	VGIITE	5	630.358	8.50023	0.003252	100	0.5912	0.07476	11.824	1.4952
AcuB/AcuC + Ap4A	115	120	VGIITE	5	630.358	8.49241	0.002885	1000	1.29877	0.074807	25.9754	1.49614
AcuB/AcuC + Ap4A	115	120	VGIITE	5	630.358	8.49609	0.009531	10000	1.7489	0.09066	34.978	1.8132
AcuB	115	121	VGIITET	6	731.406	8.39217	0.003815	0	0	0	0	0
AcuB	115	121	VGIITET	6	731.406	8.4359	0.003021	10	1.44402	0.019316	24.0671	0.321933
AcuB	115	121	VGIITET	6	731.406	8.44379	0.008786	30	1.88655	0.012017	31.4425	0.200283
AcuB	115	121	VGIITET	6	731.406	8.44014	0.00308	100	2.51565	0.012127	41.9275	0.202117
AcuB	115	121	VGIITET	6	731.406	8.44258	0.002831	1000	2.99924	0.016098	49.9873	0.2683
AcuB	115	121	VGIITET	6	731.406	8.43886	0.002135	10000	2.99944	0.043067	49.9907	0.717783
AcuB + Ap4A	115	121	VGIITET	6	731.406	8.38092	0.003075	0	0	0	0	0
AcuB + Ap4A	115	121	VGIITET	6	731.406	8.44324	0.00446	10	0.89496	0.006658	14.916	0.110967
AcuB + Ap4A	115	121	VGIITET	6	731.406	8.43815	0.002411	30	1.04465	0.020629	17.4108	0.343817
AcuB + Ap4A	115	121	VGIITET	6	731.406	8.44172	0.004631	100	1.47295	0.008477	24.5492	0.141283
AcuB + Ap4A	115	121	VGIITET	6	731.406	8.43352	0.001376	1000	2.447	0.018249	40.7834	0.30415
AcuB + Ap4A	115	121	VGIITET	6	731.406	8.4387	0.002466	10000	2.91947	0.010016	48.6578	0.166933
AcuB/AcuC	115	121	VGIITET	6	731.406	8.37694	0.00352	0	0	0	0	0
AcuB/AcuC	115	121	VGIITET	6	731.406	8.43133	0.006354	10	1.4053	0.01047	23.4217	0.1745
AcuB/AcuC	115	121	VGIITET	6	731.406	8.44702	0.005474	30	1.8729	0.023002	31.215	0.383367
AcuB/AcuC	115	121	VGIITET	6	731.406	8.43624	0.00512	100	2.46066	0.010137	41.011	0.16895
AcuB/AcuC	115	121	VGIITET	6	731.406	8.44347	0.004964	1000	2.95126	0.009264	49.1877	0.1544
AcuB/AcuC	115	121	VGIITET	6	731.406	8.45441	0.003064	10000	2.95003	0.043488	49.1672	0.7248
AcuB/AcuC + Ap4A	115	121	VGIITET	6	731.406	8.26996	0.094974	0	0	0	0	0
AcuB/AcuC + Ap4A	115	121	VGIITET	6	731.406	8.46998	0.00872	10	0.905936	0.022873	15.0989	0.381217
AcuB/AcuC + Ap4A	115	121	VGIITET	6	731.406	8.46432	0.001506	30	1.06585	0.029882	17.7642	0.498033
AcuB/AcuC + Ap4A	115	121	VGIITET	6	731.406	8.43712	0.005111	100	1.5109	0.022649	25.1817	0.377483
AcuB/AcuC + Ap4A	115	121	VGIITET	6	731.406	8.42938	0.002447	1000	2.31266	0.022877	38.5443	0.381283
AcuB/AcuC + Ap4A	115	121	VGIITET	6	731.406	8.42999	0.007178	10000	2.8216	0.047772	47.0267	0.7962
AcuB	115	123	VGIITETDL	8	959.517	9.67137	0.00443	0	0	0	0	0
AcuB	115	123	VGIITETDL	8	959.517	9.70539	0.002868	10	1.57747	0.015074	19.7184	0.188425
AcuB	115	123	VGIITETDL	8	959.517	9.7115	0.007418	30	2.09256	0.022046	26.157	0.275575
AcuB	115	123	VGIITETDL	8	959.517	9.70392	0.002287	100	2.74718	0.029351	34.3398	0.366887
AcuB	115	123	VGIITETDL	8	959.517	9.69969	0.0052	1000	3.2709	0.020053	40.8862	0.250663
AcuB	115	123	VGIITETDL	8	959.517	9.69542	0.002767	10000	3.4745	0.020317	43.4312	0.253963
AcuB + Ap4A	115	123	VGIITETDL	8	959.517	9.97151	0.004407	0	0	0	0	0
AcuB + Ap4A	115	123	VGIITETDL	8	959.517	9.71318	0.003793	10	1.24152	0.024269	15.5191	0.303362
AcuB + Ap4A	115	123	VGIITETDL	8	959.517	9.69404	0.009869	30	1.49162	0.021559	18.6453	0.269487
AcuB + Ap4A	115	123	VGIITETDL	8	959.517	9.70397	0.005407	100	2.00121	0.022471	25.0151	0.280888
AcuB + Ap4A	115	123	VGIITETDL	8	959.517	9.69482	0.004761	1000	2.95868	0.0215	36.9835	0.26875
AcuB + Ap4A	115	123	VGIITETDL	8	959.517	9.69549	0.002454	10000	3.77542	0.024951	47.1927	0.311887
AcuB/AcuC	115	123	VGIITETDL	8	959.517	9.66388	0.00869	0	0	0	0	0
AcuB/AcuC	115	123	VGIITETDL	8	959.517	9.70012	0.001818	10	1.63493	0.071308	20.4366	0.89135
AcuB/AcuC	115	123	VGIITETDL	8	959.517	9.7175	0.007498	30	2.14296	0.070879	26.787	0.885987
AcuB/AcuC	115	123	VGIITETDL	8	959.517	9.70121	0.008721	100	2.78324	0.069417	34.7905	0.867713
AcuB/AcuC	115	123	VGIITETDL	8	959.517	9.70567	0.013006	1000	3.29774	0.077985	41.2218	0.974812
AcuB/AcuC	115	123	VGIITETDL	8	959.517	9.71689	0.001206	10000	3.46739	0.083448	43.3424	1.0431
AcuB/AcuC + Ap4A	115	123	VGIITETDL	8	959.517	9.3229	0.28336	0	0	0	0	0
AcuB/AcuC + Ap4A	115	123	VGIITETDL	8	959.517	9.70939	0.006758	10	1.20088	0.062413	15.0111	0.780163
AcuB/AcuC + Ap4A	115	123	VGIITETDL	8	959.517	9.71015	0.003431	30	1.42001	0.071859	17.7502	0.898238
AcuB/AcuC + Ap4A	115	123	VGIITETDL	8	959.517	9.69979	0.002109	100	1.9082	0.061267	23.8525	0.765838
AcuB/AcuC + Ap4A	115	123	VGIITETDL	8	959.517	9.69259	0.00453	1000	2.77518	0.061054	34.6897	0.763175
AcuB/AcuC + Ap4A	115	123	VGIITETDL	8	959.517	9.69887	0.009561	10000	3.67497	0.101745	45.9371	1.27181
AcuB	117	123	IITETDL	6	803.427	8.9129	0.004725	0	0	0	0	0
AcuB	117	123	IITETDL	6	803.427	8.95385	0.004368	10	1.40175	0.024642	23.3625	0.4107
AcuB	117	123	IITETDL	6	803.427	8.96277	0.009538	30	1.86394	0.029954	31.0656	0.499233
AcuB	117	123	IITETDL	6	803.427	8.95774	0.002399	100	2.33339	0.024197	38.8898	0.403283
AcuB	117	123	IITETDL	6	803.427	8.95706	0.004016	1000	2.46041	0.024944	41.0069	0.415733
AcuB	117	123	IITETDL	6	803.427	8.95365	0.001847	10000	2.63513	0.02398	43.9189	0.399667
AcuB + Ap4A	117	123	IITETDL	6	803.427	8.90113	0.003147	0	0	0	0	0
AcuB + Ap4A	117	123	IITETDL	6	803.427	8.96227	0.004142	10	0.991998	0.033127	16.5333	0.552117
AcuB + Ap4A	117	123	IITETDL	6	803.427	8.95302	0.004825	30	1.22561	0.028029	20.4269	0.46715
AcuB + Ap4A	117	123	IITETDL	6	803.427	8.95834	0.005396	100	1.68901	0.029924	28.1501	0.498733
AcuB + Ap4A	117	123	IITETDL	6	803.427	8.95049	0.002939	1000	2.47352	0.027616	41.2253	0.460267
AcuB + Ap4A	117	123	IITETDL	6	803.427	8.95381	0.002673	10000	2.8351	0.031287	47.2517	0.52145
AcuB/AcuC	117	123	IITETDL	6	803.427	8.89982	0.008865	0	0	0	0	0
AcuB/AcuC	117	123	IITETDL	6	803.427	8.94025	0.002862	10	1.52865	0.15854	25.4774	2.64233
AcuB/AcuC	117	123	IITETDL	6	803.427	8.95994	0.005118	30	1.93943	0.15835	32.3238	2.63917
AcuB/AcuC	117	123	IITETDL	6	803.427	8.94561	0.007325	100	2.37617	0.158445	39.6028	2.64075
AcuB/AcuC	117	123	IITETDL	6	803.427	8.95292	0.007136	1000	2.5006	0.158605	41.6766	2.64342
AcuB/AcuC	117	123	IITETDL	6	803.427	8.96633	0.001937	10000	2.62932	0.159415	43.822	2.65692
AcuB/AcuC + Ap4A	117	123	IITETDL	6	803.427	8.90284	0	0	0	0	0	0
AcuB/AcuC + Ap4A	117	123	IITETDL	6	803.427	8.97184	0.008875	10	1.05924	0.005919	17.654	0.09865
AcuB/AcuC + Ap4A	117	123	IITETDL	6	803.427	8.96423	0.004701	30	1.296	0.035343	21.6	0.58905
AcuB/AcuC + Ap4A	117	123	IITETDL	6	803.427	8.94534	0.001161	100	1.74499	0.016528	29.0831	0.275467
AcuB/AcuC + Ap4A	117	123	IITETDL	6	803.427	8.94071	0.002595	1000	2.52966	0.012479	42.1609	0.207983
AcuB/AcuC + Ap4A	117	123	IITETDL	6	803.427	8.94417	0.009727	10000	2.98243	0.040358	49.7072	0.672633
AcuB	120	126	ETDLLHT	6	827.402	8.15315	0.002672	0	0	0	0	0
AcuB	120	126	ETDLLHT	6	827.402	8.22209	0.005736	10	0.184279	0.025168	3.07132	0.419467
AcuB	120	126	ETDLLHT	6	827.402	8.23127	0.008513	30	0.285769	0.029414	4.76282	0.490233
AcuB	120	126	ETDLLHT	6	827.402	8.22688	0.002343	100	0.501764	0.042169	8.36273	0.702817
AcuB	120	126	ETDLLHT	6	827.402	8.23107	0.002306	1000	1.18766	0.034864	19.7944	0.581067
AcuB	120	126	ETDLLHT	6	827.402	8.22412	0.001317	10000	1.62025	0.034727	27.0042	0.578783
AcuB + Ap4A	120	126	ETDLLHT	6	827.402	8.14124	0.003448	0	0	0	0	0
AcuB + Ap4A	120	126	ETDLLHT	6	827.402	8.22697	0.003565	10	0.69934	0.014157	11.6557	0.23595
AcuB + Ap4A	120	126	ETDLLHT	6	827.402	8.22457	0.000284	30	0.973695	0.030493	16.2282	0.508217
AcuB + Ap4A	120	126	ETDLLHT	6	827.402	8.22749	0.005518	100	1.20921	0.006278	20.1535	0.104633
AcuB + Ap4A	120	126	ETDLLHT	6	827.402	8.22126	0.002855	1000	1.44025	0.006152	24.0042	0.102533
AcuB + Ap4A	120	126	ETDLLHT	6	827.402	8.22138	0.00194	10000	2.11931	0.016051	35.3219	0.267517
AcuB/AcuC	120	126	ETDLLHT	6	827.402	8.13653	0.005433	0	0	0	0	0
AcuB/AcuC	120	126	ETDLLHT	6	827.402	8.20853	0.007563	10	0.173742	0.004509	2.8957	0.07515
AcuB/AcuC	120	126	ETDLLHT	6	827.402	8.22629	0.006103	30	0.222637	0.008294	3.71062	0.138233
AcuB/AcuC	120	126	ETDLLHT	6	827.402	8.21391	0.003965	100	0.366013	0.007995	6.10022	0.13325
AcuB/AcuC	120	126	ETDLLHT	6	827.402	8.21955	0.004047	1000	1.03794	0.015168	17.2989	0.2528
AcuB/AcuC	120	126	ETDLLHT	6	827.402	8.23063	0.001429	10000	1.41462	0.028596	23.577	0.4766
AcuB/AcuC + Ap4A	120	126	ETDLLHT	6	827.402	8.07206	0.066602	0	0	0	0	0
AcuB/AcuC + Ap4A	120	126	ETDLLHT	6	827.402	8.24544	0.006177	10	0.926515	0.016799	15.4419	0.279983
AcuB/AcuC + Ap4A	120	126	ETDLLHT	6	827.402	8.23912	0.001974	30	1.11352	0.02919	18.5587	0.4865
AcuB/AcuC + Ap4A	120	126	ETDLLHT	6	827.402	8.21446	0.007593	100	1.22465	0.011674	20.4109	0.194567
AcuB/AcuC + Ap4A	120	126	ETDLLHT	6	827.402	8.20388	0.004269	1000	1.44774	0.019817	24.129	0.330283
AcuB/AcuC + Ap4A	120	126	ETDLLHT	6	827.402	8.20673	0.009079	10000	2.29707	0.035899	38.2845	0.598317
AcuB	121	126	TDLLHT	5	698.359	8.02557	0.003591	0	0	0	0	0
AcuB	121	126	TDLLHT	5	698.359	8.09311	0.004955	10	0.070574	0.015769	1.41148	0.31538
AcuB	121	126	TDLLHT	5	698.359	8.10046	0.009828	30	0.130184	0.024903	2.60368	0.49806
AcuB	121	126	TDLLHT	5	698.359	8.0969	0.002236	100	0.278369	0.037819	5.56738	0.75638
AcuB	121	126	TDLLHT	5	698.359	8.10149	0.002891	1000	0.936537	0.033703	18.7307	0.67406
AcuB	121	126	TDLLHT	5	698.359	8.09599	0.000996	10000	1.3759	0.018062	27.518	0.36124
AcuB + Ap4A	121	126	TDLLHT	5	698.359	8.01139	0.004638	0	0	0	0	0
AcuB + Ap4A	121	126	TDLLHT	5	698.359	8.09685	0.004822	10	0.548143	0.00499	10.9629	0.0998
AcuB + Ap4A	121	126	TDLLHT	5	698.359	8.0961	0.00036	30	0.751921	0.005523	15.0384	0.11046
AcuB + Ap4A	121	126	TDLLHT	5	698.359	8.09843	0.005749	100	0.961157	0.005782	19.2231	0.11564
AcuB + Ap4A	121	126	TDLLHT	5	698.359	8.09112	0.00331	1000	1.1593	0.006778	23.186	0.13556
AcuB + Ap4A	121	126	TDLLHT	5	698.359	8.0931	0.002676	10000	1.79301	0.018733	35.8601	0.37466
AcuB/AcuC	121	126	TDLLHT	5	698.359	8.00329	0.004134	0	0	0	0	0
AcuB/AcuC	121	126	TDLLHT	5	698.359	8.08271	0.007381	10	0.11994	0.090602	2.3988	1.81204
AcuB/AcuC	121	126	TDLLHT	5	698.359	8.09791	0.006288	30	0.11961	0.087736	2.3922	1.75472
AcuB/AcuC	121	126	TDLLHT	5	698.359	8.08668	0.002619	100	0.235629	0.088532	4.71258	1.77064
AcuB/AcuC	121	126	TDLLHT	5	698.359	8.09081	0.004068	1000	0.807512	0.087293	16.1502	1.74586
AcuB/AcuC	121	126	TDLLHT	5	698.359	8.1016	0.002203	10000	1.16876	0.088222	23.3751	1.76444
AcuB/AcuC + Ap4A	121	126	TDLLHT	5	698.359	7.96558	0.047721	0	0	0	0	0
AcuB/AcuC + Ap4A	121	126	TDLLHT	5	698.359	8.11868	0.00678	10	0.694476	0.019388	13.8895	0.38776
AcuB/AcuC + Ap4A	121	126	TDLLHT	5	698.359	8.11113	0.001838	30	0.848848	0.01732	16.977	0.3464
AcuB/AcuC + Ap4A	121	126	TDLLHT	5	698.359	8.09047	0.008181	100	0.93398	0.014428	18.6796	0.28856
AcuB/AcuC + Ap4A	121	126	TDLLHT	5	698.359	8.07772	0.003864	1000	1.13095	0.01792	22.6189	0.3584
AcuB/AcuC + Ap4A	121	126	TDLLHT	5	698.359	8.07963	0.008847	10000	1.9723	0.035402	39.4459	0.70804
AcuB	121	127	TDLLHTL	6	811.443	9.39905	0.004244	0	0	0	0	0
AcuB	121	127	TDLLHTL	6	811.443	9.4595	0.004841	10	0.243396	0.014053	4.0566	0.234217
AcuB	121	127	TDLLHTL	6	811.443	9.46626	0.008342	30	0.273981	0.006603	4.56635	0.11005
AcuB	121	127	TDLLHTL	6	811.443	9.45884	0.00203	100	0.392727	0.021107	6.54545	0.351783
AcuB	121	127	TDLLHTL	6	811.443	9.45504	0.005552	1000	0.931301	0.030294	15.5217	0.5049
AcuB	121	127	TDLLHTL	6	811.443	9.44784	0.002635	10000	1.40497	0.027027	23.4162	0.45045
AcuB + Ap4A	121	127	TDLLHTL	6	811.443	9.3847	0.002511	0	0	0	0	0
AcuB + Ap4A	121	127	TDLLHTL	6	811.443	9.46359	0.004025	10	0.594735	0.016055	9.91225	0.267583
AcuB + Ap4A	121	127	TDLLHTL	6	811.443	9.44501	0.009675	30	0.774426	0.02092	12.9071	0.348667
AcuB + Ap4A	121	127	TDLLHTL	6	811.443	9.4563	0.008147	100	0.956478	0.010253	15.9413	0.170883
AcuB + Ap4A	121	127	TDLLHTL	6	811.443	9.44683	0.005347	1000	1.19805	0.012963	19.9676	0.21605
AcuB + Ap4A	121	127	TDLLHTL	6	811.443	9.445	0.002602	10000	2.08719	0.014836	34.7865	0.247267
AcuB/AcuC	121	127	TDLLHTL	6	811.443	9.38027	0.00711	0	0	0	0	0
AcuB/AcuC	121	127	TDLLHTL	6	811.443	9.43886	0.000274	10	0.246503	0.092017	4.10838	1.53362
AcuB/AcuC	121	127	TDLLHTL	6	811.443	9.46383	0.005812	30	0.337687	0.04342	5.62812	0.723667
AcuB/AcuC	121	127	TDLLHTL	6	811.443	9.44624	0.008276	100	0.378545	0.02552	6.30908	0.425333
AcuB/AcuC	121	127	TDLLHTL	6	811.443	9.45138	0.012192	1000	0.738561	0.024732	12.3094	0.4122
AcuB/AcuC	121	127	TDLLHTL	6	811.443	9.46121	0.001171	10000	1.1414	0.026035	19.0233	0.433917
AcuB/AcuC + Ap4A	121	127	TDLLHTL	6	811.443	9.06954	0.241383	0	0	0	0	0
AcuB/AcuC + Ap4A	121	127	TDLLHTL	6	811.443	9.45353	0.00685	10	0.69856	0.016658	11.6427	0.277633
AcuB/AcuC + Ap4A	121	127	TDLLHTL	6	811.443	9.45017	0.000781	30	0.809013	0.009604	13.4835	0.160067
AcuB/AcuC + Ap4A	121	127	TDLLHTL	6	811.443	9.44124	0.001211	100	0.87685	0.010509	14.6142	0.17515
AcuB/AcuC + Ap4A	121	127	TDLLHTL	6	811.443	9.43349	0.004336	1000	1.19038	0.009633	19.8396	0.16055
AcuB/AcuC + Ap4A	121	127	TDLLHTL	6	811.443	9.43811	0.011788	10000	2.46986	0.042176	41.1643	0.702933
AcuB	128	139	IQLTGAHQPGSQ	10	1235.63	7.20802	0.001226	0	0	0	0	0
AcuB	128	139	IQLTGAHQPGSQ	10	1235.63	7.26449	0.004355	10	4.73377	0.021097	47.3377	0.21097
AcuB	128	139	IQLTGAHQPGSQ	10	1235.63	7.27331	0.009283	30	5.03844	0.07457	50.3844	0.7457
AcuB	128	139	IQLTGAHQPGSQ	10	1235.63	7.27248	0.001426	100	5.24864	0.068939	52.4864	0.68939
AcuB	128	139	IQLTGAHQPGSQ	10	1235.63	7.2818	0.002778	1000	5.51546	0.051559	55.1546	0.51559
AcuB	128	139	IQLTGAHQPGSQ	10	1235.63	7.27683	0.000559	10000	5.67339	0.047753	56.7339	0.47753
AcuB + Ap4A	128	139	IQLTGAHQPGSQ	10	1235.63	7.19418	0.004131	0	0	0	0	0
AcuB + Ap4A	128	139	IQLTGAHQPGSQ	10	1235.63	7.26901	0.003928	10	5.20888	0.031592	52.0888	0.31592
AcuB + Ap4A	128	139	IQLTGAHQPGSQ	10	1235.63	7.27494	0.002407	30	5.54557	0.041719	55.4557	0.41719
AcuB + Ap4A	128	139	IQLTGAHQPGSQ	10	1235.63	7.2794	0.004782	100	5.60131	0.020285	56.0131	0.20285
AcuB + Ap4A	128	139	IQLTGAHQPGSQ	10	1235.63	7.27223	0.001982	1000	5.69601	0.045144	56.9601	0.45144
AcuB + Ap4A	128	139	IQLTGAHQPGSQ	10	1235.63	7.27145	0.00141	10000	5.67423	0.047864	56.7423	0.47864
AcuB/AcuC	128	139	IQLTGAHQPGSQ	10	1235.63	7.20064	0.002865	0	0	0	0	0
AcuB/AcuC	128	139	IQLTGAHQPGSQ	10	1235.63	7.26927	0.008088	10	4.1654	0.045851	41.654	0.45851
AcuB/AcuC	128	139	IQLTGAHQPGSQ	10	1235.63	7.28029	0.007121	30	4.43571	0.049594	44.3571	0.49594
AcuB/AcuC	128	139	IQLTGAHQPGSQ	10	1235.63	7.27549	0.0024	100	4.88733	0.02644	48.8733	0.2644
AcuB/AcuC	128	139	IQLTGAHQPGSQ	10	1235.63	7.27209	0.005437	1000	5.39941	0.051132	53.9941	0.51132
AcuB/AcuC	128	139	IQLTGAHQPGSQ	10	1235.63	7.28252	0.003113	10000	5.45733	0.073811	54.5733	0.73811
AcuB/AcuC + Ap4A	128	139	IQLTGAHQPGSQ	10	1235.63	7.22808	0.008371	0	0	0	0	0
AcuB/AcuC + Ap4A	128	139	IQLTGAHQPGSQ	10	1235.63	7.29574	0.004944	10	4.21145	0.020849	42.1145	0.20849
AcuB/AcuC + Ap4A	128	139	IQLTGAHQPGSQ	10	1235.63	7.29082	0.002088	30	4.58074	0.082983	45.8074	0.82983
AcuB/AcuC + Ap4A	128	139	IQLTGAHQPGSQ	10	1235.63	7.2851	0.002427	100	4.97507	0.010794	49.7507	0.10794
AcuB/AcuC + Ap4A	128	139	IQLTGAHQPGSQ	10	1235.63	7.26328	0.005056	1000	5.47978	0.019884	54.7978	0.19884
AcuB/AcuC + Ap4A	128	139	IQLTGAHQPGSQ	10	1235.63	7.25927	0.005795	10000	5.51582	0.072378	55.1582	0.72378
AcuB	128	141	IQLTGAHQPGSQIE	12	1477.75	7.78463	0.002069	0	0	0	0	0
AcuB	128	141	IQLTGAHQPGSQIE	12	1477.75	7.8514	0.00588	10	4.6023	0.015747	38.3525	0.131225
AcuB	128	141	IQLTGAHQPGSQIE	12	1477.75	7.86156	0.009715	30	4.88914	0.047816	40.7428	0.398467
AcuB	128	141	IQLTGAHQPGSQIE	12	1477.75	7.85885	0.004323	100	5.14983	0.027706	42.9153	0.230883
AcuB	128	141	IQLTGAHQPGSQIE	12	1477.75	7.86526	0.00211	1000	5.61234	0.011132	46.7695	0.0927667
AcuB	128	141	IQLTGAHQPGSQIE	12	1477.75	7.8579	0.001776	10000	6.26554	0.015951	52.2129	0.132925
AcuB + Ap4A	128	141	IQLTGAHQPGSQIE	12	1477.75	7.77365	0.004784	0	0	0	0	0
AcuB + Ap4A	128	141	IQLTGAHQPGSQIE	12	1477.75	7.85634	0.004241	10	5.05148	0.031296	42.0957	0.2608
AcuB + Ap4A	128	141	IQLTGAHQPGSQIE	12	1477.75	7.85887	0.001145	30	5.37292	0.024808	44.7743	0.206733
AcuB + Ap4A	128	141	IQLTGAHQPGSQIE	12	1477.75	7.86298	0.00631	100	5.44471	0.035679	45.3726	0.297325
AcuB + Ap4A	128	141	IQLTGAHQPGSQIE	12	1477.75	7.85542	0.002712	1000	5.66805	0.036085	47.2338	0.300708
AcuB + Ap4A	128	141	IQLTGAHQPGSQIE	12	1477.75	7.85797	0.002782	10000	6.29013	0.033873	52.4178	0.282275
AcuB/AcuC	128	141	IQLTGAHQPGSQIE	12	1477.75	7.77875	0.005846	0	0	0	0	0
AcuB/AcuC	128	141	IQLTGAHQPGSQIE	12	1477.75	7.84024	0.007143	10	3.68857	0.032719	30.738	0.272658
AcuB/AcuC	128	141	IQLTGAHQPGSQIE	12	1477.75	7.85284	0.005665	30	4.14961	0.030465	34.5801	0.253875
AcuB/AcuC	128	141	IQLTGAHQPGSQIE	12	1477.75	7.84211	0.002449	100	4.57653	0.021073	38.1378	0.175608
AcuB/AcuC	128	141	IQLTGAHQPGSQIE	12	1477.75	7.84559	0.003797	1000	5.28537	0.024756	44.0448	0.2063
AcuB/AcuC	128	141	IQLTGAHQPGSQIE	12	1477.75	7.85367	0.002162	10000	5.89436	0.08705	49.1197	0.725417
AcuB/AcuC + Ap4A	128	141	IQLTGAHQPGSQIE	12	1477.75	7.76236	0.027174	0	0	0	0	0
AcuB/AcuC + Ap4A	128	141	IQLTGAHQPGSQIE	12	1477.75	7.87477	0.008644	10	3.80228	0.030568	31.6857	0.254733
AcuB/AcuC + Ap4A	128	141	IQLTGAHQPGSQIE	12	1477.75	7.86831	0.00312	30	4.23112	0.103469	35.2593	0.862242
AcuB/AcuC + Ap4A	128	141	IQLTGAHQPGSQIE	12	1477.75	7.84269	0.010042	100	4.59256	0.018699	38.2713	0.155825
AcuB/AcuC + Ap4A	128	141	IQLTGAHQPGSQIE	12	1477.75	7.83056	0.004432	1000	5.25754	0.030099	43.8128	0.250825
AcuB/AcuC + Ap4A	128	141	IQLTGAHQPGSQIE	12	1477.75	7.8384	0.010955	10000	5.79937	0.098616	48.3281	0.8218
AcuB	140	150	IEIKVPNEAGM	9	1199.62	8.70342	0.004113	0	0	0	0	0
AcuB	140	150	IEIKVPNEAGM	9	1199.62	8.76342	0.00455	10	3.2926	0.028976	36.5844	0.321956
AcuB	140	150	IEIKVPNEAGM	9	1199.62	8.77307	0.009363	30	3.37013	0.013295	37.4459	0.147722
AcuB	140	150	IEIKVPNEAGM	9	1199.62	8.76684	0.002134	100	3.32563	0.005422	36.9514	0.0602444
AcuB	140	150	IEIKVPNEAGM	9	1199.62	8.76854	0.004293	1000	3.47428	0.011113	38.6031	0.123478
AcuB	140	150	IEIKVPNEAGM	9	1199.62	8.76061	0.001293	10000	4.28957	0.018236	47.6619	0.202622
AcuB + Ap4A	140	150	IEIKVPNEAGM	9	1199.62	8.69056	0.003029	0	0	0	0	0
AcuB + Ap4A	140	150	IEIKVPNEAGM	9	1199.62	8.76953	0.003888	10	3.29178	0.027861	36.5753	0.309567
AcuB + Ap4A	140	150	IEIKVPNEAGM	9	1199.62	8.76224	0.003595	30	3.33484	0.010828	37.0537	0.120311
AcuB + Ap4A	140	150	IEIKVPNEAGM	9	1199.62	8.76638	0.006009	100	3.32598	0.015915	36.9553	0.176833
AcuB + Ap4A	140	150	IEIKVPNEAGM	9	1199.62	8.75982	0.003614	1000	3.44455	0.015978	38.2727	0.177533
AcuB + Ap4A	140	150	IEIKVPNEAGM	9	1199.62	8.76036	0.00289	10000	4.21572	0.044767	46.8414	0.497411
AcuB/AcuC	140	150	IEIKVPNEAGM	9	1199.62	8.67595	0.003331	0	0	0	0	0
AcuB/AcuC	140	150	IEIKVPNEAGM	9	1199.62	8.73834	0.002879	10	3.09213	0.013283	34.357	0.147589
AcuB/AcuC	140	150	IEIKVPNEAGM	9	1199.62	8.76279	0.005611	30	3.21815	0.043557	35.7572	0.483967
AcuB/AcuC	140	150	IEIKVPNEAGM	9	1199.62	8.74724	0.007745	100	3.25159	0.011305	36.1288	0.125611
AcuB/AcuC	140	150	IEIKVPNEAGM	9	1199.62	8.75675	0.006688	1000	3.35726	0.013942	37.3029	0.154911
AcuB/AcuC	140	150	IEIKVPNEAGM	9	1199.62	8.76727	0.001379	10000	4.03063	0.04802	44.7848	0.533556
AcuB/AcuC + Ap4A	140	150	IEIKVPNEAGM	9	1199.62	8.50573	0.131868	0	0	0	0	0
AcuB/AcuC + Ap4A	140	150	IEIKVPNEAGM	9	1199.62	8.76827	0.00734	10	3.1218	0.039831	34.6866	0.442567
AcuB/AcuC + Ap4A	140	150	IEIKVPNEAGM	9	1199.62	8.76058	0.007787	30	3.24883	0.097351	36.0981	1.08168
AcuB/AcuC + Ap4A	140	150	IEIKVPNEAGM	9	1199.62	8.74333	0.001176	100	3.27021	0.020802	36.3356	0.231133
AcuB/AcuC + Ap4A	140	150	IEIKVPNEAGM	9	1199.62	8.74265	0.002724	1000	3.36345	0.024902	37.3716	0.276689
AcuB/AcuC + Ap4A	140	150	IEIKVPNEAGM	9	1199.62	8.74897	0.010818	10000	3.9085	0.056698	43.4277	0.629978
AcuB	140	154	IEIKVPNEAGMLSKA	13	1598.87	8.7371	0.003525	0	0	0	0	0
AcuB	140	154	IEIKVPNEAGMLSKA	13	1598.87	8.79207	0.006657	10	6.23899	0.091663	47.9923	0.7051
AcuB	140	154	IEIKVPNEAGMLSKA	13	1598.87	8.80299	0.010089	30	6.52771	0.03659	50.2131	0.281462
AcuB	140	154	IEIKVPNEAGMLSKA	13	1598.87	8.79683	0.00278	100	6.46473	0.021168	49.7287	0.162831
AcuB	140	154	IEIKVPNEAGMLSKA	13	1598.87	8.80005	0.003817	1000	6.62027	0.01954	50.9252	0.150308
AcuB	140	154	IEIKVPNEAGMLSKA	13	1598.87	8.79353	0.002335	10000	7.39963	0.079123	56.9202	0.608638
AcuB + Ap4A	140	154	IEIKVPNEAGMLSKA	13	1598.87	8.72361	0.002459	0	0	0	0	0
AcuB + Ap4A	140	154	IEIKVPNEAGMLSKA	13	1598.87	8.79808	0.004067	10	6.2221	0.050194	47.8623	0.386108
AcuB + Ap4A	140	154	IEIKVPNEAGMLSKA	13	1598.87	8.79123	0.004304	30	6.57195	0.061108	50.5534	0.470062
AcuB + Ap4A	140	154	IEIKVPNEAGMLSKA	13	1598.87	8.79631	0.007847	100	6.46979	0.030432	49.7676	0.234092
AcuB + Ap4A	140	154	IEIKVPNEAGMLSKA	13	1598.87	8.79015	0.003691	1000	6.59708	0.035902	50.7468	0.276169
AcuB + Ap4A	140	154	IEIKVPNEAGMLSKA	13	1598.87	8.79044	0.004094	10000	7.38824	0.071195	56.8326	0.547654
AcuB/AcuC	140	154	IEIKVPNEAGMLSKA	13	1598.87	8.72024	0.003752	0	0	0	0	0
AcuB/AcuC	140	154	IEIKVPNEAGMLSKA	13	1598.87	8.77154	0.002386	10	5.95261	0.014396	45.7893	0.110738
AcuB/AcuC	140	154	IEIKVPNEAGMLSKA	13	1598.87	8.79531	0.006847	30	6.24967	0.032996	48.0744	0.253815
AcuB/AcuC	140	154	IEIKVPNEAGMLSKA	13	1598.87	8.77962	0.008367	100	6.40587	0.013567	49.2759	0.104362
AcuB/AcuC	140	154	IEIKVPNEAGMLSKA	13	1598.87	8.78973	0.007763	1000	6.53389	0.015974	50.2607	0.122877
AcuB/AcuC	140	154	IEIKVPNEAGMLSKA	13	1598.87	8.79772	0.000816	10000	7.13078	0.097739	54.8522	0.751838
AcuB/AcuC + Ap4A	140	154	IEIKVPNEAGMLSKA	13	1598.87	8.70725	0	0	0	0	0	0
AcuB/AcuC + Ap4A	140	154	IEIKVPNEAGMLSKA	13	1598.87	8.79546	0.009169	10	5.88652	0.0464	45.281	0.356923
AcuB/AcuC + Ap4A	140	154	IEIKVPNEAGMLSKA	13	1598.87	8.78335	0.005755	30	6.21796	0.147691	47.8304	1.13608
AcuB/AcuC + Ap4A	140	154	IEIKVPNEAGMLSKA	13	1598.87	8.77512	0.002517	100	6.28368	0.064242	48.336	0.494169
AcuB/AcuC + Ap4A	140	154	IEIKVPNEAGMLSKA	13	1598.87	8.77468	0.002443	1000	6.46717	0.034438	49.7474	0.264908
AcuB/AcuC + Ap4A	140	154	IEIKVPNEAGMLSKA	13	1598.87	8.78197	0.010693	10000	6.95437	0.094071	53.4952	0.723623
AcuB	140	156	IEIKVPNEAGMLSKAAS	15	1756.94	8.63926	0.004805	0	0	0	0	0
AcuB	140	156	IEIKVPNEAGMLSKAAS	15	1756.94	8.69469	0.004355	10	6.70733	0.048884	44.7156	0.325893
AcuB	140	156	IEIKVPNEAGMLSKAAS	15	1756.94	8.70319	0.007714	30	7.11656	0.038386	47.4437	0.255907
AcuB	140	156	IEIKVPNEAGMLSKAAS	15	1756.94	8.6971	0.0024	100	7.19568	0.054677	47.9712	0.364513
AcuB	140	156	IEIKVPNEAGMLSKAAS	15	1756.94	8.69849	0.003669	1000	7.78462	0.049943	51.8975	0.332953
AcuB	140	156	IEIKVPNEAGMLSKAAS	15	1756.94	8.69449	0.001008	10000	8.55796	0.034042	57.0531	0.226947
AcuB + Ap4A	140	156	IEIKVPNEAGMLSKAAS	15	1756.94	8.62811	0.002843	0	0	0	0	0
AcuB + Ap4A	140	156	IEIKVPNEAGMLSKAAS	15	1756.94	8.69935	0.003203	10	6.68038	0.064432	44.5359	0.429547
AcuB + Ap4A	140	156	IEIKVPNEAGMLSKAAS	15	1756.94	8.69397	0.003375	30	7.15742	0.050307	47.7162	0.33538
AcuB + Ap4A	140	156	IEIKVPNEAGMLSKAAS	15	1756.94	8.6974	0.004954	100	7.27638	0.024072	48.5092	0.16048
AcuB + Ap4A	140	156	IEIKVPNEAGMLSKAAS	15	1756.94	8.69261	0.002608	1000	7.85844	0.047125	52.3896	0.314167
AcuB + Ap4A	140	156	IEIKVPNEAGMLSKAAS	15	1756.94	8.6928	0.00282	10000	8.71786	0.037606	58.1191	0.250707
AcuB/AcuC	140	156	IEIKVPNEAGMLSKAAS	15	1756.94	8.62032	0.004078	0	0	0	0	0
AcuB/AcuC	140	156	IEIKVPNEAGMLSKAAS	15	1756.94	8.66353	0.004944	10	6.2338	0.040068	41.5587	0.26712
AcuB/AcuC	140	156	IEIKVPNEAGMLSKAAS	15	1756.94	8.69114	0.004821	30	6.73644	0.028564	44.9096	0.190427
AcuB/AcuC	140	156	IEIKVPNEAGMLSKAAS	15	1756.94	8.67419	0.011768	100	7.10633	0.020749	47.3755	0.138327
AcuB/AcuC	140	156	IEIKVPNEAGMLSKAAS	15	1756.94	8.68355	0.00776	1000	7.53454	0.014972	50.2303	0.0998133
AcuB/AcuC	140	156	IEIKVPNEAGMLSKAAS	15	1756.94	8.69296	0.000706	10000	8.63351	0.104701	57.5567	0.698007
AcuB/AcuC + Ap4A	140	156	IEIKVPNEAGMLSKAAS	15	1756.94	8.46181	0.124372	0	0	0	0	0
AcuB/AcuC + Ap4A	140	156	IEIKVPNEAGMLSKAAS	15	1756.94	8.69719	0.007266	10	6.15474	0.021274	41.0316	0.141827
AcuB/AcuC + Ap4A	140	156	IEIKVPNEAGMLSKAAS	15	1756.94	8.68925	0.005445	30	6.6182	0.205977	44.1213	1.37318
AcuB/AcuC + Ap4A	140	156	IEIKVPNEAGMLSKAAS	15	1756.94	8.66775	0.002876	100	6.97181	0.013911	46.4787	0.09274
AcuB/AcuC + Ap4A	140	156	IEIKVPNEAGMLSKAAS	15	1756.94	8.66822	0.005432	1000	7.36405	0.02305	49.0936	0.153667
AcuB/AcuC + Ap4A	140	156	IEIKVPNEAGMLSKAAS	15	1756.94	8.67576	0.014681	10000	8.40024	0.125161	56.0016	0.834407
AcuB	140	166	IEIKVPNEAGMLSKAASIISNRHVNIA	25	2874.57	9.64305	0.004768	0	0	0	0	0
AcuB	140	166	IEIKVPNEAGMLSKAASIISNRHVNIA	25	2874.57	9.67388	0.003386	10	10.2987	0.074303	41.1947	0.297212
AcuB	140	166	IEIKVPNEAGMLSKAASIISNRHVNIA	25	2874.57	9.6797	0.007213	30	11.1002	0.074509	44.4008	0.298036
AcuB	140	166	IEIKVPNEAGMLSKAASIISNRHVNIA	25	2874.57	9.67343	0.001665	100	11.4102	0.064486	45.6408	0.257944
AcuB	140	166	IEIKVPNEAGMLSKAASIISNRHVNIA	25	2874.57	9.6665	0.005479	1000	12.9562	0.063103	51.8247	0.252412
AcuB	140	166	IEIKVPNEAGMLSKAASIISNRHVNIA	25	2874.57	9.65389	0.002971	10000	14.5678	0.014153	58.2712	0.056612
AcuB + Ap4A	140	166	IEIKVPNEAGMLSKAASIISNRHVNIA	25	2874.57	9.62547	0.002445	0	0	0	0	0
AcuB + Ap4A	140	166	IEIKVPNEAGMLSKAASIISNRHVNIA	25	2874.57	9.67978	0.004677	10	10.284	0.022592	41.1358	0.090368
AcuB + Ap4A	140	166	IEIKVPNEAGMLSKAASIISNRHVNIA	25	2874.57	9.66121	0.010167	30	11.1267	0.032892	44.5067	0.131568
AcuB + Ap4A	140	166	IEIKVPNEAGMLSKAASIISNRHVNIA	25	2874.57	9.67037	0.007368	100	11.6576	0.098935	46.6305	0.39574
AcuB + Ap4A	140	166	IEIKVPNEAGMLSKAASIISNRHVNIA	25	2874.57	9.65666	0.003495	1000	13.3978	0.019681	53.591	0.078724
AcuB + Ap4A	140	166	IEIKVPNEAGMLSKAASIISNRHVNIA	25	2874.57	9.65299	0.001105	10000	14.7827	0.116141	59.1309	0.464564
AcuB/AcuC	140	166	IEIKVPNEAGMLSKAASIISNRHVNIA	25	2874.57	9.622	0.003777	0	0	0	0	0
AcuB/AcuC	140	166	IEIKVPNEAGMLSKAASIISNRHVNIA	25	2874.57	9.66284	0.002221	10	9.43677	0.058156	37.7471	0.232624
AcuB/AcuC	140	166	IEIKVPNEAGMLSKAASIISNRHVNIA	25	2874.57	9.68541	0.007401	30	10.3312	0.061614	41.3249	0.246456
AcuB/AcuC	140	166	IEIKVPNEAGMLSKAASIISNRHVNIA	25	2874.57	9.66315	0.009172	100	11.2997	0.033459	45.1989	0.133836
AcuB/AcuC	140	166	IEIKVPNEAGMLSKAASIISNRHVNIA	25	2874.57	9.66625	0.015098	1000	12.9081	0.051935	51.6325	0.20774
AcuB/AcuC	140	166	IEIKVPNEAGMLSKAASIISNRHVNIA	25	2874.57	9.66809	0.001838	10000	14.5989	0.181087	58.3955	0.724348
AcuB/AcuC + Ap4A	140	166	IEIKVPNEAGMLSKAASIISNRHVNIA	25	2874.57	9.29802	0.280884	0	0	0	0	0
AcuB/AcuC + Ap4A	140	166	IEIKVPNEAGMLSKAASIISNRHVNIA	25	2874.57	9.67189	0.008181	10	9.28776	0.03501	37.151	0.14004
AcuB/AcuC + Ap4A	140	166	IEIKVPNEAGMLSKAASIISNRHVNIA	25	2874.57	9.6715	0.007382	30	10.2301	0.426975	40.9202	1.7079
AcuB/AcuC + Ap4A	140	166	IEIKVPNEAGMLSKAASIISNRHVNIA	25	2874.57	9.66052	0.001883	100	10.9943	0.068954	43.9772	0.275816
AcuB/AcuC + Ap4A	140	166	IEIKVPNEAGMLSKAASIISNRHVNIA	25	2874.57	9.65009	0.005858	1000	12.4789	0.041122	49.9155	0.164488
AcuB/AcuC + Ap4A	140	166	IEIKVPNEAGMLSKAASIISNRHVNIA	25	2874.57	9.65804	0.009862	10000	14.1023	0.280034	56.4092	1.12014
AcuB	140	167	IEIKVPNEAGMLSKAASIISNRHVNIAS	26	2961.61	9.57359	0.003913	0	0	0	0	0
AcuB	140	167	IEIKVPNEAGMLSKAASIISNRHVNIAS	26	2961.61	9.5977	0.003245	10	10.3329	0.045085	39.7421	0.173404
AcuB	140	167	IEIKVPNEAGMLSKAASIISNRHVNIAS	26	2961.61	9.60358	0.007012	30	11.1303	0.025405	42.809	0.0977115
AcuB	140	167	IEIKVPNEAGMLSKAASIISNRHVNIAS	26	2961.61	9.59397	0.001889	100	11.7952	0.099791	45.3663	0.383812
AcuB	140	167	IEIKVPNEAGMLSKAASIISNRHVNIAS	26	2961.61	9.58875	0.004969	1000	13.4936	0.131514	51.8983	0.505823
AcuB	140	167	IEIKVPNEAGMLSKAASIISNRHVNIAS	26	2961.61	9.58301	0.002692	10000	15.0942	0.039864	58.0546	0.153323
AcuB + Ap4A	140	167	IEIKVPNEAGMLSKAASIISNRHVNIAS	26	2961.61	9.55728	0.004232	0	0	0	0	0
AcuB + Ap4A	140	167	IEIKVPNEAGMLSKAASIISNRHVNIAS	26	2961.61	9.60263	0.004601	10	10.3144	0.072467	39.6708	0.278719
AcuB + Ap4A	140	167	IEIKVPNEAGMLSKAASIISNRHVNIAS	26	2961.61	9.58327	0.009818	30	11.1011	0.07164	42.6966	0.275538
AcuB + Ap4A	140	167	IEIKVPNEAGMLSKAASIISNRHVNIAS	26	2961.61	9.59393	0.008555	100	11.8985	0.039833	45.7633	0.153204
AcuB + Ap4A	140	167	IEIKVPNEAGMLSKAASIISNRHVNIAS	26	2961.61	9.58204	0.004917	1000	14.0188	0.052365	53.9184	0.201404
AcuB + Ap4A	140	167	IEIKVPNEAGMLSKAASIISNRHVNIAS	26	2961.61	9.5831	0.001691	10000	15.3895	0.142854	59.1904	0.549438
AcuB/AcuC	140	167	IEIKVPNEAGMLSKAASIISNRHVNIAS	26	2961.61	9.55325	0.005038	0	0	0	0	0
AcuB/AcuC	140	167	IEIKVPNEAGMLSKAASIISNRHVNIAS	26	2961.61	9.58237	0.001052	10	9.49464	0.016425	36.5178	0.0631731
AcuB/AcuC	140	167	IEIKVPNEAGMLSKAASIISNRHVNIAS	26	2961.61	9.59708	0.006599	30	10.4385	0.077306	40.1481	0.297331
AcuB/AcuC	140	167	IEIKVPNEAGMLSKAASIISNRHVNIAS	26	2961.61	9.57497	0.008461	100	11.3952	0.048122	43.8275	0.185085
AcuB/AcuC	140	167	IEIKVPNEAGMLSKAASIISNRHVNIAS	26	2961.61	9.57739	0.014577	1000	13.3705	0.072903	51.4249	0.280396
AcuB/AcuC	140	167	IEIKVPNEAGMLSKAASIISNRHVNIAS	26	2961.61	9.58291	0.000604	10000	15.3783	0.16661	59.1472	0.640808
AcuB/AcuC + Ap4A	140	167	IEIKVPNEAGMLSKAASIISNRHVNIAS	26	2961.61	9.20339	0.265922	0	0	0	0	0
AcuB/AcuC + Ap4A	140	167	IEIKVPNEAGMLSKAASIISNRHVNIAS	26	2961.61	9.58321	0.006059	10	9.3953	0.029942	36.1358	0.115162
AcuB/AcuC + Ap4A	140	167	IEIKVPNEAGMLSKAASIISNRHVNIAS	26	2961.61	9.58704	0.003809	30	10.3227	0.456652	39.7027	1.75635
AcuB/AcuC + Ap4A	140	167	IEIKVPNEAGMLSKAASIISNRHVNIAS	26	2961.61	9.58019	0.001845	100	11.084	0.045451	42.6306	0.174812
AcuB/AcuC + Ap4A	140	167	IEIKVPNEAGMLSKAASIISNRHVNIAS	26	2961.61	9.57184	0.005467	1000	12.8572	0.049475	49.4507	0.190288
AcuB/AcuC + Ap4A	140	167	IEIKVPNEAGMLSKAASIISNRHVNIAS	26	2961.61	9.57831	0.012118	10000	14.8546	0.257912	57.133	0.991969
AcuB	141	170	EIKVPNEAGMLSKAASIISNRHVNIASVLL	28	3173.76	10.0993	0.004248	0	0	0	0	0
AcuB	141	170	EIKVPNEAGMLSKAASIISNRHVNIASVLL	28	3173.76	10.1304	0.003505	10	9.92681	0.048119	35.4529	0.171854
AcuB	141	170	EIKVPNEAGMLSKAASIISNRHVNIASVLL	28	3173.76	10.1355	0.007043	30	10.8246	0.027943	38.6592	0.0997964
AcuB	141	170	EIKVPNEAGMLSKAASIISNRHVNIASVLL	28	3173.76	10.1247	0.000944	100	11.6397	0.071226	41.5702	0.254379
AcuB	141	170	EIKVPNEAGMLSKAASIISNRHVNIASVLL	28	3173.76	10.117	0.005874	1000	13.7529	0.023334	49.1173	0.0833357
AcuB	141	170	EIKVPNEAGMLSKAASIISNRHVNIASVLL	28	3173.76	10.1096	0.001595	10000	15.5271	0.069767	55.4541	0.249168
AcuB + Ap4A	141	170	EIKVPNEAGMLSKAASIISNRHVNIASVLL	28	3173.76	10.0873	0.002521	0	0	0	0	0
AcuB + Ap4A	141	170	EIKVPNEAGMLSKAASIISNRHVNIASVLL	28	3173.76	10.1376	0.003695	10	9.84588	0.029961	35.1638	0.107004
AcuB + Ap4A	141	170	EIKVPNEAGMLSKAASIISNRHVNIASVLL	28	3173.76	10.1152	0.009759	30	10.7556	0.0538	38.4129	0.192143
AcuB + Ap4A	141	170	EIKVPNEAGMLSKAASIISNRHVNIASVLL	28	3173.76	10.1238	0.007657	100	11.729	0.080741	41.8893	0.288361
AcuB + Ap4A	141	170	EIKVPNEAGMLSKAASIISNRHVNIASVLL	28	3173.76	10.1133	0.004672	1000	14.3287	0.051116	51.1739	0.182557
AcuB + Ap4A	141	170	EIKVPNEAGMLSKAASIISNRHVNIASVLL	28	3173.76	10.1072	0.001143	10000	15.9489	0.086629	56.9602	0.309389
AcuB/AcuC	141	170	EIKVPNEAGMLSKAASIISNRHVNIASVLL	28	3173.76	10.0872	0.005775	0	0	0	0	0
AcuB/AcuC	141	170	EIKVPNEAGMLSKAASIISNRHVNIASVLL	28	3173.76	10.1282	0.002923	10	8.93984	0.039092	31.928	0.139614
AcuB/AcuC	141	170	EIKVPNEAGMLSKAASIISNRHVNIASVLL	28	3173.76	10.1486	0.00804	30	9.83424	0.068015	35.1223	0.242911
AcuB/AcuC	141	170	EIKVPNEAGMLSKAASIISNRHVNIASVLL	28	3173.76	10.1275	0.009127	100	10.8757	0.022622	38.8419	0.0807929
AcuB/AcuC	141	170	EIKVPNEAGMLSKAASIISNRHVNIASVLL	28	3173.76	10.1284	0.016769	1000	13.2258	0.087925	47.2349	0.314018
AcuB/AcuC	141	170	EIKVPNEAGMLSKAASIISNRHVNIASVLL	28	3173.76	10.1274	0.002742	10000	15.8259	0.178641	56.5212	0.638004
AcuB/AcuC + Ap4A	141	170	EIKVPNEAGMLSKAASIISNRHVNIASVLL	28	3173.76	10.0833	0	0	0	0	0	0
AcuB/AcuC + Ap4A	141	170	EIKVPNEAGMLSKAASIISNRHVNIASVLL	28	3173.76	10.1361	0.007102	10	8.84359	0.014428	31.5843	0.0515286
AcuB/AcuC + Ap4A	141	170	EIKVPNEAGMLSKAASIISNRHVNIASVLL	28	3173.76	10.1418	0.008091	30	9.8104	0.422889	35.0372	1.51032
AcuB/AcuC + Ap4A	141	170	EIKVPNEAGMLSKAASIISNRHVNIASVLL	28	3173.76	10.1252	0.001975	100	10.5744	0.035699	37.7656	0.127496
AcuB/AcuC + Ap4A	141	170	EIKVPNEAGMLSKAASIISNRHVNIASVLL	28	3173.76	10.1177	0.006589	1000	12.6167	0.049606	45.0598	0.177164
AcuB/AcuC + Ap4A	141	170	EIKVPNEAGMLSKAASIISNRHVNIASVLL	28	3173.76	10.1208	0.009809	10000	15.2235	0.273941	54.3695	0.978361
AcuB	142	166	IKVPNEAGMLSKAASIISNRHVNIA	23	2632.45	9.37771	0.004873	0	0	0	0	0
AcuB	142	166	IKVPNEAGMLSKAASIISNRHVNIA	23	2632.45	9.42238	0.004426	10	10.3397	0.047905	44.9552	0.208283
AcuB	142	166	IKVPNEAGMLSKAASIISNRHVNIA	23	2632.45	9.42783	0.006263	30	11.0582	0.026626	48.0793	0.115765
AcuB	142	166	IKVPNEAGMLSKAASIISNRHVNIA	23	2632.45	9.42109	0.00277	100	11.4909	0.084658	49.9602	0.368078
AcuB	142	166	IKVPNEAGMLSKAASIISNRHVNIA	23	2632.45	9.41306	0.005201	1000	12.8847	0.117661	56.0205	0.51157
AcuB	142	166	IKVPNEAGMLSKAASIISNRHVNIA	23	2632.45	9.40144	0.001938	10000	13.8172	0.198317	60.0748	0.862248
AcuB + Ap4A	142	166	IKVPNEAGMLSKAASIISNRHVNIA	23	2632.45	9.36124	0.002736	0	0	0	0	0
AcuB + Ap4A	142	166	IKVPNEAGMLSKAASIISNRHVNIA	23	2632.45	9.42891	0.004464	10	10.3309	0.04823	44.9171	0.209696
AcuB + Ap4A	142	166	IKVPNEAGMLSKAASIISNRHVNIA	23	2632.45	9.40741	0.010307	30	11.0491	0.024719	48.0398	0.107474
AcuB + Ap4A	142	166	IKVPNEAGMLSKAASIISNRHVNIA	23	2632.45	9.41939	0.008047	100	11.6604	0.074932	50.6973	0.325791
AcuB + Ap4A	142	166	IKVPNEAGMLSKAASIISNRHVNIA	23	2632.45	9.40618	0.006261	1000	13.2175	0.176374	57.4673	0.766843
AcuB + Ap4A	142	166	IKVPNEAGMLSKAASIISNRHVNIA	23	2632.45	9.4046	0.004168	10000	13.9238	0.06621	60.5384	0.28787
AcuB/AcuC	142	166	IKVPNEAGMLSKAASIISNRHVNIA	23	2632.45	9.36054	0.003414	0	0	0	0	0
AcuB/AcuC	142	166	IKVPNEAGMLSKAASIISNRHVNIA	23	2632.45	9.41386	0.001827	10	9.43545	0.032625	41.0237	0.141848
AcuB/AcuC	142	166	IKVPNEAGMLSKAASIISNRHVNIA	23	2632.45	9.43681	0.008841	30	10.3026	0.108699	44.794	0.472604
AcuB/AcuC	142	166	IKVPNEAGMLSKAASIISNRHVNIA	23	2632.45	9.41358	0.00831	100	11.2711	0.053553	49.0047	0.232839
AcuB/AcuC	142	166	IKVPNEAGMLSKAASIISNRHVNIA	23	2632.45	9.41817	0.013022	1000	12.7737	0.064302	55.5377	0.279574
AcuB/AcuC	142	166	IKVPNEAGMLSKAASIISNRHVNIA	23	2632.45	9.42128	0.004361	10000	13.8729	0.179958	60.3171	0.782426
AcuB/AcuC + Ap4A	142	166	IKVPNEAGMLSKAASIISNRHVNIA	23	2632.45	9.05936	0.238491	0	0	0	0	0
AcuB/AcuC + Ap4A	142	166	IKVPNEAGMLSKAASIISNRHVNIA	23	2632.45	9.42415	0.005386	10	9.32578	0.011534	40.5468	0.0501478
AcuB/AcuC + Ap4A	142	166	IKVPNEAGMLSKAASIISNRHVNIA	23	2632.45	9.42031	0.006886	30	10.2414	0.339761	44.5278	1.47722
AcuB/AcuC + Ap4A	142	166	IKVPNEAGMLSKAASIISNRHVNIA	23	2632.45	9.41361	0.001177	100	10.9301	0.032451	47.5221	0.141091
AcuB/AcuC + Ap4A	142	166	IKVPNEAGMLSKAASIISNRHVNIA	23	2632.45	9.40358	0.00375	1000	12.3615	0.071316	53.7457	0.31007
AcuB/AcuC + Ap4A	142	166	IKVPNEAGMLSKAASIISNRHVNIA	23	2632.45	9.41043	0.010383	10000	13.5255	0.201114	58.8064	0.874409
AcuB	151	166	LSKAASIISNRHVNIA	15	1692.96	7.65897	0.003743	0	0	0	0	0
AcuB	151	166	LSKAASIISNRHVNIA	15	1692.96	7.74746	0.006992	10	5.11309	0.082904	34.0873	0.552693
AcuB	151	166	LSKAASIISNRHVNIA	15	1692.96	7.75603	0.009074	30	5.67313	0.054225	37.8209	0.3615
AcuB	151	166	LSKAASIISNRHVNIA	15	1692.96	7.75203	0.002772	100	6.24499	0.043324	41.6333	0.288827
AcuB	151	166	LSKAASIISNRHVNIA	15	1692.96	7.75973	0.002896	1000	7.47993	0.074269	49.8662	0.495127
AcuB	151	166	LSKAASIISNRHVNIA	15	1692.96	7.74967	0.001782	10000	8.24602	0.033741	54.9735	0.22494
AcuB + Ap4A	151	166	LSKAASIISNRHVNIA	15	1692.96	7.64691	0.004747	0	0	0	0	0
AcuB + Ap4A	151	166	LSKAASIISNRHVNIA	15	1692.96	7.75274	0.005003	10	5.01296	0.032006	33.4197	0.213373
AcuB + Ap4A	151	166	LSKAASIISNRHVNIA	15	1692.96	7.7534	0.001444	30	5.66832	0.019282	37.7888	0.128547
AcuB + Ap4A	151	166	LSKAASIISNRHVNIA	15	1692.96	7.75805	0.00837	100	6.474	0.06343	43.16	0.422867
AcuB + Ap4A	151	166	LSKAASIISNRHVNIA	15	1692.96	7.7453	0.003281	1000	7.88955	0.028978	52.597	0.193187
AcuB + Ap4A	151	166	LSKAASIISNRHVNIA	15	1692.96	7.74718	0.001079	10000	8.45375	0.075301	56.3583	0.502007
AcuB/AcuC	151	166	LSKAASIISNRHVNIA	15	1692.96	7.65216	0.004026	0	0	0	0	0
AcuB/AcuC	151	166	LSKAASIISNRHVNIA	15	1692.96	7.73893	0.008156	10	4.32508	0.039422	28.8339	0.262813
AcuB/AcuC	151	166	LSKAASIISNRHVNIA	15	1692.96	7.75611	0.006718	30	5.04824	0.042229	33.6549	0.281527
AcuB/AcuC	151	166	LSKAASIISNRHVNIA	15	1692.96	7.74188	0.002994	100	5.96008	0.031964	39.7338	0.213093
AcuB/AcuC	151	166	LSKAASIISNRHVNIA	15	1692.96	7.74386	0.004032	1000	7.41971	0.027859	49.4648	0.185727
AcuB/AcuC	151	166	LSKAASIISNRHVNIA	15	1692.96	7.74836	0.004627	10000	8.49474	0.126355	56.6316	0.842367
AcuB/AcuC + Ap4A	151	166	LSKAASIISNRHVNIA	15	1692.96	7.65425	0.019258	0	0	0	0	0
AcuB/AcuC + Ap4A	151	166	LSKAASIISNRHVNIA	15	1692.96	7.77841	0.00546	10	4.2237	0.023192	28.158	0.154613
AcuB/AcuC + Ap4A	151	166	LSKAASIISNRHVNIA	15	1692.96	7.76942	0.003359	30	4.94913	0.20654	32.9942	1.37693
AcuB/AcuC + Ap4A	151	166	LSKAASIISNRHVNIA	15	1692.96	7.74564	0.009726	100	5.73367	0.024833	38.2245	0.165553
AcuB/AcuC + Ap4A	151	166	LSKAASIISNRHVNIA	15	1692.96	7.72425	0.004004	1000	7.17935	0.013855	47.8623	0.0923667
AcuB/AcuC + Ap4A	151	166	LSKAASIISNRHVNIA	15	1692.96	7.73099	0.012796	10000	8.17049	0.13508	54.4699	0.900533
AcuB	151	169	LSKAASIISNRHVNIASVL	18	1992.15	8.83725	0.004676	0	0	0	0	0
AcuB	151	169	LSKAASIISNRHVNIASVL	18	1992.15	8.93255	0.00722	10	4.66423	0.045311	25.9124	0.251728
AcuB	151	169	LSKAASIISNRHVNIASVL	18	1992.15	8.9414	0.010055	30	5.38705	0.024974	29.9281	0.138744
AcuB	151	169	LSKAASIISNRHVNIASVL	18	1992.15	8.93022	0.000723	100	6.24452	0.058801	34.6918	0.326672
AcuB	151	169	LSKAASIISNRHVNIASVL	18	1992.15	8.93134	0.006045	1000	8.10915	0.060199	45.0508	0.334439
AcuB	151	169	LSKAASIISNRHVNIASVL	18	1992.15	8.92122	0.002148	10000	9.12974	0.021168	50.7208	0.1176
AcuB + Ap4A	151	169	LSKAASIISNRHVNIASVL	18	1992.15	8.82396	0.003437	0	0	0	0	0
AcuB + Ap4A	151	169	LSKAASIISNRHVNIASVL	18	1992.15	8.93874	0.004948	10	4.55302	0.013541	25.2946	0.0752278
AcuB + Ap4A	151	169	LSKAASIISNRHVNIASVL	18	1992.15	8.92646	0.00553	30	5.34661	0.035421	29.7034	0.196783
AcuB + Ap4A	151	169	LSKAASIISNRHVNIASVL	18	1992.15	8.93413	0.010786	100	6.34208	0.027081	35.2338	0.15045
AcuB + Ap4A	151	169	LSKAASIISNRHVNIASVL	18	1992.15	8.91882	0.006211	1000	8.73723	0.010845	48.5401	0.06025
AcuB + Ap4A	151	169	LSKAASIISNRHVNIASVL	18	1992.15	8.91785	0.002762	10000	9.60237	0.036333	53.3465	0.20185
AcuB/AcuC	151	169	LSKAASIISNRHVNIASVL	18	1992.15	8.814	0.004279	0	0	0	0	0
AcuB/AcuC	151	169	LSKAASIISNRHVNIASVL	18	1992.15	8.90548	0.000436	10	3.74428	0.020443	20.8015	0.113572
AcuB/AcuC	151	169	LSKAASIISNRHVNIASVL	18	1992.15	8.93655	0.008207	30	4.43605	0.033494	24.6447	0.186078
AcuB/AcuC	151	169	LSKAASIISNRHVNIASVL	18	1992.15	8.91494	0.007399	100	5.41965	0.012768	30.1092	0.0709333
AcuB/AcuC	151	169	LSKAASIISNRHVNIASVL	18	1992.15	8.92124	0.007312	1000	7.5858	0.050743	42.1433	0.281906
AcuB/AcuC	151	169	LSKAASIISNRHVNIASVL	18	1992.15	8.92648	0.002549	10000	9.47101	0.136071	52.6167	0.75595
AcuB/AcuC + Ap4A	151	169	LSKAASIISNRHVNIASVL	18	1992.15	8.61612	0.151844	0	0	0	0	0
AcuB/AcuC + Ap4A	151	169	LSKAASIISNRHVNIASVL	18	1992.15	8.92828	0.008256	10	3.68038	0.023246	20.4466	0.129144
AcuB/AcuC + Ap4A	151	169	LSKAASIISNRHVNIASVL	18	1992.15	8.92108	0.006335	30	4.43213	0.271945	24.6229	1.51081
AcuB/AcuC + Ap4A	151	169	LSKAASIISNRHVNIASVL	18	1992.15	8.91225	0.002202	100	5.20921	0.037964	28.9401	0.210911
AcuB/AcuC + Ap4A	151	169	LSKAASIISNRHVNIASVL	18	1992.15	8.89952	0.004468	1000	7.08956	0.039079	39.3864	0.217106
AcuB/AcuC + Ap4A	151	169	LSKAASIISNRHVNIASVL	18	1992.15	8.91301	0.017324	10000	9.11551	0.180015	50.6417	1.00008
AcuB	152	166	SKAASIISNRHVNIA	14	1579.88	7.42047	0.002163	0	0	0	0	0
AcuB	152	166	SKAASIISNRHVNIA	14	1579.88	7.52623	0.007607	10	4.65078	0.064603	33.2198	0.46145
AcuB	152	166	SKAASIISNRHVNIA	14	1579.88	7.53591	0.011422	30	5.17181	0.039905	36.9415	0.285036
AcuB	152	166	SKAASIISNRHVNIA	14	1579.88	7.53131	0.001487	100	5.74488	0.073208	41.0349	0.522914
AcuB	152	166	SKAASIISNRHVNIA	14	1579.88	7.53857	0.003513	1000	6.90288	0.095707	49.3063	0.683621
AcuB	152	166	SKAASIISNRHVNIA	14	1579.88	7.5294	0.001315	10000	7.75854	0.114823	55.4181	0.820164
AcuB + Ap4A	152	166	SKAASIISNRHVNIA	14	1579.88	7.40746	0.004621	0	0	0	0	0
AcuB + Ap4A	152	166	SKAASIISNRHVNIA	14	1579.88	7.53259	0.003519	10	4.50069	0.01724	32.1478	0.123143
AcuB + Ap4A	152	166	SKAASIISNRHVNIA	14	1579.88	7.53648	0.002733	30	5.15774	0.047582	36.841	0.339871
AcuB + Ap4A	152	166	SKAASIISNRHVNIA	14	1579.88	7.53634	0.011204	100	5.90126	0.035656	42.1519	0.254686
AcuB + Ap4A	152	166	SKAASIISNRHVNIA	14	1579.88	7.52654	0.003168	1000	7.23943	0.057218	51.7102	0.4087
AcuB + Ap4A	152	166	SKAASIISNRHVNIA	14	1579.88	7.52613	0.000711	10000	7.75308	0.052101	55.3792	0.37215
AcuB/AcuC	152	166	SKAASIISNRHVNIA	14	1579.88	7.42274	0.003586	0	0	0	0	0
AcuB/AcuC	152	166	SKAASIISNRHVNIA	14	1579.88	7.5317	0.009484	10	3.84987	0.034271	27.4991	0.244793
AcuB/AcuC	152	166	SKAASIISNRHVNIA	14	1579.88	7.54934	0.008461	30	4.4614	0.022596	31.8672	0.1614
AcuB/AcuC	152	166	SKAASIISNRHVNIA	14	1579.88	7.53289	0.003973	100	5.36856	0.021493	38.3469	0.153521
AcuB/AcuC	152	166	SKAASIISNRHVNIA	14	1579.88	7.53436	0.004758	1000	6.78784	0.024103	48.4846	0.172164
AcuB/AcuC	152	166	SKAASIISNRHVNIA	14	1579.88	7.53726	0.007224	10000	7.81387	0.107938	55.8134	0.770986
AcuB/AcuC + Ap4A	152	166	SKAASIISNRHVNIA	14	1579.88	7.44669	0.009775	0	0	0	0	0
AcuB/AcuC + Ap4A	152	166	SKAASIISNRHVNIA	14	1579.88	7.56727	0.00606	10	3.77076	0.019988	26.934	0.142771
AcuB/AcuC + Ap4A	152	166	SKAASIISNRHVNIA	14	1579.88	7.55633	0.006204	30	4.4614	0.227007	31.8671	1.62148
AcuB/AcuC + Ap4A	152	166	SKAASIISNRHVNIA	14	1579.88	7.54073	0.006965	100	5.1878	0.018955	37.0557	0.135393
AcuB/AcuC + Ap4A	152	166	SKAASIISNRHVNIA	14	1579.88	7.51222	0.005268	1000	6.51081	0.039371	46.5058	0.281221
AcuB/AcuC + Ap4A	152	166	SKAASIISNRHVNIA	14	1579.88	7.51866	0.012003	10000	7.55614	0.191127	53.9724	1.36519
AcuB	152	167	SKAASIISNRHVNIAS	15	1666.91	7.2898	0.002284	0	0	0	0	0
AcuB	152	167	SKAASIISNRHVNIAS	15	1666.91	7.38826	0.004059	10	4.74358	0.019621	31.6239	0.130807
AcuB	152	167	SKAASIISNRHVNIAS	15	1666.91	7.39607	0.009449	30	5.3362	0.047495	35.5747	0.316633
AcuB	152	167	SKAASIISNRHVNIAS	15	1666.91	7.39533	0.0018	100	6.0108	0.05983	40.072	0.398867
AcuB	152	167	SKAASIISNRHVNIAS	15	1666.91	7.40161	0.002841	1000	7.50972	0.105191	50.0648	0.701273
AcuB	152	167	SKAASIISNRHVNIAS	15	1666.91	7.39394	0.000723	10000	8.2593	0.019185	55.062	0.1279
AcuB + Ap4A	152	167	SKAASIISNRHVNIAS	15	1666.91	7.27653	0.005098	0	0	0	0	0
AcuB + Ap4A	152	167	SKAASIISNRHVNIAS	15	1666.91	7.39204	0.003204	10	4.56861	0.026327	30.4574	0.175513
AcuB + Ap4A	152	167	SKAASIISNRHVNIAS	15	1666.91	7.39909	0.004311	30	5.27422	0.039976	35.1614	0.266507
AcuB + Ap4A	152	167	SKAASIISNRHVNIAS	15	1666.91	7.40048	0.008511	100	6.16223	0.089389	41.0815	0.595927
AcuB + Ap4A	152	167	SKAASIISNRHVNIAS	15	1666.91	7.39076	0.002934	1000	7.98808	0.037227	53.2539	0.24818
AcuB + Ap4A	152	167	SKAASIISNRHVNIAS	15	1666.91	7.38929	0.000923	10000	8.55331	0.070467	57.0221	0.46978
AcuB/AcuC	152	167	SKAASIISNRHVNIAS	15	1666.91	7.2853	0.005605	0	0	0	0	0
AcuB/AcuC	152	167	SKAASIISNRHVNIAS	15	1666.91	7.38715	0.00575	10	3.76734	0.141341	25.1156	0.942273
AcuB/AcuC	152	167	SKAASIISNRHVNIAS	15	1666.91	7.39754	0.00726	30	4.57879	0.035214	30.5253	0.23476
AcuB/AcuC	152	167	SKAASIISNRHVNIAS	15	1666.91	7.39235	0.003282	100	5.21037	0.017761	34.7358	0.118407
AcuB/AcuC	152	167	SKAASIISNRHVNIAS	15	1666.91	7.38661	0.004352	1000	7.15433	0.042917	47.6955	0.286113
AcuB/AcuC	152	167	SKAASIISNRHVNIAS	15	1666.91	7.39185	0.002642	10000	8.45841	0.017136	56.3894	0.11424
AcuB/AcuC + Ap4A	152	167	SKAASIISNRHVNIAS	15	1666.91	7.30534	0.010531	0	0	0	0	0
AcuB/AcuC + Ap4A	152	167	SKAASIISNRHVNIAS	15	1666.91	7.41531	0.005336	10	3.83737	0.016296	25.5824	0.10864
AcuB/AcuC + Ap4A	152	167	SKAASIISNRHVNIAS	15	1666.91	7.40797	0.006309	30	4.54394	0.169974	30.2929	1.13316
AcuB/AcuC + Ap4A	152	167	SKAASIISNRHVNIAS	15	1666.91	7.39969	0.004845	100	5.20136	0.036973	34.6757	0.246487
AcuB/AcuC + Ap4A	152	167	SKAASIISNRHVNIAS	15	1666.91	7.37427	0.003996	1000	6.88437	0.054478	45.8958	0.363187
AcuB/AcuC + Ap4A	152	167	SKAASIISNRHVNIAS	15	1666.91	7.37629	0.008899	10000	8.25758	0.109317	55.0505	0.72878
AcuB	168	182	VLLYPDSDPNYKILV	12	1747.94	10.0393	0.008145	0	0	0	0	0
AcuB	168	182	VLLYPDSDPNYKILV	12	1747.94	10.094	0.002789	10	1.74259	0.007043	14.5216	0.0586917
AcuB	168	182	VLLYPDSDPNYKILV	12	1747.94	10.1014	0.007236	30	1.97204	0.015988	16.4337	0.133233
AcuB	168	182	VLLYPDSDPNYKILV	12	1747.94	10.0921	0.001189	100	2.08232	0.015541	17.3527	0.129508
AcuB	168	182	VLLYPDSDPNYKILV	12	1747.94	10.0906	0.005377	1000	2.81253	0.023074	23.4377	0.192283
AcuB	168	182	VLLYPDSDPNYKILV	12	1747.94	10.0837	0.002547	10000	4.76883	0.033667	39.7402	0.280558
AcuB + Ap4A	168	182	VLLYPDSDPNYKILV	12	1747.94	10.0218	0.002794	0	0	0	0	0
AcuB + Ap4A	168	182	VLLYPDSDPNYKILV	12	1747.94	10.0998	0.004276	10	1.76804	0.009777	14.7336	0.081475
AcuB + Ap4A	168	182	VLLYPDSDPNYKILV	12	1747.94	10.079	0.010937	30	1.96471	0.019561	16.3726	0.163008
AcuB + Ap4A	168	182	VLLYPDSDPNYKILV	12	1747.94	10.0905	0.009013	100	2.07742	0.015571	17.3118	0.129758
AcuB + Ap4A	168	182	VLLYPDSDPNYKILV	12	1747.94	10.0838	0.00522	1000	2.86962	0.035193	23.9135	0.293275
AcuB + Ap4A	168	182	VLLYPDSDPNYKILV	12	1747.94	10.0825	0.002103	10000	4.9828	0.011908	41.5233	0.0992333
AcuB/AcuC	168	182	VLLYPDSDPNYKILV	12	1747.94	10.0277	0.002844	0	0	0	0	0
AcuB/AcuC	168	182	VLLYPDSDPNYKILV	12	1747.94	10.088	0.001883	10	1.42312	0.017656	11.8594	0.147133
AcuB/AcuC	168	182	VLLYPDSDPNYKILV	12	1747.94	10.1108	0.007481	30	1.63876	0.01352	13.6563	0.112667
AcuB/AcuC	168	182	VLLYPDSDPNYKILV	12	1747.94	10.0918	0.008293	100	1.79615	0.034707	14.9679	0.289225
AcuB/AcuC	168	182	VLLYPDSDPNYKILV	12	1747.94	10.0986	0.015123	1000	2.28082	0.011126	19.0068	0.0927167
AcuB/AcuC	168	182	VLLYPDSDPNYKILV	12	1747.94	10.1031	0.002299	10000	4.01197	0.08324	33.4331	0.693667
AcuB/AcuC + Ap4A	168	182	VLLYPDSDPNYKILV	12	1747.94	9.59298	0.343139	0	0	0	0	0
AcuB/AcuC + Ap4A	168	182	VLLYPDSDPNYKILV	12	1747.94	10.0963	0.007353	10	1.44701	0.012617	12.0584	0.105142
AcuB/AcuC + Ap4A	168	182	VLLYPDSDPNYKILV	12	1747.94	10.0992	0.004295	30	1.67148	0.066768	13.929	0.5564
AcuB/AcuC + Ap4A	168	182	VLLYPDSDPNYKILV	12	1747.94	10.0891	0.001622	100	1.77541	0.014558	14.7951	0.121317
AcuB/AcuC + Ap4A	168	182	VLLYPDSDPNYKILV	12	1747.94	10.0828	0.006077	1000	2.21658	0.016675	18.4715	0.138958
AcuB/AcuC + Ap4A	168	182	VLLYPDSDPNYKILV	12	1747.94	10.0915	0.009599	10000	3.72872	0.062569	31.0726	0.521408
AcuB	170	178	LYPDSDPNY	6	1082.46	8.30841	0.003901	0	0	0	0	0
AcuB	170	178	LYPDSDPNY	6	1082.46	8.34415	0.004243	10	1.89931	0.016125	31.6551	0.26875
AcuB	170	178	LYPDSDPNY	6	1082.46	8.35351	0.008577	30	2.07136	0.020995	34.5227	0.349917
AcuB	170	178	LYPDSDPNY	6	1082.46	8.59066	0.170921	100	2.09449	0.014477	34.9081	0.241283
AcuB	170	178	LYPDSDPNY	6	1082.46	8.35583	0.002115	1000	2.33144	0.034373	38.8573	0.572883
AcuB	170	178	LYPDSDPNY	6	1082.46	8.34844	0.002839	10000	2.81427	0.031585	46.9045	0.526417
AcuB + Ap4A	170	178	LYPDSDPNY	6	1082.46	8.29134	0.002607	0	0	0	0	0
[truncated: 233 more rows]

## Sheet: PeptideHDX_AcuC
Protein state	Start	End	Peptide sequence	Maximal uptake (#)	Peptide mass (Da)	Retention time SD (min)	Retention time (min)	HDX time (s)	Uptake (Da)	Uptake SD (Da)	Uptake (%)	Uptake SD (%)
AcuC	8	12	VYSEQ	4	624.275	6.20326	0.001744	0	0	0	0	0
AcuC	8	12	VYSEQ	4	624.275	6.22989	0.011126	10	1.76351	0.01973	44.0878	0.49325
AcuC	8	12	VYSEQ	4	624.275	6.24607	0.017883	30	1.71432	0.044386	42.8581	1.10965
AcuC	8	12	VYSEQ	4	624.275	6.27362	0.008114	100	1.79056	0.012272	44.7639	0.3068
AcuC	8	12	VYSEQ	4	624.275	6.2545	0.016278	1000	1.79187	0.032952	44.7967	0.8238
AcuC	8	12	VYSEQ	4	624.275	6.27986	0.004889	10000	1.77513	0.021796	44.3782	0.5449
AcuC + Ap4A	8	12	VYSEQ	4	624.275	6.21839	0.010541	0	0	0	0	0
AcuC + Ap4A	8	12	VYSEQ	4	624.275	6.27739	0.003376	10	1.68165	0.036456	42.0412	0.9114
AcuC + Ap4A	8	12	VYSEQ	4	624.275	6.23717	0.026026	30	1.84458	0.029101	46.1144	0.727525
AcuC + Ap4A	8	12	VYSEQ	4	624.275	6.25737	0.032419	100	1.8148	0.026569	45.3699	0.664225
AcuC + Ap4A	8	12	VYSEQ	4	624.275	6.26289	0.007023	1000	1.8426	0.044393	46.065	1.10983
AcuC + Ap4A	8	12	VYSEQ	4	624.275	6.25572	0.00635	10000	1.74668	0.026209	43.6669	0.655225
AcuB/AcuC	8	12	VYSEQ	4	624.275	6.18621	0.005852	0	0	0	0	0
AcuB/AcuC	8	12	VYSEQ	4	624.275	6.23809	0.005701	10	1.38935	0.02227	34.7338	0.55675
AcuB/AcuC	8	12	VYSEQ	4	624.275	6.24393	0.017703	30	1.47436	0.016352	36.8589	0.4088
AcuB/AcuC	8	12	VYSEQ	4	624.275	6.2651	0.009347	100	1.63081	0.008565	40.7703	0.214125
AcuB/AcuC	8	12	VYSEQ	4	624.275	6.26358	0.017576	1000	1.89259	0.023621	47.3147	0.590525
AcuB/AcuC	8	12	VYSEQ	4	624.275	6.2709	0.016124	10000	1.89506	0.017654	47.3764	0.44135
AcuB/AcuC + Ap4A	8	12	VYSEQ	4	624.275	6.20546	0.009183	0	0	0	0	0
AcuB/AcuC + Ap4A	8	12	VYSEQ	4	624.275	6.28205	0.006046	10	1.35158	0.017369	33.7895	0.434225
AcuB/AcuC + Ap4A	8	12	VYSEQ	4	624.275	6.2681	0.007409	30	1.41946	0.017024	35.4865	0.4256
AcuB/AcuC + Ap4A	8	12	VYSEQ	4	624.275	6.27062	0.013028	100	1.52856	0.022398	38.2139	0.55995
AcuB/AcuC + Ap4A	8	12	VYSEQ	4	624.275	6.26941	0.051193	1000	1.87448	0.023969	46.8621	0.599225
AcuB/AcuC + Ap4A	8	12	VYSEQ	4	624.275	6.2582	0.010577	10000	1.8695	0.027913	46.7375	0.697825
AcuC	8	27	VYSEQFLRYKFHDDHPFNQL	18	2582.23	8.96475	0.011404	0	0	0	0	0
AcuC	8	27	VYSEQFLRYKFHDDHPFNQL	18	2582.23	9.05409	0.005703	10	7.89106	0.047342	43.8392	0.263011
AcuC	8	27	VYSEQFLRYKFHDDHPFNQL	18	2582.23	9.06246	0.003999	30	7.58925	0.074977	42.1625	0.416539
AcuC	8	27	VYSEQFLRYKFHDDHPFNQL	18	2582.23	9.06453	0.009401	100	7.73296	0.049845	42.9609	0.276917
AcuC	8	27	VYSEQFLRYKFHDDHPFNQL	18	2582.23	9.05008	0.01086	1000	7.72825	0.035176	42.9347	0.195422
AcuC	8	27	VYSEQFLRYKFHDDHPFNQL	18	2582.23	9.06399	0.007362	10000	7.66595	0.054484	42.5886	0.302689
AcuC + Ap4A	8	27	VYSEQFLRYKFHDDHPFNQL	18	2582.23	8.9606	0.004542	0	0	0	0	0
AcuC + Ap4A	8	27	VYSEQFLRYKFHDDHPFNQL	18	2582.23	9.05091	0.008431	10	7.59544	0.18929	42.1969	1.05161
AcuC + Ap4A	8	27	VYSEQFLRYKFHDDHPFNQL	18	2582.23	9.04692	0.005446	30	7.94696	0.025487	44.1498	0.141594
AcuC + Ap4A	8	27	VYSEQFLRYKFHDDHPFNQL	18	2582.23	9.05786	0.004588	100	7.79657	0.014763	43.3143	0.0820167
AcuC + Ap4A	8	27	VYSEQFLRYKFHDDHPFNQL	18	2582.23	9.04596	0.003778	1000	8.02724	0.285786	44.5958	1.5877
AcuC + Ap4A	8	27	VYSEQFLRYKFHDDHPFNQL	18	2582.23	9.04314	0.005065	10000	7.67629	0.017346	42.6461	0.0963667
AcuB/AcuC	8	27	VYSEQFLRYKFHDDHPFNQL	18	2582.23	8.93135	0.0043	0	0	0	0	0
AcuB/AcuC	8	27	VYSEQFLRYKFHDDHPFNQL	18	2582.23	9.01656	0.000634	10	4.57425	0.062444	25.4125	0.346911
AcuB/AcuC	8	27	VYSEQFLRYKFHDDHPFNQL	18	2582.23	9.04225	0.007489	30	5.64527	0.041027	31.3626	0.227928
AcuB/AcuC	8	27	VYSEQFLRYKFHDDHPFNQL	18	2582.23	9.02546	0.00786	100	6.86017	0.008119	38.1121	0.0451056
AcuB/AcuC	8	27	VYSEQFLRYKFHDDHPFNQL	18	2582.23	9.03303	0.008891	1000	7.6872	0.030122	42.7067	0.167344
AcuB/AcuC	8	27	VYSEQFLRYKFHDDHPFNQL	18	2582.23	9.04081	0.003074	10000	7.77095	0.119633	43.172	0.664628
AcuB/AcuC + Ap4A	8	27	VYSEQFLRYKFHDDHPFNQL	18	2582.23	8.72574	0.166712	0	0	0	0	0
AcuB/AcuC + Ap4A	8	27	VYSEQFLRYKFHDDHPFNQL	18	2582.23	9.03226	0.008392	10	4.33894	0.033468	24.1052	0.185933
AcuB/AcuC + Ap4A	8	27	VYSEQFLRYKFHDDHPFNQL	18	2582.23	9.02593	0.001898	30	5.40667	0.029267	30.037	0.162594
AcuB/AcuC + Ap4A	8	27	VYSEQFLRYKFHDDHPFNQL	18	2582.23	9.02239	0.002615	100	6.57464	0.012253	36.5258	0.0680722
AcuB/AcuC + Ap4A	8	27	VYSEQFLRYKFHDDHPFNQL	18	2582.23	9.01487	0.003957	1000	7.62078	0.02452	42.3377	0.136222
AcuB/AcuC + Ap4A	8	27	VYSEQFLRYKFHDDHPFNQL	18	2582.23	9.02745	0.012544	10000	7.68425	0.134614	42.6903	0.747856
AcuC	13	27	FLRYKFHDDHPFNQL	13	1975.97	8.6302	0.007114	0	0	0	0	0
AcuC	13	27	FLRYKFHDDHPFNQL	13	1975.97	8.73473	0.005341	10	4.16544	0.039214	32.0418	0.301646
AcuC	13	27	FLRYKFHDDHPFNQL	13	1975.97	8.74133	0.004546	30	3.91674	0.176002	30.1288	1.35386
AcuC	13	27	FLRYKFHDDHPFNQL	13	1975.97	8.74649	0.010092	100	4.24282	0.098485	32.6371	0.757577
AcuC	13	27	FLRYKFHDDHPFNQL	13	1975.97	8.72938	0.011225	1000	4.22333	0.1326	32.4872	1.02
AcuC	13	27	FLRYKFHDDHPFNQL	13	1975.97	8.74638	0.006249	10000	4.18339	0.087104	32.1799	0.670031
AcuC + Ap4A	13	27	FLRYKFHDDHPFNQL	13	1975.97	8.62987	0.003975	0	0	0	0	0
AcuC + Ap4A	13	27	FLRYKFHDDHPFNQL	13	1975.97	8.72964	0.008532	10	3.88516	0.090223	29.8859	0.694023
AcuC + Ap4A	13	27	FLRYKFHDDHPFNQL	13	1975.97	8.72528	0.004459	30	4.3538	0.088326	33.4908	0.679431
AcuC + Ap4A	13	27	FLRYKFHDDHPFNQL	13	1975.97	8.73615	0.00428	100	4.31806	0.077021	33.2159	0.592469
AcuC + Ap4A	13	27	FLRYKFHDDHPFNQL	13	1975.97	8.72623	0.001268	1000	4.44762	0.087753	34.2125	0.675023
AcuC + Ap4A	13	27	FLRYKFHDDHPFNQL	13	1975.97	8.72255	0.006218	10000	4.20463	0.06856	32.3433	0.527385
AcuB/AcuC	13	27	FLRYKFHDDHPFNQL	13	1975.97	8.62056	0.004155	0	0	0	0	0
AcuB/AcuC	13	27	FLRYKFHDDHPFNQL	13	1975.97	8.71263	0.002191	10	2.28046	0.022875	17.542	0.175962
AcuB/AcuC	13	27	FLRYKFHDDHPFNQL	13	1975.97	8.73729	0.005039	30	2.86286	0.034159	22.022	0.262762
AcuB/AcuC	13	27	FLRYKFHDDHPFNQL	13	1975.97	8.71932	0.007092	100	3.71316	0.049289	28.5628	0.379146
AcuB/AcuC	13	27	FLRYKFHDDHPFNQL	13	1975.97	8.7295	0.007358	1000	4.30913	0.05253	33.1471	0.404077
AcuB/AcuC	13	27	FLRYKFHDDHPFNQL	13	1975.97	8.73952	0.000725	10000	4.44565	0.055705	34.1973	0.4285
AcuB/AcuC + Ap4A	13	27	FLRYKFHDDHPFNQL	13	1975.97	8.45758	0.123336	0	0	0	0	0
AcuB/AcuC + Ap4A	13	27	FLRYKFHDDHPFNQL	13	1975.97	8.7461	0.005759	10	2.04183	0.032336	15.7064	0.248738
AcuB/AcuC + Ap4A	13	27	FLRYKFHDDHPFNQL	13	1975.97	8.73628	0.005308	30	2.72756	0.069996	20.9812	0.538431
AcuB/AcuC + Ap4A	13	27	FLRYKFHDDHPFNQL	13	1975.97	8.72359	0.002844	100	3.52549	0.031899	27.1192	0.245377
AcuB/AcuC + Ap4A	13	27	FLRYKFHDDHPFNQL	13	1975.97	8.71918	0.003806	1000	4.33978	0.064439	33.3829	0.495685
AcuB/AcuC + Ap4A	13	27	FLRYKFHDDHPFNQL	13	1975.97	8.72711	0.012754	10000	4.40545	0.061116	33.8881	0.470123
AcuC	14	27	LRYKFHDDHPFNQL	12	1828.9	8.29974	0.009029	0	0	0	0	0
AcuC	14	27	LRYKFHDDHPFNQL	12	1828.9	8.4111	0.006851	10	3.43897	0.081461	28.6581	0.678842
AcuC	14	27	LRYKFHDDHPFNQL	12	1828.9	8.41501	0.005393	30	3.15409	0.235418	26.2841	1.96182
AcuC	14	27	LRYKFHDDHPFNQL	12	1828.9	8.42242	0.012273	100	3.56836	0.09398	29.7363	0.783167
AcuC	14	27	LRYKFHDDHPFNQL	12	1828.9	8.40502	0.013334	1000	3.55439	0.138599	29.6199	1.15499
AcuC	14	27	LRYKFHDDHPFNQL	12	1828.9	8.42313	0.007534	10000	3.51346	0.115272	29.2788	0.9606
AcuC + Ap4A	14	27	LRYKFHDDHPFNQL	12	1828.9	8.29472	0.006165	0	0	0	0	0
AcuC + Ap4A	14	27	LRYKFHDDHPFNQL	12	1828.9	8.40113	0.009567	10	3.14009	0.06564	26.1674	0.547
AcuC + Ap4A	14	27	LRYKFHDDHPFNQL	12	1828.9	8.39534	0.004661	30	3.69556	0.086388	30.7964	0.7199
AcuC + Ap4A	14	27	LRYKFHDDHPFNQL	12	1828.9	8.40881	0.004056	100	3.64727	0.082093	30.3939	0.684108
AcuC + Ap4A	14	27	LRYKFHDDHPFNQL	12	1828.9	8.40055	0.00199	1000	3.74644	0.063314	31.2203	0.527617
AcuC + Ap4A	14	27	LRYKFHDDHPFNQL	12	1828.9	8.39487	0.010634	10000	3.46252	0.141525	28.8543	1.17938
AcuB/AcuC	14	27	LRYKFHDDHPFNQL	12	1828.9	8.26975	0.00231	0	0	0	0	0
AcuB/AcuC	14	27	LRYKFHDDHPFNQL	12	1828.9	8.3793	0.005785	10	1.67926	0.039534	13.9938	0.32945
AcuB/AcuC	14	27	LRYKFHDDHPFNQL	12	1828.9	8.40624	0.008241	30	2.23133	0.017496	18.5944	0.1458
AcuB/AcuC	14	27	LRYKFHDDHPFNQL	12	1828.9	8.38301	0.00637	100	3.0451	0.071946	25.3758	0.59955
AcuB/AcuC	14	27	LRYKFHDDHPFNQL	12	1828.9	8.39523	0.005345	1000	3.5678	0.053347	29.7317	0.444558
AcuB/AcuC	14	27	LRYKFHDDHPFNQL	12	1828.9	8.40196	0.002916	10000	3.74437	0.053328	31.203	0.4444
AcuB/AcuC + Ap4A	14	27	LRYKFHDDHPFNQL	12	1828.9	8.16538	0.076327	0	0	0	0	0
AcuB/AcuC + Ap4A	14	27	LRYKFHDDHPFNQL	12	1828.9	8.41286	0.003975	10	1.57915	0.036615	13.1596	0.305125
AcuB/AcuC + Ap4A	14	27	LRYKFHDDHPFNQL	12	1828.9	8.41209	0.010966	30	2.20908	0.087452	18.409	0.728767
AcuB/AcuC + Ap4A	14	27	LRYKFHDDHPFNQL	12	1828.9	8.38039	0.002663	100	2.90284	0.051312	24.1903	0.4276
AcuB/AcuC + Ap4A	14	27	LRYKFHDDHPFNQL	12	1828.9	8.37427	0.004423	1000	3.63607	0.048705	30.3006	0.405875
AcuB/AcuC + Ap4A	14	27	LRYKFHDDHPFNQL	12	1828.9	8.39101	0.019323	10000	3.78603	0.051397	31.5503	0.428308
AcuC	28	35	RVKLTYDL	7	1006.58	8.48416	0.006251	0	0	0	0	0
AcuC	28	35	RVKLTYDL	7	1006.58	8.59419	0.004809	10	0.104064	0.037889	1.48663	0.541271
AcuC	28	35	RVKLTYDL	7	1006.58	8.59942	0.003806	30	0.183492	0.042782	2.62131	0.611171
AcuC	28	35	RVKLTYDL	7	1006.58	8.605	0.008075	100	0.390392	0.03824	5.57703	0.546286
AcuC	28	35	RVKLTYDL	7	1006.58	8.58943	0.011155	1000	0.662337	0.032791	9.46196	0.468443
AcuC	28	35	RVKLTYDL	7	1006.58	8.60607	0.005287	10000	1.20624	0.041226	17.232	0.588943
AcuC + Ap4A	28	35	RVKLTYDL	7	1006.58	8.48415	0.004937	0	0	0	0	0
AcuC + Ap4A	28	35	RVKLTYDL	7	1006.58	8.59101	0.007741	10	0.193028	0.046986	2.75754	0.671229
AcuC + Ap4A	28	35	RVKLTYDL	7	1006.58	8.5815	0.003557	30	0.262572	0.042372	3.75103	0.605314
AcuC + Ap4A	28	35	RVKLTYDL	7	1006.58	8.59105	0.004271	100	0.463982	0.044053	6.62831	0.629329
AcuC + Ap4A	28	35	RVKLTYDL	7	1006.58	8.58287	0.001304	1000	0.754124	0.042721	10.7732	0.6103
AcuC + Ap4A	28	35	RVKLTYDL	7	1006.58	8.57833	0.008359	10000	1.42401	0.050856	20.343	0.726514
AcuB/AcuC	28	35	RVKLTYDL	7	1006.58	8.43962	0.005435	0	0	0	0	0
AcuB/AcuC	28	35	RVKLTYDL	7	1006.58	8.55415	0.00466	10	0.135894	0.013551	1.94134	0.193586
AcuB/AcuC	28	35	RVKLTYDL	7	1006.58	8.58471	0.007209	30	0.116533	0.018263	1.66476	0.2609
AcuB/AcuC	28	35	RVKLTYDL	7	1006.58	8.56454	0.006664	100	0.153787	0.020803	2.19696	0.297186
AcuB/AcuC	28	35	RVKLTYDL	7	1006.58	8.57623	0.004263	1000	0.36521	0.015359	5.21729	0.219414
AcuB/AcuC	28	35	RVKLTYDL	7	1006.58	8.58705	0.000829	10000	0.747655	0.020646	10.6808	0.294943
AcuB/AcuC + Ap4A	28	35	RVKLTYDL	7	1006.58	8.31267	0.100596	0	0	0	0	0
AcuB/AcuC + Ap4A	28	35	RVKLTYDL	7	1006.58	8.58865	0.00348	10	-0.00572	0.032297	-0.0817143	0.461386
AcuB/AcuC + Ap4A	28	35	RVKLTYDL	7	1006.58	8.58476	0.009975	30	-0.000355	0.060958	-0.00507143	0.870829
AcuB/AcuC + Ap4A	28	35	RVKLTYDL	7	1006.58	8.56028	0.002249	100	0.02343	0.054806	0.334714	0.782943
AcuB/AcuC + Ap4A	28	35	RVKLTYDL	7	1006.58	8.55224	0.004595	1000	0.189967	0.05721	2.71381	0.817286
AcuB/AcuC + Ap4A	28	35	RVKLTYDL	7	1006.58	8.5702	0.018777	10000	0.626735	0.038686	8.95336	0.552657
AcuC	28	36	RVKLTYDLL	8	1119.66	9.30838	0.009282	0	0	0	0	0
AcuC	28	36	RVKLTYDLL	8	1119.66	9.42013	0.005806	10	0.191626	0.032001	2.39532	0.400012
AcuC	28	36	RVKLTYDLL	8	1119.66	9.42801	0.003643	30	0.260909	0.033863	3.26136	0.423287
AcuC	28	36	RVKLTYDLL	8	1119.66	9.42977	0.011667	100	0.474809	0.03253	5.93511	0.406625
AcuC	28	36	RVKLTYDLL	8	1119.66	9.41299	0.012757	1000	0.732093	0.031068	9.15116	0.38835
AcuC	28	36	RVKLTYDLL	8	1119.66	9.43057	0.007526	10000	1.17875	0.031577	14.7344	0.394713
AcuC + Ap4A	28	36	RVKLTYDLL	8	1119.66	9.30358	0.004176	0	0	0	0	0
AcuC + Ap4A	28	36	RVKLTYDLL	8	1119.66	9.4166	0.008266	10	0.242758	0.016804	3.03448	0.21005
AcuC + Ap4A	28	36	RVKLTYDLL	8	1119.66	9.4079	0.003962	30	0.333101	0.007224	4.16376	0.0903
AcuC + Ap4A	28	36	RVKLTYDLL	8	1119.66	9.41639	0.003164	100	0.539517	0.009931	6.74396	0.124138
AcuC + Ap4A	28	36	RVKLTYDLL	8	1119.66	9.40434	0.001387	1000	0.844864	0.010615	10.5608	0.132687
AcuC + Ap4A	28	36	RVKLTYDLL	8	1119.66	9.39846	0.007911	10000	1.52582	0.022693	19.0728	0.283663
AcuB/AcuC	28	36	RVKLTYDLL	8	1119.66	9.2769	0.003831	0	0	0	0	0
AcuB/AcuC	28	36	RVKLTYDLL	8	1119.66	9.3797	0.001892	10	0.330577	0.011263	4.13221	0.140788
AcuB/AcuC	28	36	RVKLTYDLL	8	1119.66	9.40796	0.007594	30	0.265283	0.013284	3.31604	0.16605
AcuB/AcuC	28	36	RVKLTYDLL	8	1119.66	9.38461	0.007529	100	0.309436	0.015752	3.86795	0.1969
AcuB/AcuC	28	36	RVKLTYDLL	8	1119.66	9.39688	0.009631	1000	0.483163	0.012759	6.03954	0.159488
AcuB/AcuC	28	36	RVKLTYDLL	8	1119.66	9.40617	0.001493	10000	0.865369	0.023743	10.8171	0.296787
AcuB/AcuC + Ap4A	28	36	RVKLTYDLL	8	1119.66	9.01085	0.226872	0	0	0	0	0
AcuB/AcuC + Ap4A	28	36	RVKLTYDLL	8	1119.66	9.39365	0.004191	10	0.170656	0.02206	2.1332	0.27575
AcuB/AcuC + Ap4A	28	36	RVKLTYDLL	8	1119.66	9.39114	0.004192	30	0.12639	0.039243	1.57987	0.490538
AcuB/AcuC + Ap4A	28	36	RVKLTYDLL	8	1119.66	9.3854	0.000737	100	0.132569	0.022849	1.65711	0.285612
AcuB/AcuC + Ap4A	28	36	RVKLTYDLL	8	1119.66	9.37484	0.003937	1000	0.301065	0.023656	3.76331	0.2957
AcuB/AcuC + Ap4A	28	36	RVKLTYDLL	8	1119.66	9.39272	0.018736	10000	0.721084	0.021999	9.01355	0.274987
AcuC	36	42	LRTIGAL	6	742.47	8.5607	0.014658	0	0	0	0	0
AcuC	36	42	LRTIGAL	6	742.47	8.63984	0.009503	10	1.22821	0.036707	20.4702	0.611783
AcuC	36	42	LRTIGAL	6	742.47	8.65299	0.003532	30	1.25361	0.107281	20.8935	1.78802
AcuC	36	42	LRTIGAL	6	742.47	8.65669	0.010564	100	1.51306	0.060695	25.2177	1.01158
AcuC	36	42	LRTIGAL	6	742.47	8.63582	0.014674	1000	2.00213	0.084808	33.3689	1.41347
AcuC	36	42	LRTIGAL	6	742.47	8.66455	0.01005	10000	2.43415	0.081086	40.5692	1.35143
AcuC + Ap4A	36	42	LRTIGAL	6	742.47	8.56469	0.001699	0	0	0	0	0
AcuC + Ap4A	36	42	LRTIGAL	6	742.47	8.64633	0.009813	10	1.15529	0.043795	19.2548	0.729917
AcuC + Ap4A	36	42	LRTIGAL	6	742.47	8.6296	0.007928	30	1.40974	0.056301	23.4957	0.93835
AcuC + Ap4A	36	42	LRTIGAL	6	742.47	8.649	0.004397	100	1.57963	0.057456	26.3272	0.9576
AcuC + Ap4A	36	42	LRTIGAL	6	742.47	8.63241	0.007205	1000	2.14475	0.047255	35.7458	0.787583
AcuC + Ap4A	36	42	LRTIGAL	6	742.47	8.62632	0.008714	10000	2.4629	0.112183	41.0484	1.86972
AcuB/AcuC	36	42	LRTIGAL	6	742.47	8.5019	0.004162	0	0	0	0	0
AcuB/AcuC	36	42	LRTIGAL	6	742.47	8.60089	0.0048	10	1.42913	0.013853	23.8188	0.230883
AcuB/AcuC	36	42	LRTIGAL	6	742.47	8.62878	0.009355	30	1.51896	0.012119	25.316	0.201983
AcuB/AcuC	36	42	LRTIGAL	6	742.47	8.61109	0.006198	100	1.69746	0.025561	28.2909	0.426017
AcuB/AcuC	36	42	LRTIGAL	6	742.47	8.61828	0.004734	1000	2.15268	0.051901	35.878	0.865017
AcuB/AcuC	36	42	LRTIGAL	6	742.47	8.63935	0.003472	10000	2.66809	0.035509	44.4681	0.591817
AcuB/AcuC + Ap4A	36	42	LRTIGAL	6	742.47	8.35903	0.10731	0	0	0	0	0
AcuB/AcuC + Ap4A	36	42	LRTIGAL	6	742.47	8.64386	0.005671	10	1.42169	0.028217	23.6948	0.470283
AcuB/AcuC + Ap4A	36	42	LRTIGAL	6	742.47	8.63606	0.015302	30	1.55862	0.02096	25.977	0.349333
AcuB/AcuC + Ap4A	36	42	LRTIGAL	6	742.47	8.6102	0.001855	100	1.70411	0.040945	28.4018	0.682417
AcuB/AcuC + Ap4A	36	42	LRTIGAL	6	742.47	8.60217	0.003843	1000	2.20728	0.049335	36.788	0.82225
AcuB/AcuC + Ap4A	36	42	LRTIGAL	6	742.47	8.61909	0.02099	10000	2.69622	0.047258	44.937	0.787633
AcuC	36	52	LRTIGALDDRHVVPPRM	14	1945.07	7.95771	0.010194	0	0	0	0	0
AcuC	36	52	LRTIGALDDRHVVPPRM	14	1945.07	8.0515	0.004616	10	2.40918	0.091011	17.2084	0.650079
AcuC	36	52	LRTIGALDDRHVVPPRM	14	1945.07	8.05304	0.003157	30	2.28048	0.228311	16.2891	1.63079
AcuC	36	52	LRTIGALDDRHVVPPRM	14	1945.07	8.05911	0.00818	100	2.81778	0.120763	20.127	0.862593
AcuC	36	52	LRTIGALDDRHVVPPRM	14	1945.07	8.04697	0.008468	1000	3.44496	0.201843	24.6068	1.44174
AcuC	36	52	LRTIGALDDRHVVPPRM	14	1945.07	8.06053	0.005821	10000	5.25613	0.075866	37.5438	0.5419
AcuC + Ap4A	36	52	LRTIGALDDRHVVPPRM	14	1945.07	7.95222	0.006561	0	0	0	0	0
AcuC + Ap4A	36	52	LRTIGALDDRHVVPPRM	14	1945.07	8.05086	0.001912	10	2.17454	0.088873	15.5324	0.634807
AcuC + Ap4A	36	52	LRTIGALDDRHVVPPRM	14	1945.07	8.04564	0.002736	30	2.6737	0.110459	19.0979	0.788993
AcuC + Ap4A	36	52	LRTIGALDDRHVVPPRM	14	1945.07	8.05049	0.003071	100	2.86654	0.083152	20.4753	0.593943
AcuC + Ap4A	36	52	LRTIGALDDRHVVPPRM	14	1945.07	8.04098	0.003166	1000	3.7337	0.10685	26.6693	0.763214
AcuC + Ap4A	36	52	LRTIGALDDRHVVPPRM	14	1945.07	8.04082	0.005012	10000	5.12939	0.111968	36.6385	0.799771
AcuB/AcuC	36	52	LRTIGALDDRHVVPPRM	14	1945.07	7.94779	0.004582	0	0	0	0	0
AcuB/AcuC	36	52	LRTIGALDDRHVVPPRM	14	1945.07	8.03594	0.00441	10	2.82708	0.034237	20.1935	0.24455
AcuB/AcuC	36	52	LRTIGALDDRHVVPPRM	14	1945.07	8.04705	0.003794	30	2.96871	0.032841	21.2051	0.234579
AcuB/AcuC	36	52	LRTIGALDDRHVVPPRM	14	1945.07	8.0402	0.002645	100	3.24216	0.07611	23.1583	0.543643
AcuB/AcuC	36	52	LRTIGALDDRHVVPPRM	14	1945.07	8.04537	0.002523	1000	4.13634	0.134017	29.5453	0.957264
AcuB/AcuC	36	52	LRTIGALDDRHVVPPRM	14	1945.07	8.05012	0.002881	10000	5.75192	0.05456	41.0852	0.389714
AcuB/AcuC + Ap4A	36	52	LRTIGALDDRHVVPPRM	14	1945.07	7.90857	0.044537	0	0	0	0	0
AcuB/AcuC + Ap4A	36	52	LRTIGALDDRHVVPPRM	14	1945.07	8.07019	0.005411	10	2.88027	0.038038	20.5734	0.2717
AcuB/AcuC + Ap4A	36	52	LRTIGALDDRHVVPPRM	14	1945.07	8.06247	0.001559	30	3.10381	0.070147	22.1701	0.50105
AcuB/AcuC + Ap4A	36	52	LRTIGALDDRHVVPPRM	14	1945.07	8.03843	0.006296	100	3.28775	0.027722	23.4839	0.198014
AcuB/AcuC + Ap4A	36	52	LRTIGALDDRHVVPPRM	14	1945.07	8.03221	0.003244	1000	4.1613	0.12603	29.7236	0.900214
AcuB/AcuC + Ap4A	36	52	LRTIGALDDRHVVPPRM	14	1945.07	8.04063	0.009884	10000	5.69695	0.128913	40.6925	0.920807
AcuC	36	54	LRTIGALDDRHVVPPRMAT	16	2117.15	7.82664	0.008542	0	0	0	0	0
AcuC	36	54	LRTIGALDDRHVVPPRMAT	16	2117.15	7.91314	0.004941	10	2.58419	0.090712	16.1512	0.56695
AcuC	36	54	LRTIGALDDRHVVPPRMAT	16	2117.15	7.91472	0.002109	30	2.43518	0.210797	15.2198	1.31748
AcuC	36	54	LRTIGALDDRHVVPPRMAT	16	2117.15	7.9192	0.008755	100	3.01887	0.097787	18.868	0.611169
AcuC	36	54	LRTIGALDDRHVVPPRMAT	16	2117.15	7.90626	0.009654	1000	3.71677	0.195047	23.2298	1.21904
AcuC	36	54	LRTIGALDDRHVVPPRMAT	16	2117.15	7.9199	0.007019	10000	5.93877	0.042371	37.1173	0.264819
AcuC + Ap4A	36	54	LRTIGALDDRHVVPPRMAT	16	2117.15	7.81974	0.007535	0	0	0	0	0
AcuC + Ap4A	36	54	LRTIGALDDRHVVPPRMAT	16	2117.15	7.91248	0.000776	10	2.3622	0.055521	14.7638	0.347006
AcuC + Ap4A	36	54	LRTIGALDDRHVVPPRMAT	16	2117.15	7.90486	0.00315	30	2.85021	0.124834	17.8138	0.780212
AcuC + Ap4A	36	54	LRTIGALDDRHVVPPRMAT	16	2117.15	7.90422	0.002845	100	3.0637	0.09523	19.1481	0.595187
AcuC + Ap4A	36	54	LRTIGALDDRHVVPPRMAT	16	2117.15	7.89569	0.002657	1000	4.04383	0.107806	25.2739	0.673787
AcuC + Ap4A	36	54	LRTIGALDDRHVVPPRMAT	16	2117.15	7.89505	0.00684	10000	5.8551	0.116675	36.5944	0.729219
AcuB/AcuC	36	54	LRTIGALDDRHVVPPRMAT	16	2117.15	7.80103	0.004475	0	0	0	0	0
AcuB/AcuC	36	54	LRTIGALDDRHVVPPRMAT	16	2117.15	7.8809	0.00831	10	2.9224	0.065359	18.265	0.408494
AcuB/AcuC	36	54	LRTIGALDDRHVVPPRMAT	16	2117.15	7.89935	0.005103	30	3.09275	0.037811	19.3297	0.236319
AcuB/AcuC	36	54	LRTIGALDDRHVVPPRMAT	16	2117.15	7.88019	0.006828	100	3.36297	0.016855	21.0185	0.105344
AcuB/AcuC	36	54	LRTIGALDDRHVVPPRMAT	16	2117.15	7.89482	0.003371	1000	4.26414	0.08999	26.6509	0.562438
AcuB/AcuC	36	54	LRTIGALDDRHVVPPRMAT	16	2117.15	7.89548	0.008308	10000	6.40102	0.076439	40.0064	0.477744
AcuB/AcuC + Ap4A	36	54	LRTIGALDDRHVVPPRMAT	16	2117.15	7.77475	0.030314	0	0	0	0	0
AcuB/AcuC + Ap4A	36	54	LRTIGALDDRHVVPPRMAT	16	2117.15	7.91084	0.005554	10	2.99393	0.048215	18.7121	0.301344
AcuB/AcuC + Ap4A	36	54	LRTIGALDDRHVVPPRMAT	16	2117.15	7.90638	0.008181	30	3.28251	0.092264	20.5157	0.57665
AcuB/AcuC + Ap4A	36	54	LRTIGALDDRHVVPPRMAT	16	2117.15	7.87899	0.009748	100	3.41289	0.075346	21.3305	0.470912
AcuB/AcuC + Ap4A	36	54	LRTIGALDDRHVVPPRMAT	16	2117.15	7.87283	0.00454	1000	4.3548	0.090714	27.2175	0.566963
AcuB/AcuC + Ap4A	36	54	LRTIGALDDRHVVPPRMAT	16	2117.15	7.88451	0.012246	10000	6.47445	0.140344	40.4653	0.87715
AcuC	36	57	LRTIGALDDRHVVPPRMATDEE	19	2490.26	7.87008	0.00857	0	0	0	0	0
AcuC	36	57	LRTIGALDDRHVVPPRMATDEE	19	2490.26	7.96095	0.007376	10	3.31937	0.057795	17.4704	0.304184
AcuC	36	57	LRTIGALDDRHVVPPRMATDEE	19	2490.26	7.96088	0.005157	30	3.15862	0.148015	16.6243	0.779026
AcuC	36	57	LRTIGALDDRHVVPPRMATDEE	19	2490.26	7.96807	0.012763	100	3.65804	0.059096	19.2529	0.311032
AcuC	36	57	LRTIGALDDRHVVPPRMATDEE	19	2490.26	7.95061	0.010694	1000	4.61619	0.119927	24.2957	0.631195
AcuC	36	57	LRTIGALDDRHVVPPRMATDEE	19	2490.26	7.96761	0.010794	10000	6.40139	0.081199	33.6915	0.427363
AcuC + Ap4A	36	57	LRTIGALDDRHVVPPRMATDEE	19	2490.26	7.86474	0.008636	0	0	0	0	0
AcuC + Ap4A	36	57	LRTIGALDDRHVVPPRMATDEE	19	2490.26	7.95534	0.001241	10	3.04039	0.033034	16.0021	0.173863
AcuC + Ap4A	36	57	LRTIGALDDRHVVPPRMATDEE	19	2490.26	7.94697	0.003082	30	3.54763	0.078937	18.6717	0.415458
AcuC + Ap4A	36	57	LRTIGALDDRHVVPPRMATDEE	19	2490.26	7.94915	0.004154	100	3.77472	0.084514	19.867	0.444811
AcuC + Ap4A	36	57	LRTIGALDDRHVVPPRMATDEE	19	2490.26	7.94078	0.00259	1000	5.0011	0.216408	26.3216	1.13899
AcuC + Ap4A	36	57	LRTIGALDDRHVVPPRMATDEE	19	2490.26	7.94025	0.006438	10000	6.26619	0.022244	32.9799	0.117074
AcuB/AcuC	36	57	LRTIGALDDRHVVPPRMATDEE	19	2490.26	7.83412	0.004929	0	0	0	0	0
AcuB/AcuC	36	57	LRTIGALDDRHVVPPRMATDEE	19	2490.26	7.92796	0.007152	10	3.11908	0.07712	16.4162	0.405895
AcuB/AcuC	36	57	LRTIGALDDRHVVPPRMATDEE	19	2490.26	7.94572	0.005913	30	3.23094	0.051588	17.0049	0.271516
AcuB/AcuC	36	57	LRTIGALDDRHVVPPRMATDEE	19	2490.26	7.93031	0.004527	100	3.55735	0.05429	18.7229	0.285737
AcuB/AcuC	36	57	LRTIGALDDRHVVPPRMATDEE	19	2490.26	7.93945	0.003443	1000	4.60586	0.057418	24.2414	0.3022
AcuB/AcuC	36	57	LRTIGALDDRHVVPPRMATDEE	19	2490.26	7.94017	0.002459	10000	6.88026	0.138207	36.2119	0.727405
AcuB/AcuC + Ap4A	36	57	LRTIGALDDRHVVPPRMATDEE	19	2490.26	7.80149	0.034405	0	0	0	0	0
AcuB/AcuC + Ap4A	36	57	LRTIGALDDRHVVPPRMATDEE	19	2490.26	7.9579	0.005562	10	2.91465	0.065526	15.3403	0.344874
AcuB/AcuC + Ap4A	36	57	LRTIGALDDRHVVPPRMATDEE	19	2490.26	7.95217	0.010377	30	2.98422	0.090253	15.7064	0.475016
AcuB/AcuC + Ap4A	36	57	LRTIGALDDRHVVPPRMATDEE	19	2490.26	7.92117	0.00867	100	3.36363	0.090627	17.7033	0.476984
AcuB/AcuC + Ap4A	36	57	LRTIGALDDRHVVPPRMATDEE	19	2490.26	7.91725	0.00394	1000	4.42248	0.019735	23.2762	0.103868
AcuB/AcuC + Ap4A	36	57	LRTIGALDDRHVVPPRMATDEE	19	2490.26	7.93213	0.012583	10000	6.14352	0.096755	32.3343	0.509237
AcuC	37	52	RTIGALDDRHVVPPRM	13	1831.98	7.68615	0.006589	0	0	0	0	0
AcuC	37	52	RTIGALDDRHVVPPRM	13	1831.98	7.78139	0.006061	10	2.54248	0.086563	19.5575	0.665869
AcuC	37	52	RTIGALDDRHVVPPRM	13	1831.98	7.78108	0.005424	30	2.41313	0.191473	18.5625	1.47287
AcuC	37	52	RTIGALDDRHVVPPRM	13	1831.98	7.78755	0.008854	100	2.88714	0.104739	22.2088	0.805685
AcuC	37	52	RTIGALDDRHVVPPRM	13	1831.98	7.77263	0.011196	1000	3.37684	0.161592	25.9757	1.24302
AcuC	37	52	RTIGALDDRHVVPPRM	13	1831.98	7.7898	0.008891	10000	4.78698	0.048831	36.8229	0.375623
AcuC + Ap4A	37	52	RTIGALDDRHVVPPRM	13	1831.98	7.67493	0.006048	0	0	0	0	0
AcuC + Ap4A	37	52	RTIGALDDRHVVPPRM	13	1831.98	7.78411	0.001251	10	2.28634	0.049585	17.5872	0.381423
AcuC + Ap4A	37	52	RTIGALDDRHVVPPRM	13	1831.98	7.78018	0.002354	30	2.79509	0.097655	21.5007	0.751192
AcuC + Ap4A	37	52	RTIGALDDRHVVPPRM	13	1831.98	7.77621	0.003505	100	2.97621	0.090431	22.8939	0.695623
AcuC + Ap4A	37	52	RTIGALDDRHVVPPRM	13	1831.98	7.76639	0.001152	1000	3.74467	0.228382	28.8052	1.75678
AcuC + Ap4A	37	52	RTIGALDDRHVVPPRM	13	1831.98	7.76074	0.007377	10000	4.54282	0.143991	34.9448	1.10762
AcuB/AcuC	37	52	RTIGALDDRHVVPPRM	13	1831.98	7.6702	0.004961	0	0	0	0	0
AcuB/AcuC	37	52	RTIGALDDRHVVPPRM	13	1831.98	7.76048	0.008169	10	2.76139	0.050519	21.2414	0.388608
AcuB/AcuC	37	52	RTIGALDDRHVVPPRM	13	1831.98	7.77625	0.006894	30	2.93906	0.020353	22.6082	0.156562
AcuB/AcuC	37	52	RTIGALDDRHVVPPRM	13	1831.98	7.76428	0.002762	100	3.19999	0.066306	24.6153	0.510046
AcuB/AcuC	37	52	RTIGALDDRHVVPPRM	13	1831.98	7.76947	0.002989	1000	3.76783	0.145658	28.9833	1.12045
AcuB/AcuC	37	52	RTIGALDDRHVVPPRM	13	1831.98	7.77611	0.002901	10000	4.9623	0.065857	38.1715	0.506592
AcuB/AcuC + Ap4A	37	52	RTIGALDDRHVVPPRM	13	1831.98	7.66769	0.020911	0	0	0	0	0
AcuB/AcuC + Ap4A	37	52	RTIGALDDRHVVPPRM	13	1831.98	7.79634	0.004515	10	2.82642	0.022755	21.7417	0.175038
AcuB/AcuC + Ap4A	37	52	RTIGALDDRHVVPPRM	13	1831.98	7.79112	0.002832	30	3.08637	0.069599	23.7413	0.535377
AcuB/AcuC + Ap4A	37	52	RTIGALDDRHVVPPRM	13	1831.98	7.76704	0.009289	100	3.15819	0.063253	24.2938	0.486562
AcuB/AcuC + Ap4A	37	52	RTIGALDDRHVVPPRM	13	1831.98	7.75472	0.005804	1000	3.86507	0.124894	29.7313	0.960723
AcuB/AcuC + Ap4A	37	52	RTIGALDDRHVVPPRM	13	1831.98	7.76449	0.011688	10000	4.97822	0.165506	38.294	1.27312
AcuC	37	54	RTIGALDDRHVVPPRMAT	15	2004.07	7.56074	0.007266	0	0	0	0	0
AcuC	37	54	RTIGALDDRHVVPPRMAT	15	2004.07	7.64658	0.0064	10	2.68228	0.070549	17.8818	0.470327
AcuC	37	54	RTIGALDDRHVVPPRMAT	15	2004.07	7.6445	0.005352	30	2.54408	0.140492	16.9605	0.936613
AcuC	37	54	RTIGALDDRHVVPPRMAT	15	2004.07	7.65222	0.009072	100	3.0085	0.131388	20.0567	0.87592
AcuC	37	54	RTIGALDDRHVVPPRMAT	15	2004.07	7.63694	0.011333	1000	3.5772	0.192348	23.848	1.28232
AcuC	37	54	RTIGALDDRHVVPPRMAT	15	2004.07	7.65355	0.008537	10000	5.27999	0.022615	35.1999	0.150767
AcuC + Ap4A	37	54	RTIGALDDRHVVPPRMAT	15	2004.07	7.55283	0.005332	0	0	0	0	0
AcuC + Ap4A	37	54	RTIGALDDRHVVPPRMAT	15	2004.07	7.65468	0.001363	10	2.44999	0.061166	16.3332	0.407773
AcuC + Ap4A	37	54	RTIGALDDRHVVPPRMAT	15	2004.07	7.64961	0.003758	30	2.89113	0.099393	19.2742	0.66262
AcuC + Ap4A	37	54	RTIGALDDRHVVPPRMAT	15	2004.07	7.64264	0.005667	100	3.05559	0.109175	20.3706	0.727833
AcuC + Ap4A	37	54	RTIGALDDRHVVPPRMAT	15	2004.07	7.63501	0.003859	1000	3.89489	0.138986	25.9659	0.926573
AcuC + Ap4A	37	54	RTIGALDDRHVVPPRMAT	15	2004.07	7.62468	0.007307	10000	5.2225	0.24576	34.8167	1.6384
AcuB/AcuC	37	54	RTIGALDDRHVVPPRMAT	15	2004.07	7.5439	0.002165	0	0	0	0	0
AcuB/AcuC	37	54	RTIGALDDRHVVPPRMAT	15	2004.07	7.63029	0.009464	10	2.87173	0.057173	19.1448	0.381153
AcuB/AcuC	37	54	RTIGALDDRHVVPPRMAT	15	2004.07	7.64613	0.005941	30	3.05281	0.01444	20.352	0.0962667
AcuB/AcuC	37	54	RTIGALDDRHVVPPRMAT	15	2004.07	7.63508	0.003649	100	3.31034	0.068756	22.069	0.458373
AcuB/AcuC	37	54	RTIGALDDRHVVPPRMAT	15	2004.07	7.63797	0.003213	1000	4.15019	0.084146	27.6679	0.560973
AcuB/AcuC	37	54	RTIGALDDRHVVPPRMAT	15	2004.07	7.64274	0.004684	10000	5.86497	0.075993	39.0998	0.50662
AcuB/AcuC + Ap4A	37	54	RTIGALDDRHVVPPRMAT	15	2004.07	7.5625	0.01399	0	0	0	0	0
AcuB/AcuC + Ap4A	37	54	RTIGALDDRHVVPPRMAT	15	2004.07	7.66711	0.005378	10	3.00557	0.051146	20.0372	0.340973
AcuB/AcuC + Ap4A	37	54	RTIGALDDRHVVPPRMAT	15	2004.07	7.66097	0.002614	30	3.27646	0.075601	21.8431	0.504007
AcuB/AcuC + Ap4A	37	54	RTIGALDDRHVVPPRMAT	15	2004.07	7.63937	0.008679	100	3.36178	0.063351	22.4119	0.42234
AcuB/AcuC + Ap4A	37	54	RTIGALDDRHVVPPRMAT	15	2004.07	7.62153	0.005588	1000	4.19109	0.099545	27.9406	0.663633
AcuB/AcuC + Ap4A	37	54	RTIGALDDRHVVPPRMAT	15	2004.07	7.63023	0.011616	10000	5.82748	0.172579	38.8499	1.15053
AcuC	53	58	ATDEEL	5	676.291	7.96975	0.005926	0	0	0	0	0
AcuC	53	58	ATDEEL	5	676.291	8.03476	0.00396	10	0.502459	0.030836	10.0492	0.61672
AcuC	53	58	ATDEEL	5	676.291	8.03624	0.002093	30	0.441091	0.050443	8.82182	1.00886
AcuC	53	58	ATDEEL	5	676.291	8.03953	0.005568	100	0.537917	0.032318	10.7583	0.64636
AcuC	53	58	ATDEEL	5	676.291	8.03037	0.007884	1000	0.665313	0.041711	13.3063	0.83422
AcuC	53	58	ATDEEL	5	676.291	8.04766	0.005908	10000	1.04471	0.047914	20.8943	0.95828
AcuC + Ap4A	53	58	ATDEEL	5	676.291	7.97208	0.00614	0	0	0	0	0
AcuC + Ap4A	53	58	ATDEEL	5	676.291	8.04518	0.000985	10	0.458445	0.036956	9.1689	0.73912
AcuC + Ap4A	53	58	ATDEEL	5	676.291	8.03984	0.002764	30	0.602329	0.033052	12.0466	0.66104
AcuC + Ap4A	53	58	ATDEEL	5	676.291	8.04059	0.006748	100	0.576833	0.043381	11.5367	0.86762
AcuC + Ap4A	53	58	ATDEEL	5	676.291	8.0334	0.002197	1000	0.77413	0.046329	15.4826	0.92658
AcuC + Ap4A	53	58	ATDEEL	5	676.291	8.02221	0.003767	10000	1.09226	0.053575	21.8452	1.0715
AcuB/AcuC	53	58	ATDEEL	5	676.291	7.95908	0.003084	0	0	0	0	0
AcuB/AcuC	53	58	ATDEEL	5	676.291	8.02478	0.005958	10	0.65191	0.026866	13.0382	0.53732
AcuB/AcuC	53	58	ATDEEL	5	676.291	8.03092	0.003759	30	0.677451	0.008296	13.549	0.16592
AcuB/AcuC	53	58	ATDEEL	5	676.291	8.02835	0.001911	100	0.723397	0.020582	14.4679	0.41164
AcuB/AcuC	53	58	ATDEEL	5	676.291	8.02889	0.004149	1000	0.858905	0.037066	17.1781	0.74132
AcuB/AcuC	53	58	ATDEEL	5	676.291	8.0394	0.002043	10000	1.28137	0.012821	25.6273	0.25642
AcuB/AcuC + Ap4A	53	58	ATDEEL	5	676.291	7.92224	0.043091	0	0	0	0	0
AcuB/AcuC + Ap4A	53	58	ATDEEL	5	676.291	8.05248	0.006509	10	0.641066	0.024353	12.8213	0.48706
AcuB/AcuC + Ap4A	53	58	ATDEEL	5	676.291	8.04808	0.000904	30	0.701058	0.041543	14.0212	0.83086
AcuB/AcuC + Ap4A	53	58	ATDEEL	5	676.291	8.03452	0.005314	100	0.713644	0.01475	14.2729	0.295
AcuB/AcuC + Ap4A	53	58	ATDEEL	5	676.291	8.02166	0.007304	1000	0.913299	0.013932	18.266	0.27864
AcuB/AcuC + Ap4A	53	58	ATDEEL	5	676.291	8.01774	0.008251	10000	1.32021	0.030172	26.4042	0.60344
AcuC	58	65	LTLIHDRA	7	937.534	7.57467	0.006213	0	0	0	0	0
AcuC	58	65	LTLIHDRA	7	937.534	7.67768	0.005783	10	0.774516	0.07623	11.0645	1.089
AcuC	58	65	LTLIHDRA	7	937.534	7.67402	0.005553	30	0.875451	0.058559	12.5064	0.836557
AcuC	58	65	LTLIHDRA	7	937.534	7.68447	0.009369	100	1.03094	0.036024	14.7277	0.514629
AcuC	58	65	LTLIHDRA	7	937.534	7.66598	0.012256	1000	1.35251	0.060857	19.3216	0.869386
AcuC	58	65	LTLIHDRA	7	937.534	7.68596	0.008887	10000	2.20998	0.044682	31.5711	0.638314
AcuC + Ap4A	58	65	LTLIHDRA	7	937.534	7.56994	0.003573	0	0	0	0	0
AcuC + Ap4A	58	65	LTLIHDRA	7	937.534	7.68894	0.000994	10	0.837632	0.026798	11.9662	0.382829
AcuC + Ap4A	58	65	LTLIHDRA	7	937.534	7.68279	0.004587	30	1.02585	0.042974	14.655	0.613914
AcuC + Ap4A	58	65	LTLIHDRA	7	937.534	7.67514	0.007975	100	1.05476	0.043648	15.0679	0.623543
AcuC + Ap4A	58	65	LTLIHDRA	7	937.534	7.66909	0.007386	1000	1.51471	0.030046	21.6387	0.429229
AcuC + Ap4A	58	65	LTLIHDRA	7	937.534	7.65224	0.007827	10000	2.2191	0.046074	31.7015	0.6582
AcuB/AcuC	58	65	LTLIHDRA	7	937.534	7.55835	0.005102	0	0	0	0	0
AcuB/AcuC	58	65	LTLIHDRA	7	937.534	7.65981	0.008402	10	0.794028	0.04851	11.3433	0.693
AcuB/AcuC	58	65	LTLIHDRA	7	937.534	7.67705	0.008116	30	0.968113	0.013907	13.8302	0.198671
AcuB/AcuC	58	65	LTLIHDRA	7	937.534	7.66522	0.002923	100	0.980911	0.029527	14.013	0.421814
AcuB/AcuC	58	65	LTLIHDRA	7	937.534	7.66855	0.005235	1000	1.007	0.030915	14.3856	0.441643
AcuB/AcuC	58	65	LTLIHDRA	7	937.534	7.67575	0.004464	10000	1.30155	0.03131	18.5936	0.447286
AcuB/AcuC + Ap4A	58	65	LTLIHDRA	7	937.534	7.57344	0.009278	0	0	0	0	0
AcuB/AcuC + Ap4A	58	65	LTLIHDRA	7	937.534	7.69628	0.00498	10	0.970118	0.006649	13.8588	0.0949857
AcuB/AcuC + Ap4A	58	65	LTLIHDRA	7	937.534	7.69025	0.004058	30	1.01394	0.019873	14.4848	0.2839
AcuB/AcuC + Ap4A	58	65	LTLIHDRA	7	937.534	7.67471	0.007319	100	0.988101	0.014443	14.1157	0.206329
AcuB/AcuC + Ap4A	58	65	LTLIHDRA	7	937.534	7.65141	0.00496	1000	1.0473	0.021696	14.9614	0.309943
AcuB/AcuC + Ap4A	58	65	LTLIHDRA	7	937.534	7.66013	0.013278	10000	1.20391	0.026914	17.1987	0.384486
AcuC	58	68	LTLIHDRAYIE	10	1342.72	8.41751	0.010513	0	0	0	0	0
AcuC	58	68	LTLIHDRAYIE	10	1342.72	8.50963	0.006643	10	0.857036	0.034327	8.57036	0.34327
AcuC	58	68	LTLIHDRAYIE	10	1342.72	8.5159	0.003407	30	0.83612	0.022711	8.3612	0.22711
AcuC	58	68	LTLIHDRAYIE	10	1342.72	8.51983	0.009109	100	0.986497	0.019257	9.86497	0.19257
AcuC	58	68	LTLIHDRAYIE	10	1342.72	8.50505	0.01134	1000	1.94154	0.031221	19.4154	0.31221
AcuC	58	68	LTLIHDRAYIE	10	1342.72	8.52021	0.006534	10000	3.50895	0.040295	35.0895	0.40295
AcuC + Ap4A	58	68	LTLIHDRAYIE	10	1342.72	8.41729	0.005396	0	0	0	0	0
AcuC + Ap4A	58	68	LTLIHDRAYIE	10	1342.72	8.50468	0.008592	10	0.839267	0.040094	8.39267	0.40094
AcuC + Ap4A	58	68	LTLIHDRAYIE	10	1342.72	8.49649	0.004261	30	0.948829	0.02454	9.48829	0.2454
AcuC + Ap4A	58	68	LTLIHDRAYIE	10	1342.72	8.50958	0.006064	100	1.04934	0.034227	10.4934	0.34227
AcuC + Ap4A	58	68	LTLIHDRAYIE	10	1342.72	8.49827	0.004719	1000	2.04681	0.028929	20.4681	0.28929
AcuC + Ap4A	58	68	LTLIHDRAYIE	10	1342.72	8.49336	0.006903	10000	3.64408	0.046408	36.4408	0.46408
AcuB/AcuC	58	68	LTLIHDRAYIE	10	1342.72	8.37579	0.004139	0	0	0	0	0
AcuB/AcuC	58	68	LTLIHDRAYIE	10	1342.72	8.4678	0.005086	10	0.913808	0.012708	9.13808	0.12708
AcuB/AcuC	58	68	LTLIHDRAYIE	10	1342.72	8.49396	0.006429	30	0.953418	0.014274	9.53418	0.14274
AcuB/AcuC	58	68	LTLIHDRAYIE	10	1342.72	8.47586	0.006781	100	1.00048	0.015989	10.0048	0.15989
AcuB/AcuC	58	68	LTLIHDRAYIE	10	1342.72	8.48727	0.004637	1000	1.39558	0.023213	13.9558	0.23213
AcuB/AcuC	58	68	LTLIHDRAYIE	10	1342.72	8.49778	0.001201	10000	2.0436	0.026659	20.436	0.26659
AcuB/AcuC + Ap4A	58	68	LTLIHDRAYIE	10	1342.72	8.25524	0.0907	0	0	0	0	0
AcuB/AcuC + Ap4A	58	68	LTLIHDRAYIE	10	1342.72	8.50436	0.004507	10	0.948045	0.008113	9.48045	0.08113
AcuB/AcuC + Ap4A	58	68	LTLIHDRAYIE	10	1342.72	8.50186	0.009199	30	0.976613	0.012515	9.76613	0.12515
AcuB/AcuC + Ap4A	58	68	LTLIHDRAYIE	10	1342.72	8.47272	0.001192	100	0.997797	0.012291	9.97797	0.12291
AcuB/AcuC + Ap4A	58	68	LTLIHDRAYIE	10	1342.72	8.47008	0.003924	1000	1.38673	0.030681	13.8673	0.30681
AcuB/AcuC + Ap4A	58	68	LTLIHDRAYIE	10	1342.72	8.48226	0.016031	10000	1.88114	0.008474	18.8114	0.08474
AcuC	58	69	LTLIHDRAYIEA	11	1413.76	8.47812	0.008972	0	0	0	0	0
AcuC	58	69	LTLIHDRAYIEA	11	1413.76	8.56739	0.005517	10	0.922951	0.017146	8.39046	0.155873
AcuC	58	69	LTLIHDRAYIEA	11	1413.76	8.57417	0.003017	30	0.910387	0.035755	8.27625	0.325045
AcuC	58	69	LTLIHDRAYIEA	11	1413.76	8.57695	0.007218	100	1.07089	0.012064	9.7354	0.109673
AcuC	58	69	LTLIHDRAYIEA	11	1413.76	8.5639	0.011274	1000	2.16345	0.027311	19.6677	0.248282
AcuC	58	69	LTLIHDRAYIEA	11	1413.76	8.57776	0.005023	10000	4.30497	0.020873	39.136	0.189755
AcuC + Ap4A	58	69	LTLIHDRAYIEA	11	1413.76	8.48018	0.002902	0	0	0	0	0
AcuC + Ap4A	58	69	LTLIHDRAYIEA	11	1413.76	8.56355	0.008565	10	0.895748	0.029732	8.14316	0.270291
AcuC + Ap4A	58	69	LTLIHDRAYIEA	11	1413.76	8.55574	0.004641	30	1.01165	0.024123	9.19681	0.2193
AcuC + Ap4A	58	69	LTLIHDRAYIEA	11	1413.76	8.56827	0.005036	100	1.10881	0.030248	10.0801	0.274982
AcuC + Ap4A	58	69	LTLIHDRAYIEA	11	1413.76	8.55872	0.00291	1000	2.3114	0.039815	21.0127	0.361955
AcuC + Ap4A	58	69	LTLIHDRAYIEA	11	1413.76	8.55284	0.005804	10000	4.34753	0.050584	39.523	0.459855
AcuB/AcuC	58	69	LTLIHDRAYIEA	11	1413.76	8.44448	0.004839	0	0	0	0	0
AcuB/AcuC	58	69	LTLIHDRAYIEA	11	1413.76	8.54358	0.005032	10	1.07395	0.032209	9.7632	0.292809
AcuB/AcuC	58	69	LTLIHDRAYIEA	11	1413.76	8.56838	0.006772	30	1.14264	0.030465	10.3877	0.276955
AcuB/AcuC	58	69	LTLIHDRAYIEA	11	1413.76	8.54822	0.00545	100	1.17569	0.068317	10.6881	0.621064
AcuB/AcuC	58	69	LTLIHDRAYIEA	11	1413.76	8.5618	0.005391	1000	1.66082	0.042138	15.0984	0.383073
AcuB/AcuC	58	69	LTLIHDRAYIEA	11	1413.76	8.57043	0.000948	10000	2.24382	0.047603	20.3984	0.432755
AcuB/AcuC + Ap4A	58	69	LTLIHDRAYIEA	11	1413.76	8.3161	0.102125	0	0	0	0	0
AcuB/AcuC + Ap4A	58	69	LTLIHDRAYIEA	11	1413.76	8.57409	0.00481	10	1.06523	0.044969	9.68386	0.408809
AcuB/AcuC + Ap4A	58	69	LTLIHDRAYIEA	11	1413.76	8.5668	0.007811	30	1.09969	0.010674	9.99721	0.0970364
AcuB/AcuC + Ap4A	58	69	LTLIHDRAYIEA	11	1413.76	8.54147	0.000477	100	1.1129	0.015786	10.1173	0.143509
AcuB/AcuC + Ap4A	58	69	LTLIHDRAYIEA	11	1413.76	8.53645	0.003707	1000	1.50397	0.028402	13.6724	0.2582
AcuB/AcuC + Ap4A	58	69	LTLIHDRAYIEA	11	1413.76	8.54803	0.014559	10000	2.0105	0.078962	18.2773	0.717836
AcuC	59	65	TLIHDRA	6	824.45	6.61834	0.001291	0	0	0	0	0
AcuC	59	65	TLIHDRA	6	824.45	6.73723	0.008862	10	0.77907	0.052539	12.9845	0.87565
AcuC	59	65	TLIHDRA	6	824.45	6.73581	0.010732	30	0.712577	0.100211	11.8763	1.67018
AcuC	59	65	TLIHDRA	6	824.45	6.75767	0.009619	100	0.887041	0.073553	14.784	1.22588
AcuC	59	65	TLIHDRA	6	824.45	6.73362	0.01335	1000	1.12563	0.079988	18.7604	1.33313
AcuC	59	65	TLIHDRA	6	824.45	6.75434	0.003499	10000	1.58542	0.064625	26.4236	1.07708
AcuC + Ap4A	59	65	TLIHDRA	6	824.45	6.61945	0.005613	0	0	0	0	0
AcuC + Ap4A	59	65	TLIHDRA	6	824.45	6.76001	0.003551	10	0.716812	0.040781	11.9469	0.679683
AcuC + Ap4A	59	65	TLIHDRA	6	824.45	6.74473	0.010127	30	0.879941	0.051115	14.6657	0.851917
AcuC + Ap4A	59	65	TLIHDRA	6	824.45	6.75176	0.011537	100	0.953785	0.062718	15.8964	1.0453
AcuC + Ap4A	59	65	TLIHDRA	6	824.45	6.74601	0.005434	1000	1.29793	0.043439	21.6322	0.723983
AcuC + Ap4A	59	65	TLIHDRA	6	824.45	6.72324	0.007744	10000	1.61771	0.059251	26.9618	0.987517
AcuB/AcuC	59	65	TLIHDRA	6	824.45	6.60025	0.00229	0	0	0	0	0
AcuB/AcuC	59	65	TLIHDRA	6	824.45	6.72661	0.002606	10	0.887693	0.029555	14.7949	0.492583
AcuB/AcuC	59	65	TLIHDRA	6	824.45	6.74505	0.011535	30	0.917997	0.032297	15.2999	0.538283
AcuB/AcuC	59	65	TLIHDRA	6	824.45	6.74187	0.00199	100	0.921725	0.025087	15.3621	0.418117
AcuB/AcuC	59	65	TLIHDRA	6	824.45	6.74484	0.00965	1000	0.957245	0.034113	15.9541	0.56855
AcuB/AcuC	59	65	TLIHDRA	6	824.45	6.756	0.007913	10000	1.10392	0.028681	18.3986	0.478017
AcuB/AcuC + Ap4A	59	65	TLIHDRA	6	824.45	6.61593	0.00606	0	0	0	0	0
AcuB/AcuC + Ap4A	59	65	TLIHDRA	6	824.45	6.76318	0.006502	10	0.901788	0.014037	15.0298	0.23395
AcuB/AcuC + Ap4A	59	65	TLIHDRA	6	824.45	6.75604	0.007627	30	0.964861	0.038809	16.081	0.646817
AcuB/AcuC + Ap4A	59	65	TLIHDRA	6	824.45	6.754	0.005423	100	0.950011	0.031072	15.8335	0.517867
AcuB/AcuC + Ap4A	59	65	TLIHDRA	6	824.45	6.73936	0.015089	1000	0.948665	0.038815	15.8111	0.646917
AcuB/AcuC + Ap4A	59	65	TLIHDRA	6	824.45	6.73472	0.013606	10000	1.04618	0.031249	17.4364	0.520817
AcuC	69	105	AVKAAGRGELSETAAANYGLGTEDTPIFPNMHEASAL	34	3758.82	9.47531	0.009413	0	0	0	0	0
AcuC	69	105	AVKAAGRGELSETAAANYGLGTEDTPIFPNMHEASAL	34	3758.82	9.54916	0.006359	10	11.9888	0.076616	35.2613	0.225341
AcuC	69	105	AVKAAGRGELSETAAANYGLGTEDTPIFPNMHEASAL	34	3758.82	9.56083	0.002281	30	12.5825	0.047343	37.0072	0.139244
AcuC	69	105	AVKAAGRGELSETAAANYGLGTEDTPIFPNMHEASAL	34	3758.82	9.55789	0.01099	100	13.8616	0.053442	40.7694	0.157182
AcuC	69	105	AVKAAGRGELSETAAANYGLGTEDTPIFPNMHEASAL	34	3758.82	9.54517	0.011068	1000	16.2927	0.015798	47.9198	0.0464647
AcuC	69	105	AVKAAGRGELSETAAANYGLGTEDTPIFPNMHEASAL	34	3758.82	9.55446	0.006238	10000	18.3111	0.032706	53.8562	0.0961941
AcuC + Ap4A	69	105	AVKAAGRGELSETAAANYGLGTEDTPIFPNMHEASAL	34	3758.82	9.47106	0.00374	0	0	0	0	0
AcuC + Ap4A	69	105	AVKAAGRGELSETAAANYGLGTEDTPIFPNMHEASAL	34	3758.82	9.55058	0.006853	10	11.8529	0.207267	34.8616	0.609609
AcuC + Ap4A	69	105	AVKAAGRGELSETAAANYGLGTEDTPIFPNMHEASAL	34	3758.82	9.54446	0.003558	30	12.7883	0.065184	37.6125	0.191718
AcuC + Ap4A	69	105	AVKAAGRGELSETAAANYGLGTEDTPIFPNMHEASAL	34	3758.82	9.55049	0.004088	100	13.914	0.026855	40.9235	0.0789853
AcuC + Ap4A	69	105	AVKAAGRGELSETAAANYGLGTEDTPIFPNMHEASAL	34	3758.82	9.54084	0.004629	1000	17.0255	0.65698	50.075	1.93229
AcuC + Ap4A	69	105	AVKAAGRGELSETAAANYGLGTEDTPIFPNMHEASAL	34	3758.82	9.53612	0.003304	10000	18.2993	0.077992	53.8215	0.229388
AcuB/AcuC	69	105	AVKAAGRGELSETAAANYGLGTEDTPIFPNMHEASAL	34	3758.82	9.44954	0.004768	0	0	0	0	0
AcuB/AcuC	69	105	AVKAAGRGELSETAAANYGLGTEDTPIFPNMHEASAL	34	3758.82	9.52411	0.001965	10	9.24849	0.033866	27.2014	0.0996059
AcuB/AcuC	69	105	AVKAAGRGELSETAAANYGLGTEDTPIFPNMHEASAL	34	3758.82	9.55204	0.008668	30	10.1436	0.080467	29.8342	0.236668
AcuB/AcuC	69	105	AVKAAGRGELSETAAANYGLGTEDTPIFPNMHEASAL	34	3758.82	9.53129	0.008274	100	10.9399	0.097699	32.1761	0.28735
AcuB/AcuC	69	105	AVKAAGRGELSETAAANYGLGTEDTPIFPNMHEASAL	34	3758.82	9.53753	0.014157	1000	13.185	0.036833	38.7794	0.108332
AcuB/AcuC	69	105	AVKAAGRGELSETAAANYGLGTEDTPIFPNMHEASAL	34	3758.82	9.54425	0.002419	10000	15.2433	0.20897	44.8332	0.614618
AcuB/AcuC + Ap4A	69	105	AVKAAGRGELSETAAANYGLGTEDTPIFPNMHEASAL	34	3758.82	9.13979	0.254576	0	0	0	0	0
AcuB/AcuC + Ap4A	69	105	AVKAAGRGELSETAAANYGLGTEDTPIFPNMHEASAL	34	3758.82	9.53554	0.006312	10	9.05284	0.050407	26.626	0.148256
AcuB/AcuC + Ap4A	69	105	AVKAAGRGELSETAAANYGLGTEDTPIFPNMHEASAL	34	3758.82	9.53553	0.001266	30	10.1695	0.463043	29.9102	1.36189
AcuB/AcuC + Ap4A	69	105	AVKAAGRGELSETAAANYGLGTEDTPIFPNMHEASAL	34	3758.82	9.52826	0.000967	100	10.7061	0.039219	31.4885	0.11535
AcuB/AcuC + Ap4A	69	105	AVKAAGRGELSETAAANYGLGTEDTPIFPNMHEASAL	34	3758.82	9.52041	0.005412	1000	12.509	0.055229	36.7912	0.162438
AcuB/AcuC + Ap4A	69	105	AVKAAGRGELSETAAANYGLGTEDTPIFPNMHEASAL	34	3758.82	9.53429	0.013294	10000	14.625	0.366789	43.0147	1.07879
AcuC	70	81	VKAAGRGELSET	11	1216.64	6.45774	0.002496	0	0	0	0	0
AcuC	70	81	VKAAGRGELSET	11	1216.64	6.55929	0.008977	10	4.73854	0.069378	43.0776	0.630709
AcuC	70	81	VKAAGRGELSET	11	1216.64	6.56319	0.012808	30	4.68349	0.065103	42.5772	0.591845
AcuC	70	81	VKAAGRGELSET	11	1216.64	6.58754	0.010498	100	4.92272	0.047235	44.752	0.429409
AcuC	70	81	VKAAGRGELSET	11	1216.64	6.56524	0.014704	1000	5.58911	0.043765	50.8101	0.397864
AcuC	70	81	VKAAGRGELSET	11	1216.64	6.58838	0.001502	10000	5.99395	0.043631	54.4904	0.396645
AcuC + Ap4A	70	81	VKAAGRGELSET	11	1216.64	6.46234	0.005524	0	0	0	0	0
AcuC + Ap4A	70	81	VKAAGRGELSET	11	1216.64	6.58841	0.001911	10	4.56427	0.067451	41.4933	0.613191
AcuC + Ap4A	70	81	VKAAGRGELSET	11	1216.64	6.57164	0.010884	30	4.7802	0.036413	43.4564	0.331027
AcuC + Ap4A	70	81	VKAAGRGELSET	11	1216.64	6.57814	0.012634	100	4.90398	0.019197	44.5816	0.174518
AcuC + Ap4A	70	81	VKAAGRGELSET	11	1216.64	6.57916	0.005713	1000	5.95314	0.258287	54.1195	2.34806
AcuC + Ap4A	70	81	VKAAGRGELSET	11	1216.64	6.55578	0.009917	10000	5.87768	0.022966	53.4334	0.208782
AcuB/AcuC	70	81	VKAAGRGELSET	11	1216.64	6.43821	0.004023	0	0	0	0	0
AcuB/AcuC	70	81	VKAAGRGELSET	11	1216.64	6.55733	0.001944	10	4.49055	0.106286	40.8232	0.966236
AcuB/AcuC	70	81	VKAAGRGELSET	11	1216.64	6.57635	0.013485	30	4.86595	0.045797	44.2359	0.416336
AcuB/AcuC	70	81	VKAAGRGELSET	11	1216.64	6.57541	0.002385	100	4.89599	0.018745	44.509	0.170409
AcuB/AcuC	70	81	VKAAGRGELSET	11	1216.64	6.5776	0.010094	1000	4.99834	0.019633	45.4395	0.178482
AcuB/AcuC	70	81	VKAAGRGELSET	11	1216.64	6.58722	0.007827	10000	5.38842	0.100097	48.9857	0.909973
AcuB/AcuC + Ap4A	70	81	VKAAGRGELSET	11	1216.64	6.45225	0.006992	0	0	0	0	0
AcuB/AcuC + Ap4A	70	81	VKAAGRGELSET	11	1216.64	6.59368	0.002942	10	4.58555	0.026872	41.6868	0.244291
AcuB/AcuC + Ap4A	70	81	VKAAGRGELSET	11	1216.64	6.58239	0.006418	30	4.96015	0.198594	45.0923	1.8054
AcuB/AcuC + Ap4A	70	81	VKAAGRGELSET	11	1216.64	6.58564	0.005269	100	4.85356	0.035401	44.1232	0.321827
AcuB/AcuC + Ap4A	70	81	VKAAGRGELSET	11	1216.64	6.56687	0.016889	1000	4.94533	0.03357	44.9575	0.305182
AcuB/AcuC + Ap4A	70	81	VKAAGRGELSET	11	1216.64	6.56695	0.014097	10000	5.12743	0.087216	46.613	0.792873
AcuC	70	82	VKAAGRGELSETA	12	1287.68	6.53608	0.004145	0	0	0	0	0
AcuC	70	82	VKAAGRGELSETA	12	1287.68	6.63143	0.008926	10	4.84845	0.064342	40.4037	0.536183
AcuC	70	82	VKAAGRGELSETA	12	1287.68	6.63511	0.011353	30	4.77587	0.111436	39.7989	0.928633
AcuC	70	82	VKAAGRGELSETA	12	1287.68	6.66171	0.009923	100	4.98696	0.068466	41.558	0.57055
AcuC	70	82	VKAAGRGELSETA	12	1287.68	6.63356	0.016114	1000	5.96342	0.059083	49.6952	0.492358
AcuC	70	82	VKAAGRGELSETA	12	1287.68	6.6624	0.003702	10000	6.81648	0.058409	56.804	0.486742
AcuC + Ap4A	70	82	VKAAGRGELSETA	12	1287.68	6.54329	0.006584	0	0	0	0	0
AcuC + Ap4A	70	82	VKAAGRGELSETA	12	1287.68	6.66296	0.002495	10	4.7023	0.075809	39.1858	0.631742
AcuC + Ap4A	70	82	VKAAGRGELSETA	12	1287.68	6.64317	0.013402	30	4.91628	0.096925	40.969	0.807708
AcuC + Ap4A	70	82	VKAAGRGELSETA	12	1287.68	6.65159	0.014217	100	4.85147	0.062683	40.4289	0.522358
AcuC + Ap4A	70	82	VKAAGRGELSETA	12	1287.68	6.64384	0.00989	1000	6.28935	0.262585	52.4112	2.18821
AcuC + Ap4A	70	82	VKAAGRGELSETA	12	1287.68	6.61915	0.007013	10000	6.72704	0.04864	56.0587	0.405333
AcuB/AcuC	70	82	VKAAGRGELSETA	12	1287.68	6.51388	0.003745	0	0	0	0	0
AcuB/AcuC	70	82	VKAAGRGELSETA	12	1287.68	6.62604	0.002717	10	4.46329	0.083897	37.1941	0.699142
AcuB/AcuC	70	82	VKAAGRGELSETA	12	1287.68	6.64701	0.01489	30	4.77218	0.019706	39.7682	0.164217
AcuB/AcuC	70	82	VKAAGRGELSETA	12	1287.68	6.64139	0.002123	100	4.84148	0.011716	40.3457	0.0976333
AcuB/AcuC	70	82	VKAAGRGELSETA	12	1287.68	6.64684	0.012172	1000	4.92046	0.030728	41.0038	0.256067
AcuB/AcuC	70	82	VKAAGRGELSETA	12	1287.68	6.65859	0.009912	10000	5.53237	0.102675	46.1031	0.855625
AcuB/AcuC + Ap4A	70	82	VKAAGRGELSETA	12	1287.68	6.53913	0.007614	0	0	0	0	0
AcuB/AcuC + Ap4A	70	82	VKAAGRGELSETA	12	1287.68	6.66713	0.007002	10	4.44877	0.050288	37.0731	0.419067
AcuB/AcuC + Ap4A	70	82	VKAAGRGELSETA	12	1287.68	6.65557	0.009849	30	4.88785	0.214186	40.7321	1.78488
AcuB/AcuC + Ap4A	70	82	VKAAGRGELSETA	12	1287.68	6.65914	0.005205	100	4.81504	0.047535	40.1253	0.396125
AcuB/AcuC + Ap4A	70	82	VKAAGRGELSETA	12	1287.68	6.63736	0.015816	1000	4.87485	0.031059	40.6238	0.258825
AcuB/AcuC + Ap4A	70	82	VKAAGRGELSETA	12	1287.68	6.63178	0.014956	10000	5.18039	0.161801	43.1699	1.34834
AcuC	70	105	VKAAGRGELSETAAANYGLGTEDTPIFPNMHEASAL	33	3687.78	9.4782	0.009882	0	0	0	0	0
AcuC	70	105	VKAAGRGELSETAAANYGLGTEDTPIFPNMHEASAL	33	3687.78	9.5532	0.006332	10	11.8617	0.045047	35.9445	0.136506
AcuC	70	105	VKAAGRGELSETAAANYGLGTEDTPIFPNMHEASAL	33	3687.78	9.56557	0.002772	30	12.4285	0.05514	37.6622	0.167091
AcuC	70	105	VKAAGRGELSETAAANYGLGTEDTPIFPNMHEASAL	33	3687.78	9.5622	0.010979	100	13.7591	0.049696	41.6942	0.150594
AcuC	70	105	VKAAGRGELSETAAANYGLGTEDTPIFPNMHEASAL	33	3687.78	9.54942	0.011389	1000	15.9288	0.053773	48.269	0.162948
AcuC	70	105	VKAAGRGELSETAAANYGLGTEDTPIFPNMHEASAL	33	3687.78	9.55816	0.006441	10000	17.5498	0.069691	53.1811	0.211185
AcuC + Ap4A	70	105	VKAAGRGELSETAAANYGLGTEDTPIFPNMHEASAL	33	3687.78	9.47233	0.003998	0	0	0	0	0
AcuC + Ap4A	70	105	VKAAGRGELSETAAANYGLGTEDTPIFPNMHEASAL	33	3687.78	9.55466	0.007137	10	11.6859	0.195415	35.4117	0.592167
AcuC + Ap4A	70	105	VKAAGRGELSETAAANYGLGTEDTPIFPNMHEASAL	33	3687.78	9.54905	0.003514	30	12.6934	0.034219	38.4649	0.103694
AcuC + Ap4A	70	105	VKAAGRGELSETAAANYGLGTEDTPIFPNMHEASAL	33	3687.78	9.55701	0.004153	100	13.8486	0.038065	41.9655	0.115348
AcuC + Ap4A	70	105	VKAAGRGELSETAAANYGLGTEDTPIFPNMHEASAL	33	3687.78	9.54497	0.004257	1000	16.5698	0.613263	50.2116	1.85837
AcuC + Ap4A	70	105	VKAAGRGELSETAAANYGLGTEDTPIFPNMHEASAL	33	3687.78	9.54121	0.003248	10000	17.4423	0.042846	52.8554	0.129836
AcuB/AcuC	70	105	VKAAGRGELSETAAANYGLGTEDTPIFPNMHEASAL	33	3687.78	9.45619	0.002877	0	0	0	0	0
AcuB/AcuC	70	105	VKAAGRGELSETAAANYGLGTEDTPIFPNMHEASAL	33	3687.78	9.5287	0.002427	10	9.06141	0.127544	27.4588	0.386497
AcuB/AcuC	70	105	VKAAGRGELSETAAANYGLGTEDTPIFPNMHEASAL	33	3687.78	9.55771	0.007753	30	10.1013	0.084779	30.61	0.256906
AcuB/AcuC	70	105	VKAAGRGELSETAAANYGLGTEDTPIFPNMHEASAL	33	3687.78	9.5362	0.008917	100	10.8811	0.031564	32.9732	0.0956485
AcuB/AcuC	70	105	VKAAGRGELSETAAANYGLGTEDTPIFPNMHEASAL	33	3687.78	9.54279	0.01373	1000	13.0943	0.04505	39.6796	0.136515
AcuB/AcuC	70	105	VKAAGRGELSETAAANYGLGTEDTPIFPNMHEASAL	33	3687.78	9.55025	0.00118	10000	14.9581	0.275864	45.3274	0.835952
AcuB/AcuC + Ap4A	70	105	VKAAGRGELSETAAANYGLGTEDTPIFPNMHEASAL	33	3687.78	9.15627	0.256052	0	0	0	0	0
AcuB/AcuC + Ap4A	70	105	VKAAGRGELSETAAANYGLGTEDTPIFPNMHEASAL	33	3687.78	9.54209	0.006365	10	8.98296	0.025764	27.2211	0.0780727
AcuB/AcuC + Ap4A	70	105	VKAAGRGELSETAAANYGLGTEDTPIFPNMHEASAL	33	3687.78	9.5419	0.00097	30	10.1864	0.493254	30.868	1.49471
AcuB/AcuC + Ap4A	70	105	VKAAGRGELSETAAANYGLGTEDTPIFPNMHEASAL	33	3687.78	9.53524	0.001363	100	10.618	0.064501	32.1759	0.195458
AcuB/AcuC + Ap4A	70	105	VKAAGRGELSETAAANYGLGTEDTPIFPNMHEASAL	33	3687.78	9.52693	0.006328	1000	12.4505	0.065146	37.7286	0.197412
AcuB/AcuC + Ap4A	70	105	VKAAGRGELSETAAANYGLGTEDTPIFPNMHEASAL	33	3687.78	9.53999	0.013714	10000	14.5865	0.326023	44.2016	0.987948
AcuC	86	105	YGLGTEDTPIFPNMHEASAL	17	2162	10.0934	0.010832	0	0	0	0	0
AcuC	86	105	YGLGTEDTPIFPNMHEASAL	17	2162	10.1464	0.005588	10	3.01025	0.097946	17.7073	0.576153
AcuC	86	105	YGLGTEDTPIFPNMHEASAL	17	2162	10.1624	0.001084	30	3.49205	0.199111	20.5415	1.17124
AcuC	86	105	YGLGTEDTPIFPNMHEASAL	17	2162	10.1515	0.010351	100	4.74984	0.155517	27.9402	0.914806
AcuC	86	105	YGLGTEDTPIFPNMHEASAL	17	2162	10.1419	0.009358	1000	6.76442	0.050473	39.7907	0.2969
AcuC	86	105	YGLGTEDTPIFPNMHEASAL	17	2162	10.1478	0.004675	10000	8.11394	0.060272	47.7291	0.354541
AcuC + Ap4A	86	105	YGLGTEDTPIFPNMHEASAL	17	2162	10.0852	0.004043	0	0	0	0	0
AcuC + Ap4A	86	105	YGLGTEDTPIFPNMHEASAL	17	2162	10.1469	0.004961	10	2.89408	0.110449	17.024	0.6497
AcuC + Ap4A	86	105	YGLGTEDTPIFPNMHEASAL	17	2162	10.1415	0.00205	30	3.83228	0.097375	22.5428	0.572794
AcuC + Ap4A	86	105	YGLGTEDTPIFPNMHEASAL	17	2162	10.1496	0.004848	100	5.00749	0.148154	29.4558	0.871494
AcuC + Ap4A	86	105	YGLGTEDTPIFPNMHEASAL	17	2162	10.1378	0.003614	1000	7.22489	0.31058	42.4994	1.82694
AcuC + Ap4A	86	105	YGLGTEDTPIFPNMHEASAL	17	2162	10.1327	0.000967	10000	8.22632	0.050938	48.3901	0.299635
AcuB/AcuC	86	105	YGLGTEDTPIFPNMHEASAL	17	2162	10.0832	0.004241	0	0	0	0	0
AcuB/AcuC	86	105	YGLGTEDTPIFPNMHEASAL	17	2162	10.1401	0.00217	10	1.62272	0.066241	9.54541	0.389653
AcuB/AcuC	86	105	YGLGTEDTPIFPNMHEASAL	17	2162	10.1585	0.007206	30	1.87963	0.026131	11.0567	0.153712
AcuB/AcuC	86	105	YGLGTEDTPIFPNMHEASAL	17	2162	10.1415	0.009263	100	2.43563	0.051302	14.3272	0.301776
AcuB/AcuC	86	105	YGLGTEDTPIFPNMHEASAL	17	2162	10.1449	0.015665	1000	4.24299	0.100465	24.9587	0.590971
AcuB/AcuC	86	105	YGLGTEDTPIFPNMHEASAL	17	2162	10.1491	0.002442	10000	6.30396	0.161248	37.0821	0.948518
AcuB/AcuC + Ap4A	86	105	YGLGTEDTPIFPNMHEASAL	17	2162	10.0778	0	0	0	0	0	0
AcuB/AcuC + Ap4A	86	105	YGLGTEDTPIFPNMHEASAL	17	2162	10.1454	0.006773	10	1.51387	0.026446	8.9051	0.155565
AcuB/AcuC + Ap4A	86	105	YGLGTEDTPIFPNMHEASAL	17	2162	10.1493	0.005686	30	1.82157	0.027275	10.7151	0.160441
AcuB/AcuC + Ap4A	86	105	YGLGTEDTPIFPNMHEASAL	17	2162	10.1369	0.002089	100	2.245	0.037982	13.2059	0.223424
AcuB/AcuC + Ap4A	86	105	YGLGTEDTPIFPNMHEASAL	17	2162	10.1316	0.006398	1000	3.81799	0.21075	22.4588	1.23971
AcuB/AcuC + Ap4A	86	105	YGLGTEDTPIFPNMHEASAL	17	2162	10.1379	0.009204	10000	5.8241	0.212355	34.2594	1.24915
AcuC	100	105	HEASAL	5	626.302	6.86079	0.001566	0	0	0	0	0
AcuC	100	105	HEASAL	5	626.302	6.97816	0.008425	10	-0.062412	0.02895	-1.24824	0.579
AcuC	100	105	HEASAL	5	626.302	6.97951	0.010682	30	-0.039288	0.029532	-0.78576	0.59064
AcuC	100	105	HEASAL	5	626.302	7.00139	0.010699	100	0.035128	0.030526	0.70256	0.61052
AcuC	100	105	HEASAL	5	626.302	6.97694	0.01497	1000	0.509672	0.027976	10.1934	0.55952
AcuC	100	105	HEASAL	5	626.302	7.00158	0.005469	10000	1.7271	0.03947	34.542	0.7894
AcuC + Ap4A	100	105	HEASAL	5	626.302	6.86667	0.006852	0	0	0	0	0
AcuC + Ap4A	100	105	HEASAL	5	626.302	7.00502	0.003086	10	-0.024744	0.022373	-0.49488	0.44746
AcuC + Ap4A	100	105	HEASAL	5	626.302	6.98261	0.011585	30	-0.020546	0.019015	-0.41092	0.3803
AcuC + Ap4A	100	105	HEASAL	5	626.302	6.98716	0.016252	100	0.085488	0.019553	1.70976	0.39106
AcuC + Ap4A	100	105	HEASAL	5	626.302	6.98503	0.006047	1000	0.61379	0.025319	12.2758	0.50638
AcuC + Ap4A	100	105	HEASAL	5	626.302	6.95962	0.010426	10000	1.8071	0.042427	36.1419	0.84854
AcuB/AcuC	100	105	HEASAL	5	626.302	6.82985	0.005094	0	0	0	0	0
AcuB/AcuC	100	105	HEASAL	5	626.302	6.96366	0.004195	10	-0.150204	0.003358	-3.00408	0.06716
AcuB/AcuC	100	105	HEASAL	5	626.302	6.98229	0.015094	30	-0.119937	0.015633	-2.39874	0.31266
AcuB/AcuC	100	105	HEASAL	5	626.302	6.98164	0.002307	100	-0.038106	0.003241	-0.76212	0.06482
AcuB/AcuC	100	105	HEASAL	5	626.302	6.9833	0.011465	1000	0.136999	0.006261	2.73998	0.12522
AcuB/AcuC	100	105	HEASAL	5	626.302	6.99708	0.008173	10000	0.420766	0.027642	8.41532	0.55284
AcuB/AcuC + Ap4A	100	105	HEASAL	5	626.302	6.85137	0.008234	0	0	0	0	0
AcuB/AcuC + Ap4A	100	105	HEASAL	5	626.302	7.00052	0.004091	10	-0.084274	0.022079	-1.68548	0.44158
AcuB/AcuC + Ap4A	100	105	HEASAL	5	626.302	6.9894	0.008514	30	-0.062084	0.011961	-1.24168	0.23922
AcuB/AcuC + Ap4A	100	105	HEASAL	5	626.302	6.98898	0.005784	100	0.033197	0.013108	0.66394	0.26216
AcuB/AcuC + Ap4A	100	105	HEASAL	5	626.302	6.97105	0.020197	1000	0.197283	0.015042	3.94566	0.30084
AcuB/AcuC + Ap4A	100	105	HEASAL	5	626.302	6.9676	0.015803	10000	0.365405	0.023347	7.3081	0.46694
AcuC	106	112	LVGSTLT	6	689.395	7.94541	0.006218	0	0	0	0	0
AcuC	106	112	LVGSTLT	6	689.395	8.00136	0.008147	10	-0.000196	0.017767	-0.00326667	0.296117
AcuC	106	112	LVGSTLT	6	689.395	8.00678	0.003835	30	-0.016997	0.019977	-0.283283	0.33295
AcuC	106	112	LVGSTLT	6	689.395	8.00893	0.010444	100	-0.014169	0.013115	-0.23615	0.218583
AcuC	106	112	LVGSTLT	6	689.395	7.99839	0.013317	1000	0.006409	0.014886	0.106817	0.2481
AcuC	106	112	LVGSTLT	6	689.395	8.02291	0.006446	10000	0.422885	0.017502	7.04808	0.2917
AcuC + Ap4A	106	112	LVGSTLT	6	689.395	7.94735	0.004915	0	0	0	0	0
AcuC + Ap4A	106	112	LVGSTLT	6	689.395	8.0235	0.001218	10	0.021993	0.013722	0.36655	0.2287
AcuC + Ap4A	106	112	LVGSTLT	6	689.395	8.01121	0.006924	30	0.01429	0.011001	0.238167	0.18335
AcuC + Ap4A	106	112	LVGSTLT	6	689.395	8.01177	0.011441	100	0.018751	0.009644	0.312517	0.160733
AcuC + Ap4A	106	112	LVGSTLT	6	689.395	7.9978	0.001966	1000	0.093882	0.024331	1.5647	0.405517
AcuC + Ap4A	106	112	LVGSTLT	6	689.395	7.98715	0.002198	10000	0.495803	0.015241	8.26338	0.254017
AcuB/AcuC	106	112	LVGSTLT	6	689.395	7.9259	0.004097	0	0	0	0	0
AcuB/AcuC	106	112	LVGSTLT	6	689.395	7.98191	0.009363	10	0.037778	0.020039	0.629633	0.333983
AcuB/AcuC	106	112	LVGSTLT	6	689.395	7.99408	0.004647	30	0.036725	0.023627	0.612083	0.393783
AcuB/AcuC	106	112	LVGSTLT	6	689.395	7.98906	0.001126	100	0.033165	0.016574	0.55275	0.276233
AcuB/AcuC	106	112	LVGSTLT	6	689.395	7.99002	0.003688	1000	0.025499	0.014945	0.424983	0.249083
AcuB/AcuC	106	112	LVGSTLT	6	689.395	8.00347	0.002806	10000	0.09865	0.015018	1.64417	0.2503
AcuB/AcuC + Ap4A	106	112	LVGSTLT	6	689.395	7.89658	0.04057	0	0	0	0	0
AcuB/AcuC + Ap4A	106	112	LVGSTLT	6	689.395	8.02723	0.007181	10	0.050569	0.011473	0.842817	0.191217
AcuB/AcuC + Ap4A	106	112	LVGSTLT	6	689.395	8.023	0.000682	30	0.040247	0.011254	0.670783	0.187567
AcuB/AcuC + Ap4A	106	112	LVGSTLT	6	689.395	7.99682	0.009861	100	0.036836	0.011297	0.613933	0.188283
AcuB/AcuC + Ap4A	106	112	LVGSTLT	6	689.395	7.98025	0.007157	1000	0.045153	0.012225	0.75255	0.20375
AcuB/AcuC + Ap4A	106	112	LVGSTLT	6	689.395	7.97671	0.010427	10000	0.108229	0.015444	1.80382	0.2574
AcuC	106	113	LVGSTLTA	7	760.433	8.16843	0.010322	0	0	0	0	0
AcuC	106	113	LVGSTLTA	7	760.433	8.21911	0.005585	10	0.014003	0.010903	0.200043	0.155757
AcuC	106	113	LVGSTLTA	7	760.433	8.22586	0.001429	30	0.000431	0.008707	0.00615714	0.124386
AcuC	106	113	LVGSTLTA	7	760.433	8.22576	0.006896	100	-0.012726	0.007573	-0.1818	0.108186
AcuC	106	113	LVGSTLTA	7	760.433	8.21606	0.008871	1000	0.04124	0.007367	0.589143	0.105243
AcuC	106	113	LVGSTLTA	7	760.433	8.23427	0.006368	10000	0.412101	0.003802	5.88716	0.0543143
AcuC + Ap4A	106	113	LVGSTLTA	7	760.433	8.17105	0.005657	0	0	0	0	0
AcuC + Ap4A	106	113	LVGSTLTA	7	760.433	8.22746	0.001118	10	-0.008299	0.030887	-0.118557	0.441243
AcuC + Ap4A	106	113	LVGSTLTA	7	760.433	8.22016	0.002309	30	-0.021266	0.017639	-0.3038	0.251986
AcuC + Ap4A	106	113	LVGSTLTA	7	760.433	8.22388	0.006611	100	-0.02795	0.018148	-0.399286	0.259257
AcuC + Ap4A	106	113	LVGSTLTA	7	760.433	8.21308	0.001925	1000	0.035679	0.017343	0.5097	0.247757
AcuC + Ap4A	106	113	LVGSTLTA	7	760.433	8.20805	0.001649	10000	0.417883	0.018211	5.96976	0.260157
AcuB/AcuC	106	113	LVGSTLTA	7	760.433	8.14542	0.005105	0	0	0	0	0
AcuB/AcuC	106	113	LVGSTLTA	7	760.433	8.20329	0.007043	10	0.019483	0.012508	0.278329	0.178686
AcuB/AcuC	106	113	LVGSTLTA	7	760.433	8.21655	0.005241	30	-0.016862	0.006013	-0.240886	0.0859
AcuB/AcuC	106	113	LVGSTLTA	7	760.433	8.20784	0.003465	100	0.00377	0.013754	0.0538571	0.196486
AcuB/AcuC	106	113	LVGSTLTA	7	760.433	8.21273	0.004309	1000	-0.007406	0.012958	-0.1058	0.185114
AcuB/AcuC	106	113	LVGSTLTA	7	760.433	8.22475	0.001405	10000	0.070403	0.007663	1.00576	0.109471
AcuB/AcuC + Ap4A	106	113	LVGSTLTA	7	760.433	8.08461	0.065306	0	0	0	0	0
AcuB/AcuC + Ap4A	106	113	LVGSTLTA	7	760.433	8.24038	0.007494	10	0.00143	0.013342	0.0204286	0.1906
AcuB/AcuC + Ap4A	106	113	LVGSTLTA	7	760.433	8.23613	0.00101	30	-0.000726	0.017147	-0.0103714	0.244957
AcuB/AcuC + Ap4A	106	113	LVGSTLTA	7	760.433	8.21203	0.007786	100	-0.002811	0.017457	-0.0401571	0.249386
AcuB/AcuC + Ap4A	106	113	LVGSTLTA	7	760.433	8.20171	0.003889	1000	0.017364	0.014187	0.248057	0.202671
AcuB/AcuC + Ap4A	106	113	LVGSTLTA	7	760.433	8.2033	0.006717	10000	0.061599	0.021729	0.879986	0.310414
AcuC	112	116	TAVDY	4	567.254	7.71814	0.003828	0	0	0	0	0
AcuC	112	116	TAVDY	4	567.254	7.77506	0.006744	10	-0.035198	0.017206	-0.87995	0.43015
AcuC	112	116	TAVDY	4	567.254	7.77484	0.003692	30	-0.023693	0.023124	-0.592325	0.5781
AcuC	112	116	TAVDY	4	567.254	7.77693	0.006703	100	-0.037548	0.023708	-0.9387	0.5927
AcuC	112	116	TAVDY	4	567.254	7.76609	0.010007	1000	-0.018292	0.017162	-0.4573	0.42905
AcuC	112	116	TAVDY	4	567.254	7.78825	0.007364	10000	0.146437	0.018112	3.66093	0.4528
AcuC + Ap4A	112	116	TAVDY	4	567.254	7.71775	0.005067	0	0	0	0	0
AcuC + Ap4A	112	116	TAVDY	4	567.254	7.79016	0.002091	10	-0.015567	0.008912	-0.389175	0.2228
AcuC + Ap4A	112	116	TAVDY	4	567.254	7.78266	0.00423	30	-0.028371	0.009123	-0.709275	0.228075
AcuC + Ap4A	112	116	TAVDY	4	567.254	7.77958	0.011152	100	-0.006408	0.009365	-0.1602	0.234125
AcuC + Ap4A	112	116	TAVDY	4	567.254	7.77249	0.005427	1000	-0.012316	0.011345	-0.3079	0.283625
AcuC + Ap4A	112	116	TAVDY	4	567.254	7.75728	0.004018	10000	0.165424	0.01676	4.1356	0.419
AcuB/AcuC	112	116	TAVDY	4	567.254	7.70565	0.004221	0	0	0	0	0
AcuB/AcuC	112	116	TAVDY	4	567.254	7.76585	0.008086	10	-0.026908	0.009104	-0.6727	0.2276
AcuB/AcuC	112	116	TAVDY	4	567.254	7.7719	0.006639	30	-0.019635	0.019725	-0.490875	0.493125
AcuB/AcuC	112	116	TAVDY	4	567.254	7.76851	0.002618	100	-0.025335	0.008344	-0.633375	0.2086
AcuB/AcuC	112	116	TAVDY	4	567.254	7.76723	0.005497	1000	-0.007953	0.007577	-0.198825	0.189425
AcuB/AcuC	112	116	TAVDY	4	567.254	7.77868	0.003777	10000	0.222637	0.010494	5.56593	0.26235
AcuB/AcuC + Ap4A	112	116	TAVDY	4	567.254	7.70248	0.018259	0	0	0	0	0
AcuB/AcuC + Ap4A	112	116	TAVDY	4	567.254	7.7963	0.007143	10	-0.018212	0.010732	-0.4553	0.2683
AcuB/AcuC + Ap4A	112	116	TAVDY	4	567.254	7.79073	0.002924	30	-0.017885	0.00684	-0.447125	0.171
AcuB/AcuC + Ap4A	112	116	TAVDY	4	567.254	7.77699	0.004623	100	-0.021225	0.007659	-0.530625	0.191475
AcuB/AcuC + Ap4A	112	116	TAVDY	4	567.254	7.75848	0.005745	1000	0.004533	0.007075	0.113325	0.176875
AcuB/AcuC + Ap4A	112	116	TAVDY	4	567.254	7.75487	0.007841	10000	0.210915	0.008636	5.27287	0.2159
AcuC	112	118	TAVDYVL	6	779.406	9.75377	0.010657	0	0	0	0	0
AcuC	112	118	TAVDYVL	6	779.406	9.80666	0.006925	10	-0.071455	0.023794	-1.19092	0.396567
AcuC	112	118	TAVDYVL	6	779.406	9.82047	0.002027	30	-0.064055	0.024173	-1.06758	0.402883
AcuC	112	118	TAVDYVL	6	779.406	9.81373	0.009159	100	-0.082794	0.023118	-1.3799	0.3853
AcuC	112	118	TAVDYVL	6	779.406	9.80341	0.008978	1000	-0.054956	0.02807	-0.915933	0.467833
AcuC	112	118	TAVDYVL	6	779.406	9.81822	0.005732	10000	0.124179	0.024449	2.06965	0.407483
AcuC + Ap4A	112	118	TAVDYVL	6	779.406	9.75213	0.001944	0	0	0	0	0
AcuC + Ap4A	112	118	TAVDYVL	6	779.406	9.80835	0.00691	10	-0.014864	0.021393	-0.247733	0.35655
AcuC + Ap4A	112	118	TAVDYVL	6	779.406	9.80034	0.003525	30	-0.023379	0.018632	-0.38965	0.310533
AcuC + Ap4A	112	118	TAVDYVL	6	779.406	9.81159	0.005799	100	-0.032661	0.019305	-0.54435	0.32175
AcuC + Ap4A	112	118	TAVDYVL	6	779.406	9.801	0.004359	1000	-0.023048	0.020157	-0.384133	0.33595
AcuC + Ap4A	112	118	TAVDYVL	6	779.406	9.79505	0.000767	10000	0.165842	0.02268	2.76403	0.378
AcuB/AcuC	112	118	TAVDYVL	6	779.406	9.72959	0.004012	0	0	0	0	0
AcuB/AcuC	112	118	TAVDYVL	6	779.406	9.78376	0.001953	10	-0.006743	0.014281	-0.112383	0.238017
AcuB/AcuC	112	118	TAVDYVL	6	779.406	9.80506	0.007026	30	0.000113	0.013511	0.00188333	0.225183
AcuB/AcuC	112	118	TAVDYVL	6	779.406	9.78781	0.009087	100	-0.007366	0.011173	-0.122767	0.186217
AcuB/AcuC	112	118	TAVDYVL	6	779.406	9.79367	0.012556	1000	0.022196	0.010215	0.369933	0.17025
AcuB/AcuC	112	118	TAVDYVL	6	779.406	9.80655	0.001727	10000	0.295967	0.012055	4.93278	0.200917
AcuB/AcuC + Ap4A	112	118	TAVDYVL	6	779.406	9.72555	0	0	0	0	0	0
AcuB/AcuC + Ap4A	112	118	TAVDYVL	6	779.406	9.79624	0.007216	10	-0.026251	0.017037	-0.437517	0.28395
AcuB/AcuC + Ap4A	112	118	TAVDYVL	6	779.406	9.79574	0.002637	30	-0.017273	0.001463	-0.287883	0.0243833
AcuB/AcuC + Ap4A	112	118	TAVDYVL	6	779.406	9.78664	0.001184	100	-0.023555	0.002815	-0.392583	0.0469167
AcuB/AcuC + Ap4A	112	118	TAVDYVL	6	779.406	9.7787	0.004878	1000	0.023941	0.007306	0.399017	0.121767
AcuB/AcuC + Ap4A	112	118	TAVDYVL	6	779.406	9.78725	0.010785	10000	0.27909	0.015203	4.6515	0.253383
AcuC	114	118	VDYVL	4	607.321	9.729	0.010073	0	0	0	0	0
AcuC	114	118	VDYVL	4	607.321	9.7856	0.007158	10	-0.033141	0.009869	-0.828525	0.246725
AcuC	114	118	VDYVL	4	607.321	9.79848	0.002421	30	-0.016758	0.009891	-0.41895	0.247275
AcuC	114	118	VDYVL	4	607.321	9.79276	0.009789	100	-0.036395	0.013485	-0.909875	0.337125
AcuC	114	118	VDYVL	4	607.321	9.78124	0.009687	1000	-0.022782	0.010942	-0.56955	0.27355
AcuC	114	118	VDYVL	4	607.321	9.79792	0.006293	10000	0.087609	0.009722	2.19023	0.24305
AcuC + Ap4A	114	118	VDYVL	4	607.321	9.72846	0.003438	0	0	0	0	0
AcuC + Ap4A	114	118	VDYVL	4	607.321	9.78792	0.006069	10	0.004091	0.008125	0.102275	0.203125
AcuC + Ap4A	114	118	VDYVL	4	607.321	9.77821	0.003473	30	-0.062373	0.079749	-1.55932	1.99372
AcuC + Ap4A	114	118	VDYVL	4	607.321	9.79161	0.006217	100	1.5e-05	0.009008	0.000375	0.2252
AcuC + Ap4A	114	118	VDYVL	4	607.321	9.77791	0.003057	1000	0.016543	0.010335	0.413575	0.258375
AcuC + Ap4A	114	118	VDYVL	4	607.321	9.77369	0.001113	10000	0.086021	0.106051	2.15053	2.65128
AcuB/AcuC	114	118	VDYVL	4	607.321	9.70228	0.004536	0	0	0	0	0
AcuB/AcuC	114	118	VDYVL	4	607.321	9.75862	0.001218	10	0.022019	0.006738	0.550475	0.16845
AcuB/AcuC	114	118	VDYVL	4	607.321	9.78018	0.006669	30	0.02401	0.006259	0.60025	0.156475
AcuB/AcuC	114	118	VDYVL	4	607.321	9.76323	0.008734	100	0.019554	0.006645	0.48885	0.166125
AcuB/AcuC	114	118	VDYVL	4	607.321	9.77075	0.011785	1000	0.043876	0.011504	1.0969	0.2876
AcuB/AcuC	114	118	VDYVL	4	607.321	9.78485	0.00173	10000	0.259049	0.00416	6.47622	0.104
AcuB/AcuC + Ap4A	114	118	VDYVL	4	607.321	9.69687	0	0	0	0	0	0
AcuB/AcuC + Ap4A	114	118	VDYVL	4	607.321	9.77404	0.00749	10	0.014145	0.002443	0.353625	0.061075
AcuB/AcuC + Ap4A	114	118	VDYVL	4	607.321	9.7737	0.002139	30	0.028791	0.012039	0.719775	0.300975
AcuB/AcuC + Ap4A	114	118	VDYVL	4	607.321	9.76205	0.001171	100	0.014532	0.010767	0.3633	0.269175
AcuB/AcuC + Ap4A	114	118	VDYVL	4	607.321	9.75432	0.004898	1000	0.035312	0.002233	0.8828	0.055825
AcuB/AcuC + Ap4A	114	118	VDYVL	4	607.321	9.76512	0.011808	10000	0.218967	0.019201	5.47417	0.480025
AcuC	116	143	YVLSGQADHALNLGGGLHHGFRGKASGF	27	2865.44	8.35381	0.009331	0	0	0	0	0
AcuC	116	143	YVLSGQADHALNLGGGLHHGFRGKASGF	27	2865.44	8.45162	0.006617	10	3.83123	0.090198	14.1897	0.334067
AcuC	116	143	YVLSGQADHALNLGGGLHHGFRGKASGF	27	2865.44	8.45518	0.00478	30	3.80871	0.22677	14.1063	0.839889
AcuC	116	143	YVLSGQADHALNLGGGLHHGFRGKASGF	27	2865.44	8.45985	0.00923	100	4.68011	0.182501	17.3337	0.67593
AcuC	116	143	YVLSGQADHALNLGGGLHHGFRGKASGF	27	2865.44	8.44189	0.011321	1000	6.16503	0.087424	22.8335	0.323793
AcuC	116	143	YVLSGQADHALNLGGGLHHGFRGKASGF	27	2865.44	8.45768	0.00729	10000	7.10616	0.076307	26.3191	0.282619
AcuC + Ap4A	116	143	YVLSGQADHALNLGGGLHHGFRGKASGF	27	2865.44	8.35484	0.005489	0	0	0	0	0
AcuC + Ap4A	116	143	YVLSGQADHALNLGGGLHHGFRGKASGF	27	2865.44	8.44125	0.009545	10	3.65834	0.047065	13.5494	0.174315
AcuC + Ap4A	116	143	YVLSGQADHALNLGGGLHHGFRGKASGF	27	2865.44	8.43515	0.005152	30	4.43769	0.131601	16.4359	0.487411
AcuC + Ap4A	116	143	YVLSGQADHALNLGGGLHHGFRGKASGF	27	2865.44	8.44916	0.005034	100	4.94827	0.183585	18.3269	0.679944
AcuC + Ap4A	116	143	YVLSGQADHALNLGGGLHHGFRGKASGF	27	2865.44	8.43649	0.004352	1000	6.84405	0.415855	25.3483	1.5402
AcuC + Ap4A	116	143	YVLSGQADHALNLGGGLHHGFRGKASGF	27	2865.44	8.43405	0.007543	10000	7.12836	0.048092	26.4013	0.178119
AcuB/AcuC	116	143	YVLSGQADHALNLGGGLHHGFRGKASGF	27	2865.44	8.34231	0.005543	0	0	0	0	0
AcuB/AcuC	116	143	YVLSGQADHALNLGGGLHHGFRGKASGF	27	2865.44	8.42495	0.004802	10	2.62089	0.075578	9.707	0.279919
AcuB/AcuC	116	143	YVLSGQADHALNLGGGLHHGFRGKASGF	27	2865.44	8.44659	0.006547	30	3.07838	0.042189	11.4014	0.156256
AcuB/AcuC	116	143	YVLSGQADHALNLGGGLHHGFRGKASGF	27	2865.44	8.42791	0.007197	100	3.57581	0.06484	13.2438	0.240148
AcuB/AcuC	116	143	YVLSGQADHALNLGGGLHHGFRGKASGF	27	2865.44	8.44048	0.004578	1000	4.4946	0.123447	16.6467	0.457211
AcuB/AcuC	116	143	YVLSGQADHALNLGGGLHHGFRGKASGF	27	2865.44	8.44623	0.003319	10000	5.99409	0.158982	22.2003	0.588822
AcuB/AcuC + Ap4A	116	143	YVLSGQADHALNLGGGLHHGFRGKASGF	27	2865.44	8.22492	0.08764	0	0	0	0	0
AcuB/AcuC + Ap4A	116	143	YVLSGQADHALNLGGGLHHGFRGKASGF	27	2865.44	8.45367	0.005157	10	2.59075	0.051254	9.59537	0.18983
AcuB/AcuC + Ap4A	116	143	YVLSGQADHALNLGGGLHHGFRGKASGF	27	2865.44	8.45162	0.006723	30	3.03828	0.080583	11.2529	0.298456
AcuB/AcuC + Ap4A	116	143	YVLSGQADHALNLGGGLHHGFRGKASGF	27	2865.44	8.42943	0.000219	100	3.35612	0.070117	12.4301	0.259693
AcuB/AcuC + Ap4A	116	143	YVLSGQADHALNLGGGLHHGFRGKASGF	27	2865.44	8.42829	0.003429	1000	4.34219	0.124243	16.0822	0.460159
AcuB/AcuC + Ap4A	116	143	YVLSGQADHALNLGGGLHHGFRGKASGF	27	2865.44	8.43676	0.013812	10000	5.44625	0.130349	20.1713	0.482774
AcuC	117	143	VLSGQADHALNLGGGLHHGFRGKASGF	26	2702.38	8.05217	0.012654	0	0	0	0	0
AcuC	117	143	VLSGQADHALNLGGGLHHGFRGKASGF	26	2702.38	8.15552	0.006483	10	4.27369	0.085083	16.4373	0.327242
AcuC	117	143	VLSGQADHALNLGGGLHHGFRGKASGF	26	2702.38	8.15699	0.003445	30	4.08381	0.308854	15.707	1.1879
AcuC	117	143	VLSGQADHALNLGGGLHHGFRGKASGF	26	2702.38	8.16195	0.009276	100	5.27899	0.166425	20.3038	0.640096
AcuC	117	143	VLSGQADHALNLGGGLHHGFRGKASGF	26	2702.38	8.14499	0.011327	1000	6.56833	0.040809	25.2628	0.156958
AcuC	117	143	VLSGQADHALNLGGGLHHGFRGKASGF	26	2702.38	8.16098	0.006651	10000	7.32001	0.086039	28.1539	0.330919
AcuC + Ap4A	117	143	VLSGQADHALNLGGGLHHGFRGKASGF	26	2702.38	8.05631	0.004338	0	0	0	0	0
AcuC + Ap4A	117	143	VLSGQADHALNLGGGLHHGFRGKASGF	26	2702.38	8.14841	0.005188	10	3.97918	0.140197	15.3045	0.539219
AcuC + Ap4A	117	143	VLSGQADHALNLGGGLHHGFRGKASGF	26	2702.38	8.13504	0.003697	30	4.81695	0.185097	18.5267	0.711912
AcuC + Ap4A	117	143	VLSGQADHALNLGGGLHHGFRGKASGF	26	2702.38	8.14477	0.004056	100	5.45192	0.10529	20.9689	0.404962
AcuC + Ap4A	117	143	VLSGQADHALNLGGGLHHGFRGKASGF	26	2702.38	8.13759	0.001755	1000	7.09287	0.452995	27.2803	1.74229
AcuC + Ap4A	117	143	VLSGQADHALNLGGGLHHGFRGKASGF	26	2702.38	8.13557	0.008841	10000	7.40815	0.118046	28.4929	0.454023
AcuB/AcuC	117	143	VLSGQADHALNLGGGLHHGFRGKASGF	26	2702.38	8.05035	0.00626	0	0	0	0	0
AcuB/AcuC	117	143	VLSGQADHALNLGGGLHHGFRGKASGF	26	2702.38	8.13592	0.006633	10	2.75394	0.04283	10.5921	0.164731
AcuB/AcuC	117	143	VLSGQADHALNLGGGLHHGFRGKASGF	26	2702.38	8.15733	0.00591	30	3.05407	0.020501	11.7464	0.07885
AcuB/AcuC	117	143	VLSGQADHALNLGGGLHHGFRGKASGF	26	2702.38	8.14044	0.005026	100	3.63695	0.145574	13.9883	0.5599
AcuB/AcuC	117	143	VLSGQADHALNLGGGLHHGFRGKASGF	26	2702.38	8.15061	0.003927	1000	4.54506	0.112337	17.481	0.432065
AcuB/AcuC	117	143	VLSGQADHALNLGGGLHHGFRGKASGF	26	2702.38	8.15684	0.004458	10000	6.04903	0.085793	23.2655	0.329973
AcuB/AcuC + Ap4A	117	143	VLSGQADHALNLGGGLHHGFRGKASGF	26	2702.38	7.98765	0.053502	0	0	0	0	0
AcuB/AcuC + Ap4A	117	143	VLSGQADHALNLGGGLHHGFRGKASGF	26	2702.38	8.17365	0.006467	10	2.66645	0.080961	10.2556	0.311388
AcuB/AcuC + Ap4A	117	143	VLSGQADHALNLGGGLHHGFRGKASGF	26	2702.38	8.16713	0.003789	30	3.06434	0.08432	11.7859	0.324308
AcuB/AcuC + Ap4A	117	143	VLSGQADHALNLGGGLHHGFRGKASGF	26	2702.38	8.13981	0.005362	100	3.28605	0.12149	12.6387	0.467269
AcuB/AcuC + Ap4A	117	143	VLSGQADHALNLGGGLHHGFRGKASGF	26	2702.38	8.13322	0.004758	1000	4.44949	0.123029	17.1134	0.473188
AcuB/AcuC + Ap4A	117	143	VLSGQADHALNLGGGLHHGFRGKASGF	26	2702.38	8.1446	0.013744	10000	5.5546	0.130842	21.3638	0.503238
AcuC	144	150	CVYNDSA	6	770.29	7.23244	0.003783	0	0	0	0	0
AcuC	144	150	CVYNDSA	6	770.29	7.27483	0.006922	10	0.75983	0.017069	12.6638	0.284483
AcuC	144	150	CVYNDSA	6	770.29	7.27398	0.002156	30	0.984042	0.055432	16.4007	0.923867
AcuC	144	150	CVYNDSA	6	770.29	7.27661	0.005562	100	1.47919	0.036269	24.6531	0.604483
AcuC	144	150	CVYNDSA	6	770.29	7.26546	0.008717	1000	2.09344	0.048097	34.8907	0.801617
AcuC	144	150	CVYNDSA	6	770.29	7.28239	0.006923	10000	2.4921	0.06021	41.535	1.0035
AcuC + Ap4A	144	150	CVYNDSA	6	770.29	7.23845	0.005953	0	0	0	0	0
AcuC + Ap4A	144	150	CVYNDSA	6	770.29	7.29413	0.001928	10	0.780569	0.041033	13.0095	0.683883
AcuC + Ap4A	144	150	CVYNDSA	6	770.29	7.28023	0.005225	30	1.06087	0.044998	17.6812	0.749967
AcuC + Ap4A	144	150	CVYNDSA	6	770.29	7.2792	0.014136	100	1.59833	0.051947	26.6389	0.865783
AcuC + Ap4A	144	150	CVYNDSA	6	770.29	7.27315	0.006121	1000	2.30731	0.077814	38.4552	1.2969
AcuC + Ap4A	144	150	CVYNDSA	6	770.29	7.25437	0.003038	10000	2.56197	0.072294	42.6996	1.2049
AcuB/AcuC	144	150	CVYNDSA	6	770.29	7.21231	0.00244	0	0	0	0	0
AcuB/AcuC	144	150	CVYNDSA	6	770.29	7.26948	0.006549	10	0.104152	0.021464	1.73587	0.357733
AcuB/AcuC	144	150	CVYNDSA	6	770.29	7.27339	0.006906	30	0.128099	0.016922	2.13498	0.282033
AcuB/AcuC	144	150	CVYNDSA	6	770.29	7.2748	0.001569	100	0.279316	0.01664	4.65527	0.277333
AcuB/AcuC	144	150	CVYNDSA	6	770.29	7.26751	0.006702	1000	1.11344	0.026252	18.5574	0.437533
AcuB/AcuC	144	150	CVYNDSA	6	770.29	7.2782	0.003283	10000	1.87507	0.019211	31.2511	0.320183
AcuB/AcuC + Ap4A	144	150	CVYNDSA	6	770.29	7.23784	0.007113	0	0	0	0	0
AcuB/AcuC + Ap4A	144	150	CVYNDSA	6	770.29	7.2928	0.005902	10	0.082295	0.021503	1.37158	0.358383
AcuB/AcuC + Ap4A	144	150	CVYNDSA	6	770.29	7.2885	0.003452	30	0.095159	0.017697	1.58598	0.29495
AcuB/AcuC + Ap4A	144	150	CVYNDSA	6	770.29	7.28359	0.002082	100	0.223969	0.017379	3.73282	0.28965
AcuB/AcuC + Ap4A	144	150	CVYNDSA	6	770.29	7.26623	0.007631	1000	0.924806	0.026432	15.4134	0.440533
AcuB/AcuC + Ap4A	144	150	CVYNDSA	6	770.29	7.25283	0.005108	10000	1.78479	0.031785	29.7465	0.52975
AcuC	144	152	CVYNDSAVA	8	940.395	7.82178	0.005188	0	0	0	0	0
AcuC	144	152	CVYNDSAVA	8	940.395	7.87011	0.005471	10	0.813925	0.021604	10.1741	0.27005
AcuC	144	152	CVYNDSAVA	8	940.395	7.87006	0.002858	30	1.05796	0.053869	13.2245	0.673362
AcuC	144	152	CVYNDSAVA	8	940.395	7.86949	0.006583	100	1.55883	0.026299	19.4854	0.328738
AcuC	144	152	CVYNDSAVA	8	940.395	7.8578	0.009186	1000	2.18444	0.059057	27.3055	0.738212
AcuC	144	152	CVYNDSAVA	8	940.395	7.87729	0.007814	10000	2.6596	0.062522	33.245	0.781525
AcuC + Ap4A	144	152	CVYNDSAVA	8	940.395	7.81822	0.006098	0	0	0	0	0
AcuC + Ap4A	144	152	CVYNDSAVA	8	940.395	7.88051	0.003007	10	0.844705	0.006136	10.5588	0.0767
AcuC + Ap4A	144	152	CVYNDSAVA	8	940.395	7.87423	0.002664	30	1.11892	0.029307	13.9865	0.366337
AcuC + Ap4A	144	152	CVYNDSAVA	8	940.395	7.86826	0.007828	100	1.65257	0.045264	20.6571	0.5658
AcuC + Ap4A	144	152	CVYNDSAVA	8	940.395	7.8569	0.003227	1000	2.36568	0.061391	29.571	0.767388
AcuC + Ap4A	144	152	CVYNDSAVA	8	940.395	7.84969	0.003107	10000	2.71616	0.070624	33.9519	0.8828
AcuB/AcuC	144	152	CVYNDSAVA	8	940.395	7.79802	0.004385	0	0	0	0	0
AcuB/AcuC	144	152	CVYNDSAVA	8	940.395	7.8544	0.007994	10	0.09411	0.008194	1.17637	0.102425
AcuB/AcuC	144	152	CVYNDSAVA	8	940.395	7.86277	0.005343	30	0.096479	0.006983	1.20599	0.0872875
AcuB/AcuC	144	152	CVYNDSAVA	8	940.395	7.8553	0.002631	100	0.15331	0.205785	1.91637	2.57231
AcuB/AcuC	144	152	CVYNDSAVA	8	940.395	7.85463	0.004003	1000	1.10518	0.023682	13.8148	0.296025
AcuB/AcuC	144	152	CVYNDSAVA	8	940.395	7.86341	0.002172	10000	1.86111	0.036362	23.2638	0.454525
AcuB/AcuC + Ap4A	144	152	CVYNDSAVA	8	940.395	7.7804	0.027631	0	0	0	0	0
AcuB/AcuC + Ap4A	144	152	CVYNDSAVA	8	940.395	7.88682	0.00666	10	0.064202	0.015124	0.802525	0.18905
AcuB/AcuC + Ap4A	144	152	CVYNDSAVA	8	940.395	7.88085	0.000876	30	0.078198	0.01688	0.977475	0.211
AcuB/AcuC + Ap4A	144	152	CVYNDSAVA	8	940.395	7.861	0.008297	100	0.179512	0.01461	2.2439	0.182625
AcuB/AcuC + Ap4A	144	152	CVYNDSAVA	8	940.395	7.84476	0.004578	1000	0.898587	0.041575	11.2323	0.519687
AcuB/AcuC + Ap4A	144	152	CVYNDSAVA	8	940.395	7.84395	0.006894	10000	1.75619	0.038772	21.9523	0.48465
AcuC	151	164	VAIQYIREKYGLRV	13	1706.98	8.63534	0.010567	0	0	0	0	0
AcuC	151	164	VAIQYIREKYGLRV	13	1706.98	8.7221	0.005025	10	0.431105	0.030324	3.31619	0.233262
AcuC	151	164	VAIQYIREKYGLRV	13	1706.98	8.72843	0.003333	30	0.548578	0.046263	4.21983	0.355869
AcuC	151	164	VAIQYIREKYGLRV	13	1706.98	8.73148	0.008369	100	0.739202	0.038793	5.68617	0.298408
AcuC	151	164	VAIQYIREKYGLRV	13	1706.98	8.71936	0.010211	1000	1.10017	0.029495	8.46282	0.226885
AcuC	151	164	VAIQYIREKYGLRV	13	1706.98	8.73198	0.005791	10000	2.87055	0.031954	22.0811	0.2458
AcuC + Ap4A	151	164	VAIQYIREKYGLRV	13	1706.98	8.63413	0.004728	0	0	0	0	0
AcuC + Ap4A	151	164	VAIQYIREKYGLRV	13	1706.98	8.71824	0.007276	10	0.448341	0.02174	3.44878	0.167231
AcuC + Ap4A	151	164	VAIQYIREKYGLRV	13	1706.98	8.71332	0.00354	30	0.592351	0.028665	4.55655	0.2205
AcuC + Ap4A	151	164	VAIQYIREKYGLRV	13	1706.98	8.72473	0.004105	100	0.782226	0.026452	6.01712	0.203477
AcuC + Ap4A	151	164	VAIQYIREKYGLRV	13	1706.98	8.71505	0.002574	1000	1.17739	0.021196	9.05686	0.163046
AcuC + Ap4A	151	164	VAIQYIREKYGLRV	13	1706.98	8.71234	0.003875	10000	2.81604	0.039837	21.6618	0.306438
AcuB/AcuC	151	164	VAIQYIREKYGLRV	13	1706.98	8.60735	0.004432	0	0	0	0	0
AcuB/AcuC	151	164	VAIQYIREKYGLRV	13	1706.98	8.6922	0.002886	10	0.570945	0.029348	4.39188	0.225754
AcuB/AcuC	151	164	VAIQYIREKYGLRV	13	1706.98	8.71212	0.005536	30	0.699215	0.027622	5.37858	0.212477
AcuB/AcuC	151	164	VAIQYIREKYGLRV	13	1706.98	8.69686	0.007009	100	0.783961	0.029217	6.03047	0.224746
AcuB/AcuC	151	164	VAIQYIREKYGLRV	13	1706.98	8.70502	0.005391	1000	1.30167	0.025639	10.0129	0.197223
AcuB/AcuC	151	164	VAIQYIREKYGLRV	13	1706.98	8.71319	0.000911	10000	3.18397	0.061884	24.4921	0.476031
AcuB/AcuC + Ap4A	151	164	VAIQYIREKYGLRV	13	1706.98	8.44771	0.119527	0	0	0	0	0
AcuB/AcuC + Ap4A	151	164	VAIQYIREKYGLRV	13	1706.98	8.71564	0.006451	10	0.629849	0.031761	4.84499	0.244315
AcuB/AcuC + Ap4A	151	164	VAIQYIREKYGLRV	13	1706.98	8.7099	0.006847	30	0.758897	0.032626	5.83767	0.250969
AcuB/AcuC + Ap4A	151	164	VAIQYIREKYGLRV	13	1706.98	8.69485	0.002304	100	0.842821	0.040885	6.48324	0.3145
AcuB/AcuC + Ap4A	151	164	VAIQYIREKYGLRV	13	1706.98	8.69322	0.002054	1000	1.3145	0.041846	10.1115	0.321892
AcuB/AcuC + Ap4A	151	164	VAIQYIREKYGLRV	13	1706.98	8.7023	0.012596	10000	3.18487	0.040953	24.499	0.315023
AcuC	151	165	VAIQYIREKYGLRVL	14	1820.07	8.95445	0.010864	0	0	0	0	0
AcuC	151	165	VAIQYIREKYGLRVL	14	1820.07	9.04791	0.005811	10	0.491235	0.014027	3.50882	0.100193
AcuC	151	165	VAIQYIREKYGLRVL	14	1820.07	9.0568	0.003725	30	0.629623	0.015279	4.49731	0.109136
AcuC	151	165	VAIQYIREKYGLRVL	14	1820.07	9.05969	0.009188	100	0.802469	0.01932	5.73192	0.138
AcuC	151	165	VAIQYIREKYGLRVL	14	1820.07	9.04414	0.011453	1000	1.20282	0.014636	8.59155	0.104543
AcuC	151	165	VAIQYIREKYGLRVL	14	1820.07	9.05764	0.006811	10000	2.97736	0.040786	21.2669	0.291329
AcuC + Ap4A	151	165	VAIQYIREKYGLRVL	14	1820.07	8.94961	0.004543	0	0	0	0	0
AcuC + Ap4A	151	165	VAIQYIREKYGLRVL	14	1820.07	9.04722	0.009351	10	0.470841	0.025015	3.36315	0.178679
AcuC + Ap4A	151	165	VAIQYIREKYGLRVL	14	1820.07	9.03742	0.00589	30	0.616791	0.025616	4.40565	0.182971
AcuC + Ap4A	151	165	VAIQYIREKYGLRVL	14	1820.07	9.04869	0.003869	100	0.799498	0.027384	5.7107	0.1956
AcuC + Ap4A	151	165	VAIQYIREKYGLRVL	14	1820.07	9.03779	0.001638	1000	1.28768	0.024793	9.19775	0.177093
AcuC + Ap4A	151	165	VAIQYIREKYGLRVL	14	1820.07	9.03202	0.00681	10000	2.93086	0.04627	20.9347	0.3305
AcuB/AcuC	151	165	VAIQYIREKYGLRVL	14	1820.07	8.9241	0.003417	0	0	0	0	0
AcuB/AcuC	151	165	VAIQYIREKYGLRVL	14	1820.07	9.00925	0.001413	10	0.616246	0.026177	4.40176	0.186979
AcuB/AcuC	151	165	VAIQYIREKYGLRVL	14	1820.07	9.03985	0.007203	30	0.727065	0.021786	5.19332	0.155614
AcuB/AcuC	151	165	VAIQYIREKYGLRVL	14	1820.07	9.02034	0.008255	100	0.789521	0.014594	5.63944	0.104243
AcuB/AcuC	151	165	VAIQYIREKYGLRVL	14	1820.07	9.02902	0.008739	1000	1.31645	0.018105	9.40321	0.129321
AcuB/AcuC	151	165	VAIQYIREKYGLRVL	14	1820.07	9.03917	0.000744	10000	3.2503	0.05823	23.2164	0.415929
AcuB/AcuC + Ap4A	151	165	VAIQYIREKYGLRVL	14	1820.07	8.73791	0.167262	0	0	0	0	0
AcuB/AcuC + Ap4A	151	165	VAIQYIREKYGLRVL	14	1820.07	9.0297	0.008783	10	0.517928	0.20815	3.69949	1.48679
AcuB/AcuC + Ap4A	151	165	VAIQYIREKYGLRVL	14	1820.07	9.02591	0.007745	30	0.674247	0.207367	4.81605	1.48119
AcuB/AcuC + Ap4A	151	165	VAIQYIREKYGLRVL	14	1820.07	9.02004	0.001792	100	0.725791	0.207832	5.18422	1.48451
AcuB/AcuC + Ap4A	151	165	VAIQYIREKYGLRVL	14	1820.07	9.01295	0.003333	1000	1.18416	0.219956	8.45826	1.57111
AcuB/AcuC + Ap4A	151	165	VAIQYIREKYGLRVL	14	1820.07	9.02723	0.017637	10000	3.11671	0.210721	22.2622	1.50515
AcuC	153	164	IQYIREKYGLRV	11	1536.88	8.166	0.010214	0	0	0	0	0
AcuC	153	164	IQYIREKYGLRV	11	1536.88	8.2726	0.00721	10	0.416416	0.030182	3.7856	0.274382
AcuC	153	164	IQYIREKYGLRV	11	1536.88	8.27444	0.004508	30	0.550409	0.037785	5.00372	0.3435
AcuC	153	164	IQYIREKYGLRV	11	1536.88	8.28136	0.010883	100	0.682515	0.033968	6.20468	0.3088
AcuC	153	164	IQYIREKYGLRV	11	1536.88	8.26566	0.012417	1000	1.07153	0.032428	9.74121	0.2948
AcuC	153	164	IQYIREKYGLRV	11	1536.88	8.28252	0.005752	10000	2.63255	0.06744	23.9323	0.613091
AcuC + Ap4A	153	164	IQYIREKYGLRV	11	1536.88	8.16381	0.005555	0	0	0	0	0
AcuC + Ap4A	153	164	IQYIREKYGLRV	11	1536.88	8.26498	0.005736	10	0.415167	0.029444	3.77425	0.267673
AcuC + Ap4A	153	164	IQYIREKYGLRV	11	1536.88	8.25869	0.003917	30	0.573955	0.02238	5.21777	0.203455
AcuC + Ap4A	153	164	IQYIREKYGLRV	11	1536.88	8.26854	0.007068	100	0.717598	0.024637	6.52362	0.223973
AcuC + Ap4A	153	164	IQYIREKYGLRV	11	1536.88	8.25717	0.002314	1000	1.13136	0.034528	10.2851	0.313891
AcuC + Ap4A	153	164	IQYIREKYGLRV	11	1536.88	8.25388	0.009892	10000	2.63246	0.051449	23.9314	0.467718
AcuB/AcuC	153	164	IQYIREKYGLRV	11	1536.88	8.14611	0.004918	0	0	0	0	0
AcuB/AcuC	153	164	IQYIREKYGLRV	11	1536.88	8.24254	0.006639	10	0.56541	0.01355	5.14009	0.123182
AcuB/AcuC	153	164	IQYIREKYGLRV	11	1536.88	8.26494	0.007826	30	0.65257	0.025957	5.93245	0.235973
AcuB/AcuC	153	164	IQYIREKYGLRV	11	1536.88	8.24739	0.00505	100	0.731793	0.015632	6.65266	0.142109
AcuB/AcuC	153	164	IQYIREKYGLRV	11	1536.88	8.25874	0.004419	1000	1.19306	0.023915	10.846	0.217409
AcuB/AcuC	153	164	IQYIREKYGLRV	11	1536.88	8.26651	0.003982	10000	2.89962	0.031674	26.3602	0.287945
AcuB/AcuC + Ap4A	153	164	IQYIREKYGLRV	11	1536.88	8.06987	0.064823	0	0	0	0	0
AcuB/AcuC + Ap4A	153	164	IQYIREKYGLRV	11	1536.88	8.27794	0.004908	10	0.56138	0.023857	5.10345	0.216882
AcuB/AcuC + Ap4A	153	164	IQYIREKYGLRV	11	1536.88	8.27115	0.005582	30	0.680281	0.019674	6.18437	0.178855
AcuB/AcuC + Ap4A	153	164	IQYIREKYGLRV	11	1536.88	8.24176	0.00458	100	0.741019	0.016694	6.73654	0.151764
AcuB/AcuC + Ap4A	153	164	IQYIREKYGLRV	11	1536.88	8.23674	0.004356	1000	1.20405	0.019476	10.9459	0.177055
AcuB/AcuC + Ap4A	153	164	IQYIREKYGLRV	11	1536.88	8.24999	0.015479	10000	2.91708	0.057968	26.5189	0.526982
AcuC	153	166	IQYIREKYGLRVLY	13	1813.02	8.74823	0.009457	0	0	0	0	0
AcuC	153	166	IQYIREKYGLRVLY	13	1813.02	8.8488	0.0063	10	0.339865	0.039072	2.61435	0.300554
AcuC	153	166	IQYIREKYGLRVLY	13	1813.02	8.85613	0.005133	30	0.453454	0.044567	3.48811	0.342823
AcuC	153	166	IQYIREKYGLRVLY	13	1813.02	8.86117	0.009343	100	0.628986	0.048909	4.83835	0.376223
AcuC	153	166	IQYIREKYGLRVLY	13	1813.02	8.84575	0.011197	1000	0.959941	0.053875	7.38416	0.414423
AcuC	153	166	IQYIREKYGLRVLY	13	1813.02	8.86193	0.006031	10000	2.55395	0.041997	19.6457	0.323054
AcuC + Ap4A	153	166	IQYIREKYGLRVLY	13	1813.02	8.74503	0.002846	0	0	0	0	0
AcuC + Ap4A	153	166	IQYIREKYGLRVLY	13	1813.02	8.84301	0.009661	10	0.375442	0.035026	2.88802	0.269431
AcuC + Ap4A	153	166	IQYIREKYGLRVLY	13	1813.02	8.83726	0.005034	30	0.477492	0.0176	3.67302	0.135385
AcuC + Ap4A	153	166	IQYIREKYGLRVLY	13	1813.02	8.85052	0.00457	100	0.679825	0.012575	5.22942	0.0967308
AcuC + Ap4A	153	166	IQYIREKYGLRVLY	13	1813.02	8.83984	0.000446	1000	1.01375	0.02244	7.7981	0.172615
AcuC + Ap4A	153	166	IQYIREKYGLRVLY	13	1813.02	8.83643	0.007622	10000	2.58906	0.026174	19.9159	0.201338
AcuB/AcuC	153	166	IQYIREKYGLRVLY	13	1813.02	8.71115	0.004331	0	0	0	0	0
AcuB/AcuC	153	166	IQYIREKYGLRVLY	13	1813.02	8.81074	0.002685	10	0.524987	0.018718	4.03836	0.143985
AcuB/AcuC	153	166	IQYIREKYGLRVLY	13	1813.02	8.8412	0.007462	30	0.642606	0.012196	4.94312	0.0938154
AcuB/AcuC	153	166	IQYIREKYGLRVLY	13	1813.02	8.82095	0.007578	100	0.687604	0.011216	5.28926	0.0862769
AcuB/AcuC	153	166	IQYIREKYGLRVLY	13	1813.02	8.83241	0.007097	1000	1.16929	0.018076	8.99456	0.139046
AcuB/AcuC	153	166	IQYIREKYGLRVLY	13	1813.02	8.84083	0.001532	10000	2.91538	0.027645	22.426	0.212654
AcuB/AcuC + Ap4A	153	166	IQYIREKYGLRVLY	13	1813.02	8.53382	0.134268	0	0	0	0	0
AcuB/AcuC + Ap4A	153	166	IQYIREKYGLRVLY	13	1813.02	8.83709	0.006573	10	0.515288	0.020355	3.96375	0.156577
AcuB/AcuC + Ap4A	153	166	IQYIREKYGLRVLY	13	1813.02	8.82868	0.008975	30	0.659274	0.031076	5.07134	0.239046
AcuB/AcuC + Ap4A	153	166	IQYIREKYGLRVLY	13	1813.02	8.8182	0.002103	100	0.685919	0.020542	5.2763	0.158015
AcuB/AcuC + Ap4A	153	166	IQYIREKYGLRVLY	13	1813.02	8.8115	0.004426	1000	1.09173	0.019464	8.39788	0.149723
AcuB/AcuC + Ap4A	153	166	IQYIREKYGLRVLY	13	1813.02	8.82715	0.017274	10000	2.81603	0.105102	21.6618	0.808477
AcuC	156	165	IREKYGLRVL	9	1245.76	8.15055	0.010006	0	0	0	0	0
AcuC	156	165	IREKYGLRVL	9	1245.76	8.28765	0.007797	10	0.368615	0.024783	4.09572	0.275367
AcuC	156	165	IREKYGLRVL	9	1245.76	8.28866	0.006513	30	0.470326	0.033385	5.22584	0.370944
AcuC	156	165	IREKYGLRVL	9	1245.76	8.30057	0.011632	100	0.644429	0.028958	7.16032	0.321756
AcuC	156	165	IREKYGLRVL	9	1245.76	8.27838	0.012553	1000	0.991115	0.031168	11.0124	0.346311
AcuC	156	165	IREKYGLRVL	9	1245.76	8.29911	0.00851	10000	2.42806	0.079775	26.9785	0.886389
AcuC + Ap4A	156	165	IREKYGLRVL	9	1245.76	8.14856	0.006691	0	0	0	0	0
AcuC + Ap4A	156	165	IREKYGLRVL	9	1245.76	8.2794	0.007552	10	0.362293	0.008635	4.02548	0.0959444
AcuC + Ap4A	156	165	IREKYGLRVL	9	1245.76	8.27405	0.004792	30	0.499184	0.020965	5.54649	0.232944
AcuC + Ap4A	156	165	IREKYGLRVL	9	1245.76	8.27912	0.006248	100	0.623936	0.020917	6.93262	0.232411
AcuC + Ap4A	156	165	IREKYGLRVL	9	1245.76	8.26779	0.001377	1000	1.0604	0.019004	11.7822	0.211156
AcuC + Ap4A	156	165	IREKYGLRVL	9	1245.76	8.26218	0.013009	10000	2.42787	0.089495	26.9763	0.994389
AcuB/AcuC	156	165	IREKYGLRVL	9	1245.76	8.13172	0.005215	0	0	0	0	0
AcuB/AcuC	156	165	IREKYGLRVL	9	1245.76	8.26008	0.006775	10	0.508559	0.010834	5.65066	0.120378
AcuB/AcuC	156	165	IREKYGLRVL	9	1245.76	8.28622	0.007866	30	0.634326	0.016762	7.04807	0.186244
AcuB/AcuC	156	165	IREKYGLRVL	9	1245.76	8.26534	0.004277	100	0.688301	0.010807	7.64779	0.120078
AcuB/AcuC	156	165	IREKYGLRVL	9	1245.76	8.2738	0.002453	1000	1.10799	0.019111	12.311	0.212344
AcuB/AcuC	156	165	IREKYGLRVL	9	1245.76	8.28725	0.003344	10000	2.79145	0.071267	31.0161	0.791856
AcuB/AcuC + Ap4A	156	165	IREKYGLRVL	9	1245.76	8.06497	0.062642	0	0	0	0	0
AcuB/AcuC + Ap4A	156	165	IREKYGLRVL	9	1245.76	8.29787	0.004388	10	0.579524	0.034729	6.43916	0.385878
AcuB/AcuC + Ap4A	156	165	IREKYGLRVL	9	1245.76	8.29273	0.006786	30	0.678261	0.03	7.53623	0.333333
AcuB/AcuC + Ap4A	156	165	IREKYGLRVL	9	1245.76	8.26323	0.006397	100	0.746833	0.029063	8.29814	0.322922
AcuB/AcuC + Ap4A	156	165	IREKYGLRVL	9	1245.76	8.25035	0.005247	1000	1.17481	0.042243	13.0535	0.469367
AcuB/AcuC + Ap4A	156	165	IREKYGLRVL	9	1245.76	8.27184	0.019724	10000	2.80708	0.045857	31.1898	0.509522
AcuC	156	166	IREKYGLRVLY	10	1408.82	8.49187	0.007522	0	0	0	0	0
AcuC	156	166	IREKYGLRVLY	10	1408.82	8.57576	0.060737	10	0.420641	0.026054	4.20641	0.26054
AcuC	156	166	IREKYGLRVLY	10	1408.82	8.58586	0.06839	30	0.509822	0.016953	5.09822	0.16953
AcuC	156	166	IREKYGLRVLY	10	1408.82	8.62754	0.013743	100	0.65478	0.027934	6.5478	0.27934
AcuC	156	166	IREKYGLRVLY	10	1408.82	8.53069	0.072595	1000	1.03817	0.043678	10.3817	0.43678
AcuC	156	166	IREKYGLRVLY	10	1408.82	8.59793	0.068317	10000	2.50348	0.070039	25.0348	0.70039
AcuC + Ap4A	156	166	IREKYGLRVLY	10	1408.82	8.49013	0.0044	0	0	0	0	0
AcuC + Ap4A	156	166	IREKYGLRVLY	10	1408.82	8.45153	0.009182	10	0.379299	0.027272	3.79299	0.27272
AcuC + Ap4A	156	166	IREKYGLRVLY	10	1408.82	8.52131	0.0754	30	0.554479	0.026791	5.54479	0.26791
AcuC + Ap4A	156	166	IREKYGLRVLY	10	1408.82	8.60796	0.003672	100	0.661444	0.027284	6.61444	0.27284
AcuC + Ap4A	156	166	IREKYGLRVLY	10	1408.82	8.52167	0.078026	1000	1.08458	0.032175	10.8458	0.32175
AcuC + Ap4A	156	166	IREKYGLRVLY	10	1408.82	8.52126	0.083502	10000	2.50153	0.074894	25.0153	0.74894
AcuB/AcuC	156	166	IREKYGLRVLY	10	1408.82	8.45145	0.004473	0	0	0	0	0
AcuB/AcuC	156	166	IREKYGLRVLY	10	1408.82	8.5646	0.004823	10	0.531184	0.017277	5.31184	0.17277
AcuB/AcuC	156	166	IREKYGLRVLY	10	1408.82	8.59505	0.007417	30	0.656708	0.048519	6.56708	0.48519
AcuB/AcuC	156	166	IREKYGLRVLY	10	1408.82	8.57382	0.007374	100	0.757318	0.040299	7.57318	0.40299
AcuB/AcuC	156	166	IREKYGLRVLY	10	1408.82	8.58555	0.004958	1000	1.11579	0.059357	11.1578	0.59357
AcuB/AcuC	156	166	IREKYGLRVLY	10	1408.82	8.52633	0.076128	10000	2.92064	0.031201	29.2064	0.31201
AcuB/AcuC + Ap4A	156	166	IREKYGLRVLY	10	1408.82	8.69833	0.193141	0	0	0	0	0
AcuB/AcuC + Ap4A	156	166	IREKYGLRVLY	10	1408.82	8.59516	0.002975	10	0.616512	0.077805	6.16512	0.77805
AcuB/AcuC + Ap4A	156	166	IREKYGLRVLY	10	1408.82	8.50558	0.065913	30	0.775759	0.100517	7.75759	1.00517
AcuB/AcuC + Ap4A	156	166	IREKYGLRVLY	10	1408.82	8.57102	0.001851	100	0.818481	0.076654	8.18481	0.76654
AcuB/AcuC + Ap4A	156	166	IREKYGLRVLY	10	1408.82	8.56181	0.004531	1000	1.23823	0.06916	12.3823	0.6916
AcuB/AcuC + Ap4A	156	166	IREKYGLRVLY	10	1408.82	8.58511	0.021986	10000	2.97204	0.086635	29.7204	0.86635
AcuC	165	181	LYVDTDAHHGDGVQWAF	16	1929.86	9.89998	0.011648	0	0	0	0	0
AcuC	165	181	LYVDTDAHHGDGVQWAF	16	1929.86	9.97917	0.00684	10	3.54045	0.014778	22.1278	0.0923625
AcuC	165	181	LYVDTDAHHGDGVQWAF	16	1929.86	9.99405	0.004694	30	3.5939	0.087068	22.4619	0.544175
AcuC	165	181	LYVDTDAHHGDGVQWAF	16	1929.86	9.98898	0.013601	100	3.86102	0.062784	24.1314	0.3924
AcuC	165	181	LYVDTDAHHGDGVQWAF	16	1929.86	9.97487	0.012091	1000	4.19946	0.062895	26.2466	0.393094
AcuC	165	181	LYVDTDAHHGDGVQWAF	16	1929.86	9.9884	0.011864	10000	4.52601	0.070481	28.2876	0.440506
AcuC + Ap4A	165	181	LYVDTDAHHGDGVQWAF	16	1929.86	9.89197	0.004459	0	0	0	0	0
AcuC + Ap4A	165	181	LYVDTDAHHGDGVQWAF	16	1929.86	9.97423	0.007295	10	3.4355	0.066375	21.4719	0.414844
AcuC + Ap4A	165	181	LYVDTDAHHGDGVQWAF	16	1929.86	9.97262	0.001882	30	3.78442	0.029638	23.6526	0.185237
AcuC + Ap4A	165	181	LYVDTDAHHGDGVQWAF	16	1929.86	9.98062	0.005072	100	3.95826	0.055194	24.7391	0.344963
AcuC + Ap4A	165	181	LYVDTDAHHGDGVQWAF	16	1929.86	9.96938	0.004276	1000	4.38954	0.056348	27.4346	0.352175
AcuC + Ap4A	165	181	LYVDTDAHHGDGVQWAF	16	1929.86	9.96077	0.00681	10000	4.60568	0.095723	28.7855	0.598269
AcuB/AcuC	165	181	LYVDTDAHHGDGVQWAF	16	1929.86	9.88706	0.00418	0	0	0	0	0
AcuB/AcuC	165	181	LYVDTDAHHGDGVQWAF	16	1929.86	9.95018	0.003938	10	0.347827	0.028007	2.17392	0.175044
AcuB/AcuC	165	181	LYVDTDAHHGDGVQWAF	16	1929.86	9.98198	0.008256	30	0.520664	0.040718	3.25415	0.254487
AcuB/AcuC	165	181	LYVDTDAHHGDGVQWAF	16	1929.86	9.95743	0.012508	100	0.961719	0.025439	6.01074	0.158994
AcuB/AcuC	165	181	LYVDTDAHHGDGVQWAF	16	1929.86	9.96433	0.018863	1000	2.25706	0.027164	14.1066	0.169775
AcuB/AcuC	165	181	LYVDTDAHHGDGVQWAF	16	1929.86	9.97662	0.002341	10000	3.24213	0.061423	20.2633	0.383894
AcuB/AcuC + Ap4A	165	181	LYVDTDAHHGDGVQWAF	16	1929.86	9.87191	0	0	0	0	0	0
AcuB/AcuC + Ap4A	165	181	LYVDTDAHHGDGVQWAF	16	1929.86	9.96351	0.011142	10	0.169552	0.028318	1.0597	0.176987
AcuB/AcuC + Ap4A	165	181	LYVDTDAHHGDGVQWAF	16	1929.86	9.97039	0.003431	30	0.25603	0.034919	1.60019	0.218244
AcuB/AcuC + Ap4A	165	181	LYVDTDAHHGDGVQWAF	16	1929.86	9.95328	0.002778	100	0.489676	0.00466	3.06047	0.029125
AcuB/AcuC + Ap4A	165	181	LYVDTDAHHGDGVQWAF	16	1929.86	9.94443	0.004864	1000	1.87815	0.017081	11.7384	0.106756
AcuB/AcuC + Ap4A	165	181	LYVDTDAHHGDGVQWAF	16	1929.86	9.96068	0.015178	10000	2.96613	0.052906	18.5383	0.330663
AcuC	166	181	YVDTDAHHGDGVQWAF	15	1816.78	9.72737	0.009713	0	0	0	0	0
AcuC	166	181	YVDTDAHHGDGVQWAF	15	1816.78	9.80657	0.006305	10	3.5078	0.041236	23.3853	0.274907
AcuC	166	181	YVDTDAHHGDGVQWAF	15	1816.78	9.81836	0.002868	30	3.56802	0.090039	23.7868	0.60026
AcuC	166	181	YVDTDAHHGDGVQWAF	15	1816.78	9.81558	0.011495	100	3.85356	0.072179	25.6904	0.481193
AcuC	166	181	YVDTDAHHGDGVQWAF	15	1816.78	9.80345	0.011215	1000	4.15584	0.065213	27.7056	0.434753
AcuC	166	181	YVDTDAHHGDGVQWAF	15	1816.78	9.8145	0.006911	10000	4.50295	0.1237	30.0197	0.824667
AcuC + Ap4A	166	181	YVDTDAHHGDGVQWAF	15	1816.78	9.72185	0.003772	0	0	0	0	0
AcuC + Ap4A	166	181	YVDTDAHHGDGVQWAF	15	1816.78	9.80553	0.007616	10	3.39651	0.05313	22.6434	0.3542
AcuC + Ap4A	166	181	YVDTDAHHGDGVQWAF	15	1816.78	9.79893	0.003354	30	3.76572	0.054504	25.1048	0.36336
AcuC + Ap4A	166	181	YVDTDAHHGDGVQWAF	15	1816.78	9.80777	0.004272	100	3.93968	0.057025	26.2645	0.380167
AcuC + Ap4A	166	181	YVDTDAHHGDGVQWAF	15	1816.78	9.7995	0.001459	1000	4.34952	0.035884	28.9968	0.239227
AcuC + Ap4A	166	181	YVDTDAHHGDGVQWAF	15	1816.78	9.79195	0.004702	10000	4.55626	0.099863	30.3751	0.665753
AcuB/AcuC	166	181	YVDTDAHHGDGVQWAF	15	1816.78	9.72296	0.004116	0	0	0	0	0
AcuB/AcuC	166	181	YVDTDAHHGDGVQWAF	15	1816.78	9.79847	0.002078	10	0.317386	0.031757	2.11591	0.211713
AcuB/AcuC	166	181	YVDTDAHHGDGVQWAF	15	1816.78	9.82348	0.009062	30	0.497109	0.057316	3.31406	0.382107
AcuB/AcuC	166	181	YVDTDAHHGDGVQWAF	15	1816.78	9.80174	0.008784	100	0.964854	0.019768	6.43236	0.131787
AcuB/AcuC	166	181	YVDTDAHHGDGVQWAF	15	1816.78	9.8092	0.013175	1000	2.26008	0.031937	15.0672	0.212913
AcuB/AcuC	166	181	YVDTDAHHGDGVQWAF	15	1816.78	9.81685	0.002011	10000	3.24488	0.058761	21.6325	0.39174
AcuB/AcuC + Ap4A	166	181	YVDTDAHHGDGVQWAF	15	1816.78	9.71206	0	0	0	0	0	0
AcuB/AcuC + Ap4A	166	181	YVDTDAHHGDGVQWAF	15	1816.78	9.80905	0.006578	10	0.173378	0.014567	1.15585	0.0971133
AcuB/AcuC + Ap4A	166	181	YVDTDAHHGDGVQWAF	15	1816.78	9.80801	0.004197	30	0.248963	0.051332	1.65975	0.342213
AcuB/AcuC + Ap4A	166	181	YVDTDAHHGDGVQWAF	15	1816.78	9.79979	0.000164	100	0.495822	0.024763	3.30548	0.165087
AcuB/AcuC + Ap4A	166	181	YVDTDAHHGDGVQWAF	15	1816.78	9.78981	0.005879	1000	1.92017	0.038941	12.8012	0.259607
AcuB/AcuC + Ap4A	166	181	YVDTDAHHGDGVQWAF	15	1816.78	9.80125	0.013785	10000	3.02084	0.054995	20.139	0.366633
AcuC	167	181	VDTDAHHGDGVQWAF	14	1653.72	9.66411	0.009249	0	0	0	0	0
AcuC	167	181	VDTDAHHGDGVQWAF	14	1653.72	9.74375	0.005549	10	3.75976	0.019191	26.8554	0.137079
AcuC	167	181	VDTDAHHGDGVQWAF	14	1653.72	9.7545	0.005184	30	3.79194	0.12541	27.0853	0.895786
AcuC	167	181	VDTDAHHGDGVQWAF	14	1653.72	9.7546	0.011713	100	3.96462	0.087818	28.3187	0.627271
AcuC	167	181	VDTDAHHGDGVQWAF	14	1653.72	9.74022	0.012362	1000	4.23509	0.082131	30.2507	0.58665
AcuC	167	181	VDTDAHHGDGVQWAF	14	1653.72	9.75036	0.006512	10000	4.47734	0.036487	31.981	0.260621
AcuC + Ap4A	167	181	VDTDAHHGDGVQWAF	14	1653.72	9.65711	0.003631	0	0	0	0	0
AcuC + Ap4A	167	181	VDTDAHHGDGVQWAF	14	1653.72	9.74277	0.006429	10	3.53395	0.020071	25.2425	0.143364
AcuC + Ap4A	167	181	VDTDAHHGDGVQWAF	14	1653.72	9.7391	0.002773	30	3.94073	0.066788	28.1481	0.477057
AcuC + Ap4A	167	181	VDTDAHHGDGVQWAF	14	1653.72	9.74845	0.003888	100	4.02959	0.050232	28.7828	0.3588
AcuC + Ap4A	167	181	VDTDAHHGDGVQWAF	14	1653.72	9.736	0.002831	1000	4.3498	0.039663	31.07	0.283307
AcuC + Ap4A	167	181	VDTDAHHGDGVQWAF	14	1653.72	9.73303	0.004433	10000	4.39969	0.059934	31.4264	0.4281
AcuB/AcuC	167	181	VDTDAHHGDGVQWAF	14	1653.72	9.63821	0.00327	0	0	0	0	0
AcuB/AcuC	167	181	VDTDAHHGDGVQWAF	14	1653.72	9.71932	0.003054	10	0.171238	0.008131	1.22313	0.0580786
AcuB/AcuC	167	181	VDTDAHHGDGVQWAF	14	1653.72	9.74604	0.008245	30	0.234504	0.010809	1.67503	0.0772071
AcuB/AcuC	167	181	VDTDAHHGDGVQWAF	14	1653.72	9.728	0.008425	100	0.805555	0.017262	5.75396	0.1233
AcuB/AcuC	167	181	VDTDAHHGDGVQWAF	14	1653.72	9.73357	0.013482	1000	2.20378	0.031375	15.7413	0.224107
AcuB/AcuC	167	181	VDTDAHHGDGVQWAF	14	1653.72	9.74262	0.002717	10000	3.10088	0.047806	22.1492	0.341471
AcuB/AcuC + Ap4A	167	181	VDTDAHHGDGVQWAF	14	1653.72	9.29775	0.280904	0	0	0	0	0
AcuB/AcuC + Ap4A	167	181	VDTDAHHGDGVQWAF	14	1653.72	9.72927	0.005997	10	0.130635	0.013698	0.933107	0.0978429
AcuB/AcuC + Ap4A	167	181	VDTDAHHGDGVQWAF	14	1653.72	9.72973	0.000845	30	0.181196	0.011867	1.29426	0.0847643
AcuB/AcuC + Ap4A	167	181	VDTDAHHGDGVQWAF	14	1653.72	9.72517	0.00168	100	0.287211	0.007684	2.05151	0.0548857
AcuB/AcuC + Ap4A	167	181	VDTDAHHGDGVQWAF	14	1653.72	9.71484	0.006325	1000	1.8478	0.053477	13.1986	0.381979
AcuB/AcuC + Ap4A	167	181	VDTDAHHGDGVQWAF	14	1653.72	9.727	0.014805	10000	2.89895	0.052445	20.7068	0.374607
AcuC	181	189	FYDDPNVCT	7	1072.42	8.66612	0.011537	0	0	0	0	0
AcuC	181	189	FYDDPNVCT	7	1072.42	8.71972	0.005547	10	0.483233	0.017567	6.90333	0.250957
AcuC	181	189	FYDDPNVCT	7	1072.42	8.72382	0.001851	30	0.604637	0.028743	8.63767	0.410614
AcuC	181	189	FYDDPNVCT	7	1072.42	8.7225	0.005494	100	0.981905	0.028148	14.0272	0.402114
AcuC	181	189	FYDDPNVCT	7	1072.42	8.71313	0.008381	1000	1.8789	0.047654	26.8414	0.680771
AcuC	181	189	FYDDPNVCT	7	1072.42	8.72975	0.005498	10000	2.71512	0.044017	38.7874	0.628814
AcuC + Ap4A	181	189	FYDDPNVCT	7	1072.42	8.66941	0.005191	0	0	0	0	0
AcuC + Ap4A	181	189	FYDDPNVCT	7	1072.42	8.71656	0.005188	10	0.528929	0.031049	7.55613	0.443557
AcuC + Ap4A	181	189	FYDDPNVCT	7	1072.42	8.71074	0.00288	30	0.671597	0.033116	9.59424	0.473086
AcuC + Ap4A	181	189	FYDDPNVCT	7	1072.42	8.72309	0.005324	100	0.964676	0.032569	13.7811	0.465271
AcuC + Ap4A	181	189	FYDDPNVCT	7	1072.42	8.71283	0.003304	1000	1.95621	0.050447	27.9458	0.720671
AcuC + Ap4A	181	189	FYDDPNVCT	7	1072.42	8.71196	0.001268	10000	2.74679	0.055331	39.2398	0.790443
AcuB/AcuC	181	189	FYDDPNVCT	7	1072.42	8.63925	0.00463	0	0	0	0	0
AcuB/AcuC	181	189	FYDDPNVCT	7	1072.42	8.68906	0.004512	10	0.471351	0.019607	6.73359	0.2801
AcuB/AcuC	181	189	FYDDPNVCT	7	1072.42	8.70385	0.002892	30	0.539469	0.002768	7.7067	0.0395429
AcuB/AcuC	181	189	FYDDPNVCT	7	1072.42	8.69425	0.007471	100	0.715226	0.012434	10.2175	0.177629
AcuB/AcuC	181	189	FYDDPNVCT	7	1072.42	8.69991	0.005209	1000	1.18897	0.035106	16.9852	0.501514
AcuB/AcuC	181	189	FYDDPNVCT	7	1072.42	8.71166	0.000114	10000	1.58441	0.051261	22.6344	0.7323
AcuB/AcuC + Ap4A	181	189	FYDDPNVCT	7	1072.42	8.47726	0.126785	0	0	0	0	0
AcuB/AcuC + Ap4A	181	189	FYDDPNVCT	7	1072.42	8.71572	0.006089	10	0.448304	0.017576	6.40434	0.251086
AcuB/AcuC + Ap4A	181	189	FYDDPNVCT	7	1072.42	8.71362	0.006194	30	0.524831	0.025036	7.49759	0.357657
AcuB/AcuC + Ap4A	181	189	FYDDPNVCT	7	1072.42	8.68897	0.001595	100	0.687424	0.016221	9.82034	0.231729
AcuB/AcuC + Ap4A	181	189	FYDDPNVCT	7	1072.42	8.69064	0.002412	1000	1.1287	0.030694	16.1243	0.438486
AcuB/AcuC + Ap4A	181	189	FYDDPNVCT	7	1072.42	8.69609	0.007089	10000	1.36715	0.052731	19.5308	0.7533
AcuC	182	189	YDDPNVCT	6	925.348	7.68825	0.006257	0	0	0	0	0
AcuC	182	189	YDDPNVCT	6	925.348	7.73165	0.005738	10	0.090403	0.025443	1.50672	0.42405
AcuC	182	189	YDDPNVCT	6	925.348	7.73085	0.002833	30	0.166875	0.017278	2.78125	0.287967
AcuC	182	189	YDDPNVCT	6	925.348	7.73143	0.005595	100	0.425784	0.024783	7.0964	0.41305
AcuC	182	189	YDDPNVCT	6	925.348	7.72061	0.009135	1000	1.28276	0.030077	21.3793	0.501283
AcuC	182	189	YDDPNVCT	6	925.348	7.7397	0.008412	10000	2.14568	0.042052	35.7614	0.700867
AcuC + Ap4A	182	189	YDDPNVCT	6	925.348	7.68486	0.005691	0	0	0	0	0
AcuC + Ap4A	182	189	YDDPNVCT	6	925.348	7.74529	0.003272	10	0.122959	0.022377	2.04932	0.37295
AcuC + Ap4A	182	189	YDDPNVCT	6	925.348	7.73902	0.004409	30	0.202956	0.029294	3.3826	0.488233
AcuC + Ap4A	182	189	YDDPNVCT	6	925.348	7.73367	0.009905	100	0.493988	0.017034	8.23313	0.2839
AcuC + Ap4A	182	189	YDDPNVCT	6	925.348	7.72473	0.005374	1000	1.41452	0.029094	23.5753	0.4849
AcuC + Ap4A	182	189	YDDPNVCT	6	925.348	7.71339	0.003442	10000	2.24269	0.047022	37.3781	0.7837
AcuB/AcuC	182	189	YDDPNVCT	6	925.348	7.67879	0.003705	0	0	0	0	0
AcuB/AcuC	182	189	YDDPNVCT	6	925.348	7.72277	0.008192	10	-0.048838	0.019754	-0.813967	0.329233
AcuB/AcuC	182	189	YDDPNVCT	6	925.348	7.72681	0.005345	30	-0.033502	0.020906	-0.558367	0.348433
AcuB/AcuC	182	189	YDDPNVCT	6	925.348	7.72464	0.003401	100	0.152253	0.018581	2.53755	0.309683
AcuB/AcuC	182	189	YDDPNVCT	6	925.348	7.72087	0.004355	1000	0.558779	0.014378	9.31298	0.239633
AcuB/AcuC	182	189	YDDPNVCT	6	925.348	7.73077	0.003159	10000	0.931644	0.020842	15.5274	0.347367
AcuB/AcuC + Ap4A	182	189	YDDPNVCT	6	925.348	7.6775	0.017682	0	0	0	0	0
AcuB/AcuC + Ap4A	182	189	YDDPNVCT	6	925.348	7.75279	0.007372	10	-0.092439	0.022395	-1.54065	0.37325
AcuB/AcuC + Ap4A	182	189	YDDPNVCT	6	925.348	7.74882	0.002191	30	-0.07223	0.015227	-1.20383	0.253783
AcuB/AcuC + Ap4A	182	189	YDDPNVCT	6	925.348	7.73276	0.006933	100	0.113748	0.016153	1.8958	0.269217
AcuB/AcuC + Ap4A	182	189	YDDPNVCT	6	925.348	7.71444	0.005144	1000	0.520359	0.020508	8.67265	0.3418
AcuB/AcuC + Ap4A	182	189	YDDPNVCT	6	925.348	7.71043	0.00479	10000	0.746282	0.037378	12.438	0.622967
AcuC	182	190	YDDPNVCTF	7	1072.42	9.70237	0.010199	0	0	0	0	0
AcuC	182	190	YDDPNVCTF	7	1072.42	9.75177	0.006031	10	0.147417	0.021803	2.10596	0.311471
AcuC	182	190	YDDPNVCTF	7	1072.42	9.76195	0.001153	30	0.272527	0.02199	3.89324	0.314143
AcuC	182	190	YDDPNVCTF	7	1072.42	9.75539	0.01	100	0.553461	0.03362	7.90659	0.480286
AcuC	182	190	YDDPNVCTF	7	1072.42	9.74384	0.009278	1000	1.50971	0.031041	21.5672	0.443443
AcuC	182	190	YDDPNVCTF	7	1072.42	9.75781	0.005719	10000	2.79942	0.038343	39.9917	0.547757
AcuC + Ap4A	182	190	YDDPNVCTF	7	1072.42	9.69954	0.002242	0	0	0	0	0
AcuC + Ap4A	182	190	YDDPNVCTF	7	1072.42	9.74942	0.004947	10	0.195922	0.009461	2.79889	0.135157
AcuC + Ap4A	182	190	YDDPNVCTF	7	1072.42	9.74276	0.003109	30	0.249634	0.008953	3.5662	0.1279
AcuC + Ap4A	182	190	YDDPNVCTF	7	1072.42	9.7541	0.005585	100	0.552464	0.016416	7.89234	0.234514
AcuC + Ap4A	182	190	YDDPNVCTF	7	1072.42	9.74254	0.004147	1000	1.53525	0.02607	21.9322	0.372429
AcuC + Ap4A	182	190	YDDPNVCTF	7	1072.42	9.7379	0.001422	10000	2.83994	0.051406	40.5706	0.734371
AcuB/AcuC	182	190	YDDPNVCTF	7	1072.42	9.68552	0.003648	0	0	0	0	0
AcuB/AcuC	182	190	YDDPNVCTF	7	1072.42	9.7316	0.002306	10	0.096859	0.011383	1.3837	0.162614
AcuB/AcuC	182	190	YDDPNVCTF	7	1072.42	9.7475	0.005757	30	0.149017	0.015447	2.12881	0.220671
AcuB/AcuC	182	190	YDDPNVCTF	7	1072.42	9.7315	0.009022	100	0.336177	0.013906	4.80253	0.198657
AcuB/AcuC	182	190	YDDPNVCTF	7	1072.42	9.73596	0.011936	1000	0.74905	0.032997	10.7007	0.471386
AcuB/AcuC	182	190	YDDPNVCTF	7	1072.42	9.74741	0.001273	10000	1.16851	0.015563	16.693	0.222329
AcuB/AcuC + Ap4A	182	190	YDDPNVCTF	7	1072.42	9.67267	0	0	0	0	0	0
AcuB/AcuC + Ap4A	182	190	YDDPNVCTF	7	1072.42	9.73805	0.006922	10	0.069694	0.002091	0.995629	0.0298714
AcuB/AcuC + Ap4A	182	190	YDDPNVCTF	7	1072.42	9.73944	0.002273	30	0.09508	0.014537	1.35829	0.207671
AcuB/AcuC + Ap4A	182	190	YDDPNVCTF	7	1072.42	9.72841	0.001326	100	0.268123	0.017839	3.83033	0.254843
AcuB/AcuC + Ap4A	182	190	YDDPNVCTF	7	1072.42	9.72363	0.003673	1000	0.683246	0.015353	9.76066	0.219329
AcuB/AcuC + Ap4A	182	190	YDDPNVCTF	7	1072.42	9.72796	0.009331	10000	0.906513	0.033649	12.9502	0.4807
AcuC	190	208	FSIHETGRYLFPGTGNVNE	17	2137.02	9.19216	0.010546	0	0	0	0	0
AcuC	190	208	FSIHETGRYLFPGTGNVNE	17	2137.02	9.26148	0.005404	10	7.82362	0.085737	46.0213	0.504335
AcuC	190	208	FSIHETGRYLFPGTGNVNE	17	2137.02	9.26982	0.003196	30	7.55721	0.071229	44.4542	0.418994
AcuC	190	208	FSIHETGRYLFPGTGNVNE	17	2137.02	9.26921	0.007367	100	7.85848	0.056451	46.2264	0.332065
AcuC	190	208	FSIHETGRYLFPGTGNVNE	17	2137.02	9.25717	0.008732	1000	8.14679	0.042294	47.9223	0.248788
AcuC	190	208	FSIHETGRYLFPGTGNVNE	17	2137.02	9.26895	0.006684	10000	8.16279	0.041246	48.0164	0.242624
AcuC + Ap4A	190	208	FSIHETGRYLFPGTGNVNE	17	2137.02	9.18806	0.004057	0	0	0	0	0
AcuC + Ap4A	190	208	FSIHETGRYLFPGTGNVNE	17	2137.02	9.25869	0.005786	10	7.71144	0.233781	45.3614	1.37518
AcuC + Ap4A	190	208	FSIHETGRYLFPGTGNVNE	17	2137.02	9.25568	0.002778	30	7.83083	0.124503	46.0637	0.732371
AcuC + Ap4A	190	208	FSIHETGRYLFPGTGNVNE	17	2137.02	9.26418	0.003355	100	7.72588	0.084184	45.4463	0.4952
AcuC + Ap4A	190	208	FSIHETGRYLFPGTGNVNE	17	2137.02	9.24967	0.001785	1000	8.44642	0.36759	49.6849	2.16229
AcuC + Ap4A	190	208	FSIHETGRYLFPGTGNVNE	17	2137.02	9.2491	0.002935	10000	8.15757	0.033977	47.9857	0.199865
AcuB/AcuC	190	208	FSIHETGRYLFPGTGNVNE	17	2137.02	9.15669	0.003826	0	0	0	0	0
AcuB/AcuC	190	208	FSIHETGRYLFPGTGNVNE	17	2137.02	9.22654	0.0016	10	1.05357	0.075095	6.19745	0.441735
AcuB/AcuC	190	208	FSIHETGRYLFPGTGNVNE	17	2137.02	9.2501	0.00595	30	1.42997	0.038228	8.4116	0.224871
AcuB/AcuC	190	208	FSIHETGRYLFPGTGNVNE	17	2137.02	9.23242	0.008232	100	2.29092	0.09858	13.476	0.579882
AcuB/AcuC	190	208	FSIHETGRYLFPGTGNVNE	17	2137.02	9.23818	0.01056	1000	5.75215	0.22798	33.8362	1.34106
AcuB/AcuC	190	208	FSIHETGRYLFPGTGNVNE	17	2137.02	9.2457	0.00145	10000	7.80131	0.220265	45.89	1.29568
AcuB/AcuC + Ap4A	190	208	FSIHETGRYLFPGTGNVNE	17	2137.02	8.89247	0.202097	0	0	0	0	0
AcuB/AcuC + Ap4A	190	208	FSIHETGRYLFPGTGNVNE	17	2137.02	9.23754	0.005862	10	0.990107	0.047587	5.82416	0.279924
AcuB/AcuC + Ap4A	190	208	FSIHETGRYLFPGTGNVNE	17	2137.02	9.23851	0.002766	30	1.39777	0.045673	8.22219	0.268665
AcuB/AcuC + Ap4A	190	208	FSIHETGRYLFPGTGNVNE	17	2137.02	9.22989	0.001024	100	2.36684	0.093182	13.9226	0.548129
AcuB/AcuC + Ap4A	190	208	FSIHETGRYLFPGTGNVNE	17	2137.02	9.22226	0.003434	1000	5.34056	0.206423	31.4151	1.21425
AcuB/AcuC + Ap4A	190	208	FSIHETGRYLFPGTGNVNE	17	2137.02	9.23667	0.014002	10000	7.50674	0.130958	44.1573	0.770341
AcuC	190	218	FSIHETGRYLFPGTGNVNERGHGAGYGYS	27	3142.46	8.68159	0.010106	0	0	0	0	0
AcuC	190	218	FSIHETGRYLFPGTGNVNERGHGAGYGYS	27	3142.46	8.7684	0.00656	10	11.8416	0.057513	43.8576	0.213011
AcuC	190	218	FSIHETGRYLFPGTGNVNERGHGAGYGYS	27	3142.46	8.77544	0.003799	30	11.3271	0.094456	41.9524	0.349837
AcuC	190	218	FSIHETGRYLFPGTGNVNERGHGAGYGYS	27	3142.46	8.77857	0.009029	100	11.6718	0.079191	43.229	0.2933
AcuC	190	218	FSIHETGRYLFPGTGNVNERGHGAGYGYS	27	3142.46	8.76362	0.012233	1000	11.8869	0.017541	44.0255	0.0649667
AcuC	190	218	FSIHETGRYLFPGTGNVNERGHGAGYGYS	27	3142.46	8.77982	0.006569	10000	11.8929	0.043013	44.048	0.159307
AcuC + Ap4A	190	218	FSIHETGRYLFPGTGNVNERGHGAGYGYS	27	3142.46	8.68248	0.005406	0	0	0	0	0
AcuC + Ap4A	190	218	FSIHETGRYLFPGTGNVNERGHGAGYGYS	27	3142.46	8.76217	0.009934	10	11.5038	0.27093	42.6067	1.00344
AcuC + Ap4A	190	218	FSIHETGRYLFPGTGNVNERGHGAGYGYS	27	3142.46	8.75606	0.004234	30	11.8826	0.046438	44.0095	0.171993
AcuC + Ap4A	190	218	FSIHETGRYLFPGTGNVNERGHGAGYGYS	27	3142.46	8.77021	0.004493	100	11.687	0.023622	43.2852	0.0874889
AcuC + Ap4A	190	218	FSIHETGRYLFPGTGNVNERGHGAGYGYS	27	3142.46	8.76065	0.003484	1000	12.3891	0.503234	45.8855	1.86383
AcuC + Ap4A	190	218	FSIHETGRYLFPGTGNVNERGHGAGYGYS	27	3142.46	8.75709	0.005331	10000	11.8632	0.059369	43.9376	0.219885
AcuB/AcuC	190	218	FSIHETGRYLFPGTGNVNERGHGAGYGYS	27	3142.46	8.66539	0.003604	0	0	0	0	0
AcuB/AcuC	190	218	FSIHETGRYLFPGTGNVNERGHGAGYGYS	27	3142.46	8.74413	0.002015	10	1.85341	0.06248	6.86449	0.231407
AcuB/AcuC	190	218	FSIHETGRYLFPGTGNVNERGHGAGYGYS	27	3142.46	8.76982	0.006818	30	2.4593	0.044899	9.10851	0.166293
AcuB/AcuC	190	218	FSIHETGRYLFPGTGNVNERGHGAGYGYS	27	3142.46	8.75196	0.007992	100	3.68142	0.108268	13.6349	0.400993
AcuB/AcuC	190	218	FSIHETGRYLFPGTGNVNERGHGAGYGYS	27	3142.46	8.76065	0.006942	1000	8.77038	0.16494	32.4829	0.610889
AcuB/AcuC	190	218	FSIHETGRYLFPGTGNVNERGHGAGYGYS	27	3142.46	8.76654	0.001416	10000	10.6837	0.216602	39.5692	0.80223
AcuB/AcuC + Ap4A	190	218	FSIHETGRYLFPGTGNVNERGHGAGYGYS	27	3142.46	8.49778	0.130194	0	0	0	0	0
AcuB/AcuC + Ap4A	190	218	FSIHETGRYLFPGTGNVNERGHGAGYGYS	27	3142.46	8.76753	0.007224	10	1.71917	0.072066	6.36729	0.266911
AcuB/AcuC + Ap4A	190	218	FSIHETGRYLFPGTGNVNERGHGAGYGYS	27	3142.46	8.7617	0.007101	30	2.24561	0.053243	8.31706	0.197196
AcuB/AcuC + Ap4A	190	218	FSIHETGRYLFPGTGNVNERGHGAGYGYS	27	3142.46	8.75065	0.002608	100	3.33347	0.049334	12.3462	0.182719
AcuB/AcuC + Ap4A	190	218	FSIHETGRYLFPGTGNVNERGHGAGYGYS	27	3142.46	8.74452	0.00334	1000	8.07482	0.176516	29.9067	0.653763
AcuB/AcuC + Ap4A	190	218	FSIHETGRYLFPGTGNVNERGHGAGYGYS	27	3142.46	8.75259	0.011152	10000	10.2484	0.194385	37.9571	0.719944
AcuC	191	218	SIHETGRYLFPGTGNVNERGHGAGYGYS	26	2995.4	8.13675	0.012576	0	0	0	0	0
AcuC	191	218	SIHETGRYLFPGTGNVNERGHGAGYGYS	26	2995.4	8.24601	0.006651	10	11.9372	0.046939	45.9124	0.180535
AcuC	191	218	SIHETGRYLFPGTGNVNERGHGAGYGYS	26	2995.4	8.25121	0.004865	30	11.3547	0.089723	43.6718	0.345088
AcuC	191	218	SIHETGRYLFPGTGNVNERGHGAGYGYS	26	2995.4	8.26011	0.010175	100	11.6588	0.016746	44.8416	0.0644077
AcuC	191	218	SIHETGRYLFPGTGNVNERGHGAGYGYS	26	2995.4	8.24658	0.013187	1000	11.6554	0.017927	44.8284	0.06895
AcuC	191	218	SIHETGRYLFPGTGNVNERGHGAGYGYS	26	2995.4	8.26259	0.00732	10000	11.5623	0.062098	44.4703	0.238838
AcuC + Ap4A	191	218	SIHETGRYLFPGTGNVNERGHGAGYGYS	26	2995.4	8.13699	0.007492	0	0	0	0	0
AcuC + Ap4A	191	218	SIHETGRYLFPGTGNVNERGHGAGYGYS	26	2995.4	8.23703	0.007137	10	11.565	0.268423	44.4806	1.0324
AcuC + Ap4A	191	218	SIHETGRYLFPGTGNVNERGHGAGYGYS	26	2995.4	8.23362	0.004899	30	11.9035	0.040061	45.7826	0.154081
AcuC + Ap4A	191	218	SIHETGRYLFPGTGNVNERGHGAGYGYS	26	2995.4	8.24498	0.003365	100	11.6694	0.01803	44.8824	0.0693462
AcuC + Ap4A	191	218	SIHETGRYLFPGTGNVNERGHGAGYGYS	26	2995.4	8.23406	0.004095	1000	12.2342	0.569752	47.0547	2.19135
AcuC + Ap4A	191	218	SIHETGRYLFPGTGNVNERGHGAGYGYS	26	2995.4	8.2321	0.007865	10000	11.5274	0.071989	44.336	0.276881
AcuB/AcuC	191	218	SIHETGRYLFPGTGNVNERGHGAGYGYS	26	2995.4	8.11959	0.00572	0	0	0	0	0
AcuB/AcuC	191	218	SIHETGRYLFPGTGNVNERGHGAGYGYS	26	2995.4	8.21892	0.006267	10	1.83804	0.032103	7.06937	0.123473
AcuB/AcuC	191	218	SIHETGRYLFPGTGNVNERGHGAGYGYS	26	2995.4	8.24316	0.008866	30	2.42569	0.024186	9.32959	0.0930231
AcuB/AcuC	191	218	SIHETGRYLFPGTGNVNERGHGAGYGYS	26	2995.4	8.22453	0.005091	100	3.62028	0.078714	13.9241	0.302746
AcuB/AcuC	191	218	SIHETGRYLFPGTGNVNERGHGAGYGYS	26	2995.4	8.23692	0.00385	1000	8.64431	0.155713	33.2473	0.598896
AcuB/AcuC	191	218	SIHETGRYLFPGTGNVNERGHGAGYGYS	26	2995.4	8.24563	0.003937	10000	10.7622	0.142227	41.393	0.547027
AcuB/AcuC + Ap4A	191	218	SIHETGRYLFPGTGNVNERGHGAGYGYS	26	2995.4	8.0427	0.05962	0	0	0	0	0
AcuB/AcuC + Ap4A	191	218	SIHETGRYLFPGTGNVNERGHGAGYGYS	26	2995.4	8.25424	0.0044	10	1.67991	0.041264	6.46119	0.158708
AcuB/AcuC + Ap4A	191	218	SIHETGRYLFPGTGNVNERGHGAGYGYS	26	2995.4	8.2509	0.006798	30	2.28138	0.048417	8.77452	0.186219
AcuB/AcuC + Ap4A	191	218	SIHETGRYLFPGTGNVNERGHGAGYGYS	26	2995.4	8.21892	0.005078	100	3.3175	0.088583	12.7596	0.340704
AcuB/AcuC + Ap4A	191	218	SIHETGRYLFPGTGNVNERGHGAGYGYS	26	2995.4	8.21164	0.003618	1000	8.08587	0.177095	31.0995	0.681135
AcuB/AcuC + Ap4A	191	218	SIHETGRYLFPGTGNVNERGHGAGYGYS	26	2995.4	8.22779	0.016093	10000	10.2817	0.223673	39.5448	0.860281
AcuC	219	225	FNIPVDA	5	774.391	9.20997	0.007282	0	0	0	0	0
AcuC	219	225	FNIPVDA	5	774.391	9.2262	0.006245	10	0.775167	0.026276	15.5033	0.52552
AcuC	219	225	FNIPVDA	5	774.391	9.23971	0.002043	30	0.992582	0.040149	19.8516	0.80298
AcuC	219	225	FNIPVDA	5	774.391	9.2332	0.006778	100	1.29877	0.03561	25.9755	0.7122
AcuC	219	225	FNIPVDA	5	774.391	9.22373	0.008612	1000	1.57609	0.050074	31.5218	1.00148
AcuC	219	225	FNIPVDA	5	774.391	9.23821	0.006187	10000	1.80428	0.048756	36.0857	0.97512
AcuC + Ap4A	219	225	FNIPVDA	5	774.391	9.18091	0.00436	0	0	0	0	0
AcuC + Ap4A	219	225	FNIPVDA	5	774.391	9.23217	0.008462	10	0.834155	0.064878	16.6831	1.29756
AcuC + Ap4A	219	225	FNIPVDA	5	774.391	9.22298	0.004248	30	1.05686	0.063048	21.1373	1.26096
AcuC + Ap4A	219	225	FNIPVDA	5	774.391	9.23511	0.005002	100	1.44657	0.073456	28.9313	1.46912
AcuC + Ap4A	219	225	FNIPVDA	5	774.391	9.22302	0.005004	1000	1.75667	0.066531	35.1335	1.33062
AcuC + Ap4A	219	225	FNIPVDA	5	774.391	9.22004	0.001057	10000	1.92543	0.07644	38.5086	1.5288
AcuB/AcuC	219	225	FNIPVDA	5	774.391	9.16707	0.002361	0	0	0	0	0
AcuB/AcuC	219	225	FNIPVDA	5	774.391	9.20757	0.001073	10	0.11989	0.030257	2.3978	0.60514
AcuB/AcuC	219	225	FNIPVDA	5	774.391	9.22507	0.004634	30	0.019686	0.01209	0.39372	0.2418
AcuB/AcuC	219	225	FNIPVDA	5	774.391	9.21241	0.008139	100	0.125065	0.019028	2.5013	0.38056
AcuB/AcuC	219	225	FNIPVDA	5	774.391	9.21486	0.009526	1000	0.581632	0.019325	11.6326	0.3865
AcuB/AcuC	219	225	FNIPVDA	5	774.391	9.22539	0.000351	10000	1.2124	0.034094	24.2481	0.68188
AcuB/AcuC + Ap4A	219	225	FNIPVDA	5	774.391	8.89568	0.202106	0	0	0	0	0
AcuB/AcuC + Ap4A	219	225	FNIPVDA	5	774.391	9.224	0.008262	10	-0.018459	0.019012	-0.36918	0.38024
AcuB/AcuC + Ap4A	219	225	FNIPVDA	5	774.391	9.21888	0.001989	30	-0.029389	0.014698	-0.58778	0.29396
AcuB/AcuC + Ap4A	219	225	FNIPVDA	5	774.391	9.20862	0.001544	100	0.014732	0.014671	0.29464	0.29342
AcuB/AcuC + Ap4A	219	225	FNIPVDA	5	774.391	9.20326	0.003055	1000	0.403918	0.01438	8.07836	0.2876
AcuB/AcuC + Ap4A	219	225	FNIPVDA	5	774.391	9.20912	0.010118	10000	1.1225	0.047201	22.4501	0.94402
AcuC	226	233	FTEDESWL	7	1025.43	10.5775	0.013637	0	0	0	0	0
AcuC	226	233	FTEDESWL	7	1025.43	10.6016	0.005011	10	1.16678	0.036013	16.6683	0.514471
AcuC	226	233	FTEDESWL	7	1025.43	10.624	0.00696	30	1.21082	0.031898	17.2974	0.455686
AcuC	226	233	FTEDESWL	7	1025.43	10.6021	0.008663	100	1.48355	0.050602	21.1936	0.722886
AcuC	226	233	FTEDESWL	7	1025.43	10.5975	0.007972	1000	1.82469	0.051862	26.067	0.740886
AcuC	226	233	FTEDESWL	7	1025.43	10.6019	0.004715	10000	1.95865	0.044581	27.9807	0.636871
AcuC + Ap4A	226	233	FTEDESWL	7	1025.43	10.5622	0.003292	0	0	0	0	0
AcuC + Ap4A	226	233	FTEDESWL	7	1025.43	10.6003	0.004517	10	1.07835	0.03768	15.405	0.538286
AcuC + Ap4A	226	233	FTEDESWL	7	1025.43	10.5937	0.001592	30	1.26488	0.041075	18.0698	0.586786
AcuC + Ap4A	226	233	FTEDESWL	7	1025.43	10.6037	0.003804	100	1.56149	0.040255	22.3069	0.575071
AcuC + Ap4A	226	233	FTEDESWL	7	1025.43	10.5966	0.003095	1000	1.96857	0.042822	28.1224	0.611743
AcuC + Ap4A	226	233	FTEDESWL	7	1025.43	10.5933	0.002208	10000	2.10961	0.04829	30.1373	0.689857
AcuB/AcuC	226	233	FTEDESWL	7	1025.43	10.5698	0.003548	0	0	0	0	0
AcuB/AcuC	226	233	FTEDESWL	7	1025.43	10.6013	0.001484	10	0.58144	0.022625	8.30629	0.323214
AcuB/AcuC	226	233	FTEDESWL	7	1025.43	10.6114	0.009942	30	0.621347	0.014355	8.87639	0.205071
AcuB/AcuC	226	233	FTEDESWL	7	1025.43	10.5963	0.009753	100	0.655341	0.024148	9.36201	0.344971
AcuB/AcuC	226	233	FTEDESWL	7	1025.43	10.6	0.018798	1000	1.03905	0.011248	14.8436	0.160686
AcuB/AcuC	226	233	FTEDESWL	7	1025.43	10.6036	0.002013	10000	1.52515	0.045797	21.7879	0.654243
AcuB/AcuC + Ap4A	226	233	FTEDESWL	7	1025.43	10.5544	0	0	0	0	0	0
AcuB/AcuC + Ap4A	226	233	FTEDESWL	7	1025.43	10.5978	0.007966	10	0.620191	0.013437	8.85987	0.191957
AcuB/AcuC + Ap4A	226	233	FTEDESWL	7	1025.43	10.6005	0.006465	30	0.718839	0.062927	10.2691	0.898957
AcuB/AcuC + Ap4A	226	233	FTEDESWL	7	1025.43	10.5895	0.002524	100	0.703235	0.001744	10.0462	0.0249143
AcuB/AcuC + Ap4A	226	233	FTEDESWL	7	1025.43	10.5865	0.004128	1000	0.921414	0.029509	13.1631	0.421557
AcuB/AcuC + Ap4A	226	233	FTEDESWL	7	1025.43	10.5879	0.005619	10000	1.47497	0.087953	21.071	1.25647
AcuC	227	233	TEDESWL	6	878.365	10.1133	0.011953	0	0	0	0	0
AcuC	227	233	TEDESWL	6	878.365	10.1634	0.00655	10	1.22677	0.030348	20.4462	0.5058
AcuC	227	233	TEDESWL	6	878.365	10.1758	0.002296	30	1.40401	0.043911	23.4001	0.73185
AcuC	227	233	TEDESWL	6	878.365	10.1648	0.008783	100	1.67915	0.037936	27.9858	0.632267
AcuC	227	233	TEDESWL	6	878.365	10.1573	0.009064	1000	2.06979	0.044863	34.4964	0.747717
AcuC	227	233	TEDESWL	6	878.365	10.1669	0.006059	10000	2.13886	0.040335	35.6477	0.67225
AcuC + Ap4A	227	233	TEDESWL	6	878.365	10.107	0.002791	0	0	0	0	0
AcuC + Ap4A	227	233	TEDESWL	6	878.365	10.159	0.004912	10	1.21852	0.02534	20.3087	0.422333
AcuC + Ap4A	227	233	TEDESWL	6	878.365	10.1537	0.002663	30	1.46396	0.020201	24.3994	0.336683
AcuC + Ap4A	227	233	TEDESWL	6	878.365	10.1638	0.005467	100	1.74838	0.029634	29.1396	0.4939
AcuC + Ap4A	227	233	TEDESWL	6	878.365	10.1526	0.004869	1000	2.19361	0.035882	36.5602	0.598033
AcuC + Ap4A	227	233	TEDESWL	6	878.365	10.1478	0.001462	10000	2.19339	0.099871	36.5565	1.66452
AcuB/AcuC	227	233	TEDESWL	6	878.365	10.0985	0.005483	0	0	0	0	0
AcuB/AcuC	227	233	TEDESWL	6	878.365	10.1492	0.001965	10	0.822768	0.028155	13.7128	0.46925
AcuB/AcuC	227	233	TEDESWL	6	878.365	10.1635	0.006184	30	0.872592	0.018321	14.5432	0.30535
AcuB/AcuC	227	233	TEDESWL	6	878.365	10.1483	0.00901	100	0.912008	0.025244	15.2001	0.420733
AcuB/AcuC	227	233	TEDESWL	6	878.365	10.1525	0.015187	1000	1.16302	0.025777	19.3837	0.429617
AcuB/AcuC	227	233	TEDESWL	6	878.365	10.1628	0.001874	10000	1.63754	0.040387	27.2924	0.673117
AcuB/AcuC + Ap4A	227	233	TEDESWL	6	878.365	10.0892	0	0	0	0	0	0
AcuB/AcuC + Ap4A	227	233	TEDESWL	6	878.365	10.1525	0.007095	10	0.823985	0.014338	13.7331	0.238967
AcuB/AcuC + Ap4A	227	233	TEDESWL	6	878.365	10.1553	0.005323	30	0.873452	0.031299	14.5575	0.52165
AcuB/AcuC + Ap4A	227	233	TEDESWL	6	878.365	10.1438	0.002389	100	0.857617	0.01902	14.2936	0.317
AcuB/AcuC + Ap4A	227	233	TEDESWL	6	878.365	10.1399	0.005435	1000	1.01986	0.027981	16.9977	0.46635
AcuB/AcuC + Ap4A	227	233	TEDESWL	6	878.365	10.1435	0.008363	10000	1.44749	0.057254	24.1248	0.954233
AcuC	230	233	ESWL	3	533.248	10.1981	0.011167	0	0	0	0	0
AcuC	230	233	ESWL	3	533.248	10.2502	0.006214	10	0.376437	0.013126	12.5479	0.437533
AcuC	230	233	ESWL	3	533.248	10.264	0.002802	30	0.557241	0.013373	18.5747	0.445767
AcuC	230	233	ESWL	3	533.248	10.2543	0.009512	100	0.806915	0.007475	26.8972	0.249167
AcuC	230	233	ESWL	3	533.248	10.2456	0.009709	1000	1.21282	0.017184	40.4273	0.5728
AcuC	230	233	ESWL	3	533.248	10.2562	0.005549	10000	1.37741	0.015225	45.9137	0.5075
AcuC + Ap4A	230	233	ESWL	3	533.248	10.1931	0.003225	0	0	0	0	0
AcuC + Ap4A	230	233	ESWL	3	533.248	10.2491	0.005119	10	0.393136	0.022337	13.1045	0.744567
AcuC + Ap4A	230	233	ESWL	3	533.248	10.2422	0.002919	30	0.552628	0.023154	18.4209	0.7718
AcuC + Ap4A	230	233	ESWL	3	533.248	10.2516	0.005269	100	0.846889	0.035496	28.2296	1.1832
AcuC + Ap4A	230	233	ESWL	3	533.248	10.2396	0.004207	1000	1.28109	0.024089	42.7029	0.802967
AcuC + Ap4A	230	233	ESWL	3	533.248	10.2357	0.000577	10000	1.42348	0.022088	47.4494	0.736267
AcuB/AcuC	230	233	ESWL	3	533.248	10.1831	0.002363	0	0	0	0	0
AcuB/AcuC	230	233	ESWL	3	533.248	10.2403	0.002171	10	0.028081	0.015444	0.936033	0.5148
AcuB/AcuC	230	233	ESWL	3	533.248	10.2556	0.007031	30	0.041163	0.013766	1.3721	0.458867
AcuB/AcuC	230	233	ESWL	3	533.248	10.2397	0.008349	100	0.011599	0.025636	0.386633	0.854533
AcuB/AcuC	230	233	ESWL	3	533.248	10.2432	0.015391	1000	0.148683	0.080179	4.9561	2.67263
AcuB/AcuC	230	233	ESWL	3	533.248	10.2523	0.00248	10000	0.715548	0.006188	23.8516	0.206267
AcuB/AcuC + Ap4A	230	233	ESWL	3	533.248	10.1753	0	0	0	0	0	0
AcuB/AcuC + Ap4A	230	233	ESWL	3	533.248	10.2457	0.007585	10	0.037498	0.01288	1.24993	0.429333
AcuB/AcuC + Ap4A	230	233	ESWL	3	533.248	10.2467	0.004648	30	0.038056	0.008791	1.26853	0.293033
AcuB/AcuC + Ap4A	230	233	ESWL	3	533.248	10.2341	0.002337	100	0.060513	0.005028	2.0171	0.1676
AcuB/AcuC + Ap4A	230	233	ESWL	3	533.248	10.2284	0.006176	1000	0.066516	0.005502	2.2172	0.1834
AcuB/AcuC + Ap4A	230	233	ESWL	3	533.248	10.2345	0.010172	10000	0.572518	0.037573	19.0839	1.25243
AcuC	246	251	FFRPDV	4	779.396	8.73245	0.008854	0	0	0	0	0
AcuC	246	251	FFRPDV	4	779.396	8.82272	0.008809	10	-0.005916	0.012826	-0.1479	0.32065
AcuC	246	251	FFRPDV	4	779.396	8.82624	0.004187	30	-0.009074	0.010285	-0.22685	0.257125
AcuC	246	251	FFRPDV	4	779.396	8.83263	0.00482	100	-0.007334	0.011937	-0.18335	0.298425
AcuC	246	251	FFRPDV	4	779.396	8.81455	0.011508	1000	0.081284	0.028539	2.0321	0.713475
AcuC	246	251	FFRPDV	4	779.396	8.8297	0.006	10000	0.544528	0.050065	13.6132	1.25162
AcuC + Ap4A	246	251	FFRPDV	4	779.396	8.73462	0.00242	0	0	0	0	0
AcuC + Ap4A	246	251	FFRPDV	4	779.396	8.82809	0.010598	10	0.005198	0.017678	0.12995	0.44195
AcuC + Ap4A	246	251	FFRPDV	4	779.396	8.81936	0.002976	30	0.014112	0.03551	0.3528	0.88775
AcuC + Ap4A	246	251	FFRPDV	4	779.396	8.83281	0.002465	100	0.042215	0.024721	1.05538	0.618025
AcuC + Ap4A	246	251	FFRPDV	4	779.396	8.80674	0.006086	1000	0.117275	0.025054	2.93188	0.62635
AcuC + Ap4A	246	251	FFRPDV	4	779.396	8.80069	0.003157	10000	0.562675	0.032748	14.0669	0.8187
AcuB/AcuC	246	251	FFRPDV	4	779.396	8.68068	0.004486	0	0	0	0	0
AcuB/AcuC	246	251	FFRPDV	4	779.396	8.75842	0.005511	10	0.060124	0.064077	1.5031	1.60192
AcuB/AcuC	246	251	FFRPDV	4	779.396	8.78439	0.005323	30	0.038827	0.034269	0.970675	0.856725
AcuB/AcuC	246	251	FFRPDV	4	779.396	8.76808	0.007864	100	0.039144	0.012535	0.9786	0.313375
AcuB/AcuC	246	251	FFRPDV	4	779.396	8.77995	0.005868	1000	0.069913	0.016093	1.74783	0.402325
AcuB/AcuC	246	251	FFRPDV	4	779.396	8.79199	0.003174	10000	0.424373	0.031066	10.6093	0.77665
AcuB/AcuC + Ap4A	246	251	FFRPDV	4	779.396	8.51501	0.132126	0	0	0	0	0
AcuB/AcuC + Ap4A	246	251	FFRPDV	4	779.396	8.79266	0.008096	10	0.038497	0.017254	0.962425	0.43135
AcuB/AcuC + Ap4A	246	251	FFRPDV	4	779.396	8.79283	0.015602	30	0.060365	0.027088	1.50913	0.6772
AcuB/AcuC + Ap4A	246	251	FFRPDV	4	779.396	8.76601	0.002099	100	0.02815	0.027792	0.70375	0.6948
AcuB/AcuC + Ap4A	246	251	FFRPDV	4	779.396	8.76614	0.002448	1000	0.068461	0.007858	1.71152	0.19645
AcuB/AcuC + Ap4A	246	251	FFRPDV	4	779.396	8.77361	0.01496	10000	0.382688	0.074643	9.5672	1.86607
AcuC	246	259	FFRPDVIVTQNGVD	12	1605.81	9.10228	0.009557	0	0	0	0	0
AcuC	246	259	FFRPDVIVTQNGVD	12	1605.81	9.16166	0.005809	10	0.167205	0.028434	1.39338	0.23695
AcuC	246	259	FFRPDVIVTQNGVD	12	1605.81	9.17291	0.002279	30	0.254325	0.031969	2.11938	0.266408
AcuC	246	259	FFRPDVIVTQNGVD	12	1605.81	9.16974	0.007886	100	0.456297	0.030739	3.80248	0.256158
AcuC	246	259	FFRPDVIVTQNGVD	12	1605.81	9.15838	0.010227	1000	1.17451	0.07508	9.78762	0.625667
AcuC	246	259	FFRPDVIVTQNGVD	12	1605.81	9.17198	0.007271	10000	2.05367	0.106916	17.1139	0.890967
AcuC + Ap4A	246	259	FFRPDVIVTQNGVD	12	1605.81	9.10764	0.004558	0	0	0	0	0
AcuC + Ap4A	246	259	FFRPDVIVTQNGVD	12	1605.81	9.1581	0.006732	10	0.171655	0.053273	1.43046	0.443942
AcuC + Ap4A	246	259	FFRPDVIVTQNGVD	12	1605.81	9.15282	0.004026	30	0.234061	0.050296	1.95051	0.419133
AcuC + Ap4A	246	259	FFRPDVIVTQNGVD	12	1605.81	9.16697	0.006092	100	0.509628	0.055462	4.2469	0.462183
AcuC + Ap4A	246	259	FFRPDVIVTQNGVD	12	1605.81	9.15236	0.003401	1000	1.34778	0.072838	11.2315	0.606983
AcuC + Ap4A	246	259	FFRPDVIVTQNGVD	12	1605.81	9.15115	0.001072	10000	2.10872	0.13426	17.5727	1.11883
AcuB/AcuC	246	259	FFRPDVIVTQNGVD	12	1605.81	9.08043	0.003437	0	0	0	0	0
AcuB/AcuC	246	259	FFRPDVIVTQNGVD	12	1605.81	9.14146	0.002515	10	0.110613	0.011493	0.921775	0.095775
AcuB/AcuC	246	259	FFRPDVIVTQNGVD	12	1605.81	9.16695	0.006424	30	0.0999	0.013531	0.8325	0.112758
AcuB/AcuC	246	259	FFRPDVIVTQNGVD	12	1605.81	9.15213	0.008337	100	0.114849	0.009609	0.957075	0.080075
AcuB/AcuC	246	259	FFRPDVIVTQNGVD	12	1605.81	9.15886	0.010359	1000	0.29174	0.019975	2.43117	0.166458
AcuB/AcuC	246	259	FFRPDVIVTQNGVD	12	1605.81	9.16585	0.001691	10000	1.12834	0.064717	9.40282	0.539308
AcuB/AcuC + Ap4A	246	259	FFRPDVIVTQNGVD	12	1605.81	8.83427	0.194697	0	0	0	0	0
AcuB/AcuC + Ap4A	246	259	FFRPDVIVTQNGVD	12	1605.81	9.15651	0.007474	10	0.119974	0.014097	0.999783	0.117475
AcuB/AcuC + Ap4A	246	259	FFRPDVIVTQNGVD	12	1605.81	9.15007	0.001948	30	0.141463	0.034818	1.17886	0.29015
AcuB/AcuC + Ap4A	246	259	FFRPDVIVTQNGVD	12	1605.81	9.142	0.002676	100	0.131581	0.017079	1.09651	0.142325
AcuB/AcuC + Ap4A	246	259	FFRPDVIVTQNGVD	12	1605.81	9.13444	0.003631	1000	0.245359	0.025908	2.04466	0.2159
AcuB/AcuC + Ap4A	246	259	FFRPDVIVTQNGVD	12	1605.81	9.14782	0.013534	10000	0.869015	0.041627	7.24179	0.346892
AcuC	246	269	FFRPDVIVTQNGVDAHYYDPLTHL	21	2816.39	9.85372	0.01086	0	0	0	0	0
AcuC	246	269	FFRPDVIVTQNGVDAHYYDPLTHL	21	2816.39	9.91535	0.005399	10	1.81967	0.029744	8.66509	0.141638
AcuC	246	269	FFRPDVIVTQNGVDAHYYDPLTHL	21	2816.39	9.9261	0.002033	30	2.60005	0.074625	12.3812	0.355357
AcuC	246	269	FFRPDVIVTQNGVDAHYYDPLTHL	21	2816.39	9.91964	0.008945	100	3.73342	0.033969	17.7782	0.161757
AcuC	246	269	FFRPDVIVTQNGVDAHYYDPLTHL	21	2816.39	9.90906	0.008423	1000	5.36934	0.10071	25.5683	0.479571
AcuC	246	269	FFRPDVIVTQNGVDAHYYDPLTHL	21	2816.39	9.91678	0.006182	10000	6.54259	0.13213	31.1552	0.62919
AcuC + Ap4A	246	269	FFRPDVIVTQNGVDAHYYDPLTHL	21	2816.39	9.84583	0.003077	0	0	0	0	0
AcuC + Ap4A	246	269	FFRPDVIVTQNGVDAHYYDPLTHL	21	2816.39	9.91474	0.006384	10	1.89643	0.04269	9.03064	0.203286
AcuC + Ap4A	246	269	FFRPDVIVTQNGVDAHYYDPLTHL	21	2816.39	9.90917	0.001197	30	2.59093	0.051749	12.3378	0.246424
AcuC + Ap4A	246	269	FFRPDVIVTQNGVDAHYYDPLTHL	21	2816.39	9.91641	0.004567	100	3.88543	0.016466	18.5021	0.0784095
AcuC + Ap4A	246	269	FFRPDVIVTQNGVDAHYYDPLTHL	21	2816.39	9.90679	0.003978	1000	5.62391	0.128621	26.7805	0.612481
AcuC + Ap4A	246	269	FFRPDVIVTQNGVDAHYYDPLTHL	21	2816.39	9.90185	0.002926	10000	6.53704	0.169311	31.1288	0.806243
AcuB/AcuC	246	269	FFRPDVIVTQNGVDAHYYDPLTHL	21	2816.39	9.84152	0.004867	0	0	0	0	0
AcuB/AcuC	246	269	FFRPDVIVTQNGVDAHYYDPLTHL	21	2816.39	9.91045	0.00187	10	0.303956	0.015379	1.44741	0.0732333
AcuB/AcuC	246	269	FFRPDVIVTQNGVDAHYYDPLTHL	21	2816.39	9.9299	0.006617	30	0.35164	0.013044	1.67448	0.0621143
AcuB/AcuC	246	269	FFRPDVIVTQNGVDAHYYDPLTHL	21	2816.39	9.9116	0.008048	100	0.552164	0.01891	2.62935	0.0900476
AcuB/AcuC	246	269	FFRPDVIVTQNGVDAHYYDPLTHL	21	2816.39	9.91492	0.013777	1000	1.86885	0.06366	8.89926	0.303143
AcuB/AcuC	246	269	FFRPDVIVTQNGVDAHYYDPLTHL	21	2816.39	9.91814	0.001475	10000	3.9378	0.09515	18.7514	0.453095
AcuB/AcuC + Ap4A	246	269	FFRPDVIVTQNGVDAHYYDPLTHL	21	2816.39	9.83511	0	0	0	0	0	0
AcuB/AcuC + Ap4A	246	269	FFRPDVIVTQNGVDAHYYDPLTHL	21	2816.39	9.91296	0.006095	10	0.250965	0.014859	1.19507	0.0707571
AcuB/AcuC + Ap4A	246	269	FFRPDVIVTQNGVDAHYYDPLTHL	21	2816.39	9.91527	0.00395	30	0.304745	0.038345	1.45117	0.182595
AcuB/AcuC + Ap4A	246	269	FFRPDVIVTQNGVDAHYYDPLTHL	21	2816.39	9.90898	0.001709	100	0.380572	0.001703	1.81225	0.00810952
AcuB/AcuC + Ap4A	246	269	FFRPDVIVTQNGVDAHYYDPLTHL	21	2816.39	9.9025	0.005113	1000	1.24808	0.032195	5.94321	0.15331
AcuB/AcuC + Ap4A	246	269	FFRPDVIVTQNGVDAHYYDPLTHL	21	2816.39	9.91018	0.009935	10000	3.31646	0.149272	15.7927	0.710819
AcuC	247	269	FRPDVIVTQNGVDAHYYDPLTHL	20	2669.32	9.60339	0.009427	0	0	0	0	0
AcuC	247	269	FRPDVIVTQNGVDAHYYDPLTHL	20	2669.32	9.67593	0.006698	10	1.83314	0.020191	9.16571	0.100955
AcuC	247	269	FRPDVIVTQNGVDAHYYDPLTHL	20	2669.32	9.68562	0.00253	30	2.57535	0.081147	12.8768	0.405735
AcuC	247	269	FRPDVIVTQNGVDAHYYDPLTHL	20	2669.32	9.68261	0.011266	100	3.75459	0.082029	18.7729	0.410145
AcuC	247	269	FRPDVIVTQNGVDAHYYDPLTHL	20	2669.32	9.6684	0.010495	1000	5.29287	0.114554	26.4643	0.57277
AcuC	247	269	FRPDVIVTQNGVDAHYYDPLTHL	20	2669.32	9.67763	0.00611	10000	5.98493	0.129136	29.9247	0.64568
AcuC + Ap4A	247	269	FRPDVIVTQNGVDAHYYDPLTHL	20	2669.32	9.59978	0.004463	0	0	0	0	0
AcuC + Ap4A	247	269	FRPDVIVTQNGVDAHYYDPLTHL	20	2669.32	9.67459	0.006614	10	1.86135	0.072472	9.30677	0.36236
AcuC + Ap4A	247	269	FRPDVIVTQNGVDAHYYDPLTHL	20	2669.32	9.67089	0.003343	30	2.57933	0.025647	12.8966	0.128235
AcuC + Ap4A	247	269	FRPDVIVTQNGVDAHYYDPLTHL	20	2669.32	9.68041	0.004175	100	3.90296	0.069526	19.5148	0.34763
AcuC + Ap4A	247	269	FRPDVIVTQNGVDAHYYDPLTHL	20	2669.32	9.66587	0.003488	1000	5.58894	0.093695	27.9447	0.468475
AcuC + Ap4A	247	269	FRPDVIVTQNGVDAHYYDPLTHL	20	2669.32	9.66274	0.00341	10000	6.00795	0.141918	30.0397	0.70959
AcuB/AcuC	247	269	FRPDVIVTQNGVDAHYYDPLTHL	20	2669.32	9.58758	0.002845	0	0	0	0	0
AcuB/AcuC	247	269	FRPDVIVTQNGVDAHYYDPLTHL	20	2669.32	9.66188	0.003132	10	0.280613	0.01453	1.40307	0.07265
AcuB/AcuC	247	269	FRPDVIVTQNGVDAHYYDPLTHL	20	2669.32	9.69044	0.009183	30	0.360624	0.018337	1.80312	0.091685
AcuB/AcuC	247	269	FRPDVIVTQNGVDAHYYDPLTHL	20	2669.32	9.66909	0.008161	100	0.5171	0.047782	2.5855	0.23891
AcuB/AcuC	247	269	FRPDVIVTQNGVDAHYYDPLTHL	20	2669.32	9.67187	0.014445	1000	1.85879	0.065822	9.29396	0.32911
AcuB/AcuC	247	269	FRPDVIVTQNGVDAHYYDPLTHL	20	2669.32	9.67646	0.002857	10000	3.82199	0.107386	19.1099	0.53693
AcuB/AcuC + Ap4A	247	269	FRPDVIVTQNGVDAHYYDPLTHL	20	2669.32	9.24276	0.27566	0	0	0	0	0
AcuB/AcuC + Ap4A	247	269	FRPDVIVTQNGVDAHYYDPLTHL	20	2669.32	9.67439	0.007432	10	0.270344	0.010891	1.35172	0.054455
AcuB/AcuC + Ap4A	247	269	FRPDVIVTQNGVDAHYYDPLTHL	20	2669.32	9.6705	0.006652	30	0.306382	0.032999	1.53191	0.164995
AcuB/AcuC + Ap4A	247	269	FRPDVIVTQNGVDAHYYDPLTHL	20	2669.32	9.66611	0.00225	100	0.381901	0.022942	1.9095	0.11471
AcuB/AcuC + Ap4A	247	269	FRPDVIVTQNGVDAHYYDPLTHL	20	2669.32	9.65548	0.005253	1000	1.23588	0.020788	6.17939	0.10394
AcuB/AcuC + Ap4A	247	269	FRPDVIVTQNGVDAHYYDPLTHL	20	2669.32	9.66757	0.012356	10000	3.1743	0.177853	15.8715	0.889265
AcuC	260	269	AHYYDPLTHL	8	1228.59	9.27574	0.008941	0	0	0	0	0
AcuC	260	269	AHYYDPLTHL	8	1228.59	9.37381	0.00442	10	0.739347	0.057524	9.24184	0.71905
AcuC	260	269	AHYYDPLTHL	8	1228.59	9.37826	0.003116	30	1.06126	0.100557	13.2658	1.25696
AcuC	260	269	AHYYDPLTHL	8	1228.59	9.379	0.008217	100	1.70105	0.109122	21.2631	1.36403
AcuC	260	269	AHYYDPLTHL	8	1228.59	9.36447	0.008214	1000	2.17142	0.159917	27.1427	1.99896
AcuC	260	269	AHYYDPLTHL	8	1228.59	9.3771	0.006799	10000	2.2714	0.132252	28.3925	1.65315
AcuC + Ap4A	260	269	AHYYDPLTHL	8	1228.59	9.2725	0.004244	0	0	0	0	0
AcuC + Ap4A	260	269	AHYYDPLTHL	8	1228.59	9.37033	0.006255	10	0.722258	0.051921	9.02822	0.649012
AcuC + Ap4A	260	269	AHYYDPLTHL	8	1228.59	9.36621	0.00336	30	1.1487	0.071087	14.3588	0.888587
AcuC + Ap4A	260	269	AHYYDPLTHL	8	1228.59	9.37202	0.002605	100	1.84391	0.129532	23.0489	1.61915
AcuC + Ap4A	260	269	AHYYDPLTHL	8	1228.59	9.36165	0.001558	1000	2.42215	0.063197	30.2769	0.789963
AcuC + Ap4A	260	269	AHYYDPLTHL	8	1228.59	9.35756	0.005669	10000	2.3468	0.162102	29.335	2.02628
AcuB/AcuC	260	269	AHYYDPLTHL	8	1228.59	9.25967	0.003881	0	0	0	0	0
AcuB/AcuC	260	269	AHYYDPLTHL	8	1228.59	9.35159	0.000852	10	0.056805	0.013907	0.710063	0.173837
AcuB/AcuC	260	269	AHYYDPLTHL	8	1228.59	9.37224	0.006135	30	0.14964	0.0253	1.8705	0.31625
AcuB/AcuC	260	269	AHYYDPLTHL	8	1228.59	9.35571	0.006643	100	0.256904	0.019675	3.2113	0.245938
AcuB/AcuC	260	269	AHYYDPLTHL	8	1228.59	9.36081	0.009238	1000	1.08471	0.07877	13.5589	0.984625
AcuB/AcuC	260	269	AHYYDPLTHL	8	1228.59	9.36765	0.001655	10000	1.98158	0.06044	24.7697	0.7555
AcuB/AcuC + Ap4A	260	269	AHYYDPLTHL	8	1228.59	8.97817	0.220886	0	0	0	0	0
AcuB/AcuC + Ap4A	260	269	AHYYDPLTHL	8	1228.59	9.36214	0.005015	10	0.051853	0.0264	0.648163	0.33
AcuB/AcuC + Ap4A	260	269	AHYYDPLTHL	8	1228.59	9.3599	0.001012	30	0.124365	0.062483	1.55456	0.781037
AcuB/AcuC + Ap4A	260	269	AHYYDPLTHL	8	1228.59	9.35463	0.000872	100	0.163214	0.026652	2.04018	0.33315
AcuB/AcuC + Ap4A	260	269	AHYYDPLTHL	8	1228.59	9.34257	0.007128	1000	0.763453	0.033764	9.54316	0.42205
AcuB/AcuC + Ap4A	260	269	AHYYDPLTHL	8	1228.59	9.35778	0.013138	10000	1.80074	0.114843	22.5093	1.43554
AcuC	261	269	HYYDPLTHL	7	1157.55	9.16906	0.010619	0	0	0	0	0
AcuC	261	269	HYYDPLTHL	7	1157.55	9.26477	0.005017	10	0.609462	0.043986	8.7066	0.628371
AcuC	261	269	HYYDPLTHL	7	1157.55	9.26944	0.003353	30	0.897676	0.122102	12.8239	1.74431
AcuC	261	269	HYYDPLTHL	7	1157.55	9.26963	0.008012	100	1.54148	0.106515	22.0212	1.52164
AcuC	261	269	HYYDPLTHL	7	1157.55	9.25404	0.008468	1000	1.97621	0.156872	28.2316	2.24103
AcuC	261	269	HYYDPLTHL	7	1157.55	9.26766	0.006535	10000	2.06236	0.129186	29.4623	1.84551
AcuC + Ap4A	261	269	HYYDPLTHL	7	1157.55	9.16497	0.003564	0	0	0	0	0
AcuC + Ap4A	261	269	HYYDPLTHL	7	1157.55	9.26045	0.006248	10	0.588136	0.052374	8.40194	0.7482
AcuC + Ap4A	261	269	HYYDPLTHL	7	1157.55	9.25528	0.002944	30	1.01693	0.068512	14.5275	0.978743
AcuC + Ap4A	261	269	HYYDPLTHL	7	1157.55	9.26158	0.00305	100	1.67316	0.102653	23.9023	1.46647
AcuC + Ap4A	261	269	HYYDPLTHL	7	1157.55	9.24774	0.001838	1000	2.18706	0.069559	31.2437	0.9937
AcuC + Ap4A	261	269	HYYDPLTHL	7	1157.55	9.24507	0.005809	10000	2.11868	0.162579	30.2668	2.32256
AcuB/AcuC	261	269	HYYDPLTHL	7	1157.55	9.12815	0.005006	0	0	0	0	0
AcuB/AcuC	261	269	HYYDPLTHL	7	1157.55	9.21736	0.001454	10	0.045193	0.027347	0.645614	0.390671
AcuB/AcuC	261	269	HYYDPLTHL	7	1157.55	9.24666	0.007655	30	0.089408	0.019887	1.27726	0.2841
AcuB/AcuC	261	269	HYYDPLTHL	7	1157.55	9.22671	0.007674	100	0.201858	0.056983	2.88369	0.814043
AcuB/AcuC	261	269	HYYDPLTHL	7	1157.55	9.23367	0.009499	1000	0.95163	0.085739	13.5947	1.22484
AcuB/AcuC	261	269	HYYDPLTHL	7	1157.55	9.24269	0.001486	10000	1.73672	0.052266	24.8103	0.746657
AcuB/AcuC + Ap4A	261	269	HYYDPLTHL	7	1157.55	8.88565	0.199673	0	0	0	0	0
AcuB/AcuC + Ap4A	261	269	HYYDPLTHL	7	1157.55	9.23502	0.004934	10	0.046627	0.026239	0.6661	0.374843
AcuB/AcuC + Ap4A	261	269	HYYDPLTHL	7	1157.55	9.23449	0.006896	30	0.100372	0.020932	1.43389	0.299029
AcuB/AcuC + Ap4A	261	269	HYYDPLTHL	7	1157.55	9.22663	0.000714	100	0.173908	0.016597	2.4844	0.2371
AcuB/AcuC + Ap4A	261	269	HYYDPLTHL	7	1157.55	9.21401	0.004396	1000	0.651512	0.031707	9.30731	0.452957
AcuB/AcuC + Ap4A	261	269	HYYDPLTHL	7	1157.55	9.23333	0.017903	10000	1.61029	0.057844	23.0042	0.826343
AcuC	266	274	LTHLSVTMK	8	1028.57	8.48577	0.008847	0	0	0	0	0
AcuC	266	274	LTHLSVTMK	8	1028.57	8.59376	0.004819	10	0.236438	0.003866	2.95548	0.048325
AcuC	266	274	LTHLSVTMK	8	1028.57	8.59897	0.00341	30	0.283661	0.016048	3.54576	0.2006
AcuC	266	274	LTHLSVTMK	8	1028.57	8.60367	0.008969	100	0.426151	0.020339	5.32689	0.254238
AcuC	266	274	LTHLSVTMK	8	1028.57	8.5901	0.011188	1000	0.696975	0.013336	8.71219	0.1667
AcuC	266	274	LTHLSVTMK	8	1028.57	8.60653	0.005794	10000	1.34164	0.031509	16.7705	0.393863
AcuC + Ap4A	266	274	LTHLSVTMK	8	1028.57	8.48615	0.005185	0	0	0	0	0
AcuC + Ap4A	266	274	LTHLSVTMK	8	1028.57	8.59072	0.007767	10	0.274514	0.014957	3.43142	0.186963
AcuC + Ap4A	266	274	LTHLSVTMK	8	1028.57	8.58155	0.004289	30	0.325502	0.031858	4.06878	0.398225
AcuC + Ap4A	266	274	LTHLSVTMK	8	1028.57	8.5918	0.00413	100	0.501941	0.026168	6.27426	0.3271
AcuC + Ap4A	266	274	LTHLSVTMK	8	1028.57	8.58394	0.001589	1000	0.768593	0.017587	9.60741	0.219837
AcuC + Ap4A	266	274	LTHLSVTMK	8	1028.57	8.57942	0.008286	10000	1.41811	0.021971	17.7264	0.274638
AcuB/AcuC	266	274	LTHLSVTMK	8	1028.57	8.42836	0.00469	0	0	0	0	0
AcuB/AcuC	266	274	LTHLSVTMK	8	1028.57	8.53954	0.00597	10	0.104	0.039688	1.3	0.4961
AcuB/AcuC	266	274	LTHLSVTMK	8	1028.57	8.56973	0.007022	30	0.113721	0.03759	1.42151	0.469875
AcuB/AcuC	266	274	LTHLSVTMK	8	1028.57	8.54733	0.006609	100	0.150854	0.035788	1.88567	0.44735
AcuB/AcuC	266	274	LTHLSVTMK	8	1028.57	8.55949	0.005595	1000	0.401195	0.035838	5.01494	0.447975
AcuB/AcuC	266	274	LTHLSVTMK	8	1028.57	8.57119	0.000754	10000	0.876288	0.041078	10.9536	0.513475
AcuB/AcuC + Ap4A	266	274	LTHLSVTMK	8	1028.57	8.28578	0.099607	0	0	0	0	0
AcuB/AcuC + Ap4A	266	274	LTHLSVTMK	8	1028.57	8.56663	0.004397	10	0.026347	0.056821	0.329338	0.710263
AcuB/AcuC + Ap4A	266	274	LTHLSVTMK	8	1028.57	8.58114	0.019506	30	0.119133	0.078614	1.48916	0.982675
AcuB/AcuC + Ap4A	266	274	LTHLSVTMK	8	1028.57	8.54061	0.001224	100	0.030582	0.056626	0.382275	0.707825
AcuB/AcuC + Ap4A	266	274	LTHLSVTMK	8	1028.57	8.53402	0.004536	1000	0.237361	0.054973	2.96701	0.687163
AcuB/AcuC + Ap4A	266	274	LTHLSVTMK	8	1028.57	8.56339	0.023362	10000	0.769357	0.057058	9.61696	0.713225
AcuC	270	275	SVTMKT	5	665.341	6.57649	0.003112	0	0	0	0	0
AcuC	270	275	SVTMKT	5	665.341	6.6591	0.009856	10	0.972152	0.019279	19.443	0.38558
AcuC	270	275	SVTMKT	5	665.341	6.66518	0.013605	30	1.41115	0.109414	28.2229	2.18828
AcuC	270	275	SVTMKT	5	665.341	6.69214	0.009298	100	1.89364	0.113862	37.8728	2.27724
AcuC	270	275	SVTMKT	5	665.341	6.66614	0.017598	1000	2.1787	0.113622	43.5741	2.27244
AcuC	270	275	SVTMKT	5	665.341	6.69726	0.001791	10000	2.32622	0.105337	46.5244	2.10674
AcuC + Ap4A	270	275	SVTMKT	5	665.341	6.58568	0.00638	0	0	0	0	0
AcuC + Ap4A	270	275	SVTMKT	5	665.341	6.69997	0.002786	10	0.966983	0.092661	19.3397	1.85322
AcuC + Ap4A	270	275	SVTMKT	5	665.341	6.6739	0.013421	30	1.48389	0.04962	29.6779	0.9924
AcuC + Ap4A	270	275	SVTMKT	5	665.341	6.68496	0.018512	100	2.01316	0.093218	40.2632	1.86436
AcuC + Ap4A	270	275	SVTMKT	5	665.341	6.68299	0.009466	1000	2.32734	0.073977	46.5468	1.47954
AcuC + Ap4A	270	275	SVTMKT	5	665.341	6.65231	0.011029	10000	2.39137	0.13895	47.8274	2.779
AcuB/AcuC	270	275	SVTMKT	5	665.341	6.56334	0.002179	0	0	0	0	0
AcuB/AcuC	270	275	SVTMKT	5	665.341	6.65802	0.001645	10	0.128517	0.014387	2.57034	0.28774
AcuB/AcuC	270	275	SVTMKT	5	665.341	6.67576	0.016236	30	0.27573	0.030856	5.5146	0.61712
AcuB/AcuC	270	275	SVTMKT	5	665.341	6.67569	0.004882	100	0.63098	0.014658	12.6196	0.29316
AcuB/AcuC	270	275	SVTMKT	5	665.341	6.68016	0.014462	1000	1.37042	0.037975	27.4084	0.7595
AcuB/AcuC	270	275	SVTMKT	5	665.341	6.69278	0.011785	10000	1.90442	0.039381	38.0884	0.78762
AcuB/AcuC + Ap4A	270	275	SVTMKT	5	665.341	6.58082	0.005824	0	0	0	0	0
AcuB/AcuC + Ap4A	270	275	SVTMKT	5	665.341	6.70206	0.00459	10	0.074197	0.028132	1.48394	0.56264
AcuB/AcuC + Ap4A	270	275	SVTMKT	5	665.341	6.6914	0.010143	30	0.231775	0.015066	4.6355	0.30132
AcuB/AcuC + Ap4A	270	275	SVTMKT	5	665.341	6.69136	0.008726	100	0.546319	0.018614	10.9264	0.37228
AcuB/AcuC + Ap4A	270	275	SVTMKT	5	665.341	6.67099	0.02646	1000	1.16419	0.044098	23.2837	0.88196
AcuB/AcuC + Ap4A	270	275	SVTMKT	5	665.341	6.66789	0.015629	10000	1.78773	0.054115	35.7545	1.0823
AcuC	270	289	SVTMKTYRAIPKLAHQIAHE	18	2293.24	7.91798	0.010032	0	0	0	0	0
AcuC	270	289	SVTMKTYRAIPKLAHQIAHE	18	2293.24	8.04353	0.004874	10	1.13199	0.024993	6.28882	0.13885
AcuC	270	289	SVTMKTYRAIPKLAHQIAHE	18	2293.24	8.04248	0.004991	30	1.52493	0.0529	8.47186	0.293889
AcuC	270	289	SVTMKTYRAIPKLAHQIAHE	18	2293.24	8.04726	0.007937	100	2.25106	0.045067	12.5059	0.250372
AcuC	270	289	SVTMKTYRAIPKLAHQIAHE	18	2293.24	8.02675	0.010277	1000	3.96662	0.091429	22.0368	0.507939
AcuC	270	289	SVTMKTYRAIPKLAHQIAHE	18	2293.24	8.03666	0.006034	10000	5.4195	0.081057	30.1083	0.450317
AcuC + Ap4A	270	289	SVTMKTYRAIPKLAHQIAHE	18	2293.24	7.91095	0.006676	0	0	0	0	0
AcuC + Ap4A	270	289	SVTMKTYRAIPKLAHQIAHE	18	2293.24	8.03725	0.002903	10	1.08061	0.036144	6.00339	0.2008
AcuC + Ap4A	270	289	SVTMKTYRAIPKLAHQIAHE	18	2293.24	8.03296	0.004151	30	1.5675	0.032995	8.70832	0.183306
AcuC + Ap4A	270	289	SVTMKTYRAIPKLAHQIAHE	18	2293.24	8.03261	0.003502	100	2.31914	0.064874	12.8841	0.360411
AcuC + Ap4A	270	289	SVTMKTYRAIPKLAHQIAHE	18	2293.24	8.01004	0.00666	1000	4.17689	0.051409	23.2049	0.285606
AcuC + Ap4A	270	289	SVTMKTYRAIPKLAHQIAHE	18	2293.24	8.00773	0.013727	10000	5.40771	0.113513	30.0429	0.630628
AcuB/AcuC	270	289	SVTMKTYRAIPKLAHQIAHE	18	2293.24	7.93827	0.005539	0	0	0	0	0
AcuB/AcuC	270	289	SVTMKTYRAIPKLAHQIAHE	18	2293.24	8.04582	0.004713	10	0.404005	0.017767	2.24447	0.0987056
AcuB/AcuC	270	289	SVTMKTYRAIPKLAHQIAHE	18	2293.24	8.0557	0.004029	30	0.681617	0.021556	3.78676	0.119756
AcuB/AcuC	270	289	SVTMKTYRAIPKLAHQIAHE	18	2293.24	8.0424	0.003948	100	1.22006	0.035465	6.77812	0.197028
AcuB/AcuC	270	289	SVTMKTYRAIPKLAHQIAHE	18	2293.24	8.04574	0.003284	1000	2.71671	0.036803	15.0928	0.204461
AcuB/AcuC	270	289	SVTMKTYRAIPKLAHQIAHE	18	2293.24	8.04272	0.00586	10000	4.30744	0.053915	23.9302	0.299528
AcuB/AcuC + Ap4A	270	289	SVTMKTYRAIPKLAHQIAHE	18	2293.24	7.89758	0.042399	0	0	0	0	0
AcuB/AcuC + Ap4A	270	289	SVTMKTYRAIPKLAHQIAHE	18	2293.24	8.07714	0.005477	10	0.373888	0.01061	2.07716	0.0589444
AcuB/AcuC + Ap4A	270	289	SVTMKTYRAIPKLAHQIAHE	18	2293.24	8.06381	0.003936	30	0.617514	0.035477	3.43063	0.197094
AcuB/AcuC + Ap4A	270	289	SVTMKTYRAIPKLAHQIAHE	18	2293.24	8.04264	0.005557	100	1.19617	0.03571	6.64538	0.198389
AcuB/AcuC + Ap4A	270	289	SVTMKTYRAIPKLAHQIAHE	18	2293.24	8.03097	0.004442	1000	2.55933	0.051418	14.2185	0.285656
AcuB/AcuC + Ap4A	270	289	SVTMKTYRAIPKLAHQIAHE	18	2293.24	8.0316	0.007742	10000	4.07488	0.097043	22.6382	0.539128
AcuC	270	295	SVTMKTYRAIPKLAHQIAHEYCGGRW	24	3015.53	9.0549	0.006811	0	0	0	0	0
AcuC	270	295	SVTMKTYRAIPKLAHQIAHEYCGGRW	24	3015.53	9.18027	0.004838	10	1.33862	0.017154	5.5776	0.071475
AcuC	270	295	SVTMKTYRAIPKLAHQIAHEYCGGRW	24	3015.53	9.18368	0.006129	30	1.6959	0.039593	7.06627	0.164971
AcuC	270	295	SVTMKTYRAIPKLAHQIAHEYCGGRW	24	3015.53	9.18493	0.012618	100	2.47321	0.041306	10.305	0.172108
AcuC	270	295	SVTMKTYRAIPKLAHQIAHEYCGGRW	24	3015.53	9.15808	0.011929	1000	4.32586	0.042398	18.0244	0.176658
AcuC	270	295	SVTMKTYRAIPKLAHQIAHEYCGGRW	24	3015.53	9.16611	0.008595	10000	6.21102	0.023352	25.8793	0.0973
AcuC + Ap4A	270	295	SVTMKTYRAIPKLAHQIAHEYCGGRW	24	3015.53	9.04035	0.005088	0	0	0	0	0
AcuC + Ap4A	270	295	SVTMKTYRAIPKLAHQIAHEYCGGRW	24	3015.53	9.16976	0.00671	10	1.32364	0.02564	5.51518	0.106833
AcuC + Ap4A	270	295	SVTMKTYRAIPKLAHQIAHEYCGGRW	24	3015.53	9.16655	0.00418	30	1.73218	0.011339	7.21743	0.0472458
AcuC + Ap4A	270	295	SVTMKTYRAIPKLAHQIAHEYCGGRW	24	3015.53	9.17172	0.004094	100	2.52103	0.029391	10.5043	0.122463
AcuC + Ap4A	270	295	SVTMKTYRAIPKLAHQIAHEYCGGRW	24	3015.53	9.15101	0.00095	1000	4.46794	0.080368	18.6164	0.334867
AcuC + Ap4A	270	295	SVTMKTYRAIPKLAHQIAHEYCGGRW	24	3015.53	9.14123	0.008774	10000	6.07696	0.031687	25.3207	0.132029
AcuB/AcuC	270	295	SVTMKTYRAIPKLAHQIAHEYCGGRW	24	3015.53	9.05829	0.005511	0	0	0	0	0
AcuB/AcuC	270	295	SVTMKTYRAIPKLAHQIAHEYCGGRW	24	3015.53	9.17607	0.0034	10	0.929576	0.033067	3.87323	0.137779
AcuB/AcuC	270	295	SVTMKTYRAIPKLAHQIAHEYCGGRW	24	3015.53	9.2035	0.005118	30	1.16863	0.039988	4.8693	0.166617
AcuB/AcuC	270	295	SVTMKTYRAIPKLAHQIAHEYCGGRW	24	3015.53	9.17223	0.006445	100	1.72957	0.028735	7.20654	0.119729
AcuB/AcuC	270	295	SVTMKTYRAIPKLAHQIAHEYCGGRW	24	3015.53	9.17987	0.012314	1000	3.42494	0.041639	14.2706	0.173496
AcuB/AcuC	270	295	SVTMKTYRAIPKLAHQIAHEYCGGRW	24	3015.53	9.1779	0.00719	10000	5.28194	0.108043	22.0081	0.450179
AcuB/AcuC + Ap4A	270	295	SVTMKTYRAIPKLAHQIAHEYCGGRW	24	3015.53	8.81387	0.188641	0	0	0	0	0
AcuB/AcuC + Ap4A	270	295	SVTMKTYRAIPKLAHQIAHEYCGGRW	24	3015.53	9.1863	0.006735	10	0.871586	0.039586	3.63161	0.164942
AcuB/AcuC + Ap4A	270	295	SVTMKTYRAIPKLAHQIAHEYCGGRW	24	3015.53	9.17261	0.004586	30	1.11248	0.020063	4.63533	0.0835958
AcuB/AcuC + Ap4A	270	295	SVTMKTYRAIPKLAHQIAHEYCGGRW	24	3015.53	9.17325	0.001873	100	1.64339	0.023842	6.84745	0.0993417
AcuB/AcuC + Ap4A	270	295	SVTMKTYRAIPKLAHQIAHEYCGGRW	24	3015.53	9.15543	0.006059	1000	3.1833	0.029598	13.2638	0.123325
AcuB/AcuC + Ap4A	270	295	SVTMKTYRAIPKLAHQIAHEYCGGRW	24	3015.53	9.16534	0.013514	10000	4.95701	0.143603	20.6542	0.598346
AcuC	273	295	MKTYRAIPKLAHQIAHEYCGGRW	21	2728.38	8.7375	0.00535	0	0	0	0	0
AcuC	273	295	MKTYRAIPKLAHQIAHEYCGGRW	21	2728.38	8.87696	0.006793	10	0.552517	0.027147	2.63103	0.129271
AcuC	273	295	MKTYRAIPKLAHQIAHEYCGGRW	21	2728.38	8.8795	0.006465	30	0.686818	0.037403	3.27056	0.17811
AcuC	273	295	MKTYRAIPKLAHQIAHEYCGGRW	21	2728.38	8.88595	0.011819	100	1.0833	0.027268	5.15856	0.129848
AcuC	273	295	MKTYRAIPKLAHQIAHEYCGGRW	21	2728.38	8.85741	0.012461	1000	2.55899	0.05513	12.1857	0.262524
AcuC	273	295	MKTYRAIPKLAHQIAHEYCGGRW	21	2728.38	8.87092	0.00737	10000	4.09577	0.039536	19.5037	0.188267
AcuC + Ap4A	273	295	MKTYRAIPKLAHQIAHEYCGGRW	21	2728.38	8.7315	0.003007	0	0	0	0	0
AcuC + Ap4A	273	295	MKTYRAIPKLAHQIAHEYCGGRW	21	2728.38	8.86996	0.010645	10	0.551298	0.014466	2.62523	0.0688857
AcuC + Ap4A	273	295	MKTYRAIPKLAHQIAHEYCGGRW	21	2728.38	8.86314	0.004522	30	0.733325	0.014742	3.49202	0.0702
AcuC + Ap4A	273	295	MKTYRAIPKLAHQIAHEYCGGRW	21	2728.38	8.86965	0.00361	100	1.07278	0.020436	5.1085	0.0973143
AcuC + Ap4A	273	295	MKTYRAIPKLAHQIAHEYCGGRW	21	2728.38	8.85497	0.001981	1000	2.63848	0.032106	12.5642	0.152886
AcuC + Ap4A	273	295	MKTYRAIPKLAHQIAHEYCGGRW	21	2728.38	8.84378	0.012404	10000	4.07457	0.036971	19.4027	0.176052
AcuB/AcuC	273	295	MKTYRAIPKLAHQIAHEYCGGRW	21	2728.38	8.74533	0.006211	0	0	0	0	0
AcuB/AcuC	273	295	MKTYRAIPKLAHQIAHEYCGGRW	21	2728.38	8.86097	0.002746	10	0.663472	0.018383	3.15939	0.0875381
AcuB/AcuC	273	295	MKTYRAIPKLAHQIAHEYCGGRW	21	2728.38	8.8942	0.010821	30	0.796463	0.014516	3.79268	0.0691238
AcuB/AcuC	273	295	MKTYRAIPKLAHQIAHEYCGGRW	21	2728.38	8.86496	0.007234	100	1.18877	0.017896	5.66083	0.085219
AcuB/AcuC	273	295	MKTYRAIPKLAHQIAHEYCGGRW	21	2728.38	8.8755	0.007336	1000	2.3397	0.029169	11.1414	0.1389
AcuB/AcuC	273	295	MKTYRAIPKLAHQIAHEYCGGRW	21	2728.38	8.87692	0.004837	10000	3.72256	0.027618	17.7265	0.131514
AcuB/AcuC + Ap4A	273	295	MKTYRAIPKLAHQIAHEYCGGRW	21	2728.38	8.55983	0.138826	0	0	0	0	0
AcuB/AcuC + Ap4A	273	295	MKTYRAIPKLAHQIAHEYCGGRW	21	2728.38	8.88865	0.006315	10	0.699385	0.005838	3.3304	0.0278
AcuB/AcuC + Ap4A	273	295	MKTYRAIPKLAHQIAHEYCGGRW	21	2728.38	8.87252	0.004989	30	0.822103	0.025085	3.91478	0.119452
AcuB/AcuC + Ap4A	273	295	MKTYRAIPKLAHQIAHEYCGGRW	21	2728.38	8.86429	0.002837	100	1.22114	0.002129	5.81493	0.0101381
AcuB/AcuC + Ap4A	273	295	MKTYRAIPKLAHQIAHEYCGGRW	21	2728.38	8.85087	0.005172	1000	2.31835	0.041821	11.0397	0.199148
AcuB/AcuC + Ap4A	273	295	MKTYRAIPKLAHQIAHEYCGGRW	21	2728.38	8.86446	0.017333	10000	3.59243	0.046629	17.1068	0.222043
AcuC	276	289	YRAIPKLAHQIAHE	12	1645.9	7.32535	0.006192	0	0	0	0	0
AcuC	276	289	YRAIPKLAHQIAHE	12	1645.9	7.44752	0.010135	10	0.087194	0.046062	0.726617	0.38385
AcuC	276	289	YRAIPKLAHQIAHE	12	1645.9	7.44509	0.005988	30	0.137261	0.046091	1.14384	0.384092
AcuC	276	289	YRAIPKLAHQIAHE	12	1645.9	7.45531	0.01115	100	0.390308	0.048254	3.25257	0.402117
AcuC	276	289	YRAIPKLAHQIAHE	12	1645.9	7.43472	0.011862	1000	1.02136	0.105991	8.51132	0.883258
AcuC	276	289	YRAIPKLAHQIAHE	12	1645.9	7.45284	0.009842	10000	1.79893	0.151866	14.9911	1.26555
AcuC + Ap4A	276	289	YRAIPKLAHQIAHE	12	1645.9	7.31743	0.001991	0	0	0	0	0
AcuC + Ap4A	276	289	YRAIPKLAHQIAHE	12	1645.9	7.46008	0.002416	10	0.087619	0.045073	0.730158	0.375608
AcuC + Ap4A	276	289	YRAIPKLAHQIAHE	12	1645.9	7.45403	0.004885	30	0.151726	0.043625	1.26438	0.363542
AcuC + Ap4A	276	289	YRAIPKLAHQIAHE	12	1645.9	7.44374	0.009047	100	0.378116	0.054558	3.15097	0.45465
AcuC + Ap4A	276	289	YRAIPKLAHQIAHE	12	1645.9	7.43624	0.008212	1000	1.22513	0.068059	10.2094	0.567158
AcuC + Ap4A	276	289	YRAIPKLAHQIAHE	12	1645.9	7.41912	0.010632	10000	1.79125	0.138897	14.9271	1.15748
AcuB/AcuC	276	289	YRAIPKLAHQIAHE	12	1645.9	7.3128	0.003128	0	0	0	0	0
AcuB/AcuC	276	289	YRAIPKLAHQIAHE	12	1645.9	7.43437	0.009928	10	0.125291	0.016143	1.04409	0.134525
AcuB/AcuC	276	289	YRAIPKLAHQIAHE	12	1645.9	7.45275	0.008343	30	0.240103	0.012411	2.00086	0.103425
AcuB/AcuC	276	289	YRAIPKLAHQIAHE	12	1645.9	7.4385	0.004066	100	0.553157	0.024348	4.60964	0.2029
AcuB/AcuC	276	289	YRAIPKLAHQIAHE	12	1645.9	7.43837	0.005059	1000	1.23125	0.037487	10.2604	0.312392
AcuB/AcuC	276	289	YRAIPKLAHQIAHE	12	1645.9	7.44297	0.005387	10000	1.95666	0.035919	16.3055	0.299325
AcuB/AcuC + Ap4A	276	289	YRAIPKLAHQIAHE	12	1645.9	7.33623	0.011915	0	0	0	0	0
AcuB/AcuC + Ap4A	276	289	YRAIPKLAHQIAHE	12	1645.9	7.46941	0.005375	10	0.147781	0.015991	1.23151	0.133258
AcuB/AcuC + Ap4A	276	289	YRAIPKLAHQIAHE	12	1645.9	7.46141	0.005332	30	0.262874	0.018257	2.19062	0.152142
AcuB/AcuC + Ap4A	276	289	YRAIPKLAHQIAHE	12	1645.9	7.44929	0.006268	100	0.558401	0.021232	4.65334	0.176933
AcuB/AcuC + Ap4A	276	289	YRAIPKLAHQIAHE	12	1645.9	7.41987	0.005718	1000	1.28109	0.055392	10.6758	0.4616
AcuB/AcuC + Ap4A	276	289	YRAIPKLAHQIAHE	12	1645.9	7.42716	0.013707	10000	2.01609	0.044719	16.8008	0.372658
AcuC	276	295	YRAIPKLAHQIAHEYCGGRW	18	2368.2	8.66029	0.008817	0	0	0	0	0
AcuC	276	295	YRAIPKLAHQIAHEYCGGRW	18	2368.2	8.7896	0.006445	10	0.396007	0.032175	2.20004	0.17875
AcuC	276	295	YRAIPKLAHQIAHEYCGGRW	18	2368.2	8.79348	0.005113	30	0.433464	0.061217	2.40813	0.340094
AcuC	276	295	YRAIPKLAHQIAHEYCGGRW	18	2368.2	8.79737	0.011526	100	0.717794	0.026946	3.98774	0.1497
AcuC	276	295	YRAIPKLAHQIAHEYCGGRW	18	2368.2	8.77563	0.012164	1000	1.57655	0.066224	8.75863	0.367911
AcuC	276	295	YRAIPKLAHQIAHEYCGGRW	18	2368.2	8.78932	0.007195	10000	2.59727	0.091941	14.4293	0.510783
AcuC + Ap4A	276	295	YRAIPKLAHQIAHEYCGGRW	18	2368.2	8.65428	0.003022	0	0	0	0	0
AcuC + Ap4A	276	295	YRAIPKLAHQIAHEYCGGRW	18	2368.2	8.78107	0.010461	10	0.382812	0.071977	2.12673	0.399872
AcuC + Ap4A	276	295	YRAIPKLAHQIAHEYCGGRW	18	2368.2	8.77442	0.004651	30	0.49461	0.053942	2.74783	0.299678
AcuC + Ap4A	276	295	YRAIPKLAHQIAHEYCGGRW	18	2368.2	8.78479	0.004708	100	0.693817	0.043433	3.85454	0.241294
AcuC + Ap4A	276	295	YRAIPKLAHQIAHEYCGGRW	18	2368.2	8.77114	0.001621	1000	1.61112	0.049798	8.95066	0.276656
AcuC + Ap4A	276	295	YRAIPKLAHQIAHEYCGGRW	18	2368.2	8.76399	0.009663	10000	2.59779	0.092672	14.4322	0.514844
AcuB/AcuC	276	295	YRAIPKLAHQIAHEYCGGRW	18	2368.2	8.67798	0.003362	0	0	0	0	0
AcuB/AcuC	276	295	YRAIPKLAHQIAHEYCGGRW	18	2368.2	8.77552	0.002982	10	0.525615	0.017723	2.92008	0.0984611
AcuB/AcuC	276	295	YRAIPKLAHQIAHEYCGGRW	18	2368.2	8.80362	0.009581	30	0.654668	0.013037	3.63704	0.0724278
AcuB/AcuC	276	295	YRAIPKLAHQIAHEYCGGRW	18	2368.2	8.77917	0.007883	100	1.00171	0.0266	5.56506	0.147778
AcuB/AcuC	276	295	YRAIPKLAHQIAHEYCGGRW	18	2368.2	8.78978	0.006651	1000	1.8149	0.045253	10.0828	0.251406
AcuB/AcuC	276	295	YRAIPKLAHQIAHEYCGGRW	18	2368.2	8.79235	0.005196	10000	2.81903	0.052839	15.6613	0.29355
AcuB/AcuC + Ap4A	276	295	YRAIPKLAHQIAHEYCGGRW	18	2368.2	8.50519	0.131091	0	0	0	0	0
AcuB/AcuC + Ap4A	276	295	YRAIPKLAHQIAHEYCGGRW	18	2368.2	8.79978	0.00782	10	0.556613	0.03324	3.09229	0.184667
AcuB/AcuC + Ap4A	276	295	YRAIPKLAHQIAHEYCGGRW	18	2368.2	8.7858	0.004442	30	0.66899	0.051183	3.71661	0.28435
AcuB/AcuC + Ap4A	276	295	YRAIPKLAHQIAHEYCGGRW	18	2368.2	8.77684	0.002423	100	1.03897	0.017888	5.77204	0.0993778
AcuB/AcuC + Ap4A	276	295	YRAIPKLAHQIAHEYCGGRW	18	2368.2	8.76813	0.004958	1000	1.90736	0.055584	10.5965	0.3088
AcuB/AcuC + Ap4A	276	295	YRAIPKLAHQIAHEYCGGRW	18	2368.2	8.77905	0.013681	10000	2.77356	0.070276	15.4086	0.390422
AcuC	296	306	IAVGGGGYDIW	10	1106.54	10.7141	0.018521	0	0	0	0	0
AcuC	296	306	IAVGGGGYDIW	10	1106.54	10.7557	0.00625	10	1.45566	0.057611	14.5566	0.57611
AcuC	296	306	IAVGGGGYDIW	10	1106.54	10.7722	0.00381	30	1.73591	0.080492	17.3591	0.80492
AcuC	296	306	IAVGGGGYDIW	10	1106.54	10.7478	0.0096	100	2.14704	0.062486	21.4704	0.62486
AcuC	296	306	IAVGGGGYDIW	10	1106.54	10.745	0.009135	1000	2.92737	0.083882	29.2737	0.83882
AcuC	296	306	IAVGGGGYDIW	10	1106.54	10.7515	0.004388	10000	3.54555	0.093585	35.4555	0.93585
AcuC + Ap4A	296	306	IAVGGGGYDIW	10	1106.54	10.704	0.005505	0	0	0	0	0
AcuC + Ap4A	296	306	IAVGGGGYDIW	10	1106.54	10.749	0.005058	10	1.58199	0.072278	15.8199	0.72278
AcuC + Ap4A	296	306	IAVGGGGYDIW	10	1106.54	10.7259	0.003225	30	1.92952	0.068047	19.2952	0.68047
AcuC + Ap4A	296	306	IAVGGGGYDIW	10	1106.54	10.7367	0.002717	100	2.27776	0.077316	22.7776	0.77316
AcuC + Ap4A	296	306	IAVGGGGYDIW	10	1106.54	10.7379	0.004541	1000	3.2054	0.083903	32.054	0.83903
AcuC + Ap4A	296	306	IAVGGGGYDIW	10	1106.54	10.7336	0.004854	10000	3.66661	0.112904	36.6661	1.12904
AcuB/AcuC	296	306	IAVGGGGYDIW	10	1106.54	10.7082	0.003856	0	0	0	0	0
AcuB/AcuC	296	306	IAVGGGGYDIW	10	1106.54	10.758	0.00217	10	0.628829	0.018323	6.28829	0.18323
AcuB/AcuC	296	306	IAVGGGGYDIW	10	1106.54	10.7652	0.005409	30	0.877834	0.019956	8.77834	0.19956
AcuB/AcuC	296	306	IAVGGGGYDIW	10	1106.54	10.7478	0.010331	100	1.08509	0.01901	10.8509	0.1901
AcuB/AcuC	296	306	IAVGGGGYDIW	10	1106.54	10.7481	0.019008	1000	1.56135	0.044726	15.6135	0.44726
AcuB/AcuC	296	306	IAVGGGGYDIW	10	1106.54	10.7516	0.002832	10000	2.29793	0.056328	22.9793	0.56328
AcuB/AcuC + Ap4A	296	306	IAVGGGGYDIW	10	1106.54	10.6941	0	0	0	0	0	0
AcuB/AcuC + Ap4A	296	306	IAVGGGGYDIW	10	1106.54	10.7528	0.00865	10	0.654873	0.008987	6.54873	0.08987
AcuB/AcuC + Ap4A	296	306	IAVGGGGYDIW	10	1106.54	10.7533	0.005715	30	0.844677	0.03176	8.44677	0.3176
AcuB/AcuC + Ap4A	296	306	IAVGGGGYDIW	10	1106.54	10.7389	0.003736	100	1.02163	0.011494	10.2163	0.11494
AcuB/AcuC + Ap4A	296	306	IAVGGGGYDIW	10	1106.54	10.7376	0.005224	1000	1.47067	0.031356	14.7067	0.31356
AcuB/AcuC + Ap4A	296	306	IAVGGGGYDIW	10	1106.54	10.7376	0.00851	10000	2.20392	0.068974	22.0392	0.68974
AcuC	307	315	RVVPRAWAL	7	1066.64	9.05397	0.013375	0	0	0	0	0
AcuC	307	315	RVVPRAWAL	7	1066.64	9.17046	0.006275	10	0.083279	0.014513	1.1897	0.207329
AcuC	307	315	RVVPRAWAL	7	1066.64	9.17511	0.005059	30	0.069505	0.008707	0.992929	0.124386
AcuC	307	315	RVVPRAWAL	7	1066.64	9.17828	0.010766	100	0.126611	0.008681	1.80873	0.124014
AcuC	307	315	RVVPRAWAL	7	1066.64	9.15947	0.012993	1000	0.514552	0.009006	7.35074	0.128657
AcuC	307	315	RVVPRAWAL	7	1066.64	9.18105	0.00921	10000	1.92882	0.023797	27.5546	0.339957
AcuC + Ap4A	307	315	RVVPRAWAL	7	1066.64	9.05254	0.005173	0	0	0	0	0
AcuC + Ap4A	307	315	RVVPRAWAL	7	1066.64	9.15823	0.007195	10	0.045958	0.022127	0.656543	0.3161
AcuC + Ap4A	307	315	RVVPRAWAL	7	1066.64	9.15321	0.004454	30	0.059874	0.017482	0.855343	0.249743
AcuC + Ap4A	307	315	RVVPRAWAL	7	1066.64	9.16333	0.003976	100	0.126628	0.015946	1.80897	0.2278
AcuC + Ap4A	307	315	RVVPRAWAL	7	1066.64	9.152	0.001126	1000	0.533659	0.024268	7.6237	0.346686
AcuC + Ap4A	307	315	RVVPRAWAL	7	1066.64	9.14554	0.008831	10000	1.97737	0.033364	28.2482	0.476629
AcuB/AcuC	307	315	RVVPRAWAL	7	1066.64	8.98195	0.004926	0	0	0	0	0
AcuB/AcuC	307	315	RVVPRAWAL	7	1066.64	9.11125	0.002748	10	0.252957	0.015239	3.61367	0.2177
AcuB/AcuC	307	315	RVVPRAWAL	7	1066.64	9.14855	0.009743	30	0.209784	0.016198	2.99691	0.2314
AcuB/AcuC	307	315	RVVPRAWAL	7	1066.64	9.12288	0.007346	100	0.213933	0.013467	3.05619	0.192386
AcuB/AcuC	307	315	RVVPRAWAL	7	1066.64	9.13666	0.007118	1000	0.282632	0.013577	4.0376	0.193957
AcuB/AcuC	307	315	RVVPRAWAL	7	1066.64	9.14753	0.000597	10000	0.68481	0.017771	9.783	0.253871
AcuB/AcuC + Ap4A	307	315	RVVPRAWAL	7	1066.64	8.74189	0.173165	0	0	0	0	0
AcuB/AcuC + Ap4A	307	315	RVVPRAWAL	7	1066.64	9.13435	0.004776	10	0.127449	0.018907	1.8207	0.2701
AcuB/AcuC + Ap4A	307	315	RVVPRAWAL	7	1066.64	9.13064	0.01319	30	0.101707	0.022848	1.45296	0.3264
AcuB/AcuC + Ap4A	307	315	RVVPRAWAL	7	1066.64	9.12076	0.002131	100	0.09484	0.017295	1.35486	0.247071
AcuB/AcuC + Ap4A	307	315	RVVPRAWAL	7	1066.64	9.10821	0.005255	1000	0.126239	0.018804	1.80341	0.268629
AcuB/AcuC + Ap4A	307	315	RVVPRAWAL	7	1066.64	9.13285	0.024844	10000	0.452555	0.043241	6.46507	0.617729
AcuC	307	316	RVVPRAWALL	8	1179.72	9.78361	0.010863	0	0	0	0	0
AcuC	307	316	RVVPRAWALL	8	1179.72	9.88742	0.005736	10	0.082625	0.018289	1.03281	0.228612
AcuC	307	316	RVVPRAWALL	8	1179.72	9.89818	0.002574	30	0.068649	0.01534	0.858113	0.19175
AcuC	307	316	RVVPRAWALL	8	1179.72	9.89308	0.011214	100	0.106637	0.01454	1.33296	0.18175
AcuC	307	316	RVVPRAWALL	8	1179.72	9.87934	0.011981	1000	0.486992	0.013834	6.0874	0.172925
AcuC	307	316	RVVPRAWALL	8	1179.72	9.89589	0.007325	10000	1.94031	0.051878	24.2539	0.648475
AcuC + Ap4A	307	316	RVVPRAWALL	8	1179.72	9.77707	0.003446	0	0	0	0	0
AcuC + Ap4A	307	316	RVVPRAWALL	8	1179.72	9.87831	0.008396	10	0.065618	0.036745	0.820225	0.459313
AcuC + Ap4A	307	316	RVVPRAWALL	8	1179.72	9.87426	0.0038	30	0.066061	0.040446	0.825762	0.505575
AcuC + Ap4A	307	316	RVVPRAWALL	8	1179.72	9.88147	0.003417	100	0.136044	0.032829	1.70055	0.410362
AcuC + Ap4A	307	316	RVVPRAWALL	8	1179.72	9.87077	0.002229	1000	0.538627	0.045994	6.73284	0.574925
AcuC + Ap4A	307	316	RVVPRAWALL	8	1179.72	9.8642	0.007212	10000	2.02571	0.037911	25.3214	0.473888
AcuB/AcuC	307	316	RVVPRAWALL	8	1179.72	9.75919	0.007113	0	0	0	0	0
AcuB/AcuC	307	316	RVVPRAWALL	8	1179.72	9.86437	0.002274	10	0.051397	0.015869	0.642462	0.198363
AcuB/AcuC	307	316	RVVPRAWALL	8	1179.72	9.89203	0.007683	30	0.047532	0.017139	0.59415	0.214238
AcuB/AcuC	307	316	RVVPRAWALL	8	1179.72	9.86468	0.007795	100	0.064231	0.017482	0.802887	0.218525
AcuB/AcuC	307	316	RVVPRAWALL	8	1179.72	9.8757	0.011047	1000	0.110135	0.019129	1.37669	0.239113
AcuB/AcuC	307	316	RVVPRAWALL	8	1179.72	9.88201	0.000967	10000	0.50148	0.023784	6.2685	0.2973
AcuB/AcuC + Ap4A	307	316	RVVPRAWALL	8	1179.72	9.74723	0	0	0	0	0	0
AcuB/AcuC + Ap4A	307	316	RVVPRAWALL	8	1179.72	9.86982	0.006456	10	0.038357	0.011191	0.479463	0.139887
AcuB/AcuC + Ap4A	307	316	RVVPRAWALL	8	1179.72	9.87188	0.001962	30	0.036976	0.022885	0.4622	0.286062
AcuB/AcuC + Ap4A	307	316	RVVPRAWALL	8	1179.72	9.86157	0.00074	100	0.045993	0.009455	0.574912	0.118188
AcuB/AcuC + Ap4A	307	316	RVVPRAWALL	8	1179.72	9.84873	0.006323	1000	0.10475	0.011268	1.30937	0.14085
AcuB/AcuC + Ap4A	307	316	RVVPRAWALL	8	1179.72	9.86535	0.016949	10000	0.408182	0.009633	5.10227	0.120412
AcuC	313	316	WALL	3	501.295	11.174	0.008277	0	0	0	0	0
AcuC	313	316	WALL	3	501.295	11.2018	0.008748	10	0.008534	0.00632	0.284467	0.210667
AcuC	313	316	WALL	3	501.295	11.2394	0.005664	30	0.004749	0.007727	0.1583	0.257567
AcuC	313	316	WALL	3	501.295	11.2347	0.007592	100	0.019957	0.008347	0.665233	0.278233
AcuC	313	316	WALL	3	501.295	11.2475	0.010074	1000	0.007257	0.007908	0.2419	0.2636
AcuC	313	316	WALL	3	501.295	11.2623	0.007315	10000	0.013056	0.014066	0.4352	0.468867
AcuC + Ap4A	313	316	WALL	3	501.295	11.1883	0.002741	0	0	0	0	0
AcuC + Ap4A	313	316	WALL	3	501.295	11.2519	0.004673	10	0.007221	0.011556	0.2407	0.3852
AcuC + Ap4A	313	316	WALL	3	501.295	11.2544	0.001801	30	0.015094	0.009839	0.503133	0.327967
AcuC + Ap4A	313	316	WALL	3	501.295	11.2624	0.009424	100	0.004906	0.007219	0.163533	0.240633
AcuC + Ap4A	313	316	WALL	3	501.295	11.2313	0.003843	1000	0.025548	0.007622	0.8516	0.254067
AcuC + Ap4A	313	316	WALL	3	501.295	11.2287	0.012207	10000	0.041014	0.015958	1.36713	0.531933
AcuB/AcuC	313	316	WALL	3	501.295	11.1671	0.010293	0	0	0	0	0
AcuB/AcuC	313	316	WALL	3	501.295	11.1906	0.009323	10	-0.022829	0.013439	-0.760967	0.447967
AcuB/AcuC	313	316	WALL	3	501.295	11.2309	0.005018	30	-0.017744	0.011861	-0.591467	0.395367
AcuB/AcuC	313	316	WALL	3	501.295	11.2294	0.004736	100	0.017927	0.03142	0.597567	1.04733
AcuB/AcuC	313	316	WALL	3	501.295	11.235	0.01058	1000	-0.023369	0.011934	-0.778967	0.3978
AcuB/AcuC	313	316	WALL	3	501.295	11.2522	0.008823	10000	-0.015836	0.015392	-0.527867	0.513067
AcuB/AcuC + Ap4A	313	316	WALL	3	501.295	11.173	0	0	0	0	0	0
AcuB/AcuC + Ap4A	313	316	WALL	3	501.295	11.2494	0.003991	10	0.018751	0.006627	0.625033	0.2209
AcuB/AcuC + Ap4A	313	316	WALL	3	501.295	11.2494	0.016725	30	0.017739	0.003562	0.5913	0.118733
AcuB/AcuC + Ap4A	313	316	WALL	3	501.295	11.2409	0.002149	100	0.038464	0.007659	1.28213	0.2553
AcuB/AcuC + Ap4A	313	316	WALL	3	501.295	11.2264	0.00967	1000	0.044239	0.004156	1.47463	0.138533
AcuB/AcuC + Ap4A	313	316	WALL	3	501.295	11.2281	0.005919	10000	0.043563	0.017657	1.4521	0.588567
AcuC	316	320	LWLEM	4	690.341	11.107	0.141658	0	0	0	0	0
AcuC	316	320	LWLEM	4	690.341	11.1853	0.093454	10	-0.033038	0.058898	-0.82595	1.47245
AcuC	316	320	LWLEM	4	690.341	11.2209	0.063207	30	-0.029932	0.052626	-0.7483	1.31565
AcuC	316	320	LWLEM	4	690.341	11.1934	0.08768	100	-0.031892	0.057324	-0.7973	1.4331
AcuC	316	320	LWLEM	4	690.341	11.156	0.154778	1000	-0.037061	0.051828	-0.926525	1.2957
AcuC	316	320	LWLEM	4	690.341	11.1971	0.158415	10000	-0.045638	0.050797	-1.14095	1.26992
AcuC + Ap4A	316	320	LWLEM	4	690.341	11.1232	0.189071	0	0	0	0	0
AcuC + Ap4A	316	320	LWLEM	4	690.341	10.9124	0.067825	10	-0.081398	0.053854	-2.03495	1.34635
AcuC + Ap4A	316	320	LWLEM	4	690.341	11.26	0.072139	30	0.05041	0.037144	1.26025	0.9286
AcuC + Ap4A	316	320	LWLEM	4	690.341	11.2733	0.04694	100	-0.005509	0.022177	-0.137725	0.554425
AcuC + Ap4A	316	320	LWLEM	4	690.341	10.8876	0.010799	1000	-0.001688	0.019278	-0.0422	0.48195
AcuC + Ap4A	316	320	LWLEM	4	690.341	11.1505	0.15016	10000	-0.013375	0.02605	-0.334375	0.65125
AcuB/AcuC	316	320	LWLEM	4	690.341	11.1824	0.007679	0	0	0	0	0
AcuB/AcuC	316	320	LWLEM	4	690.341	11.2069	0.013551	10	-0.023547	0.018194	-0.588675	0.45485
AcuB/AcuC	316	320	LWLEM	4	690.341	11.229	0.004941	30	-0.028191	0.019744	-0.704775	0.4936
AcuB/AcuC	316	320	LWLEM	4	690.341	11.2382	0.007819	100	-0.010698	0.012905	-0.26745	0.322625
AcuB/AcuC	316	320	LWLEM	4	690.341	11.2338	0.054518	1000	0.001083	0.008645	0.027075	0.216125
AcuB/AcuC	316	320	LWLEM	4	690.341	11.292	0.013906	10000	-0.01497	0.012485	-0.37425	0.312125
AcuB/AcuC + Ap4A	316	320	LWLEM	4	690.341	11.2739	0	0	0	0	0	0
AcuB/AcuC + Ap4A	316	320	LWLEM	4	690.341	11.2412	0.086852	10	-0.026188	0.007535	-0.6547	0.188375
AcuB/AcuC + Ap4A	316	320	LWLEM	4	690.341	10.9335	0.008559	30	-0.039994	0.050956	-0.99985	1.2739
AcuB/AcuC + Ap4A	316	320	LWLEM	4	690.341	11.2966	0.010448	100	0.001938	0.007662	0.04845	0.19155
AcuB/AcuC + Ap4A	316	320	LWLEM	4	690.341	11.2923	0.014165	1000	0.0103	0.014381	0.2575	0.359525
AcuB/AcuC + Ap4A	316	320	LWLEM	4	690.341	11.2697	0.00483	10000	-0.001216	0.002574	-0.0304	0.06435
AcuC	317	320	WLEM	3	577.256	10.5933	0.01233	0	0	0	0	0
AcuC	317	320	WLEM	3	577.256	10.6397	0.006351	10	0.031589	0.137886	1.05297	4.5962
AcuC	317	320	WLEM	3	577.256	10.6601	0.005499	30	-0.039498	0.137245	-1.3166	4.57483
AcuC	317	320	WLEM	3	577.256	10.6453	0.01272	100	0.047118	0.092148	1.5706	3.0716
AcuC	317	320	WLEM	3	577.256	10.632	0.011029	1000	0.003157	0.092839	0.105233	3.09463
AcuC	317	320	WLEM	3	577.256	10.6426	0.005119	10000	-0.024061	0.097305	-0.802033	3.2435
AcuC + Ap4A	317	320	WLEM	3	577.256	10.5804	0.003545	0	0	0	0	0
AcuC + Ap4A	317	320	WLEM	3	577.256	10.6377	0.004037	10	0.020017	0.049764	0.667233	1.6588
AcuC + Ap4A	317	320	WLEM	3	577.256	10.6297	0.00235	30	-0.027671	0.040147	-0.922367	1.33823
AcuC + Ap4A	317	320	WLEM	3	577.256	10.6396	0.003927	100	-0.021957	0.0423	-0.7319	1.41
AcuC + Ap4A	317	320	WLEM	3	577.256	10.6224	0.00929	1000	-0.100434	0.040657	-3.3478	1.35523
AcuC + Ap4A	317	320	WLEM	3	577.256	10.6141	0.001396	10000	-0.049874	0.042046	-1.66247	1.40153
AcuB/AcuC	317	320	WLEM	3	577.256	10.58	0.003442	0	0	0	0	0
AcuB/AcuC	317	320	WLEM	3	577.256	10.6298	0.002193	10	-0.008293	0.017726	-0.276433	0.590867
AcuB/AcuC	317	320	WLEM	3	577.256	10.643	0.004967	30	0.006347	0.019918	0.211567	0.663933
AcuB/AcuC	317	320	WLEM	3	577.256	10.6264	0.013984	100	-0.003021	0.016119	-0.1007	0.5373
AcuB/AcuC	317	320	WLEM	3	577.256	10.6339	0.021473	1000	0.020985	0.01504	0.6995	0.501333
AcuB/AcuC	317	320	WLEM	3	577.256	10.643	0.004427	10000	0.054625	0.024064	1.82083	0.802133
AcuB/AcuC + Ap4A	317	320	WLEM	3	577.256	10.5712	0	0	0	0	0	0
AcuB/AcuC + Ap4A	317	320	WLEM	3	577.256	10.6328	0.008126	10	-0.018173	0.014567	-0.605767	0.485567
AcuB/AcuC + Ap4A	317	320	WLEM	3	577.256	10.6281	0.015318	30	0.049185	0.03645	1.6395	1.215
AcuB/AcuC + Ap4A	317	320	WLEM	3	577.256	10.6149	0.0052	100	-0.000527	0.004757	-0.0175667	0.158567
AcuB/AcuC + Ap4A	317	320	WLEM	3	577.256	10.6054	0.006005	1000	-0.000296	0.007507	-0.00986667	0.250233
AcuB/AcuC + Ap4A	317	320	WLEM	3	577.256	10.6109	0.011384	10000	0.03792	0.001242	1.264	0.0414
AcuC	321	346	TEQSDISGPLPAAWRERWQPLSPVSL	21	2919.49	10.253	0.01468	0	0	0	0	0
AcuC	321	346	TEQSDISGPLPAAWRERWQPLSPVSL	21	2919.49	10.3034	0.00533	10	5.81535	0.049461	27.6921	0.235529
AcuC	321	346	TEQSDISGPLPAAWRERWQPLSPVSL	21	2919.49	10.3214	0.001441	30	6.52759	0.054453	31.0838	0.2593
AcuC	321	346	TEQSDISGPLPAAWRERWQPLSPVSL	21	2919.49	10.3103	0.01001	100	7.71941	0.077729	36.7591	0.370138
AcuC	321	346	TEQSDISGPLPAAWRERWQPLSPVSL	21	2919.49	10.3003	0.010217	1000	10.7757	0.026944	51.3128	0.128305
AcuC	321	346	TEQSDISGPLPAAWRERWQPLSPVSL	21	2919.49	10.3028	0.00445	10000	13.2263	0.028164	62.9822	0.134114
AcuC + Ap4A	321	346	TEQSDISGPLPAAWRERWQPLSPVSL	21	2919.49	10.2389	0.003816	0	0	0	0	0
AcuC + Ap4A	321	346	TEQSDISGPLPAAWRERWQPLSPVSL	21	2919.49	10.3038	0.005496	10	5.90606	0.133894	28.1241	0.63759
AcuC + Ap4A	321	346	TEQSDISGPLPAAWRERWQPLSPVSL	21	2919.49	10.3021	0.002248	30	6.57985	0.027638	31.3326	0.13161
AcuC + Ap4A	321	346	TEQSDISGPLPAAWRERWQPLSPVSL	21	2919.49	10.3096	0.003752	100	7.71113	0.063925	36.7197	0.304405
AcuC + Ap4A	321	346	TEQSDISGPLPAAWRERWQPLSPVSL	21	2919.49	10.2956	0.00543	1000	11.1186	0.346394	52.9458	1.6495
AcuC + Ap4A	321	346	TEQSDISGPLPAAWRERWQPLSPVSL	21	2919.49	10.2906	0.000976	10000	13.2155	0.033678	62.9312	0.160371
AcuB/AcuC	321	346	TEQSDISGPLPAAWRERWQPLSPVSL	21	2919.49	10.2283	0.004345	0	0	0	0	0
AcuB/AcuC	321	346	TEQSDISGPLPAAWRERWQPLSPVSL	21	2919.49	10.2908	0.002409	10	5.7024	0.05292	27.1543	0.252
AcuB/AcuC	321	346	TEQSDISGPLPAAWRERWQPLSPVSL	21	2919.49	10.311	0.007848	30	6.44403	0.039642	30.6858	0.188771
AcuB/AcuC	321	346	TEQSDISGPLPAAWRERWQPLSPVSL	21	2919.49	10.2908	0.009834	100	7.5212	0.034684	35.8152	0.165162
AcuB/AcuC	321	346	TEQSDISGPLPAAWRERWQPLSPVSL	21	2919.49	10.2942	0.017939	1000	10.2816	0.016098	48.9602	0.0766571
AcuB/AcuC	321	346	TEQSDISGPLPAAWRERWQPLSPVSL	21	2919.49	10.2947	0.001442	10000	12.4577	0.185441	59.3225	0.883052
AcuB/AcuC + Ap4A	321	346	TEQSDISGPLPAAWRERWQPLSPVSL	21	2919.49	10.2207	0	0	0	0	0	0
AcuB/AcuC + Ap4A	321	346	TEQSDISGPLPAAWRERWQPLSPVSL	21	2919.49	10.2936	0.006726	10	5.76061	0.034674	27.4315	0.165114
AcuB/AcuC + Ap4A	321	346	TEQSDISGPLPAAWRERWQPLSPVSL	21	2919.49	10.2974	0.004456	30	6.64146	0.373703	31.626	1.77954
AcuB/AcuC + Ap4A	321	346	TEQSDISGPLPAAWRERWQPLSPVSL	21	2919.49	10.2845	0.003341	100	7.47872	0.013437	35.6129	0.0639857
AcuB/AcuC + Ap4A	321	346	TEQSDISGPLPAAWRERWQPLSPVSL	21	2919.49	10.2785	0.006473	1000	10.1829	0.01033	48.4899	0.0491905
AcuB/AcuC + Ap4A	321	346	TEQSDISGPLPAAWRERWQPLSPVSL	21	2919.49	10.2871	0.011089	10000	12.3807	0.257771	58.9559	1.22748
AcuC	321	349	TEQSDISGPLPAAWRERWQPLSPVSLPLE	23	3258.67	10.3499	0.013509	0	0	0	0	0
AcuC	321	349	TEQSDISGPLPAAWRERWQPLSPVSLPLE	23	3258.67	10.3999	0.0061	10	7.24047	0.025427	31.4803	0.110552
AcuC	321	349	TEQSDISGPLPAAWRERWQPLSPVSLPLE	23	3258.67	10.4152	0.002367	30	7.86961	0.053941	34.2157	0.234526
AcuC	321	349	TEQSDISGPLPAAWRERWQPLSPVSLPLE	23	3258.67	10.4052	0.009622	100	9.14233	0.023682	39.7493	0.102965
AcuC	321	349	TEQSDISGPLPAAWRERWQPLSPVSLPLE	23	3258.67	10.3951	0.009475	1000	12.1173	0.011067	52.684	0.0481174
AcuC	321	349	TEQSDISGPLPAAWRERWQPLSPVSLPLE	23	3258.67	10.3981	0.004628	10000	14.4943	0.013434	63.0185	0.0584087
AcuC + Ap4A	321	349	TEQSDISGPLPAAWRERWQPLSPVSLPLE	23	3258.67	10.3382	0.003794	0	0	0	0	0
AcuC + Ap4A	321	349	TEQSDISGPLPAAWRERWQPLSPVSLPLE	23	3258.67	10.4032	0.004782	10	7.2327	0.077383	31.4465	0.336448
AcuC + Ap4A	321	349	TEQSDISGPLPAAWRERWQPLSPVSLPLE	23	3258.67	10.4015	0.001702	30	7.95754	0.020897	34.598	0.0908565
AcuC + Ap4A	321	349	TEQSDISGPLPAAWRERWQPLSPVSLPLE	23	3258.67	10.4117	0.00505	100	9.08507	0.028952	39.5003	0.125878
AcuC + Ap4A	321	349	TEQSDISGPLPAAWRERWQPLSPVSLPLE	23	3258.67	10.3949	0.006695	1000	12.4765	0.412809	54.2457	1.79482
AcuC + Ap4A	321	349	TEQSDISGPLPAAWRERWQPLSPVSLPLE	23	3258.67	10.3915	0.001046	10000	14.4538	0.063333	62.8425	0.275361
AcuB/AcuC	321	349	TEQSDISGPLPAAWRERWQPLSPVSLPLE	23	3258.67	10.3175	0.003061	0	0	0	0	0
AcuB/AcuC	321	349	TEQSDISGPLPAAWRERWQPLSPVSLPLE	23	3258.67	10.3755	0.004466	10	7.10915	0.029747	30.9093	0.129335
AcuB/AcuC	321	349	TEQSDISGPLPAAWRERWQPLSPVSLPLE	23	3258.67	10.396	0.007934	30	7.86408	0.071337	34.1917	0.310161
AcuB/AcuC	321	349	TEQSDISGPLPAAWRERWQPLSPVSLPLE	23	3258.67	10.3777	0.009742	100	8.88057	0.017223	38.6112	0.0748826
AcuB/AcuC	321	349	TEQSDISGPLPAAWRERWQPLSPVSLPLE	23	3258.67	10.38	0.018941	1000	11.5466	0.070195	50.2026	0.305196
AcuB/AcuC	321	349	TEQSDISGPLPAAWRERWQPLSPVSLPLE	23	3258.67	10.3828	0.001994	10000	13.7146	0.224843	59.6285	0.977578
AcuB/AcuC + Ap4A	321	349	TEQSDISGPLPAAWRERWQPLSPVSLPLE	23	3258.67	10.3075	0	0	0	0	0	0
AcuB/AcuC + Ap4A	321	349	TEQSDISGPLPAAWRERWQPLSPVSLPLE	23	3258.67	10.3728	0.005983	10	7.1187	0.070005	30.9509	0.30437
AcuB/AcuC + Ap4A	321	349	TEQSDISGPLPAAWRERWQPLSPVSLPLE	23	3258.67	10.3812	0.002098	30	8.09608	0.457826	35.2003	1.99055
AcuB/AcuC + Ap4A	321	349	TEQSDISGPLPAAWRERWQPLSPVSLPLE	23	3258.67	10.3656	0.003849	100	8.69266	0.14365	37.7942	0.624565
AcuB/AcuC + Ap4A	321	349	TEQSDISGPLPAAWRERWQPLSPVSLPLE	23	3258.67	10.3608	0.005805	1000	11.4693	0.068705	49.8664	0.298717
AcuB/AcuC + Ap4A	321	349	TEQSDISGPLPAAWRERWQPLSPVSLPLE	23	3258.67	10.3743	0.011328	10000	13.6857	0.334332	59.503	1.45362
AcuC	326	349	ISGPLPAAWRERWQPLSPVSLPLE	18	2698.46	10.2687	0.014364	0	0	0	0	0
AcuC	326	349	ISGPLPAAWRERWQPLSPVSLPLE	18	2698.46	10.324	0.005236	10	4.86573	0.043165	27.0318	0.239806
AcuC	326	349	ISGPLPAAWRERWQPLSPVSLPLE	18	2698.46	10.3427	0.001847	30	5.44349	0.09538	30.2416	0.529889
AcuC	326	349	ISGPLPAAWRERWQPLSPVSLPLE	18	2698.46	10.3335	0.010667	100	6.62948	0.042304	36.8304	0.235022
AcuC	326	349	ISGPLPAAWRERWQPLSPVSLPLE	18	2698.46	10.3224	0.00984	1000	9.66985	0.021272	53.7214	0.118178
AcuC	326	349	ISGPLPAAWRERWQPLSPVSLPLE	18	2698.46	10.3265	0.004486	10000	12.0895	0.027474	67.164	0.152633
AcuC + Ap4A	326	349	ISGPLPAAWRERWQPLSPVSLPLE	18	2698.46	10.2573	0.002835	0	0	0	0	0
AcuC + Ap4A	326	349	ISGPLPAAWRERWQPLSPVSLPLE	18	2698.46	10.3274	0.006001	10	4.89309	0.031852	27.1838	0.176956
AcuC + Ap4A	326	349	ISGPLPAAWRERWQPLSPVSLPLE	18	2698.46	10.3244	0.002309	30	5.53672	0.042174	30.7596	0.2343
AcuC + Ap4A	326	349	ISGPLPAAWRERWQPLSPVSLPLE	18	2698.46	10.332	0.003437	100	6.6444	0.036626	36.9133	0.203478
AcuC + Ap4A	326	349	ISGPLPAAWRERWQPLSPVSLPLE	18	2698.46	10.3198	0.00364	1000	9.92239	0.404787	55.1244	2.24882
AcuC + Ap4A	326	349	ISGPLPAAWRERWQPLSPVSLPLE	18	2698.46	10.3152	0.000691	10000	12.0718	0.029934	67.0657	0.1663
AcuB/AcuC	326	349	ISGPLPAAWRERWQPLSPVSLPLE	18	2698.46	10.2521	0.00339	0	0	0	0	0
AcuB/AcuC	326	349	ISGPLPAAWRERWQPLSPVSLPLE	18	2698.46	10.3154	0.002962	10	4.91542	0.014889	27.3079	0.0827167
AcuB/AcuC	326	349	ISGPLPAAWRERWQPLSPVSLPLE	18	2698.46	10.3358	0.008032	30	5.55316	0.027614	30.8509	0.153411
AcuB/AcuC	326	349	ISGPLPAAWRERWQPLSPVSLPLE	18	2698.46	10.3163	0.009302	100	6.45258	0.089408	35.8477	0.496711
AcuB/AcuC	326	349	ISGPLPAAWRERWQPLSPVSLPLE	18	2698.46	10.3194	0.017264	1000	9.31398	0.010854	51.7443	0.0603
AcuB/AcuC	326	349	ISGPLPAAWRERWQPLSPVSLPLE	18	2698.46	10.3211	0.001558	10000	11.4229	0.157264	63.4603	0.873689
AcuB/AcuC + Ap4A	326	349	ISGPLPAAWRERWQPLSPVSLPLE	18	2698.46	10.2433	0	0	0	0	0	0
AcuB/AcuC + Ap4A	326	349	ISGPLPAAWRERWQPLSPVSLPLE	18	2698.46	10.32	0.006132	10	4.86964	0.06973	27.0536	0.387389
AcuB/AcuC + Ap4A	326	349	ISGPLPAAWRERWQPLSPVSLPLE	18	2698.46	10.3236	0.004429	30	5.61885	0.235875	31.2158	1.31042
AcuB/AcuC + Ap4A	326	349	ISGPLPAAWRERWQPLSPVSLPLE	18	2698.46	10.3135	0.001746	100	6.41843	0.037529	35.658	0.208494
AcuB/AcuC + Ap4A	326	349	ISGPLPAAWRERWQPLSPVSLPLE	18	2698.46	10.3065	0.006075	1000	9.14164	0.041425	50.7869	0.230139
AcuB/AcuC + Ap4A	326	349	ISGPLPAAWRERWQPLSPVSLPLE	18	2698.46	10.3167	0.011321	10000	11.3117	0.212692	62.8429	1.18162
AcuC	334	356	WRERWQPLSPVSLPLEWDDPDNL	18	2847.4	10.7942	0.014749	0	0	0	0	0
AcuC	334	356	WRERWQPLSPVSLPLEWDDPDNL	18	2847.4	10.8153	0.006569	10	4.3466	0.098958	24.1478	0.549767
AcuC	334	356	WRERWQPLSPVSLPLEWDDPDNL	18	2847.4	10.8353	0.008265	30	4.73445	0.183489	26.3025	1.01938
AcuC	334	356	WRERWQPLSPVSLPLEWDDPDNL	18	2847.4	10.8101	0.01123	100	5.98311	0.032544	33.2395	0.1808
AcuC	334	356	WRERWQPLSPVSLPLEWDDPDNL	18	2847.4	10.8099	0.011386	1000	8.31714	0.084515	46.2063	0.469528
AcuC	334	356	WRERWQPLSPVSLPLEWDDPDNL	18	2847.4	10.8161	0.003996	10000	9.94051	0.028767	55.2251	0.159817
AcuC + Ap4A	334	356	WRERWQPLSPVSLPLEWDDPDNL	18	2847.4	10.7795	0.002577	0	0	0	0	0
AcuC + Ap4A	334	356	WRERWQPLSPVSLPLEWDDPDNL	18	2847.4	10.8155	0.00605	10	4.18922	0.090204	23.2735	0.501133
AcuC + Ap4A	334	356	WRERWQPLSPVSLPLEWDDPDNL	18	2847.4	10.7845	0.002877	30	5.03231	0.080422	27.9573	0.446789
AcuC + Ap4A	334	356	WRERWQPLSPVSLPLEWDDPDNL	18	2847.4	10.7944	0.003124	100	5.93444	0.085785	32.9691	0.476583
AcuC + Ap4A	334	356	WRERWQPLSPVSLPLEWDDPDNL	18	2847.4	10.8056	0.002468	1000	8.65305	0.245834	48.0725	1.36574
AcuC + Ap4A	334	356	WRERWQPLSPVSLPLEWDDPDNL	18	2847.4	10.7993	0.003309	10000	9.87253	0.030406	54.8474	0.168922
AcuB/AcuC	334	356	WRERWQPLSPVSLPLEWDDPDNL	18	2847.4	10.7856	0.003414	0	0	0	0	0
AcuB/AcuC	334	356	WRERWQPLSPVSLPLEWDDPDNL	18	2847.4	10.8271	0.000972	10	4.52035	0.18198	25.1131	1.011
AcuB/AcuC	334	356	WRERWQPLSPVSLPLEWDDPDNL	18	2847.4	10.8407	0.009129	30	5.02621	0.142397	27.9234	0.791094
AcuB/AcuC	334	356	WRERWQPLSPVSLPLEWDDPDNL	18	2847.4	10.8197	0.009111	100	5.75297	0.110067	31.9609	0.611483
AcuB/AcuC	334	356	WRERWQPLSPVSLPLEWDDPDNL	18	2847.4	10.8216	0.022175	1000	8.12122	0.083488	45.1179	0.463822
AcuB/AcuC	334	356	WRERWQPLSPVSLPLEWDDPDNL	18	2847.4	10.8261	0.002131	10000	9.43477	0.16349	52.4154	0.908278
AcuB/AcuC + Ap4A	334	356	WRERWQPLSPVSLPLEWDDPDNL	18	2847.4	10.7774	0	0	0	0	0	0
AcuB/AcuC + Ap4A	334	356	WRERWQPLSPVSLPLEWDDPDNL	18	2847.4	10.8298	0.009985	10	4.40069	0.029718	24.4483	0.1651
AcuB/AcuC + Ap4A	334	356	WRERWQPLSPVSLPLEWDDPDNL	18	2847.4	10.8263	0.004042	30	5.2682	0.188013	29.2678	1.04452
AcuB/AcuC + Ap4A	334	356	WRERWQPLSPVSLPLEWDDPDNL	18	2847.4	10.8127	0.002953	100	5.79636	0.074188	32.202	0.412156
AcuB/AcuC + Ap4A	334	356	WRERWQPLSPVSLPLEWDDPDNL	18	2847.4	10.8119	0.006184	1000	7.81033	0.047739	43.3907	0.265217
AcuB/AcuC + Ap4A	334	356	WRERWQPLSPVSLPLEWDDPDNL	18	2847.4	10.8146	0.008065	10000	9.35701	0.226933	51.9834	1.26074
AcuC	347	356	PLEWDDPDNL	7	1212.53	10.2747	0.013674	0	0	0	0	0
AcuC	347	356	PLEWDDPDNL	7	1212.53	10.3126	0.005821	10	1.84991	0.052271	26.4272	0.746729
AcuC	347	356	PLEWDDPDNL	7	1212.53	10.3292	0.000955	30	1.85662	0.116512	26.5231	1.66446
AcuC	347	356	PLEWDDPDNL	7	1212.53	10.3146	0.009459	100	2.17471	0.069161	31.0673	0.988014
AcuC	347	356	PLEWDDPDNL	7	1212.53	10.3087	0.00852	1000	2.59722	0.108883	37.1031	1.55547
AcuC	347	356	PLEWDDPDNL	7	1212.53	10.3175	0.004563	10000	2.67219	0.090065	38.1741	1.28664
AcuC + Ap4A	347	356	PLEWDDPDNL	7	1212.53	10.2672	0.002771	0	0	0	0	0
AcuC + Ap4A	347	356	PLEWDDPDNL	7	1212.53	10.3109	0.0047	10	1.76926	0.04845	25.2751	0.692143
AcuC + Ap4A	347	356	PLEWDDPDNL	7	1212.53	10.3065	0.002647	30	2.05958	0.060836	29.4226	0.869086
AcuC + Ap4A	347	356	PLEWDDPDNL	7	1212.53	10.3172	0.005137	100	2.23955	0.06525	31.9935	0.932143
AcuC + Ap4A	347	356	PLEWDDPDNL	7	1212.53	10.308	0.003221	1000	2.76443	0.046983	39.4919	0.671186
AcuC + Ap4A	347	356	PLEWDDPDNL	7	1212.53	10.3039	0.001684	10000	2.72914	0.088249	38.9877	1.2607
AcuB/AcuC	347	356	PLEWDDPDNL	7	1212.53	10.2637	0.002416	0	0	0	0	0
AcuB/AcuC	347	356	PLEWDDPDNL	7	1212.53	10.3122	0.002091	10	2.03534	0.048407	29.0763	0.691529
AcuB/AcuC	347	356	PLEWDDPDNL	7	1212.53	10.3267	0.006967	30	2.18127	0.031338	31.1611	0.447686
AcuB/AcuC	347	356	PLEWDDPDNL	7	1212.53	10.31	0.009946	100	2.40921	0.030179	34.4173	0.431129
AcuB/AcuC	347	356	PLEWDDPDNL	7	1212.53	10.3162	0.015822	1000	2.83068	0.062582	40.4383	0.894029
AcuB/AcuC	347	356	PLEWDDPDNL	7	1212.53	10.3214	0.001695	10000	2.89764	0.042912	41.3948	0.613029
AcuB/AcuC + Ap4A	347	356	PLEWDDPDNL	7	1212.53	10.2546	0	0	0	0	0	0
AcuB/AcuC + Ap4A	347	356	PLEWDDPDNL	7	1212.53	10.3176	0.007051	10	2.09921	0.033247	29.9887	0.474957
AcuB/AcuC + Ap4A	347	356	PLEWDDPDNL	7	1212.53	10.3183	0.008493	30	2.3045	0.051577	32.9215	0.736814
AcuB/AcuC + Ap4A	347	356	PLEWDDPDNL	7	1212.53	10.3078	0.00261	100	2.46756	0.026351	35.2509	0.376443
AcuB/AcuC + Ap4A	347	356	PLEWDDPDNL	7	1212.53	10.305	0.005656	1000	2.922	0.083657	41.7429	1.1951
AcuB/AcuC + Ap4A	347	356	PLEWDDPDNL	7	1212.53	10.3054	0.007279	10000	2.96211	0.057701	42.3159	0.8243
AcuC	350	356	WDDPDNL	5	873.35	9.28858	0.008394	0	0	0	0	0
AcuC	350	356	WDDPDNL	5	873.35	9.34394	0.009096	10	1.17847	0.102369	23.5694	2.04738
AcuC	350	356	WDDPDNL	5	873.35	9.35542	0.001655	30	1.13558	0.130381	22.7115	2.60762
AcuC	350	356	WDDPDNL	5	873.35	9.3491	0.010137	100	1.22691	0.112994	24.5383	2.25988
AcuC	350	356	WDDPDNL	5	873.35	9.3341	0.012555	1000	1.21253	0.113352	24.2505	2.26704
AcuC	350	356	WDDPDNL	5	873.35	9.35558	0.00687	10000	1.20476	0.108581	24.0952	2.17162
AcuC + Ap4A	350	356	WDDPDNL	5	873.35	9.288	0.005646	0	0	0	0	0
AcuC + Ap4A	350	356	WDDPDNL	5	873.35	9.33976	0.011126	10	1.22729	0.045696	24.5457	0.91392
AcuC + Ap4A	350	356	WDDPDNL	5	873.35	9.33158	0.007551	30	1.36976	0.045622	27.3951	0.91244
AcuC + Ap4A	350	356	WDDPDNL	5	873.35	9.34891	0.006024	100	1.35656	0.060329	27.1312	1.20658
AcuC + Ap4A	350	356	WDDPDNL	5	873.35	9.33581	0.00924	1000	1.38773	0.04609	27.7547	0.9218
AcuC + Ap4A	350	356	WDDPDNL	5	873.35	9.32724	0.001595	10000	1.32394	0.055997	26.4789	1.11994
AcuB/AcuC	350	356	WDDPDNL	5	873.35	9.26405	0.003919	0	0	0	0	0
AcuB/AcuC	350	356	WDDPDNL	5	873.35	9.30194	0.002138	10	1.33983	0.036187	26.7966	0.72374
AcuB/AcuC	350	356	WDDPDNL	5	873.35	9.32637	0.010724	30	1.37386	0.031445	27.4772	0.6289
AcuB/AcuC	350	356	WDDPDNL	5	873.35	9.30552	0.011538	100	1.38964	0.028608	27.7928	0.57216
AcuB/AcuC	350	356	WDDPDNL	5	873.35	9.31481	0.011125	1000	1.38583	0.03709	27.7167	0.7418
AcuB/AcuC	350	356	WDDPDNL	5	873.35	9.32857	0.001519	10000	1.4106	0.033731	28.2119	0.67462
AcuB/AcuC + Ap4A	350	356	WDDPDNL	5	873.35	8.97719	0.221744	0	0	0	0	0
AcuB/AcuC + Ap4A	350	356	WDDPDNL	5	873.35	9.31628	0.007753	10	1.41769	0.014347	28.3538	0.28694
AcuB/AcuC + Ap4A	350	356	WDDPDNL	5	873.35	9.31367	0.005133	30	1.50081	0.024844	30.0163	0.49688
AcuB/AcuC + Ap4A	350	356	WDDPDNL	5	873.35	9.30336	0.002647	100	1.43198	0.023465	28.6395	0.4693
AcuB/AcuC + Ap4A	350	356	WDDPDNL	5	873.35	9.29548	0.006674	1000	1.45282	0.031892	29.0564	0.63784
AcuB/AcuC + Ap4A	350	356	WDDPDNL	5	873.35	9.30468	0.014639	10000	1.43125	0.033604	28.6251	0.67208
AcuC	357	373	YAPIPRKAEISEKNAQT	14	1915.02	6.88024	0.003481	0	0	0	0	0
AcuC	357	373	YAPIPRKAEISEKNAQT	14	1915.02	6.9657	0.007539	10	6.99698	0.062784	49.9785	0.448457
AcuC	357	373	YAPIPRKAEISEKNAQT	14	1915.02	6.9611	0.005865	30	7.38418	0.207467	52.7442	1.48191
AcuC	357	373	YAPIPRKAEISEKNAQT	14	1915.02	6.97188	0.009474	100	7.90835	0.066319	56.4882	0.473707
AcuC	357	373	YAPIPRKAEISEKNAQT	14	1915.02	6.95814	0.01189	1000	8.39061	0.047846	59.9329	0.341757
AcuC	357	373	YAPIPRKAEISEKNAQT	14	1915.02	6.97685	0.009	10000	8.39163	0.091381	59.9402	0.652721
AcuC + Ap4A	357	373	YAPIPRKAEISEKNAQT	14	1915.02	6.88774	0.00713	0	0	0	0	0
AcuC + Ap4A	357	373	YAPIPRKAEISEKNAQT	14	1915.02	6.9878	0.002748	10	6.9419	0.081452	49.585	0.5818
AcuC + Ap4A	357	373	YAPIPRKAEISEKNAQT	14	1915.02	6.97727	0.005388	30	7.56927	0.078203	54.0662	0.558593
AcuC + Ap4A	357	373	YAPIPRKAEISEKNAQT	14	1915.02	6.97692	0.014648	100	7.81229	0.044254	55.8021	0.3161
AcuC + Ap4A	357	373	YAPIPRKAEISEKNAQT	14	1915.02	6.9701	0.007184	1000	8.77521	0.413115	62.68	2.95082
AcuC + Ap4A	357	373	YAPIPRKAEISEKNAQT	14	1915.02	6.94746	0.005795	10000	8.22022	0.05267	58.7158	0.376214
AcuB/AcuC	357	373	YAPIPRKAEISEKNAQT	14	1915.02	6.86183	0.004131	0	0	0	0	0
AcuB/AcuC	357	373	YAPIPRKAEISEKNAQT	14	1915.02	6.95795	0.008963	10	3.03315	0.089249	21.6654	0.637493
AcuB/AcuC	357	373	YAPIPRKAEISEKNAQT	14	1915.02	6.96905	0.010044	30	3.41139	0.072211	24.3671	0.515793
AcuB/AcuC	357	373	YAPIPRKAEISEKNAQT	14	1915.02	6.96529	0.002916	100	4.0375	0.119964	28.8393	0.856886
AcuB/AcuC	357	373	YAPIPRKAEISEKNAQT	14	1915.02	6.95866	0.006907	1000	6.90974	0.034615	49.3553	0.24725
AcuB/AcuC	357	373	YAPIPRKAEISEKNAQT	14	1915.02	6.97309	0.002704	10000	8.08049	0.103858	57.7178	0.741843
AcuB/AcuC + Ap4A	357	373	YAPIPRKAEISEKNAQT	14	1915.02	6.88822	0.007452	0	0	0	0	0
AcuB/AcuC + Ap4A	357	373	YAPIPRKAEISEKNAQT	14	1915.02	6.98743	0.005226	10	3.05197	0.04741	21.7998	0.338643
AcuB/AcuC + Ap4A	357	373	YAPIPRKAEISEKNAQT	14	1915.02	6.98064	0.004754	30	3.56748	0.088438	25.482	0.6317
AcuB/AcuC + Ap4A	357	373	YAPIPRKAEISEKNAQT	14	1915.02	6.97731	0.003281	100	3.93401	0.102302	28.1001	0.730729
AcuB/AcuC + Ap4A	357	373	YAPIPRKAEISEKNAQT	14	1915.02	6.95276	0.005406	1000	6.43774	0.04259	45.9839	0.304214
AcuB/AcuC + Ap4A	357	373	YAPIPRKAEISEKNAQT	14	1915.02	6.94738	0.010968	10000	7.80853	0.235389	55.7752	1.68135
AcuC	357	375	YAPIPRKAEISEKNAQTVE	16	2143.13	7.16807	0.004774	0	0	0	0	0
AcuC	357	375	YAPIPRKAEISEKNAQTVE	16	2143.13	7.24217	0.006039	10	7.97445	0.049323	49.8403	0.308269
AcuC	357	375	YAPIPRKAEISEKNAQTVE	16	2143.13	7.23785	0.004217	30	8.35664	0.05614	52.229	0.350875
AcuC	357	375	YAPIPRKAEISEKNAQTVE	16	2143.13	7.24348	0.007176	100	8.60678	0.128856	53.7924	0.80535
AcuC	357	375	YAPIPRKAEISEKNAQTVE	16	2143.13	7.23193	0.011317	1000	9.34723	0.076781	58.4202	0.479881
AcuC	357	375	YAPIPRKAEISEKNAQTVE	16	2143.13	7.24888	0.008955	10000	9.4363	0.110799	58.9769	0.692494
AcuC + Ap4A	357	375	YAPIPRKAEISEKNAQTVE	16	2143.13	7.165	0.005574	0	0	0	0	0
AcuC + Ap4A	357	375	YAPIPRKAEISEKNAQTVE	16	2143.13	7.25826	0.00196	10	7.9146	0.050217	49.4663	0.313856
AcuC + Ap4A	357	375	YAPIPRKAEISEKNAQTVE	16	2143.13	7.24964	0.003701	30	8.42663	0.154479	52.6664	0.965494
AcuC + Ap4A	357	375	YAPIPRKAEISEKNAQTVE	16	2143.13	7.24425	0.013274	100	8.61522	0.074017	53.8451	0.462606
AcuC + Ap4A	357	375	YAPIPRKAEISEKNAQTVE	16	2143.13	7.23699	0.007454	1000	9.77135	0.467091	61.071	2.91932
AcuC + Ap4A	357	375	YAPIPRKAEISEKNAQTVE	16	2143.13	7.21799	0.005399	10000	9.36079	0.052296	58.5049	0.32685
AcuB/AcuC	357	375	YAPIPRKAEISEKNAQTVE	16	2143.13	7.14917	0.003004	0	0	0	0	0
AcuB/AcuC	357	375	YAPIPRKAEISEKNAQTVE	16	2143.13	7.23478	0.009638	10	2.86653	0.06502	17.9158	0.406375
AcuB/AcuC	357	375	YAPIPRKAEISEKNAQTVE	16	2143.13	7.24702	0.007413	30	3.42254	0.049885	21.3909	0.311781
AcuB/AcuC	357	375	YAPIPRKAEISEKNAQTVE	16	2143.13	7.23931	0.003961	100	3.85252	0.290574	24.0783	1.81609
AcuB/AcuC	357	375	YAPIPRKAEISEKNAQTVE	16	2143.13	7.23371	0.006198	1000	6.90207	0.123777	43.1379	0.773606
AcuB/AcuC	357	375	YAPIPRKAEISEKNAQTVE	16	2143.13	7.24178	0.004484	10000	8.73482	0.153792	54.5926	0.9612
AcuB/AcuC + Ap4A	357	375	YAPIPRKAEISEKNAQTVE	16	2143.13	7.17113	0.004645	0	0	0	0	0
AcuB/AcuC + Ap4A	357	375	YAPIPRKAEISEKNAQTVE	16	2143.13	7.26383	0.005474	10	2.8392	0.049926	17.745	0.312037
AcuB/AcuC + Ap4A	357	375	YAPIPRKAEISEKNAQTVE	16	2143.13	7.25767	0.00441	30	3.33848	0.070646	20.8655	0.441538
AcuB/AcuC + Ap4A	357	375	YAPIPRKAEISEKNAQTVE	16	2143.13	7.24841	0.004232	100	3.81651	0.074303	23.8532	0.464394
AcuB/AcuC + Ap4A	357	375	YAPIPRKAEISEKNAQTVE	16	2143.13	7.22022	0.004723	1000	6.54085	0.021913	40.8803	0.136956
AcuB/AcuC + Ap4A	357	375	YAPIPRKAEISEKNAQTVE	16	2143.13	7.22163	0.009983	10000	8.50055	0.212978	53.1285	1.33111
AcuC	357	378	YAPIPRKAEISEKNAQTVEKAL	19	2455.34	7.95011	0.009273	0	0	0	0	0
AcuC	357	378	YAPIPRKAEISEKNAQTVEKAL	19	2455.34	8.03162	0.006525	10	7.88091	0.129534	41.4785	0.681758
AcuC	357	378	YAPIPRKAEISEKNAQTVEKAL	19	2455.34	8.02844	0.004925	30	8.8756	0.367883	46.7137	1.93623
AcuC	357	378	YAPIPRKAEISEKNAQTVEKAL	19	2455.34	8.03267	0.007554	100	10.0294	0.192081	52.7862	1.01095
AcuC	357	378	YAPIPRKAEISEKNAQTVEKAL	19	2455.34	8.01313	0.013149	1000	11.6391	0.019031	61.2585	0.100163
AcuC	357	378	YAPIPRKAEISEKNAQTVEKAL	19	2455.34	8.02959	0.007229	10000	11.6843	0.063742	61.4964	0.335484
AcuC + Ap4A	357	378	YAPIPRKAEISEKNAQTVEKAL	19	2455.34	7.94741	0.00568	0	0	0	0	0
AcuC + Ap4A	357	378	YAPIPRKAEISEKNAQTVEKAL	19	2455.34	8.02443	0.00131	10	7.71474	0.323669	40.6039	1.70352
AcuC + Ap4A	357	378	YAPIPRKAEISEKNAQTVEKAL	19	2455.34	8.0134	0.006493	30	9.55233	0.212023	50.2754	1.11591
AcuC + Ap4A	357	378	YAPIPRKAEISEKNAQTVEKAL	19	2455.34	8.01562	0.007582	100	10.2993	0.177685	54.2068	0.935184
AcuC + Ap4A	357	378	YAPIPRKAEISEKNAQTVEKAL	19	2455.34	7.99594	0.009873	1000	12.0742	0.528113	63.5485	2.77954
AcuC + Ap4A	357	378	YAPIPRKAEISEKNAQTVEKAL	19	2455.34	8.00153	0.010635	10000	11.6463	0.030303	61.2962	0.159489
AcuB/AcuC	357	378	YAPIPRKAEISEKNAQTVEKAL	19	2455.34	7.95156	0.00404	0	0	0	0	0
AcuB/AcuC	357	378	YAPIPRKAEISEKNAQTVEKAL	19	2455.34	8.03544	0.005163	10	3.16066	0.035743	16.635	0.188121
AcuB/AcuC	357	378	YAPIPRKAEISEKNAQTVEKAL	19	2455.34	8.04523	0.002798	30	3.43525	0.053549	18.0802	0.281837
AcuB/AcuC	357	378	YAPIPRKAEISEKNAQTVEKAL	19	2455.34	8.03522	0.003871	100	4.0603	0.035498	21.37	0.186832
AcuB/AcuC	357	378	YAPIPRKAEISEKNAQTVEKAL	19	2455.34	8.03364	0.002475	1000	6.40532	0.276862	33.7122	1.45717
AcuB/AcuC	357	378	YAPIPRKAEISEKNAQTVEKAL	19	2455.34	8.02818	0.004702	10000	8.81094	0.307994	46.3734	1.62102
AcuB/AcuC + Ap4A	357	378	YAPIPRKAEISEKNAQTVEKAL	19	2455.34	7.91029	0.04442	0	0	0	0	0
AcuB/AcuC + Ap4A	357	378	YAPIPRKAEISEKNAQTVEKAL	19	2455.34	8.06544	0.005835	10	3.15286	0.027163	16.594	0.142963
AcuB/AcuC + Ap4A	357	378	YAPIPRKAEISEKNAQTVEKAL	19	2455.34	8.0573	0.001888	30	3.508	0.073364	18.4632	0.386126
AcuB/AcuC + Ap4A	357	378	YAPIPRKAEISEKNAQTVEKAL	19	2455.34	8.03423	0.006272	100	3.83807	0.016258	20.2004	0.0855684
AcuB/AcuC + Ap4A	357	378	YAPIPRKAEISEKNAQTVEKAL	19	2455.34	8.02488	0.003759	1000	5.63588	0.102728	29.6625	0.540674
AcuB/AcuC + Ap4A	357	378	YAPIPRKAEISEKNAQTVEKAL	19	2455.34	8.01044	0.005344	10000	8.98384	0.517073	47.2834	2.72144
AcuC	357	380	YAPIPRKAEISEKNAQTVEKALYF	21	2765.47	8.91417	0.009897	0	0	0	0	0
AcuC	357	380	YAPIPRKAEISEKNAQTVEKALYF	21	2765.47	9.00789	0.006868	10	9.12677	0.188351	43.4608	0.89691
AcuC	357	380	YAPIPRKAEISEKNAQTVEKALYF	21	2765.47	9.00921	0.006295	30	10.2842	0.204816	48.9723	0.975314
AcuC	357	380	YAPIPRKAEISEKNAQTVEKALYF	21	2765.47	9.01297	0.009663	100	11.3359	0.122969	53.9805	0.585567
AcuC	357	380	YAPIPRKAEISEKNAQTVEKALYF	21	2765.47	8.99027	0.012943	1000	12.7111	0.020054	60.5289	0.0954952
AcuC	357	380	YAPIPRKAEISEKNAQTVEKALYF	21	2765.47	9.00667	0.007828	10000	12.8334	0.029389	61.1115	0.139948
AcuC + Ap4A	357	380	YAPIPRKAEISEKNAQTVEKALYF	21	2765.47	8.9136	0.003087	0	0	0	0	0
AcuC + Ap4A	357	380	YAPIPRKAEISEKNAQTVEKALYF	21	2765.47	9.00122	0.008952	10	8.96724	0.325619	42.7012	1.55057
AcuC + Ap4A	357	380	YAPIPRKAEISEKNAQTVEKALYF	21	2765.47	8.99423	0.003564	30	10.5913	0.059061	50.4348	0.281243
AcuC + Ap4A	357	380	YAPIPRKAEISEKNAQTVEKALYF	21	2765.47	9.00114	0.003542	100	11.475	0.172476	54.6431	0.821314
AcuC + Ap4A	357	380	YAPIPRKAEISEKNAQTVEKALYF	21	2765.47	8.98233	0.004058	1000	13.0572	0.487504	62.1771	2.32145
AcuC + Ap4A	357	380	YAPIPRKAEISEKNAQTVEKALYF	21	2765.47	8.9783	0.0074	10000	12.7545	0.066046	60.7356	0.314505
AcuB/AcuC	357	380	YAPIPRKAEISEKNAQTVEKALYF	21	2765.47	8.8959	0.005851	0	0	0	0	0
AcuB/AcuC	357	380	YAPIPRKAEISEKNAQTVEKALYF	21	2765.47	8.98897	0.001741	10	3.71172	0.052658	17.6749	0.250752
AcuB/AcuC	357	380	YAPIPRKAEISEKNAQTVEKALYF	21	2765.47	9.01806	0.008561	30	4.22953	0.120141	20.1406	0.5721
AcuB/AcuC	357	380	YAPIPRKAEISEKNAQTVEKALYF	21	2765.47	8.99721	0.007758	100	4.4431	0.049256	21.1576	0.234552
AcuB/AcuC	357	380	YAPIPRKAEISEKNAQTVEKALYF	21	2765.47	9.0047	0.007931	1000	5.69269	0.056127	27.1081	0.267271
AcuB/AcuC	357	380	YAPIPRKAEISEKNAQTVEKALYF	21	2765.47	8.99988	0.001701	10000	10.8045	0.159802	51.4499	0.760962
AcuB/AcuC + Ap4A	357	380	YAPIPRKAEISEKNAQTVEKALYF	21	2765.47	8.69731	0.164049	0	0	0	0	0
AcuB/AcuC + Ap4A	357	380	YAPIPRKAEISEKNAQTVEKALYF	21	2765.47	9.00772	0.006661	10	3.64696	0.050255	17.3665	0.23931
AcuB/AcuC + Ap4A	357	380	YAPIPRKAEISEKNAQTVEKALYF	21	2765.47	9.0023	0.005671	30	4.05622	0.048926	19.3153	0.232981
AcuB/AcuC + Ap4A	357	380	YAPIPRKAEISEKNAQTVEKALYF	21	2765.47	8.99505	0.001364	100	4.29913	0.037394	20.472	0.178067
AcuB/AcuC + Ap4A	357	380	YAPIPRKAEISEKNAQTVEKALYF	21	2765.47	8.9828	0.005333	1000	5.7163	0.081513	27.2205	0.388157
AcuB/AcuC + Ap4A	357	380	YAPIPRKAEISEKNAQTVEKALYF	21	2765.47	8.98667	0.017618	10000	10.1742	0.198689	48.4484	0.946138
AcuC	376	379	KALY	3	493.289	7.44294	0.005989	0	0	0	0	0
AcuC	376	379	KALY	3	493.289	7.54465	0.006717	10	0.560038	0.044066	18.6679	1.46887
AcuC	376	379	KALY	3	493.289	7.54144	0.004889	30	0.724457	0.064798	24.1486	2.15993
AcuC	376	379	KALY	3	493.289	7.55005	0.009883	100	0.938715	0.051504	31.2905	1.7168
AcuC	376	379	KALY	3	493.289	7.5347	0.01232	1000	1.14587	0.07599	38.1958	2.533
AcuC	376	379	KALY	3	493.289	7.55722	0.008621	10000	1.18313	0.060418	39.4375	2.01393
AcuC + Ap4A	376	379	KALY	3	493.289	7.44627	0.003536	0	0	0	0	0
AcuC + Ap4A	376	379	KALY	3	493.289	7.56184	0.002675	10	0.497974	0.062233	16.5991	2.07443
AcuC + Ap4A	376	379	KALY	3	493.289	7.55014	0.006234	30	0.768907	0.050051	25.6302	1.66837
AcuC + Ap4A	376	379	KALY	3	493.289	7.54684	0.011217	100	1.01589	0.067439	33.863	2.24797
AcuC + Ap4A	376	379	KALY	3	493.289	7.54084	0.008342	1000	1.22095	0.049862	40.6982	1.66207
AcuC + Ap4A	376	379	KALY	3	493.289	7.52011	0.008296	10000	1.20232	0.062945	40.0774	2.09817
AcuB/AcuC	376	379	KALY	3	493.289	7.42304	0.003943	0	0	0	0	0
AcuB/AcuC	376	379	KALY	3	493.289	7.52643	0.008718	10	-0.046597	0.012986	-1.55323	0.432867
AcuB/AcuC	376	379	KALY	3	493.289	7.54043	0.008421	30	-0.023891	0.016369	-0.796367	0.545633
AcuB/AcuC	376	379	KALY	3	493.289	7.53277	0.002429	100	0.005489	0.011349	0.182967	0.3783
AcuB/AcuC	376	379	KALY	3	493.289	7.53137	0.006508	1000	0.322007	0.01617	10.7336	0.539
AcuB/AcuC	376	379	KALY	3	493.289	7.53975	0.003868	10000	0.762028	0.02066	25.4009	0.688667
AcuB/AcuC + Ap4A	376	379	KALY	3	493.289	7.44586	0.00774	0	0	0	0	0
AcuB/AcuC + Ap4A	376	379	KALY	3	493.289	7.55816	0.006732	10	-0.035733	0.030245	-1.1911	1.00817
AcuB/AcuC + Ap4A	376	379	KALY	3	493.289	7.55286	0.005416	30	-0.029008	0.028449	-0.966933	0.9483
AcuB/AcuC + Ap4A	376	379	KALY	3	493.289	7.54202	0.004861	100	0.026511	0.019527	0.8837	0.6509
AcuB/AcuC + Ap4A	376	379	KALY	3	493.289	7.51766	0.007994	1000	0.18687	0.018504	6.229	0.6168
AcuB/AcuC + Ap4A	376	379	KALY	3	493.289	7.51642	0.014124	10000	0.771322	0.021503	25.7107	0.716767
AcuC	379	391	YFIRSQRRAGTLE	12	1595.85	7.30689	0.004797	0	0	0	0	0
AcuC	379	391	YFIRSQRRAGTLE	12	1595.85	7.42405	0.008168	10	6.16112	0.034014	51.3427	0.28345
AcuC	379	391	YFIRSQRRAGTLE	12	1595.85	7.41934	0.006189	30	6.00423	0.071023	50.0352	0.591858
AcuC	379	391	YFIRSQRRAGTLE	12	1595.85	7.43246	0.010697	100	6.19993	0.01778	51.6661	0.148167
AcuC	379	391	YFIRSQRRAGTLE	12	1595.85	7.41406	0.01379	1000	6.17273	0.035925	51.4394	0.299375
AcuC	379	391	YFIRSQRRAGTLE	12	1595.85	7.4343	0.009567	10000	6.08536	0.068708	50.7113	0.572567
AcuC + Ap4A	379	391	YFIRSQRRAGTLE	12	1595.85	7.29982	0.002104	0	0	0	0	0
AcuC + Ap4A	379	391	YFIRSQRRAGTLE	12	1595.85	7.43644	0.002524	10	5.98118	0.131001	49.8431	1.09168
AcuC + Ap4A	379	391	YFIRSQRRAGTLE	12	1595.85	7.42843	0.004869	30	6.24069	0.062481	52.0058	0.520675
AcuC + Ap4A	379	391	YFIRSQRRAGTLE	12	1595.85	7.42139	0.009666	100	6.09407	0.040028	50.7839	0.333567
AcuC + Ap4A	379	391	YFIRSQRRAGTLE	12	1595.85	7.41329	0.009861	1000	6.39467	0.235941	53.2889	1.96618
AcuC + Ap4A	379	391	YFIRSQRRAGTLE	12	1595.85	7.39942	0.009865	10000	5.94295	0.055487	49.5246	0.462392
AcuB/AcuC	379	391	YFIRSQRRAGTLE	12	1595.85	7.27561	0.00479	0	0	0	0	0
AcuB/AcuC	379	391	YFIRSQRRAGTLE	12	1595.85	7.40114	0.009873	10	5.64521	0.060587	47.0434	0.504892
AcuB/AcuC	379	391	YFIRSQRRAGTLE	12	1595.85	7.42064	0.010285	30	6.04308	0.026239	50.359	0.218658
AcuB/AcuC	379	391	YFIRSQRRAGTLE	12	1595.85	7.40662	0.004301	100	6.20246	0.022256	51.6871	0.185467
AcuB/AcuC	379	391	YFIRSQRRAGTLE	12	1595.85	7.40869	0.006145	1000	6.23692	0.021166	51.9744	0.176383
AcuB/AcuC	379	391	YFIRSQRRAGTLE	12	1595.85	7.4185	0.00415	10000	6.20914	0.075796	51.7428	0.631633
AcuB/AcuC + Ap4A	379	391	YFIRSQRRAGTLE	12	1595.85	7.29743	0.009499	0	0	0	0	0
AcuB/AcuC + Ap4A	379	391	YFIRSQRRAGTLE	12	1595.85	7.43504	0.005198	10	5.55369	0.070633	46.2807	0.588608
AcuB/AcuC + Ap4A	379	391	YFIRSQRRAGTLE	12	1595.85	7.42659	0.007466	30	6.00587	0.341928	50.0489	2.8494
AcuB/AcuC + Ap4A	379	391	YFIRSQRRAGTLE	12	1595.85	7.41653	0.005941	100	6.08753	0.047869	50.7295	0.398908
AcuB/AcuC + Ap4A	379	391	YFIRSQRRAGTLE	12	1595.85	7.38887	0.004496	1000	6.25604	0.018865	52.1336	0.157208
AcuB/AcuC + Ap4A	379	391	YFIRSQRRAGTLE	12	1595.85	7.39832	0.01513	10000	6.18923	0.103601	51.5769	0.863342
AcuC	380	391	FIRSQRRAGTLE	11	1432.79	6.51947	0.006708	0	0	0	0	0
AcuC	380	391	FIRSQRRAGTLE	11	1432.79	6.64739	0.010867	10	5.09056	0.065086	46.2779	0.591691
AcuC	380	391	FIRSQRRAGTLE	11	1432.79	6.64798	0.015142	30	4.7239	0.127444	42.9445	1.15858
AcuC	380	391	FIRSQRRAGTLE	11	1432.79	6.68087	0.015473	100	4.93878	0.086607	44.898	0.787336
AcuC	380	391	FIRSQRRAGTLE	11	1432.79	6.64691	0.018924	1000	4.88943	0.064241	44.4493	0.584009
AcuC	380	391	FIRSQRRAGTLE	11	1432.79	6.68033	0.007525	10000	4.85087	0.070344	44.0988	0.639491
AcuC + Ap4A	380	391	FIRSQRRAGTLE	11	1432.79	6.52369	0.006339	0	0	0	0	0
AcuC + Ap4A	380	391	FIRSQRRAGTLE	11	1432.79	6.67847	0.004906	10	4.84661	0.126359	44.0601	1.14872
AcuC + Ap4A	380	391	FIRSQRRAGTLE	11	1432.79	6.66197	0.008535	30	5.1026	0.062539	46.3872	0.568536
AcuC + Ap4A	380	391	FIRSQRRAGTLE	11	1432.79	6.66801	0.014183	100	5.02896	0.063975	45.7178	0.581591
AcuC + Ap4A	380	391	FIRSQRRAGTLE	11	1432.79	6.66112	0.009665	1000	5.17927	0.202728	47.0842	1.84298
AcuC + Ap4A	380	391	FIRSQRRAGTLE	11	1432.79	6.6302	0.01353	10000	4.92484	0.055098	44.7713	0.500891
AcuB/AcuC	380	391	FIRSQRRAGTLE	11	1432.79	6.49493	0.001583	0	0	0	0	0
AcuB/AcuC	380	391	FIRSQRRAGTLE	11	1432.79	6.63523	0.0028	10	4.74782	0.041816	43.162	0.380145
AcuB/AcuC	380	391	FIRSQRRAGTLE	11	1432.79	6.67027	0.017532	30	4.92562	0.025901	44.7784	0.235464
AcuB/AcuC	380	391	FIRSQRRAGTLE	11	1432.79	6.66086	0.000474	100	4.89208	0.008791	44.4734	0.0799182
AcuB/AcuC	380	391	FIRSQRRAGTLE	11	1432.79	6.66277	0.010362	1000	4.87926	0.024988	44.3569	0.227164
AcuB/AcuC	380	391	FIRSQRRAGTLE	11	1432.79	6.67969	0.011128	10000	4.86891	0.065495	44.2628	0.595409
AcuB/AcuC + Ap4A	380	391	FIRSQRRAGTLE	11	1432.79	6.51453	0.00955	0	0	0	0	0
AcuB/AcuC + Ap4A	380	391	FIRSQRRAGTLE	11	1432.79	6.68422	0.009744	10	4.93838	0.071651	44.8944	0.651373
AcuB/AcuC + Ap4A	380	391	FIRSQRRAGTLE	11	1432.79	6.67295	0.00996	30	5.23391	0.263878	47.581	2.39889
AcuB/AcuC + Ap4A	380	391	FIRSQRRAGTLE	11	1432.79	6.67296	0.007556	100	5.05789	0.057012	45.9808	0.518291
AcuB/AcuC + Ap4A	380	391	FIRSQRRAGTLE	11	1432.79	6.64571	0.016268	1000	5.04025	0.050937	45.8205	0.463064
AcuB/AcuC + Ap4A	380	391	FIRSQRRAGTLE	11	1432.79	6.64751	0.022522	10000	4.97407	0.105441	45.2188	0.958555
AcuC	381	391	IRSQRRAGTLE	10	1285.72	5.87987	0.004718	0	0	0	0	0
AcuC	381	391	IRSQRRAGTLE	10	1285.72	6.03265	0.014013	10	4.84586	0.07004	48.4586	0.7004
AcuC	381	391	IRSQRRAGTLE	10	1285.72	6.04847	0.017757	30	4.58364	0.101181	45.8364	1.01181
AcuC	381	391	IRSQRRAGTLE	10	1285.72	6.08139	0.013633	100	4.73189	0.053377	47.3189	0.53377
AcuC	381	391	IRSQRRAGTLE	10	1285.72	6.05354	0.017845	1000	4.7001	0.059135	47.001	0.59135
AcuC	381	391	IRSQRRAGTLE	10	1285.72	6.07343	0.00071	10000	4.68104	0.062514	46.8104	0.62514
AcuC + Ap4A	381	391	IRSQRRAGTLE	10	1285.72	5.87054	0.012132	0	0	0	0	0
[truncated: 17 more rows]

## Sheet: ResidueHDX_AcuB
AcuB	Deuterium uptake (%)						AcuB + Ap4A	Deuterium uptake (%)						AcuB/AcuC	Deuterium uptake (%)						AcuB/AcuC + Ap4A	Deuterium uptake (%)
	HDX time (s)							HDX time (s)							HDX time (s)							HDX time (s)
Residue	10	30	100	1000	10000	Maximal	Residue	10	30	100	1000	10000	Maximal	Residue	10	30	100	1000	10000	Maximal	Residue	10	30	100	1000	10000	Maximal
3	50.1	56.1	60.6	63.8	63	63.8	3	36.3	42.9	52.5	62.3	64.3	64.3	3	50	57.3	62.6	63.6	63.1	63.6	3	34.5	40.7	50.2	63.5	63.3	63.5
4	50.1	56.1	60.6	63.8	63	63.8	4	36.3	42.9	52.5	62.3	64.3	64.3	4	50	57.3	62.6	63.6	63.1	63.6	4	34.5	40.7	50.2	63.5	63.3	63.5
5	50.1	56.1	60.6	63.8	63	63.8	5	36.3	42.9	52.5	62.3	64.3	64.3	5	50	57.3	62.6	63.6	63.1	63.6	5	34.5	40.7	50.2	63.5	63.3	63.5
6	50.1	56.1	60.6	63.8	63	63.8	6	36.3	42.9	52.5	62.3	64.3	64.3	6	50	57.3	62.6	63.6	63.1	63.6	6	34.5	40.7	50.2	63.5	63.3	63.5
7	50.1	56.1	60.6	63.8	63	63.8	7	36.3	42.9	52.5	62.3	64.3	64.3	7	50	57.3	62.6	63.6	63.1	63.6	7	34.5	40.7	50.2	63.5	63.3	63.5
8	50.1	56.1	60.6	63.8	63	63.8	8	36.3	42.9	52.5	62.3	64.3	64.3	8	50	57.3	62.6	63.6	63.1	63.6	8	34.5	40.7	50.2	63.5	63.3	63.5
9	44.1	47.1	48.1	48.5	47.5	48.5	9	23.5	27.1	33.9	48.5	47.6	48.5	9	41.9	45.2	45.9	45.7	45.4	45.9	9	22.6	24.7	30.9	46.2	45.9	46.2
10	44.1	47.1	48.1	48.5	47.5	48.5	10	23.5	27.1	33.9	48.5	47.6	48.5	10	41.9	45.2	45.9	45.7	45.4	45.9	10	22.6	24.7	30.9	46.2	45.9	46.2
11	35.3	40.4	44.5	43.8	43.4	44.5	11	5.4	10	20.4	42.5	44.9	44.9	11	37.4	42.1	43.5	41.9	44	44	11	4.2	8.1	16.7	39.3	42.8	42.8
12	35.3	40.4	44.5	43.8	43.4	44.5	12	5.4	10	20.4	42.5	44.9	44.9	12	37.4	42.1	43.5	41.9	44	44	12	4.2	8.1	16.7	39.3	42.8	42.8
13	35.3	40.4	44.5	43.8	43.4	44.5	13	5.4	10	20.4	42.5	44.9	44.9	13	37.4	42.1	43.5	41.9	44	44	13	4.2	8.1	16.7	39.3	42.8	42.8
14	35.3	40.4	44.5	43.8	43.4	44.5	14	5.4	10	20.4	42.5	44.9	44.9	14	37.4	42.1	43.5	41.9	44	44	14	4.2	8.1	16.7	39.3	42.8	42.8
15	23.8	25.1	26.5	37.6	49.1	49.1	15	22.1	24.1	25	34	48.5	48.5	15	19.7	21.1	22.6	36.2	46.9	46.9	15	18.9	20.7	21.7	32.1	45.7	45.7
16	23.8	25.1	26.5	37.6	49.1	49.1	16	22.1	24.1	25	34	48.5	48.5	16	19.7	21.1	22.6	36.2	46.9	46.9	16	18.9	20.7	21.7	32.1	45.7	45.7
17	23.8	25.1	26.5	37.6	49.1	49.1	17	22.1	24.1	25	34	48.5	48.5	17	19.7	21.1	22.6	36.2	46.9	46.9	17	18.9	20.7	21.7	32.1	45.7	45.7
18	23.8	25.1	26.5	37.6	49.1	49.1	18	22.1	24.1	25	34	48.5	48.5	18	19.7	21.1	22.6	36.2	46.9	46.9	18	18.9	20.7	21.7	32.1	45.7	45.7
19	23.8	25.1	26.5	37.6	49.1	49.1	19	22.1	24.1	25	34	48.5	48.5	19	19.7	21.1	22.6	36.2	46.9	46.9	19	18.9	20.7	21.7	32.1	45.7	45.7
20	13.9	15	15.8	27.4	43.7	43.7	20	12.4	14.2	14.7	24	41.9	41.9	20	13.4	14.1	15.3	29.5	44	44	20	12.8	14.3	15.3	27.2	42.7	42.7
21	0.1	0.2	-0.1	4.1	21.4	21.4	21	0.4	0	0	1.7	14.1	14.1	21	1.5	0.6	0.3	4.7	22	22	21	-0.2	-0.6	-0.5	1.8	13.9	13.9
22	0.1	0.2	-0.1	4.1	21.4	21.4	22	0.4	0	0	1.7	14.1	14.1	22	1.5	0.6	0.3	4.7	22	22	22	-0.2	-0.6	-0.5	1.8	13.9	13.9
23	-1	-1	-1.3	1.7	14.3	14.3	23	-0.2	-0.8	-1.2	-0.6	7.7	7.7	23	-0.6	-1	-0.5	2.9	16.2	16.2	23	-0.1	-0.4	-0.8	1.1	8.8	8.8
24	-1	-1	-1.3	1.7	14.3	14.3	24	-0.2	-0.8	-1.2	-0.6	7.7	7.7	24	-0.6	-1	-0.5	2.9	16.2	16.2	24	-0.1	-0.4	-0.8	1.1	8.8	8.8
25	-1	-1	-1.3	1.7	14.3	14.3	25	-0.2	-0.8	-1.2	-0.6	7.7	7.7	25	-0.6	-1	-0.5	2.9	16.2	16.2	25	-0.1	-0.4	-0.8	1.1	8.8	8.8
26	-1	-1	-1.3	1.7	14.3	14.3	26	-0.2	-0.8	-1.2	-0.6	7.7	7.7	26	-0.6	-1	-0.5	2.9	16.2	16.2	26	-0.1	-0.4	-0.8	1.1	8.8	8.8
27	5.6	6.9	8.7	9.8	10.2	10.2	27	4	3.8	4.1	5.5	9.4	9.4	27	5.2	6.8	8.3	9.1	9.1	9.1	27	3.5	3.6	3.7	4.6	7.6	7.6
28	4.6	5.5	6.5	7	7.3	7.3	28	2.6	2.6	2.7	3.4	6	6	28	3.2	4.3	5	5.5	5.7	5.7	28	2.2	2.6	1.9	2.9	4.9	4.9
29	4.6	5.5	6.5	7	7.3	7.3	29	2.6	2.6	2.7	3.4	6	6	29	3.2	4.3	5	5.5	5.7	5.7	29	2.2	2.6	1.9	2.9	4.9	4.9
30	4.6	5.5	6.5	7	7.3	7.3	30	2.6	2.6	2.7	3.4	6	6	30	3.2	4.3	5	5.5	5.7	5.7	30	2.2	2.6	1.9	2.9	4.9	4.9
31	4.6	5.5	6.5	7	7.3	7.3	31	2.6	2.6	2.7	3.4	6	6	31	3.2	4.3	5	5.5	5.7	5.7	31	2.2	2.6	1.9	2.9	4.9	4.9
32	4.6	5.5	6.5	7	7.3	7.3	32	2.6	2.6	2.7	3.4	6	6	32	3.2	4.3	5	5.5	5.7	5.7	32	2.2	2.6	1.9	2.9	4.9	4.9
33	4.6	5.5	6.5	7	7.3	7.3	33	2.6	2.6	2.7	3.4	6	6	33	3.2	4.3	5	5.5	5.7	5.7	33	2.2	2.6	1.9	2.9	4.9	4.9
34	4.6	5.5	6.5	7	7.3	7.3	34	2.6	2.6	2.7	3.4	6	6	34	3.2	4.3	5	5.5	5.7	5.7	34	2.2	2.6	1.9	2.9	4.9	4.9
35	4.6	5.5	6.5	7	7.3	7.3	35	2.6	2.6	2.7	3.4	6	6	35	3.2	4.3	5	5.5	5.7	5.7	35	2.2	2.6	1.9	2.9	4.9	4.9
36	4.6	5.5	6.5	7	7.3	7.3	36	2.6	2.6	2.7	3.4	6	6	36	3.2	4.3	5	5.5	5.7	5.7	36	2.2	2.6	1.9	2.9	4.9	4.9
37	4.6	5.5	6.5	7	7.3	7.3	37	2.6	2.6	2.7	3.4	6	6	37	3.2	4.3	5	5.5	5.7	5.7	37	2.2	2.6	1.9	2.9	4.9	4.9
38	4.6	5.5	6.5	7	7.3	7.3	38	2.6	2.6	2.7	3.4	6	6	38	3.2	4.3	5	5.5	5.7	5.7	38	2.2	2.6	1.9	2.9	4.9	4.9
39	4.6	5.5	6.5	7	7.3	7.3	39	2.6	2.6	2.7	3.4	6	6	39	3.2	4.3	5	5.5	5.7	5.7	39	2.2	2.6	1.9	2.9	4.9	4.9
40	4.6	5.5	6.5	7	7.3	7.3	40	2.6	2.6	2.7	3.4	6	6	40	3.2	4.3	5	5.5	5.7	5.7	40	2.2	2.6	1.9	2.9	4.9	4.9
41	9.7	11.9	14.6	17.4	19.3	19.3	41	8.6	10.2	12.1	13.9	16.3	16.3	41	10.3	12.8	15.2	18	19.4	19.4	41	8.8	10.5	12.2	13.4	15.5	15.5
42	1.4	2.2	6.1	9.4	9.5	9.5	42	0.7	1.8	5.1	9	9	9	42	2.8	3.6	6.8	8.1	8.5	8.5	42	2.7	3.8	7.2	9	8.9	9
43	1.4	2.2	6.1	9.4	9.5	9.5	43	0.7	1.8	5.1	9	9	9	43	2.8	3.6	6.8	8.1	8.5	8.5	43	2.7	3.8	7.2	9	8.9	9
44	1.4	2.2	6.1	9.4	9.5	9.5	44	0.7	1.8	5.1	9	9	9	44	2.8	3.6	6.8	8.1	8.5	8.5	44	2.7	3.8	7.2	9	8.9	9
45	1.4	2.2	6.1	9.4	9.5	9.5	45	0.7	1.8	5.1	9	9	9	45	2.8	3.6	6.8	8.1	8.5	8.5	45	2.7	3.8	7.2	9	8.9	9
46	1.4	2.2	6.1	9.4	9.5	9.5	46	0.7	1.8	5.1	9	9	9	46	2.8	3.6	6.8	8.1	8.5	8.5	46	2.7	3.8	7.2	9	8.9	9
47	2.3	3.9	7.5	15.1	20.3	20.3	47	2.3	3.3	6.3	10.4	12.8	12.8	47	3.2	3.7	6.5	12.6	16.6	16.6	47	2.4	3.3	6	8.3	10.2	10.2
48	45.8	47.1	47.4	49.3	51.1	51.1	48	32.5	36.7	42.3	47.5	51.3	51.3	48	45.2	47	47	48.9	50.2	50.2	48	33.7	38.3	42.6	46.9	47.4	47.4
49	45.8	47.1	47.4	49.3	51.1	51.1	49	32.5	36.7	42.3	47.5	51.3	51.3	49	45.2	47	47	48.9	50.2	50.2	49	33.7	38.3	42.6	46.9	47.4	47.4
50	45.8	47.1	47.4	49.3	51.1	51.1	50	32.5	36.7	42.3	47.5	51.3	51.3	50	45.2	47	47	48.9	50.2	50.2	50	33.7	38.3	42.6	46.9	47.4	47.4
51	54.1	54.2	52.7	52.4	51.8	54.2	51	41.7	45	48.8	52	52.3	52.3	51	52	52.4	51.2	50.9	50.5	52.4	51	42.2	46	48.7	52	51.5	52
52	54.1	54.2	52.7	52.4	51.8	54.2	52	41.7	45	48.8	52	52.3	52.3	52	52	52.4	51.2	50.9	50.5	52.4	52	42.2	46	48.7	52	51.5	52
53	54.1	54.2	52.7	52.4	51.8	54.2	53	41.7	45	48.8	52	52.3	52.3	53	52	52.4	51.2	50.9	50.5	52.4	53	42.2	46	48.7	52	51.5	52
54	54.1	54.2	52.7	52.4	51.8	54.2	54	41.7	45	48.8	52	52.3	52.3	54	52	52.4	51.2	50.9	50.5	52.4	54	42.2	46	48.7	52	51.5	52
55	54.1	54.2	52.7	52.4	51.8	54.2	55	41.7	45	48.8	52	52.3	52.3	55	52	52.4	51.2	50.9	50.5	52.4	55	42.2	46	48.7	52	51.5	52
56	54.1	54.2	52.7	52.4	51.8	54.2	56	41.7	45	48.8	52	52.3	52.3	56	52	52.4	51.2	50.9	50.5	52.4	56	42.2	46	48.7	52	51.5	52
57	54.1	54.2	52.7	52.4	51.8	54.2	57	41.7	45	48.8	52	52.3	52.3	57	52	52.4	51.2	50.9	50.5	52.4	57	42.2	46	48.7	52	51.5	52
58	54.1	54.2	52.7	52.4	51.8	54.2	58	41.7	45	48.8	52	52.3	52.3	58	52	52.4	51.2	50.9	50.5	52.4	58	42.2	46	48.7	52	51.5	52
59	54.1	54.2	52.7	52.4	51.8	54.2	59	41.7	45	48.8	52	52.3	52.3	59	52	52.4	51.2	50.9	50.5	52.4	59	42.2	46	48.7	52	51.5	52
60	54.1	54.2	52.7	52.4	51.8	54.2	60	41.7	45	48.8	52	52.3	52.3	60	52	52.4	51.2	50.9	50.5	52.4	60	42.2	46	48.7	52	51.5	52
61	54.1	54.2	52.7	52.4	51.8	54.2	61	41.7	45	48.8	52	52.3	52.3	61	52	52.4	51.2	50.9	50.5	52.4	61	42.2	46	48.7	52	51.5	52
62	36.5	36.6	35.6	35.6	35.3	36.6	62	30.1	31.8	33.5	35.3	35.3	35.3	62	35.5	36.1	35.3	35.3	35	36.1	62	30.3	32.4	33.7	35.2	34.6	35.2
63	23.9	26.7	28	30.8	33.7	33.7	63	23.3	26	27.7	31	33.3	33.3	63	23.5	26.5	27.9	31.8	35.5	35.5	63	23.6	26.4	27.9	31.3	34.4	34.4
64	23.9	26.7	28	30.8	33.7	33.7	64	23.3	26	27.7	31	33.3	33.3	64	23.5	26.5	27.9	31.8	35.5	35.5	64	23.6	26.4	27.9	31.3	34.4	34.4
65	23.9	26.7	28	30.8	33.7	33.7	65	23.3	26	27.7	31	33.3	33.3	65	23.5	26.5	27.9	31.8	35.5	35.5	65	23.6	26.4	27.9	31.3	34.4	34.4
66	23.9	26.7	28	30.8	33.7	33.7	66	23.3	26	27.7	31	33.3	33.3	66	23.5	26.5	27.9	31.8	35.5	35.5	66	23.6	26.4	27.9	31.3	34.4	34.4
67	23.9	26.7	28	30.8	33.7	33.7	67	23.3	26	27.7	31	33.3	33.3	67	23.5	26.5	27.9	31.8	35.5	35.5	67	23.6	26.4	27.9	31.3	34.4	34.4
68	23.9	26.7	28	30.8	33.7	33.7	68	23.3	26	27.7	31	33.3	33.3	68	23.5	26.5	27.9	31.8	35.5	35.5	68	23.6	26.4	27.9	31.3	34.4	34.4
69	23.9	26.7	28	30.8	33.7	33.7	69	23.3	26	27.7	31	33.3	33.3	69	23.5	26.5	27.9	31.8	35.5	35.5	69	23.6	26.4	27.9	31.3	34.4	34.4
70	23.9	26.7	28	30.8	33.7	33.7	70	23.3	26	27.7	31	33.3	33.3	70	23.5	26.5	27.9	31.8	35.5	35.5	70	23.6	26.4	27.9	31.3	34.4	34.4
71	18.8	23.2	28.2	38.4	49	49	71	17.2	21.9	27	37.6	47.9	47.9	71	16.5	21.2	26.3	37.3	49.9	49.9	71	16.6	21.1	26.7	36.8	47.8	47.8
72	18.8	23.2	28.2	38.4	49	49	72	17.2	21.9	27	37.6	47.9	47.9	72	16.5	21.2	26.3	37.3	49.9	49.9	72	16.6	21.1	26.7	36.8	47.8	47.8
73	34.8	38.4	42.1	51.7	63.7	63.7	73	33.3	36.8	41.4	51.4	61.4	61.4	73	34.1	37.9	43.2	53.5	65.6	65.6	73	34.3	37.5	43.2	53.2	63.3	63.3
74	34.8	38.4	42.1	51.7	63.7	63.7	74	33.3	36.8	41.4	51.4	61.4	61.4	74	34.1	37.9	43.2	53.5	65.6	65.6	74	34.3	37.5	43.2	53.2	63.3	63.3
75	34.8	38.4	42.1	51.7	63.7	63.7	75	33.3	36.8	41.4	51.4	61.4	61.4	75	34.1	37.9	43.2	53.5	65.6	65.6	75	34.3	37.5	43.2	53.2	63.3	63.3
76	34.8	38.4	42.1	51.7	63.7	63.7	76	33.3	36.8	41.4	51.4	61.4	61.4	76	34.1	37.9	43.2	53.5	65.6	65.6	76	34.3	37.5	43.2	53.2	63.3	63.3
77	22.4	26.6	34.8	48.8	59.2	59.2	77	22.2	27.1	34.5	46.3	58.3	58.3	77	20.1	26.1	34.3	47.9	59.5	59.5	77	20.8	25.7	33.9	44.7	57.2	57.2
78	30.7	33.7	40.6	47.4	45	47.4	78	27.4	27.9	28.9	43.2	42.8	43.2	78	30.2	33.6	41.2	45	44.4	45	78	26	25.6	28.1	42.7	45.1	45.1
79	30.7	33.7	40.6	47.4	45	47.4	79	27.4	27.9	28.9	43.2	42.8	43.2	79	30.2	33.6	41.2	45	44.4	45	79	26	25.6	28.1	42.7	45.1	45.1
80	30.7	33.7	40.6	47.4	45	47.4	80	27.4	27.9	28.9	43.2	42.8	43.2	80	30.2	33.6	41.2	45	44.4	45	80	26	25.6	28.1	42.7	45.1	45.1
81	21.4	24.3	28.1	38.3	44.7	44.7	81	13.4	15.9	20.7	34	42.8	42.8	81	18.3	20.2	24	34.7	42.3	42.3	81	11.2	12.5	15.8	29.5	41.7	41.7
82	18.3	21.6	25.6	36.4	44.9	44.9	82	6.6	9.7	15.7	29.5	42.3	42.3	82	13.1	17.4	21.2	34.7	47.5	47.5	82	3.5	4.9	8.8	24.2	41.6	41.6
83	18.3	21.6	25.6	36.4	44.9	44.9	83	6.6	9.7	15.7	29.5	42.3	42.3	83	13.1	17.4	21.2	34.7	47.5	47.5	83	3.5	4.9	8.8	24.2	41.6	41.6
84	19.9	23.8	28.8	39.5	47.5	47.5	84	8.7	12.5	18.3	32.6	45.1	45.1	84	17.7	20.5	25	39.8	51.6	51.6	84	6.5	7.5	12.2	32.2	46	46
85	27.1	31.2	35.3	46.9	53.7	53.7	85	18	20.7	25.4	40.3	51.3	51.3	85	21.4	24	30.1	43.5	55.9	55.9	85	12.7	14.3	18.7	35.1	51.1	51.1
86	27.1	31.2	35.3	46.9	53.7	53.7	86	18	20.7	25.4	40.3	51.3	51.3	86	21.4	24	30.1	43.5	55.9	55.9	86	12.7	14.3	18.7	35.1	51.1	51.1
87	27.1	31.2	35.3	46.9	53.7	53.7	87	18	20.7	25.4	40.3	51.3	51.3	87	21.4	24	30.1	43.5	55.9	55.9	87	12.7	14.3	18.7	35.1	51.1	51.1
88	27.1	31.2	35.3	46.9	53.7	53.7	88	18	20.7	25.4	40.3	51.3	51.3	88	21.4	24	30.1	43.5	55.9	55.9	88	12.7	14.3	18.7	35.1	51.1	51.1
89	27.1	31.2	35.3	46.9	53.7	53.7	89	18	20.7	25.4	40.3	51.3	51.3	89	21.4	24	30.1	43.5	55.9	55.9	89	12.7	14.3	18.7	35.1	51.1	51.1
90	17	20.5	26.2	39.4	47.8	47.8	90	6.7	9.9	17.1	34.3	45.5	45.5	90	14.1	17.1	22.5	40.8	51.6	51.6	90	3.8	5.6	10.7	29.9	45.9	45.9
91	9.6	13.4	19.2	28.3	37.3	37.3	91	8.4	12.7	18.9	29.1	35.7	35.7	91	10.5	14	17.8	27.8	37.9	37.9	91	8.4	12.3	17.5	28	35.3	35.3
92	9.6	13.4	19.2	28.3	37.3	37.3	92	8.4	12.7	18.9	29.1	35.7	35.7	92	10.5	14	17.8	27.8	37.9	37.9	92	8.4	12.3	17.5	28	35.3	35.3
93	9.6	13.4	19.2	28.3	37.3	37.3	93	8.4	12.7	18.9	29.1	35.7	35.7	93	10.5	14	17.8	27.8	37.9	37.9	93	8.4	12.3	17.5	28	35.3	35.3
94	0.4	1.5	6.2	13.9	27.3	27.3	94	-0.3	1.5	5.1	14.9	26.6	26.6	94	2	3.4	6.4	14.8	32.3	32.3	94	1.9	3.1	6.8	15.5	29.2	29.2
95	0.4	1.5	6.2	13.9	27.3	27.3	95	-0.3	1.5	5.1	14.9	26.6	26.6	95	2	3.4	6.4	14.8	32.3	32.3	95	1.9	3.1	6.8	15.5	29.2	29.2
96	0.4	1.5	6.2	13.9	27.3	27.3	96	-0.3	1.5	5.1	14.9	26.6	26.6	96	2	3.4	6.4	14.8	32.3	32.3	96	1.9	3.1	6.8	15.5	29.2	29.2
97	0.4	1.5	6.2	13.9	27.3	27.3	97	-0.3	1.5	5.1	14.9	26.6	26.6	97	2	3.4	6.4	14.8	32.3	32.3	97	1.9	3.1	6.8	15.5	29.2	29.2
98	1.4	2.6	6.4	15.1	25.2	25.2	98	0.9	2.5	6	16.2	25.9	25.9	98	2.5	4.2	7.4	15.8	27.6	27.6	98	2.6	3.7	7.1	16.5	27.2	27.2
99	22	24.2	28	31.7	31.7	31.7	99	17.1	18.7	20.3	27.2	31.6	31.6	99	21.1	24	28.3	31.9	32.4	32.4	99	16.6	18.8	20.8	26.3	31.6	31.6
100	24.5	26.6	29.6	31.3	31.4	31.4	100	19.4	20.8	21.2	26.3	30.9	30.9	100	23.5	27.1	30.7	32.2	33	33	100	19.2	21.8	23.5	26.7	33.3	33.3
101	24.5	26.6	29.6	31.3	31.4	31.4	101	19.4	20.8	21.2	26.3	30.9	30.9	101	23.5	27.1	30.7	32.2	33	33	101	19.2	21.8	23.5	26.7	33.3	33.3
102	24.5	26.6	29.6	31.3	31.4	31.4	102	19.4	20.8	21.2	26.3	30.9	30.9	102	23.5	27.1	30.7	32.2	33	33	102	19.2	21.8	23.5	26.7	33.3	33.3
103	24.5	26.6	29.6	31.3	31.4	31.4	103	19.4	20.8	21.2	26.3	30.9	30.9	103	23.5	27.1	30.7	32.2	33	33	103	19.2	21.8	23.5	26.7	33.3	33.3
104	24.5	26.6	29.6	31.3	31.4	31.4	104	19.4	20.8	21.2	26.3	30.9	30.9	104	23.5	27.1	30.7	32.2	33	33	104	19.2	21.8	23.5	26.7	33.3	33.3
105	24.5	26.6	29.6	31.3	31.4	31.4	105	19.4	20.8	21.2	26.3	30.9	30.9	105	23.5	27.1	30.7	32.2	33	33	105	19.2	21.8	23.5	26.7	33.3	33.3
106	24.5	26.6	29.6	31.3	31.4	31.4	106	19.4	20.8	21.2	26.3	30.9	30.9	106	23.5	27.1	30.7	32.2	33	33	106	19.2	21.8	23.5	26.7	33.3	33.3
107	23	24.6	28.1	32.3	34.8	34.8	107	20.4	21.8	23.3	30.5	35.2	35.2	107	21.2	23.7	26.6	31.5	33.9	33.9	107	18.3	20.4	22.5	28.9	34	34
108	29.6	31.6	35.6	41.9	47.4	47.4	108	28.7	30.2	33.3	41.7	48.1	48.1	108	29.5	32.9	37.1	42.6	49.3	49.3	108	26.3	28.9	33.2	40.9	47.2	47.2
109	29.6	31.6	35.6	41.9	47.4	47.4	109	28.7	30.2	33.3	41.7	48.1	48.1	109	29.5	32.9	37.1	42.6	49.3	49.3	109	26.3	28.9	33.2	40.9	47.2	47.2
110	29.6	31.6	35.6	41.9	47.4	47.4	110	28.7	30.2	33.3	41.7	48.1	48.1	110	29.5	32.9	37.1	42.6	49.3	49.3	110	26.3	28.9	33.2	40.9	47.2	47.2
111	29.6	31.6	35.6	41.9	47.4	47.4	111	28.7	30.2	33.3	41.7	48.1	48.1	111	29.5	32.9	37.1	42.6	49.3	49.3	111	26.3	28.9	33.2	40.9	47.2	47.2
112	29.6	31.6	35.6	41.9	47.4	47.4	112	28.7	30.2	33.3	41.7	48.1	48.1	112	29.5	32.9	37.1	42.6	49.3	49.3	112	26.3	28.9	33.2	40.9	47.2	47.2
113	29.6	31.6	35.6	41.9	47.4	47.4	113	28.7	30.2	33.3	41.7	48.1	48.1	113	29.5	32.9	37.1	42.6	49.3	49.3	113	26.3	28.9	33.2	40.9	47.2	47.2
114	29.6	31.6	35.6	41.9	47.4	47.4	114	28.7	30.2	33.3	41.7	48.1	48.1	114	29.5	32.9	37.1	42.6	49.3	49.3	114	26.3	28.9	33.2	40.9	47.2	47.2
115	22.5	24.1	27.4	32.3	36.8	36.8	115	22	23.2	25.7	32.4	37.1	37.1	115	22.5	24.7	28	32.5	37.5	37.5	115	21.5	23.7	27	33.1	37.7	37.7
116	9.8	16.8	28.3	36.8	37.8	37.8	116	1.4	3.7	10	26.7	35.5	35.5	116	13.7	19.1	29.3	38	38.3	38.3	116	5.5	5.9	11.8	26	35	35
117	9.8	16.8	28.3	36.8	37.8	37.8	117	1.4	3.7	10	26.7	35.5	35.5	117	13.7	19.1	29.3	38	38.3	38.3	117	5.5	5.9	11.8	26	35	35
118	9.8	16.8	28.3	36.8	37.8	37.8	118	1.4	3.7	10	26.7	35.5	35.5	118	13.7	19.1	29.3	38	38.3	38.3	118	5.5	5.9	11.8	26	35	35
119	9.8	16.8	28.3	36.8	37.8	37.8	119	1.4	3.7	10	26.7	35.5	35.5	119	13.7	19.1	29.3	38	38.3	38.3	119	5.5	5.9	11.8	26	35	35
120	9.8	16.8	28.3	36.8	37.8	37.8	120	1.4	3.7	10	26.7	35.5	35.5	120	13.7	19.1	29.3	38	38.3	38.3	120	5.5	5.9	11.8	26	35	35
121	24.1	31.4	41.9	50	50	50	121	14.9	17.4	24.5	40.8	48.7	48.7	121	23.4	31.2	41	49.2	49.2	49.2	121	15.1	17.8	25.2	38.5	47	47
122	1.4	2.6	5.6	18.7	27.5	27.5	122	11	15	19.2	23.2	35.9	35.9	122	2.4	2.4	4.7	16.2	23.4	23.4	122	13.9	17	18.7	22.6	39.4	39.4
123	1.4	2.6	5.6	18.7	27.5	27.5	123	11	15	19.2	23.2	35.9	35.9	123	2.4	2.4	4.7	16.2	23.4	23.4	123	13.9	17	18.7	22.6	39.4	39.4
124	1.4	2.6	5.6	18.7	27.5	27.5	124	11	15	19.2	23.2	35.9	35.9	124	2.4	2.4	4.7	16.2	23.4	23.4	124	13.9	17	18.7	22.6	39.4	39.4
125	1.4	2.6	5.6	18.7	27.5	27.5	125	11	15	19.2	23.2	35.9	35.9	125	2.4	2.4	4.7	16.2	23.4	23.4	125	13.9	17	18.7	22.6	39.4	39.4
126	1.4	2.6	5.6	18.7	27.5	27.5	126	11	15	19.2	23.2	35.9	35.9	126	2.4	2.4	4.7	16.2	23.4	23.4	126	13.9	17	18.7	22.6	39.4	39.4
127	4.1	4.6	6.5	15.5	23.4	23.4	127	9.9	12.9	15.9	20	34.8	34.8	127	4.1	5.6	6.3	12.3	19	19	127	11.6	13.5	14.6	19.8	41.2	41.2
129	47.3	50.4	52.5	55.2	56.7	56.7	129	52.1	55.5	56	57	56.7	57	129	41.7	44.4	48.9	54	54.6	54.6	129	42.1	45.8	49.8	54.8	55.2	55.2
130	47.3	50.4	52.5	55.2	56.7	56.7	130	52.1	55.5	56	57	56.7	57	130	41.7	44.4	48.9	54	54.6	54.6	130	42.1	45.8	49.8	54.8	55.2	55.2
131	47.3	50.4	52.5	55.2	56.7	56.7	131	52.1	55.5	56	57	56.7	57	131	41.7	44.4	48.9	54	54.6	54.6	131	42.1	45.8	49.8	54.8	55.2	55.2
132	47.3	50.4	52.5	55.2	56.7	56.7	132	52.1	55.5	56	57	56.7	57	132	41.7	44.4	48.9	54	54.6	54.6	132	42.1	45.8	49.8	54.8	55.2	55.2
133	47.3	50.4	52.5	55.2	56.7	56.7	133	52.1	55.5	56	57	56.7	57	133	41.7	44.4	48.9	54	54.6	54.6	133	42.1	45.8	49.8	54.8	55.2	55.2
134	47.3	50.4	52.5	55.2	56.7	56.7	134	52.1	55.5	56	57	56.7	57	134	41.7	44.4	48.9	54	54.6	54.6	134	42.1	45.8	49.8	54.8	55.2	55.2
135	47.3	50.4	52.5	55.2	56.7	56.7	135	52.1	55.5	56	57	56.7	57	135	41.7	44.4	48.9	54	54.6	54.6	135	42.1	45.8	49.8	54.8	55.2	55.2
136	47.3	50.4	52.5	55.2	56.7	56.7	136	52.1	55.5	56	57	56.7	57	136	41.7	44.4	48.9	54	54.6	54.6	136	42.1	45.8	49.8	54.8	55.2	55.2
137	47.3	50.4	52.5	55.2	56.7	56.7	137	52.1	55.5	56	57	56.7	57	137	41.7	44.4	48.9	54	54.6	54.6	137	42.1	45.8	49.8	54.8	55.2	55.2
138	47.3	50.4	52.5	55.2	56.7	56.7	138	52.1	55.5	56	57	56.7	57	138	41.7	44.4	48.9	54	54.6	54.6	138	42.1	45.8	49.8	54.8	55.2	55.2
139	47.3	50.4	52.5	55.2	56.7	56.7	139	52.1	55.5	56	57	56.7	57	139	41.7	44.4	48.9	54	54.6	54.6	139	42.1	45.8	49.8	54.8	55.2	55.2
140	38.4	40.7	42.9	46.8	52.2	52.2	140	42.1	44.8	45.4	47.2	52.4	52.4	140	30.7	34.6	38.1	44	49.1	49.1	140	31.7	35.3	38.3	43.8	48.3	48.3
141	36.6	37.4	37	38.6	47.7	47.7	141	36.6	37.1	37	38.3	46.8	46.8	141	34.4	35.8	36.1	37.3	44.8	44.8	141	34.7	36.1	36.3	37.4	43.4	43.4
142	36.6	37.4	37	38.6	47.7	47.7	142	36.6	37.1	37	38.3	46.8	46.8	142	34.4	35.8	36.1	37.3	44.8	44.8	142	34.7	36.1	36.3	37.4	43.4	43.4
143	36.6	37.4	37	38.6	47.7	47.7	143	36.6	37.1	37	38.3	46.8	46.8	143	34.4	35.8	36.1	37.3	44.8	44.8	143	34.7	36.1	36.3	37.4	43.4	43.4
144	36.6	37.4	37	38.6	47.7	47.7	144	36.6	37.1	37	38.3	46.8	46.8	144	34.4	35.8	36.1	37.3	44.8	44.8	144	34.7	36.1	36.3	37.4	43.4	43.4
145	36.6	37.4	37	38.6	47.7	47.7	145	36.6	37.1	37	38.3	46.8	46.8	145	34.4	35.8	36.1	37.3	44.8	44.8	145	34.7	36.1	36.3	37.4	43.4	43.4
146	36.6	37.4	37	38.6	47.7	47.7	146	36.6	37.1	37	38.3	46.8	46.8	146	34.4	35.8	36.1	37.3	44.8	44.8	146	34.7	36.1	36.3	37.4	43.4	43.4
147	36.6	37.4	37	38.6	47.7	47.7	147	36.6	37.1	37	38.3	46.8	46.8	147	34.4	35.8	36.1	37.3	44.8	44.8	147	34.7	36.1	36.3	37.4	43.4	43.4
148	36.6	37.4	37	38.6	47.7	47.7	148	36.6	37.1	37	38.3	46.8	46.8	148	34.4	35.8	36.1	37.3	44.8	44.8	148	34.7	36.1	36.3	37.4	43.4	43.4
149	36.6	37.4	37	38.6	47.7	47.7	149	36.6	37.1	37	38.3	46.8	46.8	149	34.4	35.8	36.1	37.3	44.8	44.8	149	34.7	36.1	36.3	37.4	43.4	43.4
150	36.6	37.4	37	38.6	47.7	47.7	150	36.6	37.1	37	38.3	46.8	46.8	150	34.4	35.8	36.1	37.3	44.8	44.8	150	34.7	36.1	36.3	37.4	43.4	43.4
151	48	50.2	49.7	50.9	56.9	56.9	151	47.9	50.6	49.8	50.7	56.8	56.8	151	45.8	48.1	49.3	50.3	54.9	54.9	151	45.3	47.8	48.3	49.7	53.5	53.5
152	48	50.2	49.7	50.9	56.9	56.9	152	47.9	50.6	49.8	50.7	56.8	56.8	152	45.8	48.1	49.3	50.3	54.9	54.9	152	45.3	47.8	48.3	49.7	53.5	53.5
153	48	50.2	49.7	50.9	56.9	56.9	153	47.9	50.6	49.8	50.7	56.8	56.8	153	45.8	48.1	49.3	50.3	54.9	54.9	153	45.3	47.8	48.3	49.7	53.5	53.5
154	48	50.2	49.7	50.9	56.9	56.9	154	47.9	50.6	49.8	50.7	56.8	56.8	154	45.8	48.1	49.3	50.3	54.9	54.9	154	45.3	47.8	48.3	49.7	53.5	53.5
155	33.2	36.9	41	49.3	55.4	55.4	155	32.1	36.8	42.2	51.7	55.4	55.4	155	27.5	31.9	38.3	48.5	55.8	55.8	155	26.9	31.9	37.1	46.5	54	54
156	33.2	36.9	41	49.3	55.4	55.4	156	32.1	36.8	42.2	51.7	55.4	55.4	156	27.5	31.9	38.3	48.5	55.8	55.8	156	26.9	31.9	37.1	46.5	54	54
157	33.2	36.9	41	49.3	55.4	55.4	157	32.1	36.8	42.2	51.7	55.4	55.4	157	27.5	31.9	38.3	48.5	55.8	55.8	157	26.9	31.9	37.1	46.5	54	54
158	33.2	36.9	41	49.3	55.4	55.4	158	32.1	36.8	42.2	51.7	55.4	55.4	158	27.5	31.9	38.3	48.5	55.8	55.8	158	26.9	31.9	37.1	46.5	54	54
159	33.2	36.9	41	49.3	55.4	55.4	159	32.1	36.8	42.2	51.7	55.4	55.4	159	27.5	31.9	38.3	48.5	55.8	55.8	159	26.9	31.9	37.1	46.5	54	54
160	33.2	36.9	41	49.3	55.4	55.4	160	32.1	36.8	42.2	51.7	55.4	55.4	160	27.5	31.9	38.3	48.5	55.8	55.8	160	26.9	31.9	37.1	46.5	54	54
161	33.2	36.9	41	49.3	55.4	55.4	161	32.1	36.8	42.2	51.7	55.4	55.4	161	27.5	31.9	38.3	48.5	55.8	55.8	161	26.9	31.9	37.1	46.5	54	54
162	33.2	36.9	41	49.3	55.4	55.4	162	32.1	36.8	42.2	51.7	55.4	55.4	162	27.5	31.9	38.3	48.5	55.8	55.8	162	26.9	31.9	37.1	46.5	54	54
[truncated: 59 more rows]

## Sheet: ResidueHDX_AcuC
AcuC	Deuterium uptake (%)						AcuC + Ap4A	Deuterium uptake (%)						AcuB/AcuC	Deuterium uptake (%)						AcuB/AcuC + Ap4A	Deuterium uptake (%)
[truncated: 363 more rows]
