# Supplementary material for: A protein adaptor mediating Ap4A-dependent control of protein acetylation
Source: Nat Commun. 2026 Feb 23;17:3089. doi: 10.1038/s41467-026-70006-0 (PMC13039410; doi:10.1038/s41467-026-70006-0)
Supplement: Supplementary file 6 — Supplementary Dataset 4 [file 41467_2026_70006_MOESM6_ESM.zip]

Archive with 10 entries (6 files):
- Supplementary Dataset 4/
- Supplementary Dataset 4/MD_trajectory/
- Supplementary Dataset 4/MD_trajectory/GtAcuB-AcuC_Ap4A complex/
- Supplementary Dataset 4/MD_trajectory/GtAcuB-AcuC_Ap4A complex/com_solv.prmtop
- Supplementary Dataset 4/MD_trajectory/GtAcuB-AcuC_Ap4A complex/end.pdb
- Supplementary Dataset 4/MD_trajectory/GtAcuB-AcuC_Ap4A complex/start.pdb
- Supplementary Dataset 4/MD_trajectory/GtAcuB-AcuC_apo/
- Supplementary Dataset 4/MD_trajectory/GtAcuB-AcuC_apo/apo.prmtop
- Supplementary Dataset 4/MD_trajectory/GtAcuB-AcuC_apo/end.pdb
- Supplementary Dataset 4/MD_trajectory/GtAcuB-AcuC_apo/start.pdb
