# Supplementary material for: A protein adaptor mediating Ap4A-dependent control of protein acetylation
Source: Nat Commun. 2026 Feb 23;17:3089. doi: 10.1038/s41467-026-70006-0 (PMC13039410; doi:10.1038/s41467-026-70006-0)
Supplement: Supplementary file 6 — Supplementary Dataset 4 [file 41467_2026_70006_MOESM6_ESM.zip › Supplementary Dataset 4/MD_trajectory/GtAcuB-AcuC_Ap4A complex/end.pdb]

CRYST1  123.312  117.566  117.976  90.00  90.00  90.00               1
ATOM      1  N   MET     1      59.842  46.402  55.460  1.00  0.00           N  
ATOM      2  H1  MET     1      58.907  46.190  55.777  1.00  0.00           H  
ATOM      3  H2  MET     1      60.494  46.656  56.188  1.00  0.00           H  
ATOM      4  H3  MET     1      60.132  45.497  55.117  1.00  0.00           H  
ATOM      5  CA  MET     1      59.696  47.478  54.488  1.00  0.00           C  
ATOM      6  HA  MET     1      59.147  47.131  53.612  1.00  0.00           H  
ATOM      7  CB  MET     1      58.758  48.651  54.978  1.00  0.00           C  
ATOM      8  HB2 MET     1      57.741  48.354  55.236  1.00  0.00           H  
ATOM      9  HB3 MET     1      59.156  49.100  55.888  1.00  0.00           H  
ATOM     10  CG  MET     1      58.725  49.724  54.018  1.00  0.00           C  
ATOM     11  HG2 MET     1      59.680  50.249  54.027  1.00  0.00           H  
ATOM     12  HG3 MET     1      58.353  49.331  53.072  1.00  0.00           H  
ATOM     13  SD  MET     1      57.662  51.045  54.480  1.00  0.00           S  
ATOM     14  CE  MET     1      56.009  50.284  54.413  1.00  0.00           C  
ATOM     15  HE1 MET     1      56.025  49.381  55.024  1.00  0.00           H  
ATOM     16  HE2 MET     1      55.338  51.037  54.826  1.00  0.00           H  
ATOM     17  HE3 MET     1      55.866  50.004  53.369  1.00  0.00           H  
ATOM     18  C   MET     1      61.020  47.866  53.909  1.00  0.00           C  
ATOM     19  O   MET     1      61.742  48.512  54.708  1.00  0.00           O  
ATOM     20  N   ILE     2      61.402  47.470  52.712  1.00  0.00           N  
ATOM     21  H   ILE     2      60.805  46.873  52.157  1.00  0.00           H  
ATOM     22  CA  ILE     2      62.444  48.334  52.127  1.00  0.00           C  
ATOM     23  HA  ILE     2      63.332  48.306  52.759  1.00  0.00           H  
ATOM     24  CB  ILE     2      62.972  47.826  50.783  1.00  0.00           C  
ATOM     25  HB  ILE     2      63.776  48.522  50.545  1.00  0.00           H  
ATOM     26  CG2 ILE     2      63.696  46.441  50.909  1.00  0.00           C  
ATOM     27 HG21 ILE     2      64.122  46.438  51.912  1.00  0.00           H  
ATOM     28 HG22 ILE     2      62.920  45.693  50.748  1.00  0.00           H  
ATOM     29 HG23 ILE     2      64.495  46.168  50.221  1.00  0.00           H  
ATOM     30  CG1 ILE     2      61.985  48.099  49.544  1.00  0.00           C  
ATOM     31 HG12 ILE     2      61.073  47.592  49.861  1.00  0.00           H  
ATOM     32 HG13 ILE     2      61.946  49.183  49.434  1.00  0.00           H  
ATOM     33  CD1 ILE     2      62.432  47.438  48.213  1.00  0.00           C  
ATOM     34 HD11 ILE     2      62.711  46.402  48.407  1.00  0.00           H  
ATOM     35 HD12 ILE     2      61.798  47.586  47.338  1.00  0.00           H  
ATOM     36 HD13 ILE     2      63.319  47.939  47.825  1.00  0.00           H  
ATOM     37  C   ILE     2      62.090  49.811  51.882  1.00  0.00           C  
ATOM     38  O   ILE     2      60.933  50.205  51.570  1.00  0.00           O  
ATOM     39  N   VAL     3      63.105  50.710  51.773  1.00  0.00           N  
ATOM     40  H   VAL     3      63.962  50.335  52.154  1.00  0.00           H  
ATOM     41  CA  VAL     3      62.984  52.164  51.678  1.00  0.00           C  
ATOM     42  HA  VAL     3      62.428  52.352  52.596  1.00  0.00           H  
ATOM     43  CB  VAL     3      64.395  52.793  51.902  1.00  0.00           C  
ATOM     44  HB  VAL     3      64.775  52.476  52.873  1.00  0.00           H  
ATOM     45  CG1 VAL     3      65.482  52.412  50.881  1.00  0.00           C  
ATOM     46 HG11 VAL     3      66.453  52.846  51.123  1.00  0.00           H  
ATOM     47 HG12 VAL     3      65.522  51.322  50.875  1.00  0.00           H  
ATOM     48 HG13 VAL     3      65.207  52.747  49.882  1.00  0.00           H  
ATOM     49  CG2 VAL     3      64.445  54.322  52.108  1.00  0.00           C  
ATOM     50 HG21 VAL     3      64.187  54.901  51.221  1.00  0.00           H  
ATOM     51 HG22 VAL     3      63.720  54.593  52.876  1.00  0.00           H  
ATOM     52 HG23 VAL     3      65.424  54.617  52.487  1.00  0.00           H  
ATOM     53  C   VAL     3      62.356  52.621  50.415  1.00  0.00           C  
ATOM     54  O   VAL     3      61.532  53.528  50.507  1.00  0.00           O  
ATOM     55  N   GLU     4      62.421  51.832  49.304  1.00  0.00           N  
ATOM     56  H   GLU     4      62.941  50.967  49.279  1.00  0.00           H  
ATOM     57  CA  GLU     4      61.877  52.200  48.060  1.00  0.00           C  
ATOM     58  HA  GLU     4      62.308  53.176  47.841  1.00  0.00           H  
ATOM     59  CB  GLU     4      62.429  51.182  46.985  1.00  0.00           C  
ATOM     60  HB2 GLU     4      63.432  51.567  46.800  1.00  0.00           H  
ATOM     61  HB3 GLU     4      62.445  50.139  47.301  1.00  0.00           H  
ATOM     62  CG  GLU     4      61.912  51.347  45.610  1.00  0.00           C  
ATOM     63  HG2 GLU     4      61.753  52.414  45.455  1.00  0.00           H  
ATOM     64  HG3 GLU     4      62.702  51.116  44.896  1.00  0.00           H  
ATOM     65  CD  GLU     4      60.625  50.450  45.317  1.00  0.00           C  
ATOM     66  OE1 GLU     4      60.788  49.200  45.386  1.00  0.00           O  
ATOM     67  OE2 GLU     4      59.520  51.078  45.218  1.00  0.00           O  
ATOM     68  C   GLU     4      60.378  52.216  48.075  1.00  0.00           C  
ATOM     69  O   GLU     4      59.839  53.194  47.518  1.00  0.00           O  
ATOM     70  N   GLN     5      59.757  51.337  48.893  1.00  0.00           N  
ATOM     71  H   GLN     5      60.292  50.634  49.383  1.00  0.00           H  
ATOM     72  CA  GLN     5      58.249  51.308  49.080  1.00  0.00           C  
ATOM     73  HA  GLN     5      57.630  51.111  48.205  1.00  0.00           H  
ATOM     74  CB  GLN     5      57.960  50.373  50.251  1.00  0.00           C  
ATOM     75  HB2 GLN     5      58.353  49.359  50.181  1.00  0.00           H  
ATOM     76  HB3 GLN     5      58.447  50.835  51.110  1.00  0.00           H  
ATOM     77  CG  GLN     5      56.497  50.200  50.540  1.00  0.00           C  
ATOM     78  HG2 GLN     5      56.390  49.430  51.303  1.00  0.00           H  
ATOM     79  HG3 GLN     5      56.137  51.193  50.808  1.00  0.00           H  
ATOM     80  CD  GLN     5      55.487  49.780  49.403  1.00  0.00           C  
ATOM     81  OE1 GLN     5      55.916  49.300  48.436  1.00  0.00           O  
ATOM     82  NE2 GLN     5      54.182  50.255  49.427  1.00  0.00           N  
ATOM     83 HE21 GLN     5      53.582  50.019  48.649  1.00  0.00           H  
ATOM     84 HE22 GLN     5      53.779  50.792  50.181  1.00  0.00           H  
ATOM     85  C   GLN     5      57.768  52.668  49.430  1.00  0.00           C  
ATOM     86  O   GLN     5      56.677  53.071  48.861  1.00  0.00           O  
ATOM     87  N   VAL     6      58.451  53.481  50.318  1.00  0.00           N  
ATOM     88  H   VAL     6      59.341  53.085  50.587  1.00  0.00           H  
ATOM     89  CA  VAL     6      58.051  54.783  50.804  1.00  0.00           C  
ATOM     90  HA  VAL     6      57.107  54.947  50.284  1.00  0.00           H  
ATOM     91  CB  VAL     6      57.884  54.611  52.339  1.00  0.00           C  
ATOM     92  HB  VAL     6      57.672  55.606  52.730  1.00  0.00           H  
ATOM     93  CG1 VAL     6      56.615  53.824  52.677  1.00  0.00           C  
ATOM     94 HG11 VAL     6      56.739  52.749  52.546  1.00  0.00           H  
ATOM     95 HG12 VAL     6      56.398  53.944  53.739  1.00  0.00           H  
ATOM     96 HG13 VAL     6      55.826  54.264  52.067  1.00  0.00           H  
ATOM     97  CG2 VAL     6      59.263  54.114  52.973  1.00  0.00           C  
ATOM     98 HG21 VAL     6      59.332  54.350  54.035  1.00  0.00           H  
ATOM     99 HG22 VAL     6      59.288  53.024  52.982  1.00  0.00           H  
ATOM    100 HG23 VAL     6      60.126  54.551  52.471  1.00  0.00           H  
ATOM    101  C   VAL     6      58.923  55.886  50.376  1.00  0.00           C  
ATOM    102  O   VAL     6      58.737  57.014  50.816  1.00  0.00           O  
ATOM    103  N   MET     7      59.928  55.685  49.461  1.00  0.00           N  
ATOM    104  H   MET     7      60.265  54.760  49.238  1.00  0.00           H  
ATOM    105  CA  MET     7      60.700  56.663  48.830  1.00  0.00           C  
ATOM    106  HA  MET     7      60.961  57.395  49.594  1.00  0.00           H  
ATOM    107  CB  MET     7      61.876  56.091  48.117  1.00  0.00           C  
ATOM    108  HB2 MET     7      62.541  55.662  48.866  1.00  0.00           H  
ATOM    109  HB3 MET     7      61.494  55.292  47.481  1.00  0.00           H  
ATOM    110  CG  MET     7      62.702  56.988  47.205  1.00  0.00           C  
ATOM    111  HG2 MET     7      61.998  57.520  46.565  1.00  0.00           H  
ATOM    112  HG3 MET     7      63.068  57.810  47.822  1.00  0.00           H  
ATOM    113  SD  MET     7      64.097  56.111  46.635  1.00  0.00           S  
ATOM    114  CE  MET     7      63.318  55.308  45.178  1.00  0.00           C  
ATOM    115  HE1 MET     7      63.786  54.367  44.892  1.00  0.00           H  
ATOM    116  HE2 MET     7      62.263  55.081  45.333  1.00  0.00           H  
ATOM    117  HE3 MET     7      63.202  55.933  44.293  1.00  0.00           H  
ATOM    118  C   MET     7      59.812  57.538  47.910  1.00  0.00           C  
ATOM    119  O   MET     7      58.812  57.050  47.473  1.00  0.00           O  
ATOM    120  N   LYS     8      60.123  58.875  47.647  1.00  0.00           N  
ATOM    121  H   LYS     8      61.012  59.179  48.017  1.00  0.00           H  
ATOM    122  CA  LYS     8      59.536  59.576  46.528  1.00  0.00           C  
ATOM    123  HA  LYS     8      58.490  59.356  46.314  1.00  0.00           H  
ATOM    124  CB  LYS     8      59.453  61.015  46.704  1.00  0.00           C  
ATOM    125  HB2 LYS     8      60.444  61.436  46.535  1.00  0.00           H  
ATOM    126  HB3 LYS     8      58.738  61.529  46.062  1.00  0.00           H  
ATOM    127  CG  LYS     8      59.058  61.485  48.152  1.00  0.00           C  
ATOM    128  HG2 LYS     8      59.631  61.044  48.968  1.00  0.00           H  
ATOM    129  HG3 LYS     8      59.074  62.558  48.344  1.00  0.00           H  
ATOM    130  CD  LYS     8      57.599  61.047  48.557  1.00  0.00           C  
ATOM    131  HD2 LYS     8      56.804  61.495  47.961  1.00  0.00           H  
ATOM    132  HD3 LYS     8      57.663  59.960  48.497  1.00  0.00           H  
ATOM    133  CE  LYS     8      57.292  61.462  49.984  1.00  0.00           C  
ATOM    134  HE2 LYS     8      58.193  61.571  50.589  1.00  0.00           H  
ATOM    135  HE3 LYS     8      56.908  62.483  49.984  1.00  0.00           H  
ATOM    136  NZ  LYS     8      56.253  60.828  50.716  1.00  0.00           N  
ATOM    137  HZ1 LYS     8      56.151  61.300  51.604  1.00  0.00           H  
ATOM    138  HZ2 LYS     8      55.387  60.824  50.197  1.00  0.00           H  
ATOM    139  HZ3 LYS     8      56.499  59.862  50.873  1.00  0.00           H  
ATOM    140  C   LYS     8      60.479  59.524  45.262  1.00  0.00           C  
ATOM    141  O   LYS     8      61.651  59.739  45.399  1.00  0.00           O  
ATOM    142  N   THR     9      59.954  59.134  44.078  1.00  0.00           N  
ATOM    143  H   THR     9      58.980  58.880  43.997  1.00  0.00           H  
ATOM    144  CA  THR     9      60.771  59.211  42.839  1.00  0.00           C  
ATOM    145  HA  THR     9      61.814  59.067  43.121  1.00  0.00           H  
ATOM    146  CB  THR     9      60.408  58.049  41.878  1.00  0.00           C  
ATOM    147  HB  THR     9      61.136  58.043  41.066  1.00  0.00           H  
ATOM    148  CG2 THR     9      60.579  56.805  42.636  1.00  0.00           C  
ATOM    149 HG21 THR     9      59.638  56.721  43.179  1.00  0.00           H  
ATOM    150 HG22 THR     9      60.775  55.996  41.932  1.00  0.00           H  
ATOM    151 HG23 THR     9      61.532  56.761  43.161  1.00  0.00           H  
ATOM    152  OG1 THR     9      59.102  58.267  41.280  1.00  0.00           O  
ATOM    153  HG1 THR     9      58.511  57.905  41.945  1.00  0.00           H  
ATOM    154  C   THR     9      60.659  60.549  42.116  1.00  0.00           C  
ATOM    155  O   THR     9      61.494  60.653  41.229  1.00  0.00           O  
ATOM    156  N   SER    10      59.629  61.298  42.493  1.00  0.00           N  
ATOM    157  H   SER    10      58.997  60.947  43.199  1.00  0.00           H  
ATOM    158  CA  SER    10      59.464  62.749  42.080  1.00  0.00           C  
ATOM    159  HA  SER    10      59.461  62.903  41.001  1.00  0.00           H  
ATOM    160  CB  SER    10      58.189  63.460  42.672  1.00  0.00           C  
ATOM    161  HB2 SER    10      58.268  63.630  43.745  1.00  0.00           H  
ATOM    162  HB3 SER    10      58.243  64.483  42.302  1.00  0.00           H  
ATOM    163  OG  SER    10      56.999  62.852  42.376  1.00  0.00           O  
ATOM    164  HG  SER    10      56.726  63.144  41.503  1.00  0.00           H  
ATOM    165  C   SER    10      60.625  63.531  42.702  1.00  0.00           C  
ATOM    166  O   SER    10      60.934  63.406  43.923  1.00  0.00           O  
ATOM    167  N   VAL    11      61.476  64.161  41.886  1.00  0.00           N  
ATOM    168  H   VAL    11      61.201  64.209  40.915  1.00  0.00           H  
ATOM    169  CA  VAL    11      62.664  64.921  42.238  1.00  0.00           C  
ATOM    170  HA  VAL    11      62.474  65.259  43.257  1.00  0.00           H  
ATOM    171  CB  VAL    11      63.885  64.057  42.234  1.00  0.00           C  
ATOM    172  HB  VAL    11      64.089  63.844  41.185  1.00  0.00           H  
ATOM    173  CG1 VAL    11      64.963  64.729  43.052  1.00  0.00           C  
ATOM    174 HG11 VAL    11      65.945  64.326  42.803  1.00  0.00           H  
ATOM    175 HG12 VAL    11      65.127  65.790  42.864  1.00  0.00           H  
ATOM    176 HG13 VAL    11      64.828  64.582  44.123  1.00  0.00           H  
ATOM    177  CG2 VAL    11      63.628  62.657  42.915  1.00  0.00           C  
ATOM    178 HG21 VAL    11      64.549  62.078  42.987  1.00  0.00           H  
ATOM    179 HG22 VAL    11      63.280  62.902  43.918  1.00  0.00           H  
ATOM    180 HG23 VAL    11      62.867  62.165  42.309  1.00  0.00           H  
ATOM    181  C   VAL    11      62.893  66.205  41.524  1.00  0.00           C  
ATOM    182  O   VAL    11      62.842  66.149  40.340  1.00  0.00           O  
ATOM    183  N   ILE    12      63.101  67.310  42.254  1.00  0.00           N  
ATOM    184  H   ILE    12      63.296  67.184  43.237  1.00  0.00           H  
ATOM    185  CA  ILE    12      63.348  68.585  41.659  1.00  0.00           C  
ATOM    186  HA  ILE    12      62.938  68.806  40.673  1.00  0.00           H  
ATOM    187  CB  ILE    12      62.608  69.598  42.506  1.00  0.00           C  
ATOM    188  HB  ILE    12      63.109  69.701  43.468  1.00  0.00           H  
ATOM    189  CG2 ILE    12      62.728  71.012  41.767  1.00  0.00           C  
ATOM    190 HG21 ILE    12      63.777  71.269  41.621  1.00  0.00           H  
ATOM    191 HG22 ILE    12      62.310  71.004  40.760  1.00  0.00           H  
ATOM    192 HG23 ILE    12      62.419  71.792  42.462  1.00  0.00           H  
ATOM    193  CG1 ILE    12      61.103  69.443  42.921  1.00  0.00           C  
ATOM    194 HG12 ILE    12      60.965  68.572  43.561  1.00  0.00           H  
ATOM    195 HG13 ILE    12      60.920  70.361  43.480  1.00  0.00           H  
ATOM    196  CD1 ILE    12      60.314  69.257  41.581  1.00  0.00           C  
ATOM    197 HD11 ILE    12      60.648  68.508  40.864  1.00  0.00           H  
ATOM    198 HD12 ILE    12      59.373  68.943  42.032  1.00  0.00           H  
ATOM    199 HD13 ILE    12      60.328  70.243  41.115  1.00  0.00           H  
ATOM    200  C   ILE    12      64.876  68.848  41.687  1.00  0.00           C  
ATOM    201  O   ILE    12      65.500  68.860  42.771  1.00  0.00           O  
ATOM    202  N   THR    13      65.480  69.188  40.557  1.00  0.00           N  
ATOM    203  H   THR    13      64.878  69.356  39.763  1.00  0.00           H  
ATOM    204  CA  THR    13      66.950  69.146  40.271  1.00  0.00           C  
ATOM    205  HA  THR    13      67.485  69.351  41.198  1.00  0.00           H  
ATOM    206  CB  THR    13      67.391  67.716  39.729  1.00  0.00           C  
ATOM    207  HB  THR    13      66.851  67.037  40.390  1.00  0.00           H  
ATOM    208  CG2 THR    13      66.906  67.469  38.235  1.00  0.00           C  
ATOM    209 HG21 THR    13      67.332  68.098  37.454  1.00  0.00           H  
ATOM    210 HG22 THR    13      67.037  66.411  38.007  1.00  0.00           H  
ATOM    211 HG23 THR    13      65.823  67.469  38.358  1.00  0.00           H  
ATOM    212  OG1 THR    13      68.741  67.458  39.674  1.00  0.00           O  
ATOM    213  HG1 THR    13      69.099  67.660  40.542  1.00  0.00           H  
ATOM    214  C   THR    13      67.333  70.166  39.133  1.00  0.00           C  
ATOM    215  O   THR    13      66.420  70.697  38.576  1.00  0.00           O  
ATOM    216  N   LEU    14      68.592  70.265  38.815  1.00  0.00           N  
ATOM    217  H   LEU    14      69.340  69.744  39.251  1.00  0.00           H  
ATOM    218  CA  LEU    14      69.077  70.805  37.597  1.00  0.00           C  
ATOM    219  HA  LEU    14      68.287  70.726  36.849  1.00  0.00           H  
ATOM    220  CB  LEU    14      69.512  72.247  37.533  1.00  0.00           C  
ATOM    221  HB2 LEU    14      70.071  72.609  38.397  1.00  0.00           H  
ATOM    222  HB3 LEU    14      70.211  72.345  36.702  1.00  0.00           H  
ATOM    223  CG  LEU    14      68.375  73.302  37.630  1.00  0.00           C  
ATOM    224  HG  LEU    14      67.660  72.915  38.356  1.00  0.00           H  
ATOM    225  CD1 LEU    14      68.718  74.588  38.237  1.00  0.00           C  
ATOM    226 HD11 LEU    14      67.750  75.082  38.324  1.00  0.00           H  
ATOM    227 HD12 LEU    14      69.273  74.475  39.168  1.00  0.00           H  
ATOM    228 HD13 LEU    14      69.274  75.272  37.596  1.00  0.00           H  
ATOM    229  CD2 LEU    14      67.621  73.392  36.324  1.00  0.00           C  
ATOM    230 HD21 LEU    14      68.278  73.931  35.641  1.00  0.00           H  
ATOM    231 HD22 LEU    14      67.565  72.412  35.848  1.00  0.00           H  
ATOM    232 HD23 LEU    14      66.615  73.810  36.369  1.00  0.00           H  
ATOM    233  C   LEU    14      70.288  69.998  37.148  1.00  0.00           C  
ATOM    234  O   LEU    14      71.068  69.595  38.009  1.00  0.00           O  
ATOM    235  N   ARG    15      70.461  69.892  35.830  1.00  0.00           N  
ATOM    236  H   ARG    15      69.644  70.055  35.258  1.00  0.00           H  
ATOM    237  CA  ARG    15      71.845  69.591  35.228  1.00  0.00           C  
ATOM    238  HA  ARG    15      72.355  68.631  35.301  1.00  0.00           H  
ATOM    239  CB  ARG    15      71.698  69.436  33.674  1.00  0.00           C  
ATOM    240  HB2 ARG    15      71.315  70.318  33.160  1.00  0.00           H  
ATOM    241  HB3 ARG    15      72.701  69.149  33.359  1.00  0.00           H  
ATOM    242  CG  ARG    15      71.002  68.024  33.357  1.00  0.00           C  
ATOM    243  HG2 ARG    15      71.688  67.266  33.735  1.00  0.00           H  
ATOM    244  HG3 ARG    15      70.031  68.017  33.852  1.00  0.00           H  
ATOM    245  CD  ARG    15      70.734  67.957  31.928  1.00  0.00           C  
ATOM    246  HD2 ARG    15      71.626  68.234  31.367  1.00  0.00           H  
ATOM    247  HD3 ARG    15      70.490  66.954  31.578  1.00  0.00           H  
ATOM    248  NE  ARG    15      69.717  68.923  31.460  1.00  0.00           N  
ATOM    249  HE  ARG    15      68.776  68.610  31.652  1.00  0.00           H  
ATOM    250  CZ  ARG    15      69.795  69.991  30.662  1.00  0.00           C  
ATOM    251  NH1 ARG    15      70.915  70.472  29.997  1.00  0.00           N  
ATOM    252 HH11 ARG    15      70.824  71.237  29.344  1.00  0.00           H  
ATOM    253 HH12 ARG    15      71.828  70.046  30.064  1.00  0.00           H  
ATOM    254  NH2 ARG    15      68.733  70.573  30.439  1.00  0.00           N  
ATOM    255 HH21 ARG    15      67.808  70.291  30.730  1.00  0.00           H  
ATOM    256 HH22 ARG    15      68.753  71.270  29.709  1.00  0.00           H  
ATOM    257  C   ARG    15      72.888  70.656  35.619  1.00  0.00           C  
ATOM    258  O   ARG    15      72.623  71.899  35.599  1.00  0.00           O  
ATOM    259  N   ALA    16      74.140  70.279  35.837  1.00  0.00           N  
ATOM    260  H   ALA    16      74.296  69.316  36.102  1.00  0.00           H  
ATOM    261  CA  ALA    16      75.268  71.015  36.348  1.00  0.00           C  
ATOM    262  HA  ALA    16      74.963  71.381  37.329  1.00  0.00           H  
ATOM    263  CB  ALA    16      76.365  70.045  36.461  1.00  0.00           C  
ATOM    264  HB1 ALA    16      76.438  69.332  37.282  1.00  0.00           H  
ATOM    265  HB2 ALA    16      76.395  69.603  35.464  1.00  0.00           H  
ATOM    266  HB3 ALA    16      77.298  70.580  36.639  1.00  0.00           H  
ATOM    267  C   ALA    16      75.714  72.219  35.582  1.00  0.00           C  
ATOM    268  O   ALA    16      76.189  73.125  36.189  1.00  0.00           O  
ATOM    269  N   THR    17      75.406  72.367  34.261  1.00  0.00           N  
ATOM    270  H   THR    17      75.007  71.579  33.770  1.00  0.00           H  
ATOM    271  CA  THR    17      75.682  73.581  33.543  1.00  0.00           C  
ATOM    272  HA  THR    17      76.572  73.939  34.061  1.00  0.00           H  
ATOM    273  CB  THR    17      75.776  73.299  32.003  1.00  0.00           C  
ATOM    274  HB  THR    17      76.224  74.163  31.511  1.00  0.00           H  
ATOM    275  CG2 THR    17      76.803  72.225  31.727  1.00  0.00           C  
ATOM    276 HG21 THR    17      76.875  72.302  30.642  1.00  0.00           H  
ATOM    277 HG22 THR    17      77.706  72.317  32.331  1.00  0.00           H  
ATOM    278 HG23 THR    17      76.423  71.228  31.950  1.00  0.00           H  
ATOM    279  OG1 THR    17      74.543  72.944  31.465  1.00  0.00           O  
ATOM    280  HG1 THR    17      74.637  73.054  30.516  1.00  0.00           H  
ATOM    281  C   THR    17      74.644  74.651  33.652  1.00  0.00           C  
ATOM    282  O   THR    17      74.764  75.735  33.066  1.00  0.00           O  
ATOM    283  N   ASN    18      73.564  74.410  34.446  1.00  0.00           N  
ATOM    284  H   ASN    18      73.471  73.562  34.986  1.00  0.00           H  
ATOM    285  CA  ASN    18      72.491  75.405  34.628  1.00  0.00           C  
ATOM    286  HA  ASN    18      72.306  76.040  33.762  1.00  0.00           H  
ATOM    287  CB  ASN    18      71.102  74.968  35.035  1.00  0.00           C  
ATOM    288  HB2 ASN    18      71.282  74.380  35.935  1.00  0.00           H  
ATOM    289  HB3 ASN    18      70.548  75.899  35.149  1.00  0.00           H  
ATOM    290  CG  ASN    18      70.426  74.197  33.921  1.00  0.00           C  
ATOM    291  OD1 ASN    18      70.212  72.992  33.873  1.00  0.00           O  
ATOM    292  ND2 ASN    18      70.003  74.915  32.915  1.00  0.00           N  
ATOM    293 HD21 ASN    18      70.277  75.885  32.864  1.00  0.00           H  
ATOM    294 HD22 ASN    18      69.536  74.423  32.167  1.00  0.00           H  
ATOM    295  C   ASN    18      72.995  76.487  35.624  1.00  0.00           C  
ATOM    296  O   ASN    18      73.966  76.288  36.283  1.00  0.00           O  
ATOM    297  N   THR    19      72.370  77.622  35.583  1.00  0.00           N  
ATOM    298  H   THR    19      71.606  77.677  34.925  1.00  0.00           H  
ATOM    299  CA  THR    19      72.470  78.683  36.512  1.00  0.00           C  
ATOM    300  HA  THR    19      73.503  79.028  36.466  1.00  0.00           H  
ATOM    301  CB  THR    19      71.785  79.968  35.882  1.00  0.00           C  
ATOM    302  HB  THR    19      72.062  80.818  36.506  1.00  0.00           H  
ATOM    303  CG2 THR    19      72.160  80.409  34.433  1.00  0.00           C  
ATOM    304 HG21 THR    19      73.209  80.283  34.164  1.00  0.00           H  
ATOM    305 HG22 THR    19      71.645  79.716  33.767  1.00  0.00           H  
ATOM    306 HG23 THR    19      71.962  81.466  34.256  1.00  0.00           H  
ATOM    307  OG1 THR    19      70.443  79.911  35.955  1.00  0.00           O  
ATOM    308  HG1 THR    19      69.968  80.637  35.545  1.00  0.00           H  
ATOM    309  C   THR    19      71.990  78.407  37.949  1.00  0.00           C  
ATOM    310  O   THR    19      70.944  77.844  38.289  1.00  0.00           O  
ATOM    311  N   ILE    20      72.549  79.121  38.994  1.00  0.00           N  
ATOM    312  H   ILE    20      73.500  79.441  38.881  1.00  0.00           H  
ATOM    313  CA  ILE    20      72.041  79.343  40.306  1.00  0.00           C  
ATOM    314  HA  ILE    20      71.866  78.303  40.582  1.00  0.00           H  
ATOM    315  CB  ILE    20      73.035  79.984  41.313  1.00  0.00           C  
ATOM    316  HB  ILE    20      73.453  80.922  40.947  1.00  0.00           H  
ATOM    317  CG2 ILE    20      72.402  80.373  42.609  1.00  0.00           C  
ATOM    318 HG21 ILE    20      73.228  80.591  43.286  1.00  0.00           H  
ATOM    319 HG22 ILE    20      71.668  81.166  42.465  1.00  0.00           H  
ATOM    320 HG23 ILE    20      71.845  79.512  42.978  1.00  0.00           H  
ATOM    321  CG1 ILE    20      74.260  79.161  41.858  1.00  0.00           C  
ATOM    322 HG12 ILE    20      74.228  78.826  42.894  1.00  0.00           H  
ATOM    323 HG13 ILE    20      74.325  78.304  41.188  1.00  0.00           H  
ATOM    324  CD1 ILE    20      75.573  79.991  41.658  1.00  0.00           C  
ATOM    325 HD11 ILE    20      75.648  80.449  40.671  1.00  0.00           H  
ATOM    326 HD12 ILE    20      75.673  80.801  42.380  1.00  0.00           H  
ATOM    327 HD13 ILE    20      76.473  79.408  41.853  1.00  0.00           H  
ATOM    328  C   ILE    20      70.777  80.124  40.226  1.00  0.00           C  
ATOM    329  O   ILE    20      69.823  79.835  40.948  1.00  0.00           O  
ATOM    330  N   ALA    21      70.646  81.093  39.325  1.00  0.00           N  
ATOM    331  H   ALA    21      71.451  81.514  38.883  1.00  0.00           H  
ATOM    332  CA  ALA    21      69.341  81.933  39.259  1.00  0.00           C  
ATOM    333  HA  ALA    21      69.180  82.515  40.166  1.00  0.00           H  
ATOM    334  CB  ALA    21      69.417  82.784  37.985  1.00  0.00           C  
ATOM    335  HB1 ALA    21      68.507  83.364  37.826  1.00  0.00           H  
ATOM    336  HB2 ALA    21      70.264  83.449  38.153  1.00  0.00           H  
ATOM    337  HB3 ALA    21      69.621  82.194  37.091  1.00  0.00           H  
ATOM    338  C   ALA    21      68.103  80.926  39.144  1.00  0.00           C  
ATOM    339  O   ALA    21      67.027  81.212  39.729  1.00  0.00           O  
ATOM    340  N   GLU    22      68.330  79.793  38.471  1.00  0.00           N  
ATOM    341  H   GLU    22      69.198  79.687  37.965  1.00  0.00           H  
ATOM    342  CA  GLU    22      67.276  78.748  38.223  1.00  0.00           C  
ATOM    343  HA  GLU    22      66.348  79.234  37.922  1.00  0.00           H  
ATOM    344  CB  GLU    22      67.751  78.009  37.006  1.00  0.00           C  
ATOM    345  HB2 GLU    22      68.315  78.734  36.419  1.00  0.00           H  
ATOM    346  HB3 GLU    22      68.486  77.301  37.389  1.00  0.00           H  
ATOM    347  CG  GLU    22      66.702  77.375  36.102  1.00  0.00           C  
ATOM    348  HG2 GLU    22      67.279  76.819  35.363  1.00  0.00           H  
ATOM    349  HG3 GLU    22      66.090  76.622  36.598  1.00  0.00           H  
ATOM    350  CD  GLU    22      65.883  78.298  35.331  1.00  0.00           C  
ATOM    351  OE1 GLU    22      64.829  77.851  34.797  1.00  0.00           O  
ATOM    352  OE2 GLU    22      66.152  79.549  35.258  1.00  0.00           O  
ATOM    353  C   GLU    22      67.085  77.812  39.511  1.00  0.00           C  
ATOM    354  O   GLU    22      65.989  77.298  39.710  1.00  0.00           O  
ATOM    355  N   ALA    23      68.134  77.544  40.284  1.00  0.00           N  
ATOM    356  H   ALA    23      68.995  78.009  40.033  1.00  0.00           H  
ATOM    357  CA  ALA    23      68.141  76.628  41.428  1.00  0.00           C  
ATOM    358  HA  ALA    23      67.619  75.726  41.108  1.00  0.00           H  
ATOM    359  CB  ALA    23      69.616  76.494  41.688  1.00  0.00           C  
ATOM    360  HB1 ALA    23      70.243  76.142  40.868  1.00  0.00           H  
ATOM    361  HB2 ALA    23      70.044  77.485  41.839  1.00  0.00           H  
ATOM    362  HB3 ALA    23      69.656  75.858  42.572  1.00  0.00           H  
ATOM    363  C   ALA    23      67.384  77.314  42.560  1.00  0.00           C  
ATOM    364  O   ALA    23      66.583  76.638  43.233  1.00  0.00           O  
ATOM    365  N   LEU    24      67.751  78.596  42.824  1.00  0.00           N  
ATOM    366  H   LEU    24      68.407  79.121  42.264  1.00  0.00           H  
ATOM    367  CA  LEU    24      67.275  79.397  43.976  1.00  0.00           C  
ATOM    368  HA  LEU    24      67.249  78.802  44.889  1.00  0.00           H  
ATOM    369  CB  LEU    24      68.227  80.609  44.006  1.00  0.00           C  
ATOM    370  HB2 LEU    24      69.197  80.278  44.376  1.00  0.00           H  
ATOM    371  HB3 LEU    24      68.333  81.088  43.033  1.00  0.00           H  
ATOM    372  CG  LEU    24      67.690  81.584  45.102  1.00  0.00           C  
ATOM    373  HG  LEU    24      66.662  81.356  45.384  1.00  0.00           H  
ATOM    374  CD1 LEU    24      68.531  81.443  46.371  1.00  0.00           C  
ATOM    375 HD11 LEU    24      69.534  81.857  46.260  1.00  0.00           H  
ATOM    376 HD12 LEU    24      68.122  82.116  47.125  1.00  0.00           H  
ATOM    377 HD13 LEU    24      68.693  80.404  46.656  1.00  0.00           H  
ATOM    378  CD2 LEU    24      67.681  83.056  44.641  1.00  0.00           C  
ATOM    379 HD21 LEU    24      68.575  83.318  44.075  1.00  0.00           H  
ATOM    380 HD22 LEU    24      66.926  83.203  43.868  1.00  0.00           H  
ATOM    381 HD23 LEU    24      67.451  83.661  45.518  1.00  0.00           H  
ATOM    382  C   LEU    24      65.755  79.756  43.619  1.00  0.00           C  
ATOM    383  O   LEU    24      65.000  79.811  44.633  1.00  0.00           O  
ATOM    384  N   GLN    25      65.359  79.867  42.407  1.00  0.00           N  
ATOM    385  H   GLN    25      65.914  79.866  41.564  1.00  0.00           H  
ATOM    386  CA  GLN    25      63.888  79.961  42.081  1.00  0.00           C  
ATOM    387  HA  GLN    25      63.398  80.656  42.762  1.00  0.00           H  
ATOM    388  CB  GLN    25      63.705  80.436  40.678  1.00  0.00           C  
ATOM    389  HB2 GLN    25      64.294  79.854  39.968  1.00  0.00           H  
ATOM    390  HB3 GLN    25      62.683  80.382  40.305  1.00  0.00           H  
ATOM    391  CG  GLN    25      64.043  81.920  40.597  1.00  0.00           C  
ATOM    392  HG2 GLN    25      63.354  82.375  41.309  1.00  0.00           H  
ATOM    393  HG3 GLN    25      65.005  82.222  41.011  1.00  0.00           H  
ATOM    394  CD  GLN    25      63.856  82.458  39.168  1.00  0.00           C  
ATOM    395  OE1 GLN    25      62.883  83.075  38.942  1.00  0.00           O  
ATOM    396  NE2 GLN    25      64.817  82.323  38.264  1.00  0.00           N  
ATOM    397 HE21 GLN    25      64.761  82.542  37.280  1.00  0.00           H  
ATOM    398 HE22 GLN    25      65.648  81.903  38.656  1.00  0.00           H  
ATOM    399  C   GLN    25      63.202  78.519  42.299  1.00  0.00           C  
ATOM    400  O   GLN    25      62.078  78.472  42.795  1.00  0.00           O  
ATOM    401  N   LEU    26      63.777  77.386  41.980  1.00  0.00           N  
ATOM    402  H   LEU    26      64.379  77.431  41.170  1.00  0.00           H  
ATOM    403  CA  LEU    26      63.291  76.012  42.196  1.00  0.00           C  
ATOM    404  HA  LEU    26      62.273  75.914  41.818  1.00  0.00           H  
ATOM    405  CB  LEU    26      64.142  74.910  41.488  1.00  0.00           C  
ATOM    406  HB2 LEU    26      65.165  75.115  41.803  1.00  0.00           H  
ATOM    407  HB3 LEU    26      64.061  73.924  41.946  1.00  0.00           H  
ATOM    408  CG  LEU    26      63.993  74.696  40.017  1.00  0.00           C  
ATOM    409  HG  LEU    26      64.044  75.668  39.526  1.00  0.00           H  
ATOM    410  CD1 LEU    26      65.019  73.666  39.461  1.00  0.00           C  
ATOM    411 HD11 LEU    26      64.893  73.724  38.380  1.00  0.00           H  
ATOM    412 HD12 LEU    26      66.075  73.764  39.714  1.00  0.00           H  
ATOM    413 HD13 LEU    26      64.802  72.645  39.776  1.00  0.00           H  
ATOM    414  CD2 LEU    26      62.590  74.263  39.676  1.00  0.00           C  
ATOM    415 HD21 LEU    26      62.351  74.281  38.613  1.00  0.00           H  
ATOM    416 HD22 LEU    26      62.340  73.339  40.197  1.00  0.00           H  
ATOM    417 HD23 LEU    26      61.881  75.030  39.988  1.00  0.00           H  
ATOM    418  C   LEU    26      63.075  75.694  43.724  1.00  0.00           C  
ATOM    419  O   LEU    26      62.050  75.011  44.018  1.00  0.00           O  
ATOM    420  N   LEU    27      63.979  76.218  44.553  1.00  0.00           N  
ATOM    421  H   LEU    27      64.810  76.578  44.107  1.00  0.00           H  
ATOM    422  CA  LEU    27      63.874  76.315  45.998  1.00  0.00           C  
ATOM    423  HA  LEU    27      63.646  75.290  46.293  1.00  0.00           H  
ATOM    424  CB  LEU    27      65.209  76.609  46.655  1.00  0.00           C  
ATOM    425  HB2 LEU    27      65.421  77.588  46.226  1.00  0.00           H  
ATOM    426  HB3 LEU    27      64.949  76.878  47.679  1.00  0.00           H  
ATOM    427  CG  LEU    27      66.493  75.681  46.454  1.00  0.00           C  
ATOM    428  HG  LEU    27      66.347  75.198  45.488  1.00  0.00           H  
ATOM    429  CD1 LEU    27      67.808  76.403  46.577  1.00  0.00           C  
ATOM    430 HD11 LEU    27      67.863  77.187  45.821  1.00  0.00           H  
ATOM    431 HD12 LEU    27      67.802  76.796  47.594  1.00  0.00           H  
ATOM    432 HD13 LEU    27      68.615  75.677  46.481  1.00  0.00           H  
ATOM    433  CD2 LEU    27      66.539  74.595  47.564  1.00  0.00           C  
ATOM    434 HD21 LEU    27      67.559  74.229  47.678  1.00  0.00           H  
ATOM    435 HD22 LEU    27      66.195  75.009  48.513  1.00  0.00           H  
ATOM    436 HD23 LEU    27      65.793  73.832  47.343  1.00  0.00           H  
ATOM    437  C   LEU    27      62.667  77.145  46.554  1.00  0.00           C  
ATOM    438  O   LEU    27      61.984  76.717  47.490  1.00  0.00           O  
ATOM    439  N   ARG    28      62.293  78.319  45.936  1.00  0.00           N  
ATOM    440  H   ARG    28      62.872  78.578  45.150  1.00  0.00           H  
ATOM    441  CA  ARG    28      61.100  79.073  46.296  1.00  0.00           C  
ATOM    442  HA  ARG    28      60.966  79.181  47.373  1.00  0.00           H  
ATOM    443  CB  ARG    28      61.199  80.494  45.812  1.00  0.00           C  
ATOM    444  HB2 ARG    28      61.364  80.381  44.740  1.00  0.00           H  
ATOM    445  HB3 ARG    28      60.257  81.029  45.937  1.00  0.00           H  
ATOM    446  CG  ARG    28      62.250  81.446  46.221  1.00  0.00           C  
ATOM    447  HG2 ARG    28      62.206  81.543  47.306  1.00  0.00           H  
ATOM    448  HG3 ARG    28      63.262  81.118  45.982  1.00  0.00           H  
ATOM    449  CD  ARG    28      62.151  82.872  45.584  1.00  0.00           C  
ATOM    450  HD2 ARG    28      63.113  83.360  45.739  1.00  0.00           H  
ATOM    451  HD3 ARG    28      61.780  82.824  44.560  1.00  0.00           H  
ATOM    452  NE  ARG    28      61.221  83.729  46.360  1.00  0.00           N  
ATOM    453  HE  ARG    28      60.353  83.932  45.885  1.00  0.00           H  
ATOM    454  CZ  ARG    28      61.533  84.533  47.330  1.00  0.00           C  
ATOM    455  NH1 ARG    28      62.619  84.652  47.943  1.00  0.00           N  
ATOM    456 HH11 ARG    28      63.453  84.204  47.589  1.00  0.00           H  
ATOM    457 HH12 ARG    28      62.535  84.812  48.937  1.00  0.00           H  
ATOM    458  NH2 ARG    28      60.612  85.388  47.724  1.00  0.00           N  
ATOM    459 HH21 ARG    28      60.732  85.961  48.547  1.00  0.00           H  
ATOM    460 HH22 ARG    28      59.767  85.240  47.191  1.00  0.00           H  
ATOM    461  C   ARG    28      59.831  78.382  45.698  1.00  0.00           C  
ATOM    462  O   ARG    28      58.864  78.239  46.406  1.00  0.00           O  
ATOM    463  N   HID    29      59.798  78.077  44.383  1.00  0.00           N  
ATOM    464  H   HID    29      60.658  78.232  43.877  1.00  0.00           H  
ATOM    465  CA  HID    29      58.597  77.653  43.641  1.00  0.00           C  
ATOM    466  HA  HID    29      57.879  78.462  43.778  1.00  0.00           H  
ATOM    467  CB  HID    29      59.006  77.534  42.152  1.00  0.00           C  
ATOM    468  HB2 HID    29      59.177  78.537  41.762  1.00  0.00           H  
ATOM    469  HB3 HID    29      59.960  77.008  42.123  1.00  0.00           H  
ATOM    470  CG  HID    29      58.104  76.741  41.133  1.00  0.00           C  
ATOM    471  ND1 HID    29      58.416  76.351  39.808  1.00  0.00           N  
ATOM    472  HD1 HID    29      59.271  76.663  39.371  1.00  0.00           H  
ATOM    473  CE1 HID    29      57.293  75.917  39.239  1.00  0.00           C  
ATOM    474  HE1 HID    29      57.327  75.818  38.164  1.00  0.00           H  
ATOM    475  NE2 HID    29      56.230  76.152  39.985  1.00  0.00           N  
ATOM    476  CD2 HID    29      56.792  76.587  41.228  1.00  0.00           C  
ATOM    477  HD2 HID    29      56.118  76.790  42.048  1.00  0.00           H  
ATOM    478  C   HID    29      58.038  76.334  44.230  1.00  0.00           C  
ATOM    479  O   HID    29      56.814  76.321  44.348  1.00  0.00           O  
ATOM    480  N   HID    30      58.824  75.375  44.722  1.00  0.00           N  
ATOM    481  H   HID    30      59.764  75.432  44.356  1.00  0.00           H  
ATOM    482  CA  HID    30      58.327  74.133  45.295  1.00  0.00           C  
ATOM    483  HA  HID    30      57.270  74.099  45.031  1.00  0.00           H  
ATOM    484  CB  HID    30      58.864  72.850  44.632  1.00  0.00           C  
ATOM    485  HB2 HID    30      59.923  72.928  44.877  1.00  0.00           H  
ATOM    486  HB3 HID    30      58.480  71.938  45.090  1.00  0.00           H  
ATOM    487  CG  HID    30      58.676  72.836  43.175  1.00  0.00           C  
ATOM    488  ND1 HID    30      57.336  72.730  42.690  1.00  0.00           N  
ATOM    489  HD1 HID    30      56.473  72.492  43.158  1.00  0.00           H  
ATOM    490  CE1 HID    30      57.420  72.499  41.421  1.00  0.00           C  
ATOM    491  HE1 HID    30      56.586  72.237  40.787  1.00  0.00           H  
ATOM    492  NE2 HID    30      58.710  72.561  40.977  1.00  0.00           N  
ATOM    493  CD2 HID    30      59.511  72.864  42.077  1.00  0.00           C  
ATOM    494  HD2 HID    30      60.580  72.983  42.171  1.00  0.00           H  
ATOM    495  C   HID    30      58.551  74.143  46.772  1.00  0.00           C  
ATOM    496  O   HID    30      58.258  73.093  47.329  1.00  0.00           O  
ATOM    497  N   ARG    31      58.878  75.313  47.482  1.00  0.00           N  
ATOM    498  H   ARG    31      59.107  76.166  46.993  1.00  0.00           H  
ATOM    499  CA  ARG    31      59.235  75.293  48.910  1.00  0.00           C  
ATOM    500  HA  ARG    31      59.910  76.133  49.074  1.00  0.00           H  
ATOM    501  CB  ARG    31      58.032  75.663  49.693  1.00  0.00           C  
ATOM    502  HB2 ARG    31      57.125  75.213  49.289  1.00  0.00           H  
ATOM    503  HB3 ARG    31      58.132  75.439  50.755  1.00  0.00           H  
ATOM    504  CG  ARG    31      57.831  77.201  49.638  1.00  0.00           C  
ATOM    505  HG2 ARG    31      58.618  77.644  50.249  1.00  0.00           H  
ATOM    506  HG3 ARG    31      57.600  77.542  48.628  1.00  0.00           H  
ATOM    507  CD  ARG    31      56.545  77.483  50.475  1.00  0.00           C  
ATOM    508  HD2 ARG    31      55.849  76.690  50.203  1.00  0.00           H  
ATOM    509  HD3 ARG    31      56.931  77.331  51.483  1.00  0.00           H  
ATOM    510  NE  ARG    31      56.145  78.850  50.291  1.00  0.00           N  
ATOM    511  HE  ARG    31      56.927  79.480  50.185  1.00  0.00           H  
ATOM    512  CZ  ARG    31      54.930  79.298  50.381  1.00  0.00           C  
ATOM    513  NH1 ARG    31      53.871  78.507  50.424  1.00  0.00           N  
ATOM    514 HH11 ARG    31      53.001  78.988  50.604  1.00  0.00           H  
ATOM    515 HH12 ARG    31      53.864  77.591  49.999  1.00  0.00           H  
ATOM    516  NH2 ARG    31      54.772  80.669  50.456  1.00  0.00           N  
ATOM    517 HH21 ARG    31      55.550  81.290  50.630  1.00  0.00           H  
ATOM    518 HH22 ARG    31      53.965  81.167  50.110  1.00  0.00           H  
ATOM    519  C   ARG    31      59.966  74.069  49.357  1.00  0.00           C  
ATOM    520  O   ARG    31      59.775  73.453  50.405  1.00  0.00           O  
ATOM    521  N   ILE    32      61.000  73.737  48.579  1.00  0.00           N  
ATOM    522  H   ILE    32      61.320  74.259  47.776  1.00  0.00           H  
ATOM    523  CA  ILE    32      62.085  72.790  48.984  1.00  0.00           C  
ATOM    524  HA  ILE    32      61.739  72.093  49.747  1.00  0.00           H  
ATOM    525  CB  ILE    32      62.477  71.976  47.779  1.00  0.00           C  
ATOM    526  HB  ILE    32      63.393  71.446  48.037  1.00  0.00           H  
ATOM    527  CG2 ILE    32      61.264  70.995  47.402  1.00  0.00           C  
ATOM    528 HG21 ILE    32      61.741  70.275  46.737  1.00  0.00           H  
ATOM    529 HG22 ILE    32      60.975  70.314  48.203  1.00  0.00           H  
ATOM    530 HG23 ILE    32      60.380  71.396  46.906  1.00  0.00           H  
ATOM    531  CG1 ILE    32      62.885  72.933  46.603  1.00  0.00           C  
ATOM    532 HG12 ILE    32      62.009  73.473  46.243  1.00  0.00           H  
ATOM    533 HG13 ILE    32      63.718  73.547  46.944  1.00  0.00           H  
ATOM    534  CD1 ILE    32      63.502  72.136  45.417  1.00  0.00           C  
ATOM    535 HD11 ILE    32      63.981  72.798  44.695  1.00  0.00           H  
ATOM    536 HD12 ILE    32      64.217  71.377  45.737  1.00  0.00           H  
ATOM    537 HD13 ILE    32      62.641  71.722  44.893  1.00  0.00           H  
ATOM    538  C   ILE    32      63.291  73.433  49.706  1.00  0.00           C  
ATOM    539  O   ILE    32      63.506  74.654  49.574  1.00  0.00           O  
ATOM    540  N   ARG    33      63.940  72.642  50.609  1.00  0.00           N  
ATOM    541  H   ARG    33      63.695  71.662  50.588  1.00  0.00           H  
ATOM    542  CA  ARG    33      65.167  73.116  51.214  1.00  0.00           C  
ATOM    543  HA  ARG    33      65.314  74.180  51.032  1.00  0.00           H  
ATOM    544  CB  ARG    33      65.195  72.910  52.696  1.00  0.00           C  
ATOM    545  HB2 ARG    33      66.191  73.090  53.100  1.00  0.00           H  
ATOM    546  HB3 ARG    33      64.590  73.775  52.970  1.00  0.00           H  
ATOM    547  CG  ARG    33      64.527  71.703  53.254  1.00  0.00           C  
ATOM    548  HG2 ARG    33      63.474  71.930  53.420  1.00  0.00           H  
ATOM    549  HG3 ARG    33      64.465  70.997  52.425  1.00  0.00           H  
ATOM    550  CD  ARG    33      65.259  71.008  54.451  1.00  0.00           C  
ATOM    551  HD2 ARG    33      66.306  70.854  54.192  1.00  0.00           H  
ATOM    552  HD3 ARG    33      65.038  71.437  55.428  1.00  0.00           H  
ATOM    553  NE  ARG    33      64.587  69.631  54.474  1.00  0.00           N  
ATOM    554  HE  ARG    33      64.008  69.354  53.694  1.00  0.00           H  
ATOM    555  CZ  ARG    33      64.527  68.829  55.512  1.00  0.00           C  
ATOM    556  NH1 ARG    33      65.135  69.054  56.680  1.00  0.00           N  
ATOM    557 HH11 ARG    33      65.689  69.888  56.811  1.00  0.00           H  
ATOM    558 HH12 ARG    33      65.003  68.327  57.369  1.00  0.00           H  
ATOM    559  NH2 ARG    33      63.972  67.674  55.352  1.00  0.00           N  
ATOM    560 HH21 ARG    33      63.117  67.572  54.824  1.00  0.00           H  
ATOM    561 HH22 ARG    33      64.034  67.107  56.185  1.00  0.00           H  
ATOM    562  C   ARG    33      66.453  72.488  50.562  1.00  0.00           C  
ATOM    563  O   ARG    33      67.496  73.125  50.725  1.00  0.00           O  
ATOM    564  N   HIE    34      66.257  71.371  49.855  1.00  0.00           N  
ATOM    565  H   HIE    34      65.373  70.903  49.997  1.00  0.00           H  
ATOM    566  CA  HIE    34      67.408  70.544  49.265  1.00  0.00           C  
ATOM    567  HA  HIE    34      68.319  71.111  49.459  1.00  0.00           H  
ATOM    568  CB  HIE    34      67.572  69.236  49.960  1.00  0.00           C  
ATOM    569  HB2 HIE    34      66.572  68.809  50.040  1.00  0.00           H  
ATOM    570  HB3 HIE    34      68.175  68.589  49.324  1.00  0.00           H  
ATOM    571  CG  HIE    34      68.241  69.391  51.313  1.00  0.00           C  
ATOM    572  ND1 HIE    34      69.542  69.916  51.608  1.00  0.00           N  
ATOM    573  CE1 HIE    34      69.636  69.893  52.944  1.00  0.00           C  
ATOM    574  HE1 HIE    34      70.434  70.410  53.456  1.00  0.00           H  
ATOM    575  NE2 HIE    34      68.467  69.408  53.495  1.00  0.00           N  
ATOM    576  HE2 HIE    34      68.329  69.174  54.467  1.00  0.00           H  
ATOM    577  CD2 HIE    34      67.622  69.147  52.479  1.00  0.00           C  
ATOM    578  HD2 HIE    34      66.591  68.824  52.491  1.00  0.00           H  
ATOM    579  C   HIE    34      67.214  70.419  47.741  1.00  0.00           C  
ATOM    580  O   HIE    34      66.098  70.258  47.287  1.00  0.00           O  
ATOM    581  N   LEU    35      68.128  70.777  46.909  1.00  0.00           N  
ATOM    582  H   LEU    35      68.895  71.249  47.366  1.00  0.00           H  
ATOM    583  CA  LEU    35      68.125  70.815  45.439  1.00  0.00           C  
ATOM    584  HA  LEU    35      67.153  70.378  45.210  1.00  0.00           H  
ATOM    585  CB  LEU    35      67.984  72.246  44.885  1.00  0.00           C  
ATOM    586  HB2 LEU    35      67.148  72.811  45.296  1.00  0.00           H  
ATOM    587  HB3 LEU    35      68.936  72.770  44.972  1.00  0.00           H  
ATOM    588  CG  LEU    35      67.809  72.059  43.382  1.00  0.00           C  
ATOM    589  HG  LEU    35      68.381  71.241  42.944  1.00  0.00           H  
ATOM    590  CD1 LEU    35      66.373  71.888  43.083  1.00  0.00           C  
ATOM    591 HD11 LEU    35      66.033  71.076  43.726  1.00  0.00           H  
ATOM    592 HD12 LEU    35      65.885  72.852  43.226  1.00  0.00           H  
ATOM    593 HD13 LEU    35      66.101  71.567  42.077  1.00  0.00           H  
ATOM    594  CD2 LEU    35      68.337  73.358  42.684  1.00  0.00           C  
ATOM    595 HD21 LEU    35      68.080  73.307  41.626  1.00  0.00           H  
ATOM    596 HD22 LEU    35      67.810  74.246  43.033  1.00  0.00           H  
ATOM    597 HD23 LEU    35      69.414  73.364  42.847  1.00  0.00           H  
ATOM    598  C   LEU    35      69.284  69.916  44.812  1.00  0.00           C  
ATOM    599  O   LEU    35      70.388  70.501  44.442  1.00  0.00           O  
ATOM    600  N   PRO    36      69.176  68.540  44.824  1.00  0.00           N  
ATOM    601  CD  PRO    36      68.087  67.732  45.325  1.00  0.00           C  
ATOM    602  HD2 PRO    36      67.084  68.140  45.204  1.00  0.00           H  
ATOM    603  HD3 PRO    36      68.231  67.445  46.367  1.00  0.00           H  
ATOM    604  CG  PRO    36      68.104  66.398  44.541  1.00  0.00           C  
ATOM    605  HG2 PRO    36      67.982  66.449  43.459  1.00  0.00           H  
ATOM    606  HG3 PRO    36      67.552  65.556  44.959  1.00  0.00           H  
ATOM    607  CB  PRO    36      69.662  66.231  44.405  1.00  0.00           C  
ATOM    608  HB2 PRO    36      69.888  65.525  43.606  1.00  0.00           H  
ATOM    609  HB3 PRO    36      70.055  65.916  45.372  1.00  0.00           H  
ATOM    610  CA  PRO    36      70.199  67.689  44.231  1.00  0.00           C  
ATOM    611  HA  PRO    36      71.148  67.654  44.766  1.00  0.00           H  
ATOM    612  C   PRO    36      70.529  67.949  42.765  1.00  0.00           C  
ATOM    613  O   PRO    36      69.669  68.360  42.023  1.00  0.00           O  
ATOM    614  N   VAL    37      71.688  67.655  42.347  1.00  0.00           N  
ATOM    615  H   VAL    37      72.319  67.252  43.026  1.00  0.00           H  
ATOM    616  CA  VAL    37      72.282  68.094  41.097  1.00  0.00           C  
ATOM    617  HA  VAL    37      71.437  68.340  40.453  1.00  0.00           H  
ATOM    618  CB  VAL    37      73.163  69.349  41.233  1.00  0.00           C  
ATOM    619  HB  VAL    37      73.963  69.053  41.911  1.00  0.00           H  
ATOM    620  CG1 VAL    37      73.935  69.770  39.902  1.00  0.00           C  
ATOM    621 HG11 VAL    37      74.589  68.932  39.658  1.00  0.00           H  
ATOM    622 HG12 VAL    37      73.227  69.953  39.095  1.00  0.00           H  
ATOM    623 HG13 VAL    37      74.485  70.710  39.937  1.00  0.00           H  
ATOM    624  CG2 VAL    37      72.458  70.654  41.676  1.00  0.00           C  
ATOM    625 HG21 VAL    37      71.872  70.416  42.565  1.00  0.00           H  
ATOM    626 HG22 VAL    37      73.188  71.399  41.991  1.00  0.00           H  
ATOM    627 HG23 VAL    37      71.831  71.069  40.886  1.00  0.00           H  
ATOM    628  C   VAL    37      72.867  66.957  40.277  1.00  0.00           C  
ATOM    629  O   VAL    37      73.678  66.154  40.795  1.00  0.00           O  
ATOM    630  N   ILE    38      72.408  66.744  39.000  1.00  0.00           N  
ATOM    631  H   ILE    38      71.692  67.383  38.685  1.00  0.00           H  
ATOM    632  CA  ILE    38      72.442  65.604  38.145  1.00  0.00           C  
ATOM    633  HA  ILE    38      72.828  64.746  38.696  1.00  0.00           H  
ATOM    634  CB  ILE    38      71.061  65.302  37.617  1.00  0.00           C  
ATOM    635  HB  ILE    38      71.172  64.507  36.879  1.00  0.00           H  
ATOM    636  CG2 ILE    38      70.132  64.802  38.783  1.00  0.00           C  
ATOM    637 HG21 ILE    38      70.171  63.714  38.827  1.00  0.00           H  
ATOM    638 HG22 ILE    38      70.490  65.107  39.766  1.00  0.00           H  
ATOM    639 HG23 ILE    38      69.100  65.138  38.676  1.00  0.00           H  
ATOM    640  CG1 ILE    38      70.524  66.609  36.870  1.00  0.00           C  
ATOM    641 HG12 ILE    38      70.183  67.271  37.666  1.00  0.00           H  
ATOM    642 HG13 ILE    38      71.170  67.059  36.116  1.00  0.00           H  
ATOM    643  CD1 ILE    38      69.310  66.234  35.978  1.00  0.00           C  
ATOM    644 HD11 ILE    38      68.626  65.558  36.490  1.00  0.00           H  
ATOM    645 HD12 ILE    38      68.782  67.096  35.568  1.00  0.00           H  
ATOM    646 HD13 ILE    38      69.652  65.672  35.109  1.00  0.00           H  
ATOM    647  C   ILE    38      73.409  65.803  36.966  1.00  0.00           C  
ATOM    648  O   ILE    38      73.928  66.887  36.713  1.00  0.00           O  
ATOM    649  N   ASP    39      73.811  64.697  36.384  1.00  0.00           N  
ATOM    650  H   ASP    39      73.738  63.830  36.896  1.00  0.00           H  
ATOM    651  CA  ASP    39      74.383  64.601  35.021  1.00  0.00           C  
ATOM    652  HA  ASP    39      75.040  65.453  34.844  1.00  0.00           H  
ATOM    653  CB  ASP    39      75.309  63.471  34.799  1.00  0.00           C  
ATOM    654  HB2 ASP    39      75.875  63.330  35.720  1.00  0.00           H  
ATOM    655  HB3 ASP    39      74.784  62.518  34.740  1.00  0.00           H  
ATOM    656  CG  ASP    39      76.315  63.771  33.737  1.00  0.00           C  
ATOM    657  OD1 ASP    39      76.205  64.373  32.665  1.00  0.00           O  
ATOM    658  OD2 ASP    39      77.474  63.255  33.866  1.00  0.00           O  
ATOM    659  C   ASP    39      73.309  64.649  34.031  1.00  0.00           C  
ATOM    660  O   ASP    39      72.166  64.331  34.317  1.00  0.00           O  
ATOM    661  N   GLU    40      73.702  64.788  32.713  1.00  0.00           N  
ATOM    662  H   GLU    40      74.690  64.895  32.533  1.00  0.00           H  
ATOM    663  CA  GLU    40      72.924  64.611  31.449  1.00  0.00           C  
ATOM    664  HA  GLU    40      71.881  64.918  31.536  1.00  0.00           H  
ATOM    665  CB  GLU    40      73.710  65.492  30.365  1.00  0.00           C  
ATOM    666  HB2 GLU    40      73.787  66.494  30.788  1.00  0.00           H  
ATOM    667  HB3 GLU    40      74.687  65.012  30.306  1.00  0.00           H  
ATOM    668  CG  GLU    40      73.097  65.436  28.953  1.00  0.00           C  
ATOM    669  HG2 GLU    40      73.979  65.587  28.330  1.00  0.00           H  
ATOM    670  HG3 GLU    40      72.891  64.381  28.772  1.00  0.00           H  
ATOM    671  CD  GLU    40      71.882  66.402  28.840  1.00  0.00           C  
ATOM    672  OE1 GLU    40      72.110  67.615  28.786  1.00  0.00           O  
ATOM    673  OE2 GLU    40      70.729  65.929  28.797  1.00  0.00           O  
ATOM    674  C   GLU    40      72.944  63.074  30.982  1.00  0.00           C  
ATOM    675  O   GLU    40      71.905  62.627  30.506  1.00  0.00           O  
ATOM    676  N   GLU    41      74.050  62.435  31.297  1.00  0.00           N  
ATOM    677  H   GLU    41      74.792  62.976  31.718  1.00  0.00           H  
ATOM    678  CA  GLU    41      74.046  60.962  31.564  1.00  0.00           C  
ATOM    679  HA  GLU    41      73.488  60.367  30.841  1.00  0.00           H  
ATOM    680  CB  GLU    41      75.577  60.565  31.617  1.00  0.00           C  
ATOM    681  HB2 GLU    41      76.340  61.344  31.609  1.00  0.00           H  
ATOM    682  HB3 GLU    41      75.728  60.047  32.564  1.00  0.00           H  
ATOM    683  CG  GLU    41      75.946  59.447  30.618  1.00  0.00           C  
ATOM    684  HG2 GLU    41      76.192  58.556  31.195  1.00  0.00           H  
ATOM    685  HG3 GLU    41      75.125  59.201  29.945  1.00  0.00           H  
ATOM    686  CD  GLU    41      77.211  59.734  29.756  1.00  0.00           C  
ATOM    687  OE1 GLU    41      76.984  60.521  28.843  1.00  0.00           O  
ATOM    688  OE2 GLU    41      78.330  59.269  29.992  1.00  0.00           O  
ATOM    689  C   GLU    41      73.296  60.596  32.823  1.00  0.00           C  
ATOM    690  O   GLU    41      73.042  59.432  33.058  1.00  0.00           O  
ATOM    691  N   GLY    42      72.808  61.503  33.675  1.00  0.00           N  
ATOM    692  H   GLY    42      73.085  62.469  33.571  1.00  0.00           H  
ATOM    693  CA  GLY    42      71.865  61.225  34.791  1.00  0.00           C  
ATOM    694  HA2 GLY    42      71.167  62.045  34.956  1.00  0.00           H  
ATOM    695  HA3 GLY    42      71.145  60.478  34.457  1.00  0.00           H  
ATOM    696  C   GLY    42      72.432  60.622  36.129  1.00  0.00           C  
ATOM    697  O   GLY    42      71.636  60.365  36.990  1.00  0.00           O  
ATOM    698  N   HIE    43      73.744  60.509  36.240  1.00  0.00           N  
ATOM    699  H   HIE    43      74.316  60.635  35.417  1.00  0.00           H  
ATOM    700  CA  HIE    43      74.459  60.343  37.602  1.00  0.00           C  
ATOM    701  HA  HIE    43      74.030  59.415  37.981  1.00  0.00           H  
ATOM    702  CB  HIE    43      76.014  60.166  37.558  1.00  0.00           C  
ATOM    703  HB2 HIE    43      76.483  61.149  37.533  1.00  0.00           H  
ATOM    704  HB3 HIE    43      76.280  59.695  38.504  1.00  0.00           H  
ATOM    705  CG  HIE    43      76.326  59.205  36.347  1.00  0.00           C  
ATOM    706  ND1 HIE    43      76.308  59.499  35.005  1.00  0.00           N  
ATOM    707  CE1 HIE    43      76.608  58.429  34.280  1.00  0.00           C  
ATOM    708  HE1 HIE    43      76.692  58.464  33.204  1.00  0.00           H  
ATOM    709  NE2 HIE    43      76.749  57.389  35.133  1.00  0.00           N  
ATOM    710  HE2 HIE    43      76.955  56.422  34.924  1.00  0.00           H  
ATOM    711  CD2 HIE    43      76.502  57.847  36.416  1.00  0.00           C  
ATOM    712  HD2 HIE    43      76.549  57.227  37.299  1.00  0.00           H  
ATOM    713  C   HIE    43      74.206  61.449  38.596  1.00  0.00           C  
ATOM    714  O   HIE    43      74.211  62.600  38.202  1.00  0.00           O  
ATOM    715  N   LEU    44      74.153  61.100  39.920  1.00  0.00           N  
ATOM    716  H   LEU    44      74.185  60.135  40.214  1.00  0.00           H  
ATOM    717  CA  LEU    44      74.184  62.182  40.945  1.00  0.00           C  
ATOM    718  HA  LEU    44      73.522  62.942  40.530  1.00  0.00           H  
ATOM    719  CB  LEU    44      73.570  61.748  42.295  1.00  0.00           C  
ATOM    720  HB2 LEU    44      72.528  61.428  42.289  1.00  0.00           H  
ATOM    721  HB3 LEU    44      74.138  60.840  42.501  1.00  0.00           H  
ATOM    722  CG  LEU    44      73.759  62.746  43.483  1.00  0.00           C  
ATOM    723  HG  LEU    44      74.786  63.108  43.472  1.00  0.00           H  
ATOM    724  CD1 LEU    44      72.726  63.999  43.586  1.00  0.00           C  
ATOM    725 HD11 LEU    44      72.812  64.675  42.736  1.00  0.00           H  
ATOM    726 HD12 LEU    44      71.735  63.544  43.574  1.00  0.00           H  
ATOM    727 HD13 LEU    44      72.786  64.520  44.542  1.00  0.00           H  
ATOM    728  CD2 LEU    44      73.561  61.842  44.716  1.00  0.00           C  
ATOM    729 HD21 LEU    44      73.437  62.546  45.539  1.00  0.00           H  
ATOM    730 HD22 LEU    44      72.753  61.111  44.730  1.00  0.00           H  
ATOM    731 HD23 LEU    44      74.478  61.294  44.932  1.00  0.00           H  
ATOM    732  C   LEU    44      75.603  62.825  41.080  1.00  0.00           C  
ATOM    733  O   LEU    44      76.517  62.213  41.745  1.00  0.00           O  
ATOM    734  N   ILE    45      75.791  63.944  40.402  1.00  0.00           N  
ATOM    735  H   ILE    45      75.083  64.339  39.800  1.00  0.00           H  
ATOM    736  CA  ILE    45      77.119  64.677  40.532  1.00  0.00           C  
ATOM    737  HA  ILE    45      77.987  64.019  40.566  1.00  0.00           H  
ATOM    738  CB  ILE    45      77.345  65.660  39.384  1.00  0.00           C  
ATOM    739  HB  ILE    45      76.616  66.468  39.321  1.00  0.00           H  
ATOM    740  CG2 ILE    45      78.688  66.279  39.431  1.00  0.00           C  
ATOM    741 HG21 ILE    45      78.918  66.577  40.454  1.00  0.00           H  
ATOM    742 HG22 ILE    45      79.556  65.677  39.161  1.00  0.00           H  
ATOM    743 HG23 ILE    45      78.584  67.308  39.085  1.00  0.00           H  
ATOM    744  CG1 ILE    45      77.193  65.077  37.998  1.00  0.00           C  
ATOM    745 HG12 ILE    45      76.150  64.820  37.812  1.00  0.00           H  
ATOM    746 HG13 ILE    45      77.484  65.821  37.256  1.00  0.00           H  
ATOM    747  CD1 ILE    45      78.047  63.851  37.741  1.00  0.00           C  
ATOM    748 HD11 ILE    45      79.039  64.178  37.429  1.00  0.00           H  
ATOM    749 HD12 ILE    45      78.119  63.236  38.638  1.00  0.00           H  
ATOM    750 HD13 ILE    45      77.516  63.223  37.026  1.00  0.00           H  
ATOM    751  C   ILE    45      77.175  65.437  41.904  1.00  0.00           C  
ATOM    752  O   ILE    45      78.232  65.372  42.449  1.00  0.00           O  
ATOM    753  N   GLY    46      76.211  66.061  42.527  1.00  0.00           N  
ATOM    754  H   GLY    46      75.259  65.995  42.196  1.00  0.00           H  
ATOM    755  CA  GLY    46      76.478  66.968  43.626  1.00  0.00           C  
ATOM    756  HA2 GLY    46      76.893  66.428  44.477  1.00  0.00           H  
ATOM    757  HA3 GLY    46      77.074  67.779  43.207  1.00  0.00           H  
ATOM    758  C   GLY    46      75.103  67.462  44.126  1.00  0.00           C  
ATOM    759  O   GLY    46      74.071  66.856  43.822  1.00  0.00           O  
ATOM    760  N   LEU    47      75.116  68.445  44.975  1.00  0.00           N  
ATOM    761  H   LEU    47      75.983  68.931  45.153  1.00  0.00           H  
ATOM    762  CA  LEU    47      73.920  68.999  45.666  1.00  0.00           C  
ATOM    763  HA  LEU    47      73.141  68.821  44.924  1.00  0.00           H  
ATOM    764  CB  LEU    47      73.476  68.096  46.810  1.00  0.00           C  
ATOM    765  HB2 LEU    47      73.457  67.066  46.454  1.00  0.00           H  
ATOM    766  HB3 LEU    47      74.295  68.055  47.528  1.00  0.00           H  
ATOM    767  CG  LEU    47      72.154  68.365  47.614  1.00  0.00           C  
ATOM    768  HG  LEU    47      71.595  69.004  46.930  1.00  0.00           H  
ATOM    769  CD1 LEU    47      71.463  67.071  47.792  1.00  0.00           C  
ATOM    770 HD11 LEU    47      71.475  66.507  46.859  1.00  0.00           H  
ATOM    771 HD12 LEU    47      71.914  66.480  48.589  1.00  0.00           H  
ATOM    772 HD13 LEU    47      70.413  67.260  48.017  1.00  0.00           H  
ATOM    773  CD2 LEU    47      72.325  68.953  49.065  1.00  0.00           C  
ATOM    774 HD21 LEU    47      71.411  69.034  49.653  1.00  0.00           H  
ATOM    775 HD22 LEU    47      72.893  68.191  49.599  1.00  0.00           H  
ATOM    776 HD23 LEU    47      72.608  70.006  49.071  1.00  0.00           H  
ATOM    777  C   LEU    47      73.987  70.472  45.939  1.00  0.00           C  
ATOM    778  O   LEU    47      75.169  70.934  46.068  1.00  0.00           O  
ATOM    779  N   VAL    48      72.854  71.174  46.009  1.00  0.00           N  
ATOM    780  H   VAL    48      72.061  70.551  46.048  1.00  0.00           H  
ATOM    781  CA  VAL    48      72.632  72.483  46.689  1.00  0.00           C  
ATOM    782  HA  VAL    48      73.573  72.887  47.064  1.00  0.00           H  
ATOM    783  CB  VAL    48      72.207  73.608  45.626  1.00  0.00           C  
ATOM    784  HB  VAL    48      71.259  73.333  45.162  1.00  0.00           H  
ATOM    785  CG1 VAL    48      71.948  75.097  46.178  1.00  0.00           C  
ATOM    786 HG11 VAL    48      71.902  75.851  45.392  1.00  0.00           H  
ATOM    787 HG12 VAL    48      71.010  75.067  46.733  1.00  0.00           H  
ATOM    788 HG13 VAL    48      72.727  75.340  46.900  1.00  0.00           H  
ATOM    789  CG2 VAL    48      73.251  73.554  44.435  1.00  0.00           C  
ATOM    790 HG21 VAL    48      73.126  74.535  43.977  1.00  0.00           H  
ATOM    791 HG22 VAL    48      74.210  73.493  44.948  1.00  0.00           H  
ATOM    792 HG23 VAL    48      73.001  72.834  43.656  1.00  0.00           H  
ATOM    793  C   VAL    48      71.671  72.503  47.849  1.00  0.00           C  
ATOM    794  O   VAL    48      70.643  71.832  47.951  1.00  0.00           O  
ATOM    795  N   THR    49      71.983  73.279  48.905  1.00  0.00           N  
ATOM    796  H   THR    49      72.919  73.645  49.011  1.00  0.00           H  
ATOM    797  CA  THR    49      71.010  73.526  49.992  1.00  0.00           C  
ATOM    798  HA  THR    49      70.016  73.169  49.721  1.00  0.00           H  
ATOM    799  CB  THR    49      71.425  72.693  51.124  1.00  0.00           C  
ATOM    800  HB  THR    49      71.525  71.638  50.873  1.00  0.00           H  
ATOM    801  CG2 THR    49      72.790  72.918  51.723  1.00  0.00           C  
ATOM    802 HG21 THR    49      73.015  73.845  52.252  1.00  0.00           H  
ATOM    803 HG22 THR    49      72.950  72.092  52.415  1.00  0.00           H  
ATOM    804 HG23 THR    49      73.546  72.878  50.940  1.00  0.00           H  
ATOM    805  OG1 THR    49      70.529  72.838  52.148  1.00  0.00           O  
ATOM    806  HG1 THR    49      69.644  72.644  51.830  1.00  0.00           H  
ATOM    807  C   THR    49      70.742  74.988  50.259  1.00  0.00           C  
ATOM    808  O   THR    49      71.608  75.851  49.988  1.00  0.00           O  
ATOM    809  N   ASP    50      69.560  75.300  50.850  1.00  0.00           N  
ATOM    810  H   ASP    50      68.858  74.715  51.279  1.00  0.00           H  
ATOM    811  CA  ASP    50      69.302  76.720  51.205  1.00  0.00           C  
ATOM    812  HA  ASP    50      69.592  77.466  50.465  1.00  0.00           H  
ATOM    813  CB  ASP    50      67.815  76.954  51.564  1.00  0.00           C  
ATOM    814  HB2 ASP    50      67.612  78.019  51.453  1.00  0.00           H  
ATOM    815  HB3 ASP    50      67.268  76.454  50.764  1.00  0.00           H  
ATOM    816  CG  ASP    50      67.455  76.478  52.953  1.00  0.00           C  
ATOM    817  OD1 ASP    50      66.898  77.323  53.685  1.00  0.00           O  
ATOM    818  OD2 ASP    50      67.632  75.306  53.250  1.00  0.00           O  
ATOM    819  C   ASP    50      70.062  77.146  52.521  1.00  0.00           C  
ATOM    820  O   ASP    50      70.285  78.335  52.777  1.00  0.00           O  
ATOM    821  N   ARG    51      70.531  76.197  53.334  1.00  0.00           N  
ATOM    822  H   ARG    51      70.102  75.283  53.328  1.00  0.00           H  
ATOM    823  CA  ARG    51      71.458  76.440  54.469  1.00  0.00           C  
ATOM    824  HA  ARG    51      70.946  77.246  54.994  1.00  0.00           H  
ATOM    825  CB  ARG    51      71.875  75.147  55.283  1.00  0.00           C  
ATOM    826  HB2 ARG    51      72.382  74.413  54.656  1.00  0.00           H  
ATOM    827  HB3 ARG    51      72.762  75.360  55.880  1.00  0.00           H  
ATOM    828  CG  ARG    51      70.841  74.552  56.252  1.00  0.00           C  
ATOM    829  HG2 ARG    51      71.383  73.914  56.950  1.00  0.00           H  
ATOM    830  HG3 ARG    51      70.421  75.324  56.897  1.00  0.00           H  
ATOM    831  CD  ARG    51      69.742  73.790  55.482  1.00  0.00           C  
ATOM    832  HD2 ARG    51      69.271  74.583  54.901  1.00  0.00           H  
ATOM    833  HD3 ARG    51      70.220  73.145  54.745  1.00  0.00           H  
ATOM    834  NE  ARG    51      68.658  73.137  56.311  1.00  0.00           N  
ATOM    835  HE  ARG    51      68.889  72.383  56.942  1.00  0.00           H  
ATOM    836  CZ  ARG    51      67.340  73.331  56.299  1.00  0.00           C  
ATOM    837  NH1 ARG    51      66.700  74.178  55.493  1.00  0.00           N  
ATOM    838 HH11 ARG    51      65.692  74.210  55.444  1.00  0.00           H  
ATOM    839 HH12 ARG    51      67.073  74.433  54.590  1.00  0.00           H  
ATOM    840  NH2 ARG    51      66.550  72.876  57.225  1.00  0.00           N  
ATOM    841 HH21 ARG    51      67.033  72.436  57.996  1.00  0.00           H  
ATOM    842 HH22 ARG    51      65.575  73.127  57.146  1.00  0.00           H  
ATOM    843  C   ARG    51      72.789  76.970  54.030  1.00  0.00           C  
ATOM    844  O   ARG    51      73.461  77.633  54.755  1.00  0.00           O  
ATOM    845  N   ASP    52      73.180  76.736  52.753  1.00  0.00           N  
ATOM    846  H   ASP    52      72.663  76.044  52.229  1.00  0.00           H  
ATOM    847  CA  ASP    52      74.297  77.251  52.071  1.00  0.00           C  
ATOM    848  HA  ASP    52      75.206  77.428  52.646  1.00  0.00           H  
ATOM    849  CB  ASP    52      74.748  76.347  50.920  1.00  0.00           C  
ATOM    850  HB2 ASP    52      73.778  75.855  50.847  1.00  0.00           H  
ATOM    851  HB3 ASP    52      75.090  76.893  50.041  1.00  0.00           H  
ATOM    852  CG  ASP    52      75.747  75.302  51.359  1.00  0.00           C  
ATOM    853  OD1 ASP    52      76.557  74.889  50.530  1.00  0.00           O  
ATOM    854  OD2 ASP    52      75.809  74.918  52.541  1.00  0.00           O  
ATOM    855  C   ASP    52      73.891  78.645  51.499  1.00  0.00           C  
ATOM    856  O   ASP    52      74.495  79.724  51.756  1.00  0.00           O  
ATOM    857  N   LEU    53      72.879  78.676  50.688  1.00  0.00           N  
ATOM    858  H   LEU    53      72.314  77.875  50.447  1.00  0.00           H  
ATOM    859  CA  LEU    53      72.542  79.905  49.902  1.00  0.00           C  
ATOM    860  HA  LEU    53      73.374  80.439  49.443  1.00  0.00           H  
ATOM    861  CB  LEU    53      71.733  79.585  48.664  1.00  0.00           C  
ATOM    862  HB2 LEU    53      70.909  78.898  48.854  1.00  0.00           H  
ATOM    863  HB3 LEU    53      71.314  80.502  48.249  1.00  0.00           H  
ATOM    864  CG  LEU    53      72.546  78.946  47.404  1.00  0.00           C  
ATOM    865  HG  LEU    53      72.831  77.902  47.536  1.00  0.00           H  
ATOM    866  CD1 LEU    53      71.809  78.921  46.081  1.00  0.00           C  
ATOM    867 HD11 LEU    53      71.332  79.866  45.819  1.00  0.00           H  
ATOM    868 HD12 LEU    53      72.353  78.440  45.268  1.00  0.00           H  
ATOM    869 HD13 LEU    53      70.924  78.342  46.343  1.00  0.00           H  
ATOM    870  CD2 LEU    53      73.788  79.755  47.023  1.00  0.00           C  
ATOM    871 HD21 LEU    53      74.223  79.491  46.059  1.00  0.00           H  
ATOM    872 HD22 LEU    53      73.500  80.800  46.913  1.00  0.00           H  
ATOM    873 HD23 LEU    53      74.437  79.759  47.898  1.00  0.00           H  
ATOM    874  C   LEU    53      72.038  81.133  50.807  1.00  0.00           C  
ATOM    875  O   LEU    53      72.014  82.302  50.444  1.00  0.00           O  
ATOM    876  N   ARG    54      71.561  80.755  52.108  1.00  0.00           N  
ATOM    877  H   ARG    54      71.444  79.755  52.186  1.00  0.00           H  
ATOM    878  CA  ARG    54      71.012  81.793  53.087  1.00  0.00           C  
ATOM    879  HA  ARG    54      70.156  82.372  52.739  1.00  0.00           H  
ATOM    880  CB  ARG    54      70.262  81.142  54.158  1.00  0.00           C  
ATOM    881  HB2 ARG    54      69.661  81.879  54.691  1.00  0.00           H  
ATOM    882  HB3 ARG    54      69.438  80.648  53.644  1.00  0.00           H  
ATOM    883  CG  ARG    54      70.952  80.270  55.171  1.00  0.00           C  
ATOM    884  HG2 ARG    54      71.338  79.318  54.805  1.00  0.00           H  
ATOM    885  HG3 ARG    54      71.713  80.901  55.630  1.00  0.00           H  
ATOM    886  CD  ARG    54      70.051  79.884  56.323  1.00  0.00           C  
ATOM    887  HD2 ARG    54      70.689  79.398  57.062  1.00  0.00           H  
ATOM    888  HD3 ARG    54      69.712  80.849  56.698  1.00  0.00           H  
ATOM    889  NE  ARG    54      68.971  79.024  55.899  1.00  0.00           N  
ATOM    890  HE  ARG    54      68.667  79.044  54.936  1.00  0.00           H  
ATOM    891  CZ  ARG    54      68.498  78.080  56.666  1.00  0.00           C  
ATOM    892  NH1 ARG    54      69.083  77.564  57.685  1.00  0.00           N  
ATOM    893 HH11 ARG    54      69.843  78.004  58.184  1.00  0.00           H  
ATOM    894 HH12 ARG    54      68.674  76.845  58.265  1.00  0.00           H  
ATOM    895  NH2 ARG    54      67.458  77.386  56.375  1.00  0.00           N  
ATOM    896 HH21 ARG    54      67.192  76.593  56.940  1.00  0.00           H  
ATOM    897 HH22 ARG    54      67.007  77.520  55.481  1.00  0.00           H  
ATOM    898  C   ARG    54      71.950  82.844  53.597  1.00  0.00           C  
ATOM    899  O   ARG    54      71.539  83.807  54.206  1.00  0.00           O  
ATOM    900  N   ASP    55      73.259  82.663  53.388  1.00  0.00           N  
ATOM    901  H   ASP    55      73.483  81.710  53.137  1.00  0.00           H  
ATOM    902  CA  ASP    55      74.292  83.709  53.486  1.00  0.00           C  
ATOM    903  HA  ASP    55      73.937  84.440  54.213  1.00  0.00           H  
ATOM    904  CB  ASP    55      75.539  82.933  53.915  1.00  0.00           C  
ATOM    905  HB2 ASP    55      75.703  81.976  53.419  1.00  0.00           H  
ATOM    906  HB3 ASP    55      76.500  83.394  53.687  1.00  0.00           H  
ATOM    907  CG  ASP    55      75.372  82.416  55.374  1.00  0.00           C  
ATOM    908  OD1 ASP    55      74.680  83.087  56.209  1.00  0.00           O  
ATOM    909  OD2 ASP    55      75.998  81.384  55.628  1.00  0.00           O  
ATOM    910  C   ASP    55      74.648  84.411  52.173  1.00  0.00           C  
ATOM    911  O   ASP    55      75.336  85.498  52.113  1.00  0.00           O  
ATOM    912  N   ALA    56      74.353  83.723  51.049  1.00  0.00           N  
ATOM    913  H   ALA    56      73.675  82.976  51.113  1.00  0.00           H  
ATOM    914  CA  ALA    56      74.762  84.209  49.695  1.00  0.00           C  
ATOM    915  HA  ALA    56      75.734  84.701  49.738  1.00  0.00           H  
ATOM    916  CB  ALA    56      74.995  82.986  48.819  1.00  0.00           C  
ATOM    917  HB1 ALA    56      74.137  82.324  48.932  1.00  0.00           H  
ATOM    918  HB2 ALA    56      75.302  83.181  47.791  1.00  0.00           H  
ATOM    919  HB3 ALA    56      75.833  82.404  49.203  1.00  0.00           H  
ATOM    920  C   ALA    56      73.661  85.112  49.172  1.00  0.00           C  
ATOM    921  O   ALA    56      73.290  85.125  48.036  1.00  0.00           O  
ATOM    922  N   SER    57      73.215  86.026  50.054  1.00  0.00           N  
ATOM    923  H   SER    57      73.475  85.728  50.984  1.00  0.00           H  
ATOM    924  CA  SER    57      71.899  86.595  49.878  1.00  0.00           C  
ATOM    925  HA  SER    57      71.419  85.934  49.157  1.00  0.00           H  
ATOM    926  CB  SER    57      71.174  86.683  51.195  1.00  0.00           C  
ATOM    927  HB2 SER    57      70.101  86.614  51.017  1.00  0.00           H  
ATOM    928  HB3 SER    57      71.337  85.743  51.722  1.00  0.00           H  
ATOM    929  OG  SER    57      71.510  87.760  52.065  1.00  0.00           O  
ATOM    930  HG  SER    57      71.557  88.580  51.567  1.00  0.00           H  
ATOM    931  C   SER    57      71.910  88.022  49.345  1.00  0.00           C  
ATOM    932  O   SER    57      73.003  88.629  49.285  1.00  0.00           O  
ATOM    933  N   PRO    58      70.715  88.564  48.977  1.00  0.00           N  
ATOM    934  CD  PRO    58      69.552  87.886  48.537  1.00  0.00           C  
ATOM    935  HD2 PRO    58      68.966  87.447  49.344  1.00  0.00           H  
ATOM    936  HD3 PRO    58      69.827  87.083  47.853  1.00  0.00           H  
ATOM    937  CG  PRO    58      68.655  88.842  47.821  1.00  0.00           C  
ATOM    938  HG2 PRO    58      67.595  88.589  47.862  1.00  0.00           H  
ATOM    939  HG3 PRO    58      68.972  89.156  46.827  1.00  0.00           H  
ATOM    940  CB  PRO    58      68.973  90.084  48.609  1.00  0.00           C  
ATOM    941  HB2 PRO    58      68.416  90.098  49.546  1.00  0.00           H  
ATOM    942  HB3 PRO    58      68.658  90.958  48.038  1.00  0.00           H  
ATOM    943  CA  PRO    58      70.523  90.027  48.757  1.00  0.00           C  
ATOM    944  HA  PRO    58      70.847  90.357  47.770  1.00  0.00           H  
ATOM    945  C   PRO    58      71.114  90.863  49.949  1.00  0.00           C  
ATOM    946  O   PRO    58      71.085  90.328  51.112  1.00  0.00           O  
ATOM    947  N   SER    59      71.728  92.049  49.842  1.00  0.00           N  
ATOM    948  H   SER    59      71.811  92.414  50.780  1.00  0.00           H  
ATOM    949  CA  SER    59      72.270  92.755  48.656  1.00  0.00           C  
ATOM    950  HA  SER    59      71.988  92.157  47.789  1.00  0.00           H  
ATOM    951  CB  SER    59      71.720  94.145  48.508  1.00  0.00           C  
ATOM    952  HB2 SER    59      72.174  94.828  49.226  1.00  0.00           H  
ATOM    953  HB3 SER    59      72.156  94.580  47.608  1.00  0.00           H  
ATOM    954  OG  SER    59      70.321  94.143  48.390  1.00  0.00           O  
ATOM    955  HG  SER    59      69.984  93.900  49.256  1.00  0.00           H  
ATOM    956  C   SER    59      73.837  92.755  48.746  1.00  0.00           C  
ATOM    957  O   SER    59      74.427  93.107  47.714  1.00  0.00           O  
ATOM    958  N   ILE    60      74.401  92.207  49.786  1.00  0.00           N  
ATOM    959  H   ILE    60      73.813  91.909  50.551  1.00  0.00           H  
ATOM    960  CA  ILE    60      75.891  92.173  50.118  1.00  0.00           C  
ATOM    961  HA  ILE    60      76.226  93.207  50.043  1.00  0.00           H  
ATOM    962  CB  ILE    60      76.161  91.832  51.694  1.00  0.00           C  
ATOM    963  HB  ILE    60      75.426  92.369  52.293  1.00  0.00           H  
ATOM    964  CG2 ILE    60      75.943  90.413  52.081  1.00  0.00           C  
ATOM    965 HG21 ILE    60      75.118  90.029  51.480  1.00  0.00           H  
ATOM    966 HG22 ILE    60      76.884  89.882  51.939  1.00  0.00           H  
ATOM    967 HG23 ILE    60      75.638  90.491  53.125  1.00  0.00           H  
ATOM    968  CG1 ILE    60      77.523  92.371  52.279  1.00  0.00           C  
ATOM    969 HG12 ILE    60      78.369  91.842  51.841  1.00  0.00           H  
ATOM    970 HG13 ILE    60      77.734  93.395  51.972  1.00  0.00           H  
ATOM    971  CD1 ILE    60      77.674  92.339  53.796  1.00  0.00           C  
ATOM    972 HD11 ILE    60      76.811  92.773  54.301  1.00  0.00           H  
ATOM    973 HD12 ILE    60      77.895  91.368  54.242  1.00  0.00           H  
ATOM    974 HD13 ILE    60      78.564  92.919  54.040  1.00  0.00           H  
ATOM    975  C   ILE    60      76.735  91.261  49.266  1.00  0.00           C  
ATOM    976  O   ILE    60      77.901  91.587  48.969  1.00  0.00           O  
ATOM    977  N   PHE    61      76.323  90.035  48.951  1.00  0.00           N  
ATOM    978  H   PHE    61      75.371  89.725  49.086  1.00  0.00           H  
ATOM    979  CA  PHE    61      77.101  89.171  47.928  1.00  0.00           C  
ATOM    980  HA  PHE    61      78.081  88.911  48.328  1.00  0.00           H  
ATOM    981  CB  PHE    61      76.281  87.857  47.767  1.00  0.00           C  
ATOM    982  HB2 PHE    61      75.862  87.476  48.699  1.00  0.00           H  
ATOM    983  HB3 PHE    61      75.466  88.037  47.066  1.00  0.00           H  
ATOM    984  CG  PHE    61      77.119  86.728  47.198  1.00  0.00           C  
ATOM    985  CD1 PHE    61      76.839  86.320  45.858  1.00  0.00           C  
ATOM    986  HD1 PHE    61      76.044  86.794  45.301  1.00  0.00           H  
ATOM    987  CE1 PHE    61      77.646  85.333  45.201  1.00  0.00           C  
ATOM    988  HE1 PHE    61      77.386  84.945  44.227  1.00  0.00           H  
ATOM    989  CZ  PHE    61      78.612  84.687  45.930  1.00  0.00           C  
ATOM    990  HZ  PHE    61      79.173  83.949  45.377  1.00  0.00           H  
ATOM    991  CE2 PHE    61      78.859  85.072  47.264  1.00  0.00           C  
ATOM    992  HE2 PHE    61      79.635  84.611  47.856  1.00  0.00           H  
ATOM    993  CD2 PHE    61      78.156  86.056  47.907  1.00  0.00           C  
ATOM    994  HD2 PHE    61      78.359  86.368  48.921  1.00  0.00           H  
ATOM    995  C   PHE    61      77.343  90.023  46.657  1.00  0.00           C  
ATOM    996  O   PHE    61      78.371  89.884  45.914  1.00  0.00           O  
ATOM    997  N   HIE    62      76.335  90.840  46.302  1.00  0.00           N  
ATOM    998  H   HIE    62      75.444  90.755  46.769  1.00  0.00           H  
ATOM    999  CA  HIE    62      76.224  91.593  45.023  1.00  0.00           C  
ATOM   1000  HA  HIE    62      76.860  91.064  44.313  1.00  0.00           H  
ATOM   1001  CB  HIE    62      74.763  91.575  44.473  1.00  0.00           C  
ATOM   1002  HB2 HIE    62      74.147  92.424  44.772  1.00  0.00           H  
ATOM   1003  HB3 HIE    62      74.777  91.646  43.385  1.00  0.00           H  
ATOM   1004  CG  HIE    62      73.985  90.425  44.896  1.00  0.00           C  
ATOM   1005  ND1 HIE    62      72.731  90.489  45.599  1.00  0.00           N  
ATOM   1006  CE1 HIE    62      72.429  89.213  45.782  1.00  0.00           C  
ATOM   1007  HE1 HIE    62      71.451  88.887  46.106  1.00  0.00           H  
ATOM   1008  NE2 HIE    62      73.266  88.409  45.140  1.00  0.00           N  
ATOM   1009  HE2 HIE    62      73.152  87.406  45.123  1.00  0.00           H  
ATOM   1010  CD2 HIE    62      74.287  89.124  44.630  1.00  0.00           C  
ATOM   1011  HD2 HIE    62      75.249  88.744  44.320  1.00  0.00           H  
ATOM   1012  C   HIE    62      76.710  93.076  45.254  1.00  0.00           C  
ATOM   1013  O   HIE    62      76.540  93.810  44.345  1.00  0.00           O  
ATOM   1014  N   LEU    63      77.387  93.319  46.378  1.00  0.00           N  
ATOM   1015  H   LEU    63      77.254  92.670  47.140  1.00  0.00           H  
ATOM   1016  CA  LEU    63      78.271  94.506  46.550  1.00  0.00           C  
ATOM   1017  HA  LEU    63      78.118  95.133  45.672  1.00  0.00           H  
ATOM   1018  CB  LEU    63      77.989  95.441  47.791  1.00  0.00           C  
ATOM   1019  HB2 LEU    63      78.363  94.886  48.652  1.00  0.00           H  
ATOM   1020  HB3 LEU    63      78.500  96.385  47.606  1.00  0.00           H  
ATOM   1021  CG  LEU    63      76.526  95.683  48.262  1.00  0.00           C  
ATOM   1022  HG  LEU    63      76.191  94.690  48.563  1.00  0.00           H  
ATOM   1023  CD1 LEU    63      76.409  96.579  49.553  1.00  0.00           C  
ATOM   1024 HD11 LEU    63      76.785  97.592  49.406  1.00  0.00           H  
ATOM   1025 HD12 LEU    63      75.438  96.488  50.040  1.00  0.00           H  
ATOM   1026 HD13 LEU    63      77.075  96.078  50.256  1.00  0.00           H  
ATOM   1027  CD2 LEU    63      75.728  96.133  47.090  1.00  0.00           C  
ATOM   1028 HD21 LEU    63      76.172  97.080  46.784  1.00  0.00           H  
ATOM   1029 HD22 LEU    63      75.819  95.447  46.248  1.00  0.00           H  
ATOM   1030 HD23 LEU    63      74.700  96.297  47.415  1.00  0.00           H  
ATOM   1031  C   LEU    63      79.833  94.244  46.592  1.00  0.00           C  
ATOM   1032  O   LEU    63      80.662  95.155  46.762  1.00  0.00           O  
ATOM   1033  N   HIE    64      80.205  92.998  46.347  1.00  0.00           N  
ATOM   1034  H   HIE    64      79.535  92.256  46.205  1.00  0.00           H  
ATOM   1035  CA  HIE    64      81.585  92.616  46.372  1.00  0.00           C  
ATOM   1036  HA  HIE    64      82.081  93.076  47.227  1.00  0.00           H  
ATOM   1037  CB  HIE    64      81.649  91.088  46.087  1.00  0.00           C  
ATOM   1038  HB2 HIE    64      80.785  90.600  46.537  1.00  0.00           H  
ATOM   1039  HB3 HIE    64      81.767  90.873  45.026  1.00  0.00           H  
ATOM   1040  CG  HIE    64      82.829  90.626  46.874  1.00  0.00           C  
ATOM   1041  ND1 HIE    64      84.126  91.155  46.686  1.00  0.00           N  
ATOM   1042  CE1 HIE    64      84.874  90.551  47.623  1.00  0.00           C  
ATOM   1043  HE1 HIE    64      85.934  90.754  47.650  1.00  0.00           H  
ATOM   1044  NE2 HIE    64      84.176  89.691  48.361  1.00  0.00           N  
ATOM   1045  HE2 HIE    64      84.706  89.171  49.046  1.00  0.00           H  
ATOM   1046  CD2 HIE    64      82.840  89.758  47.961  1.00  0.00           C  
ATOM   1047  HD2 HIE    64      81.993  89.238  48.383  1.00  0.00           H  
ATOM   1048  C   HIE    64      82.231  93.297  45.145  1.00  0.00           C  
ATOM   1049  O   HIE    64      81.529  93.734  44.242  1.00  0.00           O  
ATOM   1050  N   GLN    65      83.583  93.454  45.203  1.00  0.00           N  
ATOM   1051  H   GLN    65      84.093  92.805  45.786  1.00  0.00           H  
ATOM   1052  CA  GLN    65      84.259  94.422  44.438  1.00  0.00           C  
ATOM   1053  HA  GLN    65      83.829  95.406  44.627  1.00  0.00           H  
ATOM   1054  CB  GLN    65      85.769  94.305  44.858  1.00  0.00           C  
ATOM   1055  HB2 GLN    65      86.102  93.267  44.874  1.00  0.00           H  
ATOM   1056  HB3 GLN    65      86.465  94.758  44.153  1.00  0.00           H  
ATOM   1057  CG  GLN    65      85.770  94.841  46.342  1.00  0.00           C  
ATOM   1058  HG2 GLN    65      85.101  95.652  46.630  1.00  0.00           H  
ATOM   1059  HG3 GLN    65      85.335  94.017  46.907  1.00  0.00           H  
ATOM   1060  CD  GLN    65      87.206  95.058  46.952  1.00  0.00           C  
ATOM   1061  OE1 GLN    65      88.182  94.918  46.310  1.00  0.00           O  
ATOM   1062  NE2 GLN    65      87.383  95.537  48.181  1.00  0.00           N  
ATOM   1063 HE21 GLN    65      88.274  95.903  48.486  1.00  0.00           H  
ATOM   1064 HE22 GLN    65      86.528  95.723  48.685  1.00  0.00           H  
ATOM   1065  C   GLN    65      84.189  94.169  42.879  1.00  0.00           C  
ATOM   1066  O   GLN    65      84.331  95.102  42.068  1.00  0.00           O  
ATOM   1067  N   HIE    66      84.086  92.923  42.422  1.00  0.00           N  
ATOM   1068  H   HIE    66      83.993  92.138  43.050  1.00  0.00           H  
ATOM   1069  CA  HIE    66      83.910  92.493  40.984  1.00  0.00           C  
ATOM   1070  HA  HIE    66      84.456  93.328  40.545  1.00  0.00           H  
ATOM   1071  CB  HIE    66      84.627  91.154  40.999  1.00  0.00           C  
ATOM   1072  HB2 HIE    66      84.482  90.656  40.040  1.00  0.00           H  
ATOM   1073  HB3 HIE    66      85.687  91.228  41.240  1.00  0.00           H  
ATOM   1074  CG  HIE    66      83.966  90.245  41.984  1.00  0.00           C  
ATOM   1075  ND1 HIE    66      84.427  89.804  43.232  1.00  0.00           N  
ATOM   1076  CE1 HIE    66      83.575  88.754  43.608  1.00  0.00           C  
ATOM   1077  HE1 HIE    66      83.500  88.397  44.624  1.00  0.00           H  
ATOM   1078  NE2 HIE    66      82.718  88.552  42.618  1.00  0.00           N  
ATOM   1079  HE2 HIE    66      82.075  87.773  42.641  1.00  0.00           H  
ATOM   1080  CD2 HIE    66      82.990  89.396  41.579  1.00  0.00           C  
ATOM   1081  HD2 HIE    66      82.382  89.395  40.686  1.00  0.00           H  
ATOM   1082  C   HIE    66      82.374  92.414  40.536  1.00  0.00           C  
ATOM   1083  O   HIE    66      82.126  92.106  39.404  1.00  0.00           O  
ATOM   1084  N   LEU    67      81.463  92.701  41.470  1.00  0.00           N  
ATOM   1085  H   LEU    67      81.756  93.151  42.326  1.00  0.00           H  
ATOM   1086  CA  LEU    67      80.018  92.570  41.479  1.00  0.00           C  
ATOM   1087  HA  LEU    67      79.718  92.675  42.522  1.00  0.00           H  
ATOM   1088  CB  LEU    67      79.271  93.717  40.728  1.00  0.00           C  
ATOM   1089  HB2 LEU    67      79.605  94.685  41.102  1.00  0.00           H  
ATOM   1090  HB3 LEU    67      79.628  93.749  39.699  1.00  0.00           H  
ATOM   1091  CG  LEU    67      77.727  93.554  40.759  1.00  0.00           C  
ATOM   1092  HG  LEU    67      77.464  92.836  41.536  1.00  0.00           H  
ATOM   1093  CD1 LEU    67      77.044  94.860  41.083  1.00  0.00           C  
ATOM   1094 HD11 LEU    67      76.763  95.474  40.227  1.00  0.00           H  
ATOM   1095 HD12 LEU    67      76.043  94.636  41.453  1.00  0.00           H  
ATOM   1096 HD13 LEU    67      77.445  95.497  41.872  1.00  0.00           H  
ATOM   1097  CD2 LEU    67      76.992  92.864  39.544  1.00  0.00           C  
ATOM   1098 HD21 LEU    67      76.077  92.442  39.961  1.00  0.00           H  
ATOM   1099 HD22 LEU    67      76.754  93.683  38.865  1.00  0.00           H  
ATOM   1100 HD23 LEU    67      77.454  91.982  39.099  1.00  0.00           H  
ATOM   1101  C   LEU    67      79.452  91.173  41.058  1.00  0.00           C  
ATOM   1102  O   LEU    67      79.387  90.853  39.872  1.00  0.00           O  
ATOM   1103  N   GLU    68      79.104  90.408  42.121  1.00  0.00           N  
ATOM   1104  H   GLU    68      79.535  90.679  42.993  1.00  0.00           H  
ATOM   1105  CA  GLU    68      78.668  88.953  41.898  1.00  0.00           C  
ATOM   1106  HA  GLU    68      79.220  88.618  41.020  1.00  0.00           H  
ATOM   1107  CB  GLU    68      79.149  88.058  43.101  1.00  0.00           C  
ATOM   1108  HB2 GLU    68      80.079  88.447  43.515  1.00  0.00           H  
ATOM   1109  HB3 GLU    68      78.351  88.237  43.821  1.00  0.00           H  
ATOM   1110  CG  GLU    68      79.152  86.589  42.712  1.00  0.00           C  
ATOM   1111  HG2 GLU    68      79.509  86.146  43.641  1.00  0.00           H  
ATOM   1112  HG3 GLU    68      78.205  86.199  42.338  1.00  0.00           H  
ATOM   1113  CD  GLU    68      80.078  86.209  41.557  1.00  0.00           C  
ATOM   1114  OE1 GLU    68      81.163  85.727  41.845  1.00  0.00           O  
ATOM   1115  OE2 GLU    68      79.957  86.674  40.380  1.00  0.00           O  
ATOM   1116  C   GLU    68      77.206  88.881  41.478  1.00  0.00           C  
ATOM   1117  O   GLU    68      76.285  89.682  41.809  1.00  0.00           O  
ATOM   1118  N   ASP    69      76.917  87.757  40.812  1.00  0.00           N  
ATOM   1119  H   ASP    69      77.702  87.234  40.449  1.00  0.00           H  
ATOM   1120  CA  ASP    69      75.497  87.450  40.518  1.00  0.00           C  
ATOM   1121  HA  ASP    69      74.879  87.888  41.303  1.00  0.00           H  
ATOM   1122  CB  ASP    69      75.009  88.036  39.215  1.00  0.00           C  
ATOM   1123  HB2 ASP    69      75.486  89.008  39.096  1.00  0.00           H  
ATOM   1124  HB3 ASP    69      75.147  87.362  38.369  1.00  0.00           H  
ATOM   1125  CG  ASP    69      73.486  88.395  39.295  1.00  0.00           C  
ATOM   1126  OD1 ASP    69      72.719  87.656  39.968  1.00  0.00           O  
ATOM   1127  OD2 ASP    69      73.022  89.431  38.718  1.00  0.00           O  
ATOM   1128  C   ASP    69      75.382  85.912  40.606  1.00  0.00           C  
ATOM   1129  O   ASP    69      76.359  85.190  40.316  1.00  0.00           O  
ATOM   1130  N   LEU    70      74.166  85.467  40.690  1.00  0.00           N  
ATOM   1131  H   LEU    70      73.450  86.153  40.884  1.00  0.00           H  
ATOM   1132  CA  LEU    70      73.761  84.029  40.696  1.00  0.00           C  
ATOM   1133  HA  LEU    70      74.552  83.400  41.103  1.00  0.00           H  
ATOM   1134  CB  LEU    70      72.424  83.921  41.499  1.00  0.00           C  
ATOM   1135  HB2 LEU    70      71.630  84.465  40.987  1.00  0.00           H  
ATOM   1136  HB3 LEU    70      72.023  82.910  41.428  1.00  0.00           H  
ATOM   1137  CG  LEU    70      72.563  84.216  42.979  1.00  0.00           C  
ATOM   1138  HG  LEU    70      71.794  83.697  43.551  1.00  0.00           H  
ATOM   1139  CD1 LEU    70      73.942  84.062  43.657  1.00  0.00           C  
ATOM   1140 HD11 LEU    70      74.272  83.028  43.753  1.00  0.00           H  
ATOM   1141 HD12 LEU    70      74.669  84.739  43.210  1.00  0.00           H  
ATOM   1142 HD13 LEU    70      73.844  84.349  44.704  1.00  0.00           H  
ATOM   1143  CD2 LEU    70      72.286  85.722  43.328  1.00  0.00           C  
ATOM   1144 HD21 LEU    70      71.253  86.063  43.266  1.00  0.00           H  
ATOM   1145 HD22 LEU    70      72.459  85.869  44.394  1.00  0.00           H  
ATOM   1146 HD23 LEU    70      72.893  86.348  42.674  1.00  0.00           H  
ATOM   1147  C   LEU    70      73.489  83.528  39.286  1.00  0.00           C  
ATOM   1148  O   LEU    70      72.973  82.427  39.071  1.00  0.00           O  
ATOM   1149  N   GLN    71      73.819  84.362  38.217  1.00  0.00           N  
ATOM   1150  H   GLN    71      74.229  85.233  38.524  1.00  0.00           H  
ATOM   1151  CA  GLN    71      73.811  83.982  36.839  1.00  0.00           C  
ATOM   1152  HA  GLN    71      72.801  83.619  36.646  1.00  0.00           H  
ATOM   1153  CB  GLN    71      74.222  85.180  35.989  1.00  0.00           C  
ATOM   1154  HB2 GLN    71      74.964  85.698  36.596  1.00  0.00           H  
ATOM   1155  HB3 GLN    71      74.489  84.894  34.971  1.00  0.00           H  
ATOM   1156  CG  GLN    71      73.000  86.109  35.896  1.00  0.00           C  
ATOM   1157  HG2 GLN    71      72.407  85.776  36.749  1.00  0.00           H  
ATOM   1158  HG3 GLN    71      73.240  87.166  36.003  1.00  0.00           H  
ATOM   1159  CD  GLN    71      71.886  85.850  34.832  1.00  0.00           C  
ATOM   1160  OE1 GLN    71      72.068  85.057  33.903  1.00  0.00           O  
ATOM   1161  NE2 GLN    71      70.766  86.676  34.852  1.00  0.00           N  
ATOM   1162 HE21 GLN    71      70.094  86.573  34.105  1.00  0.00           H  
ATOM   1163 HE22 GLN    71      70.628  87.376  35.567  1.00  0.00           H  
ATOM   1164  C   GLN    71      74.895  82.904  36.613  1.00  0.00           C  
ATOM   1165  O   GLN    71      74.883  82.130  35.634  1.00  0.00           O  
ATOM   1166  N   LYS    72      75.855  82.735  37.564  1.00  0.00           N  
ATOM   1167  H   LYS    72      76.011  83.371  38.333  1.00  0.00           H  
ATOM   1168  CA  LYS    72      76.977  81.729  37.578  1.00  0.00           C  
ATOM   1169  HA  LYS    72      77.405  81.982  36.607  1.00  0.00           H  
ATOM   1170  CB  LYS    72      78.126  82.057  38.598  1.00  0.00           C  
ATOM   1171  HB2 LYS    72      77.709  82.128  39.602  1.00  0.00           H  
ATOM   1172  HB3 LYS    72      78.758  81.169  38.580  1.00  0.00           H  
ATOM   1173  CG  LYS    72      78.889  83.249  38.296  1.00  0.00           C  
ATOM   1174  HG2 LYS    72      79.066  83.400  37.231  1.00  0.00           H  
ATOM   1175  HG3 LYS    72      78.291  84.115  38.579  1.00  0.00           H  
ATOM   1176  CD  LYS    72      80.216  83.635  39.116  1.00  0.00           C  
ATOM   1177  HD2 LYS    72      79.986  84.158  40.044  1.00  0.00           H  
ATOM   1178  HD3 LYS    72      80.752  82.712  39.336  1.00  0.00           H  
ATOM   1179  CE  LYS    72      81.262  84.409  38.250  1.00  0.00           C  
ATOM   1180  HE2 LYS    72      81.889  83.818  37.582  1.00  0.00           H  
ATOM   1181  HE3 LYS    72      80.796  85.202  37.666  1.00  0.00           H  
ATOM   1182  NZ  LYS    72      82.050  85.077  39.258  1.00  0.00           N  
ATOM   1183  HZ1 LYS    72      82.685  84.450  39.731  1.00  0.00           H  
ATOM   1184  HZ2 LYS    72      82.712  85.733  38.870  1.00  0.00           H  
ATOM   1185  HZ3 LYS    72      81.424  85.507  39.925  1.00  0.00           H  
ATOM   1186  C   LYS    72      76.419  80.329  37.670  1.00  0.00           C  
ATOM   1187  O   LYS    72      75.293  80.270  38.161  1.00  0.00           O  
ATOM   1188  N   PRO    73      76.999  79.228  37.290  1.00  0.00           N  
ATOM   1189  CD  PRO    73      78.278  79.303  36.569  1.00  0.00           C  
ATOM   1190  HD2 PRO    73      79.058  79.395  37.325  1.00  0.00           H  
ATOM   1191  HD3 PRO    73      78.340  80.033  35.762  1.00  0.00           H  
ATOM   1192  CG  PRO    73      78.535  77.866  36.037  1.00  0.00           C  
ATOM   1193  HG2 PRO    73      78.949  77.283  36.860  1.00  0.00           H  
ATOM   1194  HG3 PRO    73      79.143  77.867  35.132  1.00  0.00           H  
ATOM   1195  CB  PRO    73      77.110  77.417  35.827  1.00  0.00           C  
ATOM   1196  HB2 PRO    73      77.035  76.343  35.658  1.00  0.00           H  
ATOM   1197  HB3 PRO    73      76.743  77.813  34.880  1.00  0.00           H  
ATOM   1198  CA  PRO    73      76.299  77.944  37.006  1.00  0.00           C  
ATOM   1199  HA  PRO    73      75.290  78.208  36.689  1.00  0.00           H  
ATOM   1200  C   PRO    73      76.420  77.053  38.204  1.00  0.00           C  
ATOM   1201  O   PRO    73      77.247  77.283  39.024  1.00  0.00           O  
ATOM   1202  N   VAL    74      75.499  76.128  38.503  1.00  0.00           N  
ATOM   1203  H   VAL    74      74.899  75.832  37.746  1.00  0.00           H  
ATOM   1204  CA  VAL    74      75.348  75.488  39.857  1.00  0.00           C  
ATOM   1205  HA  VAL    74      75.291  76.398  40.453  1.00  0.00           H  
ATOM   1206  CB  VAL    74      74.169  74.518  39.915  1.00  0.00           C  
ATOM   1207  HB  VAL    74      74.069  74.288  40.976  1.00  0.00           H  
ATOM   1208  CG1 VAL    74      72.921  75.243  39.633  1.00  0.00           C  
ATOM   1209 HG11 VAL    74      72.839  76.099  40.302  1.00  0.00           H  
ATOM   1210 HG12 VAL    74      72.801  75.514  38.584  1.00  0.00           H  
ATOM   1211 HG13 VAL    74      72.087  74.549  39.740  1.00  0.00           H  
ATOM   1212  CG2 VAL    74      74.215  73.355  38.845  1.00  0.00           C  
ATOM   1213 HG21 VAL    74      74.397  73.845  37.888  1.00  0.00           H  
ATOM   1214 HG22 VAL    74      75.161  72.850  39.041  1.00  0.00           H  
ATOM   1215 HG23 VAL    74      73.252  72.854  38.740  1.00  0.00           H  
ATOM   1216  C   VAL    74      76.585  74.804  40.376  1.00  0.00           C  
ATOM   1217  O   VAL    74      76.836  74.781  41.566  1.00  0.00           O  
ATOM   1218  N   SER    75      77.382  74.276  39.458  1.00  0.00           N  
ATOM   1219  H   SER    75      77.054  74.323  38.503  1.00  0.00           H  
ATOM   1220  CA  SER    75      78.622  73.693  39.836  1.00  0.00           C  
ATOM   1221  HA  SER    75      78.293  72.868  40.469  1.00  0.00           H  
ATOM   1222  CB  SER    75      79.362  73.110  38.659  1.00  0.00           C  
ATOM   1223  HB2 SER    75      80.254  72.635  39.066  1.00  0.00           H  
ATOM   1224  HB3 SER    75      78.826  72.430  37.997  1.00  0.00           H  
ATOM   1225  OG  SER    75      80.069  73.957  37.751  1.00  0.00           O  
ATOM   1226  HG  SER    75      80.919  74.283  38.055  1.00  0.00           H  
ATOM   1227  C   SER    75      79.645  74.467  40.574  1.00  0.00           C  
ATOM   1228  O   SER    75      80.394  73.905  41.430  1.00  0.00           O  
ATOM   1229  N   THR    76      79.654  75.831  40.409  1.00  0.00           N  
ATOM   1230  H   THR    76      79.312  76.216  39.541  1.00  0.00           H  
ATOM   1231  CA  THR    76      80.546  76.658  41.163  1.00  0.00           C  
ATOM   1232  HA  THR    76      81.574  76.409  40.899  1.00  0.00           H  
ATOM   1233  CB  THR    76      80.281  78.145  40.770  1.00  0.00           C  
ATOM   1234  HB  THR    76      80.897  78.819  41.366  1.00  0.00           H  
ATOM   1235  CG2 THR    76      80.452  78.564  39.318  1.00  0.00           C  
ATOM   1236 HG21 THR    76      79.765  78.073  38.628  1.00  0.00           H  
ATOM   1237 HG22 THR    76      80.211  79.586  39.026  1.00  0.00           H  
ATOM   1238 HG23 THR    76      81.420  78.331  38.875  1.00  0.00           H  
ATOM   1239  OG1 THR    76      78.875  78.625  41.020  1.00  0.00           O  
ATOM   1240  HG1 THR    76      78.246  78.278  40.384  1.00  0.00           H  
ATOM   1241  C   THR    76      80.443  76.621  42.700  1.00  0.00           C  
ATOM   1242  O   THR    76      81.456  76.955  43.312  1.00  0.00           O  
ATOM   1243  N   ILE    77      79.240  76.331  43.224  1.00  0.00           N  
ATOM   1244  H   ILE    77      78.543  76.272  42.495  1.00  0.00           H  
ATOM   1245  CA  ILE    77      78.816  76.225  44.672  1.00  0.00           C  
ATOM   1246  HA  ILE    77      79.725  76.328  45.266  1.00  0.00           H  
ATOM   1247  CB  ILE    77      77.743  77.273  45.147  1.00  0.00           C  
ATOM   1248  HB  ILE    77      77.545  77.004  46.185  1.00  0.00           H  
ATOM   1249  CG2 ILE    77      78.430  78.646  45.260  1.00  0.00           C  
ATOM   1250 HG21 ILE    77      79.254  78.582  45.970  1.00  0.00           H  
ATOM   1251 HG22 ILE    77      78.759  78.890  44.250  1.00  0.00           H  
ATOM   1252 HG23 ILE    77      77.704  79.399  45.568  1.00  0.00           H  
ATOM   1253  CG1 ILE    77      76.449  77.344  44.349  1.00  0.00           C  
ATOM   1254 HG12 ILE    77      76.048  78.357  44.370  1.00  0.00           H  
ATOM   1255 HG13 ILE    77      76.568  77.045  43.308  1.00  0.00           H  
ATOM   1256  CD1 ILE    77      75.384  76.430  44.908  1.00  0.00           C  
ATOM   1257 HD11 ILE    77      74.538  76.332  44.228  1.00  0.00           H  
ATOM   1258 HD12 ILE    77      75.745  75.446  45.209  1.00  0.00           H  
ATOM   1259 HD13 ILE    77      74.907  76.973  45.723  1.00  0.00           H  
ATOM   1260  C   ILE    77      78.369  74.771  45.086  1.00  0.00           C  
ATOM   1261  O   ILE    77      78.213  74.515  46.279  1.00  0.00           O  
ATOM   1262  N   MET    78      78.035  73.871  44.171  1.00  0.00           N  
ATOM   1263  H   MET    78      77.716  74.278  43.303  1.00  0.00           H  
ATOM   1264  CA  MET    78      77.743  72.487  44.272  1.00  0.00           C  
ATOM   1265  HA  MET    78      76.714  72.518  44.632  1.00  0.00           H  
ATOM   1266  CB  MET    78      77.685  71.774  42.922  1.00  0.00           C  
ATOM   1267  HB2 MET    78      76.742  72.203  42.583  1.00  0.00           H  
ATOM   1268  HB3 MET    78      78.582  72.087  42.388  1.00  0.00           H  
ATOM   1269  CG  MET    78      77.533  70.324  42.917  1.00  0.00           C  
ATOM   1270  HG2 MET    78      78.378  69.934  43.483  1.00  0.00           H  
ATOM   1271  HG3 MET    78      76.637  70.008  43.452  1.00  0.00           H  
ATOM   1272  SD  MET    78      77.414  69.531  41.236  1.00  0.00           S  
ATOM   1273  CE  MET    78      79.300  69.437  40.985  1.00  0.00           C  
ATOM   1274  HE1 MET    78      79.651  68.648  41.649  1.00  0.00           H  
ATOM   1275  HE2 MET    78      79.381  68.889  40.047  1.00  0.00           H  
ATOM   1276  HE3 MET    78      79.697  70.452  40.955  1.00  0.00           H  
ATOM   1277  C   MET    78      78.660  71.744  45.302  1.00  0.00           C  
ATOM   1278  O   MET    78      79.829  71.908  45.161  1.00  0.00           O  
ATOM   1279  N   LYS    79      78.101  70.851  46.082  1.00  0.00           N  
ATOM   1280  H   LYS    79      77.107  70.687  46.022  1.00  0.00           H  
ATOM   1281  CA  LYS    79      78.761  70.025  47.222  1.00  0.00           C  
ATOM   1282  HA  LYS    79      79.814  70.281  47.105  1.00  0.00           H  
ATOM   1283  CB  LYS    79      78.167  70.478  48.613  1.00  0.00           C  
ATOM   1284  HB2 LYS    79      78.760  69.856  49.283  1.00  0.00           H  
ATOM   1285  HB3 LYS    79      78.306  71.548  48.769  1.00  0.00           H  
ATOM   1286  CG  LYS    79      76.684  70.136  48.973  1.00  0.00           C  
ATOM   1287  HG2 LYS    79      75.981  70.676  48.339  1.00  0.00           H  
ATOM   1288  HG3 LYS    79      76.525  69.071  48.801  1.00  0.00           H  
ATOM   1289  CD  LYS    79      76.591  70.524  50.488  1.00  0.00           C  
ATOM   1290  HD2 LYS    79      75.606  70.166  50.787  1.00  0.00           H  
ATOM   1291  HD3 LYS    79      77.445  70.125  51.035  1.00  0.00           H  
ATOM   1292  CE  LYS    79      76.361  72.028  50.918  1.00  0.00           C  
ATOM   1293  HE2 LYS    79      77.312  72.489  50.653  1.00  0.00           H  
ATOM   1294  HE3 LYS    79      75.606  72.510  50.296  1.00  0.00           H  
ATOM   1295  NZ  LYS    79      76.349  72.276  52.392  1.00  0.00           N  
ATOM   1296  HZ1 LYS    79      75.830  73.117  52.603  1.00  0.00           H  
ATOM   1297  HZ2 LYS    79      76.231  71.461  52.977  1.00  0.00           H  
ATOM   1298  HZ3 LYS    79      77.207  72.525  52.863  1.00  0.00           H  
ATOM   1299  C   LYS    79      78.674  68.575  47.004  1.00  0.00           C  
ATOM   1300  O   LYS    79      77.586  68.025  46.650  1.00  0.00           O  
ATOM   1301  N   THR    80      79.668  67.919  47.451  1.00  0.00           N  
ATOM   1302  H   THR    80      80.530  68.391  47.685  1.00  0.00           H  
ATOM   1303  CA  THR    80      79.810  66.425  47.476  1.00  0.00           C  
ATOM   1304  HA  THR    80      79.005  66.051  46.843  1.00  0.00           H  
ATOM   1305  CB  THR    80      81.120  65.964  46.773  1.00  0.00           C  
ATOM   1306  HB  THR    80      81.025  64.878  46.750  1.00  0.00           H  
ATOM   1307  CG2 THR    80      81.418  66.210  45.333  1.00  0.00           C  
ATOM   1308 HG21 THR    80      82.444  65.884  45.162  1.00  0.00           H  
ATOM   1309 HG22 THR    80      80.619  65.756  44.747  1.00  0.00           H  
ATOM   1310 HG23 THR    80      81.389  67.299  45.298  1.00  0.00           H  
ATOM   1311  OG1 THR    80      82.254  66.234  47.553  1.00  0.00           O  
ATOM   1312  HG1 THR    80      82.840  65.539  47.244  1.00  0.00           H  
ATOM   1313  C   THR    80      79.635  65.916  48.878  1.00  0.00           C  
ATOM   1314  O   THR    80      80.018  64.845  49.146  1.00  0.00           O  
ATOM   1315  N   ASP    81      79.227  66.690  49.926  1.00  0.00           N  
ATOM   1316  H   ASP    81      78.990  67.617  49.601  1.00  0.00           H  
ATOM   1317  CA  ASP    81      79.237  66.351  51.399  1.00  0.00           C  
ATOM   1318  HA  ASP    81      80.019  65.654  51.700  1.00  0.00           H  
ATOM   1319  CB  ASP    81      79.575  67.644  52.247  1.00  0.00           C  
ATOM   1320  HB2 ASP    81      78.738  68.339  52.180  1.00  0.00           H  
ATOM   1321  HB3 ASP    81      79.681  67.429  53.310  1.00  0.00           H  
ATOM   1322  CG  ASP    81      80.855  68.354  51.840  1.00  0.00           C  
ATOM   1323  OD1 ASP    81      81.989  67.729  51.835  1.00  0.00           O  
ATOM   1324  OD2 ASP    81      80.770  69.579  51.608  1.00  0.00           O  
ATOM   1325  C   ASP    81      77.935  65.490  51.603  1.00  0.00           C  
ATOM   1326  O   ASP    81      77.334  65.690  52.624  1.00  0.00           O  
ATOM   1327  N   ILE    82      77.482  64.716  50.646  1.00  0.00           N  
ATOM   1328  H   ILE    82      78.134  64.427  49.931  1.00  0.00           H  
ATOM   1329  CA  ILE    82      76.209  63.936  50.685  1.00  0.00           C  
ATOM   1330  HA  ILE    82      75.572  64.427  51.420  1.00  0.00           H  
ATOM   1331  CB  ILE    82      75.618  64.116  49.252  1.00  0.00           C  
ATOM   1332  HB  ILE    82      74.860  63.367  49.022  1.00  0.00           H  
ATOM   1333  CG2 ILE    82      75.055  65.530  49.136  1.00  0.00           C  
ATOM   1334 HG21 ILE    82      74.542  65.705  50.082  1.00  0.00           H  
ATOM   1335 HG22 ILE    82      75.776  66.346  49.079  1.00  0.00           H  
ATOM   1336 HG23 ILE    82      74.285  65.434  48.371  1.00  0.00           H  
ATOM   1337  CG1 ILE    82      76.702  63.854  48.078  1.00  0.00           C  
ATOM   1338 HG12 ILE    82      77.377  64.708  48.035  1.00  0.00           H  
ATOM   1339 HG13 ILE    82      77.301  62.966  48.277  1.00  0.00           H  
ATOM   1340  CD1 ILE    82      75.988  63.877  46.714  1.00  0.00           C  
ATOM   1341 HD11 ILE    82      76.513  63.536  45.822  1.00  0.00           H  
ATOM   1342 HD12 ILE    82      74.940  63.579  46.733  1.00  0.00           H  
ATOM   1343 HD13 ILE    82      75.766  64.881  46.354  1.00  0.00           H  
ATOM   1344  C   ILE    82      76.441  62.470  51.047  1.00  0.00           C  
ATOM   1345  O   ILE    82      77.334  61.765  50.623  1.00  0.00           O  
ATOM   1346  N   ILE    83      75.637  61.985  51.969  1.00  0.00           N  
ATOM   1347  H   ILE    83      74.986  62.705  52.249  1.00  0.00           H  
ATOM   1348  CA  ILE    83      75.454  60.571  52.293  1.00  0.00           C  
ATOM   1349  HA  ILE    83      76.449  60.129  52.244  1.00  0.00           H  
ATOM   1350  CB  ILE    83      74.982  60.405  53.738  1.00  0.00           C  
ATOM   1351  HB  ILE    83      74.105  61.050  53.801  1.00  0.00           H  
ATOM   1352  CG2 ILE    83      74.760  58.930  54.053  1.00  0.00           C  
ATOM   1353 HG21 ILE    83      75.644  58.365  53.756  1.00  0.00           H  
ATOM   1354 HG22 ILE    83      74.658  58.754  55.124  1.00  0.00           H  
ATOM   1355 HG23 ILE    83      73.941  58.455  53.512  1.00  0.00           H  
ATOM   1356  CG1 ILE    83      76.114  60.790  54.725  1.00  0.00           C  
ATOM   1357 HG12 ILE    83      76.977  60.132  54.827  1.00  0.00           H  
ATOM   1358 HG13 ILE    83      76.478  61.790  54.486  1.00  0.00           H  
ATOM   1359  CD1 ILE    83      75.564  60.890  56.221  1.00  0.00           C  
ATOM   1360 HD11 ILE    83      75.900  60.114  56.909  1.00  0.00           H  
ATOM   1361 HD12 ILE    83      75.691  61.839  56.743  1.00  0.00           H  
ATOM   1362 HD13 ILE    83      74.484  60.913  56.080  1.00  0.00           H  
ATOM   1363  C   ILE    83      74.490  59.998  51.290  1.00  0.00           C  
ATOM   1364  O   ILE    83      73.603  60.728  50.869  1.00  0.00           O  
ATOM   1365  N   VAL    84      74.734  58.793  50.820  1.00  0.00           N  
ATOM   1366  H   VAL    84      75.672  58.487  51.040  1.00  0.00           H  
ATOM   1367  CA  VAL    84      73.932  58.177  49.723  1.00  0.00           C  
ATOM   1368  HA  VAL    84      73.127  58.867  49.471  1.00  0.00           H  
ATOM   1369  CB  VAL    84      74.897  58.214  48.502  1.00  0.00           C  
ATOM   1370  HB  VAL    84      75.681  57.554  48.873  1.00  0.00           H  
ATOM   1371  CG1 VAL    84      74.459  57.505  47.152  1.00  0.00           C  
ATOM   1372 HG11 VAL    84      75.377  57.169  46.670  1.00  0.00           H  
ATOM   1373 HG12 VAL    84      73.840  56.641  47.396  1.00  0.00           H  
ATOM   1374 HG13 VAL    84      74.037  58.237  46.464  1.00  0.00           H  
ATOM   1375  CG2 VAL    84      75.491  59.611  48.193  1.00  0.00           C  
ATOM   1376 HG21 VAL    84      74.761  60.359  47.883  1.00  0.00           H  
ATOM   1377 HG22 VAL    84      75.959  59.998  49.099  1.00  0.00           H  
ATOM   1378 HG23 VAL    84      76.293  59.469  47.469  1.00  0.00           H  
ATOM   1379  C   VAL    84      73.318  56.813  50.058  1.00  0.00           C  
ATOM   1380  O   VAL    84      73.968  56.046  50.749  1.00  0.00           O  
ATOM   1381  N   GLY    85      72.125  56.474  49.493  1.00  0.00           N  
ATOM   1382  H   GLY    85      71.696  57.238  48.990  1.00  0.00           H  
ATOM   1383  CA  GLY    85      71.307  55.280  49.701  1.00  0.00           C  
ATOM   1384  HA2 GLY    85      71.500  54.541  50.479  1.00  0.00           H  
ATOM   1385  HA3 GLY    85      70.361  55.719  50.017  1.00  0.00           H  
ATOM   1386  C   GLY    85      71.252  54.362  48.459  1.00  0.00           C  
ATOM   1387  O   GLY    85      71.901  54.637  47.500  1.00  0.00           O  
ATOM   1388  N   HIE    86      70.350  53.357  48.366  1.00  0.00           N  
ATOM   1389  H   HIE    86      69.919  52.990  49.202  1.00  0.00           H  
ATOM   1390  CA  HIE    86      70.129  52.465  47.136  1.00  0.00           C  
ATOM   1391  HA  HIE    86      70.179  53.184  46.319  1.00  0.00           H  
ATOM   1392  CB  HIE    86      71.159  51.463  46.823  1.00  0.00           C  
ATOM   1393  HB2 HIE    86      72.108  51.874  46.480  1.00  0.00           H  
ATOM   1394  HB3 HIE    86      71.354  51.049  47.813  1.00  0.00           H  
ATOM   1395  CG  HIE    86      70.930  50.315  45.837  1.00  0.00           C  
ATOM   1396  ND1 HIE    86      70.021  49.201  45.918  1.00  0.00           N  
ATOM   1397  CE1 HIE    86      70.289  48.478  44.826  1.00  0.00           C  
ATOM   1398  HE1 HIE    86      69.752  47.608  44.478  1.00  0.00           H  
ATOM   1399  NE2 HIE    86      71.306  49.074  44.122  1.00  0.00           N  
ATOM   1400  HE2 HIE    86      71.636  48.729  43.232  1.00  0.00           H  
ATOM   1401  CD2 HIE    86      71.623  50.227  44.717  1.00  0.00           C  
ATOM   1402  HD2 HIE    86      72.494  50.781  44.400  1.00  0.00           H  
ATOM   1403  C   HIE    86      68.736  51.971  47.397  1.00  0.00           C  
ATOM   1404  O   HIE    86      68.397  51.602  48.562  1.00  0.00           O  
ATOM   1405  N   PRO    87      67.869  51.820  46.354  1.00  0.00           N  
ATOM   1406  CD  PRO    87      68.148  52.062  44.984  1.00  0.00           C  
ATOM   1407  HD2 PRO    87      69.123  51.617  44.785  1.00  0.00           H  
ATOM   1408  HD3 PRO    87      68.186  53.110  44.688  1.00  0.00           H  
ATOM   1409  CG  PRO    87      67.139  51.243  44.255  1.00  0.00           C  
ATOM   1410  HG2 PRO    87      67.468  50.211  44.132  1.00  0.00           H  
ATOM   1411  HG3 PRO    87      67.015  51.584  43.227  1.00  0.00           H  
ATOM   1412  CB  PRO    87      65.941  51.464  44.972  1.00  0.00           C  
ATOM   1413  HB2 PRO    87      65.335  50.564  44.862  1.00  0.00           H  
ATOM   1414  HB3 PRO    87      65.514  52.393  44.595  1.00  0.00           H  
ATOM   1415  CA  PRO    87      66.402  51.495  46.425  1.00  0.00           C  
ATOM   1416  HA  PRO    87      65.911  52.295  46.980  1.00  0.00           H  
ATOM   1417  C   PRO    87      66.024  50.111  47.150  1.00  0.00           C  
ATOM   1418  O   PRO    87      64.959  49.643  47.106  1.00  0.00           O  
ATOM   1419  N   LEU    88      66.864  49.433  47.929  1.00  0.00           N  
ATOM   1420  H   LEU    88      67.724  49.960  47.983  1.00  0.00           H  
ATOM   1421  CA  LEU    88      66.789  48.077  48.530  1.00  0.00           C  
ATOM   1422  HA  LEU    88      65.755  47.739  48.457  1.00  0.00           H  
ATOM   1423  CB  LEU    88      67.592  47.059  47.760  1.00  0.00           C  
ATOM   1424  HB2 LEU    88      68.337  47.714  47.309  1.00  0.00           H  
ATOM   1425  HB3 LEU    88      68.000  46.243  48.358  1.00  0.00           H  
ATOM   1426  CG  LEU    88      66.723  46.369  46.713  1.00  0.00           C  
ATOM   1427  HG  LEU    88      66.123  47.067  46.129  1.00  0.00           H  
ATOM   1428  CD1 LEU    88      67.611  45.696  45.666  1.00  0.00           C  
ATOM   1429 HD11 LEU    88      66.886  45.320  44.944  1.00  0.00           H  
ATOM   1430 HD12 LEU    88      68.461  46.317  45.382  1.00  0.00           H  
ATOM   1431 HD13 LEU    88      68.059  44.825  46.143  1.00  0.00           H  
ATOM   1432  CD2 LEU    88      65.746  45.360  47.244  1.00  0.00           C  
ATOM   1433 HD21 LEU    88      65.039  44.908  46.549  1.00  0.00           H  
ATOM   1434 HD22 LEU    88      66.440  44.609  47.621  1.00  0.00           H  
ATOM   1435 HD23 LEU    88      65.110  45.607  48.095  1.00  0.00           H  
ATOM   1436  C   LEU    88      67.093  48.062  50.014  1.00  0.00           C  
ATOM   1437  O   LEU    88      66.816  47.177  50.861  1.00  0.00           O  
ATOM   1438  N   ASP    89      67.805  49.153  50.423  1.00  0.00           N  
ATOM   1439  H   ASP    89      67.877  49.892  49.739  1.00  0.00           H  
ATOM   1440  CA  ASP    89      68.280  49.314  51.780  1.00  0.00           C  
ATOM   1441  HA  ASP    89      69.057  48.568  51.943  1.00  0.00           H  
ATOM   1442  CB  ASP    89      68.844  50.750  52.062  1.00  0.00           C  
ATOM   1443  HB2 ASP    89      68.180  51.436  51.536  1.00  0.00           H  
ATOM   1444  HB3 ASP    89      68.850  51.044  53.112  1.00  0.00           H  
ATOM   1445  CG  ASP    89      70.264  50.835  51.473  1.00  0.00           C  
ATOM   1446  OD1 ASP    89      70.593  51.973  51.128  1.00  0.00           O  
ATOM   1447  OD2 ASP    89      71.159  49.881  51.533  1.00  0.00           O  
ATOM   1448  C   ASP    89      67.013  49.145  52.729  1.00  0.00           C  
ATOM   1449  O   ASP    89      65.911  49.555  52.312  1.00  0.00           O  
ATOM   1450  N   PHE    90      67.103  48.529  53.956  1.00  0.00           N  
ATOM   1451  H   PHE    90      68.010  48.129  54.151  1.00  0.00           H  
ATOM   1452  CA  PHE    90      65.968  48.345  54.872  1.00  0.00           C  
ATOM   1453  HA  PHE    90      65.163  47.926  54.269  1.00  0.00           H  
ATOM   1454  CB  PHE    90      66.347  47.247  55.834  1.00  0.00           C  
ATOM   1455  HB2 PHE    90      67.273  47.561  56.316  1.00  0.00           H  
ATOM   1456  HB3 PHE    90      65.638  47.002  56.624  1.00  0.00           H  
ATOM   1457  CG  PHE    90      66.592  45.907  55.212  1.00  0.00           C  
ATOM   1458  CD1 PHE    90      65.452  45.253  54.720  1.00  0.00           C  
ATOM   1459  HD1 PHE    90      64.467  45.651  54.918  1.00  0.00           H  
ATOM   1460  CE1 PHE    90      65.691  44.142  53.870  1.00  0.00           C  
ATOM   1461  HE1 PHE    90      64.911  43.547  53.418  1.00  0.00           H  
ATOM   1462  CZ  PHE    90      66.977  43.780  53.511  1.00  0.00           C  
ATOM   1463  HZ  PHE    90      67.165  42.968  52.825  1.00  0.00           H  
ATOM   1464  CE2 PHE    90      68.020  44.424  54.207  1.00  0.00           C  
ATOM   1465  HE2 PHE    90      69.040  44.270  53.888  1.00  0.00           H  
ATOM   1466  CD2 PHE    90      67.903  45.520  55.009  1.00  0.00           C  
ATOM   1467  HD2 PHE    90      68.763  45.994  55.458  1.00  0.00           H  
ATOM   1468  C   PHE    90      65.587  49.645  55.676  1.00  0.00           C  
ATOM   1469  O   PHE    90      66.473  50.375  56.134  1.00  0.00           O  
ATOM   1470  N   VAL    91      64.304  50.002  55.742  1.00  0.00           N  
ATOM   1471  H   VAL    91      63.627  49.514  55.174  1.00  0.00           H  
ATOM   1472  CA  VAL    91      63.980  51.335  56.175  1.00  0.00           C  
ATOM   1473  HA  VAL    91      64.616  51.994  55.584  1.00  0.00           H  
ATOM   1474  CB  VAL    91      62.593  51.687  55.717  1.00  0.00           C  
ATOM   1475  HB  VAL    91      62.719  51.419  54.667  1.00  0.00           H  
ATOM   1476  CG1 VAL    91      61.502  50.952  56.383  1.00  0.00           C  
ATOM   1477 HG11 VAL    91      61.898  49.998  56.730  1.00  0.00           H  
ATOM   1478 HG12 VAL    91      61.153  51.590  57.195  1.00  0.00           H  
ATOM   1479 HG13 VAL    91      60.680  50.871  55.671  1.00  0.00           H  
ATOM   1480  CG2 VAL    91      62.264  53.270  55.705  1.00  0.00           C  
ATOM   1481 HG21 VAL    91      63.181  53.779  55.409  1.00  0.00           H  
ATOM   1482 HG22 VAL    91      61.673  53.478  54.814  1.00  0.00           H  
ATOM   1483 HG23 VAL    91      61.895  53.632  56.665  1.00  0.00           H  
ATOM   1484  C   VAL    91      64.115  51.676  57.596  1.00  0.00           C  
ATOM   1485  O   VAL    91      64.388  52.830  57.865  1.00  0.00           O  
ATOM   1486  N   GLU    92      63.975  50.733  58.549  1.00  0.00           N  
ATOM   1487  H   GLU    92      63.754  49.765  58.367  1.00  0.00           H  
ATOM   1488  CA  GLU    92      64.368  51.027  59.929  1.00  0.00           C  
ATOM   1489  HA  GLU    92      63.954  51.995  60.214  1.00  0.00           H  
ATOM   1490  CB  GLU    92      63.757  50.017  60.966  1.00  0.00           C  
ATOM   1491  HB2 GLU    92      64.508  49.267  61.217  1.00  0.00           H  
ATOM   1492  HB3 GLU    92      63.714  50.525  61.930  1.00  0.00           H  
ATOM   1493  CG  GLU    92      62.448  49.339  60.615  1.00  0.00           C  
ATOM   1494  HG2 GLU    92      61.981  49.034  61.551  1.00  0.00           H  
ATOM   1495  HG3 GLU    92      61.725  50.104  60.332  1.00  0.00           H  
ATOM   1496  CD  GLU    92      62.693  48.220  59.579  1.00  0.00           C  
ATOM   1497  OE1 GLU    92      61.760  47.463  59.242  1.00  0.00           O  
ATOM   1498  OE2 GLU    92      63.871  47.974  59.115  1.00  0.00           O  
ATOM   1499  C   GLU    92      65.902  51.216  60.069  1.00  0.00           C  
ATOM   1500  O   GLU    92      66.231  51.881  61.016  1.00  0.00           O  
ATOM   1501  N   GLU    93      66.766  50.457  59.375  1.00  0.00           N  
ATOM   1502  H   GLU    93      66.417  49.984  58.554  1.00  0.00           H  
ATOM   1503  CA  GLU    93      68.195  50.705  59.425  1.00  0.00           C  
ATOM   1504  HA  GLU    93      68.553  50.810  60.449  1.00  0.00           H  
ATOM   1505  CB  GLU    93      68.867  49.565  58.599  1.00  0.00           C  
ATOM   1506  HB2 GLU    93      69.251  48.800  59.274  1.00  0.00           H  
ATOM   1507  HB3 GLU    93      68.154  49.134  57.895  1.00  0.00           H  
ATOM   1508  CG  GLU    93      70.116  49.976  57.767  1.00  0.00           C  
ATOM   1509  HG2 GLU    93      70.414  49.153  57.118  1.00  0.00           H  
ATOM   1510  HG3 GLU    93      69.895  50.916  57.261  1.00  0.00           H  
ATOM   1511  CD  GLU    93      71.320  50.209  58.608  1.00  0.00           C  
ATOM   1512  OE1 GLU    93      72.056  51.118  58.187  1.00  0.00           O  
ATOM   1513  OE2 GLU    93      71.593  49.582  59.621  1.00  0.00           O  
ATOM   1514  C   GLU    93      68.551  52.185  58.929  1.00  0.00           C  
ATOM   1515  O   GLU    93      69.244  52.973  59.566  1.00  0.00           O  
ATOM   1516  N   VAL    94      67.868  52.590  57.871  1.00  0.00           N  
ATOM   1517  H   VAL    94      67.260  51.901  57.452  1.00  0.00           H  
ATOM   1518  CA  VAL    94      68.043  53.974  57.357  1.00  0.00           C  
ATOM   1519  HA  VAL    94      69.120  54.133  57.292  1.00  0.00           H  
ATOM   1520  CB  VAL    94      67.500  54.189  55.916  1.00  0.00           C  
ATOM   1521  HB  VAL    94      66.465  53.848  55.878  1.00  0.00           H  
ATOM   1522  CG1 VAL    94      67.661  55.568  55.279  1.00  0.00           C  
ATOM   1523 HG11 VAL    94      68.665  55.976  55.402  1.00  0.00           H  
ATOM   1524 HG12 VAL    94      67.700  55.489  54.193  1.00  0.00           H  
ATOM   1525 HG13 VAL    94      66.929  56.290  55.639  1.00  0.00           H  
ATOM   1526  CG2 VAL    94      68.134  53.241  54.954  1.00  0.00           C  
ATOM   1527 HG21 VAL    94      67.439  53.266  54.115  1.00  0.00           H  
ATOM   1528 HG22 VAL    94      69.115  53.611  54.654  1.00  0.00           H  
ATOM   1529 HG23 VAL    94      68.122  52.284  55.475  1.00  0.00           H  
ATOM   1530  C   VAL    94      67.562  55.047  58.344  1.00  0.00           C  
ATOM   1531  O   VAL    94      68.341  56.021  58.584  1.00  0.00           O  
ATOM   1532  N   ALA    95      66.533  54.854  59.246  1.00  0.00           N  
ATOM   1533  H   ALA    95      65.883  54.141  58.948  1.00  0.00           H  
ATOM   1534  CA  ALA    95      66.082  55.651  60.337  1.00  0.00           C  
ATOM   1535  HA  ALA    95      65.997  56.701  60.058  1.00  0.00           H  
ATOM   1536  CB  ALA    95      64.677  55.127  60.606  1.00  0.00           C  
ATOM   1537  HB1 ALA    95      64.309  55.816  61.367  1.00  0.00           H  
ATOM   1538  HB2 ALA    95      63.968  55.196  59.782  1.00  0.00           H  
ATOM   1539  HB3 ALA    95      64.817  54.060  60.779  1.00  0.00           H  
ATOM   1540  C   ALA    95      67.098  55.632  61.466  1.00  0.00           C  
ATOM   1541  O   ALA    95      67.402  56.677  62.103  1.00  0.00           O  
ATOM   1542  N   ALA    96      67.604  54.435  61.751  1.00  0.00           N  
ATOM   1543  H   ALA    96      67.418  53.659  61.131  1.00  0.00           H  
ATOM   1544  CA  ALA    96      68.706  54.246  62.666  1.00  0.00           C  
ATOM   1545  HA  ALA    96      68.500  54.789  63.588  1.00  0.00           H  
ATOM   1546  CB  ALA    96      68.900  52.689  62.868  1.00  0.00           C  
ATOM   1547  HB1 ALA    96      67.911  52.261  63.032  1.00  0.00           H  
ATOM   1548  HB2 ALA    96      69.452  52.326  62.001  1.00  0.00           H  
ATOM   1549  HB3 ALA    96      69.593  52.567  63.699  1.00  0.00           H  
ATOM   1550  C   ALA    96      70.009  55.009  62.209  1.00  0.00           C  
ATOM   1551  O   ALA    96      70.640  55.663  63.009  1.00  0.00           O  
ATOM   1552  N   LEU    97      70.210  55.044  60.949  1.00  0.00           N  
ATOM   1553  H   LEU    97      69.632  54.322  60.542  1.00  0.00           H  
ATOM   1554  CA  LEU    97      71.265  55.786  60.228  1.00  0.00           C  
ATOM   1555  HA  LEU    97      72.221  55.727  60.747  1.00  0.00           H  
ATOM   1556  CB  LEU    97      71.493  55.199  58.839  1.00  0.00           C  
ATOM   1557  HB2 LEU    97      71.372  54.118  58.909  1.00  0.00           H  
ATOM   1558  HB3 LEU    97      70.817  55.597  58.083  1.00  0.00           H  
ATOM   1559  CG  LEU    97      72.896  55.475  58.212  1.00  0.00           C  
ATOM   1560  HG  LEU    97      73.134  56.518  58.420  1.00  0.00           H  
ATOM   1561  CD1 LEU    97      74.043  54.641  58.738  1.00  0.00           C  
ATOM   1562 HD11 LEU    97      74.215  54.991  59.756  1.00  0.00           H  
ATOM   1563 HD12 LEU    97      73.790  53.583  58.811  1.00  0.00           H  
ATOM   1564 HD13 LEU    97      75.017  54.544  58.259  1.00  0.00           H  
ATOM   1565  CD2 LEU    97      72.940  55.092  56.732  1.00  0.00           C  
ATOM   1566 HD21 LEU    97      72.645  54.048  56.619  1.00  0.00           H  
ATOM   1567 HD22 LEU    97      72.251  55.669  56.116  1.00  0.00           H  
ATOM   1568 HD23 LEU    97      73.911  55.181  56.245  1.00  0.00           H  
ATOM   1569  C   LEU    97      71.130  57.270  60.253  1.00  0.00           C  
ATOM   1570  O   LEU    97      72.072  57.955  60.692  1.00  0.00           O  
ATOM   1571  N   PHE    98      69.907  57.817  60.051  1.00  0.00           N  
ATOM   1572  H   PHE    98      69.152  57.201  59.789  1.00  0.00           H  
ATOM   1573  CA  PHE    98      69.442  59.117  60.256  1.00  0.00           C  
ATOM   1574  HA  PHE    98      70.038  59.812  59.665  1.00  0.00           H  
ATOM   1575  CB  PHE    98      67.913  59.183  59.809  1.00  0.00           C  
ATOM   1576  HB2 PHE    98      67.393  58.225  59.811  1.00  0.00           H  
ATOM   1577  HB3 PHE    98      67.353  59.764  60.542  1.00  0.00           H  
ATOM   1578  CG  PHE    98      67.608  59.837  58.438  1.00  0.00           C  
ATOM   1579  CD1 PHE    98      67.803  59.181  57.235  1.00  0.00           C  
ATOM   1580  HD1 PHE    98      68.137  58.181  57.468  1.00  0.00           H  
ATOM   1581  CE1 PHE    98      67.616  59.845  56.031  1.00  0.00           C  
ATOM   1582  HE1 PHE    98      67.971  59.404  55.112  1.00  0.00           H  
ATOM   1583  CZ  PHE    98      67.171  61.129  56.005  1.00  0.00           C  
ATOM   1584  HZ  PHE    98      67.108  61.697  55.089  1.00  0.00           H  
ATOM   1585  CE2 PHE    98      66.720  61.758  57.130  1.00  0.00           C  
ATOM   1586  HE2 PHE    98      66.303  62.748  57.018  1.00  0.00           H  
ATOM   1587  CD2 PHE    98      67.062  61.141  58.405  1.00  0.00           C  
ATOM   1588  HD2 PHE    98      66.998  61.720  59.314  1.00  0.00           H  
ATOM   1589  C   PHE    98      69.698  59.518  61.789  1.00  0.00           C  
ATOM   1590  O   PHE    98      69.843  60.651  62.206  1.00  0.00           O  
ATOM   1591  N   TYR    99      69.669  58.638  62.726  1.00  0.00           N  
ATOM   1592  H   TYR    99      69.560  57.676  62.439  1.00  0.00           H  
ATOM   1593  CA  TYR    99      69.942  58.826  64.217  1.00  0.00           C  
ATOM   1594  HA  TYR    99      69.581  59.802  64.539  1.00  0.00           H  
ATOM   1595  CB  TYR    99      68.979  57.844  65.033  1.00  0.00           C  
ATOM   1596  HB2 TYR    99      68.120  58.459  65.301  1.00  0.00           H  
ATOM   1597  HB3 TYR    99      68.691  56.945  64.487  1.00  0.00           H  
ATOM   1598  CG  TYR    99      69.643  57.325  66.263  1.00  0.00           C  
ATOM   1599  CD1 TYR    99      70.347  56.123  66.179  1.00  0.00           C  
ATOM   1600  HD1 TYR    99      70.325  55.539  65.271  1.00  0.00           H  
ATOM   1601  CE1 TYR    99      71.189  55.702  67.178  1.00  0.00           C  
ATOM   1602  HE1 TYR    99      71.634  54.733  67.007  1.00  0.00           H  
ATOM   1603  CZ  TYR    99      71.279  56.460  68.322  1.00  0.00           C  
ATOM   1604  OH  TYR    99      71.936  55.916  69.411  1.00  0.00           O  
ATOM   1605  HH  TYR    99      71.740  54.976  69.419  1.00  0.00           H  
ATOM   1606  CE2 TYR    99      70.551  57.708  68.455  1.00  0.00           C  
ATOM   1607  HE2 TYR    99      70.617  58.247  69.389  1.00  0.00           H  
ATOM   1608  CD2 TYR    99      69.729  58.120  67.396  1.00  0.00           C  
ATOM   1609  HD2 TYR    99      69.130  59.016  67.471  1.00  0.00           H  
ATOM   1610  C   TYR    99      71.504  58.738  64.450  1.00  0.00           C  
ATOM   1611  O   TYR    99      72.094  59.375  65.303  1.00  0.00           O  
ATOM   1612  N   GLU   100      72.183  57.822  63.797  1.00  0.00           N  
ATOM   1613  H   GLU   100      71.598  57.266  63.189  1.00  0.00           H  
ATOM   1614  CA  GLU   100      73.648  57.471  64.089  1.00  0.00           C  
ATOM   1615  HA  GLU   100      73.935  57.562  65.136  1.00  0.00           H  
ATOM   1616  CB  GLU   100      73.810  55.948  63.691  1.00  0.00           C  
ATOM   1617  HB2 GLU   100      73.158  55.520  64.453  1.00  0.00           H  
ATOM   1618  HB3 GLU   100      73.429  55.741  62.691  1.00  0.00           H  
ATOM   1619  CG  GLU   100      75.275  55.408  63.643  1.00  0.00           C  
ATOM   1620  HG2 GLU   100      75.593  55.514  62.606  1.00  0.00           H  
ATOM   1621  HG3 GLU   100      75.890  55.991  64.328  1.00  0.00           H  
ATOM   1622  CD  GLU   100      75.326  53.970  63.946  1.00  0.00           C  
ATOM   1623  OE1 GLU   100      76.089  53.629  64.883  1.00  0.00           O  
ATOM   1624  OE2 GLU   100      74.569  53.112  63.364  1.00  0.00           O  
ATOM   1625  C   GLU   100      74.647  58.403  63.459  1.00  0.00           C  
ATOM   1626  O   GLU   100      75.762  58.662  63.922  1.00  0.00           O  
ATOM   1627  N   HIE   101      74.126  59.078  62.402  1.00  0.00           N  
ATOM   1628  H   HIE   101      73.243  58.766  62.022  1.00  0.00           H  
ATOM   1629  CA  HIE   101      74.683  60.286  61.836  1.00  0.00           C  
ATOM   1630  HA  HIE   101      75.633  60.585  62.279  1.00  0.00           H  
ATOM   1631  CB  HIE   101      75.173  60.003  60.419  1.00  0.00           C  
ATOM   1632  HB2 HIE   101      74.342  59.978  59.714  1.00  0.00           H  
ATOM   1633  HB3 HIE   101      75.769  60.843  60.062  1.00  0.00           H  
ATOM   1634  CG  HIE   101      76.034  58.818  60.129  1.00  0.00           C  
ATOM   1635  ND1 HIE   101      77.443  58.613  60.252  1.00  0.00           N  
ATOM   1636  CE1 HIE   101      77.654  57.388  59.835  1.00  0.00           C  
ATOM   1637  HE1 HIE   101      78.676  57.063  59.708  1.00  0.00           H  
ATOM   1638  NE2 HIE   101      76.546  56.732  59.606  1.00  0.00           N  
ATOM   1639  HE2 HIE   101      76.504  55.934  58.988  1.00  0.00           H  
ATOM   1640  CD2 HIE   101      75.455  57.625  59.653  1.00  0.00           C  
ATOM   1641  HD2 HIE   101      74.399  57.474  59.486  1.00  0.00           H  
ATOM   1642  C   HIE   101      73.796  61.533  61.943  1.00  0.00           C  
ATOM   1643  O   HIE   101      73.954  62.511  61.223  1.00  0.00           O  
ATOM   1644  N   ARG   102      72.699  61.590  62.741  1.00  0.00           N  
ATOM   1645  H   ARG   102      72.582  60.769  63.318  1.00  0.00           H  
ATOM   1646  CA  ARG   102      71.776  62.812  62.836  1.00  0.00           C  
ATOM   1647  HA  ARG   102      70.822  62.445  63.214  1.00  0.00           H  
ATOM   1648  CB  ARG   102      72.279  63.908  63.817  1.00  0.00           C  
ATOM   1649  HB2 ARG   102      72.699  63.408  64.690  1.00  0.00           H  
ATOM   1650  HB3 ARG   102      73.166  64.383  63.397  1.00  0.00           H  
ATOM   1651  CG  ARG   102      71.275  64.974  64.406  1.00  0.00           C  
ATOM   1652  HG2 ARG   102      71.863  65.829  64.743  1.00  0.00           H  
ATOM   1653  HG3 ARG   102      70.623  65.136  63.548  1.00  0.00           H  
ATOM   1654  CD  ARG   102      70.494  64.528  65.679  1.00  0.00           C  
ATOM   1655  HD2 ARG   102      69.759  63.784  65.371  1.00  0.00           H  
ATOM   1656  HD3 ARG   102      71.119  63.960  66.369  1.00  0.00           H  
ATOM   1657  NE  ARG   102      69.731  65.727  66.245  1.00  0.00           N  
ATOM   1658  HE  ARG   102      69.909  66.633  65.834  1.00  0.00           H  
ATOM   1659  CZ  ARG   102      68.629  65.769  67.103  1.00  0.00           C  
ATOM   1660  NH1 ARG   102      68.219  64.881  67.994  1.00  0.00           N  
ATOM   1661 HH11 ARG   102      67.358  65.085  68.480  1.00  0.00           H  
ATOM   1662 HH12 ARG   102      68.837  64.143  68.302  1.00  0.00           H  
ATOM   1663  NH2 ARG   102      67.909  66.856  67.076  1.00  0.00           N  
ATOM   1664 HH21 ARG   102      67.923  67.483  66.284  1.00  0.00           H  
ATOM   1665 HH22 ARG   102      67.076  66.989  67.631  1.00  0.00           H  
ATOM   1666  C   ARG   102      71.382  63.476  61.534  1.00  0.00           C  
ATOM   1667  O   ARG   102      71.570  64.661  61.237  1.00  0.00           O  
ATOM   1668  N   ILE   103      70.846  62.712  60.514  1.00  0.00           N  
ATOM   1669  H   ILE   103      70.612  61.788  60.850  1.00  0.00           H  
ATOM   1670  CA  ILE   103      70.565  63.127  59.116  1.00  0.00           C  
ATOM   1671  HA  ILE   103      71.336  63.849  58.848  1.00  0.00           H  
ATOM   1672  CB  ILE   103      70.851  61.963  58.044  1.00  0.00           C  
ATOM   1673  HB  ILE   103      70.068  61.221  58.201  1.00  0.00           H  
ATOM   1674  CG2 ILE   103      70.876  62.527  56.553  1.00  0.00           C  
ATOM   1675 HG21 ILE   103      69.825  62.711  56.329  1.00  0.00           H  
ATOM   1676 HG22 ILE   103      71.414  63.475  56.521  1.00  0.00           H  
ATOM   1677 HG23 ILE   103      71.307  61.862  55.805  1.00  0.00           H  
ATOM   1678  CG1 ILE   103      72.197  61.237  58.426  1.00  0.00           C  
ATOM   1679 HG12 ILE   103      72.994  61.935  58.173  1.00  0.00           H  
ATOM   1680 HG13 ILE   103      72.246  61.165  59.513  1.00  0.00           H  
ATOM   1681  CD1 ILE   103      72.358  59.887  57.673  1.00  0.00           C  
ATOM   1682 HD11 ILE   103      73.213  59.327  58.053  1.00  0.00           H  
ATOM   1683 HD12 ILE   103      71.518  59.193  57.698  1.00  0.00           H  
ATOM   1684 HD13 ILE   103      72.452  60.083  56.605  1.00  0.00           H  
ATOM   1685  C   ILE   103      69.235  63.863  59.035  1.00  0.00           C  
ATOM   1686  O   ILE   103      68.342  63.747  59.974  1.00  0.00           O  
ATOM   1687  N   GLY   104      69.014  64.559  57.877  1.00  0.00           N  
ATOM   1688  H   GLY   104      69.791  64.804  57.279  1.00  0.00           H  
ATOM   1689  CA  GLY   104      67.736  65.249  57.518  1.00  0.00           C  
ATOM   1690  HA2 GLY   104      66.879  64.924  58.107  1.00  0.00           H  
ATOM   1691  HA3 GLY   104      67.849  66.274  57.872  1.00  0.00           H  
ATOM   1692  C   GLY   104      67.330  65.216  55.955  1.00  0.00           C  
ATOM   1693  O   GLY   104      66.160  65.173  55.692  1.00  0.00           O  
ATOM   1694  N   CYS   105      68.330  65.037  55.045  1.00  0.00           N  
ATOM   1695  H   CYS   105      69.302  65.110  55.308  1.00  0.00           H  
ATOM   1696  CA  CYS   105      68.057  64.835  53.648  1.00  0.00           C  
ATOM   1697  HA  CYS   105      67.011  64.592  53.460  1.00  0.00           H  
ATOM   1698  CB  CYS   105      68.163  66.109  52.886  1.00  0.00           C  
ATOM   1699  HB2 CYS   105      67.538  66.871  53.352  1.00  0.00           H  
ATOM   1700  HB3 CYS   105      69.130  66.610  52.840  1.00  0.00           H  
ATOM   1701  SG  CYS   105      67.574  65.707  51.226  1.00  0.00           S  
ATOM   1702  HG  CYS   105      68.835  65.574  50.805  1.00  0.00           H  
ATOM   1703  C   CYS   105      68.937  63.759  53.169  1.00  0.00           C  
ATOM   1704  O   CYS   105      70.182  63.868  53.275  1.00  0.00           O  
ATOM   1705  N   LEU   106      68.294  62.874  52.315  1.00  0.00           N  
ATOM   1706  H   LEU   106      67.372  63.153  52.014  1.00  0.00           H  
ATOM   1707  CA  LEU   106      68.881  61.680  51.648  1.00  0.00           C  
ATOM   1708  HA  LEU   106      69.950  61.837  51.791  1.00  0.00           H  
ATOM   1709  CB  LEU   106      68.488  60.530  52.589  1.00  0.00           C  
ATOM   1710  HB2 LEU   106      68.906  60.709  53.579  1.00  0.00           H  
ATOM   1711  HB3 LEU   106      67.422  60.461  52.809  1.00  0.00           H  
ATOM   1712  CG  LEU   106      69.129  59.279  52.056  1.00  0.00           C  
ATOM   1713  HG  LEU   106      68.905  59.108  51.003  1.00  0.00           H  
ATOM   1714  CD1 LEU   106      70.648  59.312  52.284  1.00  0.00           C  
ATOM   1715 HD11 LEU   106      71.191  58.659  51.601  1.00  0.00           H  
ATOM   1716 HD12 LEU   106      70.892  60.354  52.076  1.00  0.00           H  
ATOM   1717 HD13 LEU   106      70.874  59.068  53.322  1.00  0.00           H  
ATOM   1718  CD2 LEU   106      68.673  58.036  52.880  1.00  0.00           C  
ATOM   1719 HD21 LEU   106      68.773  57.085  52.356  1.00  0.00           H  
ATOM   1720 HD22 LEU   106      69.329  57.872  53.735  1.00  0.00           H  
ATOM   1721 HD23 LEU   106      67.647  58.099  53.242  1.00  0.00           H  
ATOM   1722  C   LEU   106      68.523  61.417  50.109  1.00  0.00           C  
ATOM   1723  O   LEU   106      67.374  61.177  49.754  1.00  0.00           O  
ATOM   1724  N   PRO   107      69.608  61.276  49.302  1.00  0.00           N  
ATOM   1725  CD  PRO   107      70.892  62.156  49.380  1.00  0.00           C  
ATOM   1726  HD2 PRO   107      71.491  61.800  50.219  1.00  0.00           H  
ATOM   1727  HD3 PRO   107      70.484  63.166  49.406  1.00  0.00           H  
ATOM   1728  CG  PRO   107      71.555  61.798  48.074  1.00  0.00           C  
ATOM   1729  HG2 PRO   107      72.158  60.936  48.361  1.00  0.00           H  
ATOM   1730  HG3 PRO   107      72.199  62.540  47.602  1.00  0.00           H  
ATOM   1731  CB  PRO   107      70.416  61.317  47.119  1.00  0.00           C  
ATOM   1732  HB2 PRO   107      70.688  60.612  46.333  1.00  0.00           H  
ATOM   1733  HB3 PRO   107      69.981  62.184  46.623  1.00  0.00           H  
ATOM   1734  CA  PRO   107      69.322  60.726  48.002  1.00  0.00           C  
ATOM   1735  HA  PRO   107      68.366  61.067  47.602  1.00  0.00           H  
ATOM   1736  C   PRO   107      69.514  59.175  47.916  1.00  0.00           C  
ATOM   1737  O   PRO   107      70.371  58.556  48.593  1.00  0.00           O  
ATOM   1738  N   ILE   108      68.909  58.523  46.916  1.00  0.00           N  
ATOM   1739  H   ILE   108      68.312  59.085  46.328  1.00  0.00           H  
ATOM   1740  CA  ILE   108      68.997  57.014  46.695  1.00  0.00           C  
ATOM   1741  HA  ILE   108      69.859  56.587  47.208  1.00  0.00           H  
ATOM   1742  CB  ILE   108      67.747  56.327  47.351  1.00  0.00           C  
ATOM   1743  HB  ILE   108      66.881  56.984  47.266  1.00  0.00           H  
ATOM   1744  CG2 ILE   108      67.378  55.005  46.701  1.00  0.00           C  
ATOM   1745 HG21 ILE   108      68.353  54.600  46.429  1.00  0.00           H  
ATOM   1746 HG22 ILE   108      66.834  54.394  47.421  1.00  0.00           H  
ATOM   1747 HG23 ILE   108      66.805  55.180  45.790  1.00  0.00           H  
ATOM   1748  CG1 ILE   108      67.940  56.024  48.890  1.00  0.00           C  
ATOM   1749 HG12 ILE   108      68.290  54.993  48.926  1.00  0.00           H  
ATOM   1750 HG13 ILE   108      68.542  56.774  49.403  1.00  0.00           H  
ATOM   1751  CD1 ILE   108      66.670  56.080  49.640  1.00  0.00           C  
ATOM   1752 HD11 ILE   108      67.074  55.902  50.637  1.00  0.00           H  
ATOM   1753 HD12 ILE   108      66.198  57.051  49.488  1.00  0.00           H  
ATOM   1754 HD13 ILE   108      65.990  55.317  49.261  1.00  0.00           H  
ATOM   1755  C   ILE   108      69.246  56.676  45.235  1.00  0.00           C  
ATOM   1756  O   ILE   108      68.557  57.239  44.389  1.00  0.00           O  
ATOM   1757  N   VAL   109      70.358  55.990  45.021  1.00  0.00           N  
ATOM   1758  H   VAL   109      71.007  55.871  45.785  1.00  0.00           H  
ATOM   1759  CA  VAL   109      70.896  55.796  43.649  1.00  0.00           C  
ATOM   1760  HA  VAL   109      70.313  56.317  42.890  1.00  0.00           H  
ATOM   1761  CB  VAL   109      72.215  56.434  43.323  1.00  0.00           C  
ATOM   1762  HB  VAL   109      72.271  56.295  42.243  1.00  0.00           H  
ATOM   1763  CG1 VAL   109      72.361  57.934  43.611  1.00  0.00           C  
ATOM   1764 HG11 VAL   109      72.348  58.084  44.691  1.00  0.00           H  
ATOM   1765 HG12 VAL   109      73.290  58.325  43.196  1.00  0.00           H  
ATOM   1766 HG13 VAL   109      71.491  58.493  43.267  1.00  0.00           H  
ATOM   1767  CG2 VAL   109      73.357  55.736  44.084  1.00  0.00           C  
ATOM   1768 HG21 VAL   109      74.256  56.285  43.806  1.00  0.00           H  
ATOM   1769 HG22 VAL   109      73.282  55.606  45.164  1.00  0.00           H  
ATOM   1770 HG23 VAL   109      73.502  54.690  43.813  1.00  0.00           H  
ATOM   1771  C   VAL   109      70.882  54.278  43.309  1.00  0.00           C  
ATOM   1772  O   VAL   109      70.887  53.357  44.161  1.00  0.00           O  
ATOM   1773  N   ASN   110      70.967  54.014  42.005  1.00  0.00           N  
ATOM   1774  H   ASN   110      71.073  54.764  41.337  1.00  0.00           H  
ATOM   1775  CA  ASN   110      71.219  52.722  41.395  1.00  0.00           C  
ATOM   1776  HA  ASN   110      71.707  52.029  42.080  1.00  0.00           H  
ATOM   1777  CB  ASN   110      69.869  52.068  41.314  1.00  0.00           C  
ATOM   1778  HB2 ASN   110      69.450  52.084  42.321  1.00  0.00           H  
ATOM   1779  HB3 ASN   110      69.173  52.783  40.876  1.00  0.00           H  
ATOM   1780  CG  ASN   110      69.913  50.691  40.697  1.00  0.00           C  
ATOM   1781  OD1 ASN   110      70.326  50.572  39.538  1.00  0.00           O  
ATOM   1782  ND2 ASN   110      69.222  49.862  41.410  1.00  0.00           N  
ATOM   1783 HD21 ASN   110      69.090  48.958  40.979  1.00  0.00           H  
ATOM   1784 HD22 ASN   110      69.191  50.093  42.393  1.00  0.00           H  
ATOM   1785  C   ASN   110      71.975  52.866  40.130  1.00  0.00           C  
ATOM   1786  O   ASN   110      71.509  53.587  39.257  1.00  0.00           O  
ATOM   1787  N   GLY   111      73.283  52.548  40.053  1.00  0.00           N  
ATOM   1788  H   GLY   111      73.730  52.281  40.919  1.00  0.00           H  
ATOM   1789  CA  GLY   111      74.220  52.855  39.014  1.00  0.00           C  
ATOM   1790  HA2 GLY   111      74.918  52.020  38.952  1.00  0.00           H  
ATOM   1791  HA3 GLY   111      73.755  52.776  38.032  1.00  0.00           H  
ATOM   1792  C   GLY   111      74.968  54.241  39.174  1.00  0.00           C  
ATOM   1793  O   GLY   111      75.559  54.734  38.242  1.00  0.00           O  
ATOM   1794  N   GLY   112      74.951  54.867  40.306  1.00  0.00           N  
ATOM   1795  H   GLY   112      74.579  54.294  41.049  1.00  0.00           H  
ATOM   1796  CA  GLY   112      75.118  56.323  40.357  1.00  0.00           C  
ATOM   1797  HA2 GLY   112      75.342  56.879  41.268  1.00  0.00           H  
ATOM   1798  HA3 GLY   112      76.045  56.460  39.802  1.00  0.00           H  
ATOM   1799  C   GLY   112      73.957  57.230  39.846  1.00  0.00           C  
ATOM   1800  O   GLY   112      73.814  58.376  40.242  1.00  0.00           O  
ATOM   1801  N   LYS   113      73.162  56.618  38.985  1.00  0.00           N  
ATOM   1802  H   LYS   113      73.475  55.690  38.739  1.00  0.00           H  
ATOM   1803  CA  LYS   113      72.073  57.262  38.442  1.00  0.00           C  
ATOM   1804  HA  LYS   113      72.458  58.257  38.222  1.00  0.00           H  
ATOM   1805  CB  LYS   113      71.673  56.629  37.075  1.00  0.00           C  
ATOM   1806  HB2 LYS   113      71.136  55.686  37.181  1.00  0.00           H  
ATOM   1807  HB3 LYS   113      71.010  57.440  36.772  1.00  0.00           H  
ATOM   1808  CG  LYS   113      72.779  56.449  36.082  1.00  0.00           C  
ATOM   1809  HG2 LYS   113      72.889  57.450  35.667  1.00  0.00           H  
ATOM   1810  HG3 LYS   113      73.718  56.368  36.629  1.00  0.00           H  
ATOM   1811  CD  LYS   113      72.558  55.449  34.989  1.00  0.00           C  
ATOM   1812  HD2 LYS   113      73.239  54.598  35.011  1.00  0.00           H  
ATOM   1813  HD3 LYS   113      71.590  54.952  35.055  1.00  0.00           H  
ATOM   1814  CE  LYS   113      72.598  56.106  33.626  1.00  0.00           C  
ATOM   1815  HE2 LYS   113      71.612  56.535  33.445  1.00  0.00           H  
ATOM   1816  HE3 LYS   113      73.282  56.955  33.628  1.00  0.00           H  
ATOM   1817  NZ  LYS   113      72.831  55.188  32.450  1.00  0.00           N  
ATOM   1818  HZ1 LYS   113      73.708  54.693  32.535  1.00  0.00           H  
ATOM   1819  HZ2 LYS   113      72.133  54.459  32.448  1.00  0.00           H  
ATOM   1820  HZ3 LYS   113      72.819  55.763  31.620  1.00  0.00           H  
ATOM   1821  C   LYS   113      71.005  57.291  39.433  1.00  0.00           C  
ATOM   1822  O   LYS   113      70.698  56.283  40.060  1.00  0.00           O  
ATOM   1823  N   LEU   114      70.561  58.496  39.797  1.00  0.00           N  
ATOM   1824  H   LEU   114      70.909  59.302  39.296  1.00  0.00           H  
ATOM   1825  CA  LEU   114      69.616  58.768  40.931  1.00  0.00           C  
ATOM   1826  HA  LEU   114      70.049  58.280  41.804  1.00  0.00           H  
ATOM   1827  CB  LEU   114      69.681  60.279  41.136  1.00  0.00           C  
ATOM   1828  HB2 LEU   114      70.611  60.555  41.632  1.00  0.00           H  
ATOM   1829  HB3 LEU   114      69.575  60.777  40.172  1.00  0.00           H  
ATOM   1830  CG  LEU   114      68.657  60.929  42.097  1.00  0.00           C  
ATOM   1831  HG  LEU   114      67.638  60.736  41.763  1.00  0.00           H  
ATOM   1832  CD1 LEU   114      68.816  60.504  43.562  1.00  0.00           C  
ATOM   1833 HD11 LEU   114      68.438  59.487  43.674  1.00  0.00           H  
ATOM   1834 HD12 LEU   114      69.796  60.709  43.992  1.00  0.00           H  
ATOM   1835 HD13 LEU   114      68.059  61.090  44.082  1.00  0.00           H  
ATOM   1836  CD2 LEU   114      68.950  62.456  42.151  1.00  0.00           C  
ATOM   1837 HD21 LEU   114      68.378  62.909  42.961  1.00  0.00           H  
ATOM   1838 HD22 LEU   114      70.039  62.489  42.173  1.00  0.00           H  
ATOM   1839 HD23 LEU   114      68.590  62.922  41.234  1.00  0.00           H  
ATOM   1840  C   LEU   114      68.298  58.194  40.595  1.00  0.00           C  
ATOM   1841  O   LEU   114      67.977  58.361  39.450  1.00  0.00           O  
ATOM   1842  N   VAL   115      67.434  57.740  41.496  1.00  0.00           N  
ATOM   1843  H   VAL   115      67.703  57.615  42.461  1.00  0.00           H  
ATOM   1844  CA  VAL   115      66.067  57.218  41.269  1.00  0.00           C  
ATOM   1845  HA  VAL   115      65.645  57.739  40.409  1.00  0.00           H  
ATOM   1846  CB  VAL   115      66.088  55.618  41.025  1.00  0.00           C  
ATOM   1847  HB  VAL   115      66.898  55.250  40.395  1.00  0.00           H  
ATOM   1848  CG1 VAL   115      66.286  54.892  42.399  1.00  0.00           C  
ATOM   1849 HG11 VAL   115      67.173  55.267  42.911  1.00  0.00           H  
ATOM   1850 HG12 VAL   115      65.382  54.710  42.980  1.00  0.00           H  
ATOM   1851 HG13 VAL   115      66.417  53.831  42.185  1.00  0.00           H  
ATOM   1852  CG2 VAL   115      64.868  55.055  40.241  1.00  0.00           C  
ATOM   1853 HG21 VAL   115      65.055  54.105  39.741  1.00  0.00           H  
ATOM   1854 HG22 VAL   115      64.143  54.881  41.036  1.00  0.00           H  
ATOM   1855 HG23 VAL   115      64.459  55.799  39.557  1.00  0.00           H  
ATOM   1856  C   VAL   115      65.046  57.797  42.305  1.00  0.00           C  
ATOM   1857  O   VAL   115      63.874  58.029  42.148  1.00  0.00           O  
ATOM   1858  N   GLY   116      65.579  58.264  43.489  1.00  0.00           N  
ATOM   1859  H   GLY   116      66.554  58.288  43.750  1.00  0.00           H  
ATOM   1860  CA  GLY   116      64.654  58.917  44.411  1.00  0.00           C  
ATOM   1861  HA2 GLY   116      64.085  59.734  43.967  1.00  0.00           H  
ATOM   1862  HA3 GLY   116      63.957  58.172  44.796  1.00  0.00           H  
ATOM   1863  C   GLY   116      65.305  59.512  45.678  1.00  0.00           C  
ATOM   1864  O   GLY   116      66.511  59.568  45.912  1.00  0.00           O  
ATOM   1865  N   ILE   117      64.556  60.054  46.597  1.00  0.00           N  
ATOM   1866  H   ILE   117      63.677  59.559  46.554  1.00  0.00           H  
ATOM   1867  CA  ILE   117      64.818  61.052  47.627  1.00  0.00           C  
ATOM   1868  HA  ILE   117      65.853  61.060  47.969  1.00  0.00           H  
ATOM   1869  CB  ILE   117      64.561  62.498  47.142  1.00  0.00           C  
ATOM   1870  HB  ILE   117      65.044  62.529  46.165  1.00  0.00           H  
ATOM   1871  CG2 ILE   117      63.132  62.930  46.974  1.00  0.00           C  
ATOM   1872 HG21 ILE   117      62.440  62.122  46.735  1.00  0.00           H  
ATOM   1873 HG22 ILE   117      62.674  63.362  47.863  1.00  0.00           H  
ATOM   1874 HG23 ILE   117      63.122  63.757  46.264  1.00  0.00           H  
ATOM   1875  CG1 ILE   117      65.241  63.563  48.045  1.00  0.00           C  
ATOM   1876 HG12 ILE   117      64.524  64.380  48.120  1.00  0.00           H  
ATOM   1877 HG13 ILE   117      65.221  63.222  49.080  1.00  0.00           H  
ATOM   1878  CD1 ILE   117      66.605  64.107  47.506  1.00  0.00           C  
ATOM   1879 HD11 ILE   117      67.330  63.342  47.229  1.00  0.00           H  
ATOM   1880 HD12 ILE   117      66.586  64.710  46.598  1.00  0.00           H  
ATOM   1881 HD13 ILE   117      66.963  64.868  48.200  1.00  0.00           H  
ATOM   1882  C   ILE   117      63.941  60.724  48.872  1.00  0.00           C  
ATOM   1883  O   ILE   117      62.847  60.174  48.693  1.00  0.00           O  
ATOM   1884  N   ILE   118      64.431  61.019  50.140  1.00  0.00           N  
ATOM   1885  H   ILE   118      65.417  61.170  50.303  1.00  0.00           H  
ATOM   1886  CA  ILE   118      63.645  60.779  51.395  1.00  0.00           C  
ATOM   1887  HA  ILE   118      62.623  61.133  51.258  1.00  0.00           H  
ATOM   1888  CB  ILE   118      63.720  59.215  51.700  1.00  0.00           C  
ATOM   1889  HB  ILE   118      63.353  58.747  50.786  1.00  0.00           H  
ATOM   1890  CG2 ILE   118      65.244  58.819  52.037  1.00  0.00           C  
ATOM   1891 HG21 ILE   118      65.513  59.389  52.926  1.00  0.00           H  
ATOM   1892 HG22 ILE   118      65.351  57.807  52.428  1.00  0.00           H  
ATOM   1893 HG23 ILE   118      65.952  59.079  51.250  1.00  0.00           H  
ATOM   1894  CG1 ILE   118      62.760  58.874  52.908  1.00  0.00           C  
ATOM   1895 HG12 ILE   118      63.197  59.057  53.889  1.00  0.00           H  
ATOM   1896 HG13 ILE   118      61.937  59.579  52.789  1.00  0.00           H  
ATOM   1897  CD1 ILE   118      62.139  57.509  52.757  1.00  0.00           C  
ATOM   1898 HD11 ILE   118      61.350  57.534  52.005  1.00  0.00           H  
ATOM   1899 HD12 ILE   118      62.876  56.731  52.560  1.00  0.00           H  
ATOM   1900 HD13 ILE   118      61.616  57.176  53.654  1.00  0.00           H  
ATOM   1901  C   ILE   118      64.121  61.714  52.478  1.00  0.00           C  
ATOM   1902  O   ILE   118      65.228  62.090  52.492  1.00  0.00           O  
ATOM   1903  N   THR   119      63.238  62.000  53.503  1.00  0.00           N  
ATOM   1904  H   THR   119      62.299  61.629  53.459  1.00  0.00           H  
ATOM   1905  CA  THR   119      63.545  62.930  54.565  1.00  0.00           C  
ATOM   1906  HA  THR   119      64.617  63.105  54.654  1.00  0.00           H  
ATOM   1907  CB  THR   119      62.988  64.304  54.334  1.00  0.00           C  
ATOM   1908  HB  THR   119      63.564  64.903  55.040  1.00  0.00           H  
ATOM   1909  CG2 THR   119      63.443  64.951  52.990  1.00  0.00           C  
ATOM   1910 HG21 THR   119      62.959  64.362  52.210  1.00  0.00           H  
ATOM   1911 HG22 THR   119      63.128  65.994  52.964  1.00  0.00           H  
ATOM   1912 HG23 THR   119      64.524  64.817  52.980  1.00  0.00           H  
ATOM   1913  OG1 THR   119      61.628  64.411  54.671  1.00  0.00           O  
ATOM   1914  HG1 THR   119      61.255  63.584  54.357  1.00  0.00           H  
ATOM   1915  C   THR   119      63.150  62.283  55.903  1.00  0.00           C  
ATOM   1916  O   THR   119      62.713  61.137  56.015  1.00  0.00           O  
ATOM   1917  N   GLU   120      63.396  62.984  56.990  1.00  0.00           N  
ATOM   1918  H   GLU   120      63.751  63.906  56.784  1.00  0.00           H  
ATOM   1919  CA  GLU   120      63.138  62.521  58.460  1.00  0.00           C  
ATOM   1920  HA  GLU   120      63.671  61.587  58.637  1.00  0.00           H  
ATOM   1921  CB  GLU   120      63.731  63.589  59.481  1.00  0.00           C  
ATOM   1922  HB2 GLU   120      63.376  63.149  60.413  1.00  0.00           H  
ATOM   1923  HB3 GLU   120      64.814  63.468  59.483  1.00  0.00           H  
ATOM   1924  CG  GLU   120      63.273  65.043  59.457  1.00  0.00           C  
ATOM   1925  HG2 GLU   120      62.341  65.259  59.980  1.00  0.00           H  
ATOM   1926  HG3 GLU   120      63.997  65.528  60.112  1.00  0.00           H  
ATOM   1927  CD  GLU   120      63.308  65.923  58.166  1.00  0.00           C  
ATOM   1928  OE1 GLU   120      62.453  65.850  57.275  1.00  0.00           O  
ATOM   1929  OE2 GLU   120      64.323  66.638  58.070  1.00  0.00           O  
ATOM   1930  C   GLU   120      61.673  62.308  58.745  1.00  0.00           C  
ATOM   1931  O   GLU   120      61.206  61.316  59.260  1.00  0.00           O  
ATOM   1932  N   THR   121      60.734  63.242  58.212  1.00  0.00           N  
ATOM   1933  H   THR   121      60.968  64.049  57.651  1.00  0.00           H  
ATOM   1934  CA  THR   121      59.294  63.129  58.469  1.00  0.00           C  
ATOM   1935  HA  THR   121      59.065  62.740  59.461  1.00  0.00           H  
ATOM   1936  CB  THR   121      58.702  64.486  58.275  1.00  0.00           C  
ATOM   1937  HB  THR   121      57.614  64.536  58.308  1.00  0.00           H  
ATOM   1938  CG2 THR   121      59.207  65.480  59.356  1.00  0.00           C  
ATOM   1939 HG21 THR   121      60.261  65.693  59.177  1.00  0.00           H  
ATOM   1940 HG22 THR   121      58.527  66.330  59.294  1.00  0.00           H  
ATOM   1941 HG23 THR   121      59.041  64.997  60.319  1.00  0.00           H  
ATOM   1942  OG1 THR   121      58.980  65.105  57.078  1.00  0.00           O  
ATOM   1943  HG1 THR   121      58.381  65.855  57.087  1.00  0.00           H  
ATOM   1944  C   THR   121      58.599  62.049  57.578  1.00  0.00           C  
ATOM   1945  O   THR   121      57.520  61.629  58.012  1.00  0.00           O  
ATOM   1946  N   ASP   122      59.191  61.575  56.423  1.00  0.00           N  
ATOM   1947  H   ASP   122      60.094  61.984  56.230  1.00  0.00           H  
ATOM   1948  CA  ASP   122      58.689  60.474  55.681  1.00  0.00           C  
ATOM   1949  HA  ASP   122      57.637  60.733  55.565  1.00  0.00           H  
ATOM   1950  CB  ASP   122      59.399  60.367  54.307  1.00  0.00           C  
ATOM   1951  HB2 ASP   122      60.399  59.937  54.372  1.00  0.00           H  
ATOM   1952  HB3 ASP   122      58.772  59.750  53.663  1.00  0.00           H  
ATOM   1953  CG  ASP   122      59.412  61.668  53.552  1.00  0.00           C  
ATOM   1954  OD1 ASP   122      60.494  62.299  53.536  1.00  0.00           O  
ATOM   1955  OD2 ASP   122      58.382  62.046  52.915  1.00  0.00           O  
ATOM   1956  C   ASP   122      59.094  59.181  56.485  1.00  0.00           C  
ATOM   1957  O   ASP   122      58.234  58.311  56.698  1.00  0.00           O  
ATOM   1958  N   LEU   123      60.372  59.076  56.852  1.00  0.00           N  
ATOM   1959  H   LEU   123      61.076  59.777  56.674  1.00  0.00           H  
ATOM   1960  CA  LEU   123      60.880  57.989  57.667  1.00  0.00           C  
ATOM   1961  HA  LEU   123      60.645  57.060  57.148  1.00  0.00           H  
ATOM   1962  CB  LEU   123      62.430  58.099  57.915  1.00  0.00           C  
ATOM   1963  HB2 LEU   123      62.596  59.036  58.447  1.00  0.00           H  
ATOM   1964  HB3 LEU   123      62.813  57.301  58.550  1.00  0.00           H  
ATOM   1965  CG  LEU   123      63.275  57.927  56.714  1.00  0.00           C  
ATOM   1966  HG  LEU   123      63.103  58.620  55.891  1.00  0.00           H  
ATOM   1967  CD1 LEU   123      64.680  58.130  57.158  1.00  0.00           C  
ATOM   1968 HD11 LEU   123      65.267  57.883  56.274  1.00  0.00           H  
ATOM   1969 HD12 LEU   123      64.909  59.125  57.541  1.00  0.00           H  
ATOM   1970 HD13 LEU   123      64.914  57.344  57.876  1.00  0.00           H  
ATOM   1971  CD2 LEU   123      63.233  56.526  56.107  1.00  0.00           C  
ATOM   1972 HD21 LEU   123      62.215  56.175  55.937  1.00  0.00           H  
ATOM   1973 HD22 LEU   123      63.781  56.602  55.167  1.00  0.00           H  
ATOM   1974 HD23 LEU   123      63.634  55.770  56.783  1.00  0.00           H  
ATOM   1975  C   LEU   123      60.068  57.930  58.965  1.00  0.00           C  
ATOM   1976  O   LEU   123      59.604  56.895  59.394  1.00  0.00           O  
ATOM   1977  N   LEU   124      59.826  59.062  59.634  1.00  0.00           N  
ATOM   1978  H   LEU   124      60.168  59.952  59.301  1.00  0.00           H  
ATOM   1979  CA  LEU   124      59.130  59.128  60.991  1.00  0.00           C  
ATOM   1980  HA  LEU   124      59.727  58.482  61.634  1.00  0.00           H  
ATOM   1981  CB  LEU   124      59.292  60.467  61.584  1.00  0.00           C  
ATOM   1982  HB2 LEU   124      60.374  60.599  61.613  1.00  0.00           H  
ATOM   1983  HB3 LEU   124      58.861  61.174  60.876  1.00  0.00           H  
ATOM   1984  CG  LEU   124      58.674  60.903  62.990  1.00  0.00           C  
ATOM   1985  HG  LEU   124      57.587  60.814  62.992  1.00  0.00           H  
ATOM   1986  CD1 LEU   124      59.242  60.004  64.090  1.00  0.00           C  
ATOM   1987 HD11 LEU   124      58.686  59.069  64.027  1.00  0.00           H  
ATOM   1988 HD12 LEU   124      60.289  59.710  64.014  1.00  0.00           H  
ATOM   1989 HD13 LEU   124      59.159  60.416  65.096  1.00  0.00           H  
ATOM   1990  CD2 LEU   124      58.910  62.346  63.158  1.00  0.00           C  
ATOM   1991 HD21 LEU   124      59.977  62.505  63.009  1.00  0.00           H  
ATOM   1992 HD22 LEU   124      58.346  62.993  62.485  1.00  0.00           H  
ATOM   1993 HD23 LEU   124      58.606  62.654  64.158  1.00  0.00           H  
ATOM   1994  C   LEU   124      57.585  58.973  60.834  1.00  0.00           C  
ATOM   1995  O   LEU   124      56.962  58.243  61.670  1.00  0.00           O  
ATOM   1996  N   HIE   125      56.902  59.628  59.878  1.00  0.00           N  
ATOM   1997  H   HIE   125      57.493  60.112  59.217  1.00  0.00           H  
ATOM   1998  CA  HIE   125      55.514  59.289  59.585  1.00  0.00           C  
ATOM   1999  HA  HIE   125      54.805  59.464  60.394  1.00  0.00           H  
ATOM   2000  CB  HIE   125      55.152  60.140  58.367  1.00  0.00           C  
ATOM   2001  HB2 HIE   125      55.356  61.154  58.710  1.00  0.00           H  
ATOM   2002  HB3 HIE   125      55.684  59.780  57.486  1.00  0.00           H  
ATOM   2003  CG  HIE   125      53.703  60.017  57.899  1.00  0.00           C  
ATOM   2004  ND1 HIE   125      52.536  60.475  58.530  1.00  0.00           N  
ATOM   2005  CE1 HIE   125      51.564  60.065  57.736  1.00  0.00           C  
ATOM   2006  HE1 HIE   125      50.545  60.422  57.780  1.00  0.00           H  
ATOM   2007  NE2 HIE   125      51.954  59.419  56.665  1.00  0.00           N  
ATOM   2008  HE2 HIE   125      51.333  59.015  55.978  1.00  0.00           H  
ATOM   2009  CD2 HIE   125      53.376  59.407  56.733  1.00  0.00           C  
ATOM   2010  HD2 HIE   125      53.849  58.918  55.894  1.00  0.00           H  
ATOM   2011  C   HIE   125      55.423  57.725  59.347  1.00  0.00           C  
ATOM   2012  O   HIE   125      54.447  57.156  59.809  1.00  0.00           O  
ATOM   2013  N   THR   126      56.426  57.042  58.685  1.00  0.00           N  
ATOM   2014  H   THR   126      57.188  57.622  58.364  1.00  0.00           H  
ATOM   2015  CA  THR   126      56.519  55.507  58.543  1.00  0.00           C  
ATOM   2016  HA  THR   126      55.512  55.225  58.236  1.00  0.00           H  
ATOM   2017  CB  THR   126      57.603  55.139  57.474  1.00  0.00           C  
ATOM   2018  HB  THR   126      58.562  55.631  57.633  1.00  0.00           H  
ATOM   2019  CG2 THR   126      57.744  53.646  57.118  1.00  0.00           C  
ATOM   2020 HG21 THR   126      56.788  53.171  56.900  1.00  0.00           H  
ATOM   2021 HG22 THR   126      58.432  53.639  56.272  1.00  0.00           H  
ATOM   2022 HG23 THR   126      58.037  53.199  58.069  1.00  0.00           H  
ATOM   2023  OG1 THR   126      57.158  55.794  56.324  1.00  0.00           O  
ATOM   2024  HG1 THR   126      57.436  56.711  56.380  1.00  0.00           H  
ATOM   2025  C   THR   126      56.833  54.765  59.812  1.00  0.00           C  
ATOM   2026  O   THR   126      56.127  53.840  60.082  1.00  0.00           O  
ATOM   2027  N   LEU   127      57.904  55.132  60.625  1.00  0.00           N  
ATOM   2028  H   LEU   127      58.543  55.873  60.375  1.00  0.00           H  
ATOM   2029  CA  LEU   127      58.164  54.496  61.918  1.00  0.00           C  
ATOM   2030  HA  LEU   127      58.272  53.447  61.645  1.00  0.00           H  
ATOM   2031  CB  LEU   127      59.502  54.971  62.606  1.00  0.00           C  
ATOM   2032  HB2 LEU   127      59.538  56.058  62.683  1.00  0.00           H  
ATOM   2033  HB3 LEU   127      59.259  54.590  63.597  1.00  0.00           H  
ATOM   2034  CG  LEU   127      60.787  54.193  62.213  1.00  0.00           C  
ATOM   2035  HG  LEU   127      60.489  53.145  62.251  1.00  0.00           H  
ATOM   2036  CD1 LEU   127      61.249  54.546  60.763  1.00  0.00           C  
ATOM   2037 HD11 LEU   127      60.442  54.274  60.083  1.00  0.00           H  
ATOM   2038 HD12 LEU   127      61.296  55.633  60.834  1.00  0.00           H  
ATOM   2039 HD13 LEU   127      62.180  54.084  60.435  1.00  0.00           H  
ATOM   2040  CD2 LEU   127      62.069  54.234  63.073  1.00  0.00           C  
ATOM   2041 HD21 LEU   127      61.689  54.350  64.088  1.00  0.00           H  
ATOM   2042 HD22 LEU   127      62.711  53.355  63.019  1.00  0.00           H  
ATOM   2043 HD23 LEU   127      62.737  55.052  62.804  1.00  0.00           H  
ATOM   2044  C   LEU   127      56.941  54.604  62.850  1.00  0.00           C  
ATOM   2045  O   LEU   127      56.744  53.735  63.615  1.00  0.00           O  
ATOM   2046  N   ILE   128      56.330  55.776  62.992  1.00  0.00           N  
ATOM   2047  H   ILE   128      56.568  56.490  62.318  1.00  0.00           H  
ATOM   2048  CA  ILE   128      55.001  55.838  63.625  1.00  0.00           C  
ATOM   2049  HA  ILE   128      55.260  55.601  64.657  1.00  0.00           H  
ATOM   2050  CB  ILE   128      54.471  57.351  63.656  1.00  0.00           C  
ATOM   2051  HB  ILE   128      54.313  57.708  62.639  1.00  0.00           H  
ATOM   2052  CG2 ILE   128      52.900  57.237  64.192  1.00  0.00           C  
ATOM   2053 HG21 ILE   128      52.538  58.227  64.470  1.00  0.00           H  
ATOM   2054 HG22 ILE   128      52.226  56.947  63.386  1.00  0.00           H  
ATOM   2055 HG23 ILE   128      52.787  56.438  64.925  1.00  0.00           H  
ATOM   2056  CG1 ILE   128      55.425  58.315  64.507  1.00  0.00           C  
ATOM   2057 HG12 ILE   128      55.400  57.854  65.494  1.00  0.00           H  
ATOM   2058 HG13 ILE   128      56.476  58.233  64.230  1.00  0.00           H  
ATOM   2059  CD1 ILE   128      54.931  59.748  64.791  1.00  0.00           C  
ATOM   2060 HD11 ILE   128      54.650  60.134  63.811  1.00  0.00           H  
ATOM   2061 HD12 ILE   128      54.020  59.631  65.378  1.00  0.00           H  
ATOM   2062 HD13 ILE   128      55.688  60.409  65.213  1.00  0.00           H  
ATOM   2063  C   ILE   128      54.031  54.863  63.117  1.00  0.00           C  
ATOM   2064  O   ILE   128      53.415  54.140  63.960  1.00  0.00           O  
ATOM   2065  N   GLN   129      53.773  54.869  61.859  1.00  0.00           N  
ATOM   2066  H   GLN   129      54.348  55.583  61.435  1.00  0.00           H  
ATOM   2067  CA  GLN   129      52.830  54.017  61.155  1.00  0.00           C  
ATOM   2068  HA  GLN   129      51.839  54.132  61.595  1.00  0.00           H  
ATOM   2069  CB  GLN   129      52.688  54.335  59.657  1.00  0.00           C  
ATOM   2070  HB2 GLN   129      52.898  55.399  59.554  1.00  0.00           H  
ATOM   2071  HB3 GLN   129      53.387  53.713  59.097  1.00  0.00           H  
ATOM   2072  CG  GLN   129      51.303  54.248  59.035  1.00  0.00           C  
ATOM   2073  HG2 GLN   129      51.059  53.192  58.915  1.00  0.00           H  
ATOM   2074  HG3 GLN   129      50.642  54.513  59.860  1.00  0.00           H  
ATOM   2075  CD  GLN   129      51.127  55.137  57.833  1.00  0.00           C  
ATOM   2076  OE1 GLN   129      50.212  55.951  57.757  1.00  0.00           O  
ATOM   2077  NE2 GLN   129      51.998  55.157  56.890  1.00  0.00           N  
ATOM   2078 HE21 GLN   129      52.008  55.914  56.222  1.00  0.00           H  
ATOM   2079 HE22 GLN   129      52.669  54.402  56.906  1.00  0.00           H  
ATOM   2080  C   GLN   129      53.141  52.490  61.330  1.00  0.00           C  
ATOM   2081  O   GLN   129      52.187  51.680  61.206  1.00  0.00           O  
ATOM   2082  N   LEU   130      54.384  52.023  61.568  1.00  0.00           N  
ATOM   2083  H   LEU   130      55.067  52.764  61.517  1.00  0.00           H  
ATOM   2084  CA  LEU   130      54.947  50.701  61.959  1.00  0.00           C  
ATOM   2085  HA  LEU   130      54.495  49.917  61.352  1.00  0.00           H  
ATOM   2086  CB  LEU   130      56.406  50.702  61.470  1.00  0.00           C  
ATOM   2087  HB2 LEU   130      56.957  51.542  61.892  1.00  0.00           H  
ATOM   2088  HB3 LEU   130      56.965  49.912  61.971  1.00  0.00           H  
ATOM   2089  CG  LEU   130      56.654  50.672  60.006  1.00  0.00           C  
ATOM   2090  HG  LEU   130      55.894  51.276  59.511  1.00  0.00           H  
ATOM   2091  CD1 LEU   130      58.175  50.986  59.721  1.00  0.00           C  
ATOM   2092 HD11 LEU   130      58.473  50.930  58.674  1.00  0.00           H  
ATOM   2093 HD12 LEU   130      58.460  51.966  60.105  1.00  0.00           H  
ATOM   2094 HD13 LEU   130      58.789  50.349  60.359  1.00  0.00           H  
ATOM   2095  CD2 LEU   130      56.529  49.183  59.446  1.00  0.00           C  
ATOM   2096 HD21 LEU   130      55.855  48.511  59.978  1.00  0.00           H  
ATOM   2097 HD22 LEU   130      56.105  49.185  58.442  1.00  0.00           H  
ATOM   2098 HD23 LEU   130      57.402  48.530  59.479  1.00  0.00           H  
ATOM   2099  C   LEU   130      55.019  50.365  63.483  1.00  0.00           C  
ATOM   2100  O   LEU   130      54.799  49.210  63.908  1.00  0.00           O  
ATOM   2101  N   THR   131      55.296  51.392  64.302  1.00  0.00           N  
ATOM   2102  H   THR   131      55.687  52.213  63.863  1.00  0.00           H  
ATOM   2103  CA  THR   131      55.195  51.182  65.775  1.00  0.00           C  
ATOM   2104  HA  THR   131      55.437  50.122  65.853  1.00  0.00           H  
ATOM   2105  CB  THR   131      56.148  52.096  66.509  1.00  0.00           C  
ATOM   2106  HB  THR   131      55.982  52.009  67.583  1.00  0.00           H  
ATOM   2107  CG2 THR   131      57.633  51.888  66.165  1.00  0.00           C  
ATOM   2108 HG21 THR   131      58.313  52.703  66.414  1.00  0.00           H  
ATOM   2109 HG22 THR   131      57.904  51.003  66.741  1.00  0.00           H  
ATOM   2110 HG23 THR   131      57.810  51.834  65.091  1.00  0.00           H  
ATOM   2111  OG1 THR   131      55.929  53.479  66.244  1.00  0.00           O  
ATOM   2112  HG1 THR   131      55.501  53.619  65.396  1.00  0.00           H  
ATOM   2113  C   THR   131      53.779  51.411  66.414  1.00  0.00           C  
ATOM   2114  O   THR   131      53.599  51.207  67.625  1.00  0.00           O  
ATOM   2115  N   GLY   132      52.812  51.767  65.525  1.00  0.00           N  
ATOM   2116  H   GLY   132      53.093  51.901  64.565  1.00  0.00           H  
ATOM   2117  CA  GLY   132      51.482  52.151  66.081  1.00  0.00           C  
ATOM   2118  HA2 GLY   132      50.936  52.318  65.153  1.00  0.00           H  
ATOM   2119  HA3 GLY   132      51.174  51.304  66.694  1.00  0.00           H  
ATOM   2120  C   GLY   132      51.379  53.485  66.922  1.00  0.00           C  
ATOM   2121  O   GLY   132      50.410  53.727  67.603  1.00  0.00           O  
ATOM   2122  N   ALA   133      52.402  54.363  66.964  1.00  0.00           N  
ATOM   2123  H   ALA   133      53.101  54.150  66.267  1.00  0.00           H  
ATOM   2124  CA  ALA   133      52.527  55.394  67.950  1.00  0.00           C  
ATOM   2125  HA  ALA   133      52.292  54.960  68.922  1.00  0.00           H  
ATOM   2126  CB  ALA   133      54.028  55.890  67.987  1.00  0.00           C  
ATOM   2127  HB1 ALA   133      54.402  55.104  68.642  1.00  0.00           H  
ATOM   2128  HB2 ALA   133      54.455  55.826  66.986  1.00  0.00           H  
ATOM   2129  HB3 ALA   133      54.089  56.867  68.465  1.00  0.00           H  
ATOM   2130  C   ALA   133      51.604  56.559  67.844  1.00  0.00           C  
ATOM   2131  O   ALA   133      51.558  57.355  68.806  1.00  0.00           O  
ATOM   2132  N   HID   134      50.802  56.756  66.705  1.00  0.00           N  
ATOM   2133  H   HID   134      50.947  56.095  65.956  1.00  0.00           H  
ATOM   2134  CA  HID   134      49.592  57.508  66.859  1.00  0.00           C  
ATOM   2135  HA  HID   134      49.234  57.417  67.885  1.00  0.00           H  
ATOM   2136  CB  HID   134      49.787  58.973  66.408  1.00  0.00           C  
ATOM   2137  HB2 HID   134      50.692  59.489  66.727  1.00  0.00           H  
ATOM   2138  HB3 HID   134      49.841  59.089  65.325  1.00  0.00           H  
ATOM   2139  CG  HID   134      48.794  59.886  67.057  1.00  0.00           C  
ATOM   2140  ND1 HID   134      48.993  60.393  68.296  1.00  0.00           N  
ATOM   2141  HD1 HID   134      49.732  60.175  68.948  1.00  0.00           H  
ATOM   2142  CE1 HID   134      48.118  61.377  68.538  1.00  0.00           C  
ATOM   2143  HE1 HID   134      48.102  62.006  69.416  1.00  0.00           H  
ATOM   2144  NE2 HID   134      47.425  61.593  67.431  1.00  0.00           N  
ATOM   2145  CD2 HID   134      47.782  60.630  66.434  1.00  0.00           C  
ATOM   2146  HD2 HID   134      47.716  60.612  65.357  1.00  0.00           H  
ATOM   2147  C   HID   134      48.306  56.811  66.147  1.00  0.00           C  
ATOM   2148  O   HID   134      47.344  57.518  65.865  1.00  0.00           O  
ATOM   2149  N   GLN   135      48.294  55.516  65.953  1.00  0.00           N  
ATOM   2150  H   GLN   135      49.100  55.033  66.325  1.00  0.00           H  
ATOM   2151  CA  GLN   135      47.328  54.757  65.204  1.00  0.00           C  
ATOM   2152  HA  GLN   135      47.122  55.321  64.295  1.00  0.00           H  
ATOM   2153  CB  GLN   135      47.813  53.309  64.900  1.00  0.00           C  
ATOM   2154  HB2 GLN   135      48.556  52.935  65.605  1.00  0.00           H  
ATOM   2155  HB3 GLN   135      47.130  52.521  64.583  1.00  0.00           H  
ATOM   2156  CG  GLN   135      48.787  53.272  63.681  1.00  0.00           C  
ATOM   2157  HG2 GLN   135      49.569  52.513  63.705  1.00  0.00           H  
ATOM   2158  HG3 GLN   135      48.186  53.132  62.782  1.00  0.00           H  
ATOM   2159  CD  GLN   135      49.622  54.557  63.472  1.00  0.00           C  
ATOM   2160  OE1 GLN   135      50.421  55.008  64.256  1.00  0.00           O  
ATOM   2161  NE2 GLN   135      49.450  55.103  62.337  1.00  0.00           N  
ATOM   2162 HE21 GLN   135      50.017  55.929  62.214  1.00  0.00           H  
ATOM   2163 HE22 GLN   135      49.060  54.578  61.568  1.00  0.00           H  
ATOM   2164  C   GLN   135      45.881  54.554  65.921  1.00  0.00           C  
ATOM   2165  O   GLN   135      45.785  54.634  67.165  1.00  0.00           O  
ATOM   2166  N   PRO   136      44.761  54.507  65.087  1.00  0.00           N  
ATOM   2167  CD  PRO   136      44.677  54.414  63.688  1.00  0.00           C  
ATOM   2168  HD2 PRO   136      45.375  53.628  63.400  1.00  0.00           H  
ATOM   2169  HD3 PRO   136      44.937  55.410  63.328  1.00  0.00           H  
ATOM   2170  CG  PRO   136      43.202  54.139  63.311  1.00  0.00           C  
ATOM   2171  HG2 PRO   136      43.072  53.064  63.189  1.00  0.00           H  
ATOM   2172  HG3 PRO   136      43.030  54.637  62.357  1.00  0.00           H  
ATOM   2173  CB  PRO   136      42.455  54.618  64.518  1.00  0.00           C  
ATOM   2174  HB2 PRO   136      41.520  54.063  64.589  1.00  0.00           H  
ATOM   2175  HB3 PRO   136      42.152  55.664  64.483  1.00  0.00           H  
ATOM   2176  CA  PRO   136      43.401  54.316  65.732  1.00  0.00           C  
ATOM   2177  HA  PRO   136      43.149  55.058  66.490  1.00  0.00           H  
ATOM   2178  C   PRO   136      43.087  52.976  66.410  1.00  0.00           C  
ATOM   2179  O   PRO   136      42.224  52.165  66.085  1.00  0.00           O  
ATOM   2180  N   GLY   137      43.726  52.902  67.597  1.00  0.00           N  
ATOM   2181  H   GLY   137      44.508  53.523  67.749  1.00  0.00           H  
ATOM   2182  CA  GLY   137      43.419  51.944  68.615  1.00  0.00           C  
ATOM   2183  HA2 GLY   137      42.344  52.106  68.696  1.00  0.00           H  
ATOM   2184  HA3 GLY   137      43.672  50.943  68.263  1.00  0.00           H  
ATOM   2185  C   GLY   137      43.900  52.397  70.081  1.00  0.00           C  
ATOM   2186  O   GLY   137      44.798  53.218  70.184  1.00  0.00           O  
ATOM   2187  N   SER   138      43.283  51.884  71.112  1.00  0.00           N  
ATOM   2188  H   SER   138      42.746  51.074  70.835  1.00  0.00           H  
ATOM   2189  CA  SER   138      43.582  52.015  72.568  1.00  0.00           C  
ATOM   2190  HA  SER   138      43.672  53.063  72.854  1.00  0.00           H  
ATOM   2191  CB  SER   138      42.435  51.442  73.429  1.00  0.00           C  
ATOM   2192  HB2 SER   138      42.251  50.412  73.125  1.00  0.00           H  
ATOM   2193  HB3 SER   138      42.732  51.340  74.472  1.00  0.00           H  
ATOM   2194  OG  SER   138      41.277  52.208  73.315  1.00  0.00           O  
ATOM   2195  HG  SER   138      41.310  52.784  74.082  1.00  0.00           H  
ATOM   2196  C   SER   138      44.811  51.209  72.828  1.00  0.00           C  
ATOM   2197  O   SER   138      44.885  50.068  72.510  1.00  0.00           O  
ATOM   2198  N   GLN   139      45.862  51.867  73.443  1.00  0.00           N  
ATOM   2199  H   GLN   139      45.752  52.867  73.541  1.00  0.00           H  
ATOM   2200  CA  GLN   139      47.204  51.281  73.730  1.00  0.00           C  
ATOM   2201  HA  GLN   139      47.477  50.681  72.862  1.00  0.00           H  
ATOM   2202  CB  GLN   139      48.248  52.436  73.745  1.00  0.00           C  
ATOM   2203  HB2 GLN   139      48.176  53.083  72.870  1.00  0.00           H  
ATOM   2204  HB3 GLN   139      48.057  53.171  74.527  1.00  0.00           H  
ATOM   2205  CG  GLN   139      49.655  51.868  73.945  1.00  0.00           C  
ATOM   2206  HG2 GLN   139      49.971  51.870  74.988  1.00  0.00           H  
ATOM   2207  HG3 GLN   139      49.768  50.839  73.604  1.00  0.00           H  
ATOM   2208  CD  GLN   139      50.747  52.613  73.179  1.00  0.00           C  
ATOM   2209  OE1 GLN   139      50.568  53.476  72.353  1.00  0.00           O  
ATOM   2210  NE2 GLN   139      52.011  52.309  73.548  1.00  0.00           N  
ATOM   2211 HE21 GLN   139      52.720  52.946  73.214  1.00  0.00           H  
ATOM   2212 HE22 GLN   139      52.237  51.768  74.370  1.00  0.00           H  
ATOM   2213  C   GLN   139      47.240  50.445  74.945  1.00  0.00           C  
ATOM   2214  O   GLN   139      46.505  50.688  75.960  1.00  0.00           O  
ATOM   2215  N   ILE   140      48.121  49.500  75.039  1.00  0.00           N  
ATOM   2216  H   ILE   140      48.562  49.151  74.200  1.00  0.00           H  
ATOM   2217  CA  ILE   140      48.413  48.668  76.263  1.00  0.00           C  
ATOM   2218  HA  ILE   140      48.154  49.330  77.090  1.00  0.00           H  
ATOM   2219  CB  ILE   140      47.365  47.496  76.386  1.00  0.00           C  
ATOM   2220  HB  ILE   140      47.643  46.775  75.618  1.00  0.00           H  
ATOM   2221  CG2 ILE   140      47.460  46.868  77.718  1.00  0.00           C  
ATOM   2222 HG21 ILE   140      46.766  46.051  77.918  1.00  0.00           H  
ATOM   2223 HG22 ILE   140      48.449  46.448  77.899  1.00  0.00           H  
ATOM   2224 HG23 ILE   140      47.378  47.663  78.458  1.00  0.00           H  
ATOM   2225  CG1 ILE   140      45.875  47.872  76.149  1.00  0.00           C  
ATOM   2226 HG12 ILE   140      45.587  48.721  76.769  1.00  0.00           H  
ATOM   2227 HG13 ILE   140      45.837  48.303  75.149  1.00  0.00           H  
ATOM   2228  CD1 ILE   140      44.929  46.647  76.097  1.00  0.00           C  
ATOM   2229 HD11 ILE   140      45.493  45.875  75.575  1.00  0.00           H  
ATOM   2230 HD12 ILE   140      44.600  46.378  77.100  1.00  0.00           H  
ATOM   2231 HD13 ILE   140      44.097  46.812  75.412  1.00  0.00           H  
ATOM   2232  C   ILE   140      49.890  48.227  76.256  1.00  0.00           C  
ATOM   2233  O   ILE   140      50.458  47.604  75.399  1.00  0.00           O  
ATOM   2234  N   GLU   141      50.535  48.554  77.418  1.00  0.00           N  
ATOM   2235  H   GLU   141      50.064  49.111  78.117  1.00  0.00           H  
ATOM   2236  CA  GLU   141      51.931  48.186  77.728  1.00  0.00           C  
ATOM   2237  HA  GLU   141      52.423  47.781  76.844  1.00  0.00           H  
ATOM   2238  CB  GLU   141      52.797  49.395  78.226  1.00  0.00           C  
ATOM   2239  HB2 GLU   141      52.407  49.576  79.228  1.00  0.00           H  
ATOM   2240  HB3 GLU   141      53.811  49.158  78.550  1.00  0.00           H  
ATOM   2241  CG  GLU   141      52.868  50.666  77.385  1.00  0.00           C  
ATOM   2242  HG2 GLU   141      53.720  50.603  76.708  1.00  0.00           H  
ATOM   2243  HG3 GLU   141      51.942  50.788  76.824  1.00  0.00           H  
ATOM   2244  CD  GLU   141      53.096  51.928  78.199  1.00  0.00           C  
ATOM   2245  OE1 GLU   141      54.097  52.595  77.981  1.00  0.00           O  
ATOM   2246  OE2 GLU   141      52.254  52.093  79.131  1.00  0.00           O  
ATOM   2247  C   GLU   141      52.031  47.017  78.807  1.00  0.00           C  
ATOM   2248  O   GLU   141      51.353  47.003  79.877  1.00  0.00           O  
ATOM   2249  N   ILE   142      52.971  46.078  78.559  1.00  0.00           N  
ATOM   2250  H   ILE   142      53.449  46.138  77.671  1.00  0.00           H  
ATOM   2251  CA  ILE   142      53.114  44.725  79.217  1.00  0.00           C  
ATOM   2252  HA  ILE   142      52.834  44.756  80.270  1.00  0.00           H  
ATOM   2253  CB  ILE   142      52.299  43.609  78.469  1.00  0.00           C  
ATOM   2254  HB  ILE   142      52.749  43.469  77.486  1.00  0.00           H  
ATOM   2255  CG2 ILE   142      52.317  42.280  79.262  1.00  0.00           C  
ATOM   2256 HG21 ILE   142      53.356  42.054  79.500  1.00  0.00           H  
ATOM   2257 HG22 ILE   142      51.689  42.221  80.151  1.00  0.00           H  
ATOM   2258 HG23 ILE   142      52.195  41.506  78.504  1.00  0.00           H  
ATOM   2259  CG1 ILE   142      50.778  43.869  78.322  1.00  0.00           C  
ATOM   2260 HG12 ILE   142      50.237  42.953  78.559  1.00  0.00           H  
ATOM   2261 HG13 ILE   142      50.386  44.671  78.948  1.00  0.00           H  
ATOM   2262  CD1 ILE   142      50.485  44.376  76.927  1.00  0.00           C  
ATOM   2263 HD11 ILE   142      50.795  43.659  76.167  1.00  0.00           H  
ATOM   2264 HD12 ILE   142      49.396  44.405  76.958  1.00  0.00           H  
ATOM   2265 HD13 ILE   142      50.964  45.343  76.769  1.00  0.00           H  
ATOM   2266  C   ILE   142      54.563  44.203  79.290  1.00  0.00           C  
ATOM   2267  O   ILE   142      55.222  44.027  78.268  1.00  0.00           O  
ATOM   2268  N   LYS   143      55.099  43.831  80.442  1.00  0.00           N  
ATOM   2269  H   LYS   143      54.601  43.939  81.314  1.00  0.00           H  
ATOM   2270  CA  LYS   143      56.457  43.112  80.597  1.00  0.00           C  
ATOM   2271  HA  LYS   143      57.089  43.523  79.810  1.00  0.00           H  
ATOM   2272  CB  LYS   143      57.184  43.529  81.879  1.00  0.00           C  
ATOM   2273  HB2 LYS   143      57.315  44.610  81.848  1.00  0.00           H  
ATOM   2274  HB3 LYS   143      56.504  43.161  82.647  1.00  0.00           H  
ATOM   2275  CG  LYS   143      58.579  42.898  82.162  1.00  0.00           C  
ATOM   2276  HG2 LYS   143      58.499  41.837  82.399  1.00  0.00           H  
ATOM   2277  HG3 LYS   143      59.079  42.858  81.195  1.00  0.00           H  
ATOM   2278  CD  LYS   143      59.374  43.639  83.253  1.00  0.00           C  
ATOM   2279  HD2 LYS   143      59.432  44.657  82.868  1.00  0.00           H  
ATOM   2280  HD3 LYS   143      58.728  43.561  84.127  1.00  0.00           H  
ATOM   2281  CE  LYS   143      60.729  42.991  83.573  1.00  0.00           C  
ATOM   2282  HE2 LYS   143      60.757  42.303  84.418  1.00  0.00           H  
ATOM   2283  HE3 LYS   143      60.983  42.230  82.835  1.00  0.00           H  
ATOM   2284  NZ  LYS   143      61.853  43.890  83.824  1.00  0.00           N  
ATOM   2285  HZ1 LYS   143      62.088  44.522  83.072  1.00  0.00           H  
ATOM   2286  HZ2 LYS   143      61.587  44.545  84.545  1.00  0.00           H  
ATOM   2287  HZ3 LYS   143      62.773  43.602  84.124  1.00  0.00           H  
ATOM   2288  C   LYS   143      56.320  41.629  80.467  1.00  0.00           C  
ATOM   2289  O   LYS   143      55.588  40.987  81.209  1.00  0.00           O  
ATOM   2290  N   VAL   144      57.167  40.911  79.696  1.00  0.00           N  
ATOM   2291  H   VAL   144      57.758  41.497  79.124  1.00  0.00           H  
ATOM   2292  CA  VAL   144      57.214  39.443  79.567  1.00  0.00           C  
ATOM   2293  HA  VAL   144      56.779  39.054  80.487  1.00  0.00           H  
ATOM   2294  CB  VAL   144      56.495  38.964  78.256  1.00  0.00           C  
ATOM   2295  HB  VAL   144      56.603  37.883  78.171  1.00  0.00           H  
ATOM   2296  CG1 VAL   144      55.009  39.030  78.603  1.00  0.00           C  
ATOM   2297 HG11 VAL   144      54.848  38.498  79.541  1.00  0.00           H  
ATOM   2298 HG12 VAL   144      54.759  40.090  78.654  1.00  0.00           H  
ATOM   2299 HG13 VAL   144      54.466  38.492  77.826  1.00  0.00           H  
ATOM   2300  CG2 VAL   144      56.934  39.556  76.989  1.00  0.00           C  
ATOM   2301 HG21 VAL   144      56.574  40.583  77.041  1.00  0.00           H  
ATOM   2302 HG22 VAL   144      57.988  39.389  76.766  1.00  0.00           H  
ATOM   2303 HG23 VAL   144      56.399  39.061  76.179  1.00  0.00           H  
ATOM   2304  C   VAL   144      58.778  38.925  79.582  1.00  0.00           C  
ATOM   2305  O   VAL   144      59.762  39.611  79.173  1.00  0.00           O  
ATOM   2306  N   PRO   145      58.983  37.642  79.960  1.00  0.00           N  
ATOM   2307  CD  PRO   145      58.016  36.847  80.687  1.00  0.00           C  
ATOM   2308  HD2 PRO   145      57.172  36.508  80.086  1.00  0.00           H  
ATOM   2309  HD3 PRO   145      57.552  37.317  81.554  1.00  0.00           H  
ATOM   2310  CG  PRO   145      58.796  35.783  81.340  1.00  0.00           C  
ATOM   2311  HG2 PRO   145      58.259  34.838  81.425  1.00  0.00           H  
ATOM   2312  HG3 PRO   145      58.974  36.136  82.356  1.00  0.00           H  
ATOM   2313  CB  PRO   145      60.173  35.612  80.585  1.00  0.00           C  
ATOM   2314  HB2 PRO   145      60.154  34.913  79.749  1.00  0.00           H  
ATOM   2315  HB3 PRO   145      61.120  35.520  81.116  1.00  0.00           H  
ATOM   2316  CA  PRO   145      60.285  36.978  79.875  1.00  0.00           C  
ATOM   2317  HA  PRO   145      61.036  37.614  80.344  1.00  0.00           H  
ATOM   2318  C   PRO   145      60.620  36.883  78.375  1.00  0.00           C  
ATOM   2319  O   PRO   145      59.747  36.629  77.615  1.00  0.00           O  
ATOM   2320  N   ASN   146      61.818  36.934  77.946  1.00  0.00           N  
ATOM   2321  H   ASN   146      62.562  37.077  78.614  1.00  0.00           H  
ATOM   2322  CA  ASN   146      62.357  36.742  76.566  1.00  0.00           C  
ATOM   2323  HA  ASN   146      61.705  37.312  75.903  1.00  0.00           H  
ATOM   2324  CB  ASN   146      63.729  37.315  76.652  1.00  0.00           C  
ATOM   2325  HB2 ASN   146      63.648  38.378  76.875  1.00  0.00           H  
ATOM   2326  HB3 ASN   146      64.389  36.721  77.285  1.00  0.00           H  
ATOM   2327  CG  ASN   146      64.475  37.193  75.393  1.00  0.00           C  
ATOM   2328  OD1 ASN   146      63.871  37.466  74.354  1.00  0.00           O  
ATOM   2329  ND2 ASN   146      65.749  36.819  75.345  1.00  0.00           N  
ATOM   2330 HD21 ASN   146      66.086  36.784  74.394  1.00  0.00           H  
ATOM   2331 HD22 ASN   146      66.309  36.941  76.176  1.00  0.00           H  
ATOM   2332  C   ASN   146      62.296  35.260  75.961  1.00  0.00           C  
ATOM   2333  O   ASN   146      63.303  34.613  75.810  1.00  0.00           O  
ATOM   2334  N   GLU   147      61.140  34.745  75.738  1.00  0.00           N  
ATOM   2335  H   GLU   147      60.378  35.238  76.182  1.00  0.00           H  
ATOM   2336  CA  GLU   147      60.715  33.472  75.065  1.00  0.00           C  
ATOM   2337  HA  GLU   147      61.511  33.101  74.420  1.00  0.00           H  
ATOM   2338  CB  GLU   147      60.515  32.358  76.219  1.00  0.00           C  
ATOM   2339  HB2 GLU   147      61.316  32.560  76.930  1.00  0.00           H  
ATOM   2340  HB3 GLU   147      59.601  32.296  76.811  1.00  0.00           H  
ATOM   2341  CG  GLU   147      60.876  30.924  75.608  1.00  0.00           C  
ATOM   2342  HG2 GLU   147      61.852  30.809  75.136  1.00  0.00           H  
ATOM   2343  HG3 GLU   147      61.126  30.168  76.351  1.00  0.00           H  
ATOM   2344  CD  GLU   147      59.783  30.559  74.543  1.00  0.00           C  
ATOM   2345  OE1 GLU   147      58.911  29.792  74.942  1.00  0.00           O  
ATOM   2346  OE2 GLU   147      59.838  31.085  73.442  1.00  0.00           O  
ATOM   2347  C   GLU   147      59.627  33.959  74.172  1.00  0.00           C  
ATOM   2348  O   GLU   147      58.631  34.543  74.634  1.00  0.00           O  
ATOM   2349  N   ALA   148      59.741  33.921  72.817  1.00  0.00           N  
ATOM   2350  H   ALA   148      60.592  33.474  72.507  1.00  0.00           H  
ATOM   2351  CA  ALA   148      58.848  34.175  71.731  1.00  0.00           C  
ATOM   2352  HA  ALA   148      58.705  35.232  71.504  1.00  0.00           H  
ATOM   2353  CB  ALA   148      59.371  33.375  70.452  1.00  0.00           C  
ATOM   2354  HB1 ALA   148      58.557  33.036  69.810  1.00  0.00           H  
ATOM   2355  HB2 ALA   148      60.081  34.034  69.952  1.00  0.00           H  
ATOM   2356  HB3 ALA   148      60.029  32.585  70.815  1.00  0.00           H  
ATOM   2357  C   ALA   148      57.440  33.756  72.065  1.00  0.00           C  
ATOM   2358  O   ALA   148      56.393  34.373  71.710  1.00  0.00           O  
ATOM   2359  N   GLY   149      57.241  32.666  72.829  1.00  0.00           N  
ATOM   2360  H   GLY   149      58.102  32.179  73.034  1.00  0.00           H  
ATOM   2361  CA  GLY   149      55.997  31.954  73.018  1.00  0.00           C  
ATOM   2362  HA2 GLY   149      55.500  31.805  72.060  1.00  0.00           H  
ATOM   2363  HA3 GLY   149      56.147  30.983  73.490  1.00  0.00           H  
ATOM   2364  C   GLY   149      55.019  32.633  73.985  1.00  0.00           C  
ATOM   2365  O   GLY   149      53.860  32.339  74.081  1.00  0.00           O  
ATOM   2366  N   MET   150      55.458  33.522  74.861  1.00  0.00           N  
ATOM   2367  H   MET   150      56.454  33.683  74.875  1.00  0.00           H  
ATOM   2368  CA  MET   150      54.722  34.349  75.676  1.00  0.00           C  
ATOM   2369  HA  MET   150      54.166  33.805  76.439  1.00  0.00           H  
ATOM   2370  CB  MET   150      55.639  35.212  76.578  1.00  0.00           C  
ATOM   2371  HB2 MET   150      56.252  35.895  75.990  1.00  0.00           H  
ATOM   2372  HB3 MET   150      54.937  35.763  77.204  1.00  0.00           H  
ATOM   2373  CG  MET   150      56.770  34.454  77.425  1.00  0.00           C  
ATOM   2374  HG2 MET   150      57.340  33.862  76.709  1.00  0.00           H  
ATOM   2375  HG3 MET   150      57.488  35.132  77.888  1.00  0.00           H  
ATOM   2376  SD  MET   150      56.045  33.233  78.632  1.00  0.00           S  
ATOM   2377  CE  MET   150      57.393  32.644  79.595  1.00  0.00           C  
ATOM   2378  HE1 MET   150      57.936  33.449  80.091  1.00  0.00           H  
ATOM   2379  HE2 MET   150      56.913  31.887  80.215  1.00  0.00           H  
ATOM   2380  HE3 MET   150      57.997  32.036  78.923  1.00  0.00           H  
ATOM   2381  C   MET   150      53.669  35.274  74.959  1.00  0.00           C  
ATOM   2382  O   MET   150      52.744  35.813  75.502  1.00  0.00           O  
ATOM   2383  N   LEU   151      53.966  35.611  73.695  1.00  0.00           N  
ATOM   2384  H   LEU   151      54.903  35.448  73.357  1.00  0.00           H  
ATOM   2385  CA  LEU   151      53.075  36.303  72.784  1.00  0.00           C  
ATOM   2386  HA  LEU   151      52.663  37.241  73.157  1.00  0.00           H  
ATOM   2387  CB  LEU   151      53.870  36.798  71.626  1.00  0.00           C  
ATOM   2388  HB2 LEU   151      54.735  37.341  72.006  1.00  0.00           H  
ATOM   2389  HB3 LEU   151      54.274  35.940  71.089  1.00  0.00           H  
ATOM   2390  CG  LEU   151      53.251  37.636  70.450  1.00  0.00           C  
ATOM   2391  HG  LEU   151      52.604  36.949  69.904  1.00  0.00           H  
ATOM   2392  CD1 LEU   151      52.309  38.732  70.975  1.00  0.00           C  
ATOM   2393 HD11 LEU   151      52.183  39.367  70.098  1.00  0.00           H  
ATOM   2394 HD12 LEU   151      51.356  38.359  71.349  1.00  0.00           H  
ATOM   2395 HD13 LEU   151      52.855  39.269  71.751  1.00  0.00           H  
ATOM   2396  CD2 LEU   151      54.195  38.109  69.396  1.00  0.00           C  
ATOM   2397 HD21 LEU   151      54.683  37.309  68.839  1.00  0.00           H  
ATOM   2398 HD22 LEU   151      53.705  38.910  68.842  1.00  0.00           H  
ATOM   2399 HD23 LEU   151      55.143  38.460  69.803  1.00  0.00           H  
ATOM   2400  C   LEU   151      51.966  35.384  72.238  1.00  0.00           C  
ATOM   2401  O   LEU   151      50.865  35.726  72.419  1.00  0.00           O  
ATOM   2402  N   SER   152      52.218  34.140  71.868  1.00  0.00           N  
ATOM   2403  H   SER   152      53.176  33.827  71.931  1.00  0.00           H  
ATOM   2404  CA  SER   152      51.181  33.145  71.462  1.00  0.00           C  
ATOM   2405  HA  SER   152      50.726  33.535  70.552  1.00  0.00           H  
ATOM   2406  CB  SER   152      51.910  31.827  71.007  1.00  0.00           C  
ATOM   2407  HB2 SER   152      52.373  31.278  71.827  1.00  0.00           H  
ATOM   2408  HB3 SER   152      51.141  31.177  70.589  1.00  0.00           H  
ATOM   2409  OG  SER   152      52.811  32.175  69.954  1.00  0.00           O  
ATOM   2410  HG  SER   152      52.248  32.190  69.177  1.00  0.00           H  
ATOM   2411  C   SER   152      50.145  32.828  72.496  1.00  0.00           C  
ATOM   2412  O   SER   152      48.944  32.780  72.232  1.00  0.00           O  
ATOM   2413  N   LYS   153      50.521  32.762  73.807  1.00  0.00           N  
ATOM   2414  H   LYS   153      51.518  32.772  73.970  1.00  0.00           H  
ATOM   2415  CA  LYS   153      49.567  32.788  74.973  1.00  0.00           C  
ATOM   2416  HA  LYS   153      48.882  31.944  74.887  1.00  0.00           H  
ATOM   2417  CB  LYS   153      50.194  32.440  76.354  1.00  0.00           C  
ATOM   2418  HB2 LYS   153      50.901  33.203  76.679  1.00  0.00           H  
ATOM   2419  HB3 LYS   153      49.400  32.403  77.100  1.00  0.00           H  
ATOM   2420  CG  LYS   153      50.908  31.109  76.353  1.00  0.00           C  
ATOM   2421  HG2 LYS   153      50.228  30.271  76.198  1.00  0.00           H  
ATOM   2422  HG3 LYS   153      51.678  31.219  75.590  1.00  0.00           H  
ATOM   2423  CD  LYS   153      51.526  30.779  77.716  1.00  0.00           C  
ATOM   2424  HD2 LYS   153      51.900  31.581  78.353  1.00  0.00           H  
ATOM   2425  HD3 LYS   153      50.775  30.211  78.265  1.00  0.00           H  
ATOM   2426  CE  LYS   153      52.702  29.779  77.689  1.00  0.00           C  
ATOM   2427  HE2 LYS   153      52.556  29.043  76.898  1.00  0.00           H  
ATOM   2428  HE3 LYS   153      53.576  30.387  77.458  1.00  0.00           H  
ATOM   2429  NZ  LYS   153      52.913  29.075  78.915  1.00  0.00           N  
ATOM   2430  HZ1 LYS   153      53.542  28.290  78.823  1.00  0.00           H  
ATOM   2431  HZ2 LYS   153      53.271  29.631  79.679  1.00  0.00           H  
ATOM   2432  HZ3 LYS   153      52.058  28.687  79.285  1.00  0.00           H  
ATOM   2433  C   LYS   153      48.752  34.041  75.059  1.00  0.00           C  
ATOM   2434  O   LYS   153      47.483  34.013  75.316  1.00  0.00           O  
ATOM   2435  N   ALA   154      49.283  35.201  74.654  1.00  0.00           N  
ATOM   2436  H   ALA   154      50.172  35.185  74.175  1.00  0.00           H  
ATOM   2437  CA  ALA   154      48.459  36.403  74.592  1.00  0.00           C  
ATOM   2438  HA  ALA   154      47.792  36.422  75.454  1.00  0.00           H  
ATOM   2439  CB  ALA   154      49.346  37.645  74.717  1.00  0.00           C  
ATOM   2440  HB1 ALA   154      50.229  37.550  74.086  1.00  0.00           H  
ATOM   2441  HB2 ALA   154      48.860  38.580  74.439  1.00  0.00           H  
ATOM   2442  HB3 ALA   154      49.604  37.740  75.771  1.00  0.00           H  
ATOM   2443  C   ALA   154      47.618  36.464  73.309  1.00  0.00           C  
ATOM   2444  O   ALA   154      46.433  36.906  73.334  1.00  0.00           O  
ATOM   2445  N   ALA   155      48.059  35.848  72.159  1.00  0.00           N  
ATOM   2446  H   ALA   155      48.938  35.357  72.076  1.00  0.00           H  
ATOM   2447  CA  ALA   155      47.103  35.753  71.053  1.00  0.00           C  
ATOM   2448  HA  ALA   155      46.665  36.742  70.917  1.00  0.00           H  
ATOM   2449  CB  ALA   155      47.941  35.353  69.773  1.00  0.00           C  
ATOM   2450  HB1 ALA   155      48.827  35.983  69.697  1.00  0.00           H  
ATOM   2451  HB2 ALA   155      48.327  34.355  69.981  1.00  0.00           H  
ATOM   2452  HB3 ALA   155      47.302  35.358  68.889  1.00  0.00           H  
ATOM   2453  C   ALA   155      45.885  34.845  71.340  1.00  0.00           C  
ATOM   2454  O   ALA   155      44.738  35.145  70.857  1.00  0.00           O  
ATOM   2455  N   SER   156      46.100  33.815  72.166  1.00  0.00           N  
ATOM   2456  H   SER   156      46.982  33.772  72.657  1.00  0.00           H  
ATOM   2457  CA  SER   156      44.968  32.869  72.575  1.00  0.00           C  
ATOM   2458  HA  SER   156      44.516  32.493  71.657  1.00  0.00           H  
ATOM   2459  CB  SER   156      45.494  31.615  73.411  1.00  0.00           C  
ATOM   2460  HB2 SER   156      46.221  31.136  72.756  1.00  0.00           H  
ATOM   2461  HB3 SER   156      45.999  31.806  74.358  1.00  0.00           H  
ATOM   2462  OG  SER   156      44.383  30.736  73.542  1.00  0.00           O  
ATOM   2463  HG  SER   156      44.038  30.823  74.433  1.00  0.00           H  
ATOM   2464  C   SER   156      44.014  33.618  73.436  1.00  0.00           C  
ATOM   2465  O   SER   156      42.748  33.588  73.152  1.00  0.00           O  
ATOM   2466  N   ILE   157      44.484  34.344  74.404  1.00  0.00           N  
ATOM   2467  H   ILE   157      45.467  34.422  74.622  1.00  0.00           H  
ATOM   2468  CA  ILE   157      43.637  35.206  75.156  1.00  0.00           C  
ATOM   2469  HA  ILE   157      42.832  34.578  75.538  1.00  0.00           H  
ATOM   2470  CB  ILE   157      44.488  35.871  76.303  1.00  0.00           C  
ATOM   2471  HB  ILE   157      45.535  35.859  75.998  1.00  0.00           H  
ATOM   2472  CG2 ILE   157      44.038  37.306  76.671  1.00  0.00           C  
ATOM   2473 HG21 ILE   157      43.037  37.171  77.080  1.00  0.00           H  
ATOM   2474 HG22 ILE   157      44.800  37.554  77.409  1.00  0.00           H  
ATOM   2475 HG23 ILE   157      44.106  38.077  75.904  1.00  0.00           H  
ATOM   2476  CG1 ILE   157      44.661  34.978  77.511  1.00  0.00           C  
ATOM   2477 HG12 ILE   157      43.671  35.068  77.958  1.00  0.00           H  
ATOM   2478 HG13 ILE   157      44.893  33.966  77.179  1.00  0.00           H  
ATOM   2479  CD1 ILE   157      45.649  35.479  78.588  1.00  0.00           C  
ATOM   2480 HD11 ILE   157      45.331  36.335  79.184  1.00  0.00           H  
ATOM   2481 HD12 ILE   157      45.667  34.730  79.380  1.00  0.00           H  
ATOM   2482 HD13 ILE   157      46.662  35.541  78.191  1.00  0.00           H  
ATOM   2483  C   ILE   157      42.929  36.330  74.207  1.00  0.00           C  
ATOM   2484  O   ILE   157      41.709  36.465  74.238  1.00  0.00           O  
ATOM   2485  N   ILE   158      43.683  37.040  73.420  1.00  0.00           N  
ATOM   2486  H   ILE   158      44.687  36.966  73.500  1.00  0.00           H  
ATOM   2487  CA  ILE   158      43.212  38.111  72.583  1.00  0.00           C  
ATOM   2488  HA  ILE   158      42.634  38.911  73.047  1.00  0.00           H  
ATOM   2489  CB  ILE   158      44.398  38.859  71.842  1.00  0.00           C  
ATOM   2490  HB  ILE   158      45.078  38.021  71.690  1.00  0.00           H  
ATOM   2491  CG2 ILE   158      44.089  39.484  70.461  1.00  0.00           C  
ATOM   2492 HG21 ILE   158      43.751  38.635  69.867  1.00  0.00           H  
ATOM   2493 HG22 ILE   158      43.229  40.152  70.521  1.00  0.00           H  
ATOM   2494 HG23 ILE   158      44.916  39.935  69.913  1.00  0.00           H  
ATOM   2495  CG1 ILE   158      45.068  39.773  72.900  1.00  0.00           C  
ATOM   2496 HG12 ILE   158      44.358  40.483  73.324  1.00  0.00           H  
ATOM   2497 HG13 ILE   158      45.443  39.003  73.573  1.00  0.00           H  
ATOM   2498  CD1 ILE   158      46.211  40.599  72.350  1.00  0.00           C  
ATOM   2499 HD11 ILE   158      45.793  41.473  71.851  1.00  0.00           H  
ATOM   2500 HD12 ILE   158      46.686  41.125  73.178  1.00  0.00           H  
ATOM   2501 HD13 ILE   158      47.027  39.996  71.952  1.00  0.00           H  
ATOM   2502  C   ILE   158      42.226  37.553  71.482  1.00  0.00           C  
ATOM   2503  O   ILE   158      41.215  38.233  71.290  1.00  0.00           O  
ATOM   2504  N   SER   159      42.345  36.405  70.926  1.00  0.00           N  
ATOM   2505  H   SER   159      43.268  35.996  70.916  1.00  0.00           H  
ATOM   2506  CA  SER   159      41.593  35.727  69.883  1.00  0.00           C  
ATOM   2507  HA  SER   159      41.391  36.478  69.119  1.00  0.00           H  
ATOM   2508  CB  SER   159      42.479  34.627  69.275  1.00  0.00           C  
ATOM   2509  HB2 SER   159      43.220  35.040  68.590  1.00  0.00           H  
ATOM   2510  HB3 SER   159      42.956  34.073  70.084  1.00  0.00           H  
ATOM   2511  OG  SER   159      41.622  33.651  68.539  1.00  0.00           O  
ATOM   2512  HG  SER   159      41.776  32.782  68.916  1.00  0.00           H  
ATOM   2513  C   SER   159      40.253  35.122  70.438  1.00  0.00           C  
ATOM   2514  O   SER   159      39.224  35.333  69.793  1.00  0.00           O  
ATOM   2515  N   ASN   160      40.286  34.557  71.656  1.00  0.00           N  
ATOM   2516  H   ASN   160      41.183  34.300  72.045  1.00  0.00           H  
ATOM   2517  CA  ASN   160      39.067  34.275  72.451  1.00  0.00           C  
ATOM   2518  HA  ASN   160      38.402  33.672  71.833  1.00  0.00           H  
ATOM   2519  CB  ASN   160      39.511  33.308  73.575  1.00  0.00           C  
ATOM   2520  HB2 ASN   160      40.460  33.528  74.064  1.00  0.00           H  
ATOM   2521  HB3 ASN   160      38.755  33.448  74.348  1.00  0.00           H  
ATOM   2522  CG  ASN   160      39.381  31.877  73.081  1.00  0.00           C  
ATOM   2523  OD1 ASN   160      38.374  31.454  72.505  1.00  0.00           O  
ATOM   2524  ND2 ASN   160      40.391  31.132  73.313  1.00  0.00           N  
ATOM   2525 HD21 ASN   160      40.575  30.270  72.818  1.00  0.00           H  
ATOM   2526 HD22 ASN   160      41.198  31.708  73.507  1.00  0.00           H  
ATOM   2527  C   ASN   160      38.316  35.532  72.981  1.00  0.00           C  
ATOM   2528  O   ASN   160      37.108  35.553  72.912  1.00  0.00           O  
ATOM   2529  N   ARG   161      39.027  36.589  73.278  1.00  0.00           N  
ATOM   2530  H   ARG   161      40.032  36.504  73.330  1.00  0.00           H  
ATOM   2531  CA  ARG   161      38.384  37.960  73.413  1.00  0.00           C  
ATOM   2532  HA  ARG   161      37.460  37.851  73.980  1.00  0.00           H  
ATOM   2533  CB  ARG   161      39.263  38.755  74.374  1.00  0.00           C  
ATOM   2534  HB2 ARG   161      39.343  38.312  75.367  1.00  0.00           H  
ATOM   2535  HB3 ARG   161      40.265  38.802  73.948  1.00  0.00           H  
ATOM   2536  CG  ARG   161      38.897  40.181  74.617  1.00  0.00           C  
ATOM   2537  HG2 ARG   161      39.695  40.594  75.234  1.00  0.00           H  
ATOM   2538  HG3 ARG   161      38.813  40.564  73.600  1.00  0.00           H  
ATOM   2539  CD  ARG   161      37.637  40.469  75.357  1.00  0.00           C  
ATOM   2540  HD2 ARG   161      37.468  41.544  75.432  1.00  0.00           H  
ATOM   2541  HD3 ARG   161      36.927  40.015  74.666  1.00  0.00           H  
ATOM   2542  NE  ARG   161      37.738  39.631  76.607  1.00  0.00           N  
ATOM   2543  HE  ARG   161      38.614  39.547  77.102  1.00  0.00           H  
ATOM   2544  CZ  ARG   161      36.728  38.969  77.174  1.00  0.00           C  
ATOM   2545  NH1 ARG   161      35.581  38.961  76.625  1.00  0.00           N  
ATOM   2546 HH11 ARG   161      35.234  39.584  75.910  1.00  0.00           H  
ATOM   2547 HH12 ARG   161      34.902  38.415  77.135  1.00  0.00           H  
ATOM   2548  NH2 ARG   161      36.925  38.174  78.228  1.00  0.00           N  
ATOM   2549 HH21 ARG   161      37.839  38.012  78.625  1.00  0.00           H  
ATOM   2550 HH22 ARG   161      36.205  37.580  78.615  1.00  0.00           H  
ATOM   2551  C   ARG   161      37.914  38.505  72.078  1.00  0.00           C  
ATOM   2552  O   ARG   161      37.022  39.337  72.039  1.00  0.00           O  
ATOM   2553  N   HIE   162      38.443  37.988  70.966  1.00  0.00           N  
ATOM   2554  H   HIE   162      39.309  37.492  71.121  1.00  0.00           H  
ATOM   2555  CA  HIE   162      38.081  38.160  69.515  1.00  0.00           C  
ATOM   2556  HA  HIE   162      38.827  37.460  69.136  1.00  0.00           H  
ATOM   2557  CB  HIE   162      36.753  37.440  69.115  1.00  0.00           C  
ATOM   2558  HB2 HIE   162      36.824  36.460  69.587  1.00  0.00           H  
ATOM   2559  HB3 HIE   162      35.829  37.945  69.397  1.00  0.00           H  
ATOM   2560  CG  HIE   162      36.748  37.347  67.629  1.00  0.00           C  
ATOM   2561  ND1 HIE   162      35.987  38.104  66.715  1.00  0.00           N  
ATOM   2562  CE1 HIE   162      36.104  37.539  65.482  1.00  0.00           C  
ATOM   2563  HE1 HIE   162      35.903  37.995  64.524  1.00  0.00           H  
ATOM   2564  NE2 HIE   162      36.910  36.504  65.608  1.00  0.00           N  
ATOM   2565  HE2 HIE   162      37.047  35.775  64.923  1.00  0.00           H  
ATOM   2566  CD2 HIE   162      37.332  36.417  66.881  1.00  0.00           C  
ATOM   2567  HD2 HIE   162      37.981  35.671  67.316  1.00  0.00           H  
ATOM   2568  C   HIE   162      38.276  39.624  69.008  1.00  0.00           C  
ATOM   2569  O   HIE   162      37.789  40.018  67.897  1.00  0.00           O  
ATOM   2570  N   VAL   163      38.965  40.499  69.744  1.00  0.00           N  
ATOM   2571  H   VAL   163      39.313  40.197  70.643  1.00  0.00           H  
ATOM   2572  CA  VAL   163      39.242  41.868  69.225  1.00  0.00           C  
ATOM   2573  HA  VAL   163      38.291  42.309  68.926  1.00  0.00           H  
ATOM   2574  CB  VAL   163      39.753  42.707  70.477  1.00  0.00           C  
ATOM   2575  HB  VAL   163      39.968  43.704  70.094  1.00  0.00           H  
ATOM   2576  CG1 VAL   163      38.615  42.963  71.485  1.00  0.00           C  
ATOM   2577 HG11 VAL   163      37.793  43.487  70.996  1.00  0.00           H  
ATOM   2578 HG12 VAL   163      38.202  42.059  71.931  1.00  0.00           H  
ATOM   2579 HG13 VAL   163      39.081  43.470  72.330  1.00  0.00           H  
ATOM   2580  CG2 VAL   163      40.908  42.059  71.218  1.00  0.00           C  
ATOM   2581 HG21 VAL   163      41.805  41.860  70.632  1.00  0.00           H  
ATOM   2582 HG22 VAL   163      41.186  42.867  71.895  1.00  0.00           H  
ATOM   2583 HG23 VAL   163      40.529  41.113  71.606  1.00  0.00           H  
ATOM   2584  C   VAL   163      40.163  41.962  68.006  1.00  0.00           C  
ATOM   2585  O   VAL   163      40.901  41.001  67.705  1.00  0.00           O  
ATOM   2586  N   ASN   164      40.292  43.195  67.529  1.00  0.00           N  
ATOM   2587  H   ASN   164      39.691  43.981  67.734  1.00  0.00           H  
ATOM   2588  CA  ASN   164      41.151  43.335  66.234  1.00  0.00           C  
ATOM   2589  HA  ASN   164      41.577  42.359  66.002  1.00  0.00           H  
ATOM   2590  CB  ASN   164      40.193  43.605  65.060  1.00  0.00           C  
ATOM   2591  HB2 ASN   164      39.532  42.755  64.889  1.00  0.00           H  
ATOM   2592  HB3 ASN   164      39.559  44.426  65.397  1.00  0.00           H  
ATOM   2593  CG  ASN   164      40.801  43.806  63.640  1.00  0.00           C  
ATOM   2594  OD1 ASN   164      41.703  43.081  63.372  1.00  0.00           O  
ATOM   2595  ND2 ASN   164      40.231  44.690  62.851  1.00  0.00           N  
ATOM   2596 HD21 ASN   164      40.640  44.715  61.928  1.00  0.00           H  
ATOM   2597 HD22 ASN   164      39.460  45.222  63.228  1.00  0.00           H  
ATOM   2598  C   ASN   164      42.400  44.372  66.368  1.00  0.00           C  
ATOM   2599  O   ASN   164      42.362  45.167  67.320  1.00  0.00           O  
ATOM   2600  N   ILE   165      43.353  44.285  65.396  1.00  0.00           N  
ATOM   2601  H   ILE   165      43.126  43.747  64.571  1.00  0.00           H  
ATOM   2602  CA  ILE   165      44.772  44.855  65.676  1.00  0.00           C  
ATOM   2603  HA  ILE   165      44.842  45.005  66.753  1.00  0.00           H  
ATOM   2604  CB  ILE   165      45.914  43.859  65.362  1.00  0.00           C  
ATOM   2605  HB  ILE   165      45.901  43.556  64.315  1.00  0.00           H  
ATOM   2606  CG2 ILE   165      47.296  44.514  65.721  1.00  0.00           C  
ATOM   2607 HG21 ILE   165      47.501  45.381  65.093  1.00  0.00           H  
ATOM   2608 HG22 ILE   165      47.284  44.901  66.740  1.00  0.00           H  
ATOM   2609 HG23 ILE   165      48.023  43.709  65.620  1.00  0.00           H  
ATOM   2610  CG1 ILE   165      45.718  42.560  66.128  1.00  0.00           C  
ATOM   2611 HG12 ILE   165      44.665  42.311  65.993  1.00  0.00           H  
ATOM   2612 HG13 ILE   165      46.334  41.763  65.711  1.00  0.00           H  
ATOM   2613  CD1 ILE   165      45.886  42.569  67.687  1.00  0.00           C  
ATOM   2614 HD11 ILE   165      46.855  43.007  67.925  1.00  0.00           H  
ATOM   2615 HD12 ILE   165      44.953  42.973  68.082  1.00  0.00           H  
ATOM   2616 HD13 ILE   165      45.880  41.547  68.067  1.00  0.00           H  
ATOM   2617  C   ILE   165      45.021  46.323  65.044  1.00  0.00           C  
ATOM   2618  O   ILE   165      44.760  46.530  63.873  1.00  0.00           O  
ATOM   2619  N   ALA   166      45.696  47.186  65.830  1.00  0.00           N  
ATOM   2620  H   ALA   166      45.803  46.893  66.791  1.00  0.00           H  
ATOM   2621  CA  ALA   166      46.150  48.471  65.475  1.00  0.00           C  
ATOM   2622  HA  ALA   166      46.204  48.543  64.389  1.00  0.00           H  
ATOM   2623  CB  ALA   166      45.072  49.507  66.001  1.00  0.00           C  
ATOM   2624  HB1 ALA   166      45.292  50.574  65.980  1.00  0.00           H  
ATOM   2625  HB2 ALA   166      44.099  49.562  65.511  1.00  0.00           H  
ATOM   2626  HB3 ALA   166      44.912  49.264  67.051  1.00  0.00           H  
ATOM   2627  C   ALA   166      47.675  48.718  65.896  1.00  0.00           C  
ATOM   2628  O   ALA   166      48.266  49.627  65.381  1.00  0.00           O  
ATOM   2629  N   SER   167      48.313  47.902  66.768  1.00  0.00           N  
ATOM   2630  H   SER   167      47.721  47.397  67.412  1.00  0.00           H  
ATOM   2631  CA  SER   167      49.754  47.646  66.950  1.00  0.00           C  
ATOM   2632  HA  SER   167      50.371  47.538  66.058  1.00  0.00           H  
ATOM   2633  CB  SER   167      50.408  48.725  67.806  1.00  0.00           C  
ATOM   2634  HB2 SER   167      50.253  49.626  67.213  1.00  0.00           H  
ATOM   2635  HB3 SER   167      50.072  48.706  68.843  1.00  0.00           H  
ATOM   2636  OG  SER   167      51.756  48.532  67.930  1.00  0.00           O  
ATOM   2637  HG  SER   167      52.325  49.177  67.503  1.00  0.00           H  
ATOM   2638  C   SER   167      50.059  46.348  67.653  1.00  0.00           C  
ATOM   2639  O   SER   167      49.369  45.938  68.639  1.00  0.00           O  
ATOM   2640  N   VAL   168      51.149  45.707  67.211  1.00  0.00           N  
ATOM   2641  H   VAL   168      51.697  46.246  66.555  1.00  0.00           H  
ATOM   2642  CA  VAL   168      51.950  44.813  68.068  1.00  0.00           C  
ATOM   2643  HA  VAL   168      51.780  45.092  69.107  1.00  0.00           H  
ATOM   2644  CB  VAL   168      51.413  43.355  67.928  1.00  0.00           C  
ATOM   2645  HB  VAL   168      50.334  43.449  68.049  1.00  0.00           H  
ATOM   2646  CG1 VAL   168      51.744  42.692  66.624  1.00  0.00           C  
ATOM   2647 HG11 VAL   168      52.704  42.198  66.772  1.00  0.00           H  
ATOM   2648 HG12 VAL   168      50.907  41.996  66.564  1.00  0.00           H  
ATOM   2649 HG13 VAL   168      51.674  43.296  65.719  1.00  0.00           H  
ATOM   2650  CG2 VAL   168      52.005  42.585  69.072  1.00  0.00           C  
ATOM   2651 HG21 VAL   168      53.074  42.404  68.957  1.00  0.00           H  
ATOM   2652 HG22 VAL   168      51.772  43.096  70.007  1.00  0.00           H  
ATOM   2653 HG23 VAL   168      51.512  41.614  69.049  1.00  0.00           H  
ATOM   2654  C   VAL   168      53.376  44.998  67.770  1.00  0.00           C  
ATOM   2655  O   VAL   168      53.867  44.928  66.633  1.00  0.00           O  
ATOM   2656  N   LEU   169      54.116  45.217  68.845  1.00  0.00           N  
ATOM   2657  H   LEU   169      53.763  45.332  69.784  1.00  0.00           H  
ATOM   2658  CA  LEU   169      55.577  45.274  68.857  1.00  0.00           C  
ATOM   2659  HA  LEU   169      55.859  44.535  68.107  1.00  0.00           H  
ATOM   2660  CB  LEU   169      56.166  46.681  68.579  1.00  0.00           C  
ATOM   2661  HB2 LEU   169      57.246  46.536  68.552  1.00  0.00           H  
ATOM   2662  HB3 LEU   169      55.958  46.823  67.518  1.00  0.00           H  
ATOM   2663  CG  LEU   169      55.677  47.910  69.407  1.00  0.00           C  
ATOM   2664  HG  LEU   169      54.677  47.754  69.811  1.00  0.00           H  
ATOM   2665  CD1 LEU   169      56.573  48.060  70.617  1.00  0.00           C  
ATOM   2666 HD11 LEU   169      56.483  47.150  71.210  1.00  0.00           H  
ATOM   2667 HD12 LEU   169      57.600  48.098  70.252  1.00  0.00           H  
ATOM   2668 HD13 LEU   169      56.299  48.867  71.296  1.00  0.00           H  
ATOM   2669  CD2 LEU   169      55.800  49.116  68.503  1.00  0.00           C  
ATOM   2670 HD21 LEU   169      55.591  50.093  68.941  1.00  0.00           H  
ATOM   2671 HD22 LEU   169      56.853  49.214  68.240  1.00  0.00           H  
ATOM   2672 HD23 LEU   169      55.200  48.945  67.609  1.00  0.00           H  
ATOM   2673  C   LEU   169      56.033  44.709  70.167  1.00  0.00           C  
ATOM   2674  O   LEU   169      55.330  44.727  71.147  1.00  0.00           O  
ATOM   2675  N   LEU   170      57.311  44.305  70.248  1.00  0.00           N  
ATOM   2676  H   LEU   170      57.919  44.279  69.442  1.00  0.00           H  
ATOM   2677  CA  LEU   170      57.787  43.663  71.501  1.00  0.00           C  
ATOM   2678  HA  LEU   170      57.222  43.900  72.402  1.00  0.00           H  
ATOM   2679  CB  LEU   170      57.491  42.198  71.309  1.00  0.00           C  
ATOM   2680  HB2 LEU   170      56.425  41.980  71.248  1.00  0.00           H  
ATOM   2681  HB3 LEU   170      57.791  41.935  70.294  1.00  0.00           H  
ATOM   2682  CG  LEU   170      58.234  41.239  72.198  1.00  0.00           C  
ATOM   2683  HG  LEU   170      59.271  41.551  72.325  1.00  0.00           H  
ATOM   2684  CD1 LEU   170      57.439  41.165  73.551  1.00  0.00           C  
ATOM   2685 HD11 LEU   170      56.383  40.960  73.372  1.00  0.00           H  
ATOM   2686 HD12 LEU   170      57.836  40.342  74.146  1.00  0.00           H  
ATOM   2687 HD13 LEU   170      57.582  42.103  74.086  1.00  0.00           H  
ATOM   2688  CD2 LEU   170      58.151  39.738  71.713  1.00  0.00           C  
ATOM   2689 HD21 LEU   170      58.501  39.080  72.508  1.00  0.00           H  
ATOM   2690 HD22 LEU   170      57.197  39.563  71.215  1.00  0.00           H  
ATOM   2691 HD23 LEU   170      58.787  39.710  70.828  1.00  0.00           H  
ATOM   2692  C   LEU   170      59.346  44.090  71.572  1.00  0.00           C  
ATOM   2693  O   LEU   170      60.141  43.508  70.818  1.00  0.00           O  
ATOM   2694  N   TYR   171      59.697  45.171  72.234  1.00  0.00           N  
ATOM   2695  H   TYR   171      59.021  45.351  72.962  1.00  0.00           H  
ATOM   2696  CA  TYR   171      61.051  45.861  72.260  1.00  0.00           C  
ATOM   2697  HA  TYR   171      61.677  45.364  71.518  1.00  0.00           H  
ATOM   2698  CB  TYR   171      60.997  47.362  72.071  1.00  0.00           C  
ATOM   2699  HB2 TYR   171      62.016  47.550  71.733  1.00  0.00           H  
ATOM   2700  HB3 TYR   171      60.356  47.656  71.240  1.00  0.00           H  
ATOM   2701  CG  TYR   171      60.736  48.260  73.310  1.00  0.00           C  
ATOM   2702  CD1 TYR   171      61.855  48.951  73.902  1.00  0.00           C  
ATOM   2703  HD1 TYR   171      62.849  48.758  73.526  1.00  0.00           H  
ATOM   2704  CE1 TYR   171      61.612  49.989  74.812  1.00  0.00           C  
ATOM   2705  HE1 TYR   171      62.445  50.488  75.285  1.00  0.00           H  
ATOM   2706  CZ  TYR   171      60.286  50.181  75.328  1.00  0.00           C  
ATOM   2707  OH  TYR   171      60.109  51.164  76.268  1.00  0.00           O  
ATOM   2708  HH  TYR   171      60.807  51.792  76.470  1.00  0.00           H  
ATOM   2709  CE2 TYR   171      59.175  49.441  74.747  1.00  0.00           C  
ATOM   2710  HE2 TYR   171      58.180  49.520  75.161  1.00  0.00           H  
ATOM   2711  CD2 TYR   171      59.406  48.581  73.679  1.00  0.00           C  
ATOM   2712  HD2 TYR   171      58.612  48.006  73.227  1.00  0.00           H  
ATOM   2713  C   TYR   171      61.931  45.353  73.477  1.00  0.00           C  
ATOM   2714  O   TYR   171      61.402  44.881  74.478  1.00  0.00           O  
ATOM   2715  N   PRO   172      63.305  45.407  73.387  1.00  0.00           N  
ATOM   2716  CD  PRO   172      63.994  45.894  72.281  1.00  0.00           C  
ATOM   2717  HD2 PRO   172      64.084  46.964  72.470  1.00  0.00           H  
ATOM   2718  HD3 PRO   172      63.426  45.753  71.362  1.00  0.00           H  
ATOM   2719  CG  PRO   172      65.360  45.302  72.415  1.00  0.00           C  
ATOM   2720  HG2 PRO   172      66.163  45.795  71.867  1.00  0.00           H  
ATOM   2721  HG3 PRO   172      65.392  44.220  72.292  1.00  0.00           H  
ATOM   2722  CB  PRO   172      65.691  45.595  73.866  1.00  0.00           C  
ATOM   2723  HB2 PRO   172      65.923  46.657  73.946  1.00  0.00           H  
ATOM   2724  HB3 PRO   172      66.539  45.024  74.243  1.00  0.00           H  
ATOM   2725  CA  PRO   172      64.291  45.185  74.429  1.00  0.00           C  
ATOM   2726  HA  PRO   172      64.213  44.139  74.726  1.00  0.00           H  
ATOM   2727  C   PRO   172      63.953  46.026  75.588  1.00  0.00           C  
ATOM   2728  O   PRO   172      63.781  47.232  75.480  1.00  0.00           O  
ATOM   2729  N   ASP   173      63.694  45.320  76.728  1.00  0.00           N  
ATOM   2730  H   ASP   173      63.970  44.361  76.571  1.00  0.00           H  
ATOM   2731  CA  ASP   173      63.721  45.883  78.085  1.00  0.00           C  
ATOM   2732  HA  ASP   173      63.126  46.794  78.024  1.00  0.00           H  
ATOM   2733  CB  ASP   173      63.125  44.820  79.017  1.00  0.00           C  
ATOM   2734  HB2 ASP   173      62.344  44.361  78.411  1.00  0.00           H  
ATOM   2735  HB3 ASP   173      63.969  44.201  79.321  1.00  0.00           H  
ATOM   2736  CG  ASP   173      62.508  45.323  80.294  1.00  0.00           C  
ATOM   2737  OD1 ASP   173      62.274  46.551  80.401  1.00  0.00           O  
ATOM   2738  OD2 ASP   173      62.227  44.567  81.227  1.00  0.00           O  
ATOM   2739  C   ASP   173      65.165  46.125  78.591  1.00  0.00           C  
ATOM   2740  O   ASP   173      66.096  45.554  77.924  1.00  0.00           O  
ATOM   2741  N   SER   174      65.463  46.872  79.679  1.00  0.00           N  
ATOM   2742  H   SER   174      64.671  47.110  80.258  1.00  0.00           H  
ATOM   2743  CA  SER   174      66.821  47.220  80.174  1.00  0.00           C  
ATOM   2744  HA  SER   174      67.510  47.622  79.431  1.00  0.00           H  
ATOM   2745  CB  SER   174      66.856  48.181  81.411  1.00  0.00           C  
ATOM   2746  HB2 SER   174      66.271  47.771  82.235  1.00  0.00           H  
ATOM   2747  HB3 SER   174      67.894  48.431  81.631  1.00  0.00           H  
ATOM   2748  OG  SER   174      66.191  49.384  81.057  1.00  0.00           O  
ATOM   2749  HG  SER   174      66.581  49.885  80.337  1.00  0.00           H  
ATOM   2750  C   SER   174      67.512  46.047  80.720  1.00  0.00           C  
ATOM   2751  O   SER   174      68.674  46.030  81.130  1.00  0.00           O  
ATOM   2752  N   ASP   175      66.821  44.852  80.774  1.00  0.00           N  
ATOM   2753  H   ASP   175      65.854  44.794  80.490  1.00  0.00           H  
ATOM   2754  CA  ASP   175      67.306  43.547  81.141  1.00  0.00           C  
ATOM   2755  HA  ASP   175      68.375  43.691  81.295  1.00  0.00           H  
ATOM   2756  CB  ASP   175      66.542  43.235  82.496  1.00  0.00           C  
ATOM   2757  HB2 ASP   175      66.756  44.090  83.137  1.00  0.00           H  
ATOM   2758  HB3 ASP   175      65.480  43.230  82.251  1.00  0.00           H  
ATOM   2759  CG  ASP   175      66.909  41.932  83.316  1.00  0.00           C  
ATOM   2760  OD1 ASP   175      67.637  41.066  82.784  1.00  0.00           O  
ATOM   2761  OD2 ASP   175      66.552  41.890  84.446  1.00  0.00           O  
ATOM   2762  C   ASP   175      67.160  42.403  80.051  1.00  0.00           C  
ATOM   2763  O   ASP   175      66.051  42.348  79.513  1.00  0.00           O  
ATOM   2764  N   PRO   176      68.196  41.786  79.540  1.00  0.00           N  
ATOM   2765  CD  PRO   176      69.646  42.024  79.941  1.00  0.00           C  
ATOM   2766  HD2 PRO   176      69.818  42.113  81.013  1.00  0.00           H  
ATOM   2767  HD3 PRO   176      69.983  42.916  79.412  1.00  0.00           H  
ATOM   2768  CG  PRO   176      70.288  40.777  79.461  1.00  0.00           C  
ATOM   2769  HG2 PRO   176      70.020  40.056  80.234  1.00  0.00           H  
ATOM   2770  HG3 PRO   176      71.375  40.848  79.479  1.00  0.00           H  
ATOM   2771  CB  PRO   176      69.676  40.572  78.085  1.00  0.00           C  
ATOM   2772  HB2 PRO   176      69.994  39.567  77.807  1.00  0.00           H  
ATOM   2773  HB3 PRO   176      69.914  41.334  77.342  1.00  0.00           H  
ATOM   2774  CA  PRO   176      68.227  40.861  78.361  1.00  0.00           C  
ATOM   2775  HA  PRO   176      67.855  41.330  77.450  1.00  0.00           H  
ATOM   2776  C   PRO   176      67.320  39.592  78.744  1.00  0.00           C  
ATOM   2777  O   PRO   176      66.663  38.975  77.868  1.00  0.00           O  
ATOM   2778  N   ASN   177      67.059  39.334  80.056  1.00  0.00           N  
ATOM   2779  H   ASN   177      67.518  39.976  80.687  1.00  0.00           H  
ATOM   2780  CA  ASN   177      66.106  38.402  80.527  1.00  0.00           C  
ATOM   2781  HA  ASN   177      66.271  37.468  79.990  1.00  0.00           H  
ATOM   2782  CB  ASN   177      66.073  38.308  81.967  1.00  0.00           C  
ATOM   2783  HB2 ASN   177      65.848  39.300  82.360  1.00  0.00           H  
ATOM   2784  HB3 ASN   177      65.247  37.660  82.262  1.00  0.00           H  
ATOM   2785  CG  ASN   177      67.297  37.688  82.532  1.00  0.00           C  
ATOM   2786  OD1 ASN   177      67.373  36.498  82.534  1.00  0.00           O  
ATOM   2787  ND2 ASN   177      68.237  38.527  82.921  1.00  0.00           N  
ATOM   2788 HD21 ASN   177      67.940  39.493  82.896  1.00  0.00           H  
ATOM   2789 HD22 ASN   177      68.806  38.031  83.592  1.00  0.00           H  
ATOM   2790  C   ASN   177      64.658  38.761  80.108  1.00  0.00           C  
ATOM   2791  O   ASN   177      63.958  37.768  79.999  1.00  0.00           O  
ATOM   2792  N   TYR   178      64.225  40.002  79.714  1.00  0.00           N  
ATOM   2793  H   TYR   178      64.914  40.713  79.916  1.00  0.00           H  
ATOM   2794  CA  TYR   178      62.786  40.322  79.359  1.00  0.00           C  
ATOM   2795  HA  TYR   178      62.214  39.445  79.055  1.00  0.00           H  
ATOM   2796  CB  TYR   178      62.163  40.869  80.632  1.00  0.00           C  
ATOM   2797  HB2 TYR   178      62.616  41.854  80.743  1.00  0.00           H  
ATOM   2798  HB3 TYR   178      61.084  41.014  80.671  1.00  0.00           H  
ATOM   2799  CG  TYR   178      62.393  40.082  81.904  1.00  0.00           C  
ATOM   2800  CD1 TYR   178      63.432  40.373  82.757  1.00  0.00           C  
ATOM   2801  HD1 TYR   178      64.233  41.043  82.482  1.00  0.00           H  
ATOM   2802  CE1 TYR   178      63.501  39.771  84.058  1.00  0.00           C  
ATOM   2803  HE1 TYR   178      64.329  39.964  84.724  1.00  0.00           H  
ATOM   2804  CZ  TYR   178      62.503  38.919  84.500  1.00  0.00           C  
ATOM   2805  OH  TYR   178      62.453  38.529  85.784  1.00  0.00           O  
ATOM   2806  HH  TYR   178      61.685  38.007  86.027  1.00  0.00           H  
ATOM   2807  CE2 TYR   178      61.425  38.595  83.617  1.00  0.00           C  
ATOM   2808  HE2 TYR   178      60.635  37.963  83.994  1.00  0.00           H  
ATOM   2809  CD2 TYR   178      61.371  39.195  82.350  1.00  0.00           C  
ATOM   2810  HD2 TYR   178      60.613  39.087  81.588  1.00  0.00           H  
ATOM   2811  C   TYR   178      62.676  41.273  78.178  1.00  0.00           C  
ATOM   2812  O   TYR   178      63.657  41.936  77.914  1.00  0.00           O  
ATOM   2813  N   LYS   179      61.445  41.416  77.610  1.00  0.00           N  
ATOM   2814  H   LYS   179      60.696  40.887  78.033  1.00  0.00           H  
ATOM   2815  CA  LYS   179      60.913  42.319  76.585  1.00  0.00           C  
ATOM   2816  HA  LYS   179      61.747  42.984  76.363  1.00  0.00           H  
ATOM   2817  CB  LYS   179      60.488  41.620  75.282  1.00  0.00           C  
ATOM   2818  HB2 LYS   179      59.663  40.959  75.547  1.00  0.00           H  
ATOM   2819  HB3 LYS   179      60.057  42.314  74.561  1.00  0.00           H  
ATOM   2820  CG  LYS   179      61.594  40.813  74.666  1.00  0.00           C  
ATOM   2821  HG2 LYS   179      61.960  40.095  75.400  1.00  0.00           H  
ATOM   2822  HG3 LYS   179      61.145  40.223  73.867  1.00  0.00           H  
ATOM   2823  CD  LYS   179      62.674  41.666  73.953  1.00  0.00           C  
ATOM   2824  HD2 LYS   179      62.169  42.524  73.510  1.00  0.00           H  
ATOM   2825  HD3 LYS   179      63.436  41.866  74.707  1.00  0.00           H  
ATOM   2826  CE  LYS   179      63.441  40.799  72.844  1.00  0.00           C  
ATOM   2827  HE2 LYS   179      62.666  40.203  72.361  1.00  0.00           H  
ATOM   2828  HE3 LYS   179      63.924  41.420  72.090  1.00  0.00           H  
ATOM   2829  NZ  LYS   179      64.503  39.867  73.360  1.00  0.00           N  
ATOM   2830  HZ1 LYS   179      65.418  40.288  73.445  1.00  0.00           H  
ATOM   2831  HZ2 LYS   179      64.237  39.359  74.191  1.00  0.00           H  
ATOM   2832  HZ3 LYS   179      64.568  39.105  72.701  1.00  0.00           H  
ATOM   2833  C   LYS   179      59.708  43.071  77.144  1.00  0.00           C  
ATOM   2834  O   LYS   179      59.068  42.524  78.028  1.00  0.00           O  
ATOM   2835  N   ILE   180      59.392  44.311  76.601  1.00  0.00           N  
ATOM   2836  H   ILE   180      59.880  44.681  75.799  1.00  0.00           H  
ATOM   2837  CA  ILE   180      58.098  44.977  76.877  1.00  0.00           C  
ATOM   2838  HA  ILE   180      57.641  44.596  77.790  1.00  0.00           H  
ATOM   2839  CB  ILE   180      58.176  46.480  77.298  1.00  0.00           C  
ATOM   2840  HB  ILE   180      58.721  47.047  76.543  1.00  0.00           H  
ATOM   2841  CG2 ILE   180      56.793  47.114  77.263  1.00  0.00           C  
ATOM   2842 HG21 ILE   180      56.119  46.552  77.909  1.00  0.00           H  
ATOM   2843 HG22 ILE   180      56.810  48.143  77.622  1.00  0.00           H  
ATOM   2844 HG23 ILE   180      56.446  47.046  76.232  1.00  0.00           H  
ATOM   2845  CG1 ILE   180      59.159  46.789  78.483  1.00  0.00           C  
ATOM   2846 HG12 ILE   180      60.148  46.351  78.352  1.00  0.00           H  
ATOM   2847 HG13 ILE   180      59.230  47.859  78.681  1.00  0.00           H  
ATOM   2848  CD1 ILE   180      58.665  46.266  79.818  1.00  0.00           C  
ATOM   2849 HD11 ILE   180      57.664  46.696  79.855  1.00  0.00           H  
ATOM   2850 HD12 ILE   180      58.707  45.184  79.694  1.00  0.00           H  
ATOM   2851 HD13 ILE   180      59.394  46.546  80.578  1.00  0.00           H  
ATOM   2852  C   ILE   180      57.227  44.726  75.688  1.00  0.00           C  
ATOM   2853  O   ILE   180      57.729  45.081  74.627  1.00  0.00           O  
ATOM   2854  N   LEU   181      56.098  44.069  75.726  1.00  0.00           N  
ATOM   2855  H   LEU   181      55.876  43.834  76.683  1.00  0.00           H  
ATOM   2856  CA  LEU   181      55.040  43.818  74.809  1.00  0.00           C  
ATOM   2857  HA  LEU   181      55.484  43.636  73.830  1.00  0.00           H  
ATOM   2858  CB  LEU   181      54.444  42.433  75.068  1.00  0.00           C  
ATOM   2859  HB2 LEU   181      55.129  41.586  75.027  1.00  0.00           H  
ATOM   2860  HB3 LEU   181      54.203  42.587  76.119  1.00  0.00           H  
ATOM   2861  CG  LEU   181      53.181  42.040  74.286  1.00  0.00           C  
ATOM   2862  HG  LEU   181      52.261  42.477  74.674  1.00  0.00           H  
ATOM   2863  CD1 LEU   181      53.352  42.009  72.750  1.00  0.00           C  
ATOM   2864 HD11 LEU   181      53.653  42.972  72.338  1.00  0.00           H  
ATOM   2865 HD12 LEU   181      54.211  41.414  72.443  1.00  0.00           H  
ATOM   2866 HD13 LEU   181      52.399  41.679  72.335  1.00  0.00           H  
ATOM   2867  CD2 LEU   181      52.927  40.491  74.390  1.00  0.00           C  
ATOM   2868 HD21 LEU   181      52.041  40.218  73.817  1.00  0.00           H  
ATOM   2869 HD22 LEU   181      53.839  39.959  74.119  1.00  0.00           H  
ATOM   2870 HD23 LEU   181      52.742  40.253  75.437  1.00  0.00           H  
ATOM   2871  C   LEU   181      53.955  44.944  74.753  1.00  0.00           C  
ATOM   2872  O   LEU   181      53.398  45.303  75.805  1.00  0.00           O  
ATOM   2873  N   VAL   182      53.709  45.487  73.542  1.00  0.00           N  
ATOM   2874  H   VAL   182      54.200  45.134  72.733  1.00  0.00           H  
ATOM   2875  CA  VAL   182      52.791  46.535  73.260  1.00  0.00           C  
ATOM   2876  HA  VAL   182      52.282  46.711  74.207  1.00  0.00           H  
ATOM   2877  CB  VAL   182      53.467  47.865  72.872  1.00  0.00           C  
ATOM   2878  HB  VAL   182      54.312  47.512  72.281  1.00  0.00           H  
ATOM   2879  CG1 VAL   182      52.580  48.930  72.147  1.00  0.00           C  
ATOM   2880 HG11 VAL   182      51.871  49.450  72.791  1.00  0.00           H  
ATOM   2881 HG12 VAL   182      53.277  49.691  71.796  1.00  0.00           H  
ATOM   2882 HG13 VAL   182      52.112  48.518  71.253  1.00  0.00           H  
ATOM   2883  CG2 VAL   182      54.057  48.596  74.103  1.00  0.00           C  
ATOM   2884 HG21 VAL   182      53.243  49.064  74.656  1.00  0.00           H  
ATOM   2885 HG22 VAL   182      54.616  47.942  74.773  1.00  0.00           H  
ATOM   2886 HG23 VAL   182      54.772  49.355  73.785  1.00  0.00           H  
ATOM   2887  C   VAL   182      51.662  46.173  72.351  1.00  0.00           C  
ATOM   2888  O   VAL   182      52.030  45.515  71.351  1.00  0.00           O  
ATOM   2889  N   PHE   183      50.484  46.719  72.591  1.00  0.00           N  
ATOM   2890  H   PHE   183      50.223  47.302  73.373  1.00  0.00           H  
ATOM   2891  CA  PHE   183      49.324  46.495  71.645  1.00  0.00           C  
ATOM   2892  HA  PHE   183      49.674  46.091  70.694  1.00  0.00           H  
ATOM   2893  CB  PHE   183      48.302  45.433  72.070  1.00  0.00           C  
ATOM   2894  HB2 PHE   183      47.876  45.725  73.030  1.00  0.00           H  
ATOM   2895  HB3 PHE   183      47.507  45.478  71.326  1.00  0.00           H  
ATOM   2896  CG  PHE   183      48.679  43.892  72.197  1.00  0.00           C  
ATOM   2897  CD1 PHE   183      48.988  43.273  73.405  1.00  0.00           C  
ATOM   2898  HD1 PHE   183      48.902  43.943  74.248  1.00  0.00           H  
ATOM   2899  CE1 PHE   183      49.255  41.921  73.496  1.00  0.00           C  
ATOM   2900  HE1 PHE   183      49.377  41.359  74.410  1.00  0.00           H  
ATOM   2901  CZ  PHE   183      49.388  41.163  72.356  1.00  0.00           C  
ATOM   2902  HZ  PHE   183      49.530  40.093  72.390  1.00  0.00           H  
ATOM   2903  CE2 PHE   183      49.097  41.778  71.087  1.00  0.00           C  
ATOM   2904  HE2 PHE   183      49.036  41.086  70.260  1.00  0.00           H  
ATOM   2905  CD2 PHE   183      48.660  43.127  71.002  1.00  0.00           C  
ATOM   2906  HD2 PHE   183      48.447  43.610  70.060  1.00  0.00           H  
ATOM   2907  C   PHE   183      48.548  47.792  71.380  1.00  0.00           C  
ATOM   2908  O   PHE   183      48.567  48.696  72.212  1.00  0.00           O  
ATOM   2909  N   ARG   184      47.855  47.891  70.306  1.00  0.00           N  
ATOM   2910  H   ARG   184      47.771  46.986  69.864  1.00  0.00           H  
ATOM   2911  CA  ARG   184      46.676  48.790  70.234  1.00  0.00           C  
ATOM   2912  HA  ARG   184      46.350  48.948  71.262  1.00  0.00           H  
ATOM   2913  CB  ARG   184      46.754  50.043  69.428  1.00  0.00           C  
ATOM   2914  HB2 ARG   184      47.364  49.676  68.603  1.00  0.00           H  
ATOM   2915  HB3 ARG   184      45.800  50.380  69.025  1.00  0.00           H  
ATOM   2916  CG  ARG   184      47.600  51.151  70.023  1.00  0.00           C  
ATOM   2917  HG2 ARG   184      47.343  51.358  71.061  1.00  0.00           H  
ATOM   2918  HG3 ARG   184      48.602  50.838  70.316  1.00  0.00           H  
ATOM   2919  CD  ARG   184      47.724  52.433  69.257  1.00  0.00           C  
ATOM   2920  HD2 ARG   184      48.308  52.290  68.348  1.00  0.00           H  
ATOM   2921  HD3 ARG   184      46.686  52.708  69.071  1.00  0.00           H  
ATOM   2922  NE  ARG   184      48.315  53.470  70.004  1.00  0.00           N  
ATOM   2923  HE  ARG   184      49.052  53.071  70.568  1.00  0.00           H  
ATOM   2924  CZ  ARG   184      48.027  54.786  69.903  1.00  0.00           C  
ATOM   2925  NH1 ARG   184      47.023  55.293  69.336  1.00  0.00           N  
ATOM   2926 HH11 ARG   184      46.540  54.800  68.599  1.00  0.00           H  
ATOM   2927 HH12 ARG   184      46.887  56.291  69.270  1.00  0.00           H  
ATOM   2928  NH2 ARG   184      48.769  55.726  70.499  1.00  0.00           N  
ATOM   2929 HH21 ARG   184      49.587  55.426  71.011  1.00  0.00           H  
ATOM   2930 HH22 ARG   184      48.377  56.608  70.797  1.00  0.00           H  
ATOM   2931  C   ARG   184      45.633  47.914  69.585  1.00  0.00           C  
ATOM   2932  O   ARG   184      45.962  47.003  68.825  1.00  0.00           O  
ATOM   2933  N   VAL   185      44.352  48.213  69.938  1.00  0.00           N  
ATOM   2934  H   VAL   185      44.327  48.724  70.809  1.00  0.00           H  
ATOM   2935  CA  VAL   185      43.153  47.343  69.671  1.00  0.00           C  
ATOM   2936  HA  VAL   185      43.307  46.819  68.728  1.00  0.00           H  
ATOM   2937  CB  VAL   185      42.900  46.346  70.844  1.00  0.00           C  
ATOM   2938  HB  VAL   185      41.854  46.040  70.803  1.00  0.00           H  
ATOM   2939  CG1 VAL   185      43.695  45.071  70.666  1.00  0.00           C  
ATOM   2940 HG11 VAL   185      43.475  44.326  71.431  1.00  0.00           H  
ATOM   2941 HG12 VAL   185      43.379  44.527  69.776  1.00  0.00           H  
ATOM   2942 HG13 VAL   185      44.763  45.286  70.689  1.00  0.00           H  
ATOM   2943  CG2 VAL   185      43.171  47.016  72.171  1.00  0.00           C  
ATOM   2944 HG21 VAL   185      43.190  46.279  72.974  1.00  0.00           H  
ATOM   2945 HG22 VAL   185      44.092  47.598  72.180  1.00  0.00           H  
ATOM   2946 HG23 VAL   185      42.400  47.717  72.491  1.00  0.00           H  
ATOM   2947  C   VAL   185      41.883  48.234  69.461  1.00  0.00           C  
ATOM   2948  O   VAL   185      41.591  49.286  70.057  1.00  0.00           O  
ATOM   2949  N   GLN   186      41.035  47.759  68.455  1.00  0.00           N  
ATOM   2950  H   GLN   186      41.320  46.923  67.965  1.00  0.00           H  
ATOM   2951  CA  GLN   186      39.684  48.340  68.216  1.00  0.00           C  
ATOM   2952  HA  GLN   186      39.672  49.403  68.458  1.00  0.00           H  
ATOM   2953  CB  GLN   186      39.285  48.266  66.713  1.00  0.00           C  
ATOM   2954  HB2 GLN   186      39.065  47.246  66.397  1.00  0.00           H  
ATOM   2955  HB3 GLN   186      38.344  48.815  66.691  1.00  0.00           H  
ATOM   2956  CG  GLN   186      40.378  48.870  65.749  1.00  0.00           C  
ATOM   2957  HG2 GLN   186      40.022  49.659  65.085  1.00  0.00           H  
ATOM   2958  HG3 GLN   186      41.090  49.509  66.270  1.00  0.00           H  
ATOM   2959  CD  GLN   186      41.280  47.847  65.128  1.00  0.00           C  
ATOM   2960  OE1 GLN   186      40.984  46.658  65.140  1.00  0.00           O  
ATOM   2961  NE2 GLN   186      42.388  48.247  64.535  1.00  0.00           N  
ATOM   2962 HE21 GLN   186      43.006  47.604  64.060  1.00  0.00           H  
ATOM   2963 HE22 GLN   186      42.591  49.225  64.386  1.00  0.00           H  
ATOM   2964  C   GLN   186      38.565  47.759  69.192  1.00  0.00           C  
ATOM   2965  O   GLN   186      37.910  46.826  68.843  1.00  0.00           O  
ATOM   2966  N   THR   187      38.622  48.033  70.481  1.00  0.00           N  
ATOM   2967  H   THR   187      39.093  48.906  70.674  1.00  0.00           H  
ATOM   2968  CA  THR   187      37.668  47.647  71.607  1.00  0.00           C  
ATOM   2969  HA  THR   187      36.660  47.557  71.203  1.00  0.00           H  
ATOM   2970  CB  THR   187      38.152  46.362  72.349  1.00  0.00           C  
ATOM   2971  HB  THR   187      38.205  45.649  71.527  1.00  0.00           H  
ATOM   2972  CG2 THR   187      39.547  46.463  73.164  1.00  0.00           C  
ATOM   2973 HG21 THR   187      39.496  47.301  73.858  1.00  0.00           H  
ATOM   2974 HG22 THR   187      39.575  45.646  73.886  1.00  0.00           H  
ATOM   2975 HG23 THR   187      40.492  46.516  72.622  1.00  0.00           H  
ATOM   2976  OG1 THR   187      37.224  45.973  73.330  1.00  0.00           O  
ATOM   2977  HG1 THR   187      37.132  45.017  73.316  1.00  0.00           H  
ATOM   2978  C   THR   187      37.371  48.681  72.632  1.00  0.00           C  
ATOM   2979  O   THR   187      38.209  49.472  73.062  1.00  0.00           O  
ATOM   2980  N   MET   188      36.092  48.767  73.036  1.00  0.00           N  
ATOM   2981  H   MET   188      35.496  47.956  72.952  1.00  0.00           H  
ATOM   2982  CA  MET   188      35.314  49.950  73.555  1.00  0.00           C  
ATOM   2983  HA  MET   188      35.567  50.808  72.932  1.00  0.00           H  
ATOM   2984  CB  MET   188      33.799  49.776  73.489  1.00  0.00           C  
ATOM   2985  HB2 MET   188      33.257  50.689  73.733  1.00  0.00           H  
ATOM   2986  HB3 MET   188      33.539  49.463  72.477  1.00  0.00           H  
ATOM   2987  CG  MET   188      33.377  48.554  74.391  1.00  0.00           C  
ATOM   2988  HG2 MET   188      32.304  48.402  74.281  1.00  0.00           H  
ATOM   2989  HG3 MET   188      34.056  47.734  74.157  1.00  0.00           H  
ATOM   2990  SD  MET   188      33.510  48.754  76.249  1.00  0.00           S  
ATOM   2991  CE  MET   188      32.020  47.637  76.654  1.00  0.00           C  
ATOM   2992  HE1 MET   188      31.298  48.165  77.276  1.00  0.00           H  
ATOM   2993  HE2 MET   188      31.413  47.489  75.760  1.00  0.00           H  
ATOM   2994  HE3 MET   188      32.230  46.617  76.976  1.00  0.00           H  
ATOM   2995  C   MET   188      35.883  50.496  74.867  1.00  0.00           C  
ATOM   2996  O   MET   188      35.785  51.687  75.125  1.00  0.00           O  
ATOM   2997  N   ASN   189      36.668  49.787  75.627  1.00  0.00           N  
ATOM   2998  H   ASN   189      36.748  48.809  75.386  1.00  0.00           H  
ATOM   2999  CA  ASN   189      37.398  50.225  76.793  1.00  0.00           C  
ATOM   3000  HA  ASN   189      37.758  51.237  76.611  1.00  0.00           H  
ATOM   3001  CB  ASN   189      36.357  50.224  77.909  1.00  0.00           C  
ATOM   3002  HB2 ASN   189      35.511  50.844  77.614  1.00  0.00           H  
ATOM   3003  HB3 ASN   189      36.122  49.169  78.051  1.00  0.00           H  
ATOM   3004  CG  ASN   189      36.948  50.588  79.241  1.00  0.00           C  
ATOM   3005  OD1 ASN   189      38.059  50.994  79.366  1.00  0.00           O  
ATOM   3006  ND2 ASN   189      36.299  50.651  80.386  1.00  0.00           N  
ATOM   3007 HD21 ASN   189      36.807  50.983  81.193  1.00  0.00           H  
ATOM   3008 HD22 ASN   189      35.290  50.624  80.431  1.00  0.00           H  
ATOM   3009  C   ASN   189      38.565  49.269  76.927  1.00  0.00           C  
ATOM   3010  O   ASN   189      38.325  48.102  76.820  1.00  0.00           O  
ATOM   3011  N   PRO   190      39.809  49.757  77.037  1.00  0.00           N  
ATOM   3012  CD  PRO   190      40.289  51.108  76.855  1.00  0.00           C  
ATOM   3013  HD2 PRO   190      39.569  51.699  77.421  1.00  0.00           H  
ATOM   3014  HD3 PRO   190      40.376  51.298  75.786  1.00  0.00           H  
ATOM   3015  CG  PRO   190      41.526  51.204  77.447  1.00  0.00           C  
ATOM   3016  HG2 PRO   190      41.454  51.505  78.492  1.00  0.00           H  
ATOM   3017  HG3 PRO   190      42.160  51.952  76.970  1.00  0.00           H  
ATOM   3018  CB  PRO   190      42.019  49.729  77.456  1.00  0.00           C  
ATOM   3019  HB2 PRO   190      42.417  49.529  78.450  1.00  0.00           H  
ATOM   3020  HB3 PRO   190      42.773  49.739  76.669  1.00  0.00           H  
ATOM   3021  CA  PRO   190      40.859  48.825  77.154  1.00  0.00           C  
ATOM   3022  HA  PRO   190      41.089  48.232  76.269  1.00  0.00           H  
ATOM   3023  C   PRO   190      40.800  47.785  78.213  1.00  0.00           C  
ATOM   3024  O   PRO   190      41.352  46.692  78.033  1.00  0.00           O  
ATOM   3025  N   ILE   191      40.031  47.977  79.239  1.00  0.00           N  
ATOM   3026  H   ILE   191      39.515  48.845  79.271  1.00  0.00           H  
ATOM   3027  CA  ILE   191      39.963  47.050  80.388  1.00  0.00           C  
ATOM   3028  HA  ILE   191      40.974  46.898  80.764  1.00  0.00           H  
ATOM   3029  CB  ILE   191      39.187  47.622  81.585  1.00  0.00           C  
ATOM   3030  HB  ILE   191      39.397  46.977  82.439  1.00  0.00           H  
ATOM   3031  CG2 ILE   191      39.659  49.003  81.938  1.00  0.00           C  
ATOM   3032 HG21 ILE   191      39.225  49.706  81.227  1.00  0.00           H  
ATOM   3033 HG22 ILE   191      39.498  49.241  82.989  1.00  0.00           H  
ATOM   3034 HG23 ILE   191      40.749  48.979  81.940  1.00  0.00           H  
ATOM   3035  CG1 ILE   191      37.632  47.673  81.312  1.00  0.00           C  
ATOM   3036 HG12 ILE   191      37.406  48.582  81.868  1.00  0.00           H  
ATOM   3037 HG13 ILE   191      37.399  47.569  80.252  1.00  0.00           H  
ATOM   3038  CD1 ILE   191      36.743  46.711  82.029  1.00  0.00           C  
ATOM   3039 HD11 ILE   191      35.675  46.869  81.878  1.00  0.00           H  
ATOM   3040 HD12 ILE   191      36.927  45.713  81.631  1.00  0.00           H  
ATOM   3041 HD13 ILE   191      36.976  46.670  83.093  1.00  0.00           H  
ATOM   3042  C   ILE   191      39.525  45.683  80.050  1.00  0.00           C  
ATOM   3043  O   ILE   191      39.962  44.746  80.596  1.00  0.00           O  
ATOM   3044  N   ASN   192      38.739  45.473  78.993  1.00  0.00           N  
ATOM   3045  H   ASN   192      38.343  46.309  78.586  1.00  0.00           H  
ATOM   3046  CA  ASN   192      38.288  44.164  78.570  1.00  0.00           C  
ATOM   3047  HA  ASN   192      37.687  43.739  79.374  1.00  0.00           H  
ATOM   3048  CB  ASN   192      37.376  44.406  77.306  1.00  0.00           C  
ATOM   3049  HB2 ASN   192      38.080  44.840  76.596  1.00  0.00           H  
ATOM   3050  HB3 ASN   192      37.006  43.469  76.890  1.00  0.00           H  
ATOM   3051  CG  ASN   192      36.214  45.414  77.480  1.00  0.00           C  
ATOM   3052  OD1 ASN   192      35.925  45.720  78.554  1.00  0.00           O  
ATOM   3053  ND2 ASN   192      35.787  46.014  76.406  1.00  0.00           N  
ATOM   3054 HD21 ASN   192      35.057  46.706  76.498  1.00  0.00           H  
ATOM   3055 HD22 ASN   192      36.175  45.867  75.485  1.00  0.00           H  
ATOM   3056  C   ASN   192      39.510  43.253  78.308  1.00  0.00           C  
ATOM   3057  O   ASN   192      39.428  42.074  78.657  1.00  0.00           O  
ATOM   3058  N   LEU   193      40.552  43.805  77.641  1.00  0.00           N  
ATOM   3059  H   LEU   193      40.637  44.804  77.520  1.00  0.00           H  
ATOM   3060  CA  LEU   193      41.809  43.008  77.508  1.00  0.00           C  
ATOM   3061  HA  LEU   193      41.517  41.959  77.459  1.00  0.00           H  
ATOM   3062  CB  LEU   193      42.394  43.383  76.155  1.00  0.00           C  
ATOM   3063  HB2 LEU   193      41.587  43.107  75.475  1.00  0.00           H  
ATOM   3064  HB3 LEU   193      42.525  44.451  75.983  1.00  0.00           H  
ATOM   3065  CG  LEU   193      43.816  42.758  75.952  1.00  0.00           C  
ATOM   3066  HG  LEU   193      44.463  43.193  76.713  1.00  0.00           H  
ATOM   3067  CD1 LEU   193      43.731  41.236  75.949  1.00  0.00           C  
ATOM   3068 HD11 LEU   193      44.780  40.950  75.873  1.00  0.00           H  
ATOM   3069 HD12 LEU   193      43.232  40.864  76.844  1.00  0.00           H  
ATOM   3070 HD13 LEU   193      43.194  40.774  75.120  1.00  0.00           H  
ATOM   3071  CD2 LEU   193      44.349  43.199  74.650  1.00  0.00           C  
ATOM   3072 HD21 LEU   193      44.404  44.276  74.491  1.00  0.00           H  
ATOM   3073 HD22 LEU   193      45.387  42.866  74.637  1.00  0.00           H  
ATOM   3074 HD23 LEU   193      43.873  42.671  73.824  1.00  0.00           H  
ATOM   3075  C   LEU   193      42.778  42.999  78.721  1.00  0.00           C  
ATOM   3076  O   LEU   193      43.272  41.883  79.067  1.00  0.00           O  
ATOM   3077  N   ILE   194      42.914  44.080  79.413  1.00  0.00           N  
ATOM   3078  H   ILE   194      42.470  44.936  79.115  1.00  0.00           H  
ATOM   3079  CA  ILE   194      43.692  44.179  80.635  1.00  0.00           C  
ATOM   3080  HA  ILE   194      44.711  43.874  80.398  1.00  0.00           H  
ATOM   3081  CB  ILE   194      43.774  45.599  81.187  1.00  0.00           C  
ATOM   3082  HB  ILE   194      42.754  45.853  81.475  1.00  0.00           H  
ATOM   3083  CG2 ILE   194      44.571  45.575  82.560  1.00  0.00           C  
ATOM   3084 HG21 ILE   194      45.002  46.535  82.846  1.00  0.00           H  
ATOM   3085 HG22 ILE   194      43.887  45.386  83.387  1.00  0.00           H  
ATOM   3086 HG23 ILE   194      45.443  44.922  82.553  1.00  0.00           H  
ATOM   3087  CG1 ILE   194      44.162  46.718  80.126  1.00  0.00           C  
ATOM   3088 HG12 ILE   194      45.151  46.602  79.682  1.00  0.00           H  
ATOM   3089 HG13 ILE   194      43.477  46.655  79.280  1.00  0.00           H  
ATOM   3090  CD1 ILE   194      44.045  48.078  80.755  1.00  0.00           C  
ATOM   3091 HD11 ILE   194      44.225  48.869  80.027  1.00  0.00           H  
ATOM   3092 HD12 ILE   194      43.094  48.146  81.283  1.00  0.00           H  
ATOM   3093 HD13 ILE   194      44.804  48.177  81.531  1.00  0.00           H  
ATOM   3094  C   ILE   194      43.243  43.170  81.737  1.00  0.00           C  
ATOM   3095  O   ILE   194      44.046  42.553  82.379  1.00  0.00           O  
ATOM   3096  N   HIE   195      41.977  42.849  81.912  1.00  0.00           N  
ATOM   3097  H   HIE   195      41.168  43.253  81.462  1.00  0.00           H  
ATOM   3098  CA  HIE   195      41.546  41.899  82.961  1.00  0.00           C  
ATOM   3099  HA  HIE   195      41.947  42.085  83.957  1.00  0.00           H  
ATOM   3100  CB  HIE   195      40.035  41.945  83.194  1.00  0.00           C  
ATOM   3101  HB2 HIE   195      39.523  41.984  82.233  1.00  0.00           H  
ATOM   3102  HB3 HIE   195      39.709  41.126  83.835  1.00  0.00           H  
ATOM   3103  CG  HIE   195      39.689  43.222  83.909  1.00  0.00           C  
ATOM   3104  ND1 HIE   195      40.117  43.556  85.246  1.00  0.00           N  
ATOM   3105  CE1 HIE   195      39.381  44.624  85.596  1.00  0.00           C  
ATOM   3106  HE1 HIE   195      39.450  45.175  86.522  1.00  0.00           H  
ATOM   3107  NE2 HIE   195      38.493  44.976  84.623  1.00  0.00           N  
ATOM   3108  HE2 HIE   195      37.885  45.779  84.544  1.00  0.00           H  
ATOM   3109  CD2 HIE   195      38.612  43.999  83.644  1.00  0.00           C  
ATOM   3110  HD2 HIE   195      37.978  43.927  82.772  1.00  0.00           H  
ATOM   3111  C   HIE   195      42.026  40.526  82.584  1.00  0.00           C  
ATOM   3112  O   HIE   195      42.510  39.810  83.426  1.00  0.00           O  
ATOM   3113  N   ASP   196      41.670  40.094  81.358  1.00  0.00           N  
ATOM   3114  H   ASP   196      40.909  40.538  80.865  1.00  0.00           H  
ATOM   3115  CA  ASP   196      41.970  38.679  81.097  1.00  0.00           C  
ATOM   3116  HA  ASP   196      41.389  37.926  81.630  1.00  0.00           H  
ATOM   3117  CB  ASP   196      41.627  38.242  79.688  1.00  0.00           C  
ATOM   3118  HB2 ASP   196      42.389  38.633  79.013  1.00  0.00           H  
ATOM   3119  HB3 ASP   196      41.691  37.157  79.615  1.00  0.00           H  
ATOM   3120  CG  ASP   196      40.162  38.509  79.244  1.00  0.00           C  
ATOM   3121  OD1 ASP   196      39.975  38.830  78.023  1.00  0.00           O  
ATOM   3122  OD2 ASP   196      39.182  38.344  80.006  1.00  0.00           O  
ATOM   3123  C   ASP   196      43.458  38.410  81.330  1.00  0.00           C  
ATOM   3124  O   ASP   196      43.808  37.451  81.933  1.00  0.00           O  
ATOM   3125  N   LEU   197      44.418  39.249  80.725  1.00  0.00           N  
ATOM   3126  H   LEU   197      43.941  39.939  80.163  1.00  0.00           H  
ATOM   3127  CA  LEU   197      45.821  39.380  81.032  1.00  0.00           C  
ATOM   3128  HA  LEU   197      46.319  38.480  80.672  1.00  0.00           H  
ATOM   3129  CB  LEU   197      46.381  40.609  80.262  1.00  0.00           C  
ATOM   3130  HB2 LEU   197      45.848  41.553  80.380  1.00  0.00           H  
ATOM   3131  HB3 LEU   197      47.424  40.734  80.554  1.00  0.00           H  
ATOM   3132  CG  LEU   197      46.482  40.276  78.685  1.00  0.00           C  
ATOM   3133  HG  LEU   197      45.478  39.974  78.386  1.00  0.00           H  
ATOM   3134  CD1 LEU   197      46.862  41.627  78.017  1.00  0.00           C  
ATOM   3135 HD11 LEU   197      47.621  42.193  78.558  1.00  0.00           H  
ATOM   3136 HD12 LEU   197      47.142  41.440  76.981  1.00  0.00           H  
ATOM   3137 HD13 LEU   197      45.926  42.177  77.919  1.00  0.00           H  
ATOM   3138  CD2 LEU   197      47.577  39.260  78.395  1.00  0.00           C  
ATOM   3139 HD21 LEU   197      47.415  38.296  78.878  1.00  0.00           H  
ATOM   3140 HD22 LEU   197      47.844  39.150  77.344  1.00  0.00           H  
ATOM   3141 HD23 LEU   197      48.510  39.664  78.789  1.00  0.00           H  
ATOM   3142  C   LEU   197      46.171  39.382  82.495  1.00  0.00           C  
ATOM   3143  O   LEU   197      47.083  38.692  82.917  1.00  0.00           O  
ATOM   3144  N   LYS   198      45.490  40.122  83.315  1.00  0.00           N  
ATOM   3145  H   LYS   198      44.789  40.771  82.984  1.00  0.00           H  
ATOM   3146  CA  LYS   198      45.718  40.382  84.786  1.00  0.00           C  
ATOM   3147  HA  LYS   198      46.781  40.552  84.960  1.00  0.00           H  
ATOM   3148  CB  LYS   198      45.060  41.723  85.059  1.00  0.00           C  
ATOM   3149  HB2 LYS   198      45.634  42.488  84.536  1.00  0.00           H  
ATOM   3150  HB3 LYS   198      44.023  41.693  84.723  1.00  0.00           H  
ATOM   3151  CG  LYS   198      44.987  41.964  86.573  1.00  0.00           C  
ATOM   3152  HG2 LYS   198      44.169  41.329  86.913  1.00  0.00           H  
ATOM   3153  HG3 LYS   198      45.951  41.652  86.975  1.00  0.00           H  
ATOM   3154  CD  LYS   198      44.627  43.537  86.797  1.00  0.00           C  
ATOM   3155  HD2 LYS   198      43.606  43.601  86.420  1.00  0.00           H  
ATOM   3156  HD3 LYS   198      44.453  43.712  87.859  1.00  0.00           H  
ATOM   3157  CE  LYS   198      45.544  44.641  86.190  1.00  0.00           C  
ATOM   3158  HE2 LYS   198      45.691  44.619  85.111  1.00  0.00           H  
ATOM   3159  HE3 LYS   198      45.063  45.568  86.500  1.00  0.00           H  
ATOM   3160  NZ  LYS   198      46.903  44.594  86.840  1.00  0.00           N  
ATOM   3161  HZ1 LYS   198      46.799  44.377  87.821  1.00  0.00           H  
ATOM   3162  HZ2 LYS   198      47.477  43.915  86.361  1.00  0.00           H  
ATOM   3163  HZ3 LYS   198      47.390  45.461  86.666  1.00  0.00           H  
ATOM   3164  C   LYS   198      45.253  39.080  85.618  1.00  0.00           C  
ATOM   3165  O   LYS   198      46.092  38.584  86.460  1.00  0.00           O  
ATOM   3166  N   LYS   199      44.066  38.539  85.258  1.00  0.00           N  
ATOM   3167  H   LYS   199      43.511  39.042  84.580  1.00  0.00           H  
ATOM   3168  CA  LYS   199      43.556  37.182  85.617  1.00  0.00           C  
ATOM   3169  HA  LYS   199      43.470  37.135  86.703  1.00  0.00           H  
ATOM   3170  CB  LYS   199      42.124  36.800  84.954  1.00  0.00           C  
ATOM   3171  HB2 LYS   199      42.157  36.908  83.870  1.00  0.00           H  
ATOM   3172  HB3 LYS   199      42.047  35.713  84.995  1.00  0.00           H  
ATOM   3173  CG  LYS   199      40.790  37.479  85.528  1.00  0.00           C  
ATOM   3174  HG2 LYS   199      40.693  38.488  85.127  1.00  0.00           H  
ATOM   3175  HG3 LYS   199      40.009  36.863  85.082  1.00  0.00           H  
ATOM   3176  CD  LYS   199      40.516  37.573  87.133  1.00  0.00           C  
ATOM   3177  HD2 LYS   199      40.748  36.585  87.531  1.00  0.00           H  
ATOM   3178  HD3 LYS   199      41.242  38.258  87.570  1.00  0.00           H  
ATOM   3179  CE  LYS   199      39.079  37.929  87.366  1.00  0.00           C  
ATOM   3180  HE2 LYS   199      38.971  38.024  88.446  1.00  0.00           H  
ATOM   3181  HE3 LYS   199      38.955  38.926  86.944  1.00  0.00           H  
ATOM   3182  NZ  LYS   199      38.118  36.816  86.983  1.00  0.00           N  
ATOM   3183  HZ1 LYS   199      37.160  37.046  87.207  1.00  0.00           H  
ATOM   3184  HZ2 LYS   199      38.221  36.790  85.979  1.00  0.00           H  
ATOM   3185  HZ3 LYS   199      38.335  36.006  87.546  1.00  0.00           H  
ATOM   3186  C   LYS   199      44.529  36.181  85.218  1.00  0.00           C  
ATOM   3187  O   LYS   199      44.575  35.215  85.957  1.00  0.00           O  
ATOM   3188  N   ALA   200      45.203  36.229  84.067  1.00  0.00           N  
ATOM   3189  H   ALA   200      45.182  37.118  83.588  1.00  0.00           H  
ATOM   3190  CA  ALA   200      46.197  35.295  83.629  1.00  0.00           C  
ATOM   3191  HA  ALA   200      45.925  34.306  83.999  1.00  0.00           H  
ATOM   3192  CB  ALA   200      46.311  35.254  82.087  1.00  0.00           C  
ATOM   3193  HB1 ALA   200      45.330  35.113  81.634  1.00  0.00           H  
ATOM   3194  HB2 ALA   200      46.800  36.163  81.737  1.00  0.00           H  
ATOM   3195  HB3 ALA   200      46.773  34.343  81.709  1.00  0.00           H  
ATOM   3196  C   ALA   200      47.577  35.558  84.378  1.00  0.00           C  
ATOM   3197  O   ALA   200      48.361  34.614  84.553  1.00  0.00           O  
ATOM   3198  N   GLY   201      47.744  36.694  84.960  1.00  0.00           N  
ATOM   3199  H   GLY   201      47.109  37.452  84.756  1.00  0.00           H  
ATOM   3200  CA  GLY   201      48.971  37.124  85.722  1.00  0.00           C  
ATOM   3201  HA2 GLY   201      48.719  37.981  86.346  1.00  0.00           H  
ATOM   3202  HA3 GLY   201      49.465  36.332  86.284  1.00  0.00           H  
ATOM   3203  C   GLY   201      50.105  37.715  84.894  1.00  0.00           C  
ATOM   3204  O   GLY   201      51.270  37.681  85.350  1.00  0.00           O  
ATOM   3205  N   TYR   202      49.822  38.348  83.733  1.00  0.00           N  
ATOM   3206  H   TYR   202      48.877  38.328  83.379  1.00  0.00           H  
ATOM   3207  CA  TYR   202      50.748  39.265  83.107  1.00  0.00           C  
ATOM   3208  HA  TYR   202      51.736  38.805  83.070  1.00  0.00           H  
ATOM   3209  CB  TYR   202      50.259  39.501  81.714  1.00  0.00           C  
ATOM   3210  HB2 TYR   202      49.266  39.948  81.763  1.00  0.00           H  
ATOM   3211  HB3 TYR   202      51.029  40.217  81.427  1.00  0.00           H  
ATOM   3212  CG  TYR   202      50.428  38.371  80.659  1.00  0.00           C  
ATOM   3213  CD1 TYR   202      49.731  37.110  80.846  1.00  0.00           C  
ATOM   3214  HD1 TYR   202      49.082  36.994  81.702  1.00  0.00           H  
ATOM   3215  CE1 TYR   202      49.843  36.092  79.928  1.00  0.00           C  
ATOM   3216  HE1 TYR   202      49.252  35.208  80.116  1.00  0.00           H  
ATOM   3217  CZ  TYR   202      50.660  36.269  78.785  1.00  0.00           C  
ATOM   3218  OH  TYR   202      50.796  35.298  77.793  1.00  0.00           O  
ATOM   3219  HH  TYR   202      51.127  35.687  76.980  1.00  0.00           H  
ATOM   3220  CE2 TYR   202      51.390  37.439  78.697  1.00  0.00           C  
ATOM   3221  HE2 TYR   202      51.960  37.602  77.794  1.00  0.00           H  
ATOM   3222  CD2 TYR   202      51.349  38.425  79.709  1.00  0.00           C  
ATOM   3223  HD2 TYR   202      51.942  39.313  79.552  1.00  0.00           H  
ATOM   3224  C   TYR   202      50.793  40.680  83.739  1.00  0.00           C  
ATOM   3225  O   TYR   202      49.788  41.390  83.860  1.00  0.00           O  
ATOM   3226  N   THR   203      51.973  41.150  84.091  1.00  0.00           N  
ATOM   3227  H   THR   203      52.825  40.616  83.998  1.00  0.00           H  
ATOM   3228  CA  THR   203      52.385  42.518  84.613  1.00  0.00           C  
ATOM   3229  HA  THR   203      51.794  42.702  85.510  1.00  0.00           H  
ATOM   3230  CB  THR   203      53.836  42.614  84.955  1.00  0.00           C  
ATOM   3231  HB  THR   203      54.526  42.338  84.158  1.00  0.00           H  
ATOM   3232  CG2 THR   203      54.169  43.968  85.562  1.00  0.00           C  
ATOM   3233 HG21 THR   203      53.759  44.122  86.560  1.00  0.00           H  
ATOM   3234 HG22 THR   203      55.234  44.156  85.698  1.00  0.00           H  
ATOM   3235 HG23 THR   203      53.827  44.739  84.872  1.00  0.00           H  
ATOM   3236  OG1 THR   203      54.055  41.691  85.984  1.00  0.00           O  
ATOM   3237  HG1 THR   203      54.000  42.206  86.792  1.00  0.00           H  
ATOM   3238  C   THR   203      52.087  43.587  83.457  1.00  0.00           C  
ATOM   3239  O   THR   203      52.896  43.914  82.622  1.00  0.00           O  
ATOM   3240  N   VAL   204      50.897  44.022  83.289  1.00  0.00           N  
ATOM   3241  H   VAL   204      50.141  43.672  83.861  1.00  0.00           H  
ATOM   3242  CA  VAL   204      50.481  45.282  82.534  1.00  0.00           C  
ATOM   3243  HA  VAL   204      51.017  45.148  81.594  1.00  0.00           H  
ATOM   3244  CB  VAL   204      48.946  45.076  82.307  1.00  0.00           C  
ATOM   3245  HB  VAL   204      48.385  44.806  83.201  1.00  0.00           H  
ATOM   3246  CG1 VAL   204      48.309  46.310  81.620  1.00  0.00           C  
ATOM   3247 HG11 VAL   204      48.826  46.491  80.677  1.00  0.00           H  
ATOM   3248 HG12 VAL   204      47.256  46.091  81.444  1.00  0.00           H  
ATOM   3249 HG13 VAL   204      48.288  47.263  82.149  1.00  0.00           H  
ATOM   3250  CG2 VAL   204      48.706  43.745  81.389  1.00  0.00           C  
ATOM   3251 HG21 VAL   204      49.009  42.963  82.086  1.00  0.00           H  
ATOM   3252 HG22 VAL   204      47.674  43.692  81.042  1.00  0.00           H  
ATOM   3253 HG23 VAL   204      49.452  43.851  80.601  1.00  0.00           H  
ATOM   3254  C   VAL   204      50.737  46.612  83.291  1.00  0.00           C  
ATOM   3255  O   VAL   204      50.448  46.834  84.495  1.00  0.00           O  
ATOM   3256  N   LEU   205      51.376  47.609  82.580  1.00  0.00           N  
ATOM   3257  H   LEU   205      51.660  47.518  81.615  1.00  0.00           H  
ATOM   3258  CA  LEU   205      52.038  48.839  83.034  1.00  0.00           C  
ATOM   3259  HA  LEU   205      52.358  48.778  84.074  1.00  0.00           H  
ATOM   3260  CB  LEU   205      53.300  49.277  82.212  1.00  0.00           C  
ATOM   3261  HB2 LEU   205      53.073  49.259  81.146  1.00  0.00           H  
ATOM   3262  HB3 LEU   205      53.481  50.318  82.481  1.00  0.00           H  
ATOM   3263  CG  LEU   205      54.530  48.370  82.391  1.00  0.00           C  
ATOM   3264  HG  LEU   205      54.567  48.014  83.420  1.00  0.00           H  
ATOM   3265  CD1 LEU   205      54.547  47.263  81.382  1.00  0.00           C  
ATOM   3266 HD11 LEU   205      54.910  47.620  80.418  1.00  0.00           H  
ATOM   3267 HD12 LEU   205      55.290  46.476  81.508  1.00  0.00           H  
ATOM   3268 HD13 LEU   205      53.629  46.677  81.330  1.00  0.00           H  
ATOM   3269  CD2 LEU   205      55.779  49.205  82.183  1.00  0.00           C  
ATOM   3270 HD21 LEU   205      55.968  50.042  82.855  1.00  0.00           H  
ATOM   3271 HD22 LEU   205      56.593  48.506  81.991  1.00  0.00           H  
ATOM   3272 HD23 LEU   205      55.629  49.710  81.229  1.00  0.00           H  
ATOM   3273  C   LEU   205      50.988  49.942  83.108  1.00  0.00           C  
ATOM   3274  O   LEU   205      50.942  50.874  82.294  1.00  0.00           O  
ATOM   3275  N   TRP   206      50.092  49.875  84.116  1.00  0.00           N  
ATOM   3276  H   TRP   206      50.172  49.058  84.705  1.00  0.00           H  
ATOM   3277  CA  TRP   206      49.131  50.982  84.457  1.00  0.00           C  
ATOM   3278  HA  TRP   206      49.562  51.944  84.180  1.00  0.00           H  
ATOM   3279  CB  TRP   206      47.819  50.712  83.630  1.00  0.00           C  
ATOM   3280  HB2 TRP   206      47.998  50.608  82.560  1.00  0.00           H  
ATOM   3281  HB3 TRP   206      47.399  49.785  84.019  1.00  0.00           H  
ATOM   3282  CG  TRP   206      46.846  51.876  83.702  1.00  0.00           C  
ATOM   3283  CD1 TRP   206      45.792  51.949  84.561  1.00  0.00           C  
ATOM   3284  HD1 TRP   206      45.487  51.136  85.203  1.00  0.00           H  
ATOM   3285  NE1 TRP   206      45.192  53.160  84.375  1.00  0.00           N  
ATOM   3286  HE1 TRP   206      44.368  53.506  84.846  1.00  0.00           H  
ATOM   3287  CE2 TRP   206      45.817  53.908  83.452  1.00  0.00           C  
ATOM   3288  CZ2 TRP   206      45.618  55.222  82.982  1.00  0.00           C  
ATOM   3289  HZ2 TRP   206      44.691  55.728  83.209  1.00  0.00           H  
ATOM   3290  CH2 TRP   206      46.669  55.899  82.421  1.00  0.00           C  
ATOM   3291  HH2 TRP   206      46.386  56.904  82.146  1.00  0.00           H  
ATOM   3292  CZ3 TRP   206      47.896  55.274  82.147  1.00  0.00           C  
ATOM   3293  HZ3 TRP   206      48.657  55.902  81.708  1.00  0.00           H  
ATOM   3294  CE3 TRP   206      47.989  53.872  82.402  1.00  0.00           C  
ATOM   3295  HE3 TRP   206      48.965  53.461  82.189  1.00  0.00           H  
ATOM   3296  CD2 TRP   206      46.992  53.179  83.077  1.00  0.00           C  
ATOM   3297  C   TRP   206      48.832  50.840  85.927  1.00  0.00           C  
ATOM   3298  O   TRP   206      48.875  49.694  86.424  1.00  0.00           O  
ATOM   3299  N   PRO   207      48.336  51.910  86.533  1.00  0.00           N  
ATOM   3300  CD  PRO   207      47.743  51.943  87.860  1.00  0.00           C  
ATOM   3301  HD2 PRO   207      48.465  51.360  88.432  1.00  0.00           H  
ATOM   3302  HD3 PRO   207      46.716  51.581  87.817  1.00  0.00           H  
ATOM   3303  CG  PRO   207      47.966  53.377  88.422  1.00  0.00           C  
ATOM   3304  HG2 PRO   207      48.874  53.434  89.022  1.00  0.00           H  
ATOM   3305  HG3 PRO   207      47.118  53.639  89.054  1.00  0.00           H  
ATOM   3306  CB  PRO   207      47.851  54.143  87.108  1.00  0.00           C  
ATOM   3307  HB2 PRO   207      48.326  55.125  87.109  1.00  0.00           H  
ATOM   3308  HB3 PRO   207      46.805  54.188  86.805  1.00  0.00           H  
ATOM   3309  CA  PRO   207      48.608  53.275  86.100  1.00  0.00           C  
ATOM   3310  HA  PRO   207      48.085  53.506  85.172  1.00  0.00           H  
ATOM   3311  C   PRO   207      50.049  53.682  86.113  1.00  0.00           C  
ATOM   3312  O   PRO   207      50.809  53.036  86.893  1.00  0.00           O  
ATOM   3313  N   ASN   208      50.535  54.632  85.392  1.00  0.00           N  
ATOM   3314  H   ASN   208      49.978  55.215  84.784  1.00  0.00           H  
ATOM   3315  CA  ASN   208      51.892  55.100  85.396  1.00  0.00           C  
ATOM   3316  HA  ASN   208      52.464  54.172  85.383  1.00  0.00           H  
ATOM   3317  CB  ASN   208      52.171  55.730  84.070  1.00  0.00           C  
ATOM   3318  HB2 ASN   208      53.235  55.867  83.879  1.00  0.00           H  
ATOM   3319  HB3 ASN   208      51.825  55.014  83.324  1.00  0.00           H  
ATOM   3320  CG  ASN   208      51.388  57.098  83.990  1.00  0.00           C  
ATOM   3321  OD1 ASN   208      50.162  57.199  84.178  1.00  0.00           O  
ATOM   3322  ND2 ASN   208      51.937  58.254  83.825  1.00  0.00           N  
ATOM   3323 HD21 ASN   208      51.298  59.012  83.630  1.00  0.00           H  
ATOM   3324 HD22 ASN   208      52.925  58.317  83.626  1.00  0.00           H  
ATOM   3325  C   ASN   208      52.354  55.815  86.711  1.00  0.00           C  
ATOM   3326  O   ASN   208      53.595  56.078  86.693  1.00  0.00           O  
ATOM   3327  N   LEU   209      51.529  56.160  87.648  1.00  0.00           N  
ATOM   3328  H   LEU   209      50.629  55.755  87.433  1.00  0.00           H  
ATOM   3329  CA  LEU   209      51.756  57.023  88.760  1.00  0.00           C  
ATOM   3330  HA  LEU   209      52.837  57.152  88.808  1.00  0.00           H  
ATOM   3331  CB  LEU   209      50.999  58.385  88.547  1.00  0.00           C  
ATOM   3332  HB2 LEU   209      50.039  58.104  88.113  1.00  0.00           H  
ATOM   3333  HB3 LEU   209      50.744  58.867  89.490  1.00  0.00           H  
ATOM   3334  CG  LEU   209      51.660  59.392  87.543  1.00  0.00           C  
ATOM   3335  HG  LEU   209      51.797  58.881  86.590  1.00  0.00           H  
ATOM   3336  CD1 LEU   209      50.702  60.523  87.392  1.00  0.00           C  
ATOM   3337 HD11 LEU   209      50.929  61.232  86.595  1.00  0.00           H  
ATOM   3338 HD12 LEU   209      49.754  60.169  86.988  1.00  0.00           H  
ATOM   3339 HD13 LEU   209      50.539  60.992  88.362  1.00  0.00           H  
ATOM   3340  CD2 LEU   209      52.919  59.991  88.085  1.00  0.00           C  
ATOM   3341 HD21 LEU   209      53.743  59.283  88.174  1.00  0.00           H  
ATOM   3342 HD22 LEU   209      53.303  60.671  87.325  1.00  0.00           H  
ATOM   3343 HD23 LEU   209      52.688  60.661  88.913  1.00  0.00           H  
ATOM   3344  C   LEU   209      51.390  56.142  89.982  1.00  0.00           C  
ATOM   3345  O   LEU   209      50.810  55.061  89.812  1.00  0.00           O  
ATOM   3346  N   PRO   210      51.676  56.532  91.258  1.00  0.00           N  
ATOM   3347  CD  PRO   210      52.641  57.539  91.735  1.00  0.00           C  
ATOM   3348  HD2 PRO   210      52.421  58.603  91.656  1.00  0.00           H  
ATOM   3349  HD3 PRO   210      53.525  57.416  91.110  1.00  0.00           H  
ATOM   3350  CG  PRO   210      52.939  57.084  93.122  1.00  0.00           C  
ATOM   3351  HG2 PRO   210      53.442  57.818  93.753  1.00  0.00           H  
ATOM   3352  HG3 PRO   210      53.634  56.254  93.251  1.00  0.00           H  
ATOM   3353  CB  PRO   210      51.550  56.642  93.595  1.00  0.00           C  
ATOM   3354  HB2 PRO   210      50.797  57.421  93.714  1.00  0.00           H  
ATOM   3355  HB3 PRO   210      51.716  56.157  94.557  1.00  0.00           H  
ATOM   3356  CA  PRO   210      51.109  55.844  92.397  1.00  0.00           C  
ATOM   3357  HA  PRO   210      51.702  54.976  92.686  1.00  0.00           H  
ATOM   3358  C   PRO   210      49.654  55.542  92.332  1.00  0.00           C  
ATOM   3359  O   PRO   210      48.893  56.491  92.080  1.00  0.00           O  
ATOM   3360  N   GLY   211      49.172  54.386  92.619  1.00  0.00           N  
ATOM   3361  H   GLY   211      49.850  53.639  92.659  1.00  0.00           H  
ATOM   3362  CA  GLY   211      47.758  54.109  92.683  1.00  0.00           C  
ATOM   3363  HA2 GLY   211      47.316  54.515  91.773  1.00  0.00           H  
ATOM   3364  HA3 GLY   211      47.624  53.028  92.726  1.00  0.00           H  
ATOM   3365  C   GLY   211      46.994  54.709  93.910  1.00  0.00           C  
ATOM   3366  O   GLY   211      45.805  55.050  93.816  1.00  0.00           O  
ATOM   3367  N   VAL   212      47.768  54.964  95.029  1.00  0.00           N  
ATOM   3368  H   VAL   212      48.749  54.739  94.941  1.00  0.00           H  
ATOM   3369  CA  VAL   212      47.150  55.548  96.280  1.00  0.00           C  
ATOM   3370  HA  VAL   212      46.318  56.192  95.997  1.00  0.00           H  
ATOM   3371  CB  VAL   212      46.454  54.470  97.163  1.00  0.00           C  
ATOM   3372  HB  VAL   212      45.974  53.767  96.483  1.00  0.00           H  
ATOM   3373  CG1 VAL   212      47.623  53.707  97.848  1.00  0.00           C  
ATOM   3374 HG11 VAL   212      48.428  53.534  97.134  1.00  0.00           H  
ATOM   3375 HG12 VAL   212      47.951  54.296  98.704  1.00  0.00           H  
ATOM   3376 HG13 VAL   212      47.266  52.731  98.176  1.00  0.00           H  
ATOM   3377  CG2 VAL   212      45.519  54.985  98.234  1.00  0.00           C  
ATOM   3378 HG21 VAL   212      45.299  54.105  98.839  1.00  0.00           H  
ATOM   3379 HG22 VAL   212      46.138  55.639  98.849  1.00  0.00           H  
ATOM   3380 HG23 VAL   212      44.739  55.613  97.804  1.00  0.00           H  
ATOM   3381  C   VAL   212      48.066  56.469  97.076  1.00  0.00           C  
ATOM   3382  O   VAL   212      49.310  56.407  96.990  1.00  0.00           O  
ATOM   3383  N   THR   213      47.472  57.391  97.952  1.00  0.00           N  
ATOM   3384  H   THR   213      46.569  57.065  98.265  1.00  0.00           H  
ATOM   3385  CA  THR   213      48.185  58.262  98.782  1.00  0.00           C  
ATOM   3386  HA  THR   213      48.752  58.896  98.100  1.00  0.00           H  
ATOM   3387  CB  THR   213      47.364  59.263  99.629  1.00  0.00           C  
ATOM   3388  HB  THR   213      48.006  59.617 100.435  1.00  0.00           H  
ATOM   3389  CG2 THR   213      46.977  60.374  98.714  1.00  0.00           C  
ATOM   3390 HG21 THR   213      46.089  60.059  98.166  1.00  0.00           H  
ATOM   3391 HG22 THR   213      46.567  61.123  99.391  1.00  0.00           H  
ATOM   3392 HG23 THR   213      47.715  60.633  97.955  1.00  0.00           H  
ATOM   3393  OG1 THR   213      46.235  58.564 100.195  1.00  0.00           O  
ATOM   3394  HG1 THR   213      46.318  58.792 101.124  1.00  0.00           H  
ATOM   3395  C   THR   213      49.088  57.452  99.723  1.00  0.00           C  
ATOM   3396  O   THR   213      48.614  56.555 100.381  1.00  0.00           O  
ATOM   3397  N   SER   214      50.322  57.851  99.763  1.00  0.00           N  
ATOM   3398  H   SER   214      50.611  58.498  99.044  1.00  0.00           H  
ATOM   3399  CA  SER   214      51.343  57.308 100.682  1.00  0.00           C  
ATOM   3400  HA  SER   214      50.807  56.980 101.573  1.00  0.00           H  
ATOM   3401  CB  SER   214      51.995  56.071  99.997  1.00  0.00           C  
ATOM   3402  HB2 SER   214      52.216  56.442  98.997  1.00  0.00           H  
ATOM   3403  HB3 SER   214      52.917  55.699 100.444  1.00  0.00           H  
ATOM   3404  OG  SER   214      50.947  55.032  99.895  1.00  0.00           O  
ATOM   3405  HG  SER   214      50.083  55.436  99.789  1.00  0.00           H  
ATOM   3406  C   SER   214      52.237  58.401 101.173  1.00  0.00           C  
ATOM   3407  O   SER   214      52.286  58.527 102.436  1.00  0.00           O  
ATOM   3408  OXT SER   214      52.841  59.176 100.364  1.00  0.00           O  
TER    3409      SER   214 
ATOM   3409  PA  A4P   215      68.367  68.065  63.646  1.00  0.00           P  
ATOM   3410  PB  A4P   215      67.466  69.633  61.854  1.00  0.00           P  
ATOM   3411  PD  A4P   215      69.198  69.280  57.187  1.00  0.00           P  
ATOM   3412  PG  A4P   215      67.759  69.822  59.229  1.00  0.00           P  
ATOM   3413  C1E A4P   215      71.389  68.917  67.963  1.00  0.00           C  
ATOM   3414  H1E A4P   215      71.267  68.653  69.020  1.00  0.00           H  
ATOM   3415  C1F A4P   215      73.769  70.912  55.416  1.00  0.00           C  
ATOM   3416  H1F A4P   215      73.928  71.654  54.625  1.00  0.00           H  
ATOM   3417  N1A A4P   215      75.523  68.693  64.698  1.00  0.00           N  
ATOM   3418  N1B A4P   215      76.129  70.284  60.074  1.00  0.00           N  
ATOM   3419  O1A A4P   215      67.306  68.461  64.575  1.00  0.00           O  
ATOM   3420  O1B A4P   215      67.488  71.104  62.160  1.00  0.00           O  
ATOM   3421  O1D A4P   215      68.377  70.205  56.401  1.00  0.00           O  
ATOM   3422  O1G A4P   215      66.551  69.109  59.005  1.00  0.00           O  
ATOM   3423  C2A A4P   215      74.676  69.718  64.940  1.00  0.00           C  
ATOM   3424  H2A A4P   215      74.613  70.422  64.112  1.00  0.00           H  
ATOM   3425  C2B A4P   215      75.584  69.437  59.132  1.00  0.00           C  
ATOM   3426  H2B A4P   215      75.551  68.389  59.421  1.00  0.00           H  
ATOM   3427  C2E A4P   215      71.488  70.432  67.943  1.00  0.00           C  
ATOM   3428  H2E A4P   215      72.507  70.749  67.689  1.00  0.00           H  
ATOM   3429  C2F A4P   215      74.378  69.590  54.999  1.00  0.00           C  
ATOM   3430  H2F A4P   215      75.416  69.520  55.348  1.00  0.00           H  
ATOM   3431  O2A A4P   215      68.013  66.766  63.036  1.00  0.00           O  
ATOM   3432  O2B A4P   215      66.141  68.894  61.867  1.00  0.00           O  
ATOM   3433  O2D A4P   215      69.383  68.043  56.469  1.00  0.00           O  
ATOM   3434  O2E A4P   215      70.961  71.082  69.160  1.00  0.00           O  
ATOM   3435  HO2 A4P   215      71.463  70.779  69.937  1.00  0.00           H  
ATOM   3436  O2F A4P   215      74.312  69.720  53.584  1.00  0.00           O  
ATOM   3437  H7  A4P   215      74.518  68.844  53.214  1.00  0.00           H  
ATOM   3438  O2G A4P   215      67.781  71.219  58.979  1.00  0.00           O  
ATOM   3439  C3E A4P   215      70.564  70.704  66.695  1.00  0.00           C  
ATOM   3440  H3E A4P   215      71.255  70.991  65.893  1.00  0.00           H  
ATOM   3441  C3F A4P   215      73.414  68.476  55.558  1.00  0.00           C  
ATOM   3442  H3F A4P   215      73.779  68.143  56.537  1.00  0.00           H  
ATOM   3443  N3A A4P   215      73.610  69.769  65.830  1.00  0.00           N  
ATOM   3444  N3B A4P   215      74.896  69.671  58.055  1.00  0.00           N  
ATOM   3445  O3A A4P   215      68.723  69.200  62.670  1.00  0.00           O  
ATOM   3446  O3B A4P   215      68.303  69.400  60.616  1.00  0.00           O  
ATOM   3447  O3E A4P   215      69.578  71.822  66.827  1.00  0.00           O  
ATOM   3448  HO3 A4P   215      69.330  72.076  65.921  1.00  0.00           H  
ATOM   3449  O3F A4P   215      73.095  67.454  54.680  1.00  0.00           O  
ATOM   3450  H9  A4P   215      72.564  67.959  54.041  1.00  0.00           H  
ATOM   3451  O3G A4P   215      68.874  68.966  58.689  1.00  0.00           O  
ATOM   3452  C4A A4P   215      73.386  68.567  66.473  1.00  0.00           C  
ATOM   3453  C4B A4P   215      74.845  70.992  57.690  1.00  0.00           C  
ATOM   3454  C4E A4P   215      69.864  69.365  66.213  1.00  0.00           C  
ATOM   3455  H4E A4P   215      68.773  69.455  66.135  1.00  0.00           H  
ATOM   3456  C4F A4P   215      72.153  69.306  55.879  1.00  0.00           C  
ATOM   3457  H4F A4P   215      71.346  68.892  55.263  1.00  0.00           H  
ATOM   3458  O4E A4P   215      70.173  68.498  67.284  1.00  0.00           O  
ATOM   3459  O4F A4P   215      72.360  70.641  55.547  1.00  0.00           O  
ATOM   3460  C5A A4P   215      74.373  67.619  66.551  1.00  0.00           C  
ATOM   3461  C5B A4P   215      75.520  71.892  58.436  1.00  0.00           C  
ATOM   3462  C5E A4P   215      70.550  68.920  64.893  1.00  0.00           C  
ATOM   3463 H5E1 A4P   215      70.623  69.743  64.171  1.00  0.00           H  
ATOM   3464 H5E2 A4P   215      71.533  68.486  65.114  1.00  0.00           H  
ATOM   3465  C5F A4P   215      71.815  69.345  57.390  1.00  0.00           C  
ATOM   3466 H5F1 A4P   215      71.738  68.334  57.808  1.00  0.00           H  
ATOM   3467 H5F2 A4P   215      72.646  69.784  57.956  1.00  0.00           H  
ATOM   3468  O5E A4P   215      69.845  67.850  64.356  1.00  0.00           O  
ATOM   3469  O5F A4P   215      70.648  69.983  57.601  1.00  0.00           O  
ATOM   3470  C6A A4P   215      75.325  67.633  65.536  1.00  0.00           C  
ATOM   3471  C6B A4P   215      76.155  71.554  59.631  1.00  0.00           C  
ATOM   3472  N6A A4P   215      76.146  66.606  65.442  1.00  0.00           N  
ATOM   3473 H6A1 A4P   215      75.735  65.710  65.669  1.00  0.00           H  
ATOM   3474 H6A2 A4P   215      76.697  66.601  64.593  1.00  0.00           H  
ATOM   3475  N6B A4P   215      76.524  72.447  60.512  1.00  0.00           N  
ATOM   3476 H6B1 A4P   215      76.831  72.098  61.411  1.00  0.00           H  
ATOM   3477 H6B2 A4P   215      76.326  73.428  60.362  1.00  0.00           H  
ATOM   3478  N7A A4P   215      74.102  66.527  67.345  1.00  0.00           N  
ATOM   3479  N7B A4P   215      75.419  73.130  57.874  1.00  0.00           N  
ATOM   3480  C8A A4P   215      72.898  66.916  67.816  1.00  0.00           C  
ATOM   3481  H8A A4P   215      72.256  66.279  68.410  1.00  0.00           H  
ATOM   3482  C8B A4P   215      74.739  72.951  56.706  1.00  0.00           C  
ATOM   3483  H8B A4P   215      74.552  73.731  55.981  1.00  0.00           H  
ATOM   3484  N9A A4P   215      72.484  68.176  67.426  1.00  0.00           N  
ATOM   3485  N9B A4P   215      74.375  71.657  56.590  1.00  0.00           N  
TER    3486      A4P   215 
ATOM   3486  N   MET   216      57.187  56.367  77.765  1.00  0.00           N  
ATOM   3487  H1  MET   216      57.781  55.636  78.130  1.00  0.00           H  
ATOM   3488  H2  MET   216      56.883  56.165  76.824  1.00  0.00           H  
ATOM   3489  H3  MET   216      56.323  56.426  78.286  1.00  0.00           H  
ATOM   3490  CA  MET   216      58.013  57.539  77.658  1.00  0.00           C  
ATOM   3491  HA  MET   216      58.615  57.474  78.564  1.00  0.00           H  
ATOM   3492  CB  MET   216      58.948  57.514  76.468  1.00  0.00           C  
ATOM   3493  HB2 MET   216      59.330  56.493  76.469  1.00  0.00           H  
ATOM   3494  HB3 MET   216      58.445  57.703  75.519  1.00  0.00           H  
ATOM   3495  CG  MET   216      60.095  58.546  76.685  1.00  0.00           C  
ATOM   3496  HG2 MET   216      60.741  58.802  75.846  1.00  0.00           H  
ATOM   3497  HG3 MET   216      59.662  59.522  76.903  1.00  0.00           H  
ATOM   3498  SD  MET   216      61.315  58.236  78.085  1.00  0.00           S  
ATOM   3499  CE  MET   216      62.604  57.486  77.139  1.00  0.00           C  
ATOM   3500  HE1 MET   216      63.516  57.313  77.710  1.00  0.00           H  
ATOM   3501  HE2 MET   216      62.333  56.540  76.672  1.00  0.00           H  
ATOM   3502  HE3 MET   216      62.854  58.120  76.288  1.00  0.00           H  
ATOM   3503  C   MET   216      57.335  58.955  77.724  1.00  0.00           C  
ATOM   3504  O   MET   216      56.470  59.270  76.949  1.00  0.00           O  
ATOM   3505  N   ILE   217      57.435  59.663  78.803  1.00  0.00           N  
ATOM   3506  H   ILE   217      57.851  59.313  79.654  1.00  0.00           H  
ATOM   3507  CA  ILE   217      57.016  61.008  79.062  1.00  0.00           C  
ATOM   3508  HA  ILE   217      56.137  61.148  78.433  1.00  0.00           H  
ATOM   3509  CB  ILE   217      56.396  61.119  80.492  1.00  0.00           C  
ATOM   3510  HB  ILE   217      55.910  62.090  80.581  1.00  0.00           H  
ATOM   3511  CG2 ILE   217      55.060  60.282  80.601  1.00  0.00           C  
ATOM   3512 HG21 ILE   217      55.263  59.252  80.309  1.00  0.00           H  
ATOM   3513 HG22 ILE   217      54.566  60.277  81.572  1.00  0.00           H  
ATOM   3514 HG23 ILE   217      54.350  60.599  79.837  1.00  0.00           H  
ATOM   3515  CG1 ILE   217      57.437  61.028  81.664  1.00  0.00           C  
ATOM   3516 HG12 ILE   217      58.048  60.134  81.541  1.00  0.00           H  
ATOM   3517 HG13 ILE   217      58.083  61.847  81.347  1.00  0.00           H  
ATOM   3518  CD1 ILE   217      56.785  61.287  83.020  1.00  0.00           C  
ATOM   3519 HD11 ILE   217      57.601  61.500  83.710  1.00  0.00           H  
ATOM   3520 HD12 ILE   217      56.288  62.230  82.789  1.00  0.00           H  
ATOM   3521 HD13 ILE   217      56.192  60.424  83.323  1.00  0.00           H  
ATOM   3522  C   ILE   217      57.952  62.184  78.706  1.00  0.00           C  
ATOM   3523  O   ILE   217      59.155  62.032  78.706  1.00  0.00           O  
ATOM   3524  N   VAL   218      57.397  63.291  78.283  1.00  0.00           N  
ATOM   3525  H   VAL   218      56.411  63.144  78.120  1.00  0.00           H  
ATOM   3526  CA  VAL   218      58.048  64.353  77.597  1.00  0.00           C  
ATOM   3527  HA  VAL   218      58.728  63.868  76.897  1.00  0.00           H  
ATOM   3528  CB  VAL   218      57.271  65.393  76.846  1.00  0.00           C  
ATOM   3529  HB  VAL   218      57.936  66.153  76.435  1.00  0.00           H  
ATOM   3530  CG1 VAL   218      56.714  64.731  75.514  1.00  0.00           C  
ATOM   3531 HG11 VAL   218      56.112  65.393  74.891  1.00  0.00           H  
ATOM   3532 HG12 VAL   218      57.571  64.525  74.872  1.00  0.00           H  
ATOM   3533 HG13 VAL   218      56.210  63.787  75.720  1.00  0.00           H  
ATOM   3534  CG2 VAL   218      56.053  65.938  77.460  1.00  0.00           C  
ATOM   3535 HG21 VAL   218      55.408  65.135  77.817  1.00  0.00           H  
ATOM   3536 HG22 VAL   218      56.603  66.416  78.271  1.00  0.00           H  
ATOM   3537 HG23 VAL   218      55.652  66.667  76.756  1.00  0.00           H  
ATOM   3538  C   VAL   218      59.076  65.123  78.376  1.00  0.00           C  
ATOM   3539  O   VAL   218      60.032  65.490  77.722  1.00  0.00           O  
ATOM   3540  N   GLU   219      58.805  65.330  79.755  1.00  0.00           N  
ATOM   3541  H   GLU   219      57.901  65.057  80.112  1.00  0.00           H  
ATOM   3542  CA  GLU   219      59.751  66.098  80.543  1.00  0.00           C  
ATOM   3543  HA  GLU   219      59.665  67.136  80.222  1.00  0.00           H  
ATOM   3544  CB  GLU   219      59.254  66.243  81.961  1.00  0.00           C  
ATOM   3545  HB2 GLU   219      58.232  66.604  82.077  1.00  0.00           H  
ATOM   3546  HB3 GLU   219      59.311  65.212  82.311  1.00  0.00           H  
ATOM   3547  CG  GLU   219      60.204  67.064  82.795  1.00  0.00           C  
ATOM   3548  HG2 GLU   219      60.945  66.433  83.285  1.00  0.00           H  
ATOM   3549  HG3 GLU   219      60.752  67.804  82.212  1.00  0.00           H  
ATOM   3550  CD  GLU   219      59.546  67.669  84.026  1.00  0.00           C  
ATOM   3551  OE1 GLU   219      58.574  67.080  84.578  1.00  0.00           O  
ATOM   3552  OE2 GLU   219      59.973  68.783  84.372  1.00  0.00           O  
ATOM   3553  C   GLU   219      61.269  65.521  80.465  1.00  0.00           C  
ATOM   3554  O   GLU   219      62.308  66.241  80.458  1.00  0.00           O  
ATOM   3555  N   GLN   220      61.351  64.193  80.529  1.00  0.00           N  
ATOM   3556  H   GLN   220      60.564  63.576  80.389  1.00  0.00           H  
ATOM   3557  CA  GLN   220      62.721  63.587  80.675  1.00  0.00           C  
ATOM   3558  HA  GLN   220      63.270  64.280  81.313  1.00  0.00           H  
ATOM   3559  CB  GLN   220      62.614  62.233  81.484  1.00  0.00           C  
ATOM   3560  HB2 GLN   220      63.627  61.831  81.452  1.00  0.00           H  
ATOM   3561  HB3 GLN   220      62.397  62.599  82.487  1.00  0.00           H  
ATOM   3562  CG  GLN   220      61.615  61.199  81.000  1.00  0.00           C  
ATOM   3563  HG2 GLN   220      60.649  61.664  81.193  1.00  0.00           H  
ATOM   3564  HG3 GLN   220      61.831  61.034  79.944  1.00  0.00           H  
ATOM   3565  CD  GLN   220      61.802  59.873  81.730  1.00  0.00           C  
ATOM   3566  OE1 GLN   220      61.018  58.952  81.662  1.00  0.00           O  
ATOM   3567  NE2 GLN   220      62.854  59.651  82.514  1.00  0.00           N  
ATOM   3568 HE21 GLN   220      62.942  58.756  82.975  1.00  0.00           H  
ATOM   3569 HE22 GLN   220      63.625  60.279  82.687  1.00  0.00           H  
ATOM   3570  C   GLN   220      63.382  63.364  79.357  1.00  0.00           C  
ATOM   3571  O   GLN   220      64.598  63.177  79.227  1.00  0.00           O  
ATOM   3572  N   VAL   221      62.722  63.516  78.205  1.00  0.00           N  
ATOM   3573  H   VAL   221      61.795  63.917  78.220  1.00  0.00           H  
ATOM   3574  CA  VAL   221      63.256  63.512  76.820  1.00  0.00           C  
ATOM   3575  HA  VAL   221      64.287  63.168  76.903  1.00  0.00           H  
ATOM   3576  CB  VAL   221      62.523  62.460  75.984  1.00  0.00           C  
ATOM   3577  HB  VAL   221      62.552  61.565  76.605  1.00  0.00           H  
ATOM   3578  CG1 VAL   221      61.165  62.897  75.543  1.00  0.00           C  
ATOM   3579 HG11 VAL   221      60.816  63.726  76.158  1.00  0.00           H  
ATOM   3580 HG12 VAL   221      61.354  63.228  74.522  1.00  0.00           H  
ATOM   3581 HG13 VAL   221      60.386  62.136  75.536  1.00  0.00           H  
ATOM   3582  CG2 VAL   221      63.299  62.092  74.808  1.00  0.00           C  
ATOM   3583 HG21 VAL   221      62.694  61.381  74.246  1.00  0.00           H  
ATOM   3584 HG22 VAL   221      63.738  62.915  74.245  1.00  0.00           H  
ATOM   3585 HG23 VAL   221      64.172  61.614  75.252  1.00  0.00           H  
ATOM   3586  C   VAL   221      63.374  64.867  76.056  1.00  0.00           C  
ATOM   3587  O   VAL   221      64.113  64.934  75.122  1.00  0.00           O  
ATOM   3588  N   MET   222      62.683  65.863  76.512  1.00  0.00           N  
ATOM   3589  H   MET   222      62.060  65.711  77.292  1.00  0.00           H  
ATOM   3590  CA  MET   222      62.728  67.185  75.865  1.00  0.00           C  
ATOM   3591  HA  MET   222      62.233  67.112  74.896  1.00  0.00           H  
ATOM   3592  CB  MET   222      61.785  68.089  76.628  1.00  0.00           C  
ATOM   3593  HB2 MET   222      61.530  68.980  76.055  1.00  0.00           H  
ATOM   3594  HB3 MET   222      60.819  67.584  76.655  1.00  0.00           H  
ATOM   3595  CG  MET   222      62.298  68.521  78.081  1.00  0.00           C  
ATOM   3596  HG2 MET   222      62.734  67.797  78.769  1.00  0.00           H  
ATOM   3597  HG3 MET   222      63.194  69.109  77.885  1.00  0.00           H  
ATOM   3598  SD  MET   222      60.988  69.339  79.125  1.00  0.00           S  
ATOM   3599  CE  MET   222      61.920  70.756  79.506  1.00  0.00           C  
ATOM   3600  HE1 MET   222      62.670  70.534  80.265  1.00  0.00           H  
ATOM   3601  HE2 MET   222      62.379  71.094  78.576  1.00  0.00           H  
ATOM   3602  HE3 MET   222      61.337  71.538  79.991  1.00  0.00           H  
ATOM   3603  C   MET   222      64.105  67.813  75.733  1.00  0.00           C  
ATOM   3604  O   MET   222      65.048  67.565  76.474  1.00  0.00           O  
ATOM   3605  N   LYS   223      64.280  68.753  74.738  1.00  0.00           N  
ATOM   3606  H   LYS   223      63.499  69.007  74.151  1.00  0.00           H  
ATOM   3607  CA  LYS   223      65.561  69.602  74.601  1.00  0.00           C  
ATOM   3608  HA  LYS   223      66.477  69.011  74.631  1.00  0.00           H  
ATOM   3609  CB  LYS   223      65.711  70.479  73.295  1.00  0.00           C  
ATOM   3610  HB2 LYS   223      64.937  71.246  73.261  1.00  0.00           H  
ATOM   3611  HB3 LYS   223      66.697  70.942  73.268  1.00  0.00           H  
ATOM   3612  CG  LYS   223      65.538  69.741  72.012  1.00  0.00           C  
ATOM   3613  HG2 LYS   223      66.284  68.949  72.081  1.00  0.00           H  
ATOM   3614  HG3 LYS   223      64.525  69.341  72.046  1.00  0.00           H  
ATOM   3615  CD  LYS   223      65.781  70.462  70.652  1.00  0.00           C  
ATOM   3616  HD2 LYS   223      65.420  69.983  69.742  1.00  0.00           H  
ATOM   3617  HD3 LYS   223      65.398  71.481  70.606  1.00  0.00           H  
ATOM   3618  CE  LYS   223      67.331  70.601  70.390  1.00  0.00           C  
ATOM   3619  HE2 LYS   223      67.795  71.188  71.182  1.00  0.00           H  
ATOM   3620  HE3 LYS   223      67.916  69.685  70.482  1.00  0.00           H  
ATOM   3621  NZ  LYS   223      67.577  71.197  69.012  1.00  0.00           N  
ATOM   3622  HZ1 LYS   223      67.267  72.155  68.930  1.00  0.00           H  
ATOM   3623  HZ2 LYS   223      68.567  71.220  68.816  1.00  0.00           H  
ATOM   3624  HZ3 LYS   223      67.025  70.694  68.332  1.00  0.00           H  
ATOM   3625  C   LYS   223      65.683  70.560  75.828  1.00  0.00           C  
ATOM   3626  O   LYS   223      64.676  71.176  76.068  1.00  0.00           O  
ATOM   3627  N   THR   224      66.783  70.723  76.504  1.00  0.00           N  
ATOM   3628  H   THR   224      67.515  70.032  76.427  1.00  0.00           H  
ATOM   3629  CA  THR   224      67.216  71.883  77.242  1.00  0.00           C  
ATOM   3630  HA  THR   224      66.400  72.422  77.723  1.00  0.00           H  
ATOM   3631  CB  THR   224      68.158  71.231  78.309  1.00  0.00           C  
ATOM   3632  HB  THR   224      68.562  71.996  78.973  1.00  0.00           H  
ATOM   3633  CG2 THR   224      67.574  70.187  79.302  1.00  0.00           C  
ATOM   3634 HG21 THR   224      66.587  70.467  79.670  1.00  0.00           H  
ATOM   3635 HG22 THR   224      67.561  69.168  78.916  1.00  0.00           H  
ATOM   3636 HG23 THR   224      68.178  70.251  80.208  1.00  0.00           H  
ATOM   3637  OG1 THR   224      69.205  70.548  77.676  1.00  0.00           O  
ATOM   3638  HG1 THR   224      69.112  69.600  77.796  1.00  0.00           H  
ATOM   3639  C   THR   224      67.975  72.985  76.400  1.00  0.00           C  
ATOM   3640  O   THR   224      67.917  74.174  76.786  1.00  0.00           O  
ATOM   3641  N   SER   225      68.490  72.635  75.175  1.00  0.00           N  
ATOM   3642  H   SER   225      68.394  71.656  74.948  1.00  0.00           H  
ATOM   3643  CA  SER   225      69.385  73.413  74.344  1.00  0.00           C  
ATOM   3644  HA  SER   225      70.084  73.956  74.980  1.00  0.00           H  
ATOM   3645  CB  SER   225      70.310  72.455  73.501  1.00  0.00           C  
ATOM   3646  HB2 SER   225      70.970  73.120  72.944  1.00  0.00           H  
ATOM   3647  HB3 SER   225      70.886  71.862  74.211  1.00  0.00           H  
ATOM   3648  OG  SER   225      69.346  71.580  72.874  1.00  0.00           O  
ATOM   3649  HG  SER   225      68.913  71.950  72.101  1.00  0.00           H  
ATOM   3650  C   SER   225      68.613  74.358  73.438  1.00  0.00           C  
ATOM   3651  O   SER   225      69.149  74.906  72.449  1.00  0.00           O  
ATOM   3652  N   VAL   226      67.315  74.503  73.795  1.00  0.00           N  
ATOM   3653  H   VAL   226      67.137  74.359  74.778  1.00  0.00           H  
ATOM   3654  CA  VAL   226      66.236  75.254  73.055  1.00  0.00           C  
ATOM   3655  HA  VAL   226      66.257  74.868  72.036  1.00  0.00           H  
ATOM   3656  CB  VAL   226      64.944  74.923  73.791  1.00  0.00           C  
ATOM   3657  HB  VAL   226      64.853  73.839  73.847  1.00  0.00           H  
ATOM   3658  CG1 VAL   226      64.928  75.718  75.130  1.00  0.00           C  
ATOM   3659 HG11 VAL   226      64.784  76.790  74.996  1.00  0.00           H  
ATOM   3660 HG12 VAL   226      63.969  75.443  75.569  1.00  0.00           H  
ATOM   3661 HG13 VAL   226      65.719  75.448  75.830  1.00  0.00           H  
ATOM   3662  CG2 VAL   226      63.636  75.362  73.052  1.00  0.00           C  
ATOM   3663 HG21 VAL   226      63.481  76.434  73.169  1.00  0.00           H  
ATOM   3664 HG22 VAL   226      63.741  75.109  71.997  1.00  0.00           H  
ATOM   3665 HG23 VAL   226      62.733  74.863  73.403  1.00  0.00           H  
ATOM   3666  C   VAL   226      66.618  76.793  72.930  1.00  0.00           C  
ATOM   3667  O   VAL   226      67.392  77.353  73.657  1.00  0.00           O  
ATOM   3668  N   ILE   227      65.961  77.375  71.893  1.00  0.00           N  
ATOM   3669  H   ILE   227      65.447  76.836  71.210  1.00  0.00           H  
ATOM   3670  CA  ILE   227      66.292  78.793  71.552  1.00  0.00           C  
ATOM   3671  HA  ILE   227      66.670  79.254  72.465  1.00  0.00           H  
ATOM   3672  CB  ILE   227      67.533  78.812  70.484  1.00  0.00           C  
ATOM   3673  HB  ILE   227      66.990  78.641  69.554  1.00  0.00           H  
ATOM   3674  CG2 ILE   227      68.143  80.222  70.488  1.00  0.00           C  
ATOM   3675 HG21 ILE   227      68.804  80.387  71.340  1.00  0.00           H  
ATOM   3676 HG22 ILE   227      68.792  80.376  69.625  1.00  0.00           H  
ATOM   3677 HG23 ILE   227      67.394  81.014  70.502  1.00  0.00           H  
ATOM   3678  CG1 ILE   227      68.523  77.616  70.655  1.00  0.00           C  
ATOM   3679 HG12 ILE   227      68.879  77.629  71.685  1.00  0.00           H  
ATOM   3680 HG13 ILE   227      67.959  76.693  70.527  1.00  0.00           H  
ATOM   3681  CD1 ILE   227      69.736  77.755  69.706  1.00  0.00           C  
ATOM   3682 HD11 ILE   227      69.941  76.820  69.185  1.00  0.00           H  
ATOM   3683 HD12 ILE   227      69.627  78.238  68.734  1.00  0.00           H  
ATOM   3684 HD13 ILE   227      70.613  78.166  70.206  1.00  0.00           H  
ATOM   3685  C   ILE   227      65.074  79.565  71.164  1.00  0.00           C  
ATOM   3686  O   ILE   227      64.389  79.241  70.197  1.00  0.00           O  
ATOM   3687  N   THR   228      64.771  80.485  71.973  1.00  0.00           N  
ATOM   3688  H   THR   228      65.528  80.759  72.582  1.00  0.00           H  
ATOM   3689  CA  THR   228      63.495  81.295  71.966  1.00  0.00           C  
ATOM   3690  HA  THR   228      62.750  80.670  71.474  1.00  0.00           H  
ATOM   3691  CB  THR   228      63.023  81.432  73.448  1.00  0.00           C  
ATOM   3692  HB  THR   228      62.152  82.084  73.521  1.00  0.00           H  
ATOM   3693  CG2 THR   228      62.593  80.051  73.946  1.00  0.00           C  
ATOM   3694 HG21 THR   228      61.746  80.237  74.606  1.00  0.00           H  
ATOM   3695 HG22 THR   228      62.434  79.308  73.164  1.00  0.00           H  
ATOM   3696 HG23 THR   228      63.365  79.786  74.667  1.00  0.00           H  
ATOM   3697  OG1 THR   228      63.884  81.984  74.347  1.00  0.00           O  
ATOM   3698  HG1 THR   228      64.013  82.887  74.049  1.00  0.00           H  
ATOM   3699  C   THR   228      63.867  82.635  71.325  1.00  0.00           C  
ATOM   3700  O   THR   228      65.038  83.099  71.338  1.00  0.00           O  
ATOM   3701  N   LEU   229      62.911  83.355  70.901  1.00  0.00           N  
ATOM   3702  H   LEU   229      61.968  82.992  70.885  1.00  0.00           H  
ATOM   3703  CA  LEU   229      63.099  84.730  70.441  1.00  0.00           C  
ATOM   3704  HA  LEU   229      63.867  85.389  70.847  1.00  0.00           H  
ATOM   3705  CB  LEU   229      63.257  84.805  68.953  1.00  0.00           C  
ATOM   3706  HB2 LEU   229      64.084  84.180  68.618  1.00  0.00           H  
ATOM   3707  HB3 LEU   229      62.374  84.327  68.527  1.00  0.00           H  
ATOM   3708  CG  LEU   229      63.633  86.118  68.330  1.00  0.00           C  
ATOM   3709  HG  LEU   229      62.891  86.861  68.621  1.00  0.00           H  
ATOM   3710  CD1 LEU   229      65.045  86.623  68.711  1.00  0.00           C  
ATOM   3711 HD11 LEU   229      65.150  87.653  68.371  1.00  0.00           H  
ATOM   3712 HD12 LEU   229      65.250  86.392  69.756  1.00  0.00           H  
ATOM   3713 HD13 LEU   229      65.878  86.095  68.247  1.00  0.00           H  
ATOM   3714  CD2 LEU   229      63.672  86.008  66.824  1.00  0.00           C  
ATOM   3715 HD21 LEU   229      64.063  85.060  66.454  1.00  0.00           H  
ATOM   3716 HD22 LEU   229      62.679  86.021  66.374  1.00  0.00           H  
ATOM   3717 HD23 LEU   229      64.182  86.931  66.549  1.00  0.00           H  
ATOM   3718  C   LEU   229      61.829  85.512  70.886  1.00  0.00           C  
ATOM   3719  O   LEU   229      60.714  84.951  71.004  1.00  0.00           O  
ATOM   3720  N   ARG   230      61.981  86.803  71.156  1.00  0.00           N  
ATOM   3721  H   ARG   230      62.823  87.312  70.928  1.00  0.00           H  
ATOM   3722  CA  ARG   230      60.874  87.680  71.544  1.00  0.00           C  
ATOM   3723  HA  ARG   230      60.390  87.144  72.360  1.00  0.00           H  
ATOM   3724  CB  ARG   230      61.418  89.045  72.005  1.00  0.00           C  
ATOM   3725  HB2 ARG   230      62.238  88.834  72.692  1.00  0.00           H  
ATOM   3726  HB3 ARG   230      61.728  89.672  71.169  1.00  0.00           H  
ATOM   3727  CG  ARG   230      60.340  89.680  72.904  1.00  0.00           C  
ATOM   3728  HG2 ARG   230      60.653  90.706  73.098  1.00  0.00           H  
ATOM   3729  HG3 ARG   230      59.350  89.790  72.460  1.00  0.00           H  
ATOM   3730  CD  ARG   230      60.308  88.935  74.273  1.00  0.00           C  
ATOM   3731  HD2 ARG   230      59.570  89.415  74.915  1.00  0.00           H  
ATOM   3732  HD3 ARG   230      59.849  87.970  74.056  1.00  0.00           H  
ATOM   3733  NE  ARG   230      61.614  88.931  74.991  1.00  0.00           N  
ATOM   3734  HE  ARG   230      62.449  89.357  74.615  1.00  0.00           H  
ATOM   3735  CZ  ARG   230      61.802  88.391  76.182  1.00  0.00           C  
ATOM   3736  NH1 ARG   230      60.876  87.672  76.732  1.00  0.00           N  
ATOM   3737 HH11 ARG   230      60.105  87.330  76.176  1.00  0.00           H  
ATOM   3738 HH12 ARG   230      60.964  87.620  77.736  1.00  0.00           H  
ATOM   3739  NH2 ARG   230      62.933  88.625  76.891  1.00  0.00           N  
ATOM   3740 HH21 ARG   230      63.016  88.093  77.746  1.00  0.00           H  
ATOM   3741 HH22 ARG   230      63.597  89.271  76.489  1.00  0.00           H  
ATOM   3742  C   ARG   230      59.799  87.953  70.414  1.00  0.00           C  
ATOM   3743  O   ARG   230      60.274  88.335  69.342  1.00  0.00           O  
ATOM   3744  N   ALA   231      58.486  87.927  70.597  1.00  0.00           N  
ATOM   3745  H   ALA   231      58.033  87.517  71.401  1.00  0.00           H  
ATOM   3746  CA  ALA   231      57.635  88.183  69.456  1.00  0.00           C  
ATOM   3747  HA  ALA   231      57.976  87.428  68.747  1.00  0.00           H  
ATOM   3748  CB  ALA   231      56.166  87.836  69.621  1.00  0.00           C  
ATOM   3749  HB1 ALA   231      55.531  88.721  69.579  1.00  0.00           H  
ATOM   3750  HB2 ALA   231      55.914  87.115  68.843  1.00  0.00           H  
ATOM   3751  HB3 ALA   231      55.835  87.461  70.589  1.00  0.00           H  
ATOM   3752  C   ALA   231      57.797  89.589  68.789  1.00  0.00           C  
ATOM   3753  O   ALA   231      57.220  89.744  67.688  1.00  0.00           O  
ATOM   3754  N   THR   232      58.463  90.583  69.399  1.00  0.00           N  
ATOM   3755  H   THR   232      59.008  90.357  70.218  1.00  0.00           H  
ATOM   3756  CA  THR   232      58.731  91.970  68.872  1.00  0.00           C  
ATOM   3757  HA  THR   232      57.885  92.271  68.254  1.00  0.00           H  
ATOM   3758  CB  THR   232      58.873  93.155  69.917  1.00  0.00           C  
ATOM   3759  HB  THR   232      59.485  94.012  69.637  1.00  0.00           H  
ATOM   3760  CG2 THR   232      57.377  93.679  70.243  1.00  0.00           C  
ATOM   3761 HG21 THR   232      56.670  92.857  70.360  1.00  0.00           H  
ATOM   3762 HG22 THR   232      57.308  94.305  71.132  1.00  0.00           H  
ATOM   3763 HG23 THR   232      57.035  94.329  69.438  1.00  0.00           H  
ATOM   3764  OG1 THR   232      59.431  92.677  71.161  1.00  0.00           O  
ATOM   3765  HG1 THR   232      59.323  93.353  71.834  1.00  0.00           H  
ATOM   3766  C   THR   232      60.012  92.033  67.956  1.00  0.00           C  
ATOM   3767  O   THR   232      60.172  93.098  67.376  1.00  0.00           O  
ATOM   3768  N   ASN   233      60.921  91.019  67.818  1.00  0.00           N  
ATOM   3769  H   ASN   233      60.676  90.157  68.283  1.00  0.00           H  
ATOM   3770  CA  ASN   233      62.040  91.012  66.830  1.00  0.00           C  
ATOM   3771  HA  ASN   233      62.535  91.954  66.591  1.00  0.00           H  
ATOM   3772  CB  ASN   233      63.017  90.001  67.389  1.00  0.00           C  
ATOM   3773  HB2 ASN   233      62.475  89.135  67.769  1.00  0.00           H  
ATOM   3774  HB3 ASN   233      63.816  89.708  66.708  1.00  0.00           H  
ATOM   3775  CG  ASN   233      63.904  90.494  68.576  1.00  0.00           C  
ATOM   3776  OD1 ASN   233      63.954  90.005  69.656  1.00  0.00           O  
ATOM   3777  ND2 ASN   233      64.611  91.600  68.394  1.00  0.00           N  
ATOM   3778 HD21 ASN   233      65.122  92.021  69.157  1.00  0.00           H  
ATOM   3779 HD22 ASN   233      65.051  91.599  67.485  1.00  0.00           H  
ATOM   3780  C   ASN   233      61.535  90.531  65.444  1.00  0.00           C  
ATOM   3781  O   ASN   233      60.426  90.068  65.174  1.00  0.00           O  
ATOM   3782  N   THR   234      62.254  91.043  64.501  1.00  0.00           N  
ATOM   3783  H   THR   234      63.147  91.400  64.807  1.00  0.00           H  
ATOM   3784  CA  THR   234      62.063  91.051  63.011  1.00  0.00           C  
ATOM   3785  HA  THR   234      61.126  91.524  62.719  1.00  0.00           H  
ATOM   3786  CB  THR   234      63.079  92.018  62.305  1.00  0.00           C  
ATOM   3787  HB  THR   234      63.008  92.001  61.217  1.00  0.00           H  
ATOM   3788  CG2 THR   234      62.712  93.461  62.742  1.00  0.00           C  
ATOM   3789 HG21 THR   234      62.802  93.475  63.828  1.00  0.00           H  
ATOM   3790 HG22 THR   234      63.469  94.141  62.350  1.00  0.00           H  
ATOM   3791 HG23 THR   234      61.695  93.689  62.425  1.00  0.00           H  
ATOM   3792  OG1 THR   234      64.449  91.738  62.643  1.00  0.00           O  
ATOM   3793  HG1 THR   234      64.627  91.777  63.586  1.00  0.00           H  
ATOM   3794  C   THR   234      62.079  89.620  62.423  1.00  0.00           C  
ATOM   3795  O   THR   234      62.378  88.644  63.087  1.00  0.00           O  
ATOM   3796  N   ILE   235      61.621  89.566  61.142  1.00  0.00           N  
ATOM   3797  H   ILE   235      61.177  90.339  60.669  1.00  0.00           H  
ATOM   3798  CA  ILE   235      61.689  88.317  60.390  1.00  0.00           C  
ATOM   3799  HA  ILE   235      61.177  87.584  61.014  1.00  0.00           H  
ATOM   3800  CB  ILE   235      60.882  88.338  59.016  1.00  0.00           C  
ATOM   3801  HB  ILE   235      61.376  88.994  58.298  1.00  0.00           H  
ATOM   3802  CG2 ILE   235      60.939  86.941  58.349  1.00  0.00           C  
ATOM   3803 HG21 ILE   235      61.922  86.524  58.129  1.00  0.00           H  
ATOM   3804 HG22 ILE   235      60.487  86.343  59.140  1.00  0.00           H  
ATOM   3805 HG23 ILE   235      60.278  86.931  57.483  1.00  0.00           H  
ATOM   3806  CG1 ILE   235      59.495  89.023  59.037  1.00  0.00           C  
ATOM   3807 HG12 ILE   235      59.582  89.987  59.537  1.00  0.00           H  
ATOM   3808 HG13 ILE   235      59.118  89.206  58.031  1.00  0.00           H  
ATOM   3809  CD1 ILE   235      58.352  88.205  59.695  1.00  0.00           C  
ATOM   3810 HD11 ILE   235      58.083  87.370  59.048  1.00  0.00           H  
ATOM   3811 HD12 ILE   235      58.660  87.751  60.637  1.00  0.00           H  
ATOM   3812 HD13 ILE   235      57.509  88.893  59.768  1.00  0.00           H  
ATOM   3813  C   ILE   235      63.156  87.994  60.093  1.00  0.00           C  
ATOM   3814  O   ILE   235      63.568  86.877  60.049  1.00  0.00           O  
ATOM   3815  N   ALA   236      64.005  89.032  60.093  1.00  0.00           N  
ATOM   3816  H   ALA   236      63.710  89.950  59.791  1.00  0.00           H  
ATOM   3817  CA  ALA   236      65.455  88.930  59.787  1.00  0.00           C  
ATOM   3818  HA  ALA   236      65.548  88.291  58.909  1.00  0.00           H  
ATOM   3819  CB  ALA   236      66.003  90.390  59.491  1.00  0.00           C  
ATOM   3820  HB1 ALA   236      66.958  90.386  58.967  1.00  0.00           H  
ATOM   3821  HB2 ALA   236      65.400  90.793  58.677  1.00  0.00           H  
ATOM   3822  HB3 ALA   236      66.188  91.037  60.348  1.00  0.00           H  
ATOM   3823  C   ALA   236      66.114  88.364  61.047  1.00  0.00           C  
ATOM   3824  O   ALA   236      66.850  87.422  60.869  1.00  0.00           O  
ATOM   3825  N   GLU   237      65.774  88.939  62.248  1.00  0.00           N  
ATOM   3826  H   GLU   237      65.315  89.839  62.237  1.00  0.00           H  
ATOM   3827  CA  GLU   237      66.207  88.320  63.466  1.00  0.00           C  
ATOM   3828  HA  GLU   237      67.296  88.269  63.457  1.00  0.00           H  
ATOM   3829  CB  GLU   237      65.770  89.186  64.614  1.00  0.00           C  
ATOM   3830  HB2 GLU   237      64.689  89.323  64.628  1.00  0.00           H  
ATOM   3831  HB3 GLU   237      65.930  88.685  65.568  1.00  0.00           H  
ATOM   3832  CG  GLU   237      66.571  90.562  64.618  1.00  0.00           C  
ATOM   3833  HG2 GLU   237      67.594  90.290  64.877  1.00  0.00           H  
ATOM   3834  HG3 GLU   237      66.708  91.115  63.688  1.00  0.00           H  
ATOM   3835  CD  GLU   237      66.160  91.439  65.711  1.00  0.00           C  
ATOM   3836  OE1 GLU   237      66.860  91.740  66.781  1.00  0.00           O  
ATOM   3837  OE2 GLU   237      65.084  91.915  65.552  1.00  0.00           O  
ATOM   3838  C   GLU   237      65.778  86.850  63.650  1.00  0.00           C  
ATOM   3839  O   GLU   237      66.593  85.908  63.719  1.00  0.00           O  
ATOM   3840  N   ALA   238      64.581  86.523  63.218  1.00  0.00           N  
ATOM   3841  H   ALA   238      64.100  87.351  62.897  1.00  0.00           H  
ATOM   3842  CA  ALA   238      63.977  85.218  63.179  1.00  0.00           C  
ATOM   3843  HA  ALA   238      64.013  84.702  64.139  1.00  0.00           H  
ATOM   3844  CB  ALA   238      62.444  85.183  62.785  1.00  0.00           C  
ATOM   3845  HB1 ALA   238      62.161  84.138  62.913  1.00  0.00           H  
ATOM   3846  HB2 ALA   238      61.960  85.796  63.545  1.00  0.00           H  
ATOM   3847  HB3 ALA   238      62.298  85.473  61.744  1.00  0.00           H  
ATOM   3848  C   ALA   238      64.720  84.326  62.259  1.00  0.00           C  
ATOM   3849  O   ALA   238      64.610  83.171  62.413  1.00  0.00           O  
ATOM   3850  N   LEU   239      65.242  84.907  61.154  1.00  0.00           N  
ATOM   3851  H   LEU   239      65.121  85.907  61.084  1.00  0.00           H  
ATOM   3852  CA  LEU   239      66.054  84.078  60.225  1.00  0.00           C  
ATOM   3853  HA  LEU   239      65.673  83.063  60.114  1.00  0.00           H  
ATOM   3854  CB  LEU   239      66.139  84.651  58.863  1.00  0.00           C  
ATOM   3855  HB2 LEU   239      65.202  84.967  58.404  1.00  0.00           H  
ATOM   3856  HB3 LEU   239      66.590  85.635  58.986  1.00  0.00           H  
ATOM   3857  CG  LEU   239      67.080  84.189  57.677  1.00  0.00           C  
ATOM   3858  HG  LEU   239      68.105  84.073  58.028  1.00  0.00           H  
ATOM   3859  CD1 LEU   239      66.483  82.906  56.972  1.00  0.00           C  
ATOM   3860 HD11 LEU   239      67.197  82.588  56.211  1.00  0.00           H  
ATOM   3861 HD12 LEU   239      66.410  82.186  57.786  1.00  0.00           H  
ATOM   3862 HD13 LEU   239      65.625  83.231  56.384  1.00  0.00           H  
ATOM   3863  CD2 LEU   239      67.267  85.228  56.604  1.00  0.00           C  
ATOM   3864 HD21 LEU   239      67.870  84.748  55.834  1.00  0.00           H  
ATOM   3865 HD22 LEU   239      66.297  85.552  56.228  1.00  0.00           H  
ATOM   3866 HD23 LEU   239      67.650  86.184  56.962  1.00  0.00           H  
ATOM   3867  C   LEU   239      67.497  83.958  60.729  1.00  0.00           C  
ATOM   3868  O   LEU   239      68.159  82.933  60.490  1.00  0.00           O  
ATOM   3869  N   GLN   240      68.145  85.019  61.348  1.00  0.00           N  
ATOM   3870  H   GLN   240      67.592  85.847  61.518  1.00  0.00           H  
ATOM   3871  CA  GLN   240      69.439  85.073  61.780  1.00  0.00           C  
ATOM   3872  HA  GLN   240      70.086  84.915  60.918  1.00  0.00           H  
ATOM   3873  CB  GLN   240      69.769  86.477  62.337  1.00  0.00           C  
ATOM   3874  HB2 GLN   240      69.523  87.108  61.484  1.00  0.00           H  
ATOM   3875  HB3 GLN   240      69.120  86.790  63.155  1.00  0.00           H  
ATOM   3876  CG  GLN   240      71.303  86.572  62.613  1.00  0.00           C  
ATOM   3877  HG2 GLN   240      71.651  85.757  63.248  1.00  0.00           H  
ATOM   3878  HG3 GLN   240      71.806  86.564  61.646  1.00  0.00           H  
ATOM   3879  CD  GLN   240      71.643  87.918  63.181  1.00  0.00           C  
ATOM   3880  OE1 GLN   240      72.463  88.711  62.753  1.00  0.00           O  
ATOM   3881  NE2 GLN   240      71.056  88.164  64.284  1.00  0.00           N  
ATOM   3882 HE21 GLN   240      71.301  89.035  64.734  1.00  0.00           H  
ATOM   3883 HE22 GLN   240      70.394  87.554  64.741  1.00  0.00           H  
ATOM   3884  C   GLN   240      69.743  83.861  62.789  1.00  0.00           C  
ATOM   3885  O   GLN   240      70.794  83.320  62.893  1.00  0.00           O  
ATOM   3886  N   LEU   241      68.745  83.502  63.633  1.00  0.00           N  
ATOM   3887  H   LEU   241      67.845  83.959  63.637  1.00  0.00           H  
ATOM   3888  CA  LEU   241      68.884  82.280  64.418  1.00  0.00           C  
ATOM   3889  HA  LEU   241      69.777  82.346  65.039  1.00  0.00           H  
ATOM   3890  CB  LEU   241      67.678  82.005  65.324  1.00  0.00           C  
ATOM   3891  HB2 LEU   241      66.772  82.177  64.743  1.00  0.00           H  
ATOM   3892  HB3 LEU   241      67.450  80.976  65.604  1.00  0.00           H  
ATOM   3893  CG  LEU   241      67.570  82.845  66.545  1.00  0.00           C  
ATOM   3894  HG  LEU   241      67.635  83.912  66.329  1.00  0.00           H  
ATOM   3895  CD1 LEU   241      66.211  82.697  67.235  1.00  0.00           C  
ATOM   3896 HD11 LEU   241      65.457  83.076  66.546  1.00  0.00           H  
ATOM   3897 HD12 LEU   241      65.931  81.688  67.537  1.00  0.00           H  
ATOM   3898 HD13 LEU   241      66.168  83.247  68.176  1.00  0.00           H  
ATOM   3899  CD2 LEU   241      68.699  82.512  67.506  1.00  0.00           C  
ATOM   3900 HD21 LEU   241      68.376  82.885  68.479  1.00  0.00           H  
ATOM   3901 HD22 LEU   241      68.869  81.436  67.483  1.00  0.00           H  
ATOM   3902 HD23 LEU   241      69.580  83.056  67.166  1.00  0.00           H  
ATOM   3903  C   LEU   241      69.099  80.988  63.592  1.00  0.00           C  
ATOM   3904  O   LEU   241      69.875  80.110  64.028  1.00  0.00           O  
ATOM   3905  N   LEU   242      68.456  80.799  62.445  1.00  0.00           N  
ATOM   3906  H   LEU   242      67.717  81.474  62.312  1.00  0.00           H  
ATOM   3907  CA  LEU   242      68.475  79.599  61.541  1.00  0.00           C  
ATOM   3908  HA  LEU   242      68.513  78.722  62.187  1.00  0.00           H  
ATOM   3909  CB  LEU   242      67.154  79.465  60.824  1.00  0.00           C  
ATOM   3910  HB2 LEU   242      66.970  80.219  60.059  1.00  0.00           H  
ATOM   3911  HB3 LEU   242      67.190  78.527  60.270  1.00  0.00           H  
ATOM   3912  CG  LEU   242      65.804  79.566  61.605  1.00  0.00           C  
ATOM   3913  HG  LEU   242      65.684  80.617  61.866  1.00  0.00           H  
ATOM   3914  CD1 LEU   242      64.609  79.211  60.732  1.00  0.00           C  
ATOM   3915 HD11 LEU   242      63.685  79.281  61.306  1.00  0.00           H  
ATOM   3916 HD12 LEU   242      64.633  79.875  59.869  1.00  0.00           H  
ATOM   3917 HD13 LEU   242      64.685  78.223  60.278  1.00  0.00           H  
ATOM   3918  CD2 LEU   242      65.968  78.683  62.802  1.00  0.00           C  
ATOM   3919 HD21 LEU   242      66.089  77.660  62.446  1.00  0.00           H  
ATOM   3920 HD22 LEU   242      66.876  78.843  63.383  1.00  0.00           H  
ATOM   3921 HD23 LEU   242      65.126  78.785  63.486  1.00  0.00           H  
ATOM   3922  C   LEU   242      69.721  79.746  60.615  1.00  0.00           C  
ATOM   3923  O   LEU   242      70.095  78.808  59.925  1.00  0.00           O  
ATOM   3924  N   ARG   243      70.367  80.920  60.459  1.00  0.00           N  
ATOM   3925  H   ARG   243      69.854  81.640  60.947  1.00  0.00           H  
ATOM   3926  CA  ARG   243      71.669  81.116  59.833  1.00  0.00           C  
ATOM   3927  HA  ARG   243      71.569  80.603  58.876  1.00  0.00           H  
ATOM   3928  CB  ARG   243      71.918  82.687  59.540  1.00  0.00           C  
ATOM   3929  HB2 ARG   243      71.527  83.329  60.330  1.00  0.00           H  
ATOM   3930  HB3 ARG   243      72.969  82.632  59.256  1.00  0.00           H  
ATOM   3931  CG  ARG   243      71.104  83.117  58.299  1.00  0.00           C  
ATOM   3932  HG2 ARG   243      71.431  82.538  57.435  1.00  0.00           H  
ATOM   3933  HG3 ARG   243      70.059  82.940  58.554  1.00  0.00           H  
ATOM   3934  CD  ARG   243      71.418  84.627  57.970  1.00  0.00           C  
ATOM   3935  HD2 ARG   243      70.586  84.967  57.354  1.00  0.00           H  
ATOM   3936  HD3 ARG   243      71.657  85.205  58.862  1.00  0.00           H  
ATOM   3937  NE  ARG   243      72.692  84.709  57.252  1.00  0.00           N  
ATOM   3938  HE  ARG   243      73.001  83.848  56.824  1.00  0.00           H  
ATOM   3939  CZ  ARG   243      73.464  85.755  57.160  1.00  0.00           C  
ATOM   3940  NH1 ARG   243      73.330  86.836  57.901  1.00  0.00           N  
ATOM   3941 HH11 ARG   243      72.419  86.852  58.337  1.00  0.00           H  
ATOM   3942 HH12 ARG   243      74.045  87.529  58.071  1.00  0.00           H  
ATOM   3943  NH2 ARG   243      74.484  85.762  56.378  1.00  0.00           N  
ATOM   3944 HH21 ARG   243      74.782  84.831  56.124  1.00  0.00           H  
ATOM   3945 HH22 ARG   243      75.009  86.610  56.224  1.00  0.00           H  
ATOM   3946  C   ARG   243      72.936  80.515  60.563  1.00  0.00           C  
ATOM   3947  O   ARG   243      73.894  80.082  59.842  1.00  0.00           O  
ATOM   3948  N   HID   244      72.941  80.674  61.886  1.00  0.00           N  
ATOM   3949  H   HID   244      72.099  81.065  62.285  1.00  0.00           H  
ATOM   3950  CA  HID   244      74.177  80.612  62.684  1.00  0.00           C  
ATOM   3951  HA  HID   244      74.936  81.112  62.082  1.00  0.00           H  
ATOM   3952  CB  HID   244      73.986  81.520  63.952  1.00  0.00           C  
ATOM   3953  HB2 HID   244      74.949  81.966  64.201  1.00  0.00           H  
ATOM   3954  HB3 HID   244      73.278  82.346  63.896  1.00  0.00           H  
ATOM   3955  CG  HID   244      73.492  80.765  65.216  1.00  0.00           C  
ATOM   3956  ND1 HID   244      72.234  80.327  65.459  1.00  0.00           N  
ATOM   3957  HD1 HID   244      71.407  80.414  64.887  1.00  0.00           H  
ATOM   3958  CE1 HID   244      72.165  79.825  66.700  1.00  0.00           C  
ATOM   3959  HE1 HID   244      71.226  79.511  67.130  1.00  0.00           H  
ATOM   3960  NE2 HID   244      73.425  79.802  67.217  1.00  0.00           N  
ATOM   3961  CD2 HID   244      74.253  80.426  66.287  1.00  0.00           C  
ATOM   3962  HD2 HID   244      75.309  80.652  66.285  1.00  0.00           H  
ATOM   3963  C   HID   244      74.551  79.088  63.075  1.00  0.00           C  
ATOM   3964  O   HID   244      75.672  78.796  63.354  1.00  0.00           O  
ATOM   3965  N   HIE   245      73.549  78.187  63.164  1.00  0.00           N  
ATOM   3966  H   HIE   245      72.602  78.534  63.103  1.00  0.00           H  
ATOM   3967  CA  HIE   245      73.716  76.852  63.682  1.00  0.00           C  
ATOM   3968  HA  HIE   245      74.692  76.386  63.546  1.00  0.00           H  
ATOM   3969  CB  HIE   245      73.325  76.838  65.177  1.00  0.00           C  
ATOM   3970  HB2 HIE   245      74.043  77.505  65.653  1.00  0.00           H  
ATOM   3971  HB3 HIE   245      72.272  77.114  65.222  1.00  0.00           H  
ATOM   3972  CG  HIE   245      73.477  75.485  65.690  1.00  0.00           C  
ATOM   3973  ND1 HIE   245      74.630  74.736  65.442  1.00  0.00           N  
ATOM   3974  CE1 HIE   245      74.455  73.485  65.977  1.00  0.00           C  
ATOM   3975  HE1 HIE   245      75.173  72.680  65.938  1.00  0.00           H  
ATOM   3976  NE2 HIE   245      73.177  73.438  66.479  1.00  0.00           N  
ATOM   3977  HE2 HIE   245      72.692  72.605  66.779  1.00  0.00           H  
ATOM   3978  CD2 HIE   245      72.567  74.650  66.386  1.00  0.00           C  
ATOM   3979  HD2 HIE   245      71.536  74.853  66.634  1.00  0.00           H  
ATOM   3980  C   HIE   245      72.813  75.853  62.953  1.00  0.00           C  
ATOM   3981  O   HIE   245      71.962  76.319  62.233  1.00  0.00           O  
ATOM   3982  N   ARG   246      72.929  74.530  63.044  1.00  0.00           N  
ATOM   3983  H   ARG   246      73.635  74.236  63.703  1.00  0.00           H  
ATOM   3984  CA  ARG   246      71.906  73.569  62.542  1.00  0.00           C  
ATOM   3985  HA  ARG   246      71.579  73.953  61.575  1.00  0.00           H  
ATOM   3986  CB  ARG   246      72.455  72.193  62.278  1.00  0.00           C  
ATOM   3987  HB2 ARG   246      73.425  72.253  61.784  1.00  0.00           H  
ATOM   3988  HB3 ARG   246      72.567  71.733  63.260  1.00  0.00           H  
ATOM   3989  CG  ARG   246      71.422  71.481  61.319  1.00  0.00           C  
ATOM   3990  HG2 ARG   246      70.465  71.309  61.813  1.00  0.00           H  
ATOM   3991  HG3 ARG   246      71.444  72.076  60.406  1.00  0.00           H  
ATOM   3992  CD  ARG   246      72.177  70.227  60.955  1.00  0.00           C  
ATOM   3993  HD2 ARG   246      73.031  70.287  60.281  1.00  0.00           H  
ATOM   3994  HD3 ARG   246      72.685  69.904  61.863  1.00  0.00           H  
ATOM   3995  NE  ARG   246      71.223  69.178  60.569  1.00  0.00           N  
ATOM   3996  HE  ARG   246      70.291  69.470  60.309  1.00  0.00           H  
ATOM   3997  CZ  ARG   246      71.352  67.858  60.746  1.00  0.00           C  
ATOM   3998  NH1 ARG   246      72.399  67.245  61.168  1.00  0.00           N  
ATOM   3999 HH11 ARG   246      73.218  67.781  61.419  1.00  0.00           H  
ATOM   4000 HH12 ARG   246      72.535  66.257  61.010  1.00  0.00           H  
ATOM   4001  NH2 ARG   246      70.346  67.143  60.338  1.00  0.00           N  
ATOM   4002 HH21 ARG   246      70.322  66.205  60.712  1.00  0.00           H  
ATOM   4003 HH22 ARG   246      69.566  67.590  59.878  1.00  0.00           H  
ATOM   4004  C   ARG   246      70.564  73.559  63.437  1.00  0.00           C  
ATOM   4005  O   ARG   246      70.162  72.510  63.962  1.00  0.00           O  
ATOM   4006  N   ILE   247      69.828  74.611  63.348  1.00  0.00           N  
ATOM   4007  H   ILE   247      70.176  75.249  62.647  1.00  0.00           H  
ATOM   4008  CA  ILE   247      68.574  74.905  64.042  1.00  0.00           C  
ATOM   4009  HA  ILE   247      68.087  74.002  64.411  1.00  0.00           H  
ATOM   4010  CB  ILE   247      68.700  75.937  65.258  1.00  0.00           C  
ATOM   4011  HB  ILE   247      69.246  75.281  65.936  1.00  0.00           H  
ATOM   4012  CG2 ILE   247      69.381  77.259  64.926  1.00  0.00           C  
ATOM   4013 HG21 ILE   247      70.018  77.293  64.042  1.00  0.00           H  
ATOM   4014 HG22 ILE   247      68.635  78.054  64.936  1.00  0.00           H  
ATOM   4015 HG23 ILE   247      70.064  77.506  65.738  1.00  0.00           H  
ATOM   4016  CG1 ILE   247      67.346  76.070  65.904  1.00  0.00           C  
ATOM   4017 HG12 ILE   247      66.520  76.328  65.242  1.00  0.00           H  
ATOM   4018 HG13 ILE   247      67.071  75.089  66.291  1.00  0.00           H  
ATOM   4019  CD1 ILE   247      67.330  76.933  67.216  1.00  0.00           C  
ATOM   4020 HD11 ILE   247      67.760  76.299  67.991  1.00  0.00           H  
ATOM   4021 HD12 ILE   247      67.884  77.871  67.178  1.00  0.00           H  
ATOM   4022 HD13 ILE   247      66.292  77.150  67.466  1.00  0.00           H  
ATOM   4023  C   ILE   247      67.413  75.185  63.049  1.00  0.00           C  
ATOM   4024  O   ILE   247      67.688  75.879  61.982  1.00  0.00           O  
ATOM   4025  N   ARG   248      66.204  74.791  63.318  1.00  0.00           N  
ATOM   4026  H   ARG   248      66.048  74.200  64.122  1.00  0.00           H  
ATOM   4027  CA  ARG   248      65.119  74.808  62.318  1.00  0.00           C  
ATOM   4028  HA  ARG   248      65.323  75.465  61.472  1.00  0.00           H  
ATOM   4029  CB  ARG   248      65.111  73.371  61.821  1.00  0.00           C  
ATOM   4030  HB2 ARG   248      66.042  73.209  61.279  1.00  0.00           H  
ATOM   4031  HB3 ARG   248      65.095  72.765  62.727  1.00  0.00           H  
ATOM   4032  CG  ARG   248      64.014  72.938  60.847  1.00  0.00           C  
ATOM   4033  HG2 ARG   248      63.090  72.818  61.413  1.00  0.00           H  
ATOM   4034  HG3 ARG   248      63.754  73.745  60.162  1.00  0.00           H  
ATOM   4035  CD  ARG   248      64.512  71.603  60.156  1.00  0.00           C  
ATOM   4036  HD2 ARG   248      65.181  71.586  59.296  1.00  0.00           H  
ATOM   4037  HD3 ARG   248      64.907  71.045  61.006  1.00  0.00           H  
ATOM   4038  NE  ARG   248      63.413  70.743  59.726  1.00  0.00           N  
ATOM   4039  HE  ARG   248      63.160  70.066  60.431  1.00  0.00           H  
ATOM   4040  CZ  ARG   248      62.952  70.612  58.523  1.00  0.00           C  
ATOM   4041  NH1 ARG   248      62.225  69.643  58.167  1.00  0.00           N  
ATOM   4042 HH11 ARG   248      61.950  69.508  57.205  1.00  0.00           H  
ATOM   4043 HH12 ARG   248      61.909  68.961  58.842  1.00  0.00           H  
ATOM   4044  NH2 ARG   248      63.235  71.379  57.473  1.00  0.00           N  
ATOM   4045 HH21 ARG   248      63.028  72.357  57.619  1.00  0.00           H  
ATOM   4046 HH22 ARG   248      63.126  70.928  56.576  1.00  0.00           H  
ATOM   4047  C   ARG   248      63.756  75.156  62.976  1.00  0.00           C  
ATOM   4048  O   ARG   248      62.887  75.540  62.158  1.00  0.00           O  
ATOM   4049  N   HIE   249      63.557  75.132  64.367  1.00  0.00           N  
ATOM   4050  H   HIE   249      64.393  75.004  64.919  1.00  0.00           H  
ATOM   4051  CA  HIE   249      62.282  75.398  65.021  1.00  0.00           C  
ATOM   4052  HA  HIE   249      61.618  75.963  64.366  1.00  0.00           H  
ATOM   4053  CB  HIE   249      61.561  74.024  65.361  1.00  0.00           C  
ATOM   4054  HB2 HIE   249      61.915  73.585  66.294  1.00  0.00           H  
ATOM   4055  HB3 HIE   249      60.483  74.185  65.378  1.00  0.00           H  
ATOM   4056  CG  HIE   249      61.986  72.880  64.486  1.00  0.00           C  
ATOM   4057  ND1 HIE   249      62.665  71.812  64.928  1.00  0.00           N  
ATOM   4058  CE1 HIE   249      62.509  70.907  63.923  1.00  0.00           C  
ATOM   4059  HE1 HIE   249      62.867  69.902  64.088  1.00  0.00           H  
ATOM   4060  NE2 HIE   249      61.797  71.368  62.935  1.00  0.00           N  
ATOM   4061  HE2 HIE   249      61.624  70.760  62.147  1.00  0.00           H  
ATOM   4062  CD2 HIE   249      61.337  72.579  63.286  1.00  0.00           C  
ATOM   4063  HD2 HIE   249      60.629  73.256  62.832  1.00  0.00           H  
ATOM   4064  C   HIE   249      62.503  76.395  66.234  1.00  0.00           C  
ATOM   4065  O   HIE   249      63.598  76.479  66.671  1.00  0.00           O  
ATOM   4066  N   LEU   250      61.452  77.171  66.471  1.00  0.00           N  
ATOM   4067  H   LEU   250      60.743  77.005  65.771  1.00  0.00           H  
ATOM   4068  CA  LEU   250      61.414  78.287  67.352  1.00  0.00           C  
ATOM   4069  HA  LEU   250      62.116  78.212  68.182  1.00  0.00           H  
ATOM   4070  CB  LEU   250      61.708  79.589  66.581  1.00  0.00           C  
ATOM   4071  HB2 LEU   250      62.750  79.605  66.261  1.00  0.00           H  
ATOM   4072  HB3 LEU   250      61.157  79.573  65.640  1.00  0.00           H  
ATOM   4073  CG  LEU   250      61.414  81.028  67.181  1.00  0.00           C  
ATOM   4074  HG  LEU   250      60.378  81.272  67.418  1.00  0.00           H  
ATOM   4075  CD1 LEU   250      62.347  81.239  68.355  1.00  0.00           C  
ATOM   4076 HD11 LEU   250      62.006  80.695  69.236  1.00  0.00           H  
ATOM   4077 HD12 LEU   250      63.314  80.802  68.106  1.00  0.00           H  
ATOM   4078 HD13 LEU   250      62.461  82.301  68.574  1.00  0.00           H  
ATOM   4079  CD2 LEU   250      61.854  82.062  66.129  1.00  0.00           C  
ATOM   4080 HD21 LEU   250      61.837  83.070  66.543  1.00  0.00           H  
ATOM   4081 HD22 LEU   250      62.887  81.867  65.841  1.00  0.00           H  
ATOM   4082 HD23 LEU   250      61.321  82.016  65.179  1.00  0.00           H  
ATOM   4083  C   LEU   250      60.053  78.492  67.974  1.00  0.00           C  
ATOM   4084  O   LEU   250      59.138  78.783  67.203  1.00  0.00           O  
ATOM   4085  N   PRO   251      59.923  78.329  69.339  1.00  0.00           N  
ATOM   4086  CD  PRO   251      60.600  77.351  70.083  1.00  0.00           C  
ATOM   4087  HD2 PRO   251      61.404  77.853  70.622  1.00  0.00           H  
ATOM   4088  HD3 PRO   251      61.034  76.528  69.516  1.00  0.00           H  
ATOM   4089  CG  PRO   251      59.535  76.838  71.096  1.00  0.00           C  
ATOM   4090  HG2 PRO   251      60.009  76.250  71.882  1.00  0.00           H  
ATOM   4091  HG3 PRO   251      58.743  76.290  70.586  1.00  0.00           H  
ATOM   4092  CB  PRO   251      58.878  78.104  71.498  1.00  0.00           C  
ATOM   4093  HB2 PRO   251      59.426  78.603  72.298  1.00  0.00           H  
ATOM   4094  HB3 PRO   251      57.815  77.949  71.679  1.00  0.00           H  
ATOM   4095  CA  PRO   251      58.920  78.881  70.185  1.00  0.00           C  
ATOM   4096  HA  PRO   251      57.991  78.604  69.685  1.00  0.00           H  
ATOM   4097  C   PRO   251      59.022  80.428  70.406  1.00  0.00           C  
ATOM   4098  O   PRO   251      59.808  80.915  71.208  1.00  0.00           O  
ATOM   4099  N   VAL   252      58.203  81.212  69.754  1.00  0.00           N  
ATOM   4100  H   VAL   252      57.507  80.719  69.213  1.00  0.00           H  
ATOM   4101  CA  VAL   252      58.085  82.615  69.875  1.00  0.00           C  
ATOM   4102  HA  VAL   252      59.122  82.946  69.819  1.00  0.00           H  
ATOM   4103  CB  VAL   252      57.244  83.148  68.726  1.00  0.00           C  
ATOM   4104  HB  VAL   252      56.226  82.819  68.935  1.00  0.00           H  
ATOM   4105  CG1 VAL   252      57.335  84.665  68.901  1.00  0.00           C  
ATOM   4106 HG11 VAL   252      56.540  84.905  69.607  1.00  0.00           H  
ATOM   4107 HG12 VAL   252      58.340  84.876  69.266  1.00  0.00           H  
ATOM   4108 HG13 VAL   252      57.004  85.209  68.016  1.00  0.00           H  
ATOM   4109  CG2 VAL   252      57.740  82.625  67.313  1.00  0.00           C  
ATOM   4110 HG21 VAL   252      57.264  81.713  66.952  1.00  0.00           H  
ATOM   4111 HG22 VAL   252      57.347  83.271  66.528  1.00  0.00           H  
ATOM   4112 HG23 VAL   252      58.798  82.786  67.103  1.00  0.00           H  
ATOM   4113  C   VAL   252      57.468  82.972  71.291  1.00  0.00           C  
ATOM   4114  O   VAL   252      56.484  82.393  71.811  1.00  0.00           O  
ATOM   4115  N   ILE   253      58.044  83.967  71.923  1.00  0.00           N  
ATOM   4116  H   ILE   253      58.984  84.189  71.629  1.00  0.00           H  
ATOM   4117  CA  ILE   253      57.688  84.348  73.296  1.00  0.00           C  
ATOM   4118  HA  ILE   253      56.705  83.980  73.592  1.00  0.00           H  
ATOM   4119  CB  ILE   253      58.715  83.886  74.362  1.00  0.00           C  
ATOM   4120  HB  ILE   253      58.396  84.211  75.353  1.00  0.00           H  
ATOM   4121  CG2 ILE   253      58.788  82.320  74.494  1.00  0.00           C  
ATOM   4122 HG21 ILE   253      57.792  81.877  74.504  1.00  0.00           H  
ATOM   4123 HG22 ILE   253      59.242  81.889  73.602  1.00  0.00           H  
ATOM   4124 HG23 ILE   253      59.298  81.914  75.368  1.00  0.00           H  
ATOM   4125  CG1 ILE   253      60.142  84.484  74.156  1.00  0.00           C  
ATOM   4126 HG12 ILE   253      60.668  84.084  73.289  1.00  0.00           H  
ATOM   4127 HG13 ILE   253      60.026  85.567  74.190  1.00  0.00           H  
ATOM   4128  CD1 ILE   253      61.045  84.208  75.280  1.00  0.00           C  
ATOM   4129 HD11 ILE   253      60.798  83.204  75.625  1.00  0.00           H  
ATOM   4130 HD12 ILE   253      62.120  84.264  75.109  1.00  0.00           H  
ATOM   4131 HD13 ILE   253      60.792  84.961  76.026  1.00  0.00           H  
ATOM   4132  C   ILE   253      57.404  85.877  73.516  1.00  0.00           C  
ATOM   4133  O   ILE   253      58.172  86.723  72.969  1.00  0.00           O  
ATOM   4134  N   ASP   254      56.572  86.196  74.544  1.00  0.00           N  
ATOM   4135  H   ASP   254      56.102  85.370  74.887  1.00  0.00           H  
ATOM   4136  CA  ASP   254      56.272  87.534  75.252  1.00  0.00           C  
ATOM   4137  HA  ASP   254      56.313  88.302  74.480  1.00  0.00           H  
ATOM   4138  CB  ASP   254      54.859  87.398  75.716  1.00  0.00           C  
ATOM   4139  HB2 ASP   254      54.350  86.587  75.196  1.00  0.00           H  
ATOM   4140  HB3 ASP   254      54.814  87.105  76.765  1.00  0.00           H  
ATOM   4141  CG  ASP   254      54.058  88.724  75.623  1.00  0.00           C  
ATOM   4142  OD1 ASP   254      54.609  89.837  75.840  1.00  0.00           O  
ATOM   4143  OD2 ASP   254      52.812  88.678  75.476  1.00  0.00           O  
ATOM   4144  C   ASP   254      57.261  87.943  76.244  1.00  0.00           C  
ATOM   4145  O   ASP   254      58.098  87.155  76.497  1.00  0.00           O  
ATOM   4146  N   GLU   255      57.218  89.176  76.738  1.00  0.00           N  
ATOM   4147  H   GLU   255      56.619  89.836  76.263  1.00  0.00           H  
ATOM   4148  CA  GLU   255      58.143  89.766  77.703  1.00  0.00           C  
ATOM   4149  HA  GLU   255      59.156  89.855  77.311  1.00  0.00           H  
ATOM   4150  CB  GLU   255      57.756  91.212  77.868  1.00  0.00           C  
ATOM   4151  HB2 GLU   255      57.315  91.453  76.900  1.00  0.00           H  
ATOM   4152  HB3 GLU   255      56.835  91.239  78.450  1.00  0.00           H  
ATOM   4153  CG  GLU   255      58.646  92.368  78.416  1.00  0.00           C  
ATOM   4154  HG2 GLU   255      58.100  93.274  78.153  1.00  0.00           H  
ATOM   4155  HG3 GLU   255      58.696  92.259  79.500  1.00  0.00           H  
ATOM   4156  CD  GLU   255      60.090  92.331  77.780  1.00  0.00           C  
ATOM   4157  OE1 GLU   255      61.071  92.728  78.465  1.00  0.00           O  
ATOM   4158  OE2 GLU   255      60.227  91.808  76.714  1.00  0.00           O  
ATOM   4159  C   GLU   255      58.081  89.115  79.105  1.00  0.00           C  
ATOM   4160  O   GLU   255      59.065  89.107  79.907  1.00  0.00           O  
ATOM   4161  N   GLU   256      57.020  88.340  79.321  1.00  0.00           N  
ATOM   4162  H   GLU   256      56.243  88.402  78.679  1.00  0.00           H  
ATOM   4163  CA  GLU   256      56.849  87.387  80.489  1.00  0.00           C  
ATOM   4164  HA  GLU   256      57.081  87.899  81.422  1.00  0.00           H  
ATOM   4165  CB  GLU   256      55.411  87.091  80.503  1.00  0.00           C  
ATOM   4166  HB2 GLU   256      55.083  86.773  79.513  1.00  0.00           H  
ATOM   4167  HB3 GLU   256      55.174  86.281  81.192  1.00  0.00           H  
ATOM   4168  CG  GLU   256      54.419  88.319  80.754  1.00  0.00           C  
ATOM   4169  HG2 GLU   256      53.400  87.946  80.860  1.00  0.00           H  
ATOM   4170  HG3 GLU   256      54.607  88.754  81.736  1.00  0.00           H  
ATOM   4171  CD  GLU   256      54.198  89.335  79.560  1.00  0.00           C  
ATOM   4172  OE1 GLU   256      54.661  90.447  79.607  1.00  0.00           O  
ATOM   4173  OE2 GLU   256      53.523  89.026  78.521  1.00  0.00           O  
ATOM   4174  C   GLU   256      57.609  86.107  80.416  1.00  0.00           C  
ATOM   4175  O   GLU   256      57.515  85.276  81.243  1.00  0.00           O  
ATOM   4176  N   GLY   257      58.157  85.780  79.199  1.00  0.00           N  
ATOM   4177  H   GLY   257      58.207  86.560  78.559  1.00  0.00           H  
ATOM   4178  CA  GLY   257      58.643  84.525  78.710  1.00  0.00           C  
ATOM   4179  HA2 GLY   257      59.297  84.653  77.848  1.00  0.00           H  
ATOM   4180  HA3 GLY   257      59.299  84.059  79.445  1.00  0.00           H  
ATOM   4181  C   GLY   257      57.534  83.565  78.428  1.00  0.00           C  
ATOM   4182  O   GLY   257      57.656  82.329  78.432  1.00  0.00           O  
ATOM   4183  N   HIE   258      56.278  84.082  78.186  1.00  0.00           N  
ATOM   4184  H   HIE   258      56.215  85.082  78.315  1.00  0.00           H  
ATOM   4185  CA  HIE   258      55.100  83.224  77.820  1.00  0.00           C  
ATOM   4186  HA  HIE   258      55.209  82.351  78.463  1.00  0.00           H  
ATOM   4187  CB  HIE   258      53.927  84.055  78.177  1.00  0.00           C  
ATOM   4188  HB2 HIE   258      54.057  84.122  79.257  1.00  0.00           H  
ATOM   4189  HB3 HIE   258      54.038  85.103  77.896  1.00  0.00           H  
ATOM   4190  CG  HIE   258      52.550  83.535  77.840  1.00  0.00           C  
ATOM   4191  ND1 HIE   258      51.783  82.516  78.306  1.00  0.00           N  
ATOM   4192  CE1 HIE   258      50.601  82.559  77.731  1.00  0.00           C  
ATOM   4193  HE1 HIE   258      49.827  81.852  77.991  1.00  0.00           H  
ATOM   4194  NE2 HIE   258      50.582  83.556  76.839  1.00  0.00           N  
ATOM   4195  HE2 HIE   258      49.777  83.636  76.233  1.00  0.00           H  
ATOM   4196  CD2 HIE   258      51.839  84.065  76.777  1.00  0.00           C  
ATOM   4197  HD2 HIE   258      52.109  84.959  76.236  1.00  0.00           H  
ATOM   4198  C   HIE   258      55.182  82.757  76.376  1.00  0.00           C  
ATOM   4199  O   HIE   258      55.522  83.544  75.517  1.00  0.00           O  
ATOM   4200  N   LEU   259      54.870  81.476  76.083  1.00  0.00           N  
ATOM   4201  H   LEU   259      54.388  81.016  76.843  1.00  0.00           H  
ATOM   4202  CA  LEU   259      54.724  80.898  74.734  1.00  0.00           C  
ATOM   4203  HA  LEU   259      55.620  81.149  74.167  1.00  0.00           H  
ATOM   4204  CB  LEU   259      54.645  79.371  74.878  1.00  0.00           C  
ATOM   4205  HB2 LEU   259      55.550  78.866  75.215  1.00  0.00           H  
ATOM   4206  HB3 LEU   259      53.945  79.059  75.652  1.00  0.00           H  
ATOM   4207  CG  LEU   259      54.130  78.693  73.641  1.00  0.00           C  
ATOM   4208  HG  LEU   259      53.092  78.933  73.411  1.00  0.00           H  
ATOM   4209  CD1 LEU   259      55.013  78.934  72.378  1.00  0.00           C  
ATOM   4210 HD11 LEU   259      54.368  78.772  71.515  1.00  0.00           H  
ATOM   4211 HD12 LEU   259      55.368  79.964  72.325  1.00  0.00           H  
ATOM   4212 HD13 LEU   259      55.788  78.170  72.310  1.00  0.00           H  
ATOM   4213  CD2 LEU   259      54.133  77.127  73.784  1.00  0.00           C  
ATOM   4214 HD21 LEU   259      53.734  76.596  72.919  1.00  0.00           H  
ATOM   4215 HD22 LEU   259      55.156  76.870  74.059  1.00  0.00           H  
ATOM   4216 HD23 LEU   259      53.494  76.844  74.621  1.00  0.00           H  
ATOM   4217  C   LEU   259      53.524  81.567  73.952  1.00  0.00           C  
ATOM   4218  O   LEU   259      52.410  81.192  74.374  1.00  0.00           O  
ATOM   4219  N   ILE   260      53.847  82.287  72.906  1.00  0.00           N  
ATOM   4220  H   ILE   260      54.816  82.291  72.623  1.00  0.00           H  
ATOM   4221  CA  ILE   260      52.804  83.009  72.161  1.00  0.00           C  
ATOM   4222  HA  ILE   260      51.891  82.898  72.747  1.00  0.00           H  
ATOM   4223  CB  ILE   260      53.014  84.508  72.206  1.00  0.00           C  
ATOM   4224  HB  ILE   260      53.125  84.713  73.271  1.00  0.00           H  
ATOM   4225  CG2 ILE   260      54.395  84.909  71.558  1.00  0.00           C  
ATOM   4226 HG21 ILE   260      54.209  84.891  70.484  1.00  0.00           H  
ATOM   4227 HG22 ILE   260      54.699  85.793  72.120  1.00  0.00           H  
ATOM   4228 HG23 ILE   260      55.201  84.197  71.735  1.00  0.00           H  
ATOM   4229  CG1 ILE   260      51.905  85.308  71.575  1.00  0.00           C  
ATOM   4230 HG12 ILE   260      51.714  85.014  70.543  1.00  0.00           H  
ATOM   4231 HG13 ILE   260      50.957  84.999  72.015  1.00  0.00           H  
ATOM   4232  CD1 ILE   260      52.020  86.786  71.655  1.00  0.00           C  
ATOM   4233 HD11 ILE   260      51.738  87.083  72.665  1.00  0.00           H  
ATOM   4234 HD12 ILE   260      52.971  87.256  71.405  1.00  0.00           H  
ATOM   4235 HD13 ILE   260      51.326  87.229  70.940  1.00  0.00           H  
ATOM   4236  C   ILE   260      52.528  82.238  70.869  1.00  0.00           C  
ATOM   4237  O   ILE   260      51.372  82.238  70.358  1.00  0.00           O  
ATOM   4238  N   GLY   261      53.492  81.543  70.316  1.00  0.00           N  
ATOM   4239  H   GLY   261      54.386  81.568  70.785  1.00  0.00           H  
ATOM   4240  CA  GLY   261      53.315  80.701  69.087  1.00  0.00           C  
ATOM   4241  HA2 GLY   261      52.610  79.966  69.476  1.00  0.00           H  
ATOM   4242  HA3 GLY   261      52.825  81.426  68.437  1.00  0.00           H  
ATOM   4243  C   GLY   261      54.594  79.965  68.501  1.00  0.00           C  
ATOM   4244  O   GLY   261      55.560  79.755  69.252  1.00  0.00           O  
ATOM   4245  N   LEU   262      54.724  79.808  67.166  1.00  0.00           N  
ATOM   4246  H   LEU   262      53.991  80.202  66.593  1.00  0.00           H  
ATOM   4247  CA  LEU   262      55.706  78.915  66.566  1.00  0.00           C  
ATOM   4248  HA  LEU   262      56.575  78.884  67.223  1.00  0.00           H  
ATOM   4249  CB  LEU   262      55.139  77.533  66.689  1.00  0.00           C  
ATOM   4250  HB2 LEU   262      54.760  77.440  67.707  1.00  0.00           H  
ATOM   4251  HB3 LEU   262      54.339  77.557  65.950  1.00  0.00           H  
ATOM   4252  CG  LEU   262      56.163  76.402  66.524  1.00  0.00           C  
ATOM   4253  HG  LEU   262      56.791  76.650  65.668  1.00  0.00           H  
ATOM   4254  CD1 LEU   262      56.961  76.185  67.770  1.00  0.00           C  
ATOM   4255 HD11 LEU   262      57.621  77.026  67.984  1.00  0.00           H  
ATOM   4256 HD12 LEU   262      56.265  76.040  68.596  1.00  0.00           H  
ATOM   4257 HD13 LEU   262      57.542  75.277  67.604  1.00  0.00           H  
ATOM   4258  CD2 LEU   262      55.481  75.109  66.094  1.00  0.00           C  
ATOM   4259 HD21 LEU   262      54.789  75.320  65.279  1.00  0.00           H  
ATOM   4260 HD22 LEU   262      56.242  74.405  65.756  1.00  0.00           H  
ATOM   4261 HD23 LEU   262      54.915  74.750  66.953  1.00  0.00           H  
ATOM   4262  C   LEU   262      56.142  79.216  65.094  1.00  0.00           C  
ATOM   4263  O   LEU   262      55.227  79.285  64.274  1.00  0.00           O  
ATOM   4264  N   VAL   263      57.470  79.113  64.903  1.00  0.00           N  
ATOM   4265  H   VAL   263      57.997  78.854  65.724  1.00  0.00           H  
ATOM   4266  CA  VAL   263      58.267  79.161  63.602  1.00  0.00           C  
ATOM   4267  HA  VAL   263      57.521  79.212  62.809  1.00  0.00           H  
ATOM   4268  CB  VAL   263      59.143  80.398  63.595  1.00  0.00           C  
ATOM   4269  HB  VAL   263      59.496  80.725  64.573  1.00  0.00           H  
ATOM   4270  CG1 VAL   263      60.304  80.216  62.609  1.00  0.00           C  
ATOM   4271 HG11 VAL   263      60.834  81.168  62.623  1.00  0.00           H  
ATOM   4272 HG12 VAL   263      61.070  79.587  63.064  1.00  0.00           H  
ATOM   4273 HG13 VAL   263      60.085  79.782  61.634  1.00  0.00           H  
ATOM   4274  CG2 VAL   263      58.251  81.491  63.082  1.00  0.00           C  
ATOM   4275 HG21 VAL   263      58.054  81.407  62.013  1.00  0.00           H  
ATOM   4276 HG22 VAL   263      57.285  81.595  63.576  1.00  0.00           H  
ATOM   4277 HG23 VAL   263      58.829  82.414  63.122  1.00  0.00           H  
ATOM   4278  C   VAL   263      58.929  77.869  63.309  1.00  0.00           C  
ATOM   4279  O   VAL   263      59.498  77.305  64.217  1.00  0.00           O  
ATOM   4280  N   THR   264      58.748  77.321  62.104  1.00  0.00           N  
ATOM   4281  H   THR   264      58.228  77.895  61.455  1.00  0.00           H  
ATOM   4282  CA  THR   264      59.516  76.280  61.447  1.00  0.00           C  
ATOM   4283  HA  THR   264      60.220  75.839  62.154  1.00  0.00           H  
ATOM   4284  CB  THR   264      58.701  75.190  60.846  1.00  0.00           C  
ATOM   4285  HB  THR   264      59.415  74.535  60.346  1.00  0.00           H  
ATOM   4286  CG2 THR   264      57.937  74.370  61.843  1.00  0.00           C  
ATOM   4287 HG21 THR   264      57.863  73.344  61.483  1.00  0.00           H  
ATOM   4288 HG22 THR   264      58.534  74.365  62.755  1.00  0.00           H  
ATOM   4289 HG23 THR   264      56.980  74.856  62.031  1.00  0.00           H  
ATOM   4290  OG1 THR   264      57.846  75.743  59.872  1.00  0.00           O  
ATOM   4291  HG1 THR   264      57.089  76.206  60.240  1.00  0.00           H  
ATOM   4292  C   THR   264      60.253  76.872  60.303  1.00  0.00           C  
ATOM   4293  O   THR   264      59.952  77.976  59.868  1.00  0.00           O  
ATOM   4294  N   ASP   265      61.311  76.211  59.807  1.00  0.00           N  
ATOM   4295  H   ASP   265      61.497  75.342  60.288  1.00  0.00           H  
ATOM   4296  CA  ASP   265      62.006  76.684  58.632  1.00  0.00           C  
ATOM   4297  HA  ASP   265      62.315  77.693  58.906  1.00  0.00           H  
ATOM   4298  CB  ASP   265      63.300  76.022  58.313  1.00  0.00           C  
ATOM   4299  HB2 ASP   265      63.792  76.567  57.507  1.00  0.00           H  
ATOM   4300  HB3 ASP   265      63.972  76.014  59.172  1.00  0.00           H  
ATOM   4301  CG  ASP   265      63.121  74.552  57.747  1.00  0.00           C  
ATOM   4302  OD1 ASP   265      64.049  74.071  57.018  1.00  0.00           O  
ATOM   4303  OD2 ASP   265      62.116  73.865  58.105  1.00  0.00           O  
ATOM   4304  C   ASP   265      61.189  76.645  57.325  1.00  0.00           C  
ATOM   4305  O   ASP   265      61.500  77.159  56.299  1.00  0.00           O  
ATOM   4306  N   ARG   266      60.144  75.751  57.371  1.00  0.00           N  
ATOM   4307  H   ARG   266      60.064  75.061  58.103  1.00  0.00           H  
ATOM   4308  CA  ARG   266      59.200  75.714  56.270  1.00  0.00           C  
ATOM   4309  HA  ARG   266      59.751  75.797  55.334  1.00  0.00           H  
ATOM   4310  CB  ARG   266      58.633  74.286  56.286  1.00  0.00           C  
ATOM   4311  HB2 ARG   266      59.293  73.537  55.848  1.00  0.00           H  
ATOM   4312  HB3 ARG   266      58.501  74.041  57.340  1.00  0.00           H  
ATOM   4313  CG  ARG   266      57.324  74.176  55.557  1.00  0.00           C  
ATOM   4314  HG2 ARG   266      56.591  74.597  56.245  1.00  0.00           H  
ATOM   4315  HG3 ARG   266      57.380  74.797  54.663  1.00  0.00           H  
ATOM   4316  CD  ARG   266      56.665  72.822  55.193  1.00  0.00           C  
ATOM   4317  HD2 ARG   266      56.623  72.121  56.027  1.00  0.00           H  
ATOM   4318  HD3 ARG   266      55.701  73.059  54.742  1.00  0.00           H  
ATOM   4319  NE  ARG   266      57.493  72.150  54.207  1.00  0.00           N  
ATOM   4320  HE  ARG   266      58.223  71.561  54.582  1.00  0.00           H  
ATOM   4321  CZ  ARG   266      57.430  72.237  52.982  1.00  0.00           C  
ATOM   4322  NH1 ARG   266      58.446  71.739  52.350  1.00  0.00           N  
ATOM   4323 HH11 ARG   266      59.303  71.483  52.818  1.00  0.00           H  
ATOM   4324 HH12 ARG   266      58.405  71.762  51.341  1.00  0.00           H  
ATOM   4325  NH2 ARG   266      56.518  72.753  52.131  1.00  0.00           N  
ATOM   4326 HH21 ARG   266      55.670  73.224  52.412  1.00  0.00           H  
ATOM   4327 HH22 ARG   266      56.685  72.512  51.165  1.00  0.00           H  
ATOM   4328  C   ARG   266      58.183  76.764  56.372  1.00  0.00           C  
ATOM   4329  O   ARG   266      57.725  77.155  55.341  1.00  0.00           O  
ATOM   4330  N   ASP   267      57.933  77.411  57.567  1.00  0.00           N  
ATOM   4331  H   ASP   267      58.127  76.984  58.462  1.00  0.00           H  
ATOM   4332  CA  ASP   267      57.172  78.694  57.610  1.00  0.00           C  
ATOM   4333  HA  ASP   267      56.424  78.670  56.818  1.00  0.00           H  
ATOM   4334  CB  ASP   267      56.570  79.132  58.946  1.00  0.00           C  
ATOM   4335  HB2 ASP   267      57.348  79.269  59.697  1.00  0.00           H  
ATOM   4336  HB3 ASP   267      55.976  80.029  58.768  1.00  0.00           H  
ATOM   4337  CG  ASP   267      55.553  78.091  59.482  1.00  0.00           C  
ATOM   4338  OD1 ASP   267      54.423  78.060  58.962  1.00  0.00           O  
ATOM   4339  OD2 ASP   267      55.728  77.451  60.560  1.00  0.00           O  
ATOM   4340  C   ASP   267      57.955  79.869  57.261  1.00  0.00           C  
ATOM   4341  O   ASP   267      57.454  80.709  56.515  1.00  0.00           O  
ATOM   4342  N   LEU   268      59.279  79.871  57.413  1.00  0.00           N  
ATOM   4343  H   LEU   268      59.579  79.163  58.067  1.00  0.00           H  
ATOM   4344  CA  LEU   268      60.214  80.886  56.908  1.00  0.00           C  
ATOM   4345  HA  LEU   268      59.700  81.806  56.628  1.00  0.00           H  
ATOM   4346  CB  LEU   268      61.344  81.153  58.002  1.00  0.00           C  
ATOM   4347  HB2 LEU   268      61.458  80.301  58.672  1.00  0.00           H  
ATOM   4348  HB3 LEU   268      62.324  81.132  57.523  1.00  0.00           H  
ATOM   4349  CG  LEU   268      61.156  82.512  58.720  1.00  0.00           C  
ATOM   4350  HG  LEU   268      60.958  83.228  57.922  1.00  0.00           H  
ATOM   4351  CD1 LEU   268      59.943  82.604  59.690  1.00  0.00           C  
ATOM   4352 HD11 LEU   268      60.033  83.189  60.605  1.00  0.00           H  
ATOM   4353 HD12 LEU   268      59.072  82.861  59.086  1.00  0.00           H  
ATOM   4354 HD13 LEU   268      59.861  81.574  60.037  1.00  0.00           H  
ATOM   4355  CD2 LEU   268      62.328  82.930  59.605  1.00  0.00           C  
ATOM   4356 HD21 LEU   268      63.205  83.044  58.968  1.00  0.00           H  
ATOM   4357 HD22 LEU   268      61.962  83.801  60.149  1.00  0.00           H  
ATOM   4358 HD23 LEU   268      62.419  82.223  60.429  1.00  0.00           H  
ATOM   4359  C   LEU   268      60.987  80.628  55.562  1.00  0.00           C  
ATOM   4360  O   LEU   268      61.980  81.287  55.218  1.00  0.00           O  
ATOM   4361  N   ARG   269      60.558  79.600  54.797  1.00  0.00           N  
ATOM   4362  H   ARG   269      59.801  79.085  55.225  1.00  0.00           H  
ATOM   4363  CA  ARG   269      61.159  79.045  53.528  1.00  0.00           C  
ATOM   4364  HA  ARG   269      62.106  78.670  53.917  1.00  0.00           H  
ATOM   4365  CB  ARG   269      60.279  77.948  53.018  1.00  0.00           C  
ATOM   4366  HB2 ARG   269      60.098  77.195  53.785  1.00  0.00           H  
ATOM   4367  HB3 ARG   269      59.358  78.447  52.716  1.00  0.00           H  
ATOM   4368  CG  ARG   269      60.869  77.229  51.713  1.00  0.00           C  
ATOM   4369  HG2 ARG   269      60.234  76.475  51.246  1.00  0.00           H  
ATOM   4370  HG3 ARG   269      60.982  77.998  50.949  1.00  0.00           H  
ATOM   4371  CD  ARG   269      62.247  76.516  51.918  1.00  0.00           C  
ATOM   4372  HD2 ARG   269      62.308  75.733  51.162  1.00  0.00           H  
ATOM   4373  HD3 ARG   269      63.057  77.244  51.959  1.00  0.00           H  
ATOM   4374  NE  ARG   269      62.304  75.794  53.203  1.00  0.00           N  
ATOM   4375  HE  ARG   269      62.865  76.292  53.879  1.00  0.00           H  
ATOM   4376  CZ  ARG   269      61.914  74.558  53.549  1.00  0.00           C  
ATOM   4377  NH1 ARG   269      61.063  73.776  52.917  1.00  0.00           N  
ATOM   4378 HH11 ARG   269      60.554  74.005  52.075  1.00  0.00           H  
ATOM   4379 HH12 ARG   269      60.867  72.926  53.425  1.00  0.00           H  
ATOM   4380  NH2 ARG   269      62.419  73.941  54.619  1.00  0.00           N  
ATOM   4381 HH21 ARG   269      63.091  74.406  55.213  1.00  0.00           H  
ATOM   4382 HH22 ARG   269      61.972  73.120  55.001  1.00  0.00           H  
ATOM   4383  C   ARG   269      61.355  80.139  52.525  1.00  0.00           C  
ATOM   4384  O   ARG   269      62.455  80.175  52.015  1.00  0.00           O  
ATOM   4385  N   ASP   270      60.434  81.032  52.323  1.00  0.00           N  
ATOM   4386  H   ASP   270      59.594  81.008  52.883  1.00  0.00           H  
ATOM   4387  CA  ASP   270      60.529  81.977  51.280  1.00  0.00           C  
ATOM   4388  HA  ASP   270      60.564  81.476  50.313  1.00  0.00           H  
ATOM   4389  CB  ASP   270      59.267  82.841  51.206  1.00  0.00           C  
ATOM   4390  HB2 ASP   270      59.185  83.486  52.081  1.00  0.00           H  
ATOM   4391  HB3 ASP   270      59.326  83.345  50.241  1.00  0.00           H  
ATOM   4392  CG  ASP   270      58.040  81.872  51.018  1.00  0.00           C  
ATOM   4393  OD1 ASP   270      56.995  82.199  51.557  1.00  0.00           O  
ATOM   4394  OD2 ASP   270      58.110  80.807  50.274  1.00  0.00           O  
ATOM   4395  C   ASP   270      61.595  82.983  51.510  1.00  0.00           C  
ATOM   4396  O   ASP   270      62.209  83.430  50.523  1.00  0.00           O  
ATOM   4397  N   ALA   271      61.833  83.495  52.772  1.00  0.00           N  
ATOM   4398  H   ALA   271      61.186  83.211  53.494  1.00  0.00           H  
ATOM   4399  CA  ALA   271      62.791  84.580  53.051  1.00  0.00           C  
ATOM   4400  HA  ALA   271      62.603  85.376  52.331  1.00  0.00           H  
ATOM   4401  CB  ALA   271      62.364  85.148  54.429  1.00  0.00           C  
ATOM   4402  HB1 ALA   271      62.490  84.473  55.276  1.00  0.00           H  
ATOM   4403  HB2 ALA   271      62.992  86.001  54.683  1.00  0.00           H  
ATOM   4404  HB3 ALA   271      61.329  85.487  54.479  1.00  0.00           H  
ATOM   4405  C   ALA   271      64.251  84.135  52.937  1.00  0.00           C  
ATOM   4406  O   ALA   271      65.117  84.947  52.955  1.00  0.00           O  
ATOM   4407  N   SER   272      64.513  82.846  52.848  1.00  0.00           N  
ATOM   4408  H   SER   272      63.714  82.269  52.629  1.00  0.00           H  
ATOM   4409  CA  SER   272      65.810  82.220  52.907  1.00  0.00           C  
ATOM   4410  HA  SER   272      66.481  82.728  53.600  1.00  0.00           H  
ATOM   4411  CB  SER   272      65.653  80.752  53.433  1.00  0.00           C  
ATOM   4412  HB2 SER   272      65.608  80.921  54.509  1.00  0.00           H  
ATOM   4413  HB3 SER   272      64.737  80.201  53.221  1.00  0.00           H  
ATOM   4414  OG  SER   272      66.802  79.998  53.130  1.00  0.00           O  
ATOM   4415  HG  SER   272      66.710  79.056  53.294  1.00  0.00           H  
ATOM   4416  C   SER   272      66.508  82.321  51.487  1.00  0.00           C  
ATOM   4417  O   SER   272      67.294  83.211  51.298  1.00  0.00           O  
ATOM   4418  N   PRO   273      65.996  81.685  50.421  1.00  0.00           N  
ATOM   4419  CD  PRO   273      65.112  80.513  50.286  1.00  0.00           C  
ATOM   4420  HD2 PRO   273      64.190  80.832  50.771  1.00  0.00           H  
ATOM   4421  HD3 PRO   273      65.538  79.616  50.737  1.00  0.00           H  
ATOM   4422  CG  PRO   273      64.764  80.258  48.885  1.00  0.00           C  
ATOM   4423  HG2 PRO   273      63.978  80.979  48.656  1.00  0.00           H  
ATOM   4424  HG3 PRO   273      64.603  79.207  48.644  1.00  0.00           H  
ATOM   4425  CB  PRO   273      66.006  80.700  48.166  1.00  0.00           C  
ATOM   4426  HB2 PRO   273      65.768  80.931  47.127  1.00  0.00           H  
ATOM   4427  HB3 PRO   273      66.705  79.866  48.240  1.00  0.00           H  
ATOM   4428  CA  PRO   273      66.520  81.933  49.022  1.00  0.00           C  
ATOM   4429  HA  PRO   273      67.608  81.976  49.066  1.00  0.00           H  
ATOM   4430  C   PRO   273      65.911  83.229  48.454  1.00  0.00           C  
ATOM   4431  O   PRO   273      65.021  83.179  47.608  1.00  0.00           O  
ATOM   4432  N   SER   274      66.226  84.428  48.958  1.00  0.00           N  
ATOM   4433  H   SER   274      66.906  84.456  49.704  1.00  0.00           H  
ATOM   4434  CA  SER   274      65.715  85.683  48.549  1.00  0.00           C  
ATOM   4435  HA  SER   274      64.631  85.757  48.633  1.00  0.00           H  
ATOM   4436  CB  SER   274      66.238  86.579  49.597  1.00  0.00           C  
ATOM   4437  HB2 SER   274      65.662  86.396  50.504  1.00  0.00           H  
ATOM   4438  HB3 SER   274      67.308  86.377  49.650  1.00  0.00           H  
ATOM   4439  OG  SER   274      65.988  87.948  49.358  1.00  0.00           O  
ATOM   4440  HG  SER   274      65.052  88.124  49.476  1.00  0.00           H  
ATOM   4441  C   SER   274      66.075  86.156  47.155  1.00  0.00           C  
ATOM   4442  O   SER   274      67.135  85.779  46.590  1.00  0.00           O  
ATOM   4443  N   ILE   275      65.389  87.136  46.655  1.00  0.00           N  
ATOM   4444  H   ILE   275      64.716  87.586  47.259  1.00  0.00           H  
ATOM   4445  CA  ILE   275      65.666  87.754  45.302  1.00  0.00           C  
ATOM   4446  HA  ILE   275      66.607  87.356  44.922  1.00  0.00           H  
ATOM   4447  CB  ILE   275      64.679  87.330  44.152  1.00  0.00           C  
ATOM   4448  HB  ILE   275      63.847  88.034  44.186  1.00  0.00           H  
ATOM   4449  CG2 ILE   275      65.437  87.388  42.867  1.00  0.00           C  
ATOM   4450 HG21 ILE   275      66.263  86.692  43.015  1.00  0.00           H  
ATOM   4451 HG22 ILE   275      64.794  87.131  42.025  1.00  0.00           H  
ATOM   4452 HG23 ILE   275      65.917  88.366  42.908  1.00  0.00           H  
ATOM   4453  CG1 ILE   275      64.038  85.831  44.145  1.00  0.00           C  
ATOM   4454 HG12 ILE   275      64.914  85.190  44.053  1.00  0.00           H  
ATOM   4455 HG13 ILE   275      63.571  85.627  45.109  1.00  0.00           H  
ATOM   4456  CD1 ILE   275      63.093  85.707  42.991  1.00  0.00           C  
ATOM   4457 HD11 ILE   275      63.516  85.324  42.062  1.00  0.00           H  
ATOM   4458 HD12 ILE   275      62.422  84.871  43.186  1.00  0.00           H  
ATOM   4459 HD13 ILE   275      62.405  86.553  42.984  1.00  0.00           H  
ATOM   4460  C   ILE   275      65.963  89.248  45.253  1.00  0.00           C  
ATOM   4461  O   ILE   275      65.086  90.021  45.560  1.00  0.00           O  
ATOM   4462  N   PHE   276      67.137  89.690  44.812  1.00  0.00           N  
ATOM   4463  H   PHE   276      67.802  89.000  44.493  1.00  0.00           H  
ATOM   4464  CA  PHE   276      67.592  91.038  44.662  1.00  0.00           C  
ATOM   4465  HA  PHE   276      67.837  91.548  45.594  1.00  0.00           H  
ATOM   4466  CB  PHE   276      68.894  90.838  43.863  1.00  0.00           C  
ATOM   4467  HB2 PHE   276      69.459  90.081  44.408  1.00  0.00           H  
ATOM   4468  HB3 PHE   276      68.634  90.378  42.910  1.00  0.00           H  
ATOM   4469  CG  PHE   276      69.786  92.101  43.819  1.00  0.00           C  
ATOM   4470  CD1 PHE   276      70.066  92.945  44.910  1.00  0.00           C  
ATOM   4471  HD1 PHE   276      69.702  92.850  45.922  1.00  0.00           H  
ATOM   4472  CE1 PHE   276      71.102  93.958  44.734  1.00  0.00           C  
ATOM   4473  HE1 PHE   276      71.408  94.387  45.676  1.00  0.00           H  
ATOM   4474  CZ  PHE   276      71.890  94.055  43.551  1.00  0.00           C  
ATOM   4475  HZ  PHE   276      72.702  94.744  43.370  1.00  0.00           H  
ATOM   4476  CE2 PHE   276      71.413  93.377  42.417  1.00  0.00           C  
ATOM   4477  HE2 PHE   276      71.811  93.531  41.425  1.00  0.00           H  
ATOM   4478  CD2 PHE   276      70.271  92.494  42.526  1.00  0.00           C  
ATOM   4479  HD2 PHE   276      69.890  92.020  41.633  1.00  0.00           H  
ATOM   4480  C   PHE   276      66.569  92.020  44.020  1.00  0.00           C  
ATOM   4481  O   PHE   276      66.545  93.208  44.469  1.00  0.00           O  
ATOM   4482  N   HIE   277      65.759  91.549  43.049  1.00  0.00           N  
ATOM   4483  H   HIE   277      65.919  90.653  42.612  1.00  0.00           H  
ATOM   4484  CA  HIE   277      64.756  92.557  42.491  1.00  0.00           C  
ATOM   4485  HA  HIE   277      65.266  93.508  42.333  1.00  0.00           H  
ATOM   4486  CB  HIE   277      64.339  92.271  41.050  1.00  0.00           C  
ATOM   4487  HB2 HIE   277      64.067  93.148  40.463  1.00  0.00           H  
ATOM   4488  HB3 HIE   277      65.282  92.059  40.546  1.00  0.00           H  
ATOM   4489  CG  HIE   277      63.384  91.127  40.847  1.00  0.00           C  
ATOM   4490  ND1 HIE   277      63.529  89.865  41.465  1.00  0.00           N  
ATOM   4491  CE1 HIE   277      62.426  89.243  41.177  1.00  0.00           C  
ATOM   4492  HE1 HIE   277      62.082  88.283  41.534  1.00  0.00           H  
ATOM   4493  NE2 HIE   277      61.611  90.031  40.374  1.00  0.00           N  
ATOM   4494  HE2 HIE   277      60.734  89.667  40.030  1.00  0.00           H  
ATOM   4495  CD2 HIE   277      62.227  91.129  40.052  1.00  0.00           C  
ATOM   4496  HD2 HIE   277      61.679  91.772  39.379  1.00  0.00           H  
ATOM   4497  C   HIE   277      63.603  92.814  43.565  1.00  0.00           C  
ATOM   4498  O   HIE   277      63.074  93.930  43.537  1.00  0.00           O  
ATOM   4499  N   LEU   278      63.216  91.853  44.383  1.00  0.00           N  
ATOM   4500  H   LEU   278      63.662  90.955  44.263  1.00  0.00           H  
ATOM   4501  CA  LEU   278      62.249  91.876  45.490  1.00  0.00           C  
ATOM   4502  HA  LEU   278      61.340  92.400  45.196  1.00  0.00           H  
ATOM   4503  CB  LEU   278      61.885  90.407  45.696  1.00  0.00           C  
ATOM   4504  HB2 LEU   278      62.676  89.741  46.041  1.00  0.00           H  
ATOM   4505  HB3 LEU   278      61.210  90.359  46.551  1.00  0.00           H  
ATOM   4506  CG  LEU   278      61.250  89.739  44.458  1.00  0.00           C  
ATOM   4507  HG  LEU   278      61.982  89.577  43.666  1.00  0.00           H  
ATOM   4508  CD1 LEU   278      60.793  88.287  44.816  1.00  0.00           C  
ATOM   4509 HD11 LEU   278      61.607  87.586  44.999  1.00  0.00           H  
ATOM   4510 HD12 LEU   278      60.025  88.438  45.575  1.00  0.00           H  
ATOM   4511 HD13 LEU   278      60.284  87.793  43.988  1.00  0.00           H  
ATOM   4512  CD2 LEU   278      59.931  90.381  43.868  1.00  0.00           C  
ATOM   4513 HD21 LEU   278      60.282  91.354  43.522  1.00  0.00           H  
ATOM   4514 HD22 LEU   278      59.706  89.935  42.900  1.00  0.00           H  
ATOM   4515 HD23 LEU   278      59.130  90.443  44.605  1.00  0.00           H  
ATOM   4516  C   LEU   278      62.674  92.632  46.820  1.00  0.00           C  
ATOM   4517  O   LEU   278      61.945  92.987  47.764  1.00  0.00           O  
ATOM   4518  N   HIE   279      64.054  92.897  46.814  1.00  0.00           N  
ATOM   4519  H   HIE   279      64.570  92.647  45.983  1.00  0.00           H  
ATOM   4520  CA  HIE   279      64.688  93.369  47.965  1.00  0.00           C  
ATOM   4521  HA  HIE   279      64.243  92.826  48.799  1.00  0.00           H  
ATOM   4522  CB  HIE   279      66.176  93.039  47.881  1.00  0.00           C  
ATOM   4523  HB2 HIE   279      66.182  91.969  47.669  1.00  0.00           H  
ATOM   4524  HB3 HIE   279      66.736  93.402  47.020  1.00  0.00           H  
ATOM   4525  CG  HIE   279      66.961  93.205  49.204  1.00  0.00           C  
ATOM   4526  ND1 HIE   279      67.524  94.361  49.494  1.00  0.00           N  
ATOM   4527  CE1 HIE   279      67.939  94.110  50.784  1.00  0.00           C  
ATOM   4528  HE1 HIE   279      68.533  94.770  51.399  1.00  0.00           H  
ATOM   4529  NE2 HIE   279      67.606  92.902  51.148  1.00  0.00           N  
ATOM   4530  HE2 HIE   279      67.775  92.521  52.068  1.00  0.00           H  
ATOM   4531  CD2 HIE   279      66.865  92.371  50.182  1.00  0.00           C  
ATOM   4532  HD2 HIE   279      66.341  91.426  50.186  1.00  0.00           H  
ATOM   4533  C   HIE   279      64.243  94.840  48.264  1.00  0.00           C  
ATOM   4534  O   HIE   279      64.391  95.720  47.417  1.00  0.00           O  
ATOM   4535  N   GLN   280      63.661  95.084  49.506  1.00  0.00           N  
ATOM   4536  H   GLN   280      63.516  94.275  50.094  1.00  0.00           H  
ATOM   4537  CA  GLN   280      63.154  96.411  49.968  1.00  0.00           C  
ATOM   4538  HA  GLN   280      62.727  96.359  50.970  1.00  0.00           H  
ATOM   4539  CB  GLN   280      64.413  97.214  50.311  1.00  0.00           C  
ATOM   4540  HB2 GLN   280      64.996  97.305  49.394  1.00  0.00           H  
ATOM   4541  HB3 GLN   280      64.213  98.205  50.721  1.00  0.00           H  
ATOM   4542  CG  GLN   280      65.284  96.515  51.410  1.00  0.00           C  
ATOM   4543  HG2 GLN   280      65.237  95.437  51.259  1.00  0.00           H  
ATOM   4544  HG3 GLN   280      66.312  96.777  51.159  1.00  0.00           H  
ATOM   4545  CD  GLN   280      65.083  96.868  52.934  1.00  0.00           C  
ATOM   4546  OE1 GLN   280      64.212  97.660  53.232  1.00  0.00           O  
ATOM   4547  NE2 GLN   280      65.753  96.249  53.908  1.00  0.00           N  
ATOM   4548 HE21 GLN   280      66.492  95.573  53.781  1.00  0.00           H  
ATOM   4549 HE22 GLN   280      65.562  96.547  54.853  1.00  0.00           H  
ATOM   4550  C   GLN   280      62.155  97.038  48.997  1.00  0.00           C  
ATOM   4551  O   GLN   280      61.978  98.229  49.023  1.00  0.00           O  
ATOM   4552  N   HIE   281      61.458  96.198  48.201  1.00  0.00           N  
ATOM   4553  H   HIE   281      61.762  95.260  48.417  1.00  0.00           H  
ATOM   4554  CA  HIE   281      60.318  96.255  47.306  1.00  0.00           C  
ATOM   4555  HA  HIE   281      59.941  97.269  47.444  1.00  0.00           H  
ATOM   4556  CB  HIE   281      60.901  95.937  45.837  1.00  0.00           C  
ATOM   4557  HB2 HIE   281      61.230  96.878  45.398  1.00  0.00           H  
ATOM   4558  HB3 HIE   281      61.707  95.205  45.892  1.00  0.00           H  
ATOM   4559  CG  HIE   281      59.942  95.463  44.837  1.00  0.00           C  
ATOM   4560  ND1 HIE   281      59.326  94.221  44.922  1.00  0.00           N  
ATOM   4561  CE1 HIE   281      58.260  94.283  44.118  1.00  0.00           C  
ATOM   4562  HE1 HIE   281      57.603  93.427  44.067  1.00  0.00           H  
ATOM   4563  NE2 HIE   281      58.164  95.507  43.635  1.00  0.00           N  
ATOM   4564  HE2 HIE   281      57.438  95.805  42.999  1.00  0.00           H  
ATOM   4565  CD2 HIE   281      59.250  96.247  44.052  1.00  0.00           C  
ATOM   4566  HD2 HIE   281      59.249  97.327  44.039  1.00  0.00           H  
ATOM   4567  C   HIE   281      59.170  95.361  47.808  1.00  0.00           C  
ATOM   4568  O   HIE   281      58.045  95.825  48.065  1.00  0.00           O  
ATOM   4569  N   LEU   282      59.517  94.100  48.117  1.00  0.00           N  
ATOM   4570  H   LEU   282      60.421  93.702  47.909  1.00  0.00           H  
ATOM   4571  CA  LEU   282      58.634  93.180  48.877  1.00  0.00           C  
ATOM   4572  HA  LEU   282      57.775  93.767  49.203  1.00  0.00           H  
ATOM   4573  CB  LEU   282      58.261  92.097  47.957  1.00  0.00           C  
ATOM   4574  HB2 LEU   282      57.771  92.370  47.022  1.00  0.00           H  
ATOM   4575  HB3 LEU   282      59.239  91.715  47.665  1.00  0.00           H  
ATOM   4576  CG  LEU   282      57.390  90.958  48.624  1.00  0.00           C  
ATOM   4577  HG  LEU   282      57.642  90.719  49.657  1.00  0.00           H  
ATOM   4578  CD1 LEU   282      55.995  91.382  48.691  1.00  0.00           C  
ATOM   4579 HD11 LEU   282      55.404  90.603  49.172  1.00  0.00           H  
ATOM   4580 HD12 LEU   282      55.923  92.329  49.226  1.00  0.00           H  
ATOM   4581 HD13 LEU   282      55.596  91.672  47.719  1.00  0.00           H  
ATOM   4582  CD2 LEU   282      57.682  89.674  47.887  1.00  0.00           C  
ATOM   4583 HD21 LEU   282      57.254  89.618  46.886  1.00  0.00           H  
ATOM   4584 HD22 LEU   282      58.730  89.470  48.111  1.00  0.00           H  
ATOM   4585 HD23 LEU   282      57.112  88.881  48.371  1.00  0.00           H  
ATOM   4586  C   LEU   282      59.350  92.523  50.117  1.00  0.00           C  
ATOM   4587  O   LEU   282      58.756  92.400  51.208  1.00  0.00           O  
ATOM   4588  N   GLU   283      60.676  92.184  50.036  1.00  0.00           N  
ATOM   4589  H   GLU   283      61.148  92.397  49.169  1.00  0.00           H  
ATOM   4590  CA  GLU   283      61.465  91.664  51.191  1.00  0.00           C  
ATOM   4591  HA  GLU   283      60.710  91.154  51.789  1.00  0.00           H  
ATOM   4592  CB  GLU   283      62.437  90.493  50.765  1.00  0.00           C  
ATOM   4593  HB2 GLU   283      63.292  90.992  50.309  1.00  0.00           H  
ATOM   4594  HB3 GLU   283      62.755  89.923  51.638  1.00  0.00           H  
ATOM   4595  CG  GLU   283      61.683  89.541  49.818  1.00  0.00           C  
ATOM   4596  HG2 GLU   283      60.733  89.441  50.342  1.00  0.00           H  
ATOM   4597  HG3 GLU   283      61.624  89.939  48.805  1.00  0.00           H  
ATOM   4598  CD  GLU   283      62.201  88.121  49.730  1.00  0.00           C  
ATOM   4599  OE1 GLU   283      63.435  88.025  49.638  1.00  0.00           O  
ATOM   4600  OE2 GLU   283      61.366  87.240  49.752  1.00  0.00           O  
ATOM   4601  C   GLU   283      62.255  92.724  52.016  1.00  0.00           C  
ATOM   4602  O   GLU   283      63.422  93.062  51.772  1.00  0.00           O  
ATOM   4603  N   ASP   284      61.479  93.475  52.854  1.00  0.00           N  
ATOM   4604  H   ASP   284      60.469  93.506  52.857  1.00  0.00           H  
ATOM   4605  CA  ASP   284      62.060  94.420  53.841  1.00  0.00           C  
ATOM   4606  HA  ASP   284      63.017  94.722  53.414  1.00  0.00           H  
ATOM   4607  CB  ASP   284      61.099  95.673  53.990  1.00  0.00           C  
ATOM   4608  HB2 ASP   284      61.323  96.351  54.813  1.00  0.00           H  
ATOM   4609  HB3 ASP   284      61.005  96.224  53.055  1.00  0.00           H  
ATOM   4610  CG  ASP   284      59.682  95.229  54.466  1.00  0.00           C  
ATOM   4611  OD1 ASP   284      58.753  96.106  54.394  1.00  0.00           O  
ATOM   4612  OD2 ASP   284      59.349  94.046  54.849  1.00  0.00           O  
ATOM   4613  C   ASP   284      62.350  93.787  55.275  1.00  0.00           C  
ATOM   4614  O   ASP   284      63.231  94.232  56.007  1.00  0.00           O  
ATOM   4615  N   LEU   285      61.762  92.529  55.557  1.00  0.00           N  
ATOM   4616  H   LEU   285      61.147  92.129  54.862  1.00  0.00           H  
ATOM   4617  CA  LEU   285      61.781  91.650  56.737  1.00  0.00           C  
ATOM   4618  HA  LEU   285      60.910  90.996  56.755  1.00  0.00           H  
ATOM   4619  CB  LEU   285      63.059  90.778  56.532  1.00  0.00           C  
ATOM   4620  HB2 LEU   285      63.960  91.263  56.907  1.00  0.00           H  
ATOM   4621  HB3 LEU   285      62.913  89.870  57.116  1.00  0.00           H  
ATOM   4622  CG  LEU   285      63.379  90.254  55.065  1.00  0.00           C  
ATOM   4623  HG  LEU   285      63.444  91.109  54.393  1.00  0.00           H  
ATOM   4624  CD1 LEU   285      64.703  89.525  55.316  1.00  0.00           C  
ATOM   4625 HD11 LEU   285      64.514  88.648  55.935  1.00  0.00           H  
ATOM   4626 HD12 LEU   285      65.200  89.414  54.352  1.00  0.00           H  
ATOM   4627 HD13 LEU   285      65.404  90.152  55.866  1.00  0.00           H  
ATOM   4628  CD2 LEU   285      62.244  89.333  54.633  1.00  0.00           C  
ATOM   4629 HD21 LEU   285      62.660  88.931  53.709  1.00  0.00           H  
ATOM   4630 HD22 LEU   285      62.006  88.633  55.434  1.00  0.00           H  
ATOM   4631 HD23 LEU   285      61.313  89.834  54.367  1.00  0.00           H  
ATOM   4632  C   LEU   285      61.629  92.289  58.132  1.00  0.00           C  
ATOM   4633  O   LEU   285      62.008  91.775  59.203  1.00  0.00           O  
ATOM   4634  N   GLN   286      61.174  93.533  58.220  1.00  0.00           N  
ATOM   4635  H   GLN   286      60.668  93.928  57.439  1.00  0.00           H  
ATOM   4636  CA  GLN   286      61.093  94.350  59.416  1.00  0.00           C  
ATOM   4637  HA  GLN   286      61.872  94.034  60.110  1.00  0.00           H  
ATOM   4638  CB  GLN   286      61.569  95.832  59.029  1.00  0.00           C  
ATOM   4639  HB2 GLN   286      61.560  96.492  59.897  1.00  0.00           H  
ATOM   4640  HB3 GLN   286      62.582  95.737  58.637  1.00  0.00           H  
ATOM   4641  CG  GLN   286      60.680  96.576  57.990  1.00  0.00           C  
ATOM   4642  HG2 GLN   286      61.061  97.592  57.888  1.00  0.00           H  
ATOM   4643  HG3 GLN   286      60.778  96.306  56.939  1.00  0.00           H  
ATOM   4644  CD  GLN   286      59.263  96.670  58.363  1.00  0.00           C  
ATOM   4645  OE1 GLN   286      58.427  96.076  57.739  1.00  0.00           O  
ATOM   4646  NE2 GLN   286      58.916  97.594  59.325  1.00  0.00           N  
ATOM   4647 HE21 GLN   286      57.922  97.618  59.506  1.00  0.00           H  
ATOM   4648 HE22 GLN   286      59.677  97.969  59.872  1.00  0.00           H  
ATOM   4649  C   GLN   286      59.765  94.233  60.185  1.00  0.00           C  
ATOM   4650  O   GLN   286      59.641  94.892  61.203  1.00  0.00           O  
ATOM   4651  N   LYS   287      58.771  93.430  59.755  1.00  0.00           N  
ATOM   4652  H   LYS   287      58.904  93.063  58.823  1.00  0.00           H  
ATOM   4653  CA  LYS   287      57.620  92.956  60.457  1.00  0.00           C  
ATOM   4654  HA  LYS   287      57.096  93.840  60.819  1.00  0.00           H  
ATOM   4655  CB  LYS   287      56.552  92.162  59.659  1.00  0.00           C  
ATOM   4656  HB2 LYS   287      56.999  91.657  58.803  1.00  0.00           H  
ATOM   4657  HB3 LYS   287      55.892  91.584  60.306  1.00  0.00           H  
ATOM   4658  CG  LYS   287      55.545  93.062  58.971  1.00  0.00           C  
ATOM   4659  HG2 LYS   287      54.759  92.435  58.550  1.00  0.00           H  
ATOM   4660  HG3 LYS   287      54.946  93.553  59.737  1.00  0.00           H  
ATOM   4661  CD  LYS   287      55.934  94.209  58.081  1.00  0.00           C  
ATOM   4662  HD2 LYS   287      55.128  94.931  58.215  1.00  0.00           H  
ATOM   4663  HD3 LYS   287      56.955  94.511  58.311  1.00  0.00           H  
ATOM   4664  CE  LYS   287      55.918  94.081  56.664  1.00  0.00           C  
ATOM   4665  HE2 LYS   287      56.139  93.018  56.564  1.00  0.00           H  
ATOM   4666  HE3 LYS   287      54.935  94.281  56.240  1.00  0.00           H  
ATOM   4667  NZ  LYS   287      56.877  94.920  55.968  1.00  0.00           N  
ATOM   4668  HZ1 LYS   287      57.292  94.650  55.087  1.00  0.00           H  
ATOM   4669  HZ2 LYS   287      56.568  95.876  55.863  1.00  0.00           H  
ATOM   4670  HZ3 LYS   287      57.684  94.846  56.570  1.00  0.00           H  
ATOM   4671  C   LYS   287      58.002  92.175  61.661  1.00  0.00           C  
ATOM   4672  O   LYS   287      58.783  91.216  61.540  1.00  0.00           O  
ATOM   4673  N   PRO   288      57.381  92.337  62.830  1.00  0.00           N  
ATOM   4674  CD  PRO   288      56.464  93.445  63.144  1.00  0.00           C  
ATOM   4675  HD2 PRO   288      55.600  93.235  62.514  1.00  0.00           H  
ATOM   4676  HD3 PRO   288      56.881  94.411  62.860  1.00  0.00           H  
ATOM   4677  CG  PRO   288      56.101  93.263  64.604  1.00  0.00           C  
ATOM   4678  HG2 PRO   288      55.138  92.754  64.608  1.00  0.00           H  
ATOM   4679  HG3 PRO   288      56.216  94.251  65.050  1.00  0.00           H  
ATOM   4680  CB  PRO   288      57.022  92.253  65.145  1.00  0.00           C  
ATOM   4681  HB2 PRO   288      56.469  91.539  65.756  1.00  0.00           H  
ATOM   4682  HB3 PRO   288      57.910  92.704  65.588  1.00  0.00           H  
ATOM   4683  CA  PRO   288      57.723  91.544  63.955  1.00  0.00           C  
ATOM   4684  HA  PRO   288      58.805  91.553  64.089  1.00  0.00           H  
ATOM   4685  C   PRO   288      57.250  90.102  63.791  1.00  0.00           C  
ATOM   4686  O   PRO   288      56.215  89.840  63.170  1.00  0.00           O  
ATOM   4687  N   VAL   289      58.027  89.193  64.433  1.00  0.00           N  
ATOM   4688  H   VAL   289      58.812  89.504  64.987  1.00  0.00           H  
ATOM   4689  CA  VAL   289      57.999  87.692  64.154  1.00  0.00           C  
ATOM   4690  HA  VAL   289      58.101  87.713  63.069  1.00  0.00           H  
ATOM   4691  CB  VAL   289      59.184  86.927  64.797  1.00  0.00           C  
ATOM   4692  HB  VAL   289      60.090  87.402  64.420  1.00  0.00           H  
ATOM   4693  CG1 VAL   289      59.160  86.821  66.359  1.00  0.00           C  
ATOM   4694 HG11 VAL   289      58.980  87.771  66.862  1.00  0.00           H  
ATOM   4695 HG12 VAL   289      58.255  86.349  66.740  1.00  0.00           H  
ATOM   4696 HG13 VAL   289      60.064  86.357  66.754  1.00  0.00           H  
ATOM   4697  CG2 VAL   289      59.259  85.533  64.429  1.00  0.00           C  
ATOM   4698 HG21 VAL   289      58.344  85.072  64.801  1.00  0.00           H  
ATOM   4699 HG22 VAL   289      59.363  85.418  63.351  1.00  0.00           H  
ATOM   4700 HG23 VAL   289      60.116  85.031  64.878  1.00  0.00           H  
ATOM   4701  C   VAL   289      56.658  87.141  64.579  1.00  0.00           C  
ATOM   4702  O   VAL   289      56.142  86.235  63.992  1.00  0.00           O  
ATOM   4703  N   SER   290      55.881  87.726  65.501  1.00  0.00           N  
ATOM   4704  H   SER   290      56.206  88.624  65.829  1.00  0.00           H  
ATOM   4705  CA  SER   290      54.465  87.451  65.683  1.00  0.00           C  
ATOM   4706  HA  SER   290      54.407  86.453  66.120  1.00  0.00           H  
ATOM   4707  CB  SER   290      54.005  88.503  66.712  1.00  0.00           C  
ATOM   4708  HB2 SER   290      53.029  88.113  66.999  1.00  0.00           H  
ATOM   4709  HB3 SER   290      54.559  88.464  67.650  1.00  0.00           H  
ATOM   4710  OG  SER   290      54.040  89.812  66.182  1.00  0.00           O  
ATOM   4711  HG  SER   290      53.358  89.764  65.508  1.00  0.00           H  
ATOM   4712  C   SER   290      53.654  87.490  64.401  1.00  0.00           C  
ATOM   4713  O   SER   290      52.709  86.797  64.252  1.00  0.00           O  
ATOM   4714  N   THR   291      54.066  88.158  63.319  1.00  0.00           N  
ATOM   4715  H   THR   291      54.835  88.813  63.319  1.00  0.00           H  
ATOM   4716  CA  THR   291      53.253  88.055  61.998  1.00  0.00           C  
ATOM   4717  HA  THR   291      52.240  88.175  62.380  1.00  0.00           H  
ATOM   4718  CB  THR   291      53.515  89.149  61.091  1.00  0.00           C  
ATOM   4719  HB  THR   291      53.913  90.037  61.580  1.00  0.00           H  
ATOM   4720  CG2 THR   291      54.690  88.921  60.078  1.00  0.00           C  
ATOM   4721 HG21 THR   291      54.869  89.793  59.449  1.00  0.00           H  
ATOM   4722 HG22 THR   291      55.580  88.768  60.690  1.00  0.00           H  
ATOM   4723 HG23 THR   291      54.354  88.092  59.456  1.00  0.00           H  
ATOM   4724  OG1 THR   291      52.390  89.507  60.331  1.00  0.00           O  
ATOM   4725  HG1 THR   291      51.680  89.694  60.950  1.00  0.00           H  
ATOM   4726  C   THR   291      53.283  86.728  61.185  1.00  0.00           C  
ATOM   4727  O   THR   291      52.340  86.416  60.583  1.00  0.00           O  
ATOM   4728  N   ILE   292      54.399  85.961  61.252  1.00  0.00           N  
ATOM   4729  H   ILE   292      55.173  86.337  61.782  1.00  0.00           H  
ATOM   4730  CA  ILE   292      54.556  84.835  60.276  1.00  0.00           C  
ATOM   4731  HA  ILE   292      53.729  84.795  59.568  1.00  0.00           H  
ATOM   4732  CB  ILE   292      55.950  84.795  59.522  1.00  0.00           C  
ATOM   4733  HB  ILE   292      56.084  85.808  59.144  1.00  0.00           H  
ATOM   4734  CG2 ILE   292      57.078  84.629  60.567  1.00  0.00           C  
ATOM   4735 HG21 ILE   292      56.967  85.206  61.485  1.00  0.00           H  
ATOM   4736 HG22 ILE   292      57.267  83.581  60.799  1.00  0.00           H  
ATOM   4737 HG23 ILE   292      57.963  84.895  59.989  1.00  0.00           H  
ATOM   4738  CG1 ILE   292      55.997  83.731  58.368  1.00  0.00           C  
ATOM   4739 HG12 ILE   292      56.298  82.774  58.793  1.00  0.00           H  
ATOM   4740 HG13 ILE   292      54.994  83.515  58.000  1.00  0.00           H  
ATOM   4741  CD1 ILE   292      56.879  84.046  57.181  1.00  0.00           C  
ATOM   4742 HD11 ILE   292      56.698  85.049  56.796  1.00  0.00           H  
ATOM   4743 HD12 ILE   292      57.909  83.784  57.425  1.00  0.00           H  
ATOM   4744 HD13 ILE   292      56.498  83.412  56.380  1.00  0.00           H  
ATOM   4745  C   ILE   292      54.411  83.469  60.998  1.00  0.00           C  
ATOM   4746  O   ILE   292      54.326  82.399  60.454  1.00  0.00           O  
ATOM   4747  N   MET   293      54.330  83.479  62.335  1.00  0.00           N  
ATOM   4748  H   MET   293      54.435  84.383  62.773  1.00  0.00           H  
ATOM   4749  CA  MET   293      54.213  82.312  63.156  1.00  0.00           C  
ATOM   4750  HA  MET   293      54.899  81.529  62.833  1.00  0.00           H  
ATOM   4751  CB  MET   293      54.557  82.597  64.587  1.00  0.00           C  
ATOM   4752  HB2 MET   293      54.416  81.607  65.020  1.00  0.00           H  
ATOM   4753  HB3 MET   293      55.621  82.812  64.685  1.00  0.00           H  
ATOM   4754  CG  MET   293      53.772  83.712  65.377  1.00  0.00           C  
ATOM   4755  HG2 MET   293      54.137  84.628  64.914  1.00  0.00           H  
ATOM   4756  HG3 MET   293      52.717  83.567  65.143  1.00  0.00           H  
ATOM   4757  SD  MET   293      54.232  83.884  67.179  1.00  0.00           S  
ATOM   4758  CE  MET   293      52.559  84.644  67.588  1.00  0.00           C  
ATOM   4759  HE1 MET   293      51.796  84.372  66.859  1.00  0.00           H  
ATOM   4760  HE2 MET   293      52.241  84.112  68.485  1.00  0.00           H  
ATOM   4761  HE3 MET   293      52.409  85.713  67.736  1.00  0.00           H  
ATOM   4762  C   MET   293      52.773  81.714  63.202  1.00  0.00           C  
ATOM   4763  O   MET   293      51.807  82.469  63.060  1.00  0.00           O  
ATOM   4764  N   LYS   294      52.661  80.425  63.375  1.00  0.00           N  
ATOM   4765  H   LYS   294      53.548  80.030  63.651  1.00  0.00           H  
ATOM   4766  CA  LYS   294      51.537  79.744  63.878  1.00  0.00           C  
ATOM   4767  HA  LYS   294      50.720  79.777  63.157  1.00  0.00           H  
ATOM   4768  CB  LYS   294      51.945  78.247  64.008  1.00  0.00           C  
ATOM   4769  HB2 LYS   294      52.890  78.189  64.550  1.00  0.00           H  
ATOM   4770  HB3 LYS   294      51.205  77.713  64.605  1.00  0.00           H  
ATOM   4771  CG  LYS   294      52.092  77.558  62.652  1.00  0.00           C  
ATOM   4772  HG2 LYS   294      51.111  77.545  62.178  1.00  0.00           H  
ATOM   4773  HG3 LYS   294      52.814  78.134  62.073  1.00  0.00           H  
ATOM   4774  CD  LYS   294      52.640  76.174  62.781  1.00  0.00           C  
ATOM   4775  HD2 LYS   294      53.697  76.105  63.038  1.00  0.00           H  
ATOM   4776  HD3 LYS   294      51.971  75.625  63.444  1.00  0.00           H  
ATOM   4777  CE  LYS   294      52.609  75.378  61.440  1.00  0.00           C  
ATOM   4778  HE2 LYS   294      52.716  74.308  61.618  1.00  0.00           H  
ATOM   4779  HE3 LYS   294      51.582  75.536  61.111  1.00  0.00           H  
ATOM   4780  NZ  LYS   294      53.527  75.879  60.382  1.00  0.00           N  
ATOM   4781  HZ1 LYS   294      54.307  76.456  60.662  1.00  0.00           H  
ATOM   4782  HZ2 LYS   294      53.690  75.259  59.602  1.00  0.00           H  
ATOM   4783  HZ3 LYS   294      53.134  76.660  59.876  1.00  0.00           H  
ATOM   4784  C   LYS   294      51.099  80.167  65.300  1.00  0.00           C  
ATOM   4785  O   LYS   294      51.930  80.650  66.142  1.00  0.00           O  
ATOM   4786  N   THR   295      49.798  79.835  65.617  1.00  0.00           N  
ATOM   4787  H   THR   295      49.240  79.566  64.819  1.00  0.00           H  
ATOM   4788  CA  THR   295      49.247  80.074  66.986  1.00  0.00           C  
ATOM   4789  HA  THR   295      50.012  80.085  67.763  1.00  0.00           H  
ATOM   4790  CB  THR   295      48.700  81.523  67.045  1.00  0.00           C  
ATOM   4791  HB  THR   295      47.895  81.751  66.346  1.00  0.00           H  
ATOM   4792  CG2 THR   295      47.898  81.842  68.303  1.00  0.00           C  
ATOM   4793 HG21 THR   295      47.538  82.857  68.139  1.00  0.00           H  
ATOM   4794 HG22 THR   295      47.078  81.123  68.274  1.00  0.00           H  
ATOM   4795 HG23 THR   295      48.352  81.622  69.269  1.00  0.00           H  
ATOM   4796  OG1 THR   295      49.614  82.521  66.868  1.00  0.00           O  
ATOM   4797  HG1 THR   295      49.434  82.865  65.990  1.00  0.00           H  
ATOM   4798  C   THR   295      48.193  79.047  67.433  1.00  0.00           C  
ATOM   4799  O   THR   295      48.153  78.779  68.646  1.00  0.00           O  
ATOM   4800  N   ASP   296      47.504  78.400  66.466  1.00  0.00           N  
ATOM   4801  H   ASP   296      47.740  78.709  65.534  1.00  0.00           H  
ATOM   4802  CA  ASP   296      46.465  77.404  66.686  1.00  0.00           C  
ATOM   4803  HA  ASP   296      46.121  77.488  67.717  1.00  0.00           H  
ATOM   4804  CB  ASP   296      45.201  77.520  65.752  1.00  0.00           C  
ATOM   4805  HB2 ASP   296      44.311  77.232  66.311  1.00  0.00           H  
ATOM   4806  HB3 ASP   296      44.853  78.512  65.463  1.00  0.00           H  
ATOM   4807  CG  ASP   296      45.116  76.611  64.558  1.00  0.00           C  
ATOM   4808  OD1 ASP   296      46.131  76.513  63.857  1.00  0.00           O  
ATOM   4809  OD2 ASP   296      44.084  75.960  64.335  1.00  0.00           O  
ATOM   4810  C   ASP   296      47.055  75.969  66.771  1.00  0.00           C  
ATOM   4811  O   ASP   296      46.411  74.974  66.692  1.00  0.00           O  
ATOM   4812  N   ILE   297      48.363  75.861  67.111  1.00  0.00           N  
ATOM   4813  H   ILE   297      48.796  76.738  67.363  1.00  0.00           H  
ATOM   4814  CA  ILE   297      48.998  74.634  67.595  1.00  0.00           C  
ATOM   4815  HA  ILE   297      48.985  73.910  66.780  1.00  0.00           H  
ATOM   4816  CB  ILE   297      50.528  74.991  67.892  1.00  0.00           C  
ATOM   4817  HB  ILE   297      51.020  74.103  68.288  1.00  0.00           H  
ATOM   4818  CG2 ILE   297      51.231  75.439  66.645  1.00  0.00           C  
ATOM   4819 HG21 ILE   297      51.148  74.652  65.896  1.00  0.00           H  
ATOM   4820 HG22 ILE   297      50.674  76.305  66.287  1.00  0.00           H  
ATOM   4821 HG23 ILE   297      52.280  75.693  66.796  1.00  0.00           H  
ATOM   4822  CG1 ILE   297      50.673  76.060  69.038  1.00  0.00           C  
ATOM   4823 HG12 ILE   297      50.065  76.922  68.763  1.00  0.00           H  
ATOM   4824 HG13 ILE   297      50.179  75.577  69.881  1.00  0.00           H  
ATOM   4825  CD1 ILE   297      52.148  76.258  69.543  1.00  0.00           C  
ATOM   4826 HD11 ILE   297      52.752  75.353  69.592  1.00  0.00           H  
ATOM   4827 HD12 ILE   297      52.671  76.958  68.891  1.00  0.00           H  
ATOM   4828 HD13 ILE   297      52.157  76.792  70.494  1.00  0.00           H  
ATOM   4829  C   ILE   297      48.514  73.893  68.935  1.00  0.00           C  
ATOM   4830  O   ILE   297      47.951  74.605  69.755  1.00  0.00           O  
ATOM   4831  N   ILE   298      48.818  72.580  69.224  1.00  0.00           N  
ATOM   4832  H   ILE   298      49.470  72.069  68.647  1.00  0.00           H  
ATOM   4833  CA  ILE   298      48.557  72.006  70.574  1.00  0.00           C  
ATOM   4834  HA  ILE   298      47.641  72.459  70.952  1.00  0.00           H  
ATOM   4835  CB  ILE   298      48.218  70.521  70.384  1.00  0.00           C  
ATOM   4836  HB  ILE   298      49.084  69.970  70.019  1.00  0.00           H  
ATOM   4837  CG2 ILE   298      48.107  69.773  71.736  1.00  0.00           C  
ATOM   4838 HG21 ILE   298      49.131  69.674  72.095  1.00  0.00           H  
ATOM   4839 HG22 ILE   298      47.584  70.368  72.485  1.00  0.00           H  
ATOM   4840 HG23 ILE   298      47.705  68.764  71.646  1.00  0.00           H  
ATOM   4841  CG1 ILE   298      47.009  70.124  69.515  1.00  0.00           C  
ATOM   4842 HG12 ILE   298      46.101  70.582  69.907  1.00  0.00           H  
ATOM   4843 HG13 ILE   298      47.016  70.668  68.571  1.00  0.00           H  
ATOM   4844  CD1 ILE   298      47.023  68.563  69.162  1.00  0.00           C  
ATOM   4845 HD11 ILE   298      46.570  68.015  69.989  1.00  0.00           H  
ATOM   4846 HD12 ILE   298      46.547  68.486  68.184  1.00  0.00           H  
ATOM   4847 HD13 ILE   298      48.027  68.144  69.107  1.00  0.00           H  
ATOM   4848  C   ILE   298      49.739  72.271  71.468  1.00  0.00           C  
ATOM   4849  O   ILE   298      50.802  72.048  71.016  1.00  0.00           O  
ATOM   4850  N   VAL   299      49.513  72.770  72.691  1.00  0.00           N  
ATOM   4851  H   VAL   299      48.583  72.833  73.079  1.00  0.00           H  
ATOM   4852  CA  VAL   299      50.598  73.032  73.723  1.00  0.00           C  
ATOM   4853  HA  VAL   299      51.547  73.166  73.203  1.00  0.00           H  
ATOM   4854  CB  VAL   299      50.328  74.322  74.570  1.00  0.00           C  
ATOM   4855  HB  VAL   299      49.342  74.281  75.033  1.00  0.00           H  
ATOM   4856  CG1 VAL   299      51.387  74.704  75.636  1.00  0.00           C  
ATOM   4857 HG11 VAL   299      50.863  75.454  76.229  1.00  0.00           H  
ATOM   4858 HG12 VAL   299      51.663  73.834  76.231  1.00  0.00           H  
ATOM   4859 HG13 VAL   299      52.308  75.048  75.166  1.00  0.00           H  
ATOM   4860  CG2 VAL   299      50.304  75.474  73.536  1.00  0.00           C  
ATOM   4861 HG21 VAL   299      49.706  76.284  73.953  1.00  0.00           H  
ATOM   4862 HG22 VAL   299      51.303  75.815  73.267  1.00  0.00           H  
ATOM   4863 HG23 VAL   299      49.623  75.261  72.712  1.00  0.00           H  
ATOM   4864  C   VAL   299      50.603  71.710  74.511  1.00  0.00           C  
ATOM   4865  O   VAL   299      49.605  71.245  75.115  1.00  0.00           O  
ATOM   4866  N   GLY   300      51.837  71.256  74.805  1.00  0.00           N  
ATOM   4867  H   GLY   300      52.672  71.674  74.421  1.00  0.00           H  
ATOM   4868  CA  GLY   300      52.231  70.080  75.691  1.00  0.00           C  
ATOM   4869  HA2 GLY   300      51.362  69.423  75.654  1.00  0.00           H  
ATOM   4870  HA3 GLY   300      52.973  69.469  75.177  1.00  0.00           H  
ATOM   4871  C   GLY   300      52.771  70.415  76.978  1.00  0.00           C  
ATOM   4872  O   GLY   300      53.336  71.538  77.234  1.00  0.00           O  
ATOM   4873  N   HID   301      52.795  69.413  77.886  1.00  0.00           N  
ATOM   4874  H   HID   301      52.417  68.502  77.667  1.00  0.00           H  
ATOM   4875  CA  HID   301      52.957  69.602  79.313  1.00  0.00           C  
ATOM   4876  HA  HID   301      53.447  70.544  79.558  1.00  0.00           H  
ATOM   4877  CB  HID   301      51.544  69.779  79.890  1.00  0.00           C  
ATOM   4878  HB2 HID   301      50.891  68.920  79.737  1.00  0.00           H  
ATOM   4879  HB3 HID   301      51.602  69.776  80.979  1.00  0.00           H  
ATOM   4880  CG  HID   301      50.739  71.059  79.578  1.00  0.00           C  
ATOM   4881  ND1 HID   301      51.206  72.217  80.024  1.00  0.00           N  
ATOM   4882  HD1 HID   301      52.160  72.429  80.280  1.00  0.00           H  
ATOM   4883  CE1 HID   301      50.436  73.174  79.535  1.00  0.00           C  
ATOM   4884  HE1 HID   301      50.678  74.227  79.558  1.00  0.00           H  
ATOM   4885  NE2 HID   301      49.528  72.652  78.722  1.00  0.00           N  
ATOM   4886  CD2 HID   301      49.669  71.205  78.738  1.00  0.00           C  
ATOM   4887  HD2 HID   301      49.346  70.500  77.986  1.00  0.00           H  
ATOM   4888  C   HID   301      53.696  68.467  79.933  1.00  0.00           C  
ATOM   4889  O   HID   301      53.815  67.436  79.350  1.00  0.00           O  
ATOM   4890  N   PRO   302      54.422  68.629  81.117  1.00  0.00           N  
ATOM   4891  CD  PRO   302      54.409  69.767  82.075  1.00  0.00           C  
ATOM   4892  HD2 PRO   302      53.411  70.147  82.297  1.00  0.00           H  
ATOM   4893  HD3 PRO   302      55.050  70.562  81.693  1.00  0.00           H  
ATOM   4894  CG  PRO   302      55.064  69.252  83.340  1.00  0.00           C  
ATOM   4895  HG2 PRO   302      54.356  68.630  83.888  1.00  0.00           H  
ATOM   4896  HG3 PRO   302      55.551  69.993  83.973  1.00  0.00           H  
ATOM   4897  CB  PRO   302      56.046  68.217  82.767  1.00  0.00           C  
ATOM   4898  HB2 PRO   302      56.273  67.505  83.560  1.00  0.00           H  
ATOM   4899  HB3 PRO   302      56.988  68.661  82.446  1.00  0.00           H  
ATOM   4900  CA  PRO   302      55.389  67.562  81.585  1.00  0.00           C  
ATOM   4901  HA  PRO   302      56.236  67.546  80.898  1.00  0.00           H  
ATOM   4902  C   PRO   302      54.922  66.121  81.770  1.00  0.00           C  
ATOM   4903  O   PRO   302      55.730  65.194  81.670  1.00  0.00           O  
ATOM   4904  N   LEU   303      53.598  66.019  82.001  1.00  0.00           N  
ATOM   4905  H   LEU   303      53.164  66.928  81.935  1.00  0.00           H  
ATOM   4906  CA  LEU   303      52.832  64.729  82.238  1.00  0.00           C  
ATOM   4907  HA  LEU   303      53.519  64.084  82.785  1.00  0.00           H  
ATOM   4908  CB  LEU   303      51.533  65.040  83.105  1.00  0.00           C  
ATOM   4909  HB2 LEU   303      50.980  65.840  82.612  1.00  0.00           H  
ATOM   4910  HB3 LEU   303      50.938  64.127  83.074  1.00  0.00           H  
ATOM   4911  CG  LEU   303      51.808  65.422  84.579  1.00  0.00           C  
ATOM   4912  HG  LEU   303      52.788  65.899  84.567  1.00  0.00           H  
ATOM   4913  CD1 LEU   303      50.924  66.519  85.152  1.00  0.00           C  
ATOM   4914 HD11 LEU   303      49.881  66.207  85.097  1.00  0.00           H  
ATOM   4915 HD12 LEU   303      51.116  66.778  86.193  1.00  0.00           H  
ATOM   4916 HD13 LEU   303      51.165  67.378  84.525  1.00  0.00           H  
ATOM   4917  CD2 LEU   303      51.768  64.289  85.530  1.00  0.00           C  
ATOM   4918 HD21 LEU   303      51.735  64.591  86.577  1.00  0.00           H  
ATOM   4919 HD22 LEU   303      50.846  63.736  85.352  1.00  0.00           H  
ATOM   4920 HD23 LEU   303      52.590  63.578  85.447  1.00  0.00           H  
ATOM   4921  C   LEU   303      52.521  63.903  80.996  1.00  0.00           C  
ATOM   4922  O   LEU   303      51.952  62.772  81.125  1.00  0.00           O  
ATOM   4923  N   ASP   304      52.781  64.460  79.792  1.00  0.00           N  
ATOM   4924  H   ASP   304      53.102  65.418  79.816  1.00  0.00           H  
ATOM   4925  CA  ASP   304      52.384  63.911  78.532  1.00  0.00           C  
ATOM   4926  HA  ASP   304      51.350  63.614  78.703  1.00  0.00           H  
ATOM   4927  CB  ASP   304      52.329  65.082  77.554  1.00  0.00           C  
ATOM   4928  HB2 ASP   304      53.326  65.522  77.549  1.00  0.00           H  
ATOM   4929  HB3 ASP   304      52.094  64.694  76.563  1.00  0.00           H  
ATOM   4930  CG  ASP   304      51.156  66.139  77.697  1.00  0.00           C  
ATOM   4931  OD1 ASP   304      50.252  65.869  78.497  1.00  0.00           O  
ATOM   4932  OD2 ASP   304      51.156  67.218  77.091  1.00  0.00           O  
ATOM   4933  C   ASP   304      53.214  62.734  77.887  1.00  0.00           C  
ATOM   4934  O   ASP   304      54.417  62.607  78.158  1.00  0.00           O  
ATOM   4935  N   PHE   305      52.621  61.910  77.030  1.00  0.00           N  
ATOM   4936  H   PHE   305      51.616  61.972  76.948  1.00  0.00           H
[truncated: 12,100,001 more chars]
