# Supplementary material for: A protein adaptor mediating Ap4A-dependent control of protein acetylation
Source: Nat Commun. 2026 Feb 23;17:3089. doi: 10.1038/s41467-026-70006-0 (PMC13039410; doi:10.1038/s41467-026-70006-0)
Supplement: Supplementary file 6 — Supplementary Dataset 4 [file 41467_2026_70006_MOESM6_ESM.zip › Supplementary Dataset 4/MD_trajectory/GtAcuB-AcuC_Ap4A complex/start.pdb]

CRYST1  121.204  115.556  115.959  90.00  90.00  90.00 P 1           1
ATOM      1  N   MET     1      20.961   5.202  10.968  1.00  0.00
ATOM      2  H1  MET     1      21.347   6.135  10.962  1.00  0.00
ATOM      3  H2  MET     1      21.427   4.663  11.683  1.00  0.00
ATOM      4  H3  MET     1      19.953   5.268  10.961  1.00  0.00
ATOM      5  CA  MET     1      21.318   4.549   9.692  1.00  0.00
ATOM      6  HA  MET     1      21.902   3.648   9.880  1.00  0.00
ATOM      7  CB  MET     1      20.041   4.156   8.939  1.00  0.00
ATOM      8  HB2 MET     1      19.405   3.609   9.634  1.00  0.00
ATOM      9  HB3 MET     1      19.541   5.076   8.637  1.00  0.00
ATOM     10  CG  MET     1      20.307   3.295   7.708  1.00  0.00
ATOM     11  HG2 MET     1      20.921   3.875   7.019  1.00  0.00
ATOM     12  HG3 MET     1      20.859   2.411   8.029  1.00  0.00
ATOM     13  SD  MET     1      18.785   2.774   6.860  1.00  0.00
ATOM     14  CE  MET     1      18.193   1.452   7.928  1.00  0.00
ATOM     15  HE1 MET     1      18.010   1.846   8.928  1.00  0.00
ATOM     16  HE2 MET     1      17.266   1.045   7.524  1.00  0.00
ATOM     17  HE3 MET     1      18.943   0.663   7.980  1.00  0.00
ATOM     18  C   MET     1      22.204   5.502   8.900  1.00  0.00
ATOM     19  O   MET     1      21.965   6.706   8.944  1.00  0.00
ATOM     20  N   ILE     2      23.221   4.994   8.212  1.00  0.00
ATOM     21  H   ILE     2      23.432   4.014   8.338  1.00  0.00
ATOM     22  CA  ILE     2      24.125   5.798   7.388  1.00  0.00
ATOM     23  HA  ILE     2      23.980   6.869   7.529  1.00  0.00
ATOM     24  CB  ILE     2      25.613   5.441   7.639  1.00  0.00
ATOM     25  HB  ILE     2      26.239   5.966   6.917  1.00  0.00
ATOM     26  CG2 ILE     2      26.011   5.861   9.063  1.00  0.00
ATOM     27 HG21 ILE     2      25.386   5.336   9.785  1.00  0.00
ATOM     28 HG22 ILE     2      27.057   5.609   9.238  1.00  0.00
ATOM     29 HG23 ILE     2      25.873   6.936   9.177  1.00  0.00
ATOM     30  CG1 ILE     2      25.908   3.962   7.361  1.00  0.00
ATOM     31 HG12 ILE     2      25.416   3.381   8.141  1.00  0.00
ATOM     32 HG13 ILE     2      25.467   3.719   6.394  1.00  0.00
ATOM     33  CD1 ILE     2      27.409   3.622   7.339  1.00  0.00
ATOM     34 HD11 ILE     2      27.851   3.864   8.306  1.00  0.00
ATOM     35 HD12 ILE     2      27.538   2.559   7.137  1.00  0.00
ATOM     36 HD13 ILE     2      27.902   4.202   6.559  1.00  0.00
ATOM     37  C   ILE     2      23.756   5.703   5.905  1.00  0.00
ATOM     38  O   ILE     2      23.150   4.728   5.462  1.00  0.00
ATOM     39  N   VAL     3      24.143   6.712   5.141  1.00  0.00
ATOM     40  H   VAL     3      24.618   7.477   5.599  1.00  0.00
ATOM     41  CA  VAL     3      23.860   6.829   3.699  1.00  0.00
ATOM     42  HA  VAL     3      22.785   6.866   3.520  1.00  0.00
ATOM     43  CB  VAL     3      24.489   8.122   3.170  1.00  0.00
ATOM     44  HB  VAL     3      25.499   8.185   3.576  1.00  0.00
ATOM     45  CG1 VAL     3      24.549   8.189   1.646  1.00  0.00
ATOM     46 HG11 VAL     3      23.540   8.127   1.239  1.00  0.00
ATOM     47 HG12 VAL     3      25.006   9.131   1.341  1.00  0.00
ATOM     48 HG13 VAL     3      25.145   7.358   1.268  1.00  0.00
ATOM     49  CG2 VAL     3      23.676   9.315   3.650  1.00  0.00
ATOM     50 HG21 VAL     3      23.668   9.335   4.740  1.00  0.00
ATOM     51 HG22 VAL     3      24.123  10.235   3.274  1.00  0.00
ATOM     52 HG23 VAL     3      22.654   9.231   3.281  1.00  0.00
ATOM     53  C   VAL     3      24.346   5.612   2.907  1.00  0.00
ATOM     54  O   VAL     3      23.642   5.158   2.015  1.00  0.00
ATOM     55  N   GLU     4      25.505   5.052   3.262  1.00  0.00
ATOM     56  H   GLU     4      26.033   5.487   4.005  1.00  0.00
ATOM     57  CA  GLU     4      26.083   3.882   2.591  1.00  0.00
ATOM     58  HA  GLU     4      26.304   4.101   1.546  1.00  0.00
ATOM     59  CB  GLU     4      27.393   3.521   3.304  1.00  0.00
ATOM     60  HB2 GLU     4      27.996   4.427   3.367  1.00  0.00
ATOM     61  HB3 GLU     4      27.141   3.183   4.309  1.00  0.00
ATOM     62  CG  GLU     4      28.189   2.425   2.580  1.00  0.00
ATOM     63  HG2 GLU     4      27.621   1.495   2.600  1.00  0.00
ATOM     64  HG3 GLU     4      28.316   2.750   1.547  1.00  0.00
ATOM     65  CD  GLU     4      29.563   2.198   3.216  1.00  0.00
ATOM     66  OE1 GLU     4      30.519   1.933   2.447  1.00  0.00
ATOM     67  OE2 GLU     4      29.671   2.312   4.456  1.00  0.00
ATOM     68  C   GLU     4      25.135   2.672   2.552  1.00  0.00
ATOM     69  O   GLU     4      25.152   1.894   1.598  1.00  0.00
ATOM     70  N   GLN     5      24.266   2.541   3.558  1.00  0.00
ATOM     71  H   GLN     5      24.291   3.219   4.306  1.00  0.00
ATOM     72  CA  GLN     5      23.315   1.430   3.659  1.00  0.00
ATOM     73  HA  GLN     5      23.787   0.493   3.365  1.00  0.00
ATOM     74  CB  GLN     5      22.848   1.308   5.118  1.00  0.00
ATOM     75  HB2 GLN     5      22.421   2.268   5.408  1.00  0.00
ATOM     76  HB3 GLN     5      22.074   0.541   5.152  1.00  0.00
ATOM     77  CG  GLN     5      23.980   0.937   6.090  1.00  0.00
ATOM     78  HG2 GLN     5      24.328  -0.067   5.846  1.00  0.00
ATOM     79  HG3 GLN     5      24.803   1.643   5.978  1.00  0.00
ATOM     80  CD  GLN     5      23.517   0.953   7.551  1.00  0.00
ATOM     81  OE1 GLN     5      22.782   1.811   7.993  1.00  0.00
ATOM     82  NE2 GLN     5      23.943   0.011   8.356  1.00  0.00
ATOM     83 HE21 GLN     5      23.649   0.005   9.322  1.00  0.00
ATOM     84 HE22 GLN     5      24.564  -0.705   8.007  1.00  0.00
ATOM     85  C   GLN     5      22.100   1.582   2.731  1.00  0.00
ATOM     86  O   GLN     5      21.395   0.601   2.500  1.00  0.00
ATOM     87  N   VAL     6      21.827   2.790   2.242  1.00  0.00
ATOM     88  H   VAL     6      22.462   3.541   2.472  1.00  0.00
ATOM     89  CA  VAL     6      20.604   3.115   1.486  1.00  0.00
ATOM     90  HA  VAL     6      20.065   2.206   1.218  1.00  0.00
ATOM     91  CB  VAL     6      19.663   4.025   2.296  1.00  0.00
ATOM     92  HB  VAL     6      18.789   4.259   1.688  1.00  0.00
ATOM     93  CG1 VAL     6      19.215   3.331   3.587  1.00  0.00
ATOM     94 HG11 VAL     6      20.088   3.097   4.196  1.00  0.00
ATOM     95 HG12 VAL     6      18.551   3.992   4.144  1.00  0.00
ATOM     96 HG13 VAL     6      18.687   2.410   3.341  1.00  0.00
ATOM     97  CG2 VAL     6      20.293   5.372   2.673  1.00  0.00
ATOM     98 HG21 VAL     6      20.569   5.911   1.767  1.00  0.00
ATOM     99 HG22 VAL     6      19.575   5.963   3.242  1.00  0.00
ATOM    100 HG23 VAL     6      21.183   5.201   3.278  1.00  0.00
ATOM    101  C   VAL     6      20.868   3.727   0.112  1.00  0.00
ATOM    102  O   VAL     6      19.966   3.780  -0.722  1.00  0.00
ATOM    103  N   MET     7      22.081   4.176  -0.152  1.00  0.00
ATOM    104  H   MET     7      22.752   4.204   0.603  1.00  0.00
ATOM    105  CA  MET     7      22.462   4.747  -1.435  1.00  0.00
ATOM    106  HA  MET     7      21.699   5.453  -1.762  1.00  0.00
ATOM    107  CB  MET     7      23.800   5.487  -1.328  1.00  0.00
ATOM    108  HB2 MET     7      23.903   6.097  -2.225  1.00  0.00
ATOM    109  HB3 MET     7      23.741   6.135  -0.453  1.00  0.00
ATOM    110  CG  MET     7      25.016   4.562  -1.197  1.00  0.00
ATOM    111  HG2 MET     7      24.866   3.944  -0.311  1.00  0.00
ATOM    112  HG3 MET     7      25.043   3.926  -2.082  1.00  0.00
ATOM    113  SD  MET     7      26.596   5.446  -1.048  1.00  0.00
ATOM    114  CE  MET     7      27.727   4.058  -1.020  1.00  0.00
ATOM    115  HE1 MET     7      27.625   3.487  -1.943  1.00  0.00
ATOM    116  HE2 MET     7      28.750   4.424  -0.932  1.00  0.00
ATOM    117  HE3 MET     7      27.496   3.417  -0.169  1.00  0.00
ATOM    118  C   MET     7      22.468   3.681  -2.540  1.00  0.00
ATOM    119  O   MET     7      22.772   2.508  -2.321  1.00  0.00
ATOM    120  N   LYS     8      22.190   4.111  -3.765  1.00  0.00
ATOM    121  H   LYS     8      21.759   5.015  -3.892  1.00  0.00
ATOM    122  CA  LYS     8      22.414   3.275  -4.948  1.00  0.00
ATOM    123  HA  LYS     8      22.222   2.230  -4.706  1.00  0.00
ATOM    124  CB  LYS     8      21.471   3.697  -6.080  1.00  0.00
ATOM    125  HB2 LYS     8      21.502   4.782  -6.176  1.00  0.00
ATOM    126  HB3 LYS     8      21.813   3.241  -7.009  1.00  0.00
ATOM    127  CG  LYS     8      20.026   3.249  -5.790  1.00  0.00
ATOM    128  HG2 LYS     8      19.996   2.160  -5.823  1.00  0.00
ATOM    129  HG3 LYS     8      19.760   3.589  -4.789  1.00  0.00
ATOM    130  CD  LYS     8      19.031   3.816  -6.801  1.00  0.00
ATOM    131  HD2 LYS     8      19.033   4.905  -6.760  1.00  0.00
ATOM    132  HD3 LYS     8      19.291   3.490  -7.808  1.00  0.00
ATOM    133  CE  LYS     8      17.631   3.293  -6.439  1.00  0.00
ATOM    134  HE2 LYS     8      17.520   2.306  -6.888  1.00  0.00
ATOM    135  HE3 LYS     8      17.580   3.206  -5.354  1.00  0.00
ATOM    136  NZ  LYS     8      16.553   4.168  -6.910  1.00  0.00
ATOM    137  HZ1 LYS     8      16.600   4.248  -7.916  1.00  0.00
ATOM    138  HZ2 LYS     8      15.661   3.776  -6.645  1.00  0.00
ATOM    139  HZ3 LYS     8      16.656   5.083  -6.494  1.00  0.00
ATOM    140  C   LYS     8      23.883   3.366  -5.350  1.00  0.00
ATOM    141  O   LYS     8      24.367   4.452  -5.645  1.00  0.00
ATOM    142  N   THR     9      23.420   2.206  -7.235  1.00  0.00
ATOM    143  H   THR     9      22.657   1.789  -7.749  1.00  0.00
ATOM    144  CA  THR     9      24.761   2.071  -7.766  1.00  0.00
ATOM    145  HA  THR     9      25.365   2.851  -7.303  1.00  0.00
ATOM    146  CB  THR     9      25.337   0.721  -7.384  1.00  0.00
ATOM    147  HB  THR     9      26.326   0.605  -7.827  1.00  0.00
ATOM    148  CG2 THR     9      25.448   0.637  -5.855  1.00  0.00
ATOM    149 HG21 THR     9      24.459   0.752  -5.412  1.00  0.00
ATOM    150 HG22 THR     9      25.862  -0.331  -5.573  1.00  0.00
ATOM    151 HG23 THR     9      26.102   1.430  -5.494  1.00  0.00
ATOM    152  OG1 THR     9      24.479  -0.346  -7.758  1.00  0.00
ATOM    153  HG1 THR     9      24.876  -1.181  -7.501  1.00  0.00
ATOM    154  C   THR     9      24.801   2.199  -9.277  1.00  0.00
ATOM    155  O   THR     9      25.855   2.394  -9.877  1.00  0.00
ATOM    156  N   SER    10      23.625   2.169  -9.933  1.00  0.00
ATOM    157  H   SER    10      22.786   2.031  -9.388  1.00  0.00
ATOM    158  CA  SER    10      23.497   2.297 -11.377  1.00  0.00
ATOM    159  HA  SER    10      24.437   1.980 -11.829  1.00  0.00
ATOM    160  CB  SER    10      22.349   1.455 -11.982  1.00  0.00
ATOM    161  HB2 SER    10      21.403   1.737 -11.520  1.00  0.00
ATOM    162  HB3 SER    10      22.293   1.628 -13.057  1.00  0.00
ATOM    163  OG  SER    10      22.605   0.072 -11.735  1.00  0.00
ATOM    164  HG  SER    10      21.896  -0.456 -12.108  1.00  0.00
ATOM    165  C   SER    10      23.262   3.742 -11.707  1.00  0.00
ATOM    166  O   SER    10      22.155   4.159 -12.037  1.00  0.00
ATOM    167  N   VAL    11      24.322   4.555 -11.563  1.00  0.00
ATOM    168  H   VAL    11      25.213   4.133 -11.342  1.00  0.00
ATOM    169  CA  VAL    11      24.247   5.997 -11.643  1.00  0.00
ATOM    170  HA  VAL    11      23.271   6.331 -11.292  1.00  0.00
ATOM    171  CB  VAL    11      25.326   6.682 -10.808  1.00  0.00
ATOM    172  HB  VAL    11      26.289   6.584 -11.309  1.00  0.00
ATOM    173  CG1 VAL    11      24.982   8.179 -10.643  1.00  0.00
ATOM    174 HG11 VAL    11      24.019   8.278 -10.142  1.00  0.00
ATOM    175 HG12 VAL    11      25.754   8.666 -10.047  1.00  0.00
ATOM    176 HG13 VAL    11      24.930   8.651 -11.624  1.00  0.00
ATOM    177  CG2 VAL    11      25.433   6.021  -9.420  1.00  0.00
ATOM    178 HG21 VAL    11      25.691   4.968  -9.537  1.00  0.00
ATOM    179 HG22 VAL    11      26.207   6.521  -8.837  1.00  0.00
ATOM    180 HG23 VAL    11      24.478   6.105  -8.902  1.00  0.00
ATOM    181  C   VAL    11      24.342   6.487 -13.075  1.00  0.00
ATOM    182  O   VAL    11      25.320   6.246 -13.777  1.00  0.00
ATOM    183  N   ILE    12      23.311   7.215 -13.546  1.00  0.00
ATOM    184  H   ILE    12      22.479   7.301 -12.979  1.00  0.00
ATOM    185  CA  ILE    12      23.325   7.855 -14.849  1.00  0.00
ATOM    186  HA  ILE    12      23.827   7.241 -15.597  1.00  0.00
ATOM    187  CB  ILE    12      21.924   8.210 -15.340  1.00  0.00
ATOM    188  HB  ILE    12      21.495   8.962 -14.678  1.00  0.00
ATOM    189  CG2 ILE    12      21.984   8.768 -16.785  1.00  0.00
ATOM    190 HG21 ILE    12      22.413   8.016 -17.448  1.00  0.00
ATOM    191 HG22 ILE    12      20.977   9.017 -17.121  1.00  0.00
ATOM    192 HG23 ILE    12      22.604   9.664 -16.804  1.00  0.00
ATOM    193  CG1 ILE    12      20.956   7.000 -15.228  1.00  0.00
ATOM    194 HG12 ILE    12      20.951   6.692 -14.182  1.00  0.00
ATOM    195 HG13 ILE    12      19.965   7.358 -15.506  1.00  0.00
ATOM    196  CD1 ILE    12      21.333   5.802 -16.112  1.00  0.00
ATOM    197 HD11 ILE    12      22.324   5.443 -15.835  1.00  0.00
ATOM    198 HD12 ILE    12      20.605   5.003 -15.972  1.00  0.00
ATOM    199 HD13 ILE    12      21.338   6.109 -17.158  1.00  0.00
ATOM    200  C   ILE    12      24.170   9.110 -14.765  1.00  0.00
ATOM    201  O   ILE    12      23.955   9.955 -13.899  1.00  0.00
ATOM    202  N   THR    13      25.172   9.253 -15.648  1.00  0.00
ATOM    203  H   THR    13      25.258   8.583 -16.399  1.00  0.00
ATOM    204  CA  THR    13      26.153  10.315 -15.560  1.00  0.00
ATOM    205  HA  THR    13      25.823  10.981 -14.763  1.00  0.00
ATOM    206  CB  THR    13      27.572   9.831 -15.238  1.00  0.00
ATOM    207  HB  THR    13      28.233  10.692 -15.137  1.00  0.00
ATOM    208  CG2 THR    13      27.563   9.038 -13.928  1.00  0.00
ATOM    209 HG21 THR    13      26.902   8.177 -14.028  1.00  0.00
ATOM    210 HG22 THR    13      28.573   8.696 -13.703  1.00  0.00
ATOM    211 HG23 THR    13      27.207   9.676 -13.119  1.00  0.00
ATOM    212  OG1 THR    13      28.120   8.956 -16.215  1.00  0.00
ATOM    213  HG1 THR    13      29.005   8.694 -15.950  1.00  0.00
ATOM    214  C   THR    13      26.214  11.070 -16.858  1.00  0.00
ATOM    215  O   THR    13      25.733  10.626 -17.897  1.00  0.00
ATOM    216  N   LEU    14      26.838  12.259 -16.819  1.00  0.00
ATOM    217  H   LEU    14      27.067  12.658 -15.920  1.00  0.00
ATOM    218  CA  LEU    14      27.266  12.958 -18.007  1.00  0.00
ATOM    219  HA  LEU    14      26.918  12.399 -18.876  1.00  0.00
ATOM    220  CB  LEU    14      26.726  14.408 -18.103  1.00  0.00
ATOM    221  HB2 LEU    14      27.111  14.932 -17.228  1.00  0.00
ATOM    222  HB3 LEU    14      27.132  14.863 -19.006  1.00  0.00
ATOM    223  CG  LEU    14      25.197  14.507 -18.125  1.00  0.00
ATOM    224  HG  LEU    14      24.804  13.902 -17.308  1.00  0.00
ATOM    225  CD1 LEU    14      24.716  15.952 -17.967  1.00  0.00
ATOM    226 HD11 LEU    14      25.109  16.558 -18.784  1.00  0.00
ATOM    227 HD12 LEU    14      23.626  15.977 -17.988  1.00  0.00
ATOM    228 HD13 LEU    14      25.070  16.351 -17.017  1.00  0.00
ATOM    229  CD2 LEU    14      24.626  13.952 -19.421  1.00  0.00
ATOM    230 HD21 LEU    14      24.907  12.904 -19.523  1.00  0.00
ATOM    231 HD22 LEU    14      23.539  14.037 -19.406  1.00  0.00
ATOM    232 HD23 LEU    14      25.022  14.517 -20.265  1.00  0.00
ATOM    233  C   LEU    14      28.766  13.078 -17.918  1.00  0.00
ATOM    234  O   LEU    14      29.333  13.113 -16.833  1.00  0.00
ATOM    235  N   ARG    15      29.452  13.189 -19.067  1.00  0.00
ATOM    236  H   ARG    15      29.054  12.862 -19.936  1.00  0.00
ATOM    237  CA  ARG    15      30.775  13.765 -19.094  1.00  0.00
ATOM    238  HA  ARG    15      31.223  13.678 -18.104  1.00  0.00
ATOM    239  CB  ARG    15      31.687  13.056 -20.111  1.00  0.00
ATOM    240  HB2 ARG    15      31.167  13.029 -21.069  1.00  0.00
ATOM    241  HB3 ARG    15      32.601  13.642 -20.210  1.00  0.00
ATOM    242  CG  ARG    15      32.041  11.624 -19.680  1.00  0.00
ATOM    243  HG2 ARG    15      32.490  11.663 -18.688  1.00  0.00
ATOM    244  HG3 ARG    15      31.123  11.038 -19.640  1.00  0.00
ATOM    245  CD  ARG    15      33.016  10.974 -20.654  1.00  0.00
ATOM    246  HD2 ARG    15      32.593  10.921 -21.657  1.00  0.00
ATOM    247  HD3 ARG    15      33.960  11.517 -20.687  1.00  0.00
ATOM    248  NE  ARG    15      33.280   9.583 -20.171  1.00  0.00
ATOM    249  HE  ARG    15      32.816   9.272 -19.330  1.00  0.00
ATOM    250  CZ  ARG    15      34.088   8.727 -20.808  1.00  0.00
ATOM    251  NH1 ARG    15      34.711   9.083 -21.928  1.00  0.00
ATOM    252 HH11 ARG    15      34.575  10.010 -22.305  1.00  0.00
ATOM    253 HH12 ARG    15      35.317   8.425 -22.396  1.00  0.00
ATOM    254  NH2 ARG    15      34.296   7.507 -20.322  1.00  0.00
ATOM    255 HH21 ARG    15      33.841   7.223 -19.466  1.00  0.00
ATOM    256 HH22 ARG    15      34.908   6.869 -20.811  1.00  0.00
ATOM    257  C   ARG    15      30.670  15.236 -19.469  1.00  0.00
ATOM    258  O   ARG    15      29.717  15.664 -20.111  1.00  0.00
ATOM    259  N   ALA    16      31.694  16.027 -19.091  1.00  0.00
ATOM    260  H   ALA    16      32.412  15.535 -18.578  1.00  0.00
ATOM    261  CA  ALA    16      31.873  17.451 -19.334  1.00  0.00
ATOM    262  HA  ALA    16      31.141  17.987 -18.730  1.00  0.00
ATOM    263  CB  ALA    16      33.278  17.799 -18.826  1.00  0.00
ATOM    264  HB1 ALA    16      34.022  17.277 -19.427  1.00  0.00
ATOM    265  HB2 ALA    16      33.437  18.874 -18.905  1.00  0.00
ATOM    266  HB3 ALA    16      33.374  17.494 -17.784  1.00  0.00
ATOM    267  C   ALA    16      31.786  17.948 -20.782  1.00  0.00
ATOM    268  O   ALA    16      31.441  19.089 -21.064  1.00  0.00
ATOM    269  N   THR    17      32.129  17.072 -21.738  1.00  0.00
ATOM    270  H   THR    17      32.462  16.171 -21.424  1.00  0.00
ATOM    271  CA  THR    17      32.126  17.347 -23.168  1.00  0.00
ATOM    272  HA  THR    17      32.361  18.387 -23.396  1.00  0.00
ATOM    273  CB  THR    17      33.148  16.450 -23.869  1.00  0.00
ATOM    274  HB  THR    17      34.130  16.638 -23.436  1.00  0.00
ATOM    275  CG2 THR    17      32.791  14.961 -23.704  1.00  0.00
ATOM    276 HG21 THR    17      31.809  14.772 -24.138  1.00  0.00
ATOM    277 HG22 THR    17      33.536  14.350 -24.213  1.00  0.00
ATOM    278 HG23 THR    17      32.775  14.706 -22.644  1.00  0.00
ATOM    279  OG1 THR    17      33.292  16.736 -25.251  1.00  0.00
ATOM    280  HG1 THR    17      33.943  16.144 -25.634  1.00  0.00
ATOM    281  C   THR    17      30.746  17.175 -23.785  1.00  0.00
ATOM    282  O   THR    17      30.507  17.563 -24.923  1.00  0.00
ATOM    283  N   ASN    18      29.763  16.609 -23.049  1.00  0.00
ATOM    284  H   ASN    18      29.981  16.194 -22.154  1.00  0.00
ATOM    285  CA  ASN    18      28.412  16.470 -23.562  1.00  0.00
ATOM    286  HA  ASN    18      28.453  15.968 -24.529  1.00  0.00
ATOM    287  CB  ASN    18      27.504  15.650 -22.618  1.00  0.00
ATOM    288  HB2 ASN    18      27.533  16.088 -21.620  1.00  0.00
ATOM    289  HB3 ASN    18      26.475  15.633 -22.977  1.00  0.00
ATOM    290  CG  ASN    18      28.014  14.219 -22.536  1.00  0.00
ATOM    291  OD1 ASN    18      28.750  13.723 -23.386  1.00  0.00
ATOM    292  ND2 ASN    18      27.590  13.496 -21.472  1.00  0.00
ATOM    293 HD21 ASN    18      27.894  12.539 -21.362  1.00  0.00
ATOM    294 HD22 ASN    18      26.972  13.917 -20.793  1.00  0.00
ATOM    295  C   ASN    18      27.748  17.802 -23.896  1.00  0.00
ATOM    296  O   ASN    18      28.120  18.859 -23.390  1.00  0.00
ATOM    297  N   THR    19      26.741  17.765 -24.785  1.00  0.00
ATOM    298  H   THR    19      26.620  16.911 -25.311  1.00  0.00
ATOM    299  CA  THR    19      25.917  18.917 -25.137  1.00  0.00
ATOM    300  HA  THR    19      26.496  19.825 -24.965  1.00  0.00
ATOM    301  CB  THR    19      25.508  18.868 -26.617  1.00  0.00
ATOM    302  HB  THR    19      26.411  18.844 -27.227  1.00  0.00
ATOM    303  CG2 THR    19      24.659  17.632 -26.915  1.00  0.00
ATOM    304 HG21 THR    19      23.756  17.655 -26.305  1.00  0.00
ATOM    305 HG22 THR    19      24.385  17.625 -27.970  1.00  0.00
ATOM    306 HG23 THR    19      25.230  16.733 -26.682  1.00  0.00
ATOM    307  OG1 THR    19      24.726  19.972 -27.021  1.00  0.00
ATOM    308  HG1 THR    19      24.504  19.884 -27.951  1.00  0.00
ATOM    309  C   THR    19      24.733  19.028 -24.160  1.00  0.00
ATOM    310  O   THR    19      24.534  18.174 -23.301  1.00  0.00
ATOM    311  N   ILE    20      23.905  20.088 -24.213  1.00  0.00
ATOM    312  H   ILE    20      24.156  20.853 -24.823  1.00  0.00
ATOM    313  CA  ILE    20      22.680  20.213 -23.404  1.00  0.00
ATOM    314  HA  ILE    20      22.817  19.773 -22.416  1.00  0.00
ATOM    315  CB  ILE    20      22.283  21.653 -23.259  1.00  0.00
ATOM    316  HB  ILE    20      22.280  22.053 -24.273  1.00  0.00
ATOM    317  CG2 ILE    20      20.930  21.959 -22.581  1.00  0.00
ATOM    318 HG21 ILE    20      20.933  21.560 -21.567  1.00  0.00
ATOM    319 HG22 ILE    20      20.776  23.038 -22.546  1.00  0.00
ATOM    320 HG23 ILE    20      20.124  21.496 -23.151  1.00  0.00
ATOM    321  CG1 ILE    20      23.387  22.364 -22.473  1.00  0.00
ATOM    322 HG12 ILE    20      24.224  22.351 -23.171  1.00  0.00
ATOM    323 HG13 ILE    20      23.002  23.380 -22.387  1.00  0.00
ATOM    324  CD1 ILE    20      23.863  21.878 -21.095  1.00  0.00
ATOM    325 HD11 ILE    20      24.248  20.862 -21.181  1.00  0.00
ATOM    326 HD12 ILE    20      24.652  22.536 -20.730  1.00  0.00
ATOM    327 HD13 ILE    20      23.027  21.891 -20.396  1.00  0.00
ATOM    328  C   ILE    20      21.531  19.455 -23.983  1.00  0.00
ATOM    329  O   ILE    20      20.667  18.959 -23.258  1.00  0.00
ATOM    330  N   ALA    21      21.550  19.238 -25.313  1.00  0.00
ATOM    331  H   ALA    21      22.176  19.775 -25.896  1.00  0.00
ATOM    332  CA  ALA    21      20.624  18.332 -25.955  1.00  0.00
ATOM    333  HA  ALA    21      19.617  18.695 -25.750  1.00  0.00
ATOM    334  CB  ALA    21      20.840  18.311 -27.485  1.00  0.00
ATOM    335  HB1 ALA    21      21.841  17.941 -27.706  1.00  0.00
ATOM    336  HB2 ALA    21      20.101  17.657 -27.948  1.00  0.00
ATOM    337  HB3 ALA    21      20.731  19.320 -27.882  1.00  0.00
ATOM    338  C   ALA    21      20.719  16.924 -25.345  1.00  0.00
ATOM    339  O   ALA    21      19.699  16.287 -25.104  1.00  0.00
ATOM    340  N   GLU    22      21.958  16.494 -24.982  1.00  0.00
ATOM    341  H   GLU    22      22.720  17.112 -25.221  1.00  0.00
ATOM    342  CA  GLU    22      22.264  15.269 -24.263  1.00  0.00
ATOM    343  HA  GLU    22      21.914  14.411 -24.837  1.00  0.00
ATOM    344  CB  GLU    22      23.799  15.126 -24.039  1.00  0.00
ATOM    345  HB2 GLU    22      24.263  15.172 -25.024  1.00  0.00
ATOM    346  HB3 GLU    22      24.110  15.989 -23.451  1.00  0.00
ATOM    347  CG  GLU    22      24.240  13.825 -23.320  1.00  0.00
ATOM    348  HG2 GLU    22      25.302  13.935 -23.102  1.00  0.00
ATOM    349  HG3 GLU    22      23.688  13.709 -22.387  1.00  0.00
ATOM    350  CD  GLU    22      24.027  12.597 -24.190  1.00  0.00
ATOM    351  OE1 GLU    22      23.991  11.486 -23.605  1.00  0.00
ATOM    352  OE2 GLU    22      23.943  12.767 -25.431  1.00  0.00
ATOM    353  C   GLU    22      21.640  15.246 -22.881  1.00  0.00
ATOM    354  O   GLU    22      20.931  14.318 -22.509  1.00  0.00
ATOM    355  N   ALA    23      21.839  16.315 -22.073  1.00  0.00
ATOM    356  H   ALA    23      22.416  17.084 -22.382  1.00  0.00
ATOM    357  CA  ALA    23      21.304  16.356 -20.728  1.00  0.00
ATOM    358  HA  ALA    23      21.664  15.455 -20.232  1.00  0.00
ATOM    359  CB  ALA    23      21.824  17.584 -19.956  1.00  0.00
ATOM    360  HB1 ALA    23      21.464  18.494 -20.435  1.00  0.00
ATOM    361  HB2 ALA    23      21.463  17.548 -18.928  1.00  0.00
ATOM    362  HB3 ALA    23      22.914  17.580 -19.958  1.00  0.00
ATOM    363  C   ALA    23      19.786  16.343 -20.680  1.00  0.00
ATOM    364  O   ALA    23      19.196  15.563 -19.939  1.00  0.00
ATOM    365  N   LEU    24      19.117  17.156 -21.521  1.00  0.00
ATOM    366  H   LEU    24      19.645  17.819 -22.070  1.00  0.00
ATOM    367  CA  LEU    24      17.670  17.171 -21.629  1.00  0.00
ATOM    368  HA  LEU    24      17.229  17.345 -20.648  1.00  0.00
ATOM    369  CB  LEU    24      17.209  18.294 -22.583  1.00  0.00
ATOM    370  HB2 LEU    24      17.642  19.194 -22.146  1.00  0.00
ATOM    371  HB3 LEU    24      17.635  18.130 -23.573  1.00  0.00
ATOM    372  CG  LEU    24      15.675  18.466 -22.703  1.00  0.00
ATOM    373  HG  LEU    24      15.274  17.542 -23.119  1.00  0.00
ATOM    374  CD1 LEU    24      14.984  18.767 -21.358  1.00  0.00
ATOM    375 HD11 LEU    24      15.385  19.691 -20.942  1.00  0.00
ATOM    376 HD12 LEU    24      13.911  18.875 -21.516  1.00  0.00
ATOM    377 HD13 LEU    24      15.167  17.947 -20.663  1.00  0.00
ATOM    378  CD2 LEU    24      15.345  19.565 -23.724  1.00  0.00
ATOM    379 HD21 LEU    24      15.751  19.291 -24.698  1.00  0.00
ATOM    380 HD22 LEU    24      14.264  19.678 -23.801  1.00  0.00
ATOM    381 HD23 LEU    24      15.786  20.508 -23.399  1.00  0.00
ATOM    382  C   LEU    24      17.091  15.842 -22.094  1.00  0.00
ATOM    383  O   LEU    24      16.080  15.374 -21.574  1.00  0.00
ATOM    384  N   GLN    25      17.745  15.175 -23.071  1.00  0.00
ATOM    385  H   GLN    25      18.503  15.639 -23.551  1.00  0.00
ATOM    386  CA  GLN    25      17.400  13.829 -23.474  1.00  0.00
ATOM    387  HA  GLN    25      16.362  13.785 -23.804  1.00  0.00
ATOM    388  CB  GLN    25      18.309  13.399 -24.646  1.00  0.00
ATOM    389  HB2 GLN    25      18.182  14.130 -25.444  1.00  0.00
ATOM    390  HB3 GLN    25      19.338  13.427 -24.289  1.00  0.00
ATOM    391  CG  GLN    25      17.990  11.990 -25.185  1.00  0.00
ATOM    392  HG2 GLN    25      18.187  11.286 -24.376  1.00  0.00
ATOM    393  HG3 GLN    25      16.943  11.920 -25.480  1.00  0.00
ATOM    394  CD  GLN    25      18.859  11.614 -26.380  1.00  0.00
ATOM    395  OE1 GLN    25      19.610  12.403 -26.944  1.00  0.00
ATOM    396  NE2 GLN    25      18.713  10.341 -26.818  1.00  0.00
ATOM    397 HE21 GLN    25      19.255  10.016 -27.606  1.00  0.00
ATOM    398 HE22 GLN    25      18.063   9.722 -26.355  1.00  0.00
ATOM    399  C   GLN    25      17.556  12.821 -22.347  1.00  0.00
ATOM    400  O   GLN    25      16.639  12.073 -22.023  1.00  0.00
ATOM    401  N   LEU    26      18.703  12.809 -21.648  1.00  0.00
ATOM    402  H   LEU    26      19.488  13.371 -21.946  1.00  0.00
ATOM    403  CA  LEU    26      18.896  11.889 -20.549  1.00  0.00
ATOM    404  HA  LEU    26      18.639  10.879 -20.869  1.00  0.00
ATOM    405  CB  LEU    26      20.352  11.896 -20.076  1.00  0.00
ATOM    406  HB2 LEU    26      20.605  12.933 -19.857  1.00  0.00
ATOM    407  HB3 LEU    26      20.413  11.306 -19.161  1.00  0.00
ATOM    408  CG  LEU    26      21.340  11.336 -21.114  1.00  0.00
ATOM    409  HG  LEU    26      21.358  11.960 -22.008  1.00  0.00
ATOM    410  CD1 LEU    26      22.711  11.344 -20.465  1.00  0.00
ATOM    411 HD11 LEU    26      22.694  10.720 -19.572  1.00  0.00
ATOM    412 HD12 LEU    26      23.448  10.954 -21.167  1.00  0.00
ATOM    413 HD13 LEU    26      22.977  12.364 -20.190  1.00  0.00
ATOM    414  CD2 LEU    26      21.079   9.921 -21.635  1.00  0.00
ATOM    415 HD21 LEU    26      20.101   9.885 -22.115  1.00  0.00
ATOM    416 HD22 LEU    26      21.849   9.652 -22.358  1.00  0.00
ATOM    417 HD23 LEU    26      21.101   9.217 -20.803  1.00  0.00
ATOM    418  C   LEU    26      17.950  12.077 -19.378  1.00  0.00
ATOM    419  O   LEU    26      17.411  11.106 -18.852  1.00  0.00
ATOM    420  N   LEU    27      17.662  13.328 -18.977  1.00  0.00
ATOM    421  H   LEU    27      18.176  14.108 -19.362  1.00  0.00
ATOM    422  CA  LEU    27      16.646  13.600 -17.976  1.00  0.00
ATOM    423  HA  LEU    27      16.899  13.097 -17.043  1.00  0.00
ATOM    424  CB  LEU    27      16.556  15.117 -17.710  1.00  0.00
ATOM    425  HB2 LEU    27      16.414  15.544 -18.703  1.00  0.00
ATOM    426  HB3 LEU    27      15.682  15.330 -17.095  1.00  0.00
ATOM    427  CG  LEU    27      17.806  15.740 -17.058  1.00  0.00
ATOM    428  HG  LEU    27      18.691  15.490 -17.643  1.00  0.00
ATOM    429  CD1 LEU    27      17.636  17.263 -17.015  1.00  0.00
ATOM    430 HD11 LEU    27      16.751  17.514 -16.430  1.00  0.00
ATOM    431 HD12 LEU    27      18.515  17.714 -16.555  1.00  0.00
ATOM    432 HD13 LEU    27      17.520  17.645 -18.029  1.00  0.00
ATOM    433  CD2 LEU    27      18.085  15.169 -15.660  1.00  0.00
ATOM    434 HD21 LEU    27      18.245  14.093 -15.732  1.00  0.00
ATOM    435 HD22 LEU    27      18.976  15.641 -15.245  1.00  0.00
ATOM    436 HD23 LEU    27      17.233  15.367 -15.009  1.00  0.00
ATOM    437  C   LEU    27      15.267  13.099 -18.382  1.00  0.00
ATOM    438  O   LEU    27      14.593  12.405 -17.618  1.00  0.00
ATOM    439  N   ARG    28      14.853  13.374 -19.638  1.00  0.00
ATOM    440  H   ARG    28      15.483  13.875 -20.248  1.00  0.00
ATOM    441  CA  ARG    28      13.575  12.955 -20.168  1.00  0.00
ATOM    442  HA  ARG    28      12.755  13.375 -19.586  1.00  0.00
ATOM    443  CB  ARG    28      13.464  13.471 -21.623  1.00  0.00
ATOM    444  HB2 ARG    28      13.560  14.555 -21.570  1.00  0.00
ATOM    445  HB3 ARG    28      14.318  13.057 -22.159  1.00  0.00
ATOM    446  CG  ARG    28      12.164  13.106 -22.367  1.00  0.00
ATOM    447  HG2 ARG    28      12.069  12.020 -22.383  1.00  0.00
ATOM    448  HG3 ARG    28      11.323  13.536 -21.823  1.00  0.00
ATOM    449  CD  ARG    28      12.169  13.637 -23.796  1.00  0.00
ATOM    450  HD2 ARG    28      12.228  14.725 -23.814  1.00  0.00
ATOM    451  HD3 ARG    28      12.995  13.219 -24.371  1.00  0.00
ATOM    452  NE  ARG    28      10.877  13.214 -24.433  1.00  0.00
ATOM    453  HE  ARG    28      10.225  12.688 -23.869  1.00  0.00
ATOM    454  CZ  ARG    28      10.549  13.486 -25.704  1.00  0.00
ATOM    455  NH1 ARG    28      11.382  14.166 -26.485  1.00  0.00
ATOM    456 HH11 ARG    28      12.269  14.481 -26.119  1.00  0.00
ATOM    457 HH12 ARG    28      11.124  14.365 -27.441  1.00  0.00
ATOM    458  NH2 ARG    28       9.381  13.090 -26.202  1.00  0.00
ATOM    459 HH21 ARG    28       8.734  12.579 -25.619  1.00  0.00
ATOM    460 HH22 ARG    28       9.147  13.302 -27.161  1.00  0.00
ATOM    461  C   ARG    28      13.372  11.453 -20.244  1.00  0.00
ATOM    462  O   ARG    28      12.375  10.910 -19.775  1.00  0.00
ATOM    463  N   HID    29      14.329  10.740 -20.866  1.00  0.00
ATOM    464  H   HID    29      15.160  11.205 -21.203  1.00  0.00
ATOM    465  CA  HID    29      14.162   9.334 -21.162  1.00  0.00
ATOM    466  HA  HID    29      13.121   9.139 -21.418  1.00  0.00
ATOM    467  CB  HID    29      15.049   8.901 -22.345  1.00  0.00
ATOM    468  HB2 HID    29      16.060   9.265 -22.162  1.00  0.00
ATOM    469  HB3 HID    29      15.072   7.820 -22.481  1.00  0.00
ATOM    470  CG  HID    29      14.612   9.489 -23.655  1.00  0.00
ATOM    471  ND1 HID    29      14.975  10.773 -23.994  1.00  0.00
ATOM    472  HD1 HID    29      15.496  11.441 -23.445  1.00  0.00
ATOM    473  CE1 HID    29      14.503  10.969 -25.198  1.00  0.00
ATOM    474  HE1 HID    29      14.694  11.940 -25.655  1.00  0.00
ATOM    475  NE2 HID    29      13.842   9.885 -25.662  1.00  0.00
ATOM    476  CD2 HID    29      13.908   8.928 -24.671  1.00  0.00
ATOM    477  HD2 HID    29      13.438   7.956 -24.820  1.00  0.00
ATOM    478  C   HID    29      14.407   8.418 -19.982  1.00  0.00
ATOM    479  O   HID    29      13.795   7.356 -19.892  1.00  0.00
ATOM    480  N   HID    30      15.260   8.824 -19.019  1.00  0.00
ATOM    481  H   HID    30      15.705   9.728 -19.093  1.00  0.00
ATOM    482  CA  HID    30      15.573   7.995 -17.868  1.00  0.00
ATOM    483  HA  HID    30      15.440   6.946 -18.133  1.00  0.00
ATOM    484  CB  HID    30      17.030   8.205 -17.398  1.00  0.00
ATOM    485  HB2 HID    30      17.225   9.266 -17.239  1.00  0.00
ATOM    486  HB3 HID    30      17.216   7.659 -16.473  1.00  0.00
ATOM    487  CG  HID    30      18.039   7.730 -18.382  1.00  0.00
ATOM    488  ND1 HID    30      18.159   6.376 -18.604  1.00  0.00
ATOM    489  HD1 HID    30      17.646   5.617 -18.179  1.00  0.00
ATOM    490  CE1 HID    30      19.104   6.258 -19.507  1.00  0.00
ATOM    491  HE1 HID    30      19.360   5.248 -19.827  1.00  0.00
ATOM    492  NE2 HID    30      19.598   7.458 -19.881  1.00  0.00
ATOM    493  CD2 HID    30      18.919   8.410 -19.157  1.00  0.00
ATOM    494  HD2 HID    30      19.154   9.466 -19.290  1.00  0.00
ATOM    495  C   HID    30      14.669   8.294 -16.687  1.00  0.00
ATOM    496  O   HID    30      14.743   7.611 -15.670  1.00  0.00
ATOM    497  N   ARG    31      13.780   9.311 -16.791  1.00  0.00
ATOM    498  H   ARG    31      13.848   9.895 -17.612  1.00  0.00
ATOM    499  CA  ARG    31      12.850   9.702 -15.740  1.00  0.00
ATOM    500  HA  ARG    31      12.344  10.619 -16.042  1.00  0.00
ATOM    501  CB  ARG    31      11.780   8.616 -15.459  1.00  0.00
ATOM    502  HB2 ARG    31      12.310   7.738 -15.090  1.00  0.00
ATOM    503  HB3 ARG    31      11.133   9.006 -14.673  1.00  0.00
ATOM    504  CG  ARG    31      10.928   8.226 -16.677  1.00  0.00
ATOM    505  HG2 ARG    31      10.405   9.110 -17.042  1.00  0.00
ATOM    506  HG3 ARG    31      11.582   7.842 -17.460  1.00  0.00
ATOM    507  CD  ARG    31       9.912   7.156 -16.295  1.00  0.00
ATOM    508  HD2 ARG    31      10.409   6.251 -15.945  1.00  0.00
ATOM    509  HD3 ARG    31       9.232   7.518 -15.524  1.00  0.00
ATOM    510  NE  ARG    31       9.115   6.823 -17.520  1.00  0.00
ATOM    511  HE  ARG    31       9.338   7.305 -18.379  1.00  0.00
ATOM    512  CZ  ARG    31       8.120   5.927 -17.530  1.00  0.00
ATOM    513  NH1 ARG    31       7.776   5.280 -16.420  1.00  0.00
ATOM    514 HH11 ARG    31       8.269   5.465 -15.558  1.00  0.00
ATOM    515 HH12 ARG    31       7.023   4.607 -16.444  1.00  0.00
ATOM    516  NH2 ARG    31       7.463   5.663 -18.656  1.00  0.00
ATOM    517 HH21 ARG    31       7.716   6.141 -19.509  1.00  0.00
ATOM    518 HH22 ARG    31       6.714   4.985 -18.653  1.00  0.00
ATOM    519  C   ARG    31      13.517  10.148 -14.442  1.00  0.00
ATOM    520  O   ARG    31      13.097   9.805 -13.337  1.00  0.00
ATOM    521  N   ILE    32      14.566  10.976 -14.565  1.00  0.00
ATOM    522  H   ILE    32      14.781  11.306 -15.495  1.00  0.00
ATOM    523  CA  ILE    32      15.404  11.417 -13.469  1.00  0.00
ATOM    524  HA  ILE    32      14.952  11.207 -12.499  1.00  0.00
ATOM    525  CB  ILE    32      16.827  10.843 -13.505  1.00  0.00
ATOM    526  HB  ILE    32      17.453  11.347 -12.768  1.00  0.00
ATOM    527  CG2 ILE    32      16.751   9.335 -13.171  1.00  0.00
ATOM    528 HG21 ILE    32      16.126   8.830 -13.908  1.00  0.00
ATOM    529 HG22 ILE    32      17.753   8.907 -13.191  1.00  0.00
ATOM    530 HG23 ILE    32      16.320   9.203 -12.178  1.00  0.00
ATOM    531  CG1 ILE    32      17.545  11.150 -14.848  1.00  0.00
ATOM    532 HG12 ILE    32      16.940  10.710 -15.641  1.00  0.00
ATOM    533 HG13 ILE    32      17.559  12.234 -14.962  1.00  0.00
ATOM    534  CD1 ILE    32      18.977  10.609 -14.938  1.00  0.00
ATOM    535 HD11 ILE    32      18.964   9.525 -14.825  1.00  0.00
ATOM    536 HD12 ILE    32      19.403  10.868 -15.907  1.00  0.00
ATOM    537 HD13 ILE    32      19.583  11.049 -14.146  1.00  0.00
ATOM    538  C   ILE    32      15.480  12.918 -13.553  1.00  0.00
ATOM    539  O   ILE    32      15.113  13.519 -14.556  1.00  0.00
ATOM    540  N   ARG    33      15.933  13.582 -12.472  1.00  0.00
ATOM    541  H   ARG    33      16.262  13.070 -11.666  1.00  0.00
ATOM    542  CA  ARG    33      15.979  15.027 -12.432  1.00  0.00
ATOM    543  HA  ARG    33      15.699  15.443 -13.400  1.00  0.00
ATOM    544  CB  ARG    33      14.987  15.539 -11.371  1.00  0.00
ATOM    545  HB2 ARG    33      15.290  15.121 -10.411  1.00  0.00
ATOM    546  HB3 ARG    33      15.075  16.625 -11.338  1.00  0.00
ATOM    547  CG  ARG    33      13.522  15.150 -11.662  1.00  0.00
ATOM    548  HG2 ARG    33      13.255  15.616 -12.611  1.00  0.00
ATOM    549  HG3 ARG    33      13.500  14.066 -11.771  1.00  0.00
ATOM    550  CD  ARG    33      12.520  15.575 -10.585  1.00  0.00
ATOM    551  HD2 ARG    33      12.581  16.645 -10.385  1.00  0.00
ATOM    552  HD3 ARG    33      11.499  15.316 -10.866  1.00  0.00
ATOM    553  NE  ARG    33      12.882  14.820  -9.315  1.00  0.00
ATOM    554  HE  ARG    33      12.768  13.818  -9.377  1.00  0.00
ATOM    555  CZ  ARG    33      13.338  15.342  -8.167  1.00  0.00
ATOM    556  NH1 ARG    33      13.528  16.648  -8.032  1.00  0.00
ATOM    557 HH11 ARG    33      13.327  17.267  -8.805  1.00  0.00
ATOM    558 HH12 ARG    33      13.872  17.017  -7.157  1.00  0.00
ATOM    559  NH2 ARG    33      13.597  14.557  -7.117  1.00  0.00
ATOM    560 HH21 ARG    33      13.449  13.560  -7.187  1.00  0.00
ATOM    561 HH22 ARG    33      13.940  14.964  -6.259  1.00  0.00
ATOM    562  C   ARG    33      17.358  15.531 -12.061  1.00  0.00
ATOM    563  O   ARG    33      17.562  16.730 -11.870  1.00  0.00
ATOM    564  N   HIE    34      18.346  14.626 -11.947  1.00  0.00
ATOM    565  H   HIE    34      18.169  13.663 -12.194  1.00  0.00
ATOM    566  CA  HIE    34      19.663  14.982 -11.493  1.00  0.00
ATOM    567  HA  HIE    34      19.841  16.036 -11.705  1.00  0.00
ATOM    568  CB  HIE    34      19.829  14.749  -9.978  1.00  0.00
ATOM    569  HB2 HIE    34      19.710  13.688  -9.757  1.00  0.00
ATOM    570  HB3 HIE    34      20.818  15.077  -9.657  1.00  0.00
ATOM    571  CG  HIE    34      18.835  15.480  -9.123  1.00  0.00
ATOM    572  ND1 HIE    34      17.656  14.863  -8.741  1.00  0.00
ATOM    573  CE1 HIE    34      17.026  15.759  -8.015  1.00  0.00
ATOM    574  HE1 HIE    34      16.057  15.469  -7.609  1.00  0.00
ATOM    575  NE2 HIE    34      17.726  16.914  -7.905  1.00  0.00
ATOM    576  HE2 HIE    34      17.472  17.757  -7.410  1.00  0.00
ATOM    577  CD2 HIE    34      18.892  16.736  -8.613  1.00  0.00
ATOM    578  HD2 HIE    34      19.626  17.540  -8.665  1.00  0.00
ATOM    579  C   HIE    34      20.667  14.125 -12.218  1.00  0.00
ATOM    580  O   HIE    34      20.535  12.906 -12.251  1.00  0.00
ATOM    581  N   LEU    35      21.693  14.757 -12.807  1.00  0.00
ATOM    582  H   LEU    35      21.736  15.760 -12.694  1.00  0.00
ATOM    583  CA  LEU    35      22.749  14.106 -13.540  1.00  0.00
ATOM    584  HA  LEU    35      22.651  13.023 -13.471  1.00  0.00
ATOM    585  CB  LEU    35      22.657  14.515 -15.023  1.00  0.00
ATOM    586  HB2 LEU    35      22.386  15.571 -15.022  1.00  0.00
ATOM    587  HB3 LEU    35      23.629  14.391 -15.501  1.00  0.00
ATOM    588  CG  LEU    35      21.600  13.716 -15.799  1.00  0.00
ATOM    589  HG  LEU    35      20.691  13.662 -15.200  1.00  0.00
ATOM    590  CD1 LEU    35      21.288  14.386 -17.142  1.00  0.00
ATOM    591 HD11 LEU    35      22.197  14.440 -17.741  1.00  0.00
ATOM    592 HD12 LEU    35      20.537  13.802 -17.674  1.00  0.00
ATOM    593 HD13 LEU    35      20.908  15.393 -16.967  1.00  0.00
ATOM    594  CD2 LEU    35      22.062  12.269 -16.028  1.00  0.00
ATOM    595 HD21 LEU    35      22.230  11.784 -15.066  1.00  0.00
ATOM    596 HD22 LEU    35      21.295  11.725 -16.580  1.00  0.00
ATOM    597 HD23 LEU    35      22.989  12.269 -16.601  1.00  0.00
ATOM    598  C   LEU    35      24.081  14.590 -12.993  1.00  0.00
ATOM    599  O   LEU    35      24.470  15.724 -13.280  1.00  0.00
ATOM    600  N   PRO    36      24.827  13.827 -12.209  1.00  0.00
ATOM    601  CD  PRO    36      24.415  12.533 -11.695  1.00  0.00
ATOM    602  HD2 PRO    36      24.231  11.884 -12.551  1.00  0.00
ATOM    603  HD3 PRO    36      23.486  12.680 -11.145  1.00  0.00
ATOM    604  CG  PRO    36      25.546  12.021 -10.803  1.00  0.00
ATOM    605  HG2 PRO    36      25.962  11.105 -11.223  1.00  0.00
ATOM    606  HG3 PRO    36      25.164  11.820  -9.802  1.00  0.00
ATOM    607  CB  PRO    36      26.586  13.148 -10.776  1.00  0.00
ATOM    608  HB2 PRO    36      27.573  12.739 -10.990  1.00  0.00
ATOM    609  HB3 PRO    36      26.599  13.638  -9.803  1.00  0.00
ATOM    610  CA  PRO    36      26.192  14.156 -11.865  1.00  0.00
ATOM    611  HA  PRO    36      26.202  15.160 -11.441  1.00  0.00
ATOM    612  C   PRO    36      27.110  14.107 -13.063  1.00  0.00
ATOM    613  O   PRO    36      27.056  13.174 -13.863  1.00  0.00
ATOM    614  N   VAL    37      27.976  15.120 -13.193  1.00  0.00
ATOM    615  H   VAL    37      27.928  15.904 -12.558  1.00  0.00
ATOM    616  CA  VAL    37      28.947  15.159 -14.252  1.00  0.00
ATOM    617  HA  VAL    37      28.619  14.499 -15.055  1.00  0.00
ATOM    618  CB  VAL    37      29.194  16.541 -14.831  1.00  0.00
ATOM    619  HB  VAL    37      29.763  17.157 -14.135  1.00  0.00
ATOM    620  CG1 VAL    37      30.010  16.341 -16.127  1.00  0.00
ATOM    621 HG11 VAL    37      29.441  15.725 -16.824  1.00  0.00
ATOM    622 HG12 VAL    37      30.213  17.310 -16.582  1.00  0.00
ATOM    623 HG13 VAL    37      30.952  15.846 -15.891  1.00  0.00
ATOM    624  CG2 VAL    37      27.832  17.222 -15.095  1.00  0.00
ATOM    625 HG21 VAL    37      27.280  17.308 -14.159  1.00  0.00
ATOM    626 HG22 VAL    37      27.997  18.216 -15.511  1.00  0.00
ATOM    627 HG23 VAL    37      27.257  16.624 -15.802  1.00  0.00
ATOM    628  C   VAL    37      30.215  14.583 -13.677  1.00  0.00
ATOM    629  O   VAL    37      30.670  14.989 -12.607  1.00  0.00
ATOM    630  N   ILE    38      30.799  13.593 -14.365  1.00  0.00
ATOM    631  H   ILE    38      30.365  13.268 -15.217  1.00  0.00
ATOM    632  CA  ILE    38      32.004  12.943 -13.922  1.00  0.00
ATOM    633  HA  ILE    38      32.396  13.416 -13.022  1.00  0.00
ATOM    634  CB  ILE    38      31.880  11.437 -13.693  1.00  0.00
ATOM    635  HB  ILE    38      32.847  10.995 -13.454  1.00  0.00
ATOM    636  CG2 ILE    38      30.930  11.262 -12.501  1.00  0.00
ATOM    637 HG21 ILE    38      29.962  11.703 -12.739  1.00  0.00
ATOM    638 HG22 ILE    38      30.803  10.200 -12.290  1.00  0.00
ATOM    639 HG23 ILE    38      31.349  11.758 -11.626  1.00  0.00
ATOM    640  CG1 ILE    38      31.450  10.624 -14.940  1.00  0.00
ATOM    641 HG12 ILE    38      30.437  10.928 -15.205  1.00  0.00
ATOM    642 HG13 ILE    38      32.129  10.875 -15.755  1.00  0.00
ATOM    643  CD1 ILE    38      31.482   9.107 -14.696  1.00  0.00
ATOM    644 HD11 ILE    38      30.802   8.855 -13.882  1.00  0.00
ATOM    645 HD12 ILE    38      31.172   8.586 -15.602  1.00  0.00
ATOM    646 HD13 ILE    38      32.494   8.802 -14.431  1.00  0.00
ATOM    647  C   ILE    38      33.072  13.176 -14.925  1.00  0.00
ATOM    648  O   ILE    38      32.817  13.434 -16.104  1.00  0.00
ATOM    649  N   ASP    39      34.317  13.083 -14.458  1.00  0.00
ATOM    650  H   ASP    39      34.481  13.307 -13.487  1.00  0.00
ATOM    651  CA  ASP    39      35.439  13.009 -15.332  1.00  0.00
ATOM    652  HA  ASP    39      35.213  13.438 -16.308  1.00  0.00
ATOM    653  CB  ASP    39      36.589  13.839 -14.676  1.00  0.00
ATOM    654  HB2 ASP    39      37.380  13.861 -15.426  1.00  0.00
ATOM    655  HB3 ASP    39      36.185  14.843 -14.546  1.00  0.00
ATOM    656  CG  ASP    39      37.155  13.348 -13.359  1.00  0.00
ATOM    657  OD1 ASP    39      36.931  12.153 -13.034  1.00  0.00
ATOM    658  OD2 ASP    39      37.805  14.173 -12.675  1.00  0.00
ATOM    659  C   ASP    39      35.650  11.569 -15.840  1.00  0.00
ATOM    660  O   ASP    39      34.753  10.902 -16.345  1.00  0.00
ATOM    661  N   GLU    40      36.903  11.137 -15.770  1.00  0.00
ATOM    662  H   GLU    40      37.437  11.662 -15.092  1.00  0.00
ATOM    663  CA  GLU    40      37.578  10.109 -16.527  1.00  0.00
ATOM    664  HA  GLU    40      36.914   9.608 -17.231  1.00  0.00
ATOM    665  CB  GLU    40      38.690  10.862 -17.336  1.00  0.00
ATOM    666  HB2 GLU    40      39.456  10.120 -17.561  1.00  0.00
ATOM    667  HB3 GLU    40      38.220  11.191 -18.263  1.00  0.00
ATOM    668  CG  GLU    40      39.348  12.090 -16.621  1.00  0.00
ATOM    669  HG2 GLU    40      38.542  12.768 -16.339  1.00  0.00
ATOM    670  HG3 GLU    40      39.792  11.661 -15.723  1.00  0.00
ATOM    671  CD  GLU    40      40.419  12.865 -17.401  1.00  0.00
ATOM    672  OE1 GLU    40      40.115  14.008 -17.833  1.00  0.00
ATOM    673  OE2 GLU    40      41.549  12.332 -17.526  1.00  0.00
ATOM    674  C   GLU    40      38.126   9.041 -15.593  1.00  0.00
ATOM    675  O   GLU    40      38.332   7.895 -15.988  1.00  0.00
ATOM    676  N   GLU    41      38.239   9.390 -14.300  1.00  0.00
ATOM    677  H   GLU    41      38.184  10.379 -14.105  1.00  0.00
ATOM    678  CA  GLU    41      38.537   8.492 -13.208  1.00  0.00
ATOM    679  HA  GLU    41      38.599   7.462 -13.559  1.00  0.00
ATOM    680  CB  GLU    41      39.907   8.894 -12.606  1.00  0.00
ATOM    681  HB2 GLU    41      40.624   8.777 -13.418  1.00  0.00
ATOM    682  HB3 GLU    41      39.812   9.950 -12.354  1.00  0.00
ATOM    683  CG  GLU    41      40.404   8.106 -11.358  1.00  0.00
ATOM    684  HG2 GLU    41      41.457   8.346 -11.209  1.00  0.00
ATOM    685  HG3 GLU    41      39.820   8.504 -10.528  1.00  0.00
ATOM    686  CD  GLU    41      40.231   6.588 -11.420  1.00  0.00
ATOM    687  OE1 GLU    41      40.509   5.997 -12.492  1.00  0.00
ATOM    688  OE2 GLU    41      39.851   5.995 -10.369  1.00  0.00
ATOM    689  C   GLU    41      37.352   8.538 -12.241  1.00  0.00
ATOM    690  O   GLU    41      37.378   8.097 -11.097  1.00  0.00
ATOM    691  N   GLY    42      36.188   9.054 -12.706  1.00  0.00
ATOM    692  H   GLY    42      36.131   9.504 -13.609  1.00  0.00
ATOM    693  CA  GLY    42      34.979   8.968 -11.900  1.00  0.00
ATOM    694  HA2 GLY    42      34.143   9.106 -12.586  1.00  0.00
ATOM    695  HA3 GLY    42      34.952   7.957 -11.495  1.00  0.00
ATOM    696  C   GLY    42      34.853   9.949 -10.773  1.00  0.00
ATOM    697  O   GLY    42      34.052   9.730  -9.867  1.00  0.00
ATOM    698  N   HIE    43      35.614  11.059 -10.786  1.00  0.00
ATOM    699  H   HIE    43      36.332  11.168 -11.488  1.00  0.00
ATOM    700  CA  HIE    43      35.478  12.086  -9.779  1.00  0.00
ATOM    701  HA  HIE    43      35.257  11.609  -8.824  1.00  0.00
ATOM    702  CB  HIE    43      36.754  12.946  -9.618  1.00  0.00
ATOM    703  HB2 HIE    43      37.018  13.452 -10.546  1.00  0.00
ATOM    704  HB3 HIE    43      36.596  13.686  -8.833  1.00  0.00
ATOM    705  CG  HIE    43      37.950  12.142  -9.214  1.00  0.00
ATOM    706  ND1 HIE    43      39.139  12.791  -8.949  1.00  0.00
ATOM    707  CE1 HIE    43      39.991  11.831  -8.657  1.00  0.00
ATOM    708  HE1 HIE    43      41.010  12.134  -8.418  1.00  0.00
ATOM    709  NE2 HIE    43      39.419  10.607  -8.711  1.00  0.00
ATOM    710  HE2 HIE    43      39.844   9.709  -8.529  1.00  0.00
ATOM    711  CD2 HIE    43      38.108  10.799  -9.070  1.00  0.00
ATOM    712  HD2 HIE    43      37.442   9.943  -9.180  1.00  0.00
ATOM    713  C   HIE    43      34.288  12.928 -10.176  1.00  0.00
ATOM    714  O   HIE    43      34.042  13.180 -11.352  1.00  0.00
ATOM    715  N   LEU    44      33.458  13.345  -9.204  1.00  0.00
ATOM    716  H   LEU    44      33.584  13.030  -8.253  1.00  0.00
ATOM    717  CA  LEU    44      32.371  14.255  -9.486  1.00  0.00
ATOM    718  HA  LEU    44      31.852  13.939 -10.391  1.00  0.00
ATOM    719  CB  LEU    44      31.370  14.273  -8.329  1.00  0.00
ATOM    720  HB2 LEU    44      31.907  14.515  -7.412  1.00  0.00
ATOM    721  HB3 LEU    44      30.640  15.055  -8.540  1.00  0.00
ATOM    722  CG  LEU    44      30.653  12.943  -8.160  1.00  0.00
ATOM    723  HG  LEU    44      31.370  12.125  -8.091  1.00  0.00
ATOM    724  CD1 LEU    44      29.858  13.026  -6.876  1.00  0.00
ATOM    725 HD11 LEU    44      29.140  13.843  -6.945  1.00  0.00
ATOM    726 HD12 LEU    44      29.326  12.088  -6.716  1.00  0.00
ATOM    727 HD13 LEU    44      30.534  13.207  -6.040  1.00  0.00
ATOM    728  CD2 LEU    44      29.721  12.726  -9.346  1.00  0.00
ATOM    729 HD21 LEU    44      30.302  12.715 -10.268  1.00  0.00
ATOM    730 HD22 LEU    44      29.203  11.774  -9.232  1.00  0.00
ATOM    731 HD23 LEU    44      28.990  13.534  -9.387  1.00  0.00
ATOM    732  C   LEU    44      32.839  15.670  -9.686  1.00  0.00
ATOM    733  O   LEU    44      33.323  16.319  -8.762  1.00  0.00
ATOM    734  N   ILE    45      32.662  16.192 -10.910  1.00  0.00
ATOM    735  H   ILE    45      32.169  15.658 -11.611  1.00  0.00
ATOM    736  CA  ILE    45      33.188  17.482 -11.278  1.00  0.00
ATOM    737  HA  ILE    45      33.827  17.898 -10.499  1.00  0.00
ATOM    738  CB  ILE    45      33.964  17.410 -12.586  1.00  0.00
ATOM    739  HB  ILE    45      34.378  18.388 -12.833  1.00  0.00
ATOM    740  CG2 ILE    45      35.113  16.396 -12.404  1.00  0.00
ATOM    741 HG21 ILE    45      34.700  15.418 -12.158  1.00  0.00
ATOM    742 HG22 ILE    45      35.686  16.325 -13.329  1.00  0.00
ATOM    743 HG23 ILE    45      35.766  16.727 -11.597  1.00  0.00
ATOM    744  CG1 ILE    45      33.083  17.056 -13.809  1.00  0.00
ATOM    745 HG12 ILE    45      32.743  16.029 -13.678  1.00  0.00
ATOM    746 HG13 ILE    45      32.224  17.727 -13.797  1.00  0.00
ATOM    747  CD1 ILE    45      33.811  17.185 -15.147  1.00  0.00
ATOM    748 HD11 ILE    45      34.670  16.514 -15.160  1.00  0.00
ATOM    749 HD12 ILE    45      33.132  16.921 -15.958  1.00  0.00
ATOM    750 HD13 ILE    45      34.151  18.212 -15.278  1.00  0.00
ATOM    751  C   ILE    45      32.081  18.500 -11.413  1.00  0.00
ATOM    752  O   ILE    45      32.345  19.678 -11.620  1.00  0.00
ATOM    753  N   GLY    46      30.801  18.079 -11.290  1.00  0.00
ATOM    754  H   GLY    46      30.600  17.121 -11.042  1.00  0.00
ATOM    755  CA  GLY    46      29.686  18.982 -11.509  1.00  0.00
ATOM    756  HA2 GLY    46      29.716  19.746 -10.732  1.00  0.00
ATOM    757  HA3 GLY    46      29.821  19.450 -12.484  1.00  0.00
ATOM    758  C   GLY    46      28.349  18.303 -11.474  1.00  0.00
ATOM    759  O   GLY    46      28.249  17.102 -11.252  1.00  0.00
ATOM    760  N   LEU    47      27.264  19.066 -11.710  1.00  0.00
ATOM    761  H   LEU    47      27.381  20.044 -11.932  1.00  0.00
ATOM    762  CA  LEU    47      25.921  18.525 -11.677  1.00  0.00
ATOM    763  HA  LEU    47      25.923  17.466 -11.933  1.00  0.00
ATOM    764  CB  LEU    47      25.364  18.686 -10.238  1.00  0.00
ATOM    765  HB2 LEU    47      26.120  18.176  -9.642  1.00  0.00
ATOM    766  HB3 LEU    47      25.437  19.761 -10.074  1.00  0.00
ATOM    767  CG  LEU    47      23.963  18.196  -9.819  1.00  0.00
ATOM    768  HG  LEU    47      23.219  18.607 -10.501  1.00  0.00
ATOM    769  CD1 LEU    47      23.910  16.669  -9.867  1.00  0.00
ATOM    770 HD11 LEU    47      24.654  16.257  -9.184  1.00  0.00
ATOM    771 HD12 LEU    47      22.918  16.330  -9.570  1.00  0.00
ATOM    772 HD13 LEU    47      24.121  16.329 -10.881  1.00  0.00
ATOM    773  CD2 LEU    47      23.678  18.690  -8.383  1.00  0.00
ATOM    774 HD21 LEU    47      23.713  19.779  -8.359  1.00  0.00
ATOM    775 HD22 LEU    47      22.690  18.352  -8.071  1.00  0.00
ATOM    776 HD23 LEU    47      24.430  18.288  -7.704  1.00  0.00
ATOM    777  C   LEU    47      25.053  19.287 -12.629  1.00  0.00
ATOM    778  O   LEU    47      25.199  20.490 -12.833  1.00  0.00
ATOM    779  N   VAL    48      24.127  18.558 -13.256  1.00  0.00
ATOM    780  H   VAL    48      24.162  17.554 -13.148  1.00  0.00
ATOM    781  CA  VAL    48      23.098  19.117 -14.083  1.00  0.00
ATOM    782  HA  VAL    48      23.135  20.206 -14.098  1.00  0.00
ATOM    783  CB  VAL    48      23.257  18.607 -15.504  1.00  0.00
ATOM    784  HB  VAL    48      23.238  17.517 -15.500  1.00  0.00
ATOM    785  CG1 VAL    48      22.111  19.136 -16.381  1.00  0.00
ATOM    786 HG11 VAL    48      22.130  20.226 -16.386  1.00  0.00
ATOM    787 HG12 VAL    48      22.231  18.766 -17.399  1.00  0.00
ATOM    788 HG13 VAL    48      21.158  18.792 -15.980  1.00  0.00
ATOM    789  CG2 VAL    48      24.632  19.063 -16.046  1.00  0.00
ATOM    790 HG21 VAL    48      25.424  18.656 -15.417  1.00  0.00
ATOM    791 HG22 VAL    48      24.758  18.703 -17.067  1.00  0.00
ATOM    792 HG23 VAL    48      24.684  20.152 -16.037  1.00  0.00
ATOM    793  C   VAL    48      21.796  18.666 -13.457  1.00  0.00
ATOM    794  O   VAL    48      21.625  17.490 -13.142  1.00  0.00
ATOM    795  N   THR    49      20.848  19.591 -13.210  1.00  0.00
ATOM    796  H   THR    49      21.085  20.565 -13.333  1.00  0.00
ATOM    797  CA  THR    49      19.551  19.265 -12.646  1.00  0.00
ATOM    798  HA  THR    49      19.429  18.182 -12.618  1.00  0.00
ATOM    799  CB  THR    49      19.284  19.829 -11.231  1.00  0.00
ATOM    800  HB  THR    49      18.439  19.307 -10.781  1.00  0.00
ATOM    801  CG2 THR    49      20.534  19.622 -10.364  1.00  0.00
ATOM    802 HG21 THR    49      21.379  20.144 -10.813  1.00  0.00
ATOM    803 HG22 THR    49      20.353  20.017  -9.364  1.00  0.00
ATOM    804 HG23 THR    49      20.759  18.557 -10.298  1.00  0.00
ATOM    805  OG1 THR    49      18.911  21.202 -11.142  1.00  0.00
ATOM    806  HG1 THR    49      18.772  21.437 -10.222  1.00  0.00
ATOM    807  C   THR    49      18.500  19.686 -13.644  1.00  0.00
ATOM    808  O   THR    49      18.728  20.573 -14.461  1.00  0.00
ATOM    809  N   ASP    50      17.322  19.026 -13.622  1.00  0.00
ATOM    810  H   ASP    50      17.291  18.168 -13.091  1.00  0.00
ATOM    811  CA  ASP    50      16.143  19.411 -14.376  1.00  0.00
ATOM    812  HA  ASP    50      16.351  19.477 -15.444  1.00  0.00
ATOM    813  CB  ASP    50      15.088  18.297 -14.144  1.00  0.00
ATOM    814  HB2 ASP    50      15.482  17.331 -14.460  1.00  0.00
ATOM    815  HB3 ASP    50      14.914  18.283 -13.068  1.00  0.00
ATOM    816  CG  ASP    50      13.783  18.569 -14.862  1.00  0.00
ATOM    817  OD1 ASP    50      13.798  18.519 -16.113  1.00  0.00
ATOM    818  OD2 ASP    50      12.774  18.764 -14.135  1.00  0.00
ATOM    819  C   ASP    50      15.659  20.810 -13.984  1.00  0.00
ATOM    820  O   ASP    50      15.379  21.652 -14.821  1.00  0.00
ATOM    821  N   ARG    51      15.656  21.126 -12.673  1.00  0.00
ATOM    822  H   ARG    51      15.919  20.418 -12.002  1.00  0.00
ATOM    823  CA  ARG    51      15.211  22.413 -12.175  1.00  0.00
ATOM    824  HA  ARG    51      14.204  22.627 -12.533  1.00  0.00
ATOM    825  CB  ARG    51      15.192  22.396 -10.628  1.00  0.00
ATOM    826  HB2 ARG    51      14.531  21.588 -10.315  1.00  0.00
ATOM    827  HB3 ARG    51      16.206  22.187 -10.288  1.00  0.00
ATOM    828  CG  ARG    51      14.707  23.725 -10.012  1.00  0.00
ATOM    829  HG2 ARG    51      15.424  24.487 -10.319  1.00  0.00
ATOM    830  HG3 ARG    51      13.737  23.938 -10.461  1.00  0.00
ATOM    831  CD  ARG    51      14.576  23.733  -8.493  1.00  0.00
ATOM    832  HD2 ARG    51      15.463  23.326  -8.007  1.00  0.00
ATOM    833  HD3 ARG    51      14.378  24.734  -8.108  1.00  0.00
ATOM    834  NE  ARG    51      13.404  22.853  -8.169  1.00  0.00
ATOM    835  HE  ARG    51      12.938  22.397  -8.940  1.00  0.00
ATOM    836  CZ  ARG    51      12.955  22.627  -6.927  1.00  0.00
ATOM    837  NH1 ARG    51      13.553  23.197  -5.887  1.00  0.00
ATOM    838 HH11 ARG    51      14.348  23.802  -6.035  1.00  0.00
ATOM    839 HH12 ARG    51      13.210  23.023  -4.953  1.00  0.00
ATOM    840  NH2 ARG    51      11.898  21.846  -6.714  1.00  0.00
ATOM    841 HH21 ARG    51      11.426  21.416  -7.496  1.00  0.00
ATOM    842 HH22 ARG    51      11.573  21.687  -5.771  1.00  0.00
ATOM    843  C   ARG    51      16.031  23.606 -12.668  1.00  0.00
ATOM    844  O   ARG    51      15.477  24.667 -12.955  1.00  0.00
ATOM    845  N   ASP    52      17.372  23.458 -12.768  1.00  0.00
ATOM    846  H   ASP    52      17.780  22.576 -12.492  1.00  0.00
ATOM    847  CA  ASP    52      18.254  24.503 -13.251  1.00  0.00
ATOM    848  HA  ASP    52      17.956  25.463 -12.830  1.00  0.00
ATOM    849  CB  ASP    52      19.716  24.211 -12.831  1.00  0.00
ATOM    850  HB2 ASP    52      20.047  23.249 -13.222  1.00  0.00
ATOM    851  HB3 ASP    52      20.328  25.006 -13.257  1.00  0.00
ATOM    852  CG  ASP    52      19.858  24.218 -11.321  1.00  0.00
ATOM    853  OD1 ASP    52      19.070  24.925 -10.646  1.00  0.00
ATOM    854  OD2 ASP    52      20.738  23.465 -10.821  1.00  0.00
ATOM    855  C   ASP    52      18.223  24.621 -14.767  1.00  0.00
ATOM    856  O   ASP    52      18.555  25.663 -15.340  1.00  0.00
ATOM    857  N   LEU    53      17.798  23.548 -15.469  1.00  0.00
ATOM    858  H   LEU    53      17.666  22.674 -14.981  1.00  0.00
ATOM    859  CA  LEU    53      17.607  23.569 -16.902  1.00  0.00
ATOM    860  HA  LEU    53      18.409  24.150 -17.357  1.00  0.00
ATOM    861  CB  LEU    53      17.617  22.148 -17.514  1.00  0.00
ATOM    862  HB2 LEU    53      18.536  21.706 -17.129  1.00  0.00
ATOM    863  HB3 LEU    53      16.760  21.584 -17.145  1.00  0.00
ATOM    864  CG  LEU    53      17.634  22.107 -19.056  1.00  0.00
ATOM    865  HG  LEU    53      16.740  22.624 -19.404  1.00  0.00
ATOM    866  CD1 LEU    53      18.880  22.760 -19.680  1.00  0.00
ATOM    867 HD11 LEU    53      19.774  22.243 -19.333  1.00  0.00
ATOM    868 HD12 LEU    53      18.821  22.693 -20.766  1.00  0.00
ATOM    869 HD13 LEU    53      18.929  23.808 -19.384  1.00  0.00
ATOM    870  CD2 LEU    53      17.503  20.653 -19.523  1.00  0.00
ATOM    871 HD21 LEU    53      16.565  20.236 -19.157  1.00  0.00
ATOM    872 HD22 LEU    53      17.514  20.618 -20.612  1.00  0.00
ATOM    873 HD23 LEU    53      18.336  20.069 -19.133  1.00  0.00
ATOM    874  C   LEU    53      16.328  24.297 -17.254  1.00  0.00
ATOM    875  O   LEU    53      15.239  23.743 -17.301  1.00  0.00
ATOM    876  N   ARG    54      16.444  25.618 -17.468  1.00  0.00
ATOM    877  H   ARG    54      17.347  26.061 -17.379  1.00  0.00
ATOM    878  CA  ARG    54      15.299  26.450 -17.723  1.00  0.00
ATOM    879  HA  ARG    54      14.508  26.213 -17.011  1.00  0.00
ATOM    880  CB  ARG    54      15.662  27.942 -17.578  1.00  0.00
ATOM    881  HB2 ARG    54      16.440  28.173 -18.305  1.00  0.00
ATOM    882  HB3 ARG    54      14.771  28.530 -17.800  1.00  0.00
ATOM    883  CG  ARG    54      16.164  28.286 -16.163  1.00  0.00
ATOM    884  HG2 ARG    54      15.544  27.736 -15.455  1.00  0.00
ATOM    885  HG3 ARG    54      17.194  27.938 -16.090  1.00  0.00
ATOM    886  CD  ARG    54      16.107  29.776 -15.838  1.00  0.00
ATOM    887  HD2 ARG    54      15.113  30.183 -16.021  1.00  0.00
ATOM    888  HD3 ARG    54      16.392  29.967 -14.803  1.00  0.00
ATOM    889  NE  ARG    54      17.086  30.470 -16.743  1.00  0.00
ATOM    890  HE  ARG    54      17.713  29.873 -17.264  1.00  0.00
ATOM    891  CZ  ARG    54      17.193  31.793 -16.895  1.00  0.00
ATOM    892  NH1 ARG    54      16.380  32.607 -16.221  1.00  0.00
ATOM    893 HH11 ARG    54      15.686  32.220 -15.598  1.00  0.00
ATOM    894 HH12 ARG    54      16.462  33.607 -16.337  1.00  0.00
ATOM    895  NH2 ARG    54      18.103  32.287 -17.730  1.00  0.00
ATOM    896 HH21 ARG    54      18.706  31.660 -18.243  1.00  0.00
ATOM    897 HH22 ARG    54      18.186  33.287 -17.847  1.00  0.00
ATOM    898  C   ARG    54      14.637  26.216 -19.059  1.00  0.00
ATOM    899  O   ARG    54      15.304  26.017 -20.072  1.00  0.00
ATOM    900  N   ASP    55      13.291  26.270 -19.088  1.00  0.00
ATOM    901  H   ASP    55      12.775  26.358 -18.224  1.00  0.00
ATOM    902  CA  ASP    55      12.549  26.168 -20.319  1.00  0.00
ATOM    903  HA  ASP    55      12.893  25.295 -20.873  1.00  0.00
ATOM    904  CB  ASP    55      11.026  26.024 -20.063  1.00  0.00
ATOM    905  HB2 ASP    55      10.750  26.850 -19.408  1.00  0.00
ATOM    906  HB3 ASP    55      10.475  26.104 -21.000  1.00  0.00
ATOM    907  CG  ASP    55      10.687  24.711 -19.389  1.00  0.00
ATOM    908  OD1 ASP    55      11.479  23.753 -19.536  1.00  0.00
ATOM    909  OD2 ASP    55       9.596  24.660 -18.764  1.00  0.00
ATOM    910  C   ASP    55      12.772  27.373 -21.217  1.00  0.00
ATOM    911  O   ASP    55      12.598  28.521 -20.808  1.00  0.00
ATOM    912  N   ALA    56      13.152  27.127 -22.477  1.00  0.00
ATOM    913  H   ALA    56      13.372  26.177 -22.739  1.00  0.00
ATOM    914  CA  ALA    56      13.345  28.163 -23.451  1.00  0.00
ATOM    915  HA  ALA    56      13.000  29.131 -23.089  1.00  0.00
ATOM    916  CB  ALA    56      14.850  28.264 -23.769  1.00  0.00
ATOM    917  HB1 ALA    56      15.208  27.304 -24.142  1.00  0.00
ATOM    918  HB2 ALA    56      15.011  29.031 -24.527  1.00  0.00
ATOM    919  HB3 ALA    56      15.396  28.528 -22.864  1.00  0.00
ATOM    920  C   ALA    56      12.474  27.842 -24.662  1.00  0.00
ATOM    921  O   ALA    56      12.274  26.687 -25.028  1.00  0.00
ATOM    922  N   SER    57      11.865  28.874 -25.284  1.00  0.00
ATOM    923  H   SER    57      12.033  29.788 -24.889  1.00  0.00
ATOM    924  CA  SER    57      11.004  28.775 -26.455  1.00  0.00
ATOM    925  HA  SER    57      10.563  27.780 -26.507  1.00  0.00
ATOM    926  CB  SER    57       9.852  29.828 -26.374  1.00  0.00
ATOM    927  HB2 SER    57       9.272  29.767 -27.295  1.00  0.00
ATOM    928  HB3 SER    57       9.217  29.571 -25.527  1.00  0.00
ATOM    929  OG  SER    57      10.347  31.159 -26.211  1.00  0.00
ATOM    930  HG  SER    57       9.609  31.772 -26.166  1.00  0.00
ATOM    931  C   SER    57      11.823  29.034 -27.725  1.00  0.00
ATOM    932  O   SER    57      12.764  29.822 -27.665  1.00  0.00
ATOM    933  N   PRO    58      11.607  28.447 -28.910  1.00  0.00
ATOM    934  CD  PRO    58      10.361  27.764 -29.245  1.00  0.00
ATOM    935  HD2 PRO    58       9.533  28.394 -28.918  1.00  0.00
ATOM    936  HD3 PRO    58      10.336  26.821 -28.699  1.00  0.00
ATOM    937  CG  PRO    58      10.382  27.560 -30.766  1.00  0.00
ATOM    938  HG2 PRO    58       9.631  28.191 -31.242  1.00  0.00
ATOM    939  HG3 PRO    58      10.186  26.516 -31.009  1.00  0.00
ATOM    940  CB  PRO    58      11.796  27.962 -31.186  1.00  0.00
ATOM    941  HB2 PRO    58      11.787  28.438 -32.166  1.00  0.00
ATOM    942  HB3 PRO    58      12.480  27.113 -31.201  1.00  0.00
ATOM    943  CA  PRO    58      12.240  28.973 -30.118  1.00  0.00
ATOM    944  HA  PRO    58      13.319  28.919 -29.977  1.00  0.00
ATOM    945  C   PRO    58      11.836  30.424 -30.426  1.00  0.00
ATOM    946  O   PRO    58      10.861  30.921 -29.875  1.00  0.00
ATOM    947  N   SER    59      12.565  31.174 -31.272  1.00  0.00
ATOM    948  H   SER    59      12.268  32.138 -31.322  1.00  0.00
ATOM    949  CA  SER    59      13.660  30.746 -32.124  1.00  0.00
ATOM    950  HA  SER    59      13.474  29.730 -32.473  1.00  0.00
ATOM    951  CB  SER    59      13.802  31.673 -33.354  1.00  0.00
ATOM    952  HB2 SER    59      14.668  31.357 -33.936  1.00  0.00
ATOM    953  HB3 SER    59      12.903  31.589 -33.965  1.00  0.00
ATOM    954  OG  SER    59      13.974  33.032 -32.943  1.00  0.00
ATOM    955  HG  SER    59      14.060  33.592 -33.718  1.00  0.00
ATOM    956  C   SER    59      15.001  30.680 -31.442  1.00  0.00
ATOM    957  O   SER    59      15.872  29.946 -31.895  1.00  0.00
ATOM    958  N   ILE    60      15.161  31.399 -30.307  1.00  0.00
ATOM    959  H   ILE    60      14.389  31.999 -30.053  1.00  0.00
ATOM    960  CA  ILE    60      16.388  31.500 -29.546  1.00  0.00
ATOM    961  HA  ILE    60      17.214  31.756 -30.209  1.00  0.00
ATOM    962  CB  ILE    60      16.279  32.559 -28.426  1.00  0.00
ATOM    963  HB  ILE    60      15.490  32.279 -27.728  1.00  0.00
ATOM    964  CG2 ILE    60      17.628  32.631 -27.675  1.00  0.00
ATOM    965 HG21 ILE    60      18.418  32.911 -28.372  1.00  0.00
ATOM    966 HG22 ILE    60      17.563  33.376 -26.882  1.00  0.00
ATOM    967 HG23 ILE    60      17.855  31.657 -27.241  1.00  0.00
ATOM    968  CG1 ILE    60      15.904  33.976 -28.974  1.00  0.00
ATOM    969 HG12 ILE    60      16.777  34.346 -29.512  1.00  0.00
ATOM    970 HG13 ILE    60      15.080  33.835 -29.673  1.00  0.00
ATOM    971  CD1 ILE    60      15.493  35.000 -27.895  1.00  0.00
ATOM    972 HD11 ILE    60      16.317  35.142 -27.196  1.00  0.00
ATOM    973 HD12 ILE    60      15.251  35.951 -28.369  1.00  0.00
ATOM    974 HD13 ILE    60      14.620  34.631 -27.357  1.00  0.00
ATOM    975  C   ILE    60      16.798  30.079 -29.084  1.00  0.00
ATOM    976  O   ILE    60      17.893  29.640 -29.352  1.00  0.00
ATOM    977  N   PHE    61      15.831  29.285 -28.529  1.00  0.00
ATOM    978  H   PHE    61      14.934  29.737 -28.420  1.00  0.00
ATOM    979  CA  PHE    61      16.002  27.943 -27.976  1.00  0.00
ATOM    980  HA  PHE    61      16.686  27.988 -27.129  1.00  0.00
ATOM    981  CB  PHE    61      14.659  27.352 -27.495  1.00  0.00
ATOM    982  HB2 PHE    61      14.350  28.038 -26.707  1.00  0.00
ATOM    983  HB3 PHE    61      13.875  27.289 -28.250  1.00  0.00
ATOM    984  CG  PHE    61      14.760  25.984 -26.862  1.00  0.00
ATOM    985  CD1 PHE    61      15.724  25.696 -25.888  1.00  0.00
ATOM    986  HD1 PHE    61      16.398  26.495 -25.580  1.00  0.00
ATOM    987  CE1 PHE    61      15.836  24.434 -25.317  1.00  0.00
ATOM    988  HE1 PHE    61      16.564  24.243 -24.528  1.00  0.00
ATOM    989  CZ  PHE    61      15.006  23.407 -25.762  1.00  0.00
ATOM    990  HZ  PHE    61      15.049  22.425 -25.292  1.00  0.00
ATOM    991  CE2 PHE    61      14.116  23.640 -26.816  1.00  0.00
ATOM    992  HE2 PHE    61      13.519  22.821 -27.218  1.00  0.00
ATOM    993  CD2 PHE    61      13.993  24.924 -27.354  1.00  0.00
ATOM    994  HD2 PHE    61      13.292  25.109 -28.168  1.00  0.00
ATOM    995  C   PHE    61      16.708  26.888 -28.813  1.00  0.00
ATOM    996  O   PHE    61      17.231  25.900 -28.320  1.00  0.00
ATOM    997  N   HIE    62      16.756  27.020 -30.135  1.00  0.00
ATOM    998  H   HIE    62      16.172  27.645 -30.672  1.00  0.00
ATOM    999  CA  HIE    62      17.563  26.058 -30.845  1.00  0.00
ATOM   1000  HA  HIE    62      17.523  25.084 -30.357  1.00  0.00
ATOM   1001  CB  HIE    62      17.015  25.917 -32.259  1.00  0.00
ATOM   1002  HB2 HIE    62      16.955  26.864 -32.796  1.00  0.00
ATOM   1003  HB3 HIE    62      17.645  25.223 -32.816  1.00  0.00
ATOM   1004  CG  HIE    62      15.630  25.334 -32.259  1.00  0.00
ATOM   1005  ND1 HIE    62      15.469  23.994 -31.976  1.00  0.00
ATOM   1006  CE1 HIE    62      14.180  23.765 -32.098  1.00  0.00
ATOM   1007  HE1 HIE    62      13.838  22.747 -31.912  1.00  0.00
ATOM   1008  NE2 HIE    62      13.497  24.884 -32.445  1.00  0.00
ATOM   1009  HE2 HIE    62      12.505  24.990 -32.605  1.00  0.00
ATOM   1010  CD2 HIE    62      14.427  25.897 -32.547  1.00  0.00
ATOM   1011  HD2 HIE    62      14.109  26.904 -32.816  1.00  0.00
ATOM   1012  C   HIE    62      19.087  26.322 -30.783  1.00  0.00
ATOM   1013  O   HIE    62      19.875  25.406 -30.926  1.00  0.00
ATOM   1014  N   LEU    63      19.501  27.592 -30.478  1.00  0.00
ATOM   1015  H   LEU    63      18.795  28.156 -30.027  1.00  0.00
ATOM   1016  CA  LEU    63      20.877  28.125 -30.560  1.00  0.00
ATOM   1017  HA  LEU    63      21.518  27.380 -31.031  1.00  0.00
ATOM   1018  CB  LEU    63      20.947  29.419 -31.379  1.00  0.00
ATOM   1019  HB2 LEU    63      20.188  30.051 -30.918  1.00  0.00
ATOM   1020  HB3 LEU    63      21.933  29.848 -31.201  1.00  0.00
ATOM   1021  CG  LEU    63      20.696  29.334 -32.864  1.00  0.00
ATOM   1022  HG  LEU    63      19.682  28.995 -33.076  1.00  0.00
ATOM   1023  CD1 LEU    63      20.881  30.766 -33.403  1.00  0.00
ATOM   1024 HD11 LEU    63      21.895  31.106 -33.192  1.00  0.00
ATOM   1025 HD12 LEU    63      20.712  30.774 -34.480  1.00  0.00
ATOM   1026 HD13 LEU    63      20.167  31.432 -32.919  1.00  0.00
ATOM   1027  CD2 LEU    63      21.666  28.327 -33.488  1.00  0.00
ATOM   1028 HD21 LEU    63      21.513  27.347 -33.037  1.00  0.00
ATOM   1029 HD22 LEU    63      21.485  28.265 -34.561  1.00  0.00
ATOM   1030 HD23 LEU    63      22.691  28.652 -33.311  1.00  0.00
ATOM   1031  C   LEU    63      21.536  28.698 -29.373  1.00  0.00
ATOM   1032  O   LEU    63      21.144  29.837 -28.951  1.00  0.00
ATOM   1033  N   HIE    64      22.462  28.045 -28.726  1.00  0.00
ATOM   1034  H   HIE    64      22.850  27.289 -29.272  1.00  0.00
ATOM   1035  CA  HIE    64      22.889  28.190 -27.370  1.00  0.00
ATOM   1036  HA  HIE    64      22.152  27.724 -26.716  1.00  0.00
ATOM   1037  CB  HIE    64      24.230  27.546 -27.121  1.00  0.00
ATOM   1038  HB2 HIE    64      24.354  27.738 -26.055  1.00  0.00
ATOM   1039  HB3 HIE    64      24.308  26.475 -27.308  1.00  0.00
ATOM   1040  CG  HIE    64      25.366  28.171 -27.793  1.00  0.00
ATOM   1041  ND1 HIE    64      25.497  28.082 -29.149  1.00  0.00
ATOM   1042  CE1 HIE    64      26.479  28.899 -29.446  1.00  0.00
ATOM   1043  HE1 HIE    64      26.751  28.989 -30.498  1.00  0.00
ATOM   1044  NE2 HIE    64      26.987  29.499 -28.341  1.00  0.00
ATOM   1045  HE2 HIE    64      27.745  30.164 -28.283  1.00  0.00
ATOM   1046  CD2 HIE    64      26.267  29.029 -27.270  1.00  0.00
ATOM   1047  HD2 HIE    64      26.499  29.376 -26.263  1.00  0.00
ATOM   1048  C   HIE    64      22.985  29.538 -26.646  1.00  0.00
ATOM   1049  O   HIE    64      23.028  29.571 -25.414  1.00  0.00
ATOM   1050  N   GLN    65      23.152  30.627 -27.409  1.00  0.00
ATOM   1051  H   GLN    65      23.184  30.450 -28.403  1.00  0.00
ATOM   1052  CA  GLN    65      23.289  31.979 -26.955  1.00  0.00
ATOM   1053  HA  GLN    65      24.158  32.084 -26.305  1.00  0.00
ATOM   1054  CB  GLN    65      23.481  32.884 -28.183  1.00  0.00
ATOM   1055  HB2 GLN    65      22.627  32.751 -28.847  1.00  0.00
ATOM   1056  HB3 GLN    65      23.521  33.920 -27.846  1.00  0.00
ATOM   1057  CG  GLN    65      24.777  32.540 -28.939  1.00  0.00
ATOM   1058  HG2 GLN    65      25.631  32.625 -28.267  1.00  0.00
ATOM   1059  HG3 GLN    65      24.718  31.522 -29.323  1.00  0.00
ATOM   1060  CD  GLN    65      24.983  33.491 -30.110  1.00  0.00
ATOM   1061  OE1 GLN    65      24.056  33.878 -30.818  1.00  0.00
ATOM   1062  NE2 GLN    65      26.253  33.898 -30.337  1.00  0.00
ATOM   1063 HE21 GLN    65      26.449  34.529 -31.101  1.00  0.00
ATOM   1064 HE22 GLN    65      27.000  33.569 -29.742  1.00  0.00
ATOM   1065  C   GLN    65      22.096  32.488 -26.182  1.00  0.00
ATOM   1066  O   GLN    65      20.958  32.161 -26.475  1.00  0.00
ATOM   1067  N   HIE    66      22.339  33.329 -25.166  1.00  0.00
ATOM   1068  H   HIE    66      23.272  33.339 -24.778  1.00  0.00
ATOM   1069  CA  HIE    66      21.295  34.068 -24.472  1.00  0.00
ATOM   1070  HA  HIE    66      21.794  34.790 -23.826  1.00  0.00
ATOM   1071  CB  HIE    66      20.279  34.824 -25.369  1.00  0.00
ATOM   1072  HB2 HIE    66      19.756  34.163 -26.060  1.00  0.00
ATOM   1073  HB3 HIE    66      19.555  35.320 -24.722  1.00  0.00
ATOM   1074  CG  HIE    66      20.907  35.882 -26.190  1.00  0.00
ATOM   1075  ND1 HIE    66      21.280  37.047 -25.558  1.00  0.00
ATOM   1076  CE1 HIE    66      21.750  37.815 -26.513  1.00  0.00
ATOM   1077  HE1 HIE    66      22.103  38.805 -26.223  1.00  0.00
ATOM   1078  NE2 HIE    66      21.704  37.206 -27.724  1.00  0.00
ATOM   1079  HE2 HIE    66      22.001  37.569 -28.619  1.00  0.00
ATOM   1080  CD2 HIE    66      21.161  35.956 -27.519  1.00  0.00
ATOM   1081  HD2 HIE    66      21.026  35.276 -28.360  1.00  0.00
ATOM   1082  C   HIE    66      20.527  33.303 -23.410  1.00  0.00
ATOM   1083  O   HIE    66      20.257  33.856 -22.350  1.00  0.00
ATOM   1084  N   LEU    67      20.151  32.035 -23.682  1.00  0.00
ATOM   1085  H   LEU    67      20.647  31.504 -24.383  1.00  0.00
ATOM   1086  CA  LEU    67      19.088  31.379 -22.948  1.00  0.00
ATOM   1087  HA  LEU    67      18.899  31.892 -22.005  1.00  0.00
ATOM   1088  CB  LEU    67      17.804  31.417 -23.794  1.00  0.00
ATOM   1089  HB2 LEU    67      18.081  31.012 -24.767  1.00  0.00
ATOM   1090  HB3 LEU    67      17.100  30.742 -23.307  1.00  0.00
ATOM   1091  CG  LEU    67      17.153  32.785 -23.979  1.00  0.00
ATOM   1092  HG  LEU    67      17.802  33.435 -24.566  1.00  0.00
ATOM   1093  CD1 LEU    67      15.830  32.582 -24.720  1.00  0.00
ATOM   1094 HD11 LEU    67      15.180  31.932 -24.133  1.00  0.00
ATOM   1095 HD12 LEU    67      15.343  33.546 -24.866  1.00  0.00
ATOM   1096 HD13 LEU    67      16.023  32.123 -25.690  1.00  0.00
ATOM   1097  CD2 LEU    67      16.873  33.493 -22.650  1.00  0.00
ATOM   1098 HD21 LEU    67      17.809  33.640 -22.112  1.00  0.00
ATOM   1099 HD22 LEU    67      16.410  34.461 -22.844  1.00  0.00
ATOM   1100 HD23 LEU    67      16.200  32.883 -22.047  1.00  0.00
ATOM   1101  C   LEU    67      19.335  29.924 -22.680  1.00  0.00
ATOM   1102  O   LEU    67      18.426  29.180 -22.317  1.00  0.00
ATOM   1103  N   GLU    68      20.599  29.503 -22.776  1.00  0.00
ATOM   1104  H   GLU    68      21.276  30.079 -23.256  1.00  0.00
ATOM   1105  CA  GLU    68      20.999  28.190 -22.355  1.00  0.00
ATOM   1106  HA  GLU    68      22.077  28.099 -22.487  1.00  0.00
ATOM   1107  CB  GLU    68      20.653  27.893 -20.869  1.00  0.00
ATOM   1108  HB2 GLU    68      19.564  27.902 -20.817  1.00  0.00
ATOM   1109  HB3 GLU    68      21.017  26.883 -20.683  1.00  0.00
ATOM   1110  CG  GLU    68      21.232  28.861 -19.791  1.00  0.00
ATOM   1111  HG2 GLU    68      20.873  28.320 -18.915  1.00  0.00
ATOM   1112  HG3 GLU    68      22.318  28.784 -19.846  1.00  0.00
ATOM   1113  CD  GLU    68      20.828  30.344 -19.679  1.00  0.00
ATOM   1114  OE1 GLU    68      21.680  31.154 -20.127  1.00  0.00
ATOM   1115  OE2 GLU    68      19.780  30.674 -19.052  1.00  0.00
ATOM   1116  C   GLU    68      20.512  27.043 -23.223  1.00  0.00
ATOM   1117  O   GLU    68      20.170  25.960 -22.753  1.00  0.00
ATOM   1118  N   ASP    69      20.589  27.249 -24.539  1.00  0.00
ATOM   1119  H   ASP    69      21.077  28.060 -24.891  1.00  0.00
ATOM   1120  CA  ASP    69      19.866  26.440 -25.466  1.00  0.00
ATOM   1121  HA  ASP    69      18.958  26.014 -25.039  1.00  0.00
ATOM   1122  CB  ASP    69      19.469  27.421 -26.591  1.00  0.00
ATOM   1123  HB2 ASP    69      20.261  27.840 -27.211  1.00  0.00
ATOM   1124  HB3 ASP    69      18.777  26.858 -27.218  1.00  0.00
ATOM   1125  CG  ASP    69      18.723  28.543 -25.898  1.00  0.00
ATOM   1126  OD1 ASP    69      17.719  28.263 -25.220  1.00  0.00
ATOM   1127  OD2 ASP    69      19.281  29.670 -25.942  1.00  0.00
ATOM   1128  C   ASP    69      20.646  25.203 -25.871  1.00  0.00
ATOM   1129  O   ASP    69      21.563  24.749 -25.195  1.00  0.00
ATOM   1130  N   LEU    70      20.245  24.550 -26.970  1.00  0.00
ATOM   1131  H   LEU    70      19.648  24.969 -27.668  1.00  0.00
ATOM   1132  CA  LEU    70      20.606  23.151 -27.123  1.00  0.00
ATOM   1133  HA  LEU    70      20.450  22.619 -26.184  1.00  0.00
ATOM   1134  CB  LEU    70      19.741  22.507 -28.196  1.00  0.00
ATOM   1135  HB2 LEU    70      19.894  23.114 -29.088  1.00  0.00
ATOM   1136  HB3 LEU    70      20.063  21.485 -28.393  1.00  0.00
ATOM   1137  CG  LEU    70      18.257  22.511 -27.826  1.00  0.00
ATOM   1138  HG  LEU    70      17.941  23.520 -27.559  1.00  0.00
ATOM   1139  CD1 LEU    70      17.457  22.030 -29.038  1.00  0.00
ATOM   1140 HD11 LEU    70      17.772  21.021 -29.305  1.00  0.00
ATOM   1141 HD12 LEU    70      16.395  22.026 -28.794  1.00  0.00
ATOM   1142 HD13 LEU    70      17.633  22.700 -29.880  1.00  0.00
ATOM   1143  CD2 LEU    70      17.967  21.653 -26.578  1.00  0.00
ATOM   1144 HD21 LEU    70      18.529  22.043 -25.729  1.00  0.00
ATOM   1145 HD22 LEU    70      16.901  21.686 -26.353  1.00  0.00
ATOM   1146 HD23 LEU    70      18.266  20.622 -26.768  1.00  0.00
ATOM   1147  C   LEU    70      22.034  22.780 -27.430  1.00  0.00
ATOM   1148  O   LEU    70      22.525  21.761 -26.963  1.00  0.00
ATOM   1149  N   GLN    71      22.710  23.597 -28.252  1.00  0.00
ATOM   1150  H   GLN    71      22.247  24.460 -28.497  1.00  0.00
ATOM   1151  CA  GLN    71      24.019  23.339 -28.809  1.00  0.00
ATOM   1152  HA  GLN    71      24.073  22.318 -29.186  1.00  0.00
ATOM   1153  CB  GLN    71      24.290  24.314 -29.981  1.00  0.00
ATOM   1154  HB2 GLN    71      24.307  25.323 -29.569  1.00  0.00
ATOM   1155  HB3 GLN    71      25.272  24.071 -30.387  1.00  0.00
ATOM   1156  CG  GLN    71      23.235  24.236 -31.105  1.00  0.00
ATOM   1157  HG2 GLN    71      23.252  23.226 -31.514  1.00  0.00
ATOM   1158  HG3 GLN    71      22.240  24.454 -30.717  1.00  0.00
ATOM   1159  CD  GLN    71      23.547  25.222 -32.227  1.00  0.00
ATOM   1160  OE1 GLN    71      24.121  26.288 -32.019  1.00  0.00
ATOM   1161  NE2 GLN    71      23.128  24.881 -33.467  1.00  0.00
ATOM   1162 HE21 GLN    71      23.309  25.499 -34.245  1.00  0.00
ATOM   1163 HE22 GLN    71      22.636  24.010 -33.609  1.00  0.00
ATOM   1164  C   GLN    71      25.165  23.495 -27.829  1.00  0.00
ATOM   1165  O   GLN    71      26.312  23.203 -28.156  1.00  0.00
ATOM   1166  N   LYS    72      24.908  24.022 -26.616  1.00  0.00
ATOM   1167  H   LYS    72      23.963  24.232 -26.328  1.00  0.00
ATOM   1168  CA  LYS    72      25.993  24.393 -25.734  1.00  0.00
ATOM   1169  HA  LYS    72      26.815  24.769 -26.343  1.00  0.00
ATOM   1170  CB  LYS    72      25.607  25.476 -24.702  1.00  0.00
ATOM   1171  HB2 LYS    72      26.512  25.760 -24.165  1.00  0.00
ATOM   1172  HB3 LYS    72      25.226  26.337 -25.251  1.00  0.00
ATOM   1173  CG  LYS    72      24.560  25.005 -23.714  1.00  0.00
ATOM   1174  HG2 LYS    72      23.821  24.480 -24.319  1.00  0.00
ATOM   1175  HG3 LYS    72      25.080  24.291 -23.076  1.00  0.00
ATOM   1176  CD  LYS    72      23.860  26.045 -22.847  1.00  0.00
ATOM   1177  HD2 LYS    72      23.569  26.904 -23.451  1.00  0.00
ATOM   1178  HD3 LYS    72      22.975  25.612 -22.381  1.00  0.00
ATOM   1179  CE  LYS    72      24.827  26.488 -21.776  1.00  0.00
ATOM   1180  HE2 LYS    72      25.142  25.612 -21.209  1.00  0.00
ATOM   1181  HE3 LYS    72      25.694  26.940 -22.257  1.00  0.00
ATOM   1182  NZ  LYS    72      24.214  27.455 -20.874  1.00  0.00
ATOM   1183  HZ1 LYS    72      23.411  27.037 -20.427  1.00  0.00
ATOM   1184  HZ2 LYS    72      24.884  27.731 -20.171  1.00  0.00
ATOM   1185  HZ3 LYS    72      23.923  28.267 -21.399  1.00  0.00
ATOM   1186  C   LYS    72      26.575  23.188 -25.009  1.00  0.00
ATOM   1187  O   LYS    72      25.922  22.155 -24.892  1.00  0.00
ATOM   1188  N   PRO    73      27.782  23.266 -24.504  1.00  0.00
ATOM   1189  CD  PRO    73      28.764  24.253 -24.942  1.00  0.00
ATOM   1190  HD2 PRO    73      28.599  25.178 -24.389  1.00  0.00
ATOM   1191  HD3 PRO    73      28.622  24.437 -26.007  1.00  0.00
ATOM   1192  CG  PRO    73      30.109  23.625 -24.638  1.00  0.00
ATOM   1193  HG2 PRO    73      30.801  24.388 -24.282  1.00  0.00
ATOM   1194  HG3 PRO    73      30.512  23.161 -25.538  1.00  0.00
ATOM   1195  CB  PRO    73      29.831  22.569 -23.553  1.00  0.00
ATOM   1196  HB2 PRO    73      30.052  22.982 -22.569  1.00  0.00
ATOM   1197  HB3 PRO    73      30.434  21.676 -23.716  1.00  0.00
ATOM   1198  CA  PRO    73      28.334  22.217 -23.649  1.00  0.00
ATOM   1199  HA  PRO    73      28.186  21.267 -24.162  1.00  0.00
ATOM   1200  C   PRO    73      27.691  22.153 -22.266  1.00  0.00
ATOM   1201  O   PRO    73      27.185  23.169 -21.796  1.00  0.00
ATOM   1202  N   VAL    74      27.734  20.994 -21.558  1.00  0.00
ATOM   1203  H   VAL    74      27.906  20.133 -22.057  1.00  0.00
ATOM   1204  CA  VAL    74      27.338  20.913 -20.146  1.00  0.00
ATOM   1205  HA  VAL    74      26.386  21.432 -20.034  1.00  0.00
ATOM   1206  CB  VAL    74      27.196  19.494 -19.567  1.00  0.00
ATOM   1207  HB  VAL    74      26.732  19.542 -18.582  1.00  0.00
ATOM   1208  CG1 VAL    74      26.313  18.658 -20.509  1.00  0.00
ATOM   1209 HG11 VAL    74      26.777  18.609 -21.494  1.00  0.00
ATOM   1210 HG12 VAL    74      26.206  17.650 -20.108  1.00  0.00
ATOM   1211 HG13 VAL    74      25.330  19.122 -20.593  1.00  0.00
ATOM   1212  CG2 VAL    74      28.557  18.805 -19.395  1.00  0.00
ATOM   1213 HG21 VAL    74      29.177  19.389 -18.715  1.00  0.00
ATOM   1214 HG22 VAL    74      28.410  17.806 -18.984  1.00  0.00
ATOM   1215 HG23 VAL    74      29.052  18.729 -20.363  1.00  0.00
ATOM   1216  C   VAL    74      28.210  21.802 -19.267  1.00  0.00
ATOM   1217  O   VAL    74      27.690  22.516 -18.423  1.00  0.00
ATOM   1218  N   SER    75      29.548  21.862 -19.522  1.00  0.00
ATOM   1219  H   SER    75      29.851  21.233 -20.252  1.00  0.00
ATOM   1220  CA  SER    75      30.567  22.669 -18.828  1.00  0.00
ATOM   1221  HA  SER    75      30.646  22.309 -17.802  1.00  0.00
ATOM   1222  CB  SER    75      31.969  22.601 -19.486  1.00  0.00
ATOM   1223  HB2 SER    75      31.893  22.898 -20.532  1.00  0.00
ATOM   1224  HB3 SER    75      32.646  23.278 -18.965  1.00  0.00
ATOM   1225  OG  SER    75      32.473  21.271 -19.406  1.00  0.00
ATOM   1226  HG  SER    75      33.341  21.233 -19.814  1.00  0.00
ATOM   1227  C   SER    75      30.242  24.128 -18.679  1.00  0.00
ATOM   1228  O   SER    75      30.669  24.770 -17.730  1.00  0.00
ATOM   1229  N   THR    76      29.459  24.694 -19.613  1.00  0.00
ATOM   1230  H   THR    76      29.031  24.101 -20.310  1.00  0.00
ATOM   1231  CA  THR    76      29.224  26.126 -19.688  1.00  0.00
ATOM   1232  HA  THR    76      30.113  26.596 -19.268  1.00  0.00
ATOM   1233  CB  THR    76      29.048  26.612 -21.120  1.00  0.00
ATOM   1234  HB  THR    76      29.030  27.702 -21.139  1.00  0.00
ATOM   1235  CG2 THR    76      30.218  26.107 -21.964  1.00  0.00
ATOM   1236 HG21 THR    76      30.236  25.017 -21.946  1.00  0.00
ATOM   1237 HG22 THR    76      30.100  26.450 -22.992  1.00  0.00
ATOM   1238 HG23 THR    76      31.153  26.493 -21.557  1.00  0.00
ATOM   1239  OG1 THR    76      27.891  26.084 -21.745  1.00  0.00
ATOM   1240  HG1 THR    76      27.829  26.422 -22.642  1.00  0.00
ATOM   1241  C   THR    76      27.994  26.545 -18.905  1.00  0.00
ATOM   1242  O   THR    76      27.613  27.714 -18.897  1.00  0.00
ATOM   1243  N   ILE    77      27.335  25.584 -18.224  1.00  0.00
ATOM   1244  H   ILE    77      27.543  24.616 -18.426  1.00  0.00
ATOM   1245  CA  ILE    77      26.325  25.877 -17.222  1.00  0.00
ATOM   1246  HA  ILE    77      26.416  26.856 -16.751  1.00  0.00
ATOM   1247  CB  ILE    77      24.916  25.707 -17.770  1.00  0.00
ATOM   1248  HB  ILE    77      24.877  26.248 -18.716  1.00  0.00
ATOM   1249  CG2 ILE    77      24.484  24.227 -18.000  1.00  0.00
ATOM   1250 HG21 ILE    77      24.523  23.686 -17.055  1.00  0.00
ATOM   1251 HG22 ILE    77      23.467  24.201 -18.391  1.00  0.00
ATOM   1252 HG23 ILE    77      25.160  23.758 -18.715  1.00  0.00
ATOM   1253  CG1 ILE    77      23.911  26.497 -16.908  1.00  0.00
ATOM   1254 HG12 ILE    77      23.699  25.935 -15.998  1.00  0.00
ATOM   1255 HG13 ILE    77      24.345  27.462 -16.646  1.00  0.00
ATOM   1256  CD1 ILE    77      22.626  26.714 -17.677  1.00  0.00
ATOM   1257 HD11 ILE    77      22.192  25.749 -17.939  1.00  0.00
ATOM   1258 HD12 ILE    77      21.923  27.273 -17.060  1.00  0.00
ATOM   1259 HD13 ILE    77      22.837  27.276 -18.587  1.00  0.00
ATOM   1260  C   ILE    77      26.435  24.997 -16.010  1.00  0.00
ATOM   1261  O   ILE    77      25.791  25.225 -14.990  1.00  0.00
ATOM   1262  N   MET    78      27.286  23.963 -16.090  1.00  0.00
ATOM   1263  H   MET    78      27.847  23.925 -16.929  1.00  0.00
ATOM   1264  CA  MET    78      27.513  22.972 -15.073  1.00  0.00
ATOM   1265  HA  MET    78      26.685  22.264 -15.030  1.00  0.00
ATOM   1266  CB  MET    78      28.798  22.205 -15.422  1.00  0.00
ATOM   1267  HB2 MET    78      28.629  21.763 -16.404  1.00  0.00
ATOM   1268  HB3 MET    78      29.587  22.954 -15.493  1.00  0.00
ATOM   1269  CG  MET    78      29.221  21.107 -14.432  1.00  0.00
ATOM   1270  HG2 MET    78      29.163  21.527 -13.428  1.00  0.00
ATOM   1271  HG3 MET    78      28.509  20.287 -14.524  1.00  0.00
ATOM   1272  SD  MET    78      30.902  20.474 -14.719  1.00  0.00
ATOM   1273  CE  MET    78      30.510  19.830 -16.353  1.00  0.00
ATOM   1274  HE1 MET    78      30.179  20.646 -16.996  1.00  0.00
ATOM   1275  HE2 MET    78      31.397  19.366 -16.784  1.00  0.00
ATOM   1276  HE3 MET    78      29.716  19.088 -16.271  1.00  0.00
ATOM   1277  C   MET    78      27.761  23.575 -13.734  1.00  0.00
ATOM   1278  O   MET    78      28.774  24.240 -13.517  1.00  0.00
ATOM   1279  N   LYS    79      26.854  23.351 -12.774  1.00  0.00
ATOM   1280  H   LYS    79      25.924  22.998 -12.950  1.00  0.00
ATOM   1281  CA  LYS    79      27.135  23.910 -11.486  1.00  0.00
ATOM   1282  HA  LYS    79      27.817  24.746 -11.639  1.00  0.00
ATOM   1283  CB  LYS    79      25.910  24.412 -10.697  1.00  0.00
ATOM   1284  HB2 LYS    79      25.263  24.958 -11.383  1.00  0.00
ATOM   1285  HB3 LYS    79      25.376  23.545 -10.308  1.00  0.00
ATOM   1286  CG  LYS    79      26.317  25.340  -9.520  1.00  0.00
ATOM   1287  HG2 LYS    79      25.396  25.621  -9.008  1.00  0.00
ATOM   1288  HG3 LYS    79      26.937  24.744  -8.850  1.00  0.00
ATOM   1289  CD  LYS    79      27.092  26.627  -9.938  1.00  0.00
ATOM   1290  HD2 LYS    79      27.672  26.332 -10.813  1.00  0.00
ATOM   1291  HD3 LYS    79      26.318  27.334 -10.237  1.00  0.00
ATOM   1292  CE  LYS    79      28.021  27.291  -8.908  1.00  0.00
ATOM   1293  HE2 LYS    79      28.764  26.574  -8.558  1.00  0.00
ATOM   1294  HE3 LYS    79      28.525  28.147  -9.357  1.00  0.00
ATOM   1295  NZ  LYS    79      27.209  27.741  -7.778  1.00  0.00
ATOM   1296  HZ1 LYS    79      26.742  26.948  -7.362  1.00  0.00
ATOM   1297  HZ2 LYS    79      27.804  28.181  -7.090  1.00  0.00
ATOM   1298  HZ3 LYS    79      26.520  28.405  -8.102  1.00  0.00
ATOM   1299  C   LYS    79      28.067  23.023 -10.701  1.00  0.00
ATOM   1300  O   LYS    79      27.883  21.817 -10.599  1.00  0.00
ATOM   1301  N   THR    80      29.157  23.622 -10.194  1.00  0.00
ATOM   1302  H   THR    80      29.387  24.533 -10.565  1.00  0.00
ATOM   1303  CA  THR    80      30.077  23.010  -9.256  1.00  0.00
ATOM   1304  HA  THR    80      29.865  21.941  -9.271  1.00  0.00
ATOM   1305  CB  THR    80      31.533  23.221  -9.624  1.00  0.00
ATOM   1306  HB  THR    80      32.191  22.681  -8.943  1.00  0.00
ATOM   1307  CG2 THR    80      31.703  22.671 -11.040  1.00  0.00
ATOM   1308 HG21 THR    80      31.046  23.211 -11.721  1.00  0.00
ATOM   1309 HG22 THR    80      32.738  22.798 -11.358  1.00  0.00
ATOM   1310 HG23 THR    80      31.447  21.612 -11.052  1.00  0.00
ATOM   1311  OG1 THR    80      31.914  24.586  -9.660  1.00  0.00
ATOM   1312  HG1 THR    80      32.842  24.653  -9.898  1.00  0.00
ATOM   1313  C   THR    80      29.771  23.491  -7.855  1.00  0.00
ATOM   1314  O   THR    80      28.943  24.380  -7.681  1.00  0.00
ATOM   1315  N   ASP    81      30.379  22.847  -6.834  1.00  0.00
ATOM   1316  H   ASP    81      31.081  22.173  -7.105  1.00  0.00
ATOM   1317  CA  ASP    81      29.947  22.874  -5.443  1.00  0.00
ATOM   1318  HA  ASP    81      30.760  22.441  -4.860  1.00  0.00
ATOM   1319  CB  ASP    81      29.584  24.268  -4.835  1.00  0.00
ATOM   1320  HB2 ASP    81      30.276  24.984  -5.278  1.00  0.00
ATOM   1321  HB3 ASP    81      28.563  24.534  -5.108  1.00  0.00
ATOM   1322  CG  ASP    81      29.727  24.295  -3.323  1.00  0.00
ATOM   1323  OD1 ASP    81      29.363  25.346  -2.737  1.00  0.00
ATOM   1324  OD2 ASP    81      30.234  23.292  -2.761  1.00  0.00
ATOM   1325  C   ASP    81      28.886  21.800  -5.244  1.00  0.00
ATOM   1326  O   ASP    81      27.724  22.040  -4.922  1.00  0.00
ATOM   1327  N   ILE    82      29.271  20.540  -5.536  1.00  0.00
ATOM   1328  H   ILE    82      30.213  20.372  -5.858  1.00  0.00
ATOM   1329  CA  ILE    82      28.369  19.415  -5.440  1.00  0.00
ATOM   1330  HA  ILE    82      27.337  19.744  -5.558  1.00  0.00
ATOM   1331  CB  ILE    82      28.678  18.345  -6.469  1.00  0.00
ATOM   1332  HB  ILE    82      29.673  17.949  -6.264  1.00  0.00
ATOM   1333  CG2 ILE    82      27.644  17.190  -6.428  1.00  0.00
ATOM   1334 HG21 ILE    82      26.649  17.585  -6.634  1.00  0.00
ATOM   1335 HG22 ILE    82      27.901  16.444  -7.180  1.00  0.00
ATOM   1336 HG23 ILE    82      27.654  16.728  -5.441  1.00  0.00
ATOM   1337  CG1 ILE    82      28.712  19.032  -7.845  1.00  0.00
ATOM   1338 HG12 ILE    82      29.601  19.661  -7.894  1.00  0.00
ATOM   1339 HG13 ILE    82      28.771  18.261  -8.613  1.00  0.00
ATOM   1340  CD1 ILE    82      27.467  19.891  -8.079  1.00  0.00
ATOM   1341 HD11 ILE    82      27.408  20.663  -7.312  1.00  0.00
ATOM   1342 HD12 ILE    82      27.528  20.360  -9.061  1.00  0.00
ATOM   1343 HD13 ILE    82      26.577  19.263  -8.031  1.00  0.00
ATOM   1344  C   ILE    82      28.449  18.830  -4.082  1.00  0.00
ATOM   1345  O   ILE    82      29.471  18.284  -3.674  1.00  0.00
ATOM   1346  N   ILE    83      27.334  18.924  -3.345  1.00  0.00
ATOM   1347  H   ILE    83      26.584  19.533  -3.638  1.00  0.00
ATOM   1348  CA  ILE    83      27.211  18.251  -2.079  1.00  0.00
ATOM   1349  HA  ILE    83      28.125  18.362  -1.495  1.00  0.00
ATOM   1350  CB  ILE    83      26.030  18.771  -1.275  1.00  0.00
ATOM   1351  HB  ILE    83      25.111  18.587  -1.831  1.00  0.00
ATOM   1352  CG2 ILE    83      25.957  18.056   0.090  1.00  0.00
ATOM   1353 HG21 ILE    83      26.876  18.240   0.647  1.00  0.00
ATOM   1354 HG22 ILE    83      25.107  18.438   0.656  1.00  0.00
ATOM   1355 HG23 ILE    83      25.837  16.984  -0.067  1.00  0.00
ATOM   1356  CG1 ILE    83      26.094  20.307  -1.064  1.00  0.00
ATOM   1357 HG12 ILE    83      26.112  20.771  -2.050  1.00  0.00
ATOM   1358 HG13 ILE    83      25.185  20.603  -0.540  1.00  0.00
ATOM   1359  CD1 ILE    83      27.319  20.765  -0.261  1.00  0.00
ATOM   1360 HD11 ILE    83      28.228  20.470  -0.785  1.00  0.00
ATOM   1361 HD12 ILE    83      27.298  21.849  -0.152  1.00  0.00
ATOM   1362 HD13 ILE    83      27.302  20.301   0.725  1.00  0.00
ATOM   1363  C   ILE    83      27.126  16.749  -2.311  1.00  0.00
ATOM   1364  O   ILE    83      26.349  16.275  -3.138  1.00  0.00
ATOM   1365  N   VAL    84      27.957  15.972  -1.594  1.00  0.00
ATOM   1366  H   VAL    84      28.535  16.423  -0.899  1.00  0.00
ATOM   1367  CA  VAL    84      28.090  14.545  -1.775  1.00  0.00
ATOM   1368  HA  VAL    84      27.244  14.149  -2.338  1.00  0.00
ATOM   1369  CB  VAL    84      29.380  14.152  -2.492  1.00  0.00
ATOM   1370  HB  VAL    84      29.448  13.067  -2.571  1.00  0.00
ATOM   1371  CG1 VAL    84      29.358  14.768  -3.900  1.00  0.00
ATOM   1372 HG11 VAL    84      29.291  15.853  -3.821  1.00  0.00
ATOM   1373 HG12 VAL    84      30.272  14.499  -4.429  1.00  0.00
ATOM   1374 HG13 VAL    84      28.496  14.390  -4.449  1.00  0.00
ATOM   1375  CG2 VAL    84      30.646  14.598  -1.723  1.00  0.00
ATOM   1376 HG21 VAL    84      30.656  14.133  -0.737  1.00  0.00
ATOM   1377 HG22 VAL    84      31.534  14.294  -2.277  1.00  0.00
ATOM   1378 HG23 VAL    84      30.641  15.682  -1.612  1.00  0.00
ATOM   1379  C   VAL    84      28.056  13.875  -0.427  1.00  0.00
ATOM   1380  O   VAL    84      28.299  14.505   0.602  1.00  0.00
ATOM   1381  N   GLY    85      27.703  12.575  -0.413  1.00  0.00
ATOM   1382  H   GLY    85      27.456  12.149  -1.295  1.00  0.00
ATOM   1383  CA  GLY    85      27.656  11.752   0.788  1.00  0.00
ATOM   1384  HA2 GLY    85      27.807  12.377   1.668  1.00  0.00
ATOM   1385  HA3 GLY    85      26.688  11.256   0.857  1.00  0.00
ATOM   1386  C   GLY    85      28.729  10.717   0.737  1.00  0.00
ATOM   1387  O   GLY    85      29.419  10.569  -0.273  1.00  0.00
ATOM   1388  N   HIE    86      28.882   9.936   1.818  1.00  0.00
ATOM   1389  H   HIE    86      28.284  10.086   2.618  1.00  0.00
ATOM   1390  CA  HIE    86      29.907   8.926   1.910  1.00  0.00
ATOM   1391  HA  HIE    86      30.450   8.840   0.969  1.00  0.00
ATOM   1392  CB  HIE    86      30.904   9.337   3.021  1.00  0.00
ATOM   1393  HB2 HIE    86      30.891  10.426   3.062  1.00  0.00
ATOM   1394  HB3 HIE    86      30.637   8.934   3.998  1.00  0.00
ATOM   1395  CG  HIE    86      32.322   8.935   2.765  1.00  0.00
ATOM   1396  ND1 HIE    86      32.824   7.731   3.223  1.00  0.00
ATOM   1397  CE1 HIE    86      34.059   7.683   2.768  1.00  0.00
ATOM   1398  HE1 HIE    86      34.644   6.800   3.025  1.00  0.00
ATOM   1399  NE2 HIE    86      34.379   8.781   2.041  1.00  0.00
ATOM   1400  HE2 HIE    86      35.252   8.997   1.582  1.00  0.00
ATOM   1401  CD2 HIE    86      33.264   9.587   2.034  1.00  0.00
ATOM   1402  HD2 HIE    86      33.282  10.538   1.501  1.00  0.00
ATOM   1403  C   HIE    86      29.239   7.582   2.185  1.00  0.00
ATOM   1404  O   HIE    86      28.183   7.573   2.813  1.00  0.00
ATOM   1405  N   PRO    87      29.721   6.409   1.758  1.00  0.00
ATOM   1406  CD  PRO    87      30.856   6.271   0.858  1.00  0.00
ATOM   1407  HD2 PRO    87      31.625   6.995   1.130  1.00  0.00
ATOM   1408  HD3 PRO    87      30.531   6.454  -0.166  1.00  0.00
ATOM   1409  CG  PRO    87      31.303   4.835   1.076  1.00  0.00
ATOM   1410  HG2 PRO    87      31.958   4.759   1.944  1.00  0.00
ATOM   1411  HG3 PRO    87      31.821   4.452   0.197  1.00  0.00
ATOM   1412  CB  PRO    87      29.988   4.091   1.302  1.00  0.00
ATOM   1413  HB2 PRO    87      30.100   3.202   1.922  1.00  0.00
ATOM   1414  HB3 PRO    87      29.555   3.812   0.342  1.00  0.00
ATOM   1415  CA  PRO    87      29.078   5.114   2.012  1.00  0.00
ATOM   1416  HA  PRO    87      28.117   5.135   1.498  1.00  0.00
ATOM   1417  C   PRO    87      28.859   4.783   3.485  1.00  0.00
ATOM   1418  O   PRO    87      27.988   3.964   3.785  1.00  0.00
ATOM   1419  N   LEU    88      29.644   5.396   4.396  1.00  0.00
ATOM   1420  H   LEU    88      30.280   6.094   4.037  1.00  0.00
ATOM   1421  CA  LEU    88      29.685   5.093   5.810  1.00  0.00
ATOM   1422  HA  LEU    88      29.291   4.093   5.993  1.00  0.00
ATOM   1423  CB  LEU    88      31.154   5.147   6.312  1.00  0.00
ATOM   1424  HB2 LEU    88      31.599   5.901   5.663  1.00  0.00
ATOM   1425  HB3 LEU    88      31.215   5.478   7.349  1.00  0.00
ATOM   1426  CG  LEU    88      31.922   3.809   6.151  1.00  0.00
ATOM   1427  HG  LEU    88      32.981   3.988   6.338  1.00  0.00
ATOM   1428  CD1 LEU    88      31.398   2.750   7.141  1.00  0.00
ATOM   1429 HD11 LEU    88      30.339   2.570   6.955  1.00  0.00
ATOM   1430 HD12 LEU    88      31.953   1.821   7.008  1.00  0.00
ATOM   1431 HD13 LEU    88      31.531   3.109   8.162  1.00  0.00
ATOM   1432  CD2 LEU    88      31.930   3.251   4.712  1.00  0.00
ATOM   1433 HD21 LEU    88      32.402   3.972   4.045  1.00  0.00
ATOM   1434 HD22 LEU    88      32.488   2.315   4.688  1.00  0.00
ATOM   1435 HD23 LEU    88      30.906   3.072   4.386  1.00  0.00
ATOM   1436  C   LEU    88      28.817   6.029   6.626  1.00  0.00
ATOM   1437  O   LEU    88      28.631   5.800   7.818  1.00  0.00
ATOM   1438  N   ASP    89      28.201   7.061   6.006  1.00  0.00
ATOM   1439  H   ASP    89      28.435   7.265   5.045  1.00  0.00
ATOM   1440  CA  ASP    89      27.260   7.932   6.685  1.00  0.00
ATOM   1441  HA  ASP    89      27.729   8.335   7.583  1.00  0.00
ATOM   1442  CB  ASP    89      26.817   9.118   5.781  1.00  0.00
ATOM   1443  HB2 ASP    89      26.304   8.733   4.900  1.00  0.00
ATOM   1444  HB3 ASP    89      26.120   9.704   6.380  1.00  0.00
ATOM   1445  CG  ASP    89      27.977  10.000   5.347  1.00  0.00
ATOM   1446  OD1 ASP    89      29.029   9.991   6.028  1.00  0.00
ATOM   1447  OD2 ASP    89      27.823  10.663   4.285  1.00  0.00
ATOM   1448  C   ASP    89      26.030   7.152   7.157  1.00  0.00
ATOM   1449  O   ASP    89      25.596   6.188   6.518  1.00  0.00
ATOM   1450  N   PHE    90      25.428   7.515   8.306  1.00  0.00
ATOM   1451  H   PHE    90      25.910   8.149   8.927  1.00  0.00
ATOM   1452  CA  PHE    90      24.157   6.957   8.740  1.00  0.00
ATOM   1453  HA  PHE    90      24.172   5.875   8.613  1.00  0.00
ATOM   1454  CB  PHE    90      23.891   7.276  10.229  1.00  0.00
ATOM   1455  HB2 PHE    90      24.121   8.323  10.427  1.00  0.00
ATOM   1456  HB3 PHE    90      22.872   7.061  10.549  1.00  0.00
ATOM   1457  CG  PHE    90      24.797   6.464  11.107  1.00  0.00
ATOM   1458  CD1 PHE    90      24.574   5.088  11.270  1.00  0.00
ATOM   1459  HD1 PHE    90      23.757   4.614  10.725  1.00  0.00
ATOM   1460  CE1 PHE    90      25.384   4.325  12.119  1.00  0.00
ATOM   1461  HE1 PHE    90      25.206   3.255  12.230  1.00  0.00
ATOM   1462  CZ  PHE    90      26.423   4.938  12.825  1.00  0.00
ATOM   1463  HZ  PHE    90      27.053   4.350  13.493  1.00  0.00
ATOM   1464  CE2 PHE    90      26.653   6.308  12.673  1.00  0.00
ATOM   1465  HE2 PHE    90      27.464   6.788  13.221  1.00  0.00
ATOM   1466  CD2 PHE    90      25.844   7.063  11.818  1.00  0.00
ATOM   1467  HD2 PHE    90      26.025   8.131  11.699  1.00  0.00
ATOM   1468  C   PHE    90      22.995   7.430   7.859  1.00  0.00
ATOM   1469  O   PHE    90      22.916   8.596   7.475  1.00  0.00
ATOM   1470  N   VAL    91      22.033   6.536   7.501  1.00  0.00
ATOM   1471  H   VAL    91      22.099   5.577   7.812  1.00  0.00
ATOM   1472  CA  VAL    91      20.930   6.903   6.608  1.00  0.00
ATOM   1473  HA  VAL    91      21.328   7.551   5.827  1.00  0.00
ATOM   1474  CB  VAL    91      20.174   5.740   5.943  1.00  0.00
ATOM   1475  HB  VAL    91      19.525   6.137   5.162  1.00  0.00
ATOM   1476  CG1 VAL    91      21.162   4.746   5.328  1.00  0.00
ATOM   1477 HG11 VAL    91      21.811   4.348   6.108  1.00  0.00
ATOM   1478 HG12 VAL    91      20.613   3.929   4.861  1.00  0.00
ATOM   1479 HG13 VAL    91      21.767   5.252   4.576  1.00  0.00
ATOM   1480  CG2 VAL    91      19.263   4.986   6.931  1.00  0.00
ATOM   1481 HG21 VAL    91      18.524   5.674   7.343  1.00  0.00
ATOM   1482 HG22 VAL    91      18.753   4.176   6.410  1.00  0.00
ATOM   1483 HG23 VAL    91      19.866   4.574   7.740  1.00  0.00
ATOM   1484  C   VAL    91      19.907   7.762   7.335  1.00  0.00
ATOM   1485  O   VAL    91      19.173   8.544   6.743  1.00  0.00
ATOM   1486  N   GLU    92      19.856   7.658   8.672  1.00  0.00
ATOM   1487  H   GLU    92      20.483   6.992   9.101  1.00  0.00
ATOM   1488  CA  GLU    92      18.938   8.370   9.515  1.00  0.00
ATOM   1489  HA  GLU    92      17.939   8.379   9.078  1.00  0.00
ATOM   1490  CB  GLU    92      18.872   7.649  10.891  1.00  0.00
ATOM   1491  HB2 GLU    92      19.833   7.834  11.372  1.00  0.00
ATOM   1492  HB3 GLU    92      18.083   8.149  11.453  1.00  0.00
ATOM   1493  CG  GLU    92      18.593   6.106  10.858  1.00  0.00
ATOM   1494  HG2 GLU    92      18.272   5.810  11.857  1.00  0.00
ATOM   1495  HG3 GLU    92      17.746   6.053  10.175  1.00  0.00
ATOM   1496  CD  GLU    92      19.703   5.155  10.373  1.00  0.00
ATOM   1497  OE1 GLU    92      19.383   3.955  10.179  1.00  0.00
ATOM   1498  OE2 GLU    92      20.853   5.604  10.114  1.00  0.00
ATOM   1499  C   GLU    92      19.329   9.841   9.676  1.00  0.00
ATOM   1500  O   GLU    92      18.485  10.708   9.897  1.00  0.00
ATOM   1501  N   GLU    93      20.629  10.161   9.494  1.00  0.00
ATOM   1502  H   GLU    93      21.278   9.414   9.291  1.00  0.00
ATOM   1503  CA  GLU    93      21.148  11.509   9.608  1.00  0.00
ATOM   1504  HA  GLU    93      20.445  12.129  10.164  1.00  0.00
ATOM   1505  CB  GLU    93      22.501  11.507  10.353  1.00  0.00
ATOM   1506  HB2 GLU    93      23.251  11.124   9.661  1.00  0.00
ATOM   1507  HB3 GLU    93      22.734  12.542  10.604  1.00  0.00
ATOM   1508  CG  GLU    93      22.503  10.651  11.641  1.00  0.00
ATOM   1509  HG2 GLU    93      21.661  10.961  12.260  1.00  0.00
ATOM   1510  HG3 GLU    93      22.389   9.600  11.374  1.00  0.00
ATOM   1511  CD  GLU    93      23.800  10.840  12.417  1.00  0.00
ATOM   1512  OE1 GLU    93      24.872  10.536  11.833  1.00  0.00
ATOM   1513  OE2 GLU    93      23.721  11.276  13.593  1.00  0.00
ATOM   1514  C   GLU    93      21.331  12.157   8.241  1.00  0.00
ATOM   1515  O   GLU    93      21.222  13.375   8.095  1.00  0.00
ATOM   1516  N   VAL    94      21.536  11.354   7.162  1.00  0.00
ATOM   1517  H   VAL    94      21.633  10.362   7.323  1.00  0.00
ATOM   1518  CA  VAL    94      21.767  11.864   5.808  1.00  0.00
ATOM   1519  HA  VAL    94      22.464  12.702   5.817  1.00  0.00
ATOM   1520  CB  VAL    94      22.302  10.790   4.842  1.00  0.00
ATOM   1521  HB  VAL    94      23.095  10.241   5.350  1.00  0.00
ATOM   1522  CG1 VAL    94      21.208   9.813   4.400  1.00  0.00
ATOM   1523 HG11 VAL    94      20.415  10.361   3.891  1.00  0.00
ATOM   1524 HG12 VAL    94      21.633   9.075   3.720  1.00  0.00
ATOM   1525 HG13 VAL    94      20.797   9.308   5.274  1.00  0.00
ATOM   1526  CG2 VAL    94      22.970  11.377   3.584  1.00  0.00
ATOM   1527 HG21 VAL    94      23.813  12.002   3.878  1.00  0.00
ATOM   1528 HG22 VAL    94      23.324  10.566   2.948  1.00  0.00
ATOM   1529 HG23 VAL    94      22.246  11.979   3.035  1.00  0.00
ATOM   1530  C   VAL    94      20.539  12.562   5.228  1.00  0.00
ATOM   1531  O   VAL    94      20.638  13.471   4.408  1.00  0.00
ATOM   1532  N   ALA    95      19.323  12.190   5.695  1.00  0.00
ATOM   1533  H   ALA    95      19.295  11.391   6.312  1.00  0.00
ATOM   1534  CA  ALA    95      18.066  12.797   5.298  1.00  0.00
ATOM   1535  HA  ALA    95      18.010  12.692   4.214  1.00  0.00
ATOM   1536  CB  ALA    95      16.876  12.038   5.930  1.00  0.00
ATOM   1537  HB1 ALA    95      16.913  12.141   7.014  1.00  0.00
ATOM   1538  HB2 ALA    95      15.940  12.454   5.558  1.00  0.00
ATOM   1539  HB3 ALA    95      16.935  10.983   5.664  1.00  0.00
ATOM   1540  C   ALA    95      17.973  14.291   5.622  1.00  0.00
ATOM   1541  O   ALA    95      17.369  15.073   4.892  1.00  0.00
ATOM   1542  N   ALA    96      18.609  14.740   6.726  1.00  0.00
ATOM   1543  H   ALA    96      19.032  14.061   7.343  1.00  0.00
ATOM   1544  CA  ALA    96      18.644  16.133   7.113  1.00  0.00
ATOM   1545  HA  ALA    96      17.625  16.516   7.064  1.00  0.00
ATOM   1546  CB  ALA    96      19.141  16.240   8.570  1.00  0.00
ATOM   1547  HB1 ALA    96      20.164  15.869   8.634  1.00  0.00
ATOM   1548  HB2 ALA    96      19.113  17.282   8.888  1.00  0.00
ATOM   1549  HB3 ALA    96      18.498  15.645   9.218  1.00  0.00
ATOM   1550  C   ALA    96      19.499  16.998   6.179  1.00  0.00
ATOM   1551  O   ALA    96      19.236  18.189   6.020  1.00  0.00
ATOM   1552  N   LEU    97      20.499  16.405   5.479  1.00  0.00
ATOM   1553  H   LEU    97      20.652  15.420   5.642  1.00  0.00
ATOM   1554  CA  LEU    97      21.399  17.104   4.566  1.00  0.00
ATOM   1555  HA  LEU    97      21.866  17.934   5.096  1.00  0.00
ATOM   1556  CB  LEU    97      22.509  16.182   4.019  1.00  0.00
ATOM   1557  HB2 LEU    97      21.992  15.314   3.609  1.00  0.00
ATOM   1558  HB3 LEU    97      23.032  16.705   3.218  1.00  0.00
ATOM   1559  CG  LEU    97      23.525  15.720   5.078  1.00  0.00
ATOM   1560  HG  LEU    97      23.003  15.249   5.911  1.00  0.00
ATOM   1561  CD1 LEU    97      24.479  14.709   4.437  1.00  0.00
ATOM   1562 HD11 LEU    97      25.002  15.179   3.604  1.00  0.00
ATOM   1563 HD12 LEU    97      25.205  14.373   5.178  1.00  0.00
ATOM   1564 HD13 LEU    97      23.911  13.853   4.072  1.00  0.00
ATOM   1565  CD2 LEU    97      24.331  16.880   5.680  1.00  0.00
ATOM   1566 HD21 LEU    97      23.652  17.586   6.158  1.00  0.00
ATOM   1567 HD22 LEU    97      25.031  16.491   6.420  1.00  0.00
ATOM   1568 HD23 LEU    97      24.884  17.388   4.890  1.00  0.00
ATOM   1569  C   LEU    97      20.694  17.745   3.385  1.00  0.00
ATOM   1570  O   LEU    97      21.064  18.830   2.935  1.00  0.00
ATOM   1571  N   PHE    98      19.618  17.100   2.875  1.00  0.00
ATOM   1572  H   PHE    98      19.386  16.199   3.269  1.00  0.00
ATOM   1573  CA  PHE    98      18.773  17.628   1.815  1.00  0.00
ATOM   1574  HA  PHE    98      19.365  17.732   0.906  1.00  0.00
ATOM   1575  CB  PHE    98      17.567  16.696   1.518  1.00  0.00
ATOM   1576  HB2 PHE    98      17.040  16.463   2.443  1.00  0.00
ATOM   1577  HB3 PHE    98      16.871  17.137   0.805  1.00  0.00
ATOM   1578  CG  PHE    98      18.005  15.394   0.937  1.00  0.00
ATOM   1579  CD1 PHE    98      18.580  15.371  -0.335  1.00  0.00
ATOM   1580  HD1 PHE    98      18.724  16.309  -0.871  1.00  0.00
ATOM   1581  CE1 PHE    98      18.968  14.168  -0.920  1.00  0.00
ATOM   1582  HE1 PHE    98      19.396  14.167  -1.922  1.00  0.00
ATOM   1583  CZ  PHE    98      18.811  12.971  -0.230  1.00  0.00
ATOM   1584  HZ  PHE    98      19.128  12.031  -0.681  1.00  0.00
ATOM   1585  CE2 PHE    98      18.244  12.977   1.047  1.00  0.00
ATOM   1586  HE2 PHE    98      18.124  12.043   1.596  1.00  0.00
ATOM   1587  CD2 PHE    98      17.830  14.183   1.621  1.00  0.00
ATOM   1588  HD2 PHE    98      17.367  14.186   2.608  1.00  0.00
ATOM   1589  C   PHE    98      18.188  18.978   2.178  1.00  0.00
ATOM   1590  O   PHE    98      18.205  19.930   1.398  1.00  0.00
ATOM   1591  N   TYR    99      17.706  19.109   3.427  1.00  0.00
ATOM   1592  H   TYR    99      17.809  18.352   4.088  1.00  0.00
ATOM   1593  CA  TYR    99      17.007  20.295   3.851  1.00  0.00
ATOM   1594  HA  TYR    99      16.566  20.776   2.978  1.00  0.00
ATOM   1595  CB  TYR    99      15.887  19.984   4.860  1.00  0.00
ATOM   1596  HB2 TYR    99      16.266  19.575   5.797  1.00  0.00
ATOM   1597  HB3 TYR    99      15.371  20.924   5.056  1.00  0.00
ATOM   1598  CG  TYR    99      14.934  19.012   4.242  1.00  0.00
ATOM   1599  CD1 TYR    99      13.963  19.417   3.314  1.00  0.00
ATOM   1600  HD1 TYR    99      13.889  20.469   3.039  1.00  0.00
ATOM   1601  CE1 TYR    99      13.094  18.482   2.743  1.00  0.00
ATOM   1602  HE1 TYR    99      12.367  18.802   1.997  1.00  0.00
ATOM   1603  CZ  TYR    99      13.189  17.137   3.091  1.00  0.00
ATOM   1604  OH  TYR    99      12.231  16.231   2.610  1.00  0.00
ATOM   1605  HH  TYR    99      11.566  16.647   2.057  1.00  0.00
ATOM   1606  CE2 TYR    99      14.203  16.711   3.950  1.00  0.00
ATOM   1607  HE2 TYR    99      14.329  15.650   4.164  1.00  0.00
ATOM   1608  CD2 TYR    99      15.058  17.649   4.537  1.00  0.00
ATOM   1609  HD2 TYR    99      15.831  17.322   5.232  1.00  0.00
ATOM   1610  C   TYR    99      17.896  21.335   4.491  1.00  0.00
ATOM   1611  O   TYR    99      17.483  22.492   4.527  1.00  0.00
ATOM   1612  N   GLU   100      19.120  20.964   4.948  1.00  0.00
ATOM   1613  H   GLU   100      19.283  19.973   5.054  1.00  0.00
ATOM   1614  CA  GLU   100      20.187  21.883   5.321  1.00  0.00
ATOM   1615  HA  GLU   100      19.819  22.594   6.061  1.00  0.00
ATOM   1616  CB  GLU   100      21.389  21.105   5.933  1.00  0.00
ATOM   1617  HB2 GLU   100      21.075  20.793   6.929  1.00  0.00
ATOM   1618  HB3 GLU   100      21.534  20.225   5.306  1.00  0.00
ATOM   1619  CG  GLU   100      22.727  21.895   6.035  1.00  0.00
ATOM   1620  HG2 GLU   100      23.053  22.064   5.009  1.00  0.00
ATOM   1621  HG3 GLU   100      22.532  22.854   6.516  1.00  0.00
ATOM   1622  CD  GLU   100      23.823  21.154   6.802  1.00  0.00
ATOM   1623  OE1 GLU   100      24.819  21.823   7.176  1.00  0.00
ATOM   1624  OE2 GLU   100      23.690  19.918   6.987  1.00  0.00
ATOM   1625  C   GLU   100      20.668  22.686   4.124  1.00  0.00
ATOM   1626  O   GLU   100      20.691  23.913   4.156  1.00  0.00
ATOM   1627  N   HIE   101      20.971  22.007   2.991  1.00  0.00
ATOM   1628  H   HIE   101      20.765  21.021   2.916  1.00  0.00
ATOM   1629  CA  HIE   101      21.550  22.682   1.835  1.00  0.00
ATOM   1630  HA  HIE   101      22.055  23.593   2.158  1.00  0.00
ATOM   1631  CB  HIE   101      22.572  21.779   1.128  1.00  0.00
ATOM   1632  HB2 HIE   101      22.089  20.841   0.854  1.00  0.00
ATOM   1633  HB3 HIE   101      22.976  22.254   0.234  1.00  0.00
ATOM   1634  CG  HIE   101      23.724  21.427   1.975  1.00  0.00
ATOM   1635  ND1 HIE   101      24.679  22.387   2.201  1.00  0.00
ATOM   1636  CE1 HIE   101      25.548  21.814   2.999  1.00  0.00
ATOM   1637  HE1 HIE   101      26.402  22.416   3.309  1.00  0.00
ATOM   1638  NE2 HIE   101      25.205  20.536   3.297  1.00  0.00
ATOM   1639  HE2 HIE   101      25.693  19.875   3.885  1.00  0.00
ATOM   1640  CD2 HIE   101      24.027  20.282   2.633  1.00  0.00
ATOM   1641  HD2 HIE   101      23.553  19.304   2.718  1.00  0.00
ATOM   1642  C   HIE   101      20.560  23.044   0.741  1.00  0.00
ATOM   1643  O   HIE   101      20.903  23.716  -0.224  1.00  0.00
ATOM   1644  N   ARG   102      19.302  22.585   0.863  1.00  0.00
ATOM   1645  H   ARG   102      19.162  21.871   1.563  1.00  0.00
ATOM   1646  CA  ARG   102      18.216  22.863  -0.067  1.00  0.00
ATOM   1647  HA  ARG   102      17.329  22.338   0.288  1.00  0.00
ATOM   1648  CB  ARG   102      17.872  24.378  -0.219  1.00  0.00
ATOM   1649  HB2 ARG   102      18.653  24.815  -0.841  1.00  0.00
ATOM   1650  HB3 ARG   102      16.918  24.431  -0.744  1.00  0.00
ATOM   1651  CG  ARG   102      17.773  25.164   1.112  1.00  0.00
ATOM   1652  HG2 ARG   102      18.792  25.257   1.489  1.00  0.00
ATOM   1653  HG3 ARG   102      17.390  26.152   0.856  1.00  0.00
ATOM   1654  CD  ARG   102      16.889  24.539   2.186  1.00  0.00
ATOM   1655  HD2 ARG   102      17.213  23.529   2.437  1.00  0.00
ATOM   1656  HD3 ARG   102      16.862  25.147   3.090  1.00  0.00
ATOM   1657  NE  ARG   102      15.512  24.471   1.615  1.00  0.00
ATOM   1658  HE  ARG   102      15.290  25.069   0.832  1.00  0.00
ATOM   1659  CZ  ARG   102      14.558  23.662   2.091  1.00  0.00
ATOM   1660  NH1 ARG   102      14.794  22.900   3.152  1.00  0.00
ATOM   1661 HH11 ARG   102      15.698  22.931   3.602  1.00  0.00
ATOM   1662 HH12 ARG   102      14.069  22.292   3.505  1.00  0.00
ATOM   1663  NH2 ARG   102      13.366  23.611   1.501  1.00  0.00
ATOM   1664 HH21 ARG   102      13.182  24.186   0.691  1.00  0.00
ATOM   1665 HH22 ARG   102      12.651  22.998   1.866  1.00  0.00
ATOM   1666  C   ARG   102      18.355  22.160  -1.408  1.00  0.00
ATOM   1667  O   ARG   102      18.130  22.728  -2.474  1.00  0.00
ATOM   1668  N   ILE   103      18.697  20.862  -1.364  1.00  0.00
ATOM   1669  H   ILE   103      18.699  20.405  -0.463  1.00  0.00
ATOM   1670  CA  ILE   103      19.086  20.095  -2.520  1.00  0.00
ATOM   1671  HA  ILE   103      18.847  20.605  -3.453  1.00  0.00
ATOM   1672  CB  ILE   103      20.574  19.738  -2.500  1.00  0.00
ATOM   1673  HB  ILE   103      20.812  19.066  -3.324  1.00  0.00
ATOM   1674  CG2 ILE   103      21.381  21.052  -2.656  1.00  0.00
ATOM   1675 HG21 ILE   103      21.143  21.725  -1.832  1.00  0.00
ATOM   1676 HG22 ILE   103      22.448  20.827  -2.645  1.00  0.00
ATOM   1677 HG23 ILE   103      21.120  21.529  -3.601  1.00  0.00
ATOM   1678  CG1 ILE   103      20.968  18.928  -1.233  1.00  0.00
ATOM   1679 HG12 ILE   103      20.820  19.577  -0.370  1.00  0.00
ATOM   1680 HG13 ILE   103      20.293  18.075  -1.166  1.00  0.00
ATOM   1681  CD1 ILE   103      22.414  18.432  -1.256  1.00  0.00
ATOM   1682 HD11 ILE   103      23.090  19.284  -1.323  1.00  0.00
ATOM   1683 HD12 ILE   103      22.622  17.875  -0.343  1.00  0.00
ATOM   1684 HD13 ILE   103      22.562  17.783  -2.119  1.00  0.00
ATOM   1685  C   ILE   103      18.251  18.841  -2.538  1.00  0.00
ATOM   1686  O   ILE   103      17.692  18.446  -1.524  1.00  0.00
ATOM   1687  N   GLY   104      18.135  18.196  -3.719  1.00  0.00
ATOM   1688  H   GLY   104      18.689  18.516  -4.500  1.00  0.00
ATOM   1689  CA  GLY   104      17.245  17.055  -3.922  1.00  0.00
ATOM   1690  HA2 GLY   104      16.590  17.003  -3.052  1.00  0.00
ATOM   1691  HA3 GLY   104      16.652  17.268  -4.811  1.00  0.00
ATOM   1692  C   GLY   104      17.932  15.725  -4.098  1.00  0.00
ATOM   1693  O   GLY   104      17.266  14.696  -4.203  1.00  0.00
ATOM   1694  N   CYS   105      19.278  15.717  -4.204  1.00  0.00
ATOM   1695  H   CYS   105      19.763  16.603  -4.195  1.00  0.00
ATOM   1696  CA  CYS   105      20.051  14.513  -4.434  1.00  0.00
ATOM   1697  HA  CYS   105      19.561  13.692  -3.910  1.00  0.00
ATOM   1698  CB  CYS   105      20.195  14.130  -5.933  1.00  0.00
ATOM   1699  HB2 CYS   105      20.567  13.107  -5.995  1.00  0.00
ATOM   1700  HB3 CYS   105      19.213  14.188  -6.402  1.00  0.00
ATOM   1701  SG  CYS   105      21.303  15.131  -6.961  1.00  0.00
ATOM   1702  HG  CYS   105      21.099  14.453  -8.087  1.00  0.00
ATOM   1703  C   CYS   105      21.419  14.611  -3.792  1.00  0.00
ATOM   1704  O   CYS   105      21.980  15.699  -3.684  1.00  0.00
ATOM   1705  N   LEU   106      21.970  13.459  -3.363  1.00  0.00
ATOM   1706  H   LEU   106      21.394  12.631  -3.413  1.00  0.00
ATOM   1707  CA  LEU   106      23.325  13.322  -2.883  1.00  0.00
ATOM   1708  HA  LEU   106      23.824  14.289  -2.948  1.00  0.00
ATOM   1709  CB  LEU   106      23.376  12.835  -1.407  1.00  0.00
ATOM   1710  HB2 LEU   106      22.471  12.237  -1.301  1.00  0.00
ATOM   1711  HB3 LEU   106      24.250  12.199  -1.268  1.00  0.00
ATOM   1712  CG  LEU   106      23.380  13.958  -0.340  1.00  0.00
ATOM   1713  HG  LEU   106      23.344  13.500   0.649  1.00  0.00
ATOM   1714  CD1 LEU   106      24.627  14.817  -0.455  1.00  0.00
ATOM   1715 HD11 LEU   106      24.663  15.275  -1.443  1.00  0.00
ATOM   1716 HD12 LEU   106      24.603  15.597   0.306  1.00  0.00
ATOM   1717 HD13 LEU   106      25.511  14.196  -0.310  1.00  0.00
ATOM   1718  CD2 LEU   106      22.180  14.906  -0.318  1.00  0.00
ATOM   1719 HD21 LEU   106      21.269  14.336  -0.136  1.00  0.00
ATOM   1720 HD22 LEU   106      22.312  15.642   0.475  1.00  0.00
ATOM   1721 HD23 LEU   106      22.103  15.417  -1.278  1.00  0.00
ATOM   1722  C   LEU   106      23.972  12.262  -3.758  1.00  0.00
ATOM   1723  O   LEU   106      23.635  11.085  -3.623  1.00  0.00
ATOM   1724  N   PRO   107      24.885  12.560  -4.664  1.00  0.00
ATOM   1725  CD  PRO   107      25.054  13.879  -5.275  1.00  0.00
ATOM   1726  HD2 PRO   107      25.568  14.531  -4.569  1.00  0.00
ATOM   1727  HD3 PRO   107      24.070  14.291  -5.500  1.00  0.00
ATOM   1728  CG  PRO   107      25.876  13.615  -6.533  1.00  0.00
ATOM   1729  HG2 PRO   107      26.495  14.473  -6.795  1.00  0.00
ATOM   1730  HG3 PRO   107      25.241  13.354  -7.379  1.00  0.00
ATOM   1731  CB  PRO   107      26.730  12.421  -6.102  1.00  0.00
ATOM   1732  HB2 PRO   107      27.642  12.752  -5.606  1.00  0.00
ATOM   1733  HB3 PRO   107      26.989  11.816  -6.971  1.00  0.00
ATOM   1734  CA  PRO   107      25.877  11.602  -5.131  1.00  0.00
ATOM   1735  HA  PRO   107      25.332  10.817  -5.656  1.00  0.00
ATOM   1736  C   PRO   107      26.739  10.976  -4.032  1.00  0.00
ATOM   1737  O   PRO   107      27.201  11.691  -3.147  1.00  0.00
ATOM   1738  N   ILE   108      26.981   9.653  -4.064  1.00  0.00
ATOM   1739  H   ILE   108      26.563   9.108  -4.804  1.00  0.00
ATOM   1740  CA  ILE   108      27.758   8.956  -3.047  1.00  0.00
ATOM   1741  HA  ILE   108      27.899   9.584  -2.168  1.00  0.00
ATOM   1742  CB  ILE   108      27.123   7.643  -2.633  1.00  0.00
ATOM   1743  HB  ILE   108      27.056   6.999  -3.510  1.00  0.00
ATOM   1744  CG2 ILE   108      27.954   6.933  -1.533  1.00  0.00
ATOM   1745 HG21 ILE   108      28.021   7.576  -0.655  1.00  0.00
ATOM   1746 HG22 ILE   108      27.470   5.995  -1.260  1.00  0.00
ATOM   1747 HG23 ILE   108      28.956   6.728  -1.909  1.00  0.00
ATOM   1748  CG1 ILE   108      25.673   7.909  -2.169  1.00  0.00
ATOM   1749 HG12 ILE   108      25.096   8.207  -3.044  1.00  0.00
ATOM   1750 HG13 ILE   108      25.276   6.974  -1.774  1.00  0.00
ATOM   1751  CD1 ILE   108      25.573   9.001  -1.094  1.00  0.00
ATOM   1752 HD11 ILE   108      25.969   9.937  -1.488  1.00  0.00
ATOM   1753 HD12 ILE   108      24.529   9.139  -0.812  1.00  0.00
ATOM   1754 HD13 ILE   108      26.149   8.703  -0.218  1.00  0.00
ATOM   1755  C   ILE   108      29.155   8.717  -3.522  1.00  0.00
ATOM   1756  O   ILE   108      29.398   8.286  -4.646  1.00  0.00
ATOM   1757  N   VAL   109      30.117   9.044  -2.643  1.00  0.00
ATOM   1758  H   VAL   109      29.866   9.226  -1.682  1.00  0.00
ATOM   1759  CA  VAL   109      31.487   9.202  -3.028  1.00  0.00
ATOM   1760  HA  VAL   109      31.657   8.783  -4.020  1.00  0.00
ATOM   1761  CB  VAL   109      31.773  10.694  -3.075  1.00  0.00
ATOM   1762  HB  VAL   109      31.270  11.157  -2.226  1.00  0.00
ATOM   1763  CG1 VAL   109      33.270  11.012  -3.017  1.00  0.00
ATOM   1764 HG11 VAL   109      33.773  10.549  -3.866  1.00  0.00
ATOM   1765 HG12 VAL   109      33.414  12.092  -3.054  1.00  0.00
ATOM   1766 HG13 VAL   109      33.689  10.621  -2.090  1.00  0.00
ATOM   1767  CG2 VAL   109      31.230  11.250  -4.401  1.00  0.00
ATOM   1768 HG21 VAL   109      30.156  11.074  -4.456  1.00  0.00
ATOM   1769 HG22 VAL   109      31.426  12.321  -4.454  1.00  0.00
ATOM   1770 HG23 VAL   109      31.723  10.749  -5.234  1.00  0.00
ATOM   1771  C   VAL   109      32.384   8.467  -2.054  1.00  0.00
ATOM   1772  O   VAL   109      32.246   8.576  -0.841  1.00  0.00
ATOM   1773  N   ASN   110      33.346   7.669  -2.564  1.00  0.00
ATOM   1774  H   ASN   110      33.351   7.478  -3.556  1.00  0.00
ATOM   1775  CA  ASN   110      34.348   7.029  -1.737  1.00  0.00
ATOM   1776  HA  ASN   110      34.340   7.471  -0.741  1.00  0.00
ATOM   1777  CB  ASN   110      34.061   5.511  -1.607  1.00  0.00
ATOM   1778  HB2 ASN   110      33.049   5.352  -1.235  1.00  0.00
ATOM   1779  HB3 ASN   110      34.163   5.049  -2.589  1.00  0.00
ATOM   1780  CG  ASN   110      35.042   4.843  -0.651  1.00  0.00
ATOM   1781  OD1 ASN   110      36.209   4.651  -0.982  1.00  0.00
ATOM   1782  ND2 ASN   110      34.600   4.484   0.571  1.00  0.00
ATOM   1783 HD21 ASN   110      35.231   4.040   1.222  1.00  0.00
ATOM   1784 HD22 ASN   110      33.640   4.661   0.829  1.00  0.00
ATOM   1785  C   ASN   110      35.698   7.297  -2.371  1.00  0.00
ATOM   1786  O   ASN   110      35.877   7.053  -3.559  1.00  0.00
ATOM   1787  N   GLY   111      36.665   7.860  -1.600  1.00  0.00
ATOM   1788  H   GLY   111      36.456   8.032  -0.627  1.00  0.00
ATOM   1789  CA  GLY   111      37.991   8.231  -2.102  1.00  0.00
ATOM   1790  HA2 GLY   111      38.553   8.626  -1.255  1.00  0.00
ATOM   1791  HA3 GLY   111      38.464   7.315  -2.457  1.00  0.00
ATOM   1792  C   GLY   111      37.999   9.251  -3.215  1.00  0.00
ATOM   1793  O   GLY   111      38.879   9.258  -4.059  1.00  0.00
ATOM   1794  N   GLY   112      36.956  10.110  -3.242  1.00  0.00
ATOM   1795  H   GLY   112      36.384  10.175  -2.412  1.00  0.00
ATOM   1796  CA  GLY   112      36.610  10.941  -4.386  1.00  0.00
ATOM   1797  HA2 GLY   112      35.752  11.534  -4.069  1.00  0.00
ATOM   1798  HA3 GLY   112      37.467  11.596  -4.542  1.00  0.00
ATOM   1799  C   GLY   112      36.274  10.247  -5.693  1.00  0.00
ATOM   1800  O   GLY   112      36.508  10.778  -6.744  1.00  0.00
ATOM   1801  N   LYS   113      35.651   9.044  -5.625  1.00  0.00
ATOM   1802  H   LYS   113      35.501   8.607  -4.727  1.00  0.00
ATOM   1803  CA  LYS   113      35.115   8.395  -6.800  1.00  0.00
ATOM   1804  HA  LYS   113      35.359   9.002  -7.672  1.00  0.00
ATOM   1805  CB  LYS   113      35.675   6.976  -7.016  1.00  0.00
ATOM   1806  HB2 LYS   113      35.626   6.464  -6.055  1.00  0.00
ATOM   1807  HB3 LYS   113      35.016   6.477  -7.727  1.00  0.00
ATOM   1808  CG  LYS   113      37.112   6.939  -7.541  1.00  0.00
ATOM   1809  HG2 LYS   113      37.221   7.739  -8.274  1.00  0.00
ATOM   1810  HG3 LYS   113      37.780   7.124  -6.700  1.00  0.00
ATOM   1811  CD  LYS   113      37.470   5.593  -8.194  1.00  0.00
ATOM   1812  HD2 LYS   113      37.131   5.635  -9.229  1.00  0.00
ATOM   1813  HD3 LYS   113      38.556   5.501  -8.172  1.00  0.00
ATOM   1814  CE  LYS   113      36.843   4.384  -7.502  1.00  0.00
ATOM   1815  HE2 LYS   113      36.807   4.568  -6.428  1.00  0.00
ATOM   1816  HE3 LYS   113      35.830   4.243  -7.880  1.00  0.00
ATOM   1817  NZ  LYS   113      37.638   3.173  -7.766  1.00  0.00
ATOM   1818  HZ1 LYS   113      38.576   3.303  -7.415  1.00  0.00
ATOM   1819  HZ2 LYS   113      37.212   2.383  -7.303  1.00  0.00
ATOM   1820  HZ3 LYS   113      37.671   3.002  -8.761  1.00  0.00
ATOM   1821  C   LYS   113      33.638   8.217  -6.587  1.00  0.00
ATOM   1822  O   LYS   113      33.204   7.873  -5.490  1.00  0.00
ATOM   1823  N   LEU   114      32.838   8.443  -7.647  1.00  0.00
ATOM   1824  H   LEU   114      33.258   8.850  -8.470  1.00  0.00
ATOM   1825  CA  LEU   114      31.410   8.194  -7.655  1.00  0.00
ATOM   1826  HA  LEU   114      30.958   8.626  -6.762  1.00  0.00
ATOM   1827  CB  LEU   114      30.747   8.829  -8.902  1.00  0.00
ATOM   1828  HB2 LEU   114      31.018   9.876  -8.767  1.00  0.00
ATOM   1829  HB3 LEU   114      31.188   8.456  -9.826  1.00  0.00
ATOM   1830  CG  LEU   114      29.208   8.701  -8.978  1.00  0.00
ATOM   1831  HG  LEU   114      28.958   7.640  -8.962  1.00  0.00
ATOM   1832  CD1 LEU   114      28.498   9.412  -7.812  1.00  0.00
ATOM   1833 HD11 LEU   114      28.747  10.473  -7.827  1.00  0.00
ATOM   1834 HD12 LEU   114      27.420   9.291  -7.914  1.00  0.00
ATOM   1835 HD13 LEU   114      28.824   8.976  -6.868  1.00  0.00
ATOM   1836  CD2 LEU   114      28.711   9.162 -10.359  1.00  0.00
ATOM   1837 HD21 LEU   114      29.161   8.541 -11.134  1.00  0.00
ATOM   1838 HD22 LEU   114      27.626   9.069 -10.405  1.00  0.00
ATOM   1839 HD23 LEU   114      28.993  10.203 -10.518  1.00  0.00
ATOM   1840  C   LEU   114      31.075   6.708  -7.605  1.00  0.00
ATOM   1841  O   LEU   114      31.571   5.915  -8.403  1.00  0.00
ATOM   1842  N   VAL   115      30.220   6.305  -6.644  1.00  0.00
ATOM   1843  H   VAL   115      29.797   7.002  -6.047  1.00  0.00
ATOM   1844  CA  VAL   115      29.895   4.909  -6.410  1.00  0.00
ATOM   1845  HA  VAL   115      30.131   4.282  -7.270  1.00  0.00
ATOM   1846  CB  VAL   115      30.655   4.375  -5.191  1.00  0.00
ATOM   1847  HB  VAL   115      30.353   3.345  -5.002  1.00  0.00
ATOM   1848  CG1 VAL   115      32.175   4.425  -5.455  1.00  0.00
ATOM   1849 HG11 VAL   115      32.478   5.455  -5.644  1.00  0.00
ATOM   1850 HG12 VAL   115      32.708   4.044  -4.584  1.00  0.00
ATOM   1851 HG13 VAL   115      32.414   3.812  -6.324  1.00  0.00
ATOM   1852  CG2 VAL   115      30.301   5.164  -3.909  1.00  0.00
ATOM   1853 HG21 VAL   115      29.232   5.078  -3.712  1.00  0.00
ATOM   1854 HG22 VAL   115      30.859   4.757  -3.066  1.00  0.00
ATOM   1855 HG23 VAL   115      30.562   6.214  -4.044  1.00  0.00
ATOM   1856  C   VAL   115      28.411   4.699  -6.178  1.00  0.00
ATOM   1857  O   VAL   115      27.937   3.570  -6.061  1.00  0.00
ATOM   1858  N   GLY   116      27.611   5.780  -6.130  1.00  0.00
ATOM   1859  H   GLY   116      27.980   6.713  -6.245  1.00  0.00
ATOM   1860  CA  GLY   116      26.192   5.627  -5.911  1.00  0.00
ATOM   1861  HA2 GLY   116      25.775   4.996  -6.696  1.00  0.00
ATOM   1862  HA3 GLY   116      26.028   5.156  -4.942  1.00  0.00
ATOM   1863  C   GLY   116      25.503   6.944  -5.931  1.00  0.00
ATOM   1864  O   GLY   116      26.127   7.986  -6.111  1.00  0.00
ATOM   1865  N   ILE   117      24.184   6.946  -5.724  1.00  0.00
ATOM   1866  H   ILE   117      23.701   6.068  -5.599  1.00  0.00
ATOM   1867  CA  ILE   117      23.407   8.160  -5.724  1.00  0.00
ATOM   1868  HA  ILE   117      23.868   9.010  -5.220  1.00  0.00
ATOM   1869  CB  ILE   117      23.005   8.567  -7.147  1.00  0.00
ATOM   1870  HB  ILE   117      23.899   8.577  -7.771  1.00  0.00
ATOM   1871  CG2 ILE   117      21.967   7.578  -7.745  1.00  0.00
ATOM   1872 HG21 ILE   117      21.073   7.568  -7.122  1.00  0.00
ATOM   1873 HG22 ILE   117      21.703   7.894  -8.754  1.00  0.00
ATOM   1874 HG23 ILE   117      22.396   6.577  -7.779  1.00  0.00
ATOM   1875  CG1 ILE   117      22.573  10.052  -7.229  1.00  0.00
ATOM   1876 HG12 ILE   117      21.634  10.148  -6.684  1.00  0.00
ATOM   1877 HG13 ILE   117      23.343  10.643  -6.732  1.00  0.00
ATOM   1878  CD1 ILE   117      22.386  10.560  -8.663  1.00  0.00
ATOM   1879 HD11 ILE   117      21.616   9.970  -9.160  1.00  0.00
ATOM   1880 HD12 ILE   117      22.084  11.607  -8.642  1.00  0.00
ATOM   1881 HD13 ILE   117      23.325  10.465  -9.208  1.00  0.00
ATOM   1882  C   ILE   117      22.200   7.934  -4.858  1.00  0.00
ATOM   1883  O   ILE   117      21.804   6.790  -4.626  1.00  0.00
ATOM   1884  N   ILE   118      21.633   9.026  -4.317  1.00  0.00
ATOM   1885  H   ILE   118      22.031   9.918  -4.575  1.00  0.00
ATOM   1886  CA  ILE   118      20.456   9.018  -3.485  1.00  0.00
ATOM   1887  HA  ILE   118      19.954   8.064  -3.644  1.00  0.00
ATOM   1888  CB  ILE   118      20.860   9.140  -2.029  1.00  0.00
ATOM   1889  HB  ILE   118      21.455  10.045  -1.907  1.00  0.00
ATOM   1890  CG2 ILE   118      19.635   9.210  -1.120  1.00  0.00
ATOM   1891 HG21 ILE   118      19.040   8.305  -1.241  1.00  0.00
ATOM   1892 HG22 ILE   118      19.957   9.297  -0.082  1.00  0.00
ATOM   1893 HG23 ILE   118      19.033  10.078  -1.387  1.00  0.00
ATOM   1894  CG1 ILE   118      21.642   7.905  -1.588  1.00  0.00
ATOM   1895 HG12 ILE   118      20.997   7.040  -1.741  1.00  0.00
ATOM   1896 HG13 ILE   118      22.516   7.825  -2.234  1.00  0.00
ATOM   1897  CD1 ILE   118      22.090   7.953  -0.132  1.00  0.00
ATOM   1898 HD11 ILE   118      21.216   8.032   0.515  1.00  0.00
ATOM   1899 HD12 ILE   118      22.639   7.043   0.110  1.00  0.00
ATOM   1900 HD13 ILE   118      22.735   8.818   0.022  1.00  0.00
ATOM   1901  C   ILE   118      19.639  10.248  -3.788  1.00  0.00
ATOM   1902  O   ILE   118      20.192  11.337  -3.942  1.00  0.00
ATOM   1903  N   THR   119      18.301  10.116  -3.831  1.00  0.00
ATOM   1904  H   THR   119      17.932   9.184  -3.957  1.00  0.00
ATOM   1905  CA  THR   119      17.365  11.233  -3.816  1.00  0.00
ATOM   1906  HA  THR   119      17.937  12.149  -3.669  1.00  0.00
ATOM   1907  CB  THR   119      16.521  11.381  -5.088  1.00  0.00
ATOM   1908  HB  THR   119      15.918  12.287  -5.024  1.00  0.00
ATOM   1909  CG2 THR   119      17.451  11.471  -6.303  1.00  0.00
ATOM   1910 HG21 THR   119      18.054  10.565  -6.368  1.00  0.00
ATOM   1911 HG22 THR   119      16.856  11.576  -7.210  1.00  0.00
ATOM   1912 HG23 THR   119      18.106  12.336  -6.197  1.00  0.00
ATOM   1913  OG1 THR   119      15.625  10.308  -5.312  1.00  0.00
ATOM   1914  HG1 THR   119      15.132  10.466  -6.120  1.00  0.00
ATOM   1915  C   THR   119      16.469  11.137  -2.587  1.00  0.00
ATOM   1916  O   THR   119      16.564  10.220  -1.778  1.00  0.00
ATOM   1917  N   GLU   120      15.571  12.120  -2.369  1.00  0.00
ATOM   1918  H   GLU   120      15.543  12.895  -3.016  1.00  0.00
ATOM   1919  CA  GLU   120      14.682  12.151  -1.213  1.00  0.00
ATOM   1920  HA  GLU   120      15.260  12.163  -0.289  1.00  0.00
ATOM   1921  CB  GLU   120      13.820  13.422  -1.270  1.00  0.00
ATOM   1922  HB2 GLU   120      13.333  13.445  -2.245  1.00  0.00
ATOM   1923  HB3 GLU   120      13.064  13.341  -0.489  1.00  0.00
ATOM   1924  CG  GLU   120      14.632  14.723  -1.069  1.00  0.00
ATOM   1925  HG2 GLU   120      14.992  14.688  -0.041  1.00  0.00
ATOM   1926  HG3 GLU   120      15.482  14.768  -1.750  1.00  0.00
ATOM   1927  CD  GLU   120      13.761  15.961  -1.261  1.00  0.00
ATOM   1928  OE1 GLU   120      12.617  15.808  -1.764  1.00  0.00
ATOM   1929  OE2 GLU   120      14.264  17.072  -0.968  1.00  0.00
ATOM   1930  C   GLU   120      13.753  10.947  -1.039  1.00  0.00
ATOM   1931  O   GLU   120      13.507  10.478   0.073  1.00  0.00
ATOM   1932  N   THR   121      13.240  10.394  -2.161  1.00  0.00
ATOM   1933  H   THR   121      13.366  10.932  -3.007  1.00  0.00
ATOM   1934  CA  THR   121      12.390   9.200  -2.216  1.00  0.00
ATOM   1935  HA  THR   121      11.580   9.267  -1.490  1.00  0.00
ATOM   1936  CB  THR   121      11.784   8.944  -3.608  1.00  0.00
ATOM   1937  HB  THR   121      11.207   9.825  -3.888  1.00  0.00
ATOM   1938  CG2 THR   121      12.848   8.670  -4.675  1.00  0.00
ATOM   1939 HG21 THR   121      13.425   7.789  -4.395  1.00  0.00
ATOM   1940 HG22 THR   121      12.363   8.497  -5.636  1.00  0.00
ATOM   1941 HG23 THR   121      13.514   9.529  -4.754  1.00  0.00
ATOM   1942  OG1 THR   121      10.855   7.872  -3.619  1.00  0.00
ATOM   1943  HG1 THR   121      10.510   7.757  -4.507  1.00  0.00
ATOM   1944  C   THR   121      13.094   7.969  -1.654  1.00  0.00
ATOM   1945  O   THR   121      12.489   7.203  -0.906  1.00  0.00
ATOM   1946  N   ASP   122      14.421   7.798  -1.907  1.00  0.00
ATOM   1947  H   ASP   122      14.873   8.461  -2.520  1.00  0.00
ATOM   1948  CA  ASP   122      15.210   6.696  -1.382  1.00  0.00
ATOM   1949  HA  ASP   122      14.770   5.748  -1.692  1.00  0.00
ATOM   1950  CB  ASP   122      16.667   6.763  -1.913  1.00  0.00
ATOM   1951  HB2 ASP   122      17.055   7.738  -1.616  1.00  0.00
ATOM   1952  HB3 ASP   122      17.261   5.978  -1.445  1.00  0.00
ATOM   1953  CG  ASP   122      16.747   6.625  -3.424  1.00  0.00
ATOM   1954  OD1 ASP   122      16.230   5.611  -3.963  1.00  0.00
ATOM   1955  OD2 ASP   122      17.369   7.527  -4.045  1.00  0.00
ATOM   1956  C   ASP   122      15.217   6.709   0.149  1.00  0.00
ATOM   1957  O   ASP   122      15.054   5.682   0.805  1.00  0.00
ATOM   1958  N   LEU   123      15.345   7.911   0.765  1.00  0.00
ATOM   1959  H   LEU   123      15.600   8.708   0.200  1.00  0.00
ATOM   1960  CA  LEU   123      15.248   8.089   2.207  1.00  0.00
ATOM   1961  HA  LEU   123      15.840   7.307   2.682  1.00  0.00
ATOM   1962  CB  LEU   123      15.751   9.468   2.713  1.00  0.00
ATOM   1963  HB2 LEU   123      15.469  10.161   1.920  1.00  0.00
ATOM   1964  HB3 LEU   123      15.248   9.751   3.638  1.00  0.00
ATOM   1965  CG  LEU   123      17.277   9.521   2.922  1.00  0.00
ATOM   1966  HG  LEU   123      17.528  10.531   3.248  1.00  0.00
ATOM   1967  CD1 LEU   123      17.788   8.508   3.957  1.00  0.00
ATOM   1968 HD11 LEU   123      17.538   7.498   3.632  1.00  0.00
ATOM   1969 HD12 LEU   123      18.870   8.601   4.054  1.00  0.00
ATOM   1970 HD13 LEU   123      17.319   8.705   4.921  1.00  0.00
ATOM   1971  CD2 LEU   123      18.040   9.335   1.618  1.00  0.00
ATOM   1972 HD21 LEU   123      17.766  10.126   0.920  1.00  0.00
ATOM   1973 HD22 LEU   123      19.111   9.380   1.814  1.00  0.00
ATOM   1974 HD23 LEU   123      17.790   8.366   1.185  1.00  0.00
ATOM   1975  C   LEU   123      13.865   7.846   2.738  1.00  0.00
ATOM   1976  O   LEU   123      13.697   7.222   3.785  1.00  0.00
ATOM   1977  N   LEU   124      12.834   8.323   2.022  1.00  0.00
ATOM   1978  H   LEU   124      13.018   8.900   1.214  1.00  0.00
ATOM   1979  CA  LEU   124      11.463   8.154   2.446  1.00  0.00
ATOM   1980  HA  LEU   124      11.362   8.478   3.482  1.00  0.00
ATOM   1981  CB  LEU   124      10.501   8.984   1.574  1.00  0.00
ATOM   1982  HB2 LEU   124      10.921   9.989   1.599  1.00  0.00
ATOM   1983  HB3 LEU   124      10.510   8.613   0.549  1.00  0.00
ATOM   1984  CG  LEU   124       9.046   9.021   2.096  1.00  0.00
ATOM   1985  HG  LEU   124       8.637   8.015   2.006  1.00  0.00
ATOM   1986  CD1 LEU   124       8.940   9.490   3.563  1.00  0.00
ATOM   1987 HD11 LEU   124       9.348  10.497   3.654  1.00  0.00
ATOM   1988 HD12 LEU   124       7.894   9.494   3.869  1.00  0.00
ATOM   1989 HD13 LEU   124       9.503   8.811   4.204  1.00  0.00
ATOM   1990  CD2 LEU   124       8.186   9.911   1.187  1.00  0.00
ATOM   1991 HD21 LEU   124       8.193   9.511   0.173  1.00  0.00
ATOM   1992 HD22 LEU   124       7.162   9.932   1.561  1.00  0.00
ATOM   1993 HD23 LEU   124       8.591  10.923   1.180  1.00  0.00
ATOM   1994  C   LEU   124      11.011   6.702   2.524  1.00  0.00
ATOM   1995  O   LEU   124      10.431   6.291   3.526  1.00  0.00
ATOM   1996  N   HIE   125      11.349   5.871   1.509  1.00  0.00
ATOM   1997  H   HIE   125      11.768   6.282   0.687  1.00  0.00
ATOM   1998  CA  HIE   125      11.082   4.438   1.506  1.00  0.00
ATOM   1999  HA  HIE   125      10.013   4.267   1.631  1.00  0.00
ATOM   2000  CB  HIE   125      11.535   3.789   0.175  1.00  0.00
ATOM   2001  HB2 HIE   125      11.113   4.282  -0.700  1.00  0.00
ATOM   2002  HB3 HIE   125      12.623   3.839   0.130  1.00  0.00
ATOM   2003  CG  HIE   125      11.169   2.346   0.070  1.00  0.00
ATOM   2004  ND1 HIE   125       9.837   2.004  -0.016  1.00  0.00
ATOM   2005  CE1 HIE   125       9.823   0.690  -0.041  1.00  0.00
ATOM   2006  HE1 HIE   125       8.848   0.207  -0.107  1.00  0.00
ATOM   2007  NE2 HIE   125      11.072   0.167   0.022  1.00  0.00
ATOM   2008  HE2 HIE   125      11.344  -0.806   0.018  1.00  0.00
ATOM   2009  CD2 HIE   125      11.944   1.231   0.095  1.00  0.00
ATOM   2010  HD2 HIE   125      13.018   1.053   0.156  1.00  0.00
ATOM   2011  C   HIE   125      11.749   3.731   2.681  1.00  0.00
ATOM   2012  O   HIE   125      11.162   2.875   3.342  1.00  0.00
ATOM   2013  N   THR   126      12.994   4.133   3.007  1.00  0.00
ATOM   2014  H   THR   126      13.468   4.769   2.382  1.00  0.00
ATOM   2015  CA  THR   126      13.722   3.636   4.173  1.00  0.00
ATOM   2016  HA  THR   126      13.699   2.552   4.064  1.00  0.00
ATOM   2017  CB  THR   126      15.170   4.088   4.226  1.00  0.00
ATOM   2018  HB  THR   126      15.194   5.155   4.449  1.00  0.00
ATOM   2019  CG2 THR   126      15.950   3.324   5.301  1.00  0.00
ATOM   2020 HG21 THR   126      15.927   2.257   5.078  1.00  0.00
ATOM   2021 HG22 THR   126      16.984   3.670   5.315  1.00  0.00
ATOM   2022 HG23 THR   126      15.495   3.501   6.276  1.00  0.00
ATOM   2023  OG1 THR   126      15.809   3.753   3.009  1.00  0.00
ATOM   2024  HG1 THR   126      16.725   4.038   3.040  1.00  0.00
ATOM   2025  C   THR   126      13.066   4.007   5.488  1.00  0.00
ATOM   2026  O   THR   126      12.912   3.167   6.371  1.00  0.00
ATOM   2027  N   LEU   127      12.604   5.269   5.655  1.00  0.00
ATOM   2028  H   LEU   127      12.829   5.963   4.957  1.00  0.00
ATOM   2029  CA  LEU   127      11.868   5.694   6.839  1.00  0.00
ATOM   2030  HA  LEU   127      12.461   5.446   7.719  1.00  0.00
ATOM   2031  CB  LEU   127      11.563   7.205   6.861  1.00  0.00
ATOM   2032  HB2 LEU   127      11.117   7.410   5.888  1.00  0.00
ATOM   2033  HB3 LEU   127      10.841   7.430   7.646  1.00  0.00
ATOM   2034  CG  LEU   127      12.812   8.082   7.047  1.00  0.00
ATOM   2035  HG  LEU   127      13.573   7.797   6.320  1.00  0.00
ATOM   2036  CD1 LEU   127      12.427   9.553   6.835  1.00  0.00
ATOM   2037 HD11 LEU   127      11.667   9.838   7.562  1.00  0.00
ATOM   2038 HD12 LEU   127      13.308  10.182   6.965  1.00  0.00
ATOM   2039 HD13 LEU   127      12.033   9.684   5.827  1.00  0.00
ATOM   2040  CD2 LEU   127      13.476   7.880   8.424  1.00  0.00
ATOM   2041 HD21 LEU   127      13.779   6.839   8.533  1.00  0.00
ATOM   2042 HD22 LEU   127      14.353   8.523   8.503  1.00  0.00
ATOM   2043 HD23 LEU   127      12.767   8.136   9.211  1.00  0.00
ATOM   2044  C   LEU   127      10.571   4.952   7.047  1.00  0.00
ATOM   2045  O   LEU   127      10.267   4.578   8.172  1.00  0.00
ATOM   2046  N   ILE   128       9.811   4.673   5.967  1.00  0.00
ATOM   2047  H   ILE   128      10.071   5.102   5.091  1.00  0.00
ATOM   2048  CA  ILE   128       8.612   3.842   6.001  1.00  0.00
ATOM   2049  HA  ILE   128       7.856   4.221   6.689  1.00  0.00
ATOM   2050  CB  ILE   128       8.008   3.719   4.595  1.00  0.00
ATOM   2051  HB  ILE   128       8.819   3.502   3.899  1.00  0.00
ATOM   2052  CG2 ILE   128       6.937   2.603   4.503  1.00  0.00
ATOM   2053 HG21 ILE   128       6.126   2.819   5.198  1.00  0.00
ATOM   2054 HG22 ILE   128       6.543   2.560   3.488  1.00  0.00
ATOM   2055 HG23 ILE   128       7.388   1.644   4.759  1.00  0.00
ATOM   2056  CG1 ILE   128       7.424   5.069   4.114  1.00  0.00
ATOM   2057 HG12 ILE   128       6.515   5.257   4.686  1.00  0.00
ATOM   2058 HG13 ILE   128       8.159   5.843   4.336  1.00  0.00
ATOM   2059  CD1 ILE   128       7.097   5.089   2.612  1.00  0.00
ATOM   2060 HD11 ILE   128       6.362   4.316   2.389  1.00  0.00
ATOM   2061 HD12 ILE   128       6.692   6.064   2.341  1.00  0.00
ATOM   2062 HD13 ILE   128       8.005   4.902   2.039  1.00  0.00
ATOM   2063  C   ILE   128       8.908   2.455   6.571  1.00  0.00
ATOM   2064  O   ILE   128       8.161   1.945   7.406  1.00  0.00
ATOM   2065  N   GLN   129      10.027   1.824   6.154  1.00  0.00
ATOM   2066  H   GLN   129      10.542   2.212   5.377  1.00  0.00
ATOM   2067  CA  GLN   129      10.477   0.563   6.718  1.00  0.00
ATOM   2068  HA  GLN   129       9.639  -0.132   6.773  1.00  0.00
ATOM   2069  CB  GLN   129      11.580  -0.064   5.850  1.00  0.00
ATOM   2070  HB2 GLN   129      12.374   0.672   5.718  1.00  0.00
ATOM   2071  HB3 GLN   129      11.976  -0.935   6.373  1.00  0.00
ATOM   2072  CG  GLN   129      11.044  -0.493   4.472  1.00  0.00
ATOM   2073  HG2 GLN   129      10.258  -1.241   4.580  1.00  0.00
ATOM   2074  HG3 GLN   129      10.645   0.380   3.955  1.00  0.00
ATOM   2075  CD  GLN   129      12.166  -1.085   3.632  1.00  0.00
ATOM   2076  OE1 GLN   129      13.347  -0.783   3.785  1.00  0.00
ATOM   2077  NE2 GLN   129      11.797  -1.994   2.700  1.00  0.00
ATOM   2078 HE21 GLN   129      12.497  -2.422   2.112  1.00  0.00
ATOM   2079 HE22 GLN   129      10.823  -2.240   2.597  1.00  0.00
ATOM   2080  C   GLN   129      10.969   0.625   8.152  1.00  0.00
ATOM   2081  O   GLN   129      10.563  -0.189   8.982  1.00  0.00
ATOM   2082  N   LEU   130      11.823   1.622   8.476  1.00  0.00
ATOM   2083  H   LEU   130      12.085   2.234   7.716  1.00  0.00
ATOM   2084  CA  LEU   130      12.405   1.865   9.790  1.00  0.00
ATOM   2085  HA  LEU   130      12.952   0.977  10.107  1.00  0.00
ATOM   2086  CB  LEU   130      13.381   3.070   9.777  1.00  0.00
ATOM   2087  HB2 LEU   130      12.860   3.845   9.215  1.00  0.00
ATOM   2088  HB3 LEU   130      13.525   3.402  10.805  1.00  0.00
ATOM   2089  CG  LEU   130      14.752   2.799   9.128  1.00  0.00
ATOM   2090  HG  LEU   130      14.605   2.318   8.161  1.00  0.00
ATOM   2091  CD1 LEU   130      15.507   4.127   8.931  1.00  0.00
ATOM   2092 HD11 LEU   130      15.655   4.608   9.898  1.00  0.00
ATOM   2093 HD12 LEU   130      16.476   3.930   8.472  1.00  0.00
ATOM   2094 HD13 LEU   130      14.925   4.784   8.284  1.00  0.00
ATOM   2095  CD2 LEU   130      15.608   1.834   9.968  1.00  0.00
ATOM   2096 HD21 LEU   130      15.087   0.882  10.072  1.00  0.00
ATOM   2097 HD22 LEU   130      16.565   1.672   9.473  1.00  0.00
ATOM   2098 HD23 LEU   130      15.778   2.264  10.955  1.00  0.00
ATOM   2099  C   LEU   130      11.366   2.136  10.856  1.00  0.00
ATOM   2100  O   LEU   130      11.517   1.748  12.010  1.00  0.00
ATOM   2101  N   THR   131      10.264   2.817  10.491  1.00  0.00
ATOM   2102  H   THR   131      10.179   3.154   9.543  1.00  0.00
ATOM   2103  CA  THR   131       9.193   3.110  11.422  1.00  0.00
ATOM   2104  HA  THR   131       9.631   3.197  12.416  1.00  0.00
ATOM   2105  CB  THR   131       8.425   4.388  11.115  1.00  0.00
ATOM   2106  HB  THR   131       7.625   4.531  11.842  1.00  0.00
ATOM   2107  CG2 THR   131       9.406   5.562  11.198  1.00  0.00
ATOM   2108 HG21 THR   131      10.206   5.420  10.471  1.00  0.00
ATOM   2109 HG22 THR   131       8.880   6.492  10.982  1.00  0.00
ATOM   2110 HG23 THR   131       9.831   5.611  12.200  1.00  0.00
ATOM   2111  OG1 THR   131       7.842   4.373   9.819  1.00  0.00
ATOM   2112  HG1 THR   131       7.370   5.196   9.671  1.00  0.00
ATOM   2113  C   THR   131       8.159   2.018  11.492  1.00  0.00
ATOM   2114  O   THR   131       7.248   2.094  12.315  1.00  0.00
ATOM   2115  N   GLY   132       8.691   2.499  11.228  1.00  0.00
ATOM   2116  H   GLY   132       9.573   2.462  10.738  1.00  0.00
ATOM   2117  CA  GLY   132       8.011   1.241  11.525  1.00  0.00
ATOM   2118  HA2 GLY   132       8.532   0.449  10.987  1.00  0.00
ATOM   2119  HA3 GLY   132       8.095   1.066  12.598  1.00  0.00
ATOM   2120  C   GLY   132       6.536   1.221  11.132  1.00  0.00
ATOM   2121  O   GLY   132       5.796   0.343  11.582  1.00  0.00
ATOM   2122  N   ALA   133       6.106   2.145  10.298  1.00  0.00
ATOM   2123  H   ALA   133       6.778   2.813   9.950  1.00  0.00
ATOM   2124  CA  ALA   133       4.717   2.279   9.877  1.00  0.00
ATOM   2125  HA  ALA   133       4.095   2.545  10.732  1.00  0.00
ATOM   2126  CB  ALA   133       4.669   3.420   8.865  1.00  0.00
ATOM   2127  HB1 ALA   133       5.280   3.164   7.999  1.00  0.00
ATOM   2128  HB2 ALA   133       3.639   3.582   8.547  1.00  0.00
ATOM   2129  HB3 ALA   133       5.054   4.330   9.324  1.00  0.00
ATOM   2130  C   ALA   133       4.131   1.000   9.256  1.00  0.00
ATOM   2131  O   ALA   133       2.953   0.709   9.437  1.00  0.00
ATOM   2132  N   HID   134       4.971   0.233   8.568  1.00  0.00
ATOM   2133  H   HID   134       5.905   0.591   8.429  1.00  0.00
ATOM   2134  CA  HID   134       4.610  -1.023   7.924  1.00  0.00
ATOM   2135  HA  HID   134       3.540  -1.052   7.717  1.00  0.00
ATOM   2136  CB  HID   134       5.367  -1.143   6.602  1.00  0.00
ATOM   2137  HB2 HID   134       6.441  -1.102   6.783  1.00  0.00
ATOM   2138  HB3 HID   134       5.122  -2.068   6.081  1.00  0.00
ATOM   2139  CG  HID   134       5.047  -0.020   5.657  1.00  0.00
ATOM   2140  ND1 HID   134       3.808   0.265   5.111  1.00  0.00
ATOM   2141  HD1 HID   134       2.957  -0.253   5.276  1.00  0.00
ATOM   2142  CE1 HID   134       3.934   1.343   4.328  1.00  0.00
ATOM   2143  HE1 HID   134       3.061   1.721   3.796  1.00  0.00
ATOM   2144  NE2 HID   134       5.206   1.777   4.355  1.00  0.00
ATOM   2145  CD2 HID   134       5.920   0.934   5.183  1.00  0.00
ATOM   2146  HD2 HID   134       6.984   1.105   5.348  1.00  0.00
ATOM   2147  C   HID   134       4.837  -2.253   8.817  1.00  0.00
ATOM   2148  O   HID   134       4.674  -3.380   8.356  1.00  0.00
ATOM   2149  N   GLN   135       5.232  -2.078  10.077  1.00  0.00
ATOM   2150  H   GLN   135       5.467  -1.156  10.416  1.00  0.00
ATOM   2151  CA  GLN   135       5.405  -3.211  10.979  1.00  0.00
ATOM   2152  HA  GLN   135       5.909  -4.021  10.452  1.00  0.00
ATOM   2153  CB  GLN   135       6.248  -2.822  12.202  1.00  0.00
ATOM   2154  HB2 GLN   135       5.795  -1.940  12.655  1.00  0.00
ATOM   2155  HB3 GLN   135       6.215  -3.650  12.910  1.00  0.00
ATOM   2156  CG  GLN   135       7.708  -2.518  11.839  1.00  0.00
ATOM   2157  HG2 GLN   135       7.749  -1.697  11.123  1.00  0.00
ATOM   2158  HG3 GLN   135       8.228  -2.229  12.752  1.00  0.00
ATOM   2159  CD  GLN   135       8.419  -3.729  11.235  1.00  0.00
ATOM   2160  OE1 GLN   135       8.304  -4.849  11.704  1.00  0.00
ATOM   2161  NE2 GLN   135       9.155  -3.549  10.164  1.00  0.00
ATOM   2162 HE21 GLN   135       9.635  -4.334   9.747  1.00  0.00
ATOM   2163 HE22 GLN   135       9.239  -2.626   9.762  1.00  0.00
ATOM   2164  C   GLN   135       4.039  -3.755  11.409  1.00  0.00
ATOM   2165  O   GLN   135       3.174  -2.965  11.796  1.00  0.00
ATOM   2166  N   PRO   136       3.824  -5.074  11.368  1.00  0.00
ATOM   2167  CD  PRO   136       4.747  -6.095  10.905  1.00  0.00
ATOM   2168  HD2 PRO   136       5.716  -5.911  11.369  1.00  0.00
ATOM   2169  HD3 PRO   136       4.839  -6.003   9.823  1.00  0.00
ATOM   2170  CG  PRO   136       4.142  -7.425  11.324  1.00  0.00
ATOM   2171  HG2 PRO   136       4.516  -7.733  12.300  1.00  0.00
ATOM   2172  HG3 PRO   136       4.361  -8.201  10.590  1.00  0.00
ATOM   2173  CB  PRO   136       2.639  -7.124  11.370  1.00  0.00
ATOM   2174  HB2 PRO   136       2.144  -7.755  12.108  1.00  0.00
ATOM   2175  HB3 PRO   136       2.148  -7.241  10.404  1.00  0.00
ATOM   2176  CA  PRO   136       2.578  -5.665  11.811  1.00  0.00
ATOM   2177  HA  PRO   136       1.755  -5.173  11.292  1.00  0.00
ATOM   2178  C   PRO   136       2.394  -5.504  13.332  1.00  0.00
ATOM   2179  O   PRO   136       3.355  -5.578  14.104  1.00  0.00
ATOM   2180  N   GLY   137       1.158  -5.325  13.762  1.00  0.00
ATOM   2181  H   GLY   137       0.427  -5.268  13.067  1.00  0.00
ATOM   2182  CA  GLY   137       0.787  -5.206  15.165  1.00  0.00
ATOM   2183  HA2 GLY   137       0.476  -6.190  15.517  1.00  0.00
ATOM   2184  HA3 GLY   137       1.667  -4.883  15.721  1.00  0.00
ATOM   2185  C   GLY   137      -0.347  -4.210  15.407  1.00  0.00
ATOM   2186  O   GLY   137      -0.780  -3.516  14.489  1.00  0.00
ATOM   2187  N   SER   138      -0.795  -4.116  16.659  1.00  0.00
ATOM   2188  H   SER   138      -0.447  -4.775  17.341  1.00  0.00
ATOM   2189  CA  SER   138      -1.789  -3.132  17.089  1.00  0.00
ATOM   2190  HA  SER   138      -2.488  -2.941  16.275  1.00  0.00
ATOM   2191  CB  SER   138      -2.575  -3.639  18.300  1.00  0.00
ATOM   2192  HB2 SER   138      -1.897  -3.741  19.148  1.00  0.00
ATOM   2193  HB3 SER   138      -3.356  -2.919  18.545  1.00  0.00
ATOM   2194  OG  SER   138      -3.163  -4.894  18.013  1.00  0.00
ATOM   2195  HG  SER   138      -3.653  -5.201  18.780  1.00  0.00
ATOM   2196  C   SER   138      -1.108  -1.809  17.438  1.00  0.00
ATOM   2197  O   SER   138      -0.051  -1.799  18.066  1.00  0.00
ATOM   2198  N   GLN   139      -1.722  -0.690  17.069  1.00  0.00
ATOM   2199  H   GLN   139      -2.514  -0.749  16.445  1.00  0.00
ATOM   2200  CA  GLN   139      -1.214   0.636  17.421  1.00  0.00
ATOM   2201  HA  GLN   139      -0.133   0.598  17.556  1.00  0.00
ATOM   2202  CB  GLN   139      -1.534   1.637  16.299  1.00  0.00
ATOM   2203  HB2 GLN   139      -1.150   1.234  15.362  1.00  0.00
ATOM   2204  HB3 GLN   139      -2.617   1.742  16.233  1.00  0.00
ATOM   2205  CG  GLN   139      -0.904   3.008  16.561  1.00  0.00
ATOM   2206  HG2 GLN   139      -1.498   3.493  17.336  1.00  0.00
ATOM   2207  HG3 GLN   139       0.119   2.880  16.914  1.00  0.00
ATOM   2208  CD  GLN   139      -0.885   3.906  15.327  1.00  0.00
ATOM   2209  OE1 GLN   139      -0.354   3.535  14.296  1.00  0.00
ATOM   2210  NE2 GLN   139      -1.420   5.095  15.396  1.00  0.00
ATOM   2211 HE21 GLN   139      -1.412   5.697  14.585  1.00  0.00
ATOM   2212 HE22 GLN   139      -1.839   5.408  16.260  1.00  0.00
ATOM   2213  C   GLN   139      -1.730   1.081  18.797  1.00  0.00
ATOM   2214  O   GLN   139      -2.912   0.953  19.099  1.00  0.00
ATOM   2215  N   ILE   140      -0.841   1.635  19.611  1.00  0.00
ATOM   2216  H   ILE   140       0.133   1.538  19.362  1.00  0.00
ATOM   2217  CA  ILE   140      -1.173   2.323  20.859  1.00  0.00
ATOM   2218  HA  ILE   140      -2.238   2.551  20.894  1.00  0.00
ATOM   2219  CB  ILE   140      -0.784   1.490  22.100  1.00  0.00
ATOM   2220  HB  ILE   140       0.289   1.301  22.086  1.00  0.00
ATOM   2221  CG2 ILE   140      -1.154   2.263  23.388  1.00  0.00
ATOM   2222 HG21 ILE   140      -2.227   2.452  23.403  1.00  0.00
ATOM   2223 HG22 ILE   140      -0.877   1.671  24.260  1.00  0.00
ATOM   2224 HG23 ILE   140      -0.618   3.212  23.409  1.00  0.00
ATOM   2225  CG1 ILE   140      -1.468   0.108  22.085  1.00  0.00
ATOM   2226 HG12 ILE   140      -2.543   0.278  22.137  1.00  0.00
ATOM   2227 HG13 ILE   140      -1.221  -0.366  21.135  1.00  0.00
ATOM   2228  CD1 ILE   140      -1.039  -0.808  23.240  1.00  0.00
ATOM   2229 HD11 ILE   140      -1.286  -0.335  24.190  1.00  0.00
ATOM   2230 HD12 ILE   140      -1.562  -1.761  23.162  1.00  0.00
ATOM   2231 HD13 ILE   140       0.036  -0.979  23.189  1.00  0.00
ATOM   2232  C   ILE   140      -0.457   3.668  20.852  1.00  0.00
ATOM   2233  O   ILE   140       0.763   3.722  20.713  1.00  0.00
ATOM   2234  N   GLU   141      -1.197   4.746  21.036  1.00  0.00
ATOM   2235  H   GLU   141      -2.200   4.626  21.052  1.00  0.00
ATOM   2236  CA  GLU   141      -0.660   6.104  21.105  1.00  0.00
ATOM   2237  HA  GLU   141       0.427   6.090  21.025  1.00  0.00
ATOM   2238  CB  GLU   141      -1.229   6.926  19.936  1.00  0.00
ATOM   2239  HB2 GLU   141      -1.043   6.371  19.017  1.00  0.00
ATOM   2240  HB3 GLU   141      -2.304   7.024  20.089  1.00  0.00
ATOM   2241  CG  GLU   141      -0.599   8.322  19.827  1.00  0.00
ATOM   2242  HG2 GLU   141      -0.892   8.913  20.695  1.00  0.00
ATOM   2243  HG3 GLU   141       0.481   8.172  19.838  1.00  0.00
ATOM   2244  CD  GLU   141      -0.998   9.063  18.546  1.00  0.00
ATOM   2245  OE1 GLU   141      -0.343  10.093  18.245  1.00  0.00
ATOM   2246  OE2 GLU   141      -1.921   8.613  17.836  1.00  0.00
ATOM   2247  C   GLU   141      -0.947   6.703  22.480  1.00  0.00
ATOM   2248  O   GLU   141      -2.090   6.723  22.939  1.00  0.00
ATOM   2249  N   ILE   142       0.100   7.168  23.148  1.00  0.00
ATOM   2250  H   ILE   142       1.021   7.019  22.761  1.00  0.00
ATOM   2251  CA  ILE   142      -0.005   7.774  24.473  1.00  0.00
ATOM   2252  HA  ILE   142      -1.025   8.086  24.698  1.00  0.00
ATOM   2253  CB  ILE   142       0.508   6.839  25.597  1.00  0.00
ATOM   2254  HB  ILE   142       0.410   7.346  26.557  1.00  0.00
ATOM   2255  CG2 ILE   142      -0.313   5.539  25.618  1.00  0.00
ATOM   2256 HG21 ILE   142      -0.215   5.031  24.658  1.00  0.00
ATOM   2257 HG22 ILE   142       0.055   4.889  26.411  1.00  0.00
ATOM   2258 HG23 ILE   142      -1.362   5.774  25.799  1.00  0.00
ATOM   2259  CG1 ILE   142       2.019   6.546  25.493  1.00  0.00
ATOM   2260 HG12 ILE   142       2.179   5.983  24.573  1.00  0.00
ATOM   2261 HG13 ILE   142       2.532   7.505  25.425  1.00  0.00
ATOM   2262  CD1 ILE   142       2.578   5.748  26.687  1.00  0.00
ATOM   2263 HD11 ILE   142       2.065   4.789  26.755  1.00  0.00
ATOM   2264 HD12 ILE   142       3.645   5.580  26.544  1.00  0.00
ATOM   2265 HD13 ILE   142       2.419   6.311  27.607  1.00  0.00
ATOM   2266  C   ILE   142       0.688   9.129  24.519  1.00  0.00
ATOM   2267  O   ILE   142       1.736   9.343  23.906  1.00  0.00
ATOM   2268  N   LYS   143       0.129  10.041  25.307  1.00  0.00
ATOM   2269  H   LYS   143      -0.813   9.859  25.624  1.00  0.00
ATOM   2270  CA  LYS   143       0.740  11.316  25.654  1.00  0.00
ATOM   2271  HA  LYS   143       1.514  11.583  24.935  1.00  0.00
ATOM   2272  CB  LYS   143      -0.351  12.402  25.628  1.00  0.00
ATOM   2273  HB2 LYS   143      -0.834  12.368  24.651  1.00  0.00
ATOM   2274  HB3 LYS   143      -1.080  12.163  26.402  1.00  0.00
ATOM   2275  CG  LYS   143       0.210  13.807  25.872  1.00  0.00
ATOM   2276  HG2 LYS   143       0.526  13.891  26.912  1.00  0.00
ATOM   2277  HG3 LYS   143       1.067  13.969  25.218  1.00  0.00
ATOM   2278  CD  LYS   143      -0.864  14.862  25.578  1.00  0.00
ATOM   2279  HD2 LYS   143      -1.133  14.815  24.523  1.00  0.00
ATOM   2280  HD3 LYS   143      -1.745  14.656  26.186  1.00  0.00
ATOM   2281  CE  LYS   143      -0.334  16.257  25.907  1.00  0.00
ATOM   2282  HE2 LYS   143      -0.459  16.423  26.977  1.00  0.00
ATOM   2283  HE3 LYS   143       0.727  16.283  25.658  1.00  0.00
ATOM   2284  NZ  LYS   143      -1.045  17.322  25.155  1.00  0.00
ATOM   2285  HZ1 LYS   143      -2.028  17.298  25.386  1.00  0.00
ATOM   2286  HZ2 LYS   143      -0.662  18.223  25.404  1.00  0.00
ATOM   2287  HZ3 LYS   143      -0.929  17.169  24.163  1.00  0.00
ATOM   2288  C   LYS   143       1.459  11.195  26.993  1.00  0.00
ATOM   2289  O   LYS   143       0.880  10.735  27.971  1.00  0.00
ATOM   2290  N   VAL   144       2.725  11.601  27.017  1.00  0.00
ATOM   2291  H   VAL   144       3.133  11.923  26.151  1.00  0.00
ATOM   2292  CA  VAL   144       3.583  11.528  28.207  1.00  0.00
ATOM   2293  HA  VAL   144       2.997  11.337  29.106  1.00  0.00
ATOM   2294  CB  VAL   144       4.653  10.432  28.076  1.00  0.00
ATOM   2295  HB  VAL   144       5.256  10.426  28.984  1.00  0.00
ATOM   2296  CG1 VAL   144       4.022   9.059  27.877  1.00  0.00
ATOM   2297 HG11 VAL   144       3.419   9.064  26.969  1.00  0.00
ATOM   2298 HG12 VAL   144       4.806   8.307  27.788  1.00  0.00
ATOM   2299 HG13 VAL   144       3.388   8.823  28.732  1.00  0.00
ATOM   2300  CG2 VAL   144       5.654  10.666  26.935  1.00  0.00
ATOM   2301 HG21 VAL   144       6.178  11.608  27.098  1.00  0.00
ATOM   2302 HG22 VAL   144       6.375   9.849  26.910  1.00  0.00
ATOM   2303 HG23 VAL   144       5.120  10.708  25.986  1.00  0.00
ATOM   2304  C   VAL   144       4.229  12.888  28.487  1.00  0.00
ATOM   2305  O   VAL   144       4.495  13.631  27.541  1.00  0.00
ATOM   2306  N   PRO   145       4.545  13.228  29.751  1.00  0.00
ATOM   2307  CD  PRO   145       4.143  12.554  30.960  1.00  0.00
ATOM   2308  HD2 PRO   145       4.787  11.687  31.108  1.00  0.00
ATOM   2309  HD3 PRO   145       3.110  12.224  30.850  1.00  0.00
ATOM   2310  CG  PRO   145       4.306  13.600  32.060  1.00  0.00
ATOM   2311  HG2 PRO   145       4.510  13.127  33.021  1.00  0.00
ATOM   2312  HG3 PRO   145       3.413  14.220  32.143  1.00  0.00
ATOM   2313  CB  PRO   145       5.493  14.420  31.582  1.00  0.00
ATOM   2314  HB2 PRO   145       6.430  13.946  31.873  1.00  0.00
ATOM   2315  HB3 PRO   145       5.480  15.449  31.943  1.00  0.00
ATOM   2316  CA  PRO   145       5.351  14.399  30.059  1.00  0.00
ATOM   2317  HA  PRO   145       4.811  15.286  29.728  1.00  0.00
ATOM   2318  C   PRO   145       6.717  14.344  29.364  1.00  0.00
ATOM   2319  O   PRO   145       7.310  13.271  29.208  1.00  0.00
ATOM   2320  N   ASN   146       7.248  15.495  28.959  1.00  0.00
ATOM   2321  H   ASN   146       6.666  16.320  28.966  1.00  0.00
ATOM   2322  CA  ASN   146       8.584  15.596  28.380  1.00  0.00
ATOM   2323  HA  ASN   146       8.795  14.728  27.755  1.00  0.00
ATOM   2324  CB  ASN   146       8.661  16.859  27.509  1.00  0.00
ATOM   2325  HB2 ASN   146       7.834  16.865  26.798  1.00  0.00
ATOM   2326  HB3 ASN   146       8.571  17.716  28.177  1.00  0.00
ATOM   2327  CG  ASN   146       9.965  16.979  26.738  1.00  0.00
ATOM   2328  OD1 ASN   146      10.764  16.054  26.608  1.00  0.00
ATOM   2329  ND2 ASN   146      10.216  18.137  26.162  1.00  0.00
ATOM   2330 HD21 ASN   146      11.071  18.263  25.639  1.00  0.00
ATOM   2331 HD22 ASN   146       9.552  18.894  26.246  1.00  0.00
ATOM   2332  C   ASN   146       9.670  15.525  29.463  1.00  0.00
ATOM   2333  O   ASN   146      10.379  16.493  29.745  1.00  0.00
ATOM   2334  N   GLU   147       9.789  14.367  30.092  1.00  0.00
ATOM   2335  H   GLU   147       9.181  13.624  29.778  1.00  0.00
ATOM   2336  CA  GLU   147      10.682  14.101  31.212  1.00  0.00
ATOM   2337  HA  GLU   147      11.389  14.922  31.330  1.00  0.00
ATOM   2338  CB  GLU   147       9.870  13.962  32.508  1.00  0.00
ATOM   2339  HB2 GLU   147       9.112  13.198  32.336  1.00  0.00
ATOM   2340  HB3 GLU   147      10.555  13.624  33.286  1.00  0.00
ATOM   2341  CG  GLU   147       9.192  15.264  32.954  1.00  0.00
ATOM   2342  HG2 GLU   147       9.970  16.010  33.115  1.00  0.00
ATOM   2343  HG3 GLU   147       8.543  15.587  32.140  1.00  0.00
ATOM   2344  CD  GLU   147       8.363  15.104  34.238  1.00  0.00
ATOM   2345  OE1 GLU   147       7.655  16.070  34.592  1.00  0.00
ATOM   2346  OE2 GLU   147       8.431  14.017  34.860  1.00  0.00
ATOM   2347  C   GLU   147      11.517  12.830  30.976  1.00  0.00
ATOM   2348  O   GLU   147      11.146  11.945  30.197  1.00  0.00
ATOM   2349  N   ALA   148      12.635  12.722  31.668  1.00  0.00
ATOM   2350  H   ALA   148      12.967  13.514  32.200  1.00  0.00
ATOM   2351  CA  ALA   148      13.468  11.533  31.610  1.00  0.00
ATOM   2352  HA  ALA   148      13.692  11.332  30.562  1.00  0.00
ATOM   2353  CB  ALA   148      14.785  11.786  32.352  1.00  0.00
ATOM   2354  HB1 ALA   148      14.578  11.980  33.404  1.00  0.00
ATOM   2355  HB2 ALA   148      15.426  10.909  32.264  1.00  0.00
ATOM   2356  HB3 ALA   148      15.288  12.649  31.916  1.00  0.00
ATOM   2357  C   ALA   148      12.727  10.289  32.151  1.00  0.00
ATOM   2358  O   ALA   148      11.994  10.355  33.133  1.00  0.00
ATOM   2359  N   GLY   149      12.947   9.147  31.520  1.00  0.00
ATOM   2360  H   GLY   149      13.503   9.170  30.677  1.00  0.00
ATOM   2361  CA  GLY   149      12.428   7.852  31.977  1.00  0.00
ATOM   2362  HA2 GLY   149      13.112   7.090  31.603  1.00  0.00
ATOM   2363  HA3 GLY   149      12.462   7.867  33.066  1.00  0.00
ATOM   2364  C   GLY   149      11.012   7.509  31.530  1.00  0.00
ATOM   2365  O   GLY   149      10.587   6.378  31.789  1.00  0.00
ATOM   2366  N   MET   150      10.288   8.403  30.852  1.00  0.00
ATOM   2367  H   MET   150      10.650   9.335  30.710  1.00  0.00
ATOM   2368  CA  MET   150       8.925   8.109  30.394  1.00  0.00
ATOM   2369  HA  MET   150       8.322   7.761  31.233  1.00  0.00
ATOM   2370  CB  MET   150       8.270   9.363  29.807  1.00  0.00
ATOM   2371  HB2 MET   150       8.945   9.793  29.067  1.00  0.00
ATOM   2372  HB3 MET   150       7.338   9.073  29.323  1.00  0.00
ATOM   2373  CG  MET   150       7.978  10.403  30.897  1.00  0.00
ATOM   2374  HG2 MET   150       8.929  10.689  31.346  1.00  0.00
ATOM   2375  HG3 MET   150       7.529  11.271  30.415  1.00  0.00
ATOM   2376  SD  MET   150       6.866   9.800  32.192  1.00  0.00
ATOM   2377  CE  MET   150       7.477  10.791  33.573  1.00  0.00
ATOM   2378  HE1 MET   150       7.364  11.850  33.339  1.00  0.00
ATOM   2379  HE2 MET   150       6.906  10.555  34.471  1.00  0.00
ATOM   2380  HE3 MET   150       8.530  10.567  33.743  1.00  0.00
ATOM   2381  C   MET   150       8.866   6.950  29.403  1.00  0.00
ATOM   2382  O   MET   150       8.057   6.036  29.581  1.00  0.00
ATOM   2383  N   LEU   151       9.787   6.897  28.432  1.00  0.00
ATOM   2384  H   LEU   151      10.404   7.685  28.300  1.00  0.00
ATOM   2385  CA  LEU   151       9.895   5.767  27.505  1.00  0.00
ATOM   2386  HA  LEU   151       8.951   5.613  26.983  1.00  0.00
ATOM   2387  CB  LEU   151      10.986   6.063  26.468  1.00  0.00
ATOM   2388  HB2 LEU   151      10.656   6.941  25.913  1.00  0.00
ATOM   2389  HB3 LEU   151      11.906   6.297  27.004  1.00  0.00
ATOM   2390  CG  LEU   151      11.245   4.903  25.486  1.00  0.00
ATOM   2391  HG  LEU   151      11.532   4.030  26.073  1.00  0.00
ATOM   2392  CD1 LEU   151      10.034   4.564  24.634  1.00  0.00
ATOM   2393 HD11 LEU   151       9.747   5.436  24.047  1.00  0.00
ATOM   2394 HD12 LEU   151      10.280   3.740  23.964  1.00  0.00
ATOM   2395 HD13 LEU   151       9.205   4.272  25.279  1.00  0.00
ATOM   2396  CD2 LEU   151      12.402   5.260  24.549  1.00  0.00
ATOM   2397 HD21 LEU   151      13.303   5.441  25.136  1.00  0.00
ATOM   2398 HD22 LEU   151      12.579   4.435  23.858  1.00  0.00
ATOM   2399 HD23 LEU   151      12.150   6.158  23.985  1.00  0.00
ATOM   2400  C   LEU   151      10.183   4.456  28.245  1.00  0.00
ATOM   2401  O   LEU   151       9.545   3.447  27.976  1.00  0.00
ATOM   2402  N   SER   152      11.115   4.477  29.204  1.00  0.00
ATOM   2403  H   SER   152      11.626   5.333  29.364  1.00  0.00
ATOM   2404  CA  SER   152      11.467   3.301  29.997  1.00  0.00
ATOM   2405  HA  SER   152      11.798   2.494  29.343  1.00  0.00
ATOM   2406  CB  SER   152      12.603   3.643  30.964  1.00  0.00
ATOM   2407  HB2 SER   152      13.513   3.803  30.385  1.00  0.00
ATOM   2408  HB3 SER   152      12.343   4.561  31.491  1.00  0.00
ATOM   2409  OG  SER   152      12.817   2.607  31.900  1.00  0.00
ATOM   2410  HG  SER   152      13.534   2.852  32.490  1.00  0.00
ATOM   2411  C   SER   152      10.262   2.762  30.770  1.00  0.00
ATOM   2412  O   SER   152      10.007   1.562  30.736  1.00  0.00
ATOM   2413  N   LYS   153       9.490   3.639  31.425  1.00  0.00
ATOM   2414  H   LYS   153       9.763   4.611  31.426  1.00  0.00
ATOM   2415  CA  LYS   153       8.307   3.250  32.194  1.00  0.00
ATOM   2416  HA  LYS   153       8.568   2.466  32.905  1.00  0.00
ATOM   2417  CB  LYS   153       7.759   4.454  32.970  1.00  0.00
ATOM   2418  HB2 LYS   153       7.671   5.282  32.267  1.00  0.00
ATOM   2419  HB3 LYS   153       6.769   4.182  33.337  1.00  0.00
ATOM   2420  CG  LYS   153       8.646   4.879  34.155  1.00  0.00
ATOM   2421  HG2 LYS   153       8.683   4.080  34.895  1.00  0.00
ATOM   2422  HG3 LYS   153       9.655   5.095  33.804  1.00  0.00
ATOM   2423  CD  LYS   153       8.050   6.132  34.789  1.00  0.00
ATOM   2424  HD2 LYS   153       7.977   6.901  34.020  1.00  0.00
ATOM   2425  HD3 LYS   153       7.052   5.887  35.153  1.00  0.00
ATOM   2426  CE  LYS   153       8.901   6.650  35.947  1.00  0.00
ATOM   2427  HE2 LYS   153       8.883   5.916  36.752  1.00  0.00
ATOM   2428  HE3 LYS   153       9.925   6.782  35.599  1.00  0.00
ATOM   2429  NZ  LYS   153       8.377   7.948  36.449  1.00  0.00
ATOM   2430  HZ1 LYS   153       7.428   7.826  36.772  1.00  0.00
ATOM   2431  HZ2 LYS   153       8.954   8.271  37.213  1.00  0.00
ATOM   2432  HZ3 LYS   153       8.394   8.629  35.703  1.00  0.00
ATOM   2433  C   LYS   153       7.220   2.654  31.292  1.00  0.00
ATOM   2434  O   LYS   153       6.750   1.563  31.581  1.00  0.00
ATOM   2435  N   ALA   154       6.893   3.326  30.196  1.00  0.00
ATOM   2436  H   ALA   154       7.309   4.231  30.028  1.00  0.00
ATOM   2437  CA  ALA   154       5.880   2.842  29.256  1.00  0.00
ATOM   2438  HA  ALA   154       4.947   2.660  29.790  1.00  0.00
ATOM   2439  CB  ALA   154       5.638   3.932  28.204  1.00  0.00
ATOM   2440  HB1 ALA   154       6.561   4.119  27.655  1.00  0.00
ATOM   2441  HB2 ALA   154       4.863   3.603  27.511  1.00  0.00
ATOM   2442  HB3 ALA   154       5.318   4.850  28.698  1.00  0.00
ATOM   2443  C   ALA   154       6.290   1.501  28.620  1.00  0.00
ATOM   2444  O   ALA   154       5.526   0.540  28.643  1.00  0.00
ATOM   2445  N   ALA   155       7.535   1.389  28.151  1.00  0.00
ATOM   2446  H   ALA   155       8.123   2.210  28.118  1.00  0.00
ATOM   2447  CA  ALA   155       8.053   0.144  27.593  1.00  0.00
ATOM   2448  HA  ALA   155       7.365  -0.192  26.817  1.00  0.00
ATOM   2449  CB  ALA   155       9.416   0.423  26.951  1.00  0.00
ATOM   2450  HB1 ALA   155      10.118   0.752  27.717  1.00  0.00
ATOM   2451  HB2 ALA   155       9.790  -0.487  26.482  1.00  0.00
ATOM   2452  HB3 ALA   155       9.310   1.203  26.197  1.00  0.00
ATOM   2453  C   ALA   155       8.133  -0.984  28.634  1.00  0.00
ATOM   2454  O   ALA   155       7.957  -2.147  28.288  1.00  0.00
ATOM   2455  N   SER   156       8.356  -0.662  29.911  1.00  0.00
ATOM   2456  H   SER   156       8.583   0.294  30.143  1.00  0.00
ATOM   2457  CA  SER   156       8.341  -1.655  30.991  1.00  0.00
ATOM   2458  HA  SER   156       8.959  -2.505  30.701  1.00  0.00
ATOM   2459  CB  SER   156       8.881  -1.082  32.305  1.00  0.00
ATOM   2460  HB2 SER   156       8.274  -0.224  32.592  1.00  0.00
ATOM   2461  HB3 SER   156       8.815  -1.848  33.078  1.00  0.00
ATOM   2462  OG  SER   156      10.223  -0.679  32.157  1.00  0.00
ATOM   2463  HG  SER   156      10.544  -0.323  32.989  1.00  0.00
ATOM   2464  C   SER   156       6.944  -2.217  31.238  1.00  0.00
ATOM   2465  O   SER   156       6.820  -3.413  31.456  1.00  0.00
ATOM   2466  N   ILE   157       5.900  -1.387  31.165  1.00  0.00
ATOM   2467  H   ILE   157       6.074  -0.396  31.078  1.00  0.00
ATOM   2468  CA  ILE   157       4.507  -1.842  31.291  1.00  0.00
ATOM   2469  HA  ILE   157       4.367  -2.399  32.218  1.00  0.00
ATOM   2470  CB  ILE   157       3.544  -0.636  31.266  1.00  0.00
ATOM   2471  HB  ILE   157       3.797  -0.008  30.412  1.00  0.00
ATOM   2472  CG2 ILE   157       2.076  -1.092  31.151  1.00  0.00
ATOM   2473 HG21 ILE   157       1.822  -1.720  32.005  1.00  0.00
ATOM   2474 HG22 ILE   157       1.424  -0.219  31.136  1.00  0.00
ATOM   2475 HG23 ILE   157       1.943  -1.660  30.231  1.00  0.00
ATOM   2476  CG1 ILE   157       3.732   0.213  32.546  1.00  0.00
ATOM   2477 HG12 ILE   157       3.276  -0.335  33.371  1.00  0.00
ATOM   2478 HG13 ILE   157       4.804   0.307  32.721  1.00  0.00
ATOM   2479  CD1 ILE   157       3.105   1.611  32.452  1.00  0.00
ATOM   2480 HD11 ILE   157       2.033   1.518  32.277  1.00  0.00
ATOM   2481 HD12 ILE   157       3.275   2.150  33.384  1.00  0.00
ATOM   2482 HD13 ILE   157       3.561   2.159  31.628  1.00  0.00
ATOM   2483  C   ILE   157       4.181  -2.855  30.189  1.00  0.00
ATOM   2484  O   ILE   157       3.645  -3.919  30.474  1.00  0.00
ATOM   2485  N   ILE   158       4.598  -2.571  28.952  1.00  0.00
ATOM   2486  H   ILE   158       4.991  -1.656  28.783  1.00  0.00
ATOM   2487  CA  ILE   158       4.424  -3.476  27.808  1.00  0.00
ATOM   2488  HA  ILE   158       3.399  -3.840  27.736  1.00  0.00
ATOM   2489  CB  ILE   158       4.808  -2.756  26.494  1.00  0.00
ATOM   2490  HB  ILE   158       5.836  -2.401  26.573  1.00  0.00
ATOM   2491  CG2 ILE   158       4.687  -3.712  25.298  1.00  0.00
ATOM   2492 HG21 ILE   158       3.659  -4.067  25.218  1.00  0.00
ATOM   2493 HG22 ILE   158       4.961  -3.187  24.383  1.00  0.00
ATOM   2494 HG23 ILE   158       5.354  -4.562  25.442  1.00  0.00
ATOM   2495  CG1 ILE   158       3.935  -1.497  26.270  1.00  0.00
ATOM   2496 HG12 ILE   158       2.916  -1.851  26.114  1.00  0.00
ATOM   2497 HG13 ILE   158       3.981  -0.921  27.194  1.00  0.00
ATOM   2498  CD1 ILE   158       4.352  -0.611  25.096  1.00  0.00
ATOM   2499 HD11 ILE   158       4.306  -1.187  24.171  1.00  0.00
ATOM   2500 HD12 ILE   158       3.677   0.242  25.026  1.00  0.00
ATOM   2501 HD13 ILE   158       5.371  -0.256  25.252  1.00  0.00
ATOM   2502  C   ILE   158       5.218  -4.768  28.013  1.00  0.00
ATOM   2503  O   ILE   158       4.689  -5.871  27.866  1.00  0.00
ATOM   2504  N   SER   159       6.480  -4.655  28.415  1.00  0.00
ATOM   2505  H   SER   159       6.863  -3.726  28.517  1.00  0.00
ATOM   2506  CA  SER   159       7.357  -5.800  28.672  1.00  0.00
ATOM   2507  HA  SER   159       7.430  -6.429  27.785  1.00  0.00
ATOM   2508  CB  SER   159       8.755  -5.295  29.029  1.00  0.00
ATOM   2509  HB2 SER   159       9.156  -4.747  28.176  1.00  0.00
ATOM   2510  HB3 SER   159       8.675  -4.626  29.886  1.00  0.00
ATOM   2511  OG  SER   159       9.621  -6.369  29.348  1.00  0.00
ATOM   2512  HG  SER   159      10.490  -6.025  29.568  1.00  0.00
ATOM   2513  C   SER   159       6.848  -6.715  29.788  1.00  0.00
ATOM   2514  O   SER   159       7.041  -7.922  29.710  1.00  0.00
ATOM   2515  N   ASN   160       6.215  -6.163  30.824  1.00  0.00
ATOM   2516  H   ASN   160       6.127  -5.157  30.847  1.00  0.00
ATOM   2517  CA  ASN   160       5.698  -6.928  31.952  1.00  0.00
ATOM   2518  HA  ASN   160       6.474  -7.579  32.355  1.00  0.00
ATOM   2519  CB  ASN   160       5.243  -5.964  33.058  1.00  0.00
ATOM   2520  HB2 ASN   160       4.644  -5.191  32.576  1.00  0.00
ATOM   2521  HB3 ASN   160       4.627  -6.504  33.777  1.00  0.00
ATOM   2522  CG  ASN   160       6.385  -5.299  33.801  1.00  0.00
ATOM   2523  OD1 ASN   160       7.531  -5.685  33.760  1.00  0.00
ATOM   2524  ND2 ASN   160       6.078  -4.263  34.550  1.00  0.00
ATOM   2525 HD21 ASN   160       6.802  -3.784  35.066  1.00  0.00
ATOM   2526 HD22 ASN   160       5.119  -3.951  34.606  1.00  0.00
ATOM   2527  C   ASN   160       4.545  -7.862  31.564  1.00  0.00
ATOM   2528  O   ASN   160       4.305  -8.848  32.247  1.00  0.00
ATOM   2529  N   ARG   161       3.876  -7.578  30.445  1.00  0.00
ATOM   2530  H   ARG   161       3.999  -6.657  30.048  1.00  0.00
ATOM   2531  CA  ARG   161       2.874  -8.471  29.840  1.00  0.00
ATOM   2532  HA  ARG   161       2.496  -9.172  30.585  1.00  0.00
ATOM   2533  CB  ARG   161       1.705  -7.647  29.308  1.00  0.00
ATOM   2534  HB2 ARG   161       2.097  -6.860  28.664  1.00  0.00
ATOM   2535  HB3 ARG   161       1.053  -8.300  28.727  1.00  0.00
ATOM   2536  CG  ARG   161       0.909  -7.020  30.452  1.00  0.00
ATOM   2537  HG2 ARG   161       0.855  -7.716  31.289  1.00  0.00
ATOM   2538  HG3 ARG   161       1.392  -6.098  30.777  1.00  0.00
ATOM   2539  CD  ARG   161      -0.494  -6.710  29.960  1.00  0.00
ATOM   2540  HD2 ARG   161      -0.444  -5.950  29.180  1.00  0.00
ATOM   2541  HD3 ARG   161      -0.944  -7.616  29.555  1.00  0.00
ATOM   2542  NE  ARG   161      -1.335  -6.215  31.041  1.00  0.00
ATOM   2543  HE  ARG   161      -1.155  -5.251  31.281  1.00  0.00
ATOM   2544  CZ  ARG   161      -2.264  -6.866  31.709  1.00  0.00
ATOM   2545  NH1 ARG   161      -2.604  -8.093  31.465  1.00  0.00
ATOM   2546 HH11 ARG   161      -2.145  -8.603  30.724  1.00  0.00
ATOM   2547 HH12 ARG   161      -3.326  -8.533  32.017  1.00  0.00
ATOM   2548  NH2 ARG   161      -2.878  -6.243  32.669  1.00  0.00
ATOM   2549 HH21 ARG   161      -2.635  -5.286  32.882  1.00  0.00
ATOM   2550 HH22 ARG   161      -3.595  -6.718  33.198  1.00  0.00
ATOM   2551  C   ARG   161       3.451  -9.407  28.782  1.00  0.00
ATOM   2552  O   ARG   161       2.699 -10.067  28.082  1.00  0.00
ATOM   2553  N   HIE   162       4.763  -9.480  28.653  1.00  0.00
ATOM   2554  H   HIE   162       5.314  -8.830  29.194  1.00  0.00
ATOM   2555  CA  HIE   162       5.443 -10.295  27.644  1.00  0.00
ATOM   2556  HA  HIE   162       6.501 -10.034  27.609  1.00  0.00
ATOM   2557  CB  HIE   162       5.317 -11.789  27.985  1.00  0.00
ATOM   2558  HB2 HIE   162       4.261 -12.057  27.991  1.00  0.00
ATOM   2559  HB3 HIE   162       5.850 -12.427  27.280  1.00  0.00
ATOM   2560  CG  HIE   162       5.851 -12.117  29.350  1.00  0.00
ATOM   2561  ND1 HIE   162       7.186 -12.205  29.688  1.00  0.00
ATOM   2562  CE1 HIE   162       7.261 -12.497  30.994  1.00  0.00
ATOM   2563  HE1 HIE   162       8.246 -12.627  31.443  1.00  0.00
ATOM   2564  NE2 HIE   162       6.038 -12.577  31.526  1.00  0.00
ATOM   2565  HE2 HIE   162       5.789 -12.772  32.485  1.00  0.00
ATOM   2566  CD2 HIE   162       5.132 -12.338  30.501  1.00  0.00
ATOM   2567  HD2 HIE   162       4.061 -12.352  30.706  1.00  0.00
ATOM   2568  C   HIE   162       5.053  -9.961  26.194  1.00  0.00
ATOM   2569  O   HIE   162       5.256 -10.765  25.286  1.00  0.00
ATOM   2570  N   VAL   163       4.551  -8.751  25.955  1.00  0.00
ATOM   2571  H   VAL   163       4.328  -8.172  26.752  1.00  0.00
ATOM   2572  CA  VAL   163       4.207  -8.258  24.621  1.00  0.00
ATOM   2573  HA  VAL   163       3.890  -9.094  23.997  1.00  0.00
ATOM   2574  CB  VAL   163       3.070  -7.234  24.681  1.00  0.00
ATOM   2575  HB  VAL   163       3.374  -6.418  25.337  1.00  0.00
ATOM   2576  CG1 VAL   163       2.743  -6.678  23.295  1.00  0.00
ATOM   2577 HG11 VAL   163       2.438  -7.493  22.639  1.00  0.00
ATOM   2578 HG12 VAL   163       1.932  -5.954  23.375  1.00  0.00
ATOM   2579 HG13 VAL   163       3.625  -6.189  22.881  1.00  0.00
ATOM   2580  CG2 VAL   163       1.798  -7.870  25.241  1.00  0.00
ATOM   2581 HG21 VAL   163       1.990  -8.242  26.247  1.00  0.00
ATOM   2582 HG22 VAL   163       1.003  -7.125  25.275  1.00  0.00
ATOM   2583 HG23 VAL   163       1.493  -8.697  24.601  1.00  0.00
ATOM   2584  C   VAL   163       5.461  -7.706  23.948  1.00  0.00
ATOM   2585  O   VAL   163       6.208  -6.903  24.519  1.00  0.00
ATOM   2586  N   ASN   164       5.694  -8.124  22.706  1.00  0.00
ATOM   2587  H   ASN   164       5.131  -8.869  22.322  1.00  0.00
ATOM   2588  CA  ASN   164       6.801  -7.614  21.908  1.00  0.00
ATOM   2589  HA  ASN   164       7.650  -7.371  22.546  1.00  0.00
ATOM   2590  CB  ASN   164       7.236  -8.691  20.901  1.00  0.00
ATOM   2591  HB2 ASN   164       7.298  -9.655  21.407  1.00  0.00
ATOM   2592  HB3 ASN   164       6.475  -8.738  20.122  1.00  0.00
ATOM   2593  CG  ASN   164       8.582  -8.395  20.249  1.00  0.00
ATOM   2594  OD1 ASN   164       9.313  -7.501  20.630  1.00  0.00
ATOM   2595  ND2 ASN   164       8.954  -9.164  19.254  1.00  0.00
ATOM   2596 HD21 ASN   164       9.839  -9.000  18.796  1.00  0.00
ATOM   2597 HD22 ASN   164       8.354  -9.917  18.950  1.00  0.00
ATOM   2598  C   ASN   164       6.416  -6.290  21.232  1.00  0.00
ATOM   2599  O   ASN   164       5.331  -6.157  20.679  1.00  0.00
ATOM   2600  N   ILE   165       7.330  -5.339  21.246  1.00  0.00
ATOM   2601  H   ILE   165       8.145  -5.472  21.828  1.00  0.00
ATOM   2602  CA  ILE   165       7.177  -4.062  20.547  1.00  0.00
ATOM   2603  HA  ILE   165       6.121  -3.852  20.379  1.00  0.00
ATOM   2604  CB  ILE   165       7.809  -2.908  21.347  1.00  0.00
ATOM   2605  HB  ILE   165       8.857  -3.138  21.538  1.00  0.00
ATOM   2606  CG2 ILE   165       7.709  -1.589  20.550  1.00  0.00
ATOM   2607 HG21 ILE   165       6.661  -1.358  20.359  1.00  0.00
ATOM   2608 HG22 ILE   165       8.159  -0.781  21.126  1.00  0.00
ATOM   2609 HG23 ILE   165       8.236  -1.696  19.602  1.00  0.00
ATOM   2610  CG1 ILE   165       7.114  -2.748  22.721  1.00  0.00
ATOM   2611 HG12 ILE   165       6.111  -2.367  22.528  1.00  0.00
ATOM   2612 HG13 ILE   165       7.046  -3.743  23.161  1.00  0.00
ATOM   2613  CD1 ILE   165       7.840  -1.808  23.693  1.00  0.00
ATOM   2614 HD11 ILE   165       7.908  -0.813  23.254  1.00  0.00
ATOM   2615 HD12 ILE   165       7.285  -1.754  24.630  1.00  0.00
ATOM   2616 HD13 ILE   165       8.843  -2.189  23.887  1.00  0.00
ATOM   2617  C   ILE   165       7.767  -4.222  19.143  1.00  0.00
ATOM   2618  O   ILE   165       8.962  -4.484  19.000  1.00  0.00
ATOM   2619  N   ALA   166       6.935  -4.065  18.118  1.00  0.00
ATOM   2620  H   ALA   166       5.951  -3.942  18.310  1.00  0.00
ATOM   2621  CA  ALA   166       7.363  -4.140  16.730  1.00  0.00
ATOM   2622  HA  ALA   166       8.082  -4.952  16.623  1.00  0.00
ATOM   2623  CB  ALA   166       6.145  -4.447  15.856  1.00  0.00
ATOM   2624  HB1 ALA   166       5.420  -3.638  15.946  1.00  0.00
ATOM   2625  HB2 ALA   166       6.458  -4.540  14.816  1.00  0.00
ATOM   2626  HB3 ALA   166       5.689  -5.382  16.183  1.00  0.00
ATOM   2627  C   ALA   166       8.073  -2.854  16.280  1.00  0.00
ATOM   2628  O   ALA   166       9.131  -2.928  15.653  1.00  0.00
ATOM   2629  N   SER   167       7.511  -1.699  16.646  1.00  0.00
ATOM   2630  H   SER   167       6.585  -1.732  17.047  1.00  0.00
ATOM   2631  CA  SER   167       8.121  -0.390  16.417  1.00  0.00
ATOM   2632  HA  SER   167       9.204  -0.470  16.509  1.00  0.00
ATOM   2633  CB  SER   167       7.785   0.133  15.014  1.00  0.00
ATOM   2634  HB2 SER   167       8.416   0.998  14.810  1.00  0.00
ATOM   2635  HB3 SER   167       8.005  -0.654  14.293  1.00  0.00
ATOM   2636  OG  SER   167       6.430   0.504  14.906  1.00  0.00
ATOM   2637  HG  SER   167       6.256   0.825  14.018  1.00  0.00
ATOM   2638  C   SER   167       7.709   0.614  17.489  1.00  0.00
ATOM   2639  O   SER   167       6.734   0.415  18.205  1.00  0.00
ATOM   2640  N   VAL   168       8.465   1.698  17.589  1.00  0.00
ATOM   2641  H   VAL   168       9.332   1.712  17.071  1.00  0.00
ATOM   2642  CA  VAL   168       8.175   2.813  18.480  1.00  0.00
ATOM   2643  HA  VAL   168       7.105   2.973  18.609  1.00  0.00
ATOM   2644  CB  VAL   168       8.812   2.597  19.869  1.00  0.00
ATOM   2645  HB  VAL   168       8.390   1.680  20.280  1.00  0.00
ATOM   2646  CG1 VAL   168      10.339   2.486  19.838  1.00  0.00
ATOM   2647 HG11 VAL   168      10.762   3.403  19.427  1.00  0.00
ATOM   2648 HG12 VAL   168      10.713   2.335  20.850  1.00  0.00
ATOM   2649 HG13 VAL   168      10.630   1.641  19.214  1.00  0.00
ATOM   2650  CG2 VAL   168       8.425   3.701  20.861  1.00  0.00
ATOM   2651 HG21 VAL   168       7.342   3.716  20.984  1.00  0.00
ATOM   2652 HG22 VAL   168       8.897   3.506  21.824  1.00  0.00
ATOM   2653 HG23 VAL   168       8.761   4.666  20.481  1.00  0.00
ATOM   2654  C   VAL   168       8.609   4.125  17.845  1.00  0.00
ATOM   2655  O   VAL   168       9.674   4.213  17.249  1.00  0.00
ATOM   2656  N   LEU   169       7.766   5.144  18.009  1.00  0.00
ATOM   2657  H   LEU   169       6.851   4.924  18.375  1.00  0.00
ATOM   2658  CA  LEU   169       8.058   6.534  17.664  1.00  0.00
ATOM   2659  HA  LEU   169       9.091   6.633  17.332  1.00  0.00
ATOM   2660  CB  LEU   169       7.131   6.983  16.524  1.00  0.00
ATOM   2661  HB2 LEU   169       6.136   6.587  16.730  1.00  0.00
ATOM   2662  HB3 LEU   169       7.100   8.072  16.544  1.00  0.00
ATOM   2663  CG  LEU   169       7.591   6.512  15.142  1.00  0.00
ATOM   2664  HG  LEU   169       7.869   5.459  15.188  1.00  0.00
ATOM   2665  CD1 LEU   169       6.452   6.694  14.143  1.00  0.00
ATOM   2666 HD11 LEU   169       6.174   7.747  14.096  1.00  0.00
ATOM   2667 HD12 LEU   169       6.776   6.360  13.157  1.00  0.00
ATOM   2668 HD13 LEU   169       5.591   6.106  14.461  1.00  0.00
ATOM   2669  CD2 LEU   169       8.795   7.324  14.662  1.00  0.00
ATOM   2670 HD21 LEU   169       9.619   7.203  15.365  1.00  0.00
ATOM   2671 HD22 LEU   169       9.103   6.971  13.678  1.00  0.00
ATOM   2672 HD23 LEU   169       8.522   8.377  14.600  1.00  0.00
ATOM   2673  C   LEU   169       7.871   7.403  18.902  1.00  0.00
ATOM   2674  O   LEU   169       6.926   7.229  19.658  1.00  0.00
ATOM   2675  N   LEU   170       8.783   8.354  19.081  1.00  0.00
ATOM   2676  H   LEU   170       9.598   8.344  18.484  1.00  0.00
ATOM   2677  CA  LEU   170       8.700   9.373  20.120  1.00  0.00
ATOM   2678  HA  LEU   170       7.706   9.383  20.568  1.00  0.00
ATOM   2679  CB  LEU   170       9.730   9.054  21.216  1.00  0.00
ATOM   2680  HB2 LEU   170       9.423   8.116  21.678  1.00  0.00
ATOM   2681  HB3 LEU   170      10.690   8.917  20.718  1.00  0.00
ATOM   2682  CG  LEU   170       9.865  10.140  22.300  1.00  0.00
ATOM   2683  HG  LEU   170      10.063  11.089  21.801  1.00  0.00
ATOM   2684  CD1 LEU   170       8.614  10.269  23.158  1.00  0.00
ATOM   2685 HD11 LEU   170       8.416   9.321  23.658  1.00  0.00
ATOM   2686 HD12 LEU   170       8.764  11.048  23.905  1.00  0.00
ATOM   2687 HD13 LEU   170       7.765  10.531  22.526  1.00  0.00
ATOM   2688  CD2 LEU   170      11.035   9.800  23.231  1.00  0.00
ATOM   2689 HD21 LEU   170      11.958   9.751  22.653  1.00  0.00
ATOM   2690 HD22 LEU   170      11.127  10.571  23.996  1.00  0.00
ATOM   2691 HD23 LEU   170      10.853   8.836  23.707  1.00  0.00
ATOM   2692  C   LEU   170       8.940  10.730  19.471  1.00  0.00
ATOM   2693  O   LEU   170      10.036  10.995  18.980  1.00  0.00
ATOM   2694  N   TYR   171       7.945  11.604  19.507  1.00  0.00
ATOM   2695  H   TYR   171       7.055  11.298  19.872  1.00  0.00
ATOM   2696  CA  TYR   171       8.033  12.941  18.930  1.00  0.00
ATOM   2697  HA  TYR   171       9.074  13.258  18.872  1.00  0.00
ATOM   2698  CB  TYR   171       7.442  12.934  17.512  1.00  0.00
ATOM   2699  HB2 TYR   171       7.506  13.969  17.177  1.00  0.00
ATOM   2700  HB3 TYR   171       8.080  12.310  16.886  1.00  0.00
ATOM   2701  CG  TYR   171       6.011  12.457  17.405  1.00  0.00
ATOM   2702  CD1 TYR   171       5.735  11.099  17.135  1.00  0.00
ATOM   2703  HD1 TYR   171       6.563  10.395  17.052  1.00  0.00
ATOM   2704  CE1 TYR   171       4.418  10.652  16.974  1.00  0.00
ATOM   2705  HE1 TYR   171       4.205   9.603  16.771  1.00  0.00
ATOM   2706  CZ  TYR   171       3.357  11.579  17.093  1.00  0.00
ATOM   2707  OH  TYR   171       2.065  11.154  16.913  1.00  0.00
ATOM   2708  HH  TYR   171       2.003  10.217  16.713  1.00  0.00
ATOM   2709  CE2 TYR   171       3.613  12.934  17.379  1.00  0.00
ATOM   2710  HE2 TYR   171       2.794  13.646  17.482  1.00  0.00
ATOM   2711  CD2 TYR   171       4.942  13.364  17.532  1.00  0.00
ATOM   2712  HD2 TYR   171       5.154  14.410  17.752  1.00  0.00
ATOM   2713  C   TYR   171       7.392  13.981  19.844  1.00  0.00
ATOM   2714  O   TYR   171       6.613  13.632  20.738  1.00  0.00
ATOM   2715  N   PRO   172       7.734  15.273  19.689  1.00  0.00
ATOM   2716  CD  PRO   172       8.738  15.813  18.791  1.00  0.00
ATOM   2717  HD2 PRO   172       8.291  15.943  17.805  1.00  0.00
ATOM   2718  HD3 PRO   172       9.564  15.105  18.724  1.00  0.00
ATOM   2719  CG  PRO   172       9.155  17.132  19.422  1.00  0.00
ATOM   2720  HG2 PRO   172       9.504  17.831  18.662  1.00  0.00
ATOM   2721  HG3 PRO   172       9.941  16.976  20.160  1.00  0.00
ATOM   2722  CB  PRO   172       7.876  17.625  20.086  1.00  0.00
ATOM   2723  HB2 PRO   172       7.269  18.188  19.377  1.00  0.00
ATOM   2724  HB3 PRO   172       8.063  18.236  20.969  1.00  0.00
ATOM   2725  CA  PRO   172       7.147  16.333  20.488  1.00  0.00
ATOM   2726  HA  PRO   172       7.334  16.112  21.539  1.00  0.00
ATOM   2727  C   PRO   172       5.638  16.457  20.253  1.00  0.00
ATOM   2728  O   PRO   172       5.172  16.351  19.118  1.00  0.00
ATOM   2729  N   ASP   173       4.878  16.723  21.318  1.00  0.00
ATOM   2730  H   ASP   173       5.251  16.559  22.242  1.00  0.00
ATOM   2731  CA  ASP   173       3.495  17.172  21.200  1.00  0.00
ATOM   2732  HA  ASP   173       2.977  16.612  20.421  1.00  0.00
ATOM   2733  CB  ASP   173       2.773  16.935  22.539  1.00  0.00
ATOM   2734  HB2 ASP   173       2.979  15.905  22.828  1.00  0.00
ATOM   2735  HB3 ASP   173       3.189  17.612  23.285  1.00  0.00
ATOM   2736  CG  ASP   173       1.259  17.146  22.447  1.00  0.00
ATOM   2737  OD1 ASP   173       0.742  18.048  23.125  1.00  0.00
ATOM   2738  OD2 ASP   173       0.591  16.394  21.716  1.00  0.00
ATOM   2739  C   ASP   173       3.440  18.645  20.771  1.00  0.00
ATOM   2740  O   ASP   173       4.448  19.368  20.819  1.00  0.00
ATOM   2741  N   SER   174       2.258  19.116  20.375  1.00  0.00
ATOM   2742  H   SER   174       1.514  18.460  20.186  1.00  0.00
ATOM   2743  CA  SER   174       2.001  20.539  20.154  1.00  0.00
ATOM   2744  HA  SER   174       2.678  20.934  19.397  1.00  0.00
ATOM   2745  CB  SER   174       0.565  20.722  19.668  1.00  0.00
ATOM   2746  HB2 SER   174       0.370  21.789  19.559  1.00  0.00
ATOM   2747  HB3 SER   174       0.463  20.234  18.699  1.00  0.00
ATOM   2748  OG  SER   174      -0.366  20.162  20.580  1.00  0.00
ATOM   2749  HG  SER   174      -1.257  20.292  20.248  1.00  0.00
ATOM   2750  C   SER   174       2.235  21.379  21.414  1.00  0.00
ATOM   2751  O   SER   174       2.655  22.533  21.316  1.00  0.00
ATOM   2752  N   ASP   175       2.000  20.793  22.594  1.00  0.00
ATOM   2753  H   ASP   175       1.449  19.946  22.601  1.00  0.00
ATOM   2754  CA  ASP   175       2.427  21.350  23.872  1.00  0.00
ATOM   2755  HA  ASP   175       2.474  22.437  23.811  1.00  0.00
ATOM   2756  CB  ASP   175       1.428  20.964  24.963  1.00  0.00
ATOM   2757  HB2 ASP   175       0.469  21.374  24.646  1.00  0.00
ATOM   2758  HB3 ASP   175       1.365  19.876  24.994  1.00  0.00
ATOM   2759  CG  ASP   175       1.775  21.496  26.358  1.00  0.00
ATOM   2760  OD1 ASP   175       2.886  22.049  26.565  1.00  0.00
ATOM   2761  OD2 ASP   175       0.928  21.330  27.263  1.00  0.00
ATOM   2762  C   ASP   175       3.855  20.867  24.183  1.00  0.00
ATOM   2763  O   ASP   175       4.070  19.673  24.416  1.00  0.00
ATOM   2764  N   PRO   176       4.853  21.763  24.238  1.00  0.00
ATOM   2765  CD  PRO   176       4.719  23.206  24.140  1.00  0.00
ATOM   2766  HD2 PRO   176       3.854  23.514  24.728  1.00  0.00
ATOM   2767  HD3 PRO   176       4.558  23.468  23.094  1.00  0.00
ATOM   2768  CG  PRO   176       6.032  23.769  24.687  1.00  0.00
ATOM   2769  HG2 PRO   176       5.994  23.889  25.770  1.00  0.00
ATOM   2770  HG3 PRO   176       6.279  24.725  24.224  1.00  0.00
ATOM   2771  CB  PRO   176       7.037  22.688  24.279  1.00  0.00
ATOM   2772  HB2 PRO   176       7.921  22.668  24.917  1.00  0.00
ATOM   2773  HB3 PRO   176       7.342  22.818  23.241  1.00  0.00
ATOM   2774  CA  PRO   176       6.254  21.382  24.434  1.00  0.00
ATOM   2775  HA  PRO   176       6.519  20.711  23.617  1.00  0.00
ATOM   2776  C   PRO   176       6.541  20.694  25.774  1.00  0.00
ATOM   2777  O   PRO   176       7.609  20.103  25.932  1.00  0.00
ATOM   2778  N   ASN   177       5.611  20.741  26.724  1.00  0.00
ATOM   2779  H   ASN   177       4.808  21.339  26.592  1.00  0.00
ATOM   2780  CA  ASN   177       5.735  20.011  27.994  1.00  0.00
ATOM   2781  HA  ASN   177       6.760  20.059  28.360  1.00  0.00
ATOM   2782  CB  ASN   177       4.813  20.646  29.037  1.00  0.00
ATOM   2783  HB2 ASN   177       3.780  20.568  28.698  1.00  0.00
ATOM   2784  HB3 ASN   177       4.927  20.109  29.979  1.00  0.00
ATOM   2785  CG  ASN   177       5.138  22.110  29.271  1.00  0.00
ATOM   2786  OD1 ASN   177       6.234  22.480  29.652  1.00  0.00
ATOM   2787  ND2 ASN   177       4.187  22.983  29.041  1.00  0.00
ATOM   2788 HD21 ASN   177       4.363  23.967  29.185  1.00  0.00
ATOM   2789 HD22 ASN   177       3.282  22.667  28.721  1.00  0.00
ATOM   2790  C   ASN   177       5.431  18.516  27.854  1.00  0.00
ATOM   2791  O   ASN   177       5.671  17.755  28.792  1.00  0.00
ATOM   2792  N   TYR   178       4.928  18.090  26.699  1.00  0.00
ATOM   2793  H   TYR   178       4.725  18.783  25.993  1.00  0.00
ATOM   2794  CA  TYR   178       4.552  16.713  26.440  1.00  0.00
ATOM   2795  HA  TYR   178       4.905  16.071  27.247  1.00  0.00
ATOM   2796  CB  TYR   178       3.025  16.595  26.352  1.00  0.00
ATOM   2797  HB2 TYR   178       2.682  17.266  25.565  1.00  0.00
ATOM   2798  HB3 TYR   178       2.808  15.565  26.071  1.00  0.00
ATOM   2799  CG  TYR   178       2.311  16.926  27.642  1.00  0.00
ATOM   2800  CD1 TYR   178       2.064  15.926  28.603  1.00  0.00
ATOM   2801  HD1 TYR   178       2.382  14.902  28.408  1.00  0.00
ATOM   2802  CE1 TYR   178       1.414  16.242  29.804  1.00  0.00
ATOM   2803  HE1 TYR   178       1.232  15.469  30.551  1.00  0.00
ATOM   2804  CZ  TYR   178       1.015  17.568  30.052  1.00  0.00
ATOM   2805  OH  TYR   178       0.371  17.886  31.227  1.00  0.00
ATOM   2806  HH  TYR   178       0.246  17.128  31.803  1.00  0.00
ATOM   2807  CE2 TYR   178       1.249  18.576  29.100  1.00  0.00
ATOM   2808  HE2 TYR   178       0.930  19.601  29.288  1.00  0.00
ATOM   2809  CD2 TYR   178       1.899  18.253  27.902  1.00  0.00
ATOM   2810  HD2 TYR   178       2.091  19.028  27.160  1.00  0.00
ATOM   2811  C   TYR   178       5.245  16.151  25.199  1.00  0.00
ATOM   2812  O   TYR   178       5.765  16.862  24.335  1.00  0.00
ATOM   2813  N   LYS   179       5.253  14.832  25.129  1.00  0.00
ATOM   2814  H   LYS   179       5.020  14.327  25.972  1.00  0.00
ATOM   2815  CA  LYS   179       5.635  14.064  23.945  1.00  0.00
ATOM   2816  HA  LYS   179       5.681  14.725  23.079  1.00  0.00
ATOM   2817  CB  LYS   179       7.012  13.411  24.137  1.00  0.00
ATOM   2818  HB2 LYS   179       6.977  12.817  25.050  1.00  0.00
ATOM   2819  HB3 LYS   179       7.194  12.756  23.285  1.00  0.00
ATOM   2820  CG  LYS   179       8.146  14.442  24.241  1.00  0.00
ATOM   2821  HG2 LYS   179       8.110  15.105  23.376  1.00  0.00
ATOM   2822  HG3 LYS   179       8.018  15.027  25.152  1.00  0.00
ATOM   2823  CD  LYS   179       9.496  13.730  24.280  1.00  0.00
ATOM   2824  HD2 LYS   179       9.547  13.107  25.173  1.00  0.00
ATOM   2825  HD3 LYS   179       9.597  13.103  23.394  1.00  0.00
ATOM   2826  CE  LYS   179      10.626  14.754  24.309  1.00  0.00
ATOM   2827  HE2 LYS   179      10.517  15.415  23.449  1.00  0.00
ATOM   2828  HE3 LYS   179      10.543  15.336  25.227  1.00  0.00
ATOM   2829  NZ  LYS   179      11.950  14.097  24.260  1.00  0.00
ATOM   2830  HZ1 LYS   179      12.027  13.558  23.409  1.00  0.00
ATOM   2831  HZ2 LYS   179      12.675  14.799  24.281  1.00  0.00
ATOM   2832  HZ3 LYS   179      12.052  13.485  25.057  1.00  0.00
ATOM   2833  C   LYS   179       4.569  13.025  23.651  1.00  0.00
ATOM   2834  O   LYS   179       3.846  12.600  24.550  1.00  0.00
ATOM   2835  N   ILE   180       4.528  12.595  22.400  1.00  0.00
ATOM   2836  H   ILE   180       5.047  13.113  21.706  1.00  0.00
ATOM   2837  CA  ILE   180       3.685  11.499  21.953  1.00  0.00
ATOM   2838  HA  ILE   180       3.005  11.191  22.747  1.00  0.00
ATOM   2839  CB  ILE   180       2.871  11.904  20.709  1.00  0.00
ATOM   2840  HB  ILE   180       3.554  12.205  19.915  1.00  0.00
ATOM   2841  CG2 ILE   180       2.018  10.717  20.229  1.00  0.00
ATOM   2842 HG21 ILE   180       1.334  10.416  21.022  1.00  0.00
ATOM   2843 HG22 ILE   180       1.446  11.012  19.349  1.00  0.00
ATOM   2844 HG23 ILE   180       2.669   9.881  19.975  1.00  0.00
ATOM   2845  CG1 ILE   180       1.975  13.126  21.038  1.00  0.00
ATOM   2846 HG12 ILE   180       1.275  12.803  21.808  1.00  0.00
ATOM   2847 HG13 ILE   180       2.631  13.896  21.444  1.00  0.00
ATOM   2848  CD1 ILE   180       1.199  13.694  19.850  1.00  0.00
ATOM   2849 HD11 ILE   180       0.542  12.925  19.443  1.00  0.00
ATOM   2850 HD12 ILE   180       0.602  14.545  20.179  1.00  0.00
ATOM   2851 HD13 ILE   180       1.899  14.018  19.080  1.00  0.00
ATOM   2852  C   ILE   180       4.569  10.266  21.746  1.00  0.00
ATOM   2853  O   ILE   180       5.625  10.340  21.114  1.00  0.00
ATOM   2854  N   LEU   181       4.136   9.152  22.324  1.00  0.00
ATOM   2855  H   LEU   181       3.360   9.257  22.962  1.00  0.00
ATOM   2856  CA  LEU   181       4.704   7.824  22.141  1.00  0.00
ATOM   2857  HA  LEU   181       5.641   7.883  21.587  1.00  0.00
ATOM   2858  CB  LEU   181       4.987   7.201  23.522  1.00  0.00
ATOM   2859  HB2 LEU   181       4.332   7.671  24.255  1.00  0.00
ATOM   2860  HB3 LEU   181       4.753   6.138  23.455  1.00  0.00
ATOM   2861  CG  LEU   181       6.454   7.377  23.957  1.00  0.00
ATOM   2862  HG  LEU   181       6.788   8.378  23.683  1.00  0.00
ATOM   2863  CD1 LEU   181       6.588   7.192  25.466  1.00  0.00
ATOM   2864 HD11 LEU   181       6.254   6.191  25.741  1.00  0.00
ATOM   2865 HD12 LEU   181       7.631   7.320  25.757  1.00  0.00
ATOM   2866 HD13 LEU   181       5.975   7.933  25.979  1.00  0.00
ATOM   2867  CD2 LEU   181       7.342   6.344  23.281  1.00  0.00
ATOM   2868 HD21 LEU   181       7.279   6.462  22.199  1.00  0.00
ATOM   2869 HD22 LEU   181       8.374   6.486  23.602  1.00  0.00
ATOM   2870 HD23 LEU   181       7.011   5.343  23.557  1.00  0.00
ATOM   2871  C   LEU   181       3.723   6.982  21.340  1.00  0.00
ATOM   2872  O   LEU   181       2.611   6.732  21.802  1.00  0.00
ATOM   2873  N   VAL   182       4.146   6.529  20.172  1.00  0.00
ATOM   2874  H   VAL   182       5.024   6.876  19.813  1.00  0.00
ATOM   2875  CA  VAL   182       3.377   5.602  19.345  1.00  0.00
ATOM   2876  HA  VAL   182       2.392   5.458  19.789  1.00  0.00
ATOM   2877  CB  VAL   182       3.197   6.122  17.903  1.00  0.00
ATOM   2878  HB  VAL   182       4.170   6.151  17.413  1.00  0.00
ATOM   2879  CG1 VAL   182       2.260   5.209  17.118  1.00  0.00
ATOM   2880 HG11 VAL   182       1.286   5.179  17.607  1.00  0.00
ATOM   2881 HG12 VAL   182       2.145   5.591  16.104  1.00  0.00
ATOM   2882 HG13 VAL   182       2.678   4.203  17.081  1.00  0.00
ATOM   2883  CG2 VAL   182       2.609   7.535  17.876  1.00  0.00
ATOM   2884 HG21 VAL   182       3.276   8.217  18.404  1.00  0.00
ATOM   2885 HG22 VAL   182       2.498   7.863  16.843  1.00  0.00
ATOM   2886 HG23 VAL   182       1.633   7.532  18.362  1.00  0.00
ATOM   2887  C   VAL   182       4.078   4.256  19.361  1.00  0.00
ATOM   2888  O   VAL   182       5.221   4.142  18.920  1.00  0.00
ATOM   2889  N   PHE   183       3.401   3.239  19.864  1.00  0.00
ATOM   2890  H   PHE   183       2.527   3.448  20.324  1.00  0.00
ATOM   2891  CA  PHE   183       3.852   1.859  19.837  1.00  0.00
ATOM   2892  HA  PHE   183       4.899   1.819  19.536  1.00  0.00
ATOM   2893  CB  PHE   183       3.717   1.225  21.214  1.00  0.00
ATOM   2894  HB2 PHE   183       2.681   1.313  21.540  1.00  0.00
ATOM   2895  HB3 PHE   183       4.000   0.173  21.186  1.00  0.00
ATOM   2896  CG  PHE   183       4.566   1.874  22.287  1.00  0.00
ATOM   2897  CD1 PHE   183       5.929   1.551  22.400  1.00  0.00
ATOM   2898  HD1 PHE   183       6.372   0.854  21.689  1.00  0.00
ATOM   2899  CE1 PHE   183       6.717   2.115  23.413  1.00  0.00
ATOM   2900  HE1 PHE   183       7.773   1.858  23.495  1.00  0.00
ATOM   2901  CZ  PHE   183       6.140   3.016  24.325  1.00  0.00
ATOM   2902  HZ  PHE   183       6.747   3.452  25.118  1.00  0.00
ATOM   2903  CE2 PHE   183       4.782   3.354  24.214  1.00  0.00
ATOM   2904  HE2 PHE   183       4.337   4.059  24.916  1.00  0.00
ATOM   2905  CD2 PHE   183       3.996   2.783  23.197  1.00  0.00
ATOM   2906  HD2 PHE   183       2.941   3.044  23.112  1.00  0.00
ATOM   2907  C   PHE   183       3.050   1.070  18.806  1.00  0.00
ATOM   2908  O   PHE   183       1.825   1.183  18.750  1.00  0.00
ATOM   2909  N   ARG   184       3.723   0.205  18.054  1.00  0.00
ATOM   2910  H   ARG   184       4.701   0.378  17.871  1.00  0.00
ATOM   2911  CA  ARG   184       3.087  -0.938  17.401  1.00  0.00
ATOM   2912  HA  ARG   184       2.005  -0.847  17.491  1.00  0.00
ATOM   2913  CB  ARG   184       3.450  -1.012  15.915  1.00  0.00
ATOM   2914  HB2 ARG   184       4.536  -1.042  15.825  1.00  0.00
ATOM   2915  HB3 ARG   184       3.026  -1.926  15.500  1.00  0.00
ATOM   2916  CG  ARG   184       2.906   0.201  15.143  1.00  0.00
ATOM   2917  HG2 ARG   184       1.835   0.271  15.332  1.00  0.00
ATOM   2918  HG3 ARG   184       3.400   1.095  15.524  1.00  0.00
ATOM   2919  CD  ARG   184       3.151   0.085  13.642  1.00  0.00
ATOM   2920  HD2 ARG   184       2.931   1.045  13.174  1.00  0.00
ATOM   2921  HD3 ARG   184       4.198  -0.169  13.475  1.00  0.00
ATOM   2922  NE  ARG   184       2.309  -0.948  13.017  1.00  0.00
ATOM   2923  HE  ARG   184       2.753  -1.854  12.964  1.00  0.00
ATOM   2924  CZ  ARG   184       1.077  -0.815  12.529  1.00  0.00
ATOM   2925  NH1 ARG   184       0.458   0.322  12.540  1.00  0.00
ATOM   2926 HH11 ARG   184       0.912   1.137  12.927  1.00  0.00
ATOM   2927 HH12 ARG   184      -0.476   0.389  12.162  1.00  0.00
ATOM   2928  NH2 ARG   184       0.452  -1.827  12.031  1.00  0.00
ATOM   2929 HH21 ARG   184       0.899  -2.732  12.009  1.00  0.00
ATOM   2930 HH22 ARG   184      -0.482  -1.710  11.665  1.00  0.00
ATOM   2931  C   ARG   184       3.490  -2.186  18.177  1.00  0.00
ATOM   2932  O   ARG   184       4.681  -2.489  18.284  1.00  0.00
ATOM   2933  N   VAL   185       2.506  -2.850  18.769  1.00  0.00
ATOM   2934  H   VAL   185       1.569  -2.492  18.652  1.00  0.00
ATOM   2935  CA  VAL   185       2.707  -3.995  19.667  1.00  0.00
ATOM   2936  HA  VAL   185       3.770  -4.199  19.791  1.00  0.00
ATOM   2937  CB  VAL   185       2.086  -3.754  21.057  1.00  0.00
ATOM   2938  HB  VAL   185       2.153  -4.673  21.639  1.00  0.00
ATOM   2939  CG1 VAL   185       2.828  -2.629  21.790  1.00  0.00
ATOM   2940 HG11 VAL   185       2.761  -1.710  21.208  1.00  0.00
ATOM   2941 HG12 VAL   185       2.376  -2.473  22.769  1.00  0.00
ATOM   2942 HG13 VAL   185       3.875  -2.904  21.914  1.00  0.00
ATOM   2943  CG2 VAL   185       0.597  -3.391  21.014  1.00  0.00
ATOM   2944 HG21 VAL   185       0.038  -4.202  20.546  1.00  0.00
ATOM   2945 HG22 VAL   185       0.231  -3.236  22.029  1.00  0.00
ATOM   2946 HG23 VAL   185       0.462  -2.477  20.436  1.00  0.00
ATOM   2947  C   VAL   185       2.185  -5.268  19.028  1.00  0.00
ATOM   2948  O   VAL   185       1.114  -5.281  18.437  1.00  0.00
ATOM   2949  N   GLN   186       2.936  -6.356  19.153  1.00  0.00
ATOM   2950  H   GLN   186       3.836  -6.258  19.600  1.00  0.00
ATOM   2951  CA  GLN   186       2.582  -7.658  18.583  1.00  0.00
ATOM   2952  HA  GLN   186       2.017  -7.519  17.661  1.00  0.00
ATOM   2953  CB  GLN   186       3.850  -8.459  18.264  1.00  0.00
ATOM   2954  HB2 GLN   186       4.479  -8.476  19.154  1.00  0.00
ATOM   2955  HB3 GLN   186       3.558  -9.477  18.007  1.00  0.00
ATOM   2956  CG  GLN   186       4.631  -7.841  17.097  1.00  0.00
ATOM   2957  HG2 GLN   186       3.972  -7.848  16.228  1.00  0.00
ATOM   2958  HG3 GLN   186       4.906  -6.813  17.335  1.00  0.00
ATOM   2959  CD  GLN   186       5.903  -8.620  16.753  1.00  0.00
ATOM   2960  OE1 GLN   186       6.566  -9.209  17.587  1.00  0.00
ATOM   2961  NE2 GLN   186       6.312  -8.623  15.508  1.00  0.00
ATOM   2962 HE21 GLN   186       7.149  -9.130  15.256  1.00  0.00
ATOM   2963 HE22 GLN   186       5.789  -8.119  14.807  1.00  0.00
ATOM   2964  C   GLN   186       1.620  -8.404  19.527  1.00  0.00
ATOM   2965  O   GLN   186       1.996  -9.396  20.152  1.00  0.00
ATOM   2966  N   THR   187       0.412  -7.889  19.640  1.00  0.00
ATOM   2967  H   THR   187       0.258  -6.977  19.235  1.00  0.00
ATOM   2968  CA  THR   187      -0.694  -8.523  20.367  1.00  0.00
ATOM   2969  HA  THR   187      -0.593  -9.606  20.301  1.00  0.00
ATOM   2970  CB  THR   187      -0.714  -8.121  21.852  1.00  0.00
ATOM   2971  HB  THR   187       0.235  -8.445  22.281  1.00  0.00
ATOM   2972  CG2 THR   187      -0.903  -6.618  22.104  1.00  0.00
ATOM   2973 HG21 THR   187      -1.852  -6.294  21.676  1.00  0.00
ATOM   2974 HG22 THR   187      -0.905  -6.426  23.177  1.00  0.00
ATOM   2975 HG23 THR   187      -0.087  -6.066  21.638  1.00  0.00
ATOM   2976  OG1 THR   187      -1.763  -8.774  22.521  1.00  0.00
ATOM   2977  HG1 THR   187      -1.764  -8.514  23.445  1.00  0.00
ATOM   2978  C   THR   187      -2.009  -8.165  19.696  1.00  0.00
ATOM   2979  O   THR   187      -2.187  -7.040  19.218  1.00  0.00
ATOM   2980  N   MET   188      -2.921  -9.129  19.670  1.00  0.00
ATOM   2981  H   MET   188      -2.641 -10.063  19.935  1.00  0.00
ATOM   2982  CA  MET   188      -4.295  -8.919  19.219  1.00  0.00
ATOM   2983  HA  MET   188      -4.332  -8.224  18.380  1.00  0.00
ATOM   2984  CB  MET   188      -4.844 -10.269  18.759  1.00  0.00
ATOM   2985  HB2 MET   188      -4.141 -10.693  18.042  1.00  0.00
ATOM   2986  HB3 MET   188      -4.912 -10.921  19.630  1.00  0.00
ATOM   2987  CG  MET   188      -6.216 -10.144  18.111  1.00  0.00
ATOM   2988  HG2 MET   188      -6.930  -9.836  18.875  1.00  0.00
ATOM   2989  HG3 MET   188      -6.162  -9.380  17.336  1.00  0.00
ATOM   2990  SD  MET   188      -6.767 -11.698  17.375  1.00  0.00
ATOM   2991  CE  MET   188      -8.402 -11.175  16.806  1.00  0.00
ATOM   2992  HE1 MET   188      -8.295 -10.353  16.098  1.00  0.00
ATOM   2993  HE2 MET   188      -8.902 -12.012  16.318  1.00  0.00
ATOM   2994  HE3 MET   188      -8.995 -10.844  17.658  1.00  0.00
ATOM   2995  C   MET   188      -5.163  -8.301  20.322  1.00  0.00
ATOM   2996  O   MET   188      -6.123  -7.594  20.034  1.00  0.00
ATOM   2997  N   ASN   189      -4.809  -8.543  21.589  1.00  0.00
ATOM   2998  H   ASN   189      -4.031  -9.166  21.754  1.00  0.00
ATOM   2999  CA  ASN   189      -5.552  -8.048  22.738  1.00  0.00
ATOM   3000  HA  ASN   189      -6.475  -7.565  22.416  1.00  0.00
ATOM   3001  CB  ASN   189      -5.908  -9.223  23.650  1.00  0.00
ATOM   3002  HB2 ASN   189      -6.513  -9.931  23.083  1.00  0.00
ATOM   3003  HB3 ASN   189      -4.999  -9.717  23.994  1.00  0.00
ATOM   3004  CG  ASN   189      -6.699  -8.769  24.859  1.00  0.00
ATOM   3005  OD1 ASN   189      -7.247  -7.686  24.919  1.00  0.00
ATOM   3006  ND2 ASN   189      -6.762  -9.592  25.871  1.00  0.00
ATOM   3007 HD21 ASN   189      -7.279  -9.331  26.699  1.00  0.00
ATOM   3008 HD22 ASN   189      -6.294 -10.486  25.821  1.00  0.00
ATOM   3009  C   ASN   189      -4.786  -6.932  23.477  1.00  0.00
ATOM   3010  O   ASN   189      -4.135  -7.200  24.498  1.00  0.00
ATOM   3011  N   PRO   190      -4.883  -5.681  23.021  1.00  0.00
ATOM   3012  CD  PRO   190      -5.547  -5.211  21.819  1.00  0.00
ATOM   3013  HD2 PRO   190      -6.600  -5.484  21.885  1.00  0.00
ATOM   3014  HD3 PRO   190      -5.095  -5.714  20.964  1.00  0.00
ATOM   3015  CG  PRO   190      -5.334  -3.696  21.785  1.00  0.00
ATOM   3016  HG2 PRO   190      -6.177  -3.172  22.234  1.00  0.00
ATOM   3017  HG3 PRO   190      -5.190  -3.344  20.764  1.00  0.00
ATOM   3018  CB  PRO   190      -4.058  -3.513  22.611  1.00  0.00
ATOM   3019  HB2 PRO   190      -3.993  -2.526  23.070  1.00  0.00
ATOM   3020  HB3 PRO   190      -3.158  -3.701  22.026  1.00  0.00
ATOM   3021  CA  PRO   190      -4.208  -4.582  23.696  1.00  0.00
ATOM   3022  HA  PRO   190      -3.222  -4.939  23.995  1.00  0.00
ATOM   3023  C   PRO   190      -4.959  -4.064  24.930  1.00  0.00
ATOM   3024  O   PRO   190      -4.442  -3.195  25.626  1.00  0.00
ATOM   3025  N   ILE   191      -6.164  -4.565  25.236  1.00  0.00
ATOM   3026  H   ILE   191      -6.500  -5.340  24.683  1.00  0.00
ATOM   3027  CA  ILE   191      -7.052  -4.012  26.280  1.00  0.00
ATOM   3028  HA  ILE   191      -7.298  -2.972  26.067  1.00  0.00
ATOM   3029  CB  ILE   191      -8.358  -4.838  26.393  1.00  0.00
ATOM   3030  HB  ILE   191      -8.098  -5.890  26.514  1.00  0.00
ATOM   3031  CG2 ILE   191      -9.204  -4.373  27.605  1.00  0.00
ATOM   3032 HG21 ILE   191      -9.464  -3.321  27.485  1.00  0.00
ATOM   3033 HG22 ILE   191     -10.115  -4.968  27.662  1.00  0.00
ATOM   3034 HG23 ILE   191      -8.628  -4.502  28.521  1.00  0.00
ATOM   3035  CG1 ILE   191      -9.175  -4.721  25.092  1.00  0.00
ATOM   3036 HG12 ILE   191      -9.440  -3.672  24.960  1.00  0.00
ATOM   3037 HG13 ILE   191      -8.535  -5.039  24.269  1.00  0.00
ATOM   3038  CD1 ILE   191     -10.447  -5.570  25.106  1.00  0.00
ATOM   3039 HD11 ILE   191     -11.088  -5.252  25.928  1.00  0.00
ATOM   3040 HD12 ILE   191     -10.978  -5.445  24.163  1.00  0.00
ATOM   3041 HD13 ILE   191     -10.183  -6.619  25.237  1.00  0.00
ATOM   3042  C   ILE   191      -6.362  -3.943  27.637  1.00  0.00
ATOM   3043  O   ILE   191      -6.358  -2.900  28.294  1.00  0.00
ATOM   3044  N   ASN   192      -5.748  -5.051  28.049  1.00  0.00
ATOM   3045  H   ASN   192      -5.770  -5.876  27.467  1.00  0.00
ATOM   3046  CA  ASN   192      -5.060  -5.129  29.333  1.00  0.00
ATOM   3047  HA  ASN   192      -5.733  -4.876  30.153  1.00  0.00
ATOM   3048  CB  ASN   192      -4.576  -6.564  29.524  1.00  0.00
ATOM   3049  HB2 ASN   192      -4.114  -6.847  28.578  1.00  0.00
ATOM   3050  HB3 ASN   192      -3.834  -6.617  30.320  1.00  0.00
ATOM   3051  CG  ASN   192      -5.689  -7.547  29.833  1.00  0.00
ATOM   3052  OD1 ASN   192      -6.711  -7.207  30.400  1.00  0.00
ATOM   3053  ND2 ASN   192      -5.468  -8.798  29.516  1.00  0.00
ATOM   3054 HD21 ASN   192      -6.176  -9.495  29.700  1.00  0.00
ATOM   3055 HD22 ASN   192      -4.591  -9.060  29.089  1.00  0.00
ATOM   3056  C   ASN   192      -3.873  -4.157  29.396  1.00  0.00
ATOM   3057  O   ASN   192      -3.634  -3.519  30.418  1.00  0.00
ATOM   3058  N   LEU   193      -3.172  -4.023  28.289  1.00  0.00
ATOM   3059  H   LEU   193      -3.417  -4.603  27.499  1.00  0.00
ATOM   3060  CA  LEU   193      -2.013  -3.143  28.168  1.00  0.00
ATOM   3061  HA  LEU   193      -1.311  -3.288  28.989  1.00  0.00
ATOM   3062  CB  LEU   193      -1.313  -3.512  26.853  1.00  0.00
ATOM   3063  HB2 LEU   193      -1.378  -4.593  26.726  1.00  0.00
ATOM   3064  HB3 LEU   193      -1.833  -3.019  26.032  1.00  0.00
ATOM   3065  CG  LEU   193       0.155  -3.087  26.854  1.00  0.00
ATOM   3066  HG  LEU   193       0.390  -2.570  27.784  1.00  0.00
ATOM   3067  CD1 LEU   193       1.027  -4.334  26.731  1.00  0.00
ATOM   3068 HD11 LEU   193       0.793  -4.851  25.801  1.00  0.00
ATOM   3069 HD12 LEU   193       2.078  -4.045  26.731  1.00  0.00
ATOM   3070 HD13 LEU   193       0.834  -4.998  27.574  1.00  0.00
ATOM   3071  CD2 LEU   193       0.446  -2.152  25.696  1.00  0.00
ATOM   3072 HD21 LEU   193      -0.177  -1.262  25.782  1.00  0.00
ATOM   3073 HD22 LEU   193       1.497  -1.863  25.717  1.00  0.00
ATOM   3074 HD23 LEU   193       0.228  -2.658  24.756  1.00  0.00
ATOM   3075  C   LEU   193      -2.419  -1.665  28.236  1.00  0.00
ATOM   3076  O   LEU   193      -1.801  -0.869  28.940  1.00  0.00
ATOM   3077  N   ILE   194      -3.512  -1.308  27.561  1.00  0.00
ATOM   3078  H   ILE   194      -3.918  -1.991  26.938  1.00  0.00
ATOM   3079  CA  ILE   194      -4.119   0.025  27.622  1.00  0.00
ATOM   3080  HA  ILE   194      -3.388   0.804  27.406  1.00  0.00
ATOM   3081  CB  ILE   194      -5.278   0.113  26.609  1.00  0.00
ATOM   3082  HB  ILE   194      -5.915  -0.761  26.747  1.00  0.00
ATOM   3083  CG2 ILE   194      -6.116   1.393  26.791  1.00  0.00
ATOM   3084 HG21 ILE   194      -5.480   2.267  26.653  1.00  0.00
ATOM   3085 HG22 ILE   194      -6.920   1.409  26.055  1.00  0.00
ATOM   3086 HG23 ILE   194      -6.542   1.409  27.794  1.00  0.00
ATOM   3087  CG1 ILE   194      -4.725   0.054  25.166  1.00  0.00
ATOM   3088 HG12 ILE   194      -4.342   1.043  24.912  1.00  0.00
ATOM   3089 HG13 ILE   194      -3.908  -0.667  25.149  1.00  0.00
ATOM   3090  CD1 ILE   194      -5.790  -0.358  24.146  1.00  0.00
ATOM   3091 HD11 ILE   194      -6.608   0.363  24.162  1.00  0.00
ATOM   3092 HD12 ILE   194      -5.349  -0.384  23.150  1.00  0.00
ATOM   3093 HD13 ILE   194      -6.173  -1.347  24.399  1.00  0.00
ATOM   3094  C   ILE   194      -4.599   0.329  29.040  1.00  0.00
ATOM   3095  O   ILE   194      -4.392   1.434  29.540  1.00  0.00
ATOM   3096  N   HIE   195      -5.203  -0.655  29.723  1.00  0.00
ATOM   3097  H   HIE   195      -5.422  -1.517  29.245  1.00  0.00
ATOM   3098  CA  HIE   195      -5.637  -0.502  31.102  1.00  0.00
ATOM   3099  HA  HIE   195      -6.286   0.369  31.194  1.00  0.00
ATOM   3100  CB  HIE   195      -6.415  -1.741  31.549  1.00  0.00
ATOM   3101  HB2 HIE   195      -7.221  -2.014  30.867  1.00  0.00
ATOM   3102  HB3 HIE   195      -5.722  -2.577  31.646  1.00  0.00
ATOM   3103  CG  HIE   195      -7.042  -1.545  32.898  1.00  0.00
ATOM   3104  ND1 HIE   195      -8.196  -0.838  33.158  1.00  0.00
ATOM   3105  CE1 HIE   195      -8.413  -0.856  34.480  1.00  0.00
ATOM   3106  HE1 HIE   195      -9.293  -0.348  34.874  1.00  0.00
ATOM   3107  NE2 HIE   195      -7.441  -1.541  35.101  1.00  0.00
ATOM   3108  HE2 HIE   195      -7.335  -1.721  36.089  1.00  0.00
ATOM   3109  CD2 HIE   195      -6.566  -1.980  34.111  1.00  0.00
ATOM   3110  HD2 HIE   195      -5.686  -2.563  34.381  1.00  0.00
ATOM   3111  C   HIE   195      -4.457  -0.218  32.033  1.00  0.00
ATOM   3112  O   HIE   195      -4.525   0.720  32.828  1.00  0.00
ATOM   3113  N   ASP   196      -3.357  -0.955  31.900  1.00  0.00
ATOM   3114  H   ASP   196      -3.362  -1.721  31.242  1.00  0.00
ATOM   3115  CA  ASP   196      -2.149  -0.733  32.699  1.00  0.00
ATOM   3116  HA  ASP   196      -2.392  -0.757  33.761  1.00  0.00
ATOM   3117  CB  ASP   196      -1.124  -1.830  32.407  1.00  0.00
ATOM   3118  HB2 ASP   196      -1.015  -1.861  31.323  1.00  0.00
ATOM   3119  HB3 ASP   196      -0.180  -1.524  32.858  1.00  0.00
ATOM   3120  CG  ASP   196      -1.506  -3.216  32.919  1.00  0.00
ATOM   3121  OD1 ASP   196      -2.492  -3.377  33.672  1.00  0.00
ATOM   3122  OD2 ASP   196      -0.772  -4.170  32.559  1.00  0.00
ATOM   3123  C   ASP   196      -1.518   0.639  32.433  1.00  0.00
ATOM   3124  O   ASP   196      -1.117   1.332  33.375  1.00  0.00
ATOM   3125  N   LEU   197      -1.490   1.076  31.164  1.00  0.00
ATOM   3126  H   LEU   197      -1.772   0.447  30.426  1.00  0.00
ATOM   3127  CA  LEU   197      -0.994   2.411  30.791  1.00  0.00
ATOM   3128  HA  LEU   197       0.011   2.563  31.184  1.00  0.00
ATOM   3129  CB  LEU   197      -0.947   2.536  29.257  1.00  0.00
ATOM   3130  HB2 LEU   197      -1.913   2.204  28.877  1.00  0.00
ATOM   3131  HB3 LEU   197      -0.815   3.595  29.036  1.00  0.00
ATOM   3132  CG  LEU   197       0.174   1.728  28.582  1.00  0.00
ATOM   3133  HG  LEU   197       0.160   0.705  28.959  1.00  0.00
ATOM   3134  CD1 LEU   197      -0.038   1.716  27.076  1.00  0.00
ATOM   3135 HD11 LEU   197      -0.024   2.738  26.698  1.00  0.00
ATOM   3136 HD12 LEU   197       0.758   1.143  26.601  1.00  0.00
ATOM   3137 HD13 LEU   197      -1.001   1.258  26.848  1.00  0.00
ATOM   3138  CD2 LEU   197       1.560   2.327  28.853  1.00  0.00
ATOM   3139 HD21 LEU   197       1.748   2.337  29.927  1.00  0.00
ATOM   3140 HD22 LEU   197       2.320   1.724  28.357  1.00  0.00
ATOM   3141 HD23 LEU   197       1.597   3.346  28.468  1.00  0.00
ATOM   3142  C   LEU   197      -1.853   3.527  31.412  1.00  0.00
ATOM   3143  O   LEU   197      -1.310   4.449  32.012  1.00  0.00
ATOM   3144  N   LYS   198      -3.187   3.414  31.345  1.00  0.00
ATOM   3145  H   LYS   198      -3.586   2.676  30.783  1.00  0.00
ATOM   3146  CA  LYS   198      -4.102   4.371  31.995  1.00  0.00
ATOM   3147  HA  LYS   198      -3.860   5.384  31.674  1.00  0.00
ATOM   3148  CB  LYS   198      -5.565   4.072  31.620  1.00  0.00
ATOM   3149  HB2 LYS   198      -5.734   3.002  31.741  1.00  0.00
ATOM   3150  HB3 LYS   198      -6.210   4.621  32.306  1.00  0.00
ATOM   3151  CG  LYS   198      -5.887   4.480  30.179  1.00  0.00
ATOM   3152  HG2 LYS   198      -5.526   5.497  30.023  1.00  0.00
ATOM   3153  HG3 LYS   198      -5.363   3.801  29.506  1.00  0.00
ATOM   3154  CD  LYS   198      -7.397   4.422  29.891  1.00  0.00
ATOM   3155  HD2 LYS   198      -7.744   3.393  29.978  1.00  0.00
ATOM   3156  HD3 LYS   198      -7.928   5.046  30.609  1.00  0.00
ATOM   3157  CE  LYS   198      -7.668   4.934  28.470  1.00  0.00
ATOM   3158  HE2 LYS   198      -7.034   5.806  28.306  1.00  0.00
ATOM   3159  HE3 LYS   198      -7.385   4.144  27.774  1.00  0.00
ATOM   3160  NZ  LYS   198      -9.085   5.305  28.246  1.00  0.00
ATOM   3161  HZ1 LYS   198      -9.347   6.037  28.890  1.00  0.00
ATOM   3162  HZ2 LYS   198      -9.201   5.633  27.298  1.00  0.00
ATOM   3163  HZ3 LYS   198      -9.672   4.497  28.397  1.00  0.00
ATOM   3164  C   LYS   198      -3.924   4.370  33.513  1.00  0.00
ATOM   3165  O   LYS   198      -3.864   5.429  34.135  1.00  0.00
ATOM   3166  N   LYS   199      -3.777   3.198  34.112  1.00  0.00
ATOM   3167  H   LYS   199      -3.859   2.367  33.544  1.00  0.00
ATOM   3168  CA  LYS   199      -3.570   3.037  35.555  1.00  0.00
ATOM   3169  HA  LYS   199      -4.338   3.562  36.123  1.00  0.00
ATOM   3170  CB  LYS   199      -3.659   1.542  35.878  1.00  0.00
ATOM   3171  HB2 LYS   199      -4.301   1.078  35.129  1.00  0.00
ATOM   3172  HB3 LYS   199      -2.654   1.126  35.803  1.00  0.00
ATOM   3173  CG  LYS   199      -4.222   1.265  37.272  1.00  0.00
ATOM   3174  HG2 LYS   199      -3.559   1.673  38.035  1.00  0.00
ATOM   3175  HG3 LYS   199      -5.211   1.712  37.375  1.00  0.00
ATOM   3176  CD  LYS   199      -4.327  -0.250  37.446  1.00  0.00
ATOM   3177  HD2 LYS   199      -4.848  -0.664  36.583  1.00  0.00
ATOM   3178  HD3 LYS   199      -3.320  -0.665  37.495  1.00  0.00
ATOM   3179  CE  LYS   199      -5.086  -0.609  38.717  1.00  0.00
ATOM   3180  HE2 LYS   199      -4.527  -0.264  39.587  1.00  0.00
ATOM   3181  HE3 LYS   199      -6.067  -0.133  38.704  1.00  0.00
ATOM   3182  NZ  LYS   199      -5.253  -2.089  38.789  1.00  0.00
ATOM   3183  HZ1 LYS   199      -4.344  -2.530  38.801  1.00  0.00
ATOM   3184  HZ2 LYS   199      -5.756  -2.330  39.631  1.00  0.00
ATOM   3185  HZ3 LYS   199      -5.772  -2.409  37.983  1.00  0.00
ATOM   3186  C   LYS   199      -2.245   3.627  36.032  1.00  0.00
ATOM   3187  O   LYS   199      -2.156   4.107  37.156  1.00  0.00
ATOM   3188  N   ALA   200      -1.227   3.624  35.165  1.00  0.00
ATOM   3189  H   ALA   200      -1.326   3.058  34.334  1.00  0.00
ATOM   3190  CA  ALA   200       0.048   4.289  35.400  1.00  0.00
ATOM   3191  HA  ALA   200       0.310   4.110  36.443  1.00  0.00
ATOM   3192  CB  ALA   200       1.109   3.641  34.511  1.00  0.00
ATOM   3193  HB1 ALA   200       0.865   3.820  33.464  1.00  0.00
ATOM   3194  HB2 ALA   200       2.084   4.073  34.735  1.00  0.00
ATOM   3195  HB3 ALA   200       1.135   2.568  34.699  1.00  0.00
ATOM   3196  C   ALA   200      -0.006   5.827  35.214  1.00  0.00
ATOM   3197  O   ALA   200       0.998   6.501  35.448  1.00  0.00
ATOM   3198  N   GLY   201      -1.158   6.368  34.809  1.00  0.00
ATOM   3199  H   GLY   201      -1.912   5.731  34.594  1.00  0.00
ATOM   3200  CA  GLY   201      -1.399   7.807  34.658  1.00  0.00
ATOM   3201  HA2 GLY   201      -2.439   7.989  34.929  1.00  0.00
ATOM   3202  HA3 GLY   201      -0.745   8.318  35.364  1.00  0.00
ATOM   3203  C   GLY   201      -1.147   8.360  33.257  1.00  0.00
ATOM   3204  O   GLY   201      -1.163   9.573  33.078  1.00  0.00
ATOM   3205  N   TYR   202      -0.918   7.506  32.263  1.00  0.00
ATOM   3206  H   TYR   202      -0.794   6.524  32.464  1.00  0.00
ATOM   3207  CA  TYR   202      -0.752   7.957  30.881  1.00  0.00
ATOM   3208  HA  TYR   202      -0.211   8.903  30.867  1.00  0.00
ATOM   3209  CB  TYR   202       0.038   6.930  30.064  1.00  0.00
ATOM   3210  HB2 TYR   202      -0.520   5.994  30.060  1.00  0.00
ATOM   3211  HB3 TYR   202       0.088   7.327  29.050  1.00  0.00
ATOM   3212  CG  TYR   202       1.430   6.681  30.574  1.00  0.00
ATOM   3213  CD1 TYR   202       2.377   7.728  30.604  1.00  0.00
ATOM   3214  HD1 TYR   202       2.095   8.717  30.243  1.00  0.00
ATOM   3215  CE1 TYR   202       3.673   7.503  31.094  1.00  0.00
ATOM   3216  HE1 TYR   202       4.406   8.310  31.108  1.00  0.00
ATOM   3217  CZ  TYR   202       4.022   6.232  31.566  1.00  0.00
ATOM   3218  OH  TYR   202       5.278   6.012  32.049  1.00  0.00
ATOM   3219  HH  TYR   202       5.834   6.794  32.017  1.00  0.00
ATOM   3220  CE2 TYR   202       3.093   5.180  31.549  1.00  0.00
ATOM   3221  HE2 TYR   202       3.369   4.191  31.914  1.00  0.00
ATOM   3222  CD2 TYR   202       1.798   5.410  31.056  1.00  0.00
ATOM   3223  HD2 TYR   202       1.068   4.601  31.044  1.00  0.00
ATOM   3224  C   TYR   202      -2.098   8.256  30.223  1.00  0.00
ATOM   3225  O   TYR   202      -3.044   7.477  30.317  1.00  0.00
ATOM   3226  N   THR   203      -2.150   9.373  29.496  1.00  0.00
ATOM   3227  H   THR   203      -1.411  10.057  29.575  1.00  0.00
ATOM   3228  CA  THR   203      -3.276   9.667  28.608  1.00  0.00
ATOM   3229  HA  THR   203      -4.205   9.399  29.111  1.00  0.00
ATOM   3230  CB  THR   203      -3.323  11.162  28.254  1.00  0.00
ATOM   3231  HB  THR   203      -2.432  11.402  27.673  1.00  0.00
ATOM   3232  CG2 THR   203      -4.565  11.521  27.450  1.00  0.00
ATOM   3233 HG21 THR   203      -5.456  11.282  28.030  1.00  0.00
ATOM   3234 HG22 THR   203      -4.556  12.587  27.223  1.00  0.00
ATOM   3235 HG23 THR   203      -4.574  10.952  26.520  1.00  0.00
ATOM   3236  OG1 THR   203      -3.346  11.934  29.436  1.00  0.00
ATOM   3237  HG1 THR   203      -3.375  12.866  29.209  1.00  0.00
ATOM   3238  C   THR   203      -3.145   8.822  27.348  1.00  0.00
ATOM   3239  O   THR   203      -2.192   8.999  26.590  1.00  0.00
ATOM   3240  N   VAL   204      -4.091   7.919  27.115  1.00  0.00
ATOM   3241  H   VAL   204      -4.764   7.725  27.843  1.00  0.00
ATOM   3242  CA  VAL   204      -4.155   7.132  25.884  1.00  0.00
ATOM   3243  HA  VAL   204      -3.147   7.003  25.489  1.00  0.00
ATOM   3244  CB  VAL   204      -4.770   5.741  26.129  1.00  0.00
ATOM   3245  HB  VAL   204      -5.787   5.875  26.498  1.00  0.00
ATOM   3246  CG1 VAL   204      -4.798   4.902  24.851  1.00  0.00
ATOM   3247 HG11 VAL   204      -3.781   4.767  24.482  1.00  0.00
ATOM   3248 HG12 VAL   204      -5.239   3.928  25.065  1.00  0.00
ATOM   3249 HG13 VAL   204      -5.394   5.412  24.094  1.00  0.00
ATOM   3250  CG2 VAL   204      -3.958   4.965  27.179  1.00  0.00
ATOM   3251 HG21 VAL   204      -3.954   5.519  28.118  1.00  0.00
ATOM   3252 HG22 VAL   204      -4.409   3.986  27.337  1.00  0.00
ATOM   3253 HG23 VAL   204      -2.934   4.840  26.827  1.00  0.00
ATOM   3254  C   VAL   204      -4.939   7.926  24.837  1.00  0.00
ATOM   3255  O   VAL   204      -6.111   8.225  25.048  1.00  0.00
ATOM   3256  N   LEU   205      -4.269   8.263  23.733  1.00  0.00
ATOM   3257  H   LEU   205      -3.290   8.019  23.696  1.00  0.00
ATOM   3258  CA  LEU   205      -4.848   8.989  22.598  1.00  0.00
ATOM   3259  HA  LEU   205      -5.632   9.664  22.940  1.00  0.00
ATOM   3260  CB  LEU   205      -3.749   9.820  21.908  1.00  0.00
ATOM   3261  HB2 LEU   205      -3.016   9.102  21.540  1.00  0.00
ATOM   3262  HB3 LEU   205      -4.225  10.317  21.063  1.00  0.00
ATOM   3263  CG  LEU   205      -3.041  10.871  22.791  1.00  0.00
ATOM   3264  HG  LEU   205      -2.592  10.379  23.654  1.00  0.00
ATOM   3265  CD1 LEU   205      -1.952  11.567  21.978  1.00  0.00
ATOM   3266 HD11 LEU   205      -2.401  12.060  21.116  1.00  0.00
ATOM   3267 HD12 LEU   205      -1.452  12.309  22.600  1.00  0.00
ATOM   3268 HD13 LEU   205      -1.225  10.830  21.637  1.00  0.00
ATOM   3269  CD2 LEU   205      -4.007  11.934  23.308  1.00  0.00
ATOM   3270 HD21 LEU   205      -4.785  11.459  23.905  1.00  0.00
ATOM   3271 HD22 LEU   205      -3.464  12.651  23.924  1.00  0.00
ATOM   3272 HD23 LEU   205      -4.463  12.452  22.465  1.00  0.00
ATOM   3273  C   LEU   205      -5.489   8.031  21.588  1.00  0.00
ATOM   3274  O   LEU   205      -6.538   8.337  21.026  1.00  0.00
ATOM   3275  N   TRP   206      -4.870   6.874  21.383  1.00  0.00
ATOM   3276  H   TRP   206      -3.969   6.755  21.824  1.00  0.00
ATOM   3277  CA  TRP   206      -5.382   5.787  20.543  1.00  0.00
ATOM   3278  HA  TRP   206      -6.466   5.859  20.460  1.00  0.00
ATOM   3279  CB  TRP   206      -4.776   5.878  19.139  1.00  0.00
ATOM   3280  HB2 TRP   206      -4.880   6.847  18.651  1.00  0.00
ATOM   3281  HB3 TRP   206      -3.718   5.649  19.269  1.00  0.00
ATOM   3282  CG  TRP   206      -5.318   4.864  18.193  1.00  0.00
ATOM   3283  CD1 TRP   206      -4.816   3.627  17.984  1.00  0.00
ATOM   3284  HD1 TRP   206      -3.884   3.372  18.489  1.00  0.00
ATOM   3285  NE1 TRP   206      -5.654   2.921  17.121  1.00  0.00
ATOM   3286  HE1 TRP   206      -5.492   1.966  16.834  1.00  0.00
ATOM   3287  CE2 TRP   206      -6.734   3.689  16.761  1.00  0.00
ATOM   3288  CZ2 TRP   206      -7.879   3.425  15.969  1.00  0.00
ATOM   3289  HZ2 TRP   206      -7.954   2.433  15.524  1.00  0.00
ATOM   3290  CH2 TRP   206      -8.833   4.428  15.802  1.00  0.00
ATOM   3291  HH2 TRP   206      -9.726   4.247  15.204  1.00  0.00
ATOM   3292  CZ3 TRP   206      -8.660   5.678  16.397  1.00  0.00
ATOM   3293  HZ3 TRP   206      -9.385   6.480  16.260  1.00  0.00
ATOM   3294  CE3 TRP   206      -7.528   5.938  17.201  1.00  0.00
ATOM   3295  HE3 TRP   206      -7.472   6.925  17.661  1.00  0.00
ATOM   3296  CD2 TRP   206      -6.550   4.938  17.404  1.00  0.00
ATOM   3297  C   TRP   206      -5.051   4.432  21.174  1.00  0.00
ATOM   3298  O   TRP   206      -3.927   4.247  21.640  1.00  0.00
ATOM   3299  N   PRO   207      -5.988   3.445  21.134  1.00  0.00
ATOM   3300  CD  PRO   207      -5.729   2.070  21.519  1.00  0.00
ATOM   3301  HD2 PRO   207      -5.299   2.076  22.521  1.00  0.00
ATOM   3302  HD3 PRO   207      -5.006   1.654  20.817  1.00  0.00
ATOM   3303  CG  PRO   207      -7.072   1.353  21.463  1.00  0.00
ATOM   3304  HG2 PRO   207      -7.548   1.347  22.444  1.00  0.00
ATOM   3305  HG3 PRO   207      -6.947   0.328  21.114  1.00  0.00
ATOM   3306  CB  PRO   207      -7.874   2.175  20.460  1.00  0.00
ATOM   3307  HB2 PRO   207      -8.943   2.122  20.665  1.00  0.00
ATOM   3308  HB3 PRO   207      -7.688   1.879  19.428  1.00  0.00
ATOM   3309  CA  PRO   207      -7.372   3.593  20.692  1.00  0.00
ATOM   3310  HA  PRO   207      -7.368   4.136  19.747  1.00  0.00
ATOM   3311  C   PRO   207      -8.231   4.346  21.708  1.00  0.00
ATOM   3312  O   PRO   207      -8.103   4.167  22.917  1.00  0.00
ATOM   3313  N   ASN   208      -9.157   5.158  21.207  1.00  0.00
ATOM   3314  H   ASN   208      -9.077   5.455  20.245  1.00  0.00
ATOM   3315  CA  ASN   208     -10.233   5.721  22.018  1.00  0.00
ATOM   3316  HA  ASN   208      -9.869   5.936  23.023  1.00  0.00
ATOM   3317  CB  ASN   208     -10.742   7.031  21.388  1.00  0.00
ATOM   3318  HB2 ASN   208     -10.467   6.977  20.335  1.00  0.00
ATOM   3319  HB3 ASN   208     -11.825   7.116  21.476  1.00  0.00
ATOM   3320  CG  ASN   208     -10.107   8.270  21.993  1.00  0.00
ATOM   3321  OD1 ASN   208      -9.665   8.300  23.123  1.00  0.00
ATOM   3322  ND2 ASN   208     -10.106   9.366  21.271  1.00  0.00
ATOM   3323 HD21 ASN   208      -9.692  10.210  21.641  1.00  0.00
ATOM   3324 HD22 ASN   208     -10.519   9.360  20.349  1.00  0.00
ATOM   3325  C   ASN   208     -11.330   4.667  22.188  1.00  0.00
ATOM   3326  O   ASN   208     -12.345   4.678  21.497  1.00  0.00
ATOM   3327  N   LEU   209     -11.100   3.721  23.104  1.00  0.00
ATOM   3328  H   LEU   209     -10.214   3.704  23.589  1.00  0.00
ATOM   3329  CA  LEU   209     -12.064   2.669  23.391  1.00  0.00
ATOM   3330  HA  LEU   209     -12.349   2.168  22.466  1.00  0.00
ATOM   3331  CB  LEU   209     -11.459   1.631  24.345  1.00  0.00
ATOM   3332  HB2 LEU   209     -10.941   2.165  25.142  1.00  0.00
ATOM   3333  HB3 LEU   209     -12.286   1.060  24.768  1.00  0.00
ATOM   3334  CG  LEU   209     -10.477   0.671  23.648  1.00  0.00
ATOM   3335  HG  LEU   209      -9.805   1.239  23.005  1.00  0.00
ATOM   3336  CD1 LEU   209      -9.664  -0.071  24.704  1.00  0.00
ATOM   3337 HD11 LEU   209     -10.336  -0.640  25.347  1.00  0.00
ATOM   3338 HD12 LEU   209      -8.967  -0.752  24.215  1.00  0.00
ATOM   3339 HD13 LEU   209      -9.107   0.647  25.306  1.00  0.00
ATOM   3340  CD2 LEU   209     -11.210  -0.369  22.797  1.00  0.00
ATOM   3341 HD21 LEU   209     -11.797   0.137  22.031  1.00  0.00
ATOM   3342 HD22 LEU   209     -10.483  -1.028  22.322  1.00  0.00
ATOM   3343 HD23 LEU   209     -11.872  -0.958  23.432  1.00  0.00
ATOM   3344  C   LEU   209     -13.349   3.277  23.986  1.00  0.00
ATOM   3345  O   LEU   209     -13.279   3.972  25.005  1.00  0.00
ATOM   3346  N   PRO   210     -14.531   2.969  23.415  1.00  0.00
ATOM   3347  CD  PRO   210     -14.732   2.215  22.177  1.00  0.00
ATOM   3348  HD2 PRO   210     -14.607   1.155  22.397  1.00  0.00
ATOM   3349  HD3 PRO   210     -13.976   2.528  21.457  1.00  0.00
ATOM   3350  CG  PRO   210     -16.144   2.555  21.720  1.00  0.00
ATOM   3351  HG2 PRO   210     -16.583   1.725  21.167  1.00  0.00
ATOM   3352  HG3 PRO   210     -16.144   3.448  21.094  1.00  0.00
ATOM   3353  CB  PRO   210     -16.885   2.807  23.028  1.00  0.00
ATOM   3354  HB2 PRO   210     -17.269   1.861  23.410  1.00  0.00
ATOM   3355  HB3 PRO   210     -17.703   3.522  22.940  1.00  0.00
ATOM   3356  CA  PRO   210     -15.805   3.358  23.982  1.00  0.00
ATOM   3357  HA  PRO   210     -15.860   4.446  24.018  1.00  0.00
ATOM   3358  C   PRO   210     -15.957   2.793  25.397  1.00  0.00
ATOM   3359  O   PRO   210     -15.686   1.629  25.663  1.00  0.00
ATOM   3360  N   GLY   211     -16.396   3.625  26.331  1.00  0.00
ATOM   3361  H   GLY   211     -16.567   4.588  26.077  1.00  0.00
ATOM   3362  CA  GLY   211     -16.646   3.216  27.718  1.00  0.00
ATOM   3363  HA2 GLY   211     -17.348   3.936  28.137  1.00  0.00
ATOM   3364  HA3 GLY   211     -17.116   2.233  27.677  1.00  0.00
ATOM   3365  C   GLY   211     -15.412   3.141  28.619  1.00  0.00
ATOM   3366  O   GLY   211     -15.568   3.167  29.844  1.00  0.00
ATOM   3367  N   VAL   212     -14.210   3.123  28.084  1.00  0.00
ATOM   3368  H   VAL   212     -14.095   2.848  27.119  1.00  0.00
ATOM   3369  CA  VAL   212     -13.007   3.361  28.886  1.00  0.00
ATOM   3370  HA  VAL   212     -13.229   3.016  29.896  1.00  0.00
ATOM   3371  CB  VAL   212     -11.758   2.612  28.372  1.00  0.00
ATOM   3372  HB  VAL   212     -11.408   3.084  27.454  1.00  0.00
ATOM   3373  CG1 VAL   212     -10.648   2.663  29.427  1.00  0.00
ATOM   3374 HG11 VAL   212     -10.997   2.191  30.345  1.00  0.00
ATOM   3375 HG12 VAL   212      -9.770   2.133  29.058  1.00  0.00
ATOM   3376 HG13 VAL   212     -10.386   3.701  29.630  1.00  0.00
ATOM   3377  CG2 VAL   212     -12.038   1.128  28.109  1.00  0.00
ATOM   3378 HG21 VAL   212     -12.822   1.033  27.357  1.00  0.00
ATOM   3379 HG22 VAL   212     -11.130   0.645  27.749  1.00  0.00
ATOM   3380 HG23 VAL   212     -12.362   0.650  29.033  1.00  0.00
ATOM   3381  C   VAL   212     -12.807   4.877  28.979  1.00  0.00
ATOM   3382  O   VAL   212     -12.085   5.475  28.196  1.00  0.00
ATOM   3383  N   THR   213     -13.512   5.475  29.939  1.00  0.00
ATOM   3384  H   THR   213     -14.194   4.937  30.455  1.00  0.00
ATOM   3385  CA  THR   213     -13.365   6.897  30.257  1.00  0.00
ATOM   3386  HA  THR   213     -13.699   7.482  29.401  1.00  0.00
ATOM   3387  CB  THR   213     -14.205   7.293  31.480  1.00  0.00
ATOM   3388  HB  THR   213     -13.852   8.254  31.854  1.00  0.00
ATOM   3389  CG2 THR   213     -15.685   7.404  31.107  1.00  0.00
ATOM   3390 HG21 THR   213     -16.039   6.443  30.733  1.00  0.00
ATOM   3391 HG22 THR   213     -16.262   7.685  31.988  1.00  0.00
ATOM   3392 HG23 THR   213     -15.810   8.162  30.334  1.00  0.00
ATOM   3393  OG1 THR   213     -14.103   6.333  32.507  1.00  0.00
ATOM   3394  HG1 THR   213     -14.637   6.608  33.256  1.00  0.00
ATOM   3395  C   THR   213     -11.889   7.222  30.523  1.00  0.00
ATOM   3396  O   THR   213     -11.157   6.424  31.105  1.00  0.00
ATOM   3397  N   SER   214     -11.473   8.378  30.035  1.00  0.00
ATOM   3398  H   SER   214     -12.090   8.847  29.388  1.00  0.00
ATOM   3399  CA  SER   214     -10.195   9.010  30.356  1.00  0.00
ATOM   3400  HA  SER   214      -9.370   8.367  30.048  1.00  0.00
ATOM   3401  CB  SER   214     -10.077  10.348  29.615  1.00  0.00
ATOM   3402  HB2 SER   214      -9.191  10.891  29.944  1.00  0.00
ATOM   3403  HB3 SER   214     -10.024  10.186  28.538  1.00  0.00
ATOM   3404  OG  SER   214     -11.229  11.101  29.920  1.00  0.00
ATOM   3405  HG  SER   214     -11.186  11.948  29.470  1.00  0.00
ATOM   3406  C   SER   214     -10.060   9.266  31.843  1.00  0.00
ATOM   3407  O   SER   214     -11.053   9.729  32.452  1.00  0.00
ATOM   3408  OXT SER   214      -8.910   8.998  32.360  1.00  0.00
TER   
ATOM   3409  PA  A4P   215      11.192  21.037  -2.904  1.00  0.00
ATOM   3410  PB  A4P   215      11.431  18.503  -4.401  1.00  0.00
ATOM   3411  PD  A4P   215      16.150  19.941  -6.931  1.00  0.00
ATOM   3412  PG  A4P   215      14.214  18.776  -5.160  1.00  0.00
ATOM   3413  C1E A4P   215       5.042  21.482  -3.050  1.00  0.00
ATOM   3414  H1E A4P   215       4.523  22.044  -2.406  1.00  0.00
ATOM   3415  C1F A4P   215      20.387  21.981  -6.463  1.00  0.00
ATOM   3416  H1F A4P   215      21.157  22.615  -6.534  1.00  0.00
ATOM   3417  N1A A4P   215       0.822  23.122  -5.417  1.00  0.00
ATOM   3418  N1B A4P   215      24.593  19.380  -5.036  1.00  0.00
ATOM   3419  O1A A4P   215      12.162  21.648  -1.950  1.00  0.00
ATOM   3420  O1B A4P   215      10.078  18.671  -5.104  1.00  0.00
ATOM   3421  O1D A4P   215      15.617  19.411  -8.249  1.00  0.00
ATOM   3422  O1G A4P   215      14.510  18.737  -3.724  1.00  0.00
ATOM   3423  C2A A4P   215       1.405  23.637  -4.294  1.00  0.00
ATOM   3424  H2A A4P   215       1.002  24.430  -3.837  1.00  0.00
ATOM   3425  C2B A4P   215      24.457  20.729  -5.194  1.00  0.00
ATOM   3426  H2B A4P   215      25.235  21.333  -5.024  1.00  0.00
ATOM   3427  C2E A4P   215       5.275  20.358  -2.414  1.00  0.00
ATOM   3428  H2E A4P   215       5.279  19.640  -3.110  1.00  0.00
ATOM   3429  C2F A4P   215      19.863  22.076  -7.650  1.00  0.00
ATOM   3430  H2F A4P   215      19.648  21.132  -7.899  1.00  0.00
ATOM   3431  O2A A4P   215      11.341  21.681  -4.272  1.00  0.00
ATOM   3432  O2B A4P   215      11.670  17.057  -4.087  1.00  0.00
ATOM   3433  O2D A4P   215      17.201  19.057  -6.411  1.00  0.00
ATOM   3434  O2E A4P   215       4.180  20.082  -1.403  1.00  0.00
ATOM   3435  HO2 A4P   215       3.337  20.024  -1.853  1.00  0.00
ATOM   3436  O2F A4P   215      20.848  22.666  -8.620  1.00  0.00
ATOM   3437  H7  A4P   215      21.690  22.791  -8.183  1.00  0.00
ATOM   3438  O2G A4P   215      14.654  17.497  -5.812  1.00  0.00
ATOM   3439  C3E A4P   215       6.597  20.620  -1.713  1.00  0.00
ATOM   3440  H3E A4P   215       7.113  19.796  -1.479  1.00  0.00
ATOM   3441  C3F A4P   215      18.688  23.046  -7.481  1.00  0.00
ATOM   3442  H3F A4P   215      17.940  22.905  -8.129  1.00  0.00
ATOM   3443  N3A A4P   215       2.525  23.072  -3.806  1.00  0.00
ATOM   3444  N3B A4P   215      23.266  21.250  -5.582  1.00  0.00
ATOM   3445  O3A A4P   215      11.461  19.382  -3.004  1.00  0.00
ATOM   3446  O3B A4P   215      12.626  19.029  -5.415  1.00  0.00
ATOM   3447  O3E A4P   215       6.383  21.140  -0.474  1.00  0.00
ATOM   3448  HO3 A4P   215       6.333  22.094  -0.532  1.00  0.00
ATOM   3449  O3F A4P   215      19.068  24.323  -7.783  1.00  0.00
ATOM   3450  H9  A4P   215      20.022  24.364  -7.854  1.00  0.00
ATOM   3451  O3G A4P   215      14.980  20.061  -5.835  1.00  0.00
ATOM   3452  C4A A4P   215       3.070  21.993  -4.432  1.00  0.00
ATOM   3453  C4B A4P   215      22.215  20.429  -5.814  1.00  0.00
ATOM   3454  C4E A4P   215       7.318  21.664  -2.620  1.00  0.00
ATOM   3455  H4E A4P   215       7.502  22.558  -2.212  1.00  0.00
ATOM   3456  C4F A4P   215      18.288  22.957  -6.009  1.00  0.00
ATOM   3457  H4F A4P   215      18.358  23.813  -5.497  1.00  0.00
ATOM   3458  O4E A4P   215       6.487  21.972  -3.562  1.00  0.00
ATOM   3459  O4F A4P   215      19.192  22.224  -5.421  1.00  0.00
ATOM   3460  C5A A4P   215       2.496  21.489  -5.532  1.00  0.00
ATOM   3461  C5B A4P   215      22.354  19.105  -5.655  1.00  0.00
ATOM   3462  C5E A4P   215       8.585  21.017  -3.216  1.00  0.00
ATOM   3463 H5E1 A4P   215       8.492  20.024  -3.285  1.00  0.00
ATOM   3464 H5E2 A4P   215       8.801  21.395  -4.116  1.00  0.00
ATOM   3465  C5F A4P   215      16.873  22.243  -5.937  1.00  0.00
ATOM   3466 H5F1 A4P   215      16.805  21.620  -5.158  1.00  0.00
ATOM   3467 H5F2 A4P   215      16.120  22.901  -5.906  1.00  0.00
ATOM   3468  O5E A4P   215       9.666  21.299  -2.348  1.00  0.00
ATOM   3469  O5F A4P   215      16.730  21.475  -7.121  1.00  0.00
ATOM   3470  C6A A4P   215       1.354  22.067  -6.030  1.00  0.00
ATOM   3471  C6B A4P   215      23.570  18.580  -5.261  1.00  0.00
ATOM   3472  N6A A4P   215       0.442  21.832  -7.175  1.00  0.00
ATOM   3473 H6A1 A4P   215      -0.351  22.426  -7.313  1.00  0.00
ATOM   3474 H6A2 A4P   215       0.620  21.080  -7.809  1.00  0.00
ATOM   3475  N6B A4P   215      24.079  17.215  -4.994  1.00  0.00
ATOM   3476 H6B1 A4P   215      25.028  17.082  -4.708  1.00  0.00
ATOM   3477 H6B2 A4P   215      23.474  16.426  -5.099  1.00  0.00
ATOM   3478  N7A A4P   215       3.231  20.438  -5.942  1.00  0.00
ATOM   3479  N7B A4P   215      21.155  18.517  -5.947  1.00  0.00
ATOM   3480  C8A A4P   215       4.259  20.296  -5.091  1.00  0.00
ATOM   3481  H8A A4P   215       4.973  19.598  -5.142  1.00  0.00
ATOM   3482  C8B A4P   215      20.283  19.487  -6.282  1.00  0.00
ATOM   3483  H8B A4P   215      19.326  19.353  -6.539  1.00  0.00
ATOM   3484  N9A A4P   215       4.158  21.256  -4.160  1.00  0.00
ATOM   3485  N9B A4P   215      20.927  20.673  -6.210  1.00  0.00
TER   
ATOM   3486  N   MET   216      -0.204  12.558  14.864  1.00  0.00
ATOM   3487  H1  MET   216      -0.957  11.949  14.576  1.00  0.00
ATOM   3488  H2  MET   216      -0.549  13.186  15.576  1.00  0.00
ATOM   3489  H3  MET   216       0.618  11.998  15.040  1.00  0.00
ATOM   3490  CA  MET   216       0.153  13.429  13.711  1.00  0.00
ATOM   3491  HA  MET   216       0.029  14.480  13.970  1.00  0.00
ATOM   3492  CB  MET   216       1.628  13.184  13.344  1.00  0.00
ATOM   3493  HB2 MET   216       1.743  12.109  13.203  1.00  0.00
ATOM   3494  HB3 MET   216       1.806  13.695  12.398  1.00  0.00
ATOM   3495  CG  MET   216       2.646  13.676  14.392  1.00  0.00
ATOM   3496  HG2 MET   216       2.436  13.159  15.329  1.00  0.00
ATOM   3497  HG3 MET   216       3.642  13.404  14.043  1.00  0.00
ATOM   3498  SD  MET   216       2.581  15.477  14.673  1.00  0.00
ATOM   3499  CE  MET   216       3.239  15.993  13.055  1.00  0.00
ATOM   3500  HE1 MET   216       2.587  15.625  12.263  1.00  0.00
ATOM   3501  HE2 MET   216       3.285  17.081  13.011  1.00  0.00
ATOM   3502  HE3 MET   216       4.240  15.582  12.921  1.00  0.00
ATOM   3503  C   MET   216      -0.782  13.156  12.572  1.00  0.00
ATOM   3504  O   MET   216      -1.019  11.995  12.225  1.00  0.00
ATOM   3505  N   ILE   217      -1.403  14.197  12.018  1.00  0.00
ATOM   3506  H   ILE   217      -1.111  15.117  12.317  1.00  0.00
ATOM   3507  CA  ILE   217      -2.497  14.097  11.095  1.00  0.00
ATOM   3508  HA  ILE   217      -2.643  13.104  10.671  1.00  0.00
ATOM   3509  CB  ILE   217      -3.791  14.557  11.776  1.00  0.00
ATOM   3510  HB  ILE   217      -3.733  14.240  12.817  1.00  0.00
ATOM   3511  CG2 ILE   217      -4.036  16.077  11.715  1.00  0.00
ATOM   3512 HG21 ILE   217      -4.094  16.395  10.674  1.00  0.00
ATOM   3513 HG22 ILE   217      -4.972  16.315  12.220  1.00  0.00
ATOM   3514 HG23 ILE   217      -3.215  16.598  12.208  1.00  0.00
ATOM   3515  CG1 ILE   217      -5.005  13.803  11.256  1.00  0.00
ATOM   3516 HG12 ILE   217      -5.898  14.322  11.604  1.00  0.00
ATOM   3517 HG13 ILE   217      -4.973  13.825  10.167  1.00  0.00
ATOM   3518  CD1 ILE   217      -5.041  12.350  11.736  1.00  0.00
ATOM   3519 HD11 ILE   217      -5.073  12.327  12.825  1.00  0.00
ATOM   3520 HD12 ILE   217      -5.927  11.857  11.337  1.00  0.00
ATOM   3521 HD13 ILE   217      -4.148  11.830  11.388  1.00  0.00
ATOM   3522  C   ILE   217      -2.148  14.903   9.878  1.00  0.00
ATOM   3523  O   ILE   217      -1.363  15.856   9.958  1.00  0.00
ATOM   3524  N   VAL   218      -2.673  14.526   8.704  1.00  0.00
ATOM   3525  H   VAL   218      -3.283  13.721   8.719  1.00  0.00
ATOM   3526  CA  VAL   218      -2.356  15.124   7.422  1.00  0.00
ATOM   3527  HA  VAL   218      -1.296  14.992   7.205  1.00  0.00
ATOM   3528  CB  VAL   218      -3.160  14.443   6.335  1.00  0.00
ATOM   3529  HB  VAL   218      -4.167  14.250   6.704  1.00  0.00
ATOM   3530  CG1 VAL   218      -3.234  15.337   5.092  1.00  0.00
ATOM   3531 HG11 VAL   218      -2.227  15.530   4.722  1.00  0.00
ATOM   3532 HG12 VAL   218      -3.815  14.836   4.318  1.00  0.00
ATOM   3533 HG13 VAL   218      -3.713  16.281   5.351  1.00  0.00
ATOM   3534  CG2 VAL   218      -2.460  13.121   5.963  1.00  0.00
ATOM   3535 HG21 VAL   218      -2.405  12.479   6.842  1.00  0.00
ATOM   3536 HG22 VAL   218      -3.027  12.617   5.180  1.00  0.00
ATOM   3537 HG23 VAL   218      -1.453  13.331   5.603  1.00  0.00
ATOM   3538  C   VAL   218      -2.551  16.626   7.365  1.00  0.00
ATOM   3539  O   VAL   218      -1.698  17.347   6.848  1.00  0.00
ATOM   3540  N   GLU   219      -3.654  17.129   7.952  1.00  0.00
ATOM   3541  H   GLU   219      -4.328  16.462   8.300  1.00  0.00
ATOM   3542  CA  GLU   219      -3.968  18.541   8.054  1.00  0.00
ATOM   3543  HA  GLU   219      -4.147  18.964   7.065  1.00  0.00
ATOM   3544  CB  GLU   219      -5.250  18.717   8.907  1.00  0.00
ATOM   3545  HB2 GLU   219      -6.064  18.284   8.325  1.00  0.00
ATOM   3546  HB3 GLU   219      -5.097  18.128   9.811  1.00  0.00
ATOM   3547  CG  GLU   219      -5.611  20.174   9.295  1.00  0.00
ATOM   3548  HG2 GLU   219      -4.730  20.650   9.725  1.00  0.00
ATOM   3549  HG3 GLU   219      -5.906  20.705   8.390  1.00  0.00
ATOM   3550  CD  GLU   219      -6.754  20.216  10.304  1.00  0.00
ATOM   3551  OE1 GLU   219      -7.720  19.427  10.138  1.00  0.00
ATOM   3552  OE2 GLU   219      -6.656  21.040  11.250  1.00  0.00
ATOM   3553  C   GLU   219      -2.830  19.384   8.633  1.00  0.00
ATOM   3554  O   GLU   219      -2.597  20.506   8.205  1.00  0.00
ATOM   3555  N   GLN   220      -2.037  18.828   9.583  1.00  0.00
ATOM   3556  H   GLN   220      -2.202  17.870   9.858  1.00  0.00
ATOM   3557  CA  GLN   220      -0.964  19.558  10.238  1.00  0.00
ATOM   3558  HA  GLN   220      -1.330  20.530  10.567  1.00  0.00
ATOM   3559  CB  GLN   220      -0.444  18.782  11.471  1.00  0.00
ATOM   3560  HB2 GLN   220      -0.155  17.780  11.155  1.00  0.00
ATOM   3561  HB3 GLN   220       0.428  19.303  11.868  1.00  0.00
ATOM   3562  CG  GLN   220      -1.522  18.684  12.562  1.00  0.00
ATOM   3563  HG2 GLN   220      -1.680  19.665  13.011  1.00  0.00
ATOM   3564  HG3 GLN   220      -2.454  18.332  12.121  1.00  0.00
ATOM   3565  CD  GLN   220      -1.102  17.707  13.659  1.00  0.00
ATOM   3566  OE1 GLN   220      -0.988  16.515  13.459  1.00  0.00
ATOM   3567  NE2 GLN   220      -0.855  18.236  14.885  1.00  0.00
ATOM   3568 HE21 GLN   220      -0.574  17.633  15.645  1.00  0.00
ATOM   3569 HE22 GLN   220      -0.953  19.230  15.032  1.00  0.00
ATOM   3570  C   GLN   220       0.247  19.841   9.367  1.00  0.00
ATOM   3571  O   GLN   220       1.028  20.732   9.674  1.00  0.00
ATOM   3572  N   VAL   221       0.457  19.066   8.279  1.00  0.00
ATOM   3573  H   VAL   221      -0.207  18.348   8.027  1.00  0.00
ATOM   3574  CA  VAL   221       1.665  19.199   7.479  1.00  0.00
ATOM   3575  HA  VAL   221       2.258  20.064   7.775  1.00  0.00
ATOM   3576  CB  VAL   221       2.544  17.951   7.567  1.00  0.00
ATOM   3577  HB  VAL   221       3.417  18.062   6.924  1.00  0.00
ATOM   3578  CG1 VAL   221       3.003  17.783   9.033  1.00  0.00
ATOM   3579 HG11 VAL   221       2.131  17.672   9.677  1.00  0.00
ATOM   3580 HG12 VAL   221       3.632  16.897   9.118  1.00  0.00
ATOM   3581 HG13 VAL   221       3.570  18.662   9.340  1.00  0.00
ATOM   3582  CG2 VAL   221       1.818  16.684   7.049  1.00  0.00
ATOM   3583 HG21 VAL   221       1.537  16.826   6.005  1.00  0.00
ATOM   3584 HG22 VAL   221       2.483  15.824   7.132  1.00  0.00
ATOM   3585 HG23 VAL   221       0.922  16.509   7.645  1.00  0.00
ATOM   3586  C   VAL   221       1.388  19.484   6.020  1.00  0.00
ATOM   3587  O   VAL   221       2.299  19.837   5.277  1.00  0.00
ATOM   3588  N   MET   222       0.122  19.354   5.566  1.00  0.00
ATOM   3589  H   MET   222      -0.591  19.003   6.189  1.00  0.00
ATOM   3590  CA  MET   222      -0.224  19.565   4.173  1.00  0.00
ATOM   3591  HA  MET   222       0.476  19.007   3.551  1.00  0.00
ATOM   3592  CB  MET   222      -1.665  19.101   3.837  1.00  0.00
ATOM   3593  HB2 MET   222      -1.678  18.888   2.768  1.00  0.00
ATOM   3594  HB3 MET   222      -1.828  18.178   4.393  1.00  0.00
ATOM   3595  CG  MET   222      -2.786  20.109   4.174  1.00  0.00
ATOM   3596  HG2 MET   222      -2.718  20.349   5.235  1.00  0.00
ATOM   3597  HG3 MET   222      -2.618  21.012   3.586  1.00  0.00
ATOM   3598  SD  MET   222      -4.436  19.465   3.815  1.00  0.00
ATOM   3599  CE  MET   222      -5.354  20.584   4.899  1.00  0.00
ATOM   3600  HE1 MET   222      -5.180  21.615   4.590  1.00  0.00
ATOM   3601  HE2 MET   222      -6.419  20.361   4.835  1.00  0.00
ATOM   3602  HE3 MET   222      -5.017  20.452   5.927  1.00  0.00
ATOM   3603  C   MET   222      -0.007  20.985   3.679  1.00  0.00
ATOM   3604  O   MET   222      -0.153  21.967   4.411  1.00  0.00
ATOM   3605  N   LYS   223       0.341  21.163   2.393  1.00  0.00
ATOM   3606  H   LYS   223       0.597  20.384   1.804  1.00  0.00
ATOM   3607  CA  LYS   223       0.424  22.500   1.839  1.00  0.00
ATOM   3608  HA  LYS   223       0.765  23.180   2.620  1.00  0.00
ATOM   3609  CB  LYS   223       1.399  22.593   0.642  1.00  0.00
ATOM   3610  HB2 LYS   223       0.866  22.210  -0.228  1.00  0.00
ATOM   3611  HB3 LYS   223       1.618  23.651   0.496  1.00  0.00
ATOM   3612  CG  LYS   223       2.719  21.814   0.821  1.00  0.00
ATOM   3613  HG2 LYS   223       2.460  20.770   0.648  1.00  0.00
ATOM   3614  HG3 LYS   223       3.368  22.165   0.019  1.00  0.00
ATOM   3615  CD  LYS   223       3.454  21.944   2.171  1.00  0.00
ATOM   3616  HD2 LYS   223       2.706  21.819   2.954  1.00  0.00
ATOM   3617  HD3 LYS   223       4.174  21.127   2.222  1.00  0.00
ATOM   3618  CE  LYS   223       4.176  23.268   2.367  1.00  0.00
ATOM   3619  HE2 LYS   223       4.823  23.481   1.516  1.00  0.00
ATOM   3620  HE3 LYS   223       3.460  24.080   2.490  1.00  0.00
ATOM   3621  NZ  LYS   223       4.993  23.145   3.587  1.00  0.00
ATOM   3622  HZ1 LYS   223       5.657  22.393   3.473  1.00  0.00
ATOM   3623  HZ2 LYS   223       5.489  24.010   3.749  1.00  0.00
ATOM   3624  HZ3 LYS   223       4.393  22.948   4.375  1.00  0.00
ATOM   3625  C   LYS   223      -0.969  22.936   1.436  1.00  0.00
ATOM   3626  O   LYS   223      -1.690  22.181   0.789  1.00  0.00
ATOM   3627  N   THR   224      -1.412  24.137   1.850  1.00  0.00
ATOM   3628  H   THR   224      -0.755  24.829   2.182  1.00  0.00
ATOM   3629  CA  THR   224      -2.828  24.478   1.840  1.00  0.00
ATOM   3630  HA  THR   224      -3.384  23.542   1.896  1.00  0.00
ATOM   3631  CB  THR   224      -3.177  25.324   3.055  1.00  0.00
ATOM   3632  HB  THR   224      -4.229  25.605   3.011  1.00  0.00
ATOM   3633  CG2 THR   224      -2.916  24.519   4.334  1.00  0.00
ATOM   3634 HG21 THR   224      -1.864  24.238   4.379  1.00  0.00
ATOM   3635 HG22 THR   224      -3.167  25.126   5.204  1.00  0.00
ATOM   3636 HG23 THR   224      -3.532  23.620   4.330  1.00  0.00
ATOM   3637  OG1 THR   224      -2.350  26.476   3.157  1.00  0.00
ATOM   3638  HG1 THR   224      -2.600  26.982   3.933  1.00  0.00
ATOM   3639  C   THR   224      -3.261  25.264   0.617  1.00  0.00
ATOM   3640  O   THR   224      -4.441  25.382   0.324  1.00  0.00
ATOM   3641  N   SER   225      -2.298  25.800  -0.156  1.00  0.00
ATOM   3642  H   SER   225      -1.333  25.710   0.128  1.00  0.00
ATOM   3643  CA  SER   225      -2.593  26.547  -1.364  1.00  0.00
ATOM   3644  HA  SER   225      -3.674  26.595  -1.493  1.00  0.00
ATOM   3645  CB  SER   225      -2.035  27.995  -1.316  1.00  0.00
ATOM   3646  HB2 SER   225      -2.427  28.484  -0.424  1.00  0.00
ATOM   3647  HB3 SER   225      -0.948  27.941  -1.253  1.00  0.00
ATOM   3648  OG  SER   225      -2.408  28.746  -2.473  1.00  0.00
ATOM   3649  HG  SER   225      -2.047  29.633  -2.409  1.00  0.00
ATOM   3650  C   SER   225      -1.995  25.763  -2.498  1.00  0.00
ATOM   3651  O   SER   225      -0.780  25.650  -2.638  1.00  0.00
ATOM   3652  N   VAL   226      -2.869  25.132  -3.302  1.00  0.00
ATOM   3653  H   VAL   226      -3.856  25.307  -3.179  1.00  0.00
ATOM   3654  CA  VAL   226      -2.463  24.185  -4.313  1.00  0.00
ATOM   3655  HA  VAL   226      -1.447  23.844  -4.115  1.00  0.00
ATOM   3656  CB  VAL   226      -3.386  22.969  -4.356  1.00  0.00
ATOM   3657  HB  VAL   226      -4.377  23.293  -4.673  1.00  0.00
ATOM   3658  CG1 VAL   226      -2.852  21.904  -5.341  1.00  0.00
ATOM   3659 HG11 VAL   226      -1.861  21.580  -5.024  1.00  0.00
ATOM   3660 HG12 VAL   226      -3.527  21.048  -5.353  1.00  0.00
ATOM   3661 HG13 VAL   226      -2.791  22.332  -6.342  1.00  0.00
ATOM   3662  CG2 VAL   226      -3.492  22.360  -2.943  1.00  0.00
ATOM   3663 HG21 VAL   226      -3.899  23.103  -2.256  1.00  0.00
ATOM   3664 HG22 VAL   226      -4.150  21.492  -2.970  1.00  0.00
ATOM   3665 HG23 VAL   226      -2.502  22.055  -2.603  1.00  0.00
ATOM   3666  C   VAL   226      -2.453  24.863  -5.661  1.00  0.00
ATOM   3667  O   VAL   226      -3.415  25.515  -6.060  1.00  0.00
ATOM   3668  N   ILE   227      -1.346  24.716  -6.412  1.00  0.00
ATOM   3669  H   ILE   227      -0.518  24.333  -5.979  1.00  0.00
ATOM   3670  CA  ILE   227      -1.268  25.127  -7.801  1.00  0.00
ATOM   3671  HA  ILE   227      -1.817  26.052  -7.975  1.00  0.00
ATOM   3672  CB  ILE   227       0.173  25.293  -8.279  1.00  0.00
ATOM   3673  HB  ILE   227       0.633  24.311  -8.388  1.00  0.00
ATOM   3674  CG2 ILE   227       0.189  26.025  -9.644  1.00  0.00
ATOM   3675 HG21 ILE   227      -0.271  27.007  -9.536  1.00  0.00
ATOM   3676 HG22 ILE   227       1.219  26.142  -9.982  1.00  0.00
ATOM   3677 HG23 ILE   227      -0.369  25.442 -10.376  1.00  0.00
ATOM   3678  CG1 ILE   227       1.050  26.026  -7.223  1.00  0.00
ATOM   3679 HG12 ILE   227       1.088  25.384  -6.343  1.00  0.00
ATOM   3680 HG13 ILE   227       2.049  26.117  -7.650  1.00  0.00
ATOM   3681  CD1 ILE   227       0.537  27.418  -6.819  1.00  0.00
ATOM   3682 HD11 ILE   227      -0.462  27.328  -6.392  1.00  0.00
ATOM   3683 HD12 ILE   227       1.210  27.853  -6.080  1.00  0.00
ATOM   3684 HD13 ILE   227       0.499  28.061  -7.698  1.00  0.00
ATOM   3685  C   ILE   227      -1.992  24.097  -8.647  1.00  0.00
ATOM   3686  O   ILE   227      -1.712  22.900  -8.561  1.00  0.00
ATOM   3687  N   THR   228      -2.980  24.522  -9.447  1.00  0.00
ATOM   3688  H   THR   228      -3.099  25.515  -9.588  1.00  0.00
ATOM   3689  CA  THR   228      -3.908  23.618 -10.101  1.00  0.00
ATOM   3690  HA  THR   228      -3.510  22.615  -9.947  1.00  0.00
ATOM   3691  CB  THR   228      -5.342  23.668  -9.548  1.00  0.00
ATOM   3692  HB  THR   228      -5.950  22.917 -10.052  1.00  0.00
ATOM   3693  CG2 THR   228      -5.325  23.385  -8.042  1.00  0.00
ATOM   3694 HG21 THR   228      -4.717  24.136  -7.537  1.00  0.00
ATOM   3695 HG22 THR   228      -6.343  23.421  -7.653  1.00  0.00
ATOM   3696 HG23 THR   228      -4.903  22.396  -7.862  1.00  0.00
ATOM   3697  OG1 THR   228      -5.956  24.942  -9.691  1.00  0.00
ATOM   3698  HG1 THR   228      -6.845  24.911  -9.330  1.00  0.00
ATOM   3699  C   THR   228      -3.968  23.932 -11.567  1.00  0.00
ATOM   3700  O   THR   228      -3.456  24.944 -12.048  1.00  0.00
ATOM   3701  N   LEU   229      -4.615  23.049 -12.332  1.00  0.00
ATOM   3702  H   LEU   229      -4.881  22.156 -11.943  1.00  0.00
ATOM   3703  CA  LEU   229      -4.988  23.339 -13.691  1.00  0.00
ATOM   3704  HA  LEU   229      -4.730  24.370 -13.931  1.00  0.00
ATOM   3705  CB  LEU   229      -4.245  22.401 -14.675  1.00  0.00
ATOM   3706  HB2 LEU   229      -4.525  21.403 -14.339  1.00  0.00
ATOM   3707  HB3 LEU   229      -4.667  22.583 -15.663  1.00  0.00
ATOM   3708  CG  LEU   229      -2.715  22.506 -14.745  1.00  0.00
ATOM   3709  HG  LEU   229      -2.314  22.529 -13.732  1.00  0.00
ATOM   3710  CD1 LEU   229      -2.127  21.302 -15.501  1.00  0.00
ATOM   3711 HD11 LEU   229      -2.527  21.278 -16.515  1.00  0.00
ATOM   3712 HD12 LEU   229      -1.042  21.392 -15.541  1.00  0.00
ATOM   3713 HD13 LEU   229      -2.395  20.381 -14.983  1.00  0.00
ATOM   3714  CD2 LEU   229      -2.276  23.800 -15.422  1.00  0.00
ATOM   3715 HD21 LEU   229      -2.655  24.652 -14.858  1.00  0.00
ATOM   3716 HD22 LEU   229      -1.187  23.842 -15.455  1.00  0.00
ATOM   3717 HD23 LEU   229      -2.671  23.832 -16.437  1.00  0.00
ATOM   3718  C   LEU   229      -6.479  23.077 -13.810  1.00  0.00
ATOM   3719  O   LEU   229      -7.100  22.445 -12.958  1.00  0.00
ATOM   3720  N   ARG   230      -7.105  23.564 -14.886  1.00  0.00
ATOM   3721  H   ARG   230      -6.586  24.196 -15.479  1.00  0.00
ATOM   3722  CA  ARG   230      -8.456  23.224 -15.265  1.00  0.00
ATOM   3723  HA  ARG   230      -8.965  22.774 -14.412  1.00  0.00
ATOM   3724  CB  ARG   230      -9.253  24.465 -15.716  1.00  0.00
ATOM   3725  HB2 ARG   230      -8.734  24.915 -16.562  1.00  0.00
ATOM   3726  HB3 ARG   230     -10.245  24.139 -16.030  1.00  0.00
ATOM   3727  CG  ARG   230      -9.388  25.503 -14.586  1.00  0.00
ATOM   3728  HG2 ARG   230      -9.842  24.990 -13.738  1.00  0.00
ATOM   3729  HG3 ARG   230      -8.378  25.816 -14.322  1.00  0.00
ATOM   3730  CD  ARG   230     -10.224  26.731 -14.944  1.00  0.00
ATOM   3731  HD2 ARG   230     -11.266  26.466 -15.123  1.00  0.00
ATOM   3732  HD3 ARG   230     -10.172  27.491 -14.164  1.00  0.00
ATOM   3733  NE  ARG   230      -9.646  27.300 -16.212  1.00  0.00
ATOM   3734  HE  ARG   230      -8.747  26.952 -16.512  1.00  0.00
ATOM   3735  CZ  ARG   230     -10.253  28.226 -16.960  1.00  0.00
ATOM   3736  NH1 ARG   230     -11.396  28.777 -16.561  1.00  0.00
ATOM   3737 HH11 ARG   230     -11.811  28.494 -15.685  1.00  0.00
ATOM   3738 HH12 ARG   230     -11.844  29.476 -17.136  1.00  0.00
ATOM   3739  NH2 ARG   230      -9.708  28.608 -18.112  1.00  0.00
ATOM   3740 HH21 ARG   230      -8.837  28.196 -18.416  1.00  0.00
ATOM   3741 HH22 ARG   230     -10.167  29.308 -18.677  1.00  0.00
ATOM   3742  C   ARG   230      -8.365  22.269 -16.427  1.00  0.00
ATOM   3743  O   ARG   230      -7.308  22.115 -17.038  1.00  0.00
ATOM   3744  N   ALA   231      -9.488  21.617 -16.772  1.00  0.00
ATOM   3745  H   ALA   231     -10.317  21.827 -16.235  1.00  0.00
ATOM   3746  CA  ALA   231      -9.587  20.638 -17.834  1.00  0.00
ATOM   3747  HA  ALA   231      -8.848  19.852 -17.680  1.00  0.00
ATOM   3748  CB  ALA   231     -10.996  20.013 -17.752  1.00  0.00
ATOM   3749  HB1 ALA   231     -11.747  20.786 -17.913  1.00  0.00
ATOM   3750  HB2 ALA   231     -11.098  19.243 -18.517  1.00  0.00
ATOM   3751  HB3 ALA   231     -11.140  19.567 -16.768  1.00  0.00
ATOM   3752  C   ALA   231      -9.380  21.218 -19.239  1.00  0.00
ATOM   3753  O   ALA   231      -8.981  20.541 -20.178  1.00  0.00
ATOM   3754  N   THR   232      -9.656  22.534 -19.384  1.00  0.00
ATOM   3755  H   THR   232      -9.922  23.024 -18.542  1.00  0.00
ATOM   3756  CA  THR   232      -9.589  23.285 -20.625  1.00  0.00
ATOM   3757  HA  THR   232     -10.012  22.630 -21.387  1.00  0.00
ATOM   3758  CB  THR   232     -10.416  24.580 -20.576  1.00  0.00
ATOM   3759  HB  THR   232     -10.501  24.996 -21.580  1.00  0.00
ATOM   3760  CG2 THR   232     -11.809  24.273 -20.033  1.00  0.00
ATOM   3761 HG21 THR   232     -11.725  23.858 -19.029  1.00  0.00
ATOM   3762 HG22 THR   232     -12.396  25.191 -19.998  1.00  0.00
ATOM   3763 HG23 THR   232     -12.302  23.551 -20.684  1.00  0.00
ATOM   3764  OG1 THR   232      -9.940  25.589 -19.693  1.00  0.00
ATOM   3765  HG1 THR   232     -10.522  26.352 -19.735  1.00  0.00
ATOM   3766  C   THR   232      -8.195  23.711 -20.971  1.00  0.00
ATOM   3767  O   THR   232      -7.924  24.081 -22.106  1.00  0.00
ATOM   3768  N   ASN   233      -7.297  23.699 -19.960  1.00  0.00
ATOM   3769  H   ASN   233      -7.577  23.309 -19.072  1.00  0.00
ATOM   3770  CA  ASN   233      -5.992  24.299 -20.061  1.00  0.00
ATOM   3771  HA  ASN   233      -6.112  25.335 -20.377  1.00  0.00
ATOM   3772  CB  ASN   233      -5.203  24.277 -18.721  1.00  0.00
ATOM   3773  HB2 ASN   233      -5.141  23.263 -18.325  1.00  0.00
ATOM   3774  HB3 ASN   233      -4.199  24.647 -18.929  1.00  0.00
ATOM   3775  CG  ASN   233      -5.845  25.174 -17.666  1.00  0.00
ATOM   3776  OD1 ASN   233      -6.906  25.779 -17.785  1.00  0.00
ATOM   3777  ND2 ASN   233      -5.154  25.235 -16.498  1.00  0.00
ATOM   3778 HD21 ASN   233      -5.501  25.804 -15.739  1.00  0.00
ATOM   3779 HD22 ASN   233      -4.297  24.711 -16.394  1.00  0.00
ATOM   3780  C   ASN   233      -5.166  23.656 -21.151  1.00  0.00
ATOM   3781  O   ASN   233      -5.217  22.446 -21.396  1.00  0.00
ATOM   3782  N   THR   234      -4.372  24.484 -21.839  1.00  0.00
ATOM   3783  H   THR   234      -4.555  25.476 -21.780  1.00  0.00
ATOM   3784  CA  THR   234      -3.312  24.032 -22.716  1.00  0.00
ATOM   3785  HA  THR   234      -3.761  23.329 -23.417  1.00  0.00
ATOM   3786  CB  THR   234      -2.633  25.156 -23.515  1.00  0.00
ATOM   3787  HB  THR   234      -2.037  24.717 -24.315  1.00  0.00
ATOM   3788  CG2 THR   234      -3.693  26.088 -24.119  1.00  0.00
ATOM   3789 HG21 THR   234      -4.289  26.528 -23.319  1.00  0.00
ATOM   3790 HG22 THR   234      -3.202  26.881 -24.683  1.00  0.00
ATOM   3791 HG23 THR   234      -4.342  25.518 -24.784  1.00  0.00
ATOM   3792  OG1 THR   234      -1.786  25.991 -22.734  1.00  0.00
ATOM   3793  HG1 THR   234      -1.398  26.667 -23.295  1.00  0.00
ATOM   3794  C   THR   234      -2.250  23.275 -21.939  1.00  0.00
ATOM   3795  O   THR   234      -2.021  23.518 -20.746  1.00  0.00
ATOM   3796  N   ILE   235      -1.527  22.341 -22.568  1.00  0.00
ATOM   3797  H   ILE   235      -1.843  21.937 -23.438  1.00  0.00
ATOM   3798  CA  ILE   235      -0.296  21.835 -21.979  1.00  0.00
ATOM   3799  HA  ILE   235      -0.486  21.471 -20.969  1.00  0.00
ATOM   3800  CB  ILE   235       0.305  20.731 -22.805  1.00  0.00
ATOM   3801  HB  ILE   235       0.292  21.043 -23.849  1.00  0.00
ATOM   3802  CG2 ILE   235       1.763  20.409 -22.380  1.00  0.00
ATOM   3803 HG21 ILE   235       1.777  20.097 -21.336  1.00  0.00
ATOM   3804 HG22 ILE   235       2.155  19.606 -23.004  1.00  0.00
ATOM   3805 HG23 ILE   235       2.382  21.298 -22.501  1.00  0.00
ATOM   3806  CG1 ILE   235      -0.586  19.486 -22.664  1.00  0.00
ATOM   3807 HG12 ILE   235      -0.448  19.048 -21.676  1.00  0.00
ATOM   3808 HG13 ILE   235      -1.631  19.767 -22.794  1.00  0.00
ATOM   3809  CD1 ILE   235      -0.199  18.469 -23.728  1.00  0.00
ATOM   3810 HD11 ILE   235       0.846  18.187 -23.599  1.00  0.00
ATOM   3811 HD12 ILE   235      -0.828  17.584 -23.632  1.00  0.00
ATOM   3812 HD13 ILE   235      -0.337  18.907 -24.717  1.00  0.00
ATOM   3813  C   ILE   235       0.771  22.914 -21.766  1.00  0.00
ATOM   3814  O   ILE   235       1.511  22.898 -20.808  1.00  0.00
ATOM   3815  N   ALA   236       0.875  23.888 -22.708  1.00  0.00
ATOM   3816  H   ALA   236       0.284  23.829 -23.525  1.00  0.00
ATOM   3817  CA  ALA   236       1.835  24.975 -22.629  1.00  0.00
ATOM   3818  HA  ALA   236       2.819  24.533 -22.788  1.00  0.00
ATOM   3819  CB  ALA   236       1.559  25.989 -23.764  1.00  0.00
ATOM   3820  HB1 ALA   236       0.581  26.447 -23.613  1.00  0.00
ATOM   3821  HB2 ALA   236       2.327  26.763 -23.755  1.00  0.00
ATOM   3822  HB3 ALA   236       1.574  25.473 -24.724  1.00  0.00
ATOM   3823  C   ALA   236       1.859  25.724 -21.288  1.00  0.00
ATOM   3824  O   ALA   236       2.928  25.954 -20.724  1.00  0.00
ATOM   3825  N   GLU   237       0.672  26.057 -20.720  1.00  0.00
ATOM   3826  H   GLU   237      -0.155  25.967 -21.292  1.00  0.00
ATOM   3827  CA  GLU   237       0.528  26.610 -19.383  1.00  0.00
ATOM   3828  HA  GLU   237       1.180  27.477 -19.277  1.00  0.00
ATOM   3829  CB  GLU   237      -0.922  27.049 -19.115  1.00  0.00
ATOM   3830  HB2 GLU   237      -1.579  26.206 -19.328  1.00  0.00
ATOM   3831  HB3 GLU   237      -1.008  27.318 -18.062  1.00  0.00
ATOM   3832  CG  GLU   237      -1.332  28.255 -19.990  1.00  0.00
ATOM   3833  HG2 GLU   237      -0.663  29.079 -19.741  1.00  0.00
ATOM   3834  HG3 GLU   237      -1.206  27.990 -21.040  1.00  0.00
ATOM   3835  CD  GLU   237      -2.776  28.680 -19.743  1.00  0.00
ATOM   3836  OE1 GLU   237      -3.497  27.975 -18.989  1.00  0.00
ATOM   3837  OE2 GLU   237      -3.164  29.717 -20.337  1.00  0.00
ATOM   3838  C   GLU   237       0.986  25.661 -18.298  1.00  0.00
ATOM   3839  O   GLU   237       1.688  26.079 -17.376  1.00  0.00
ATOM   3840  N   ALA   238       0.682  24.350 -18.382  1.00  0.00
ATOM   3841  H   ALA   238       0.063  24.061 -19.126  1.00  0.00
ATOM   3842  CA  ALA   238       1.125  23.350 -17.427  1.00  0.00
ATOM   3843  HA  ALA   238       0.731  23.639 -16.453  1.00  0.00
ATOM   3844  CB  ALA   238       0.567  21.953 -17.791  1.00  0.00
ATOM   3845  HB1 ALA   238       0.960  21.646 -18.760  1.00  0.00
ATOM   3846  HB2 ALA   238       0.869  21.231 -17.032  1.00  0.00
ATOM   3847  HB3 ALA   238      -0.521  21.997 -17.838  1.00  0.00
ATOM   3848  C   ALA   238       2.644  23.297 -17.310  1.00  0.00
ATOM   3849  O   ALA   238       3.185  23.317 -16.217  1.00  0.00
ATOM   3850  N   LEU   239       3.369  23.328 -18.455  1.00  0.00
ATOM   3851  H   LEU   239       2.902  23.252 -19.348  1.00  0.00
ATOM   3852  CA  LEU   239       4.823  23.368 -18.438  1.00  0.00
ATOM   3853  HA  LEU   239       5.186  22.590 -17.766  1.00  0.00
ATOM   3854  CB  LEU   239       5.443  23.142 -19.834  1.00  0.00
ATOM   3855  HB2 LEU   239       5.006  22.205 -20.180  1.00  0.00
ATOM   3856  HB3 LEU   239       5.140  23.951 -20.499  1.00  0.00
ATOM   3857  CG  LEU   239       6.992  23.023 -19.836  1.00  0.00
ATOM   3858  HG  LEU   239       7.389  23.979 -19.495  1.00  0.00
ATOM   3859  CD1 LEU   239       7.537  21.891 -18.938  1.00  0.00
ATOM   3860 HD11 LEU   239       7.141  20.934 -19.278  1.00  0.00
ATOM   3861 HD12 LEU   239       8.625  21.874 -18.994  1.00  0.00
ATOM   3862 HD13 LEU   239       7.230  22.065 -17.907  1.00  0.00
ATOM   3863  CD2 LEU   239       7.487  22.820 -21.273  1.00  0.00
ATOM   3864 HD21 LEU   239       7.187  23.671 -21.885  1.00  0.00
ATOM   3865 HD22 LEU   239       8.574  22.736 -21.275  1.00  0.00
ATOM   3866 HD23 LEU   239       7.052  21.908 -21.682  1.00  0.00
ATOM   3867  C   LEU   239       5.377  24.654 -17.845  1.00  0.00
ATOM   3868  O   LEU   239       6.333  24.641 -17.076  1.00  0.00
ATOM   3869  N   GLN   240       4.759  25.818 -18.157  1.00  0.00
ATOM   3870  H   GLN   240       4.080  25.830 -18.904  1.00  0.00
ATOM   3871  CA  GLN   240       5.077  27.071 -17.496  1.00  0.00
ATOM   3872  HA  GLN   240       6.144  27.265 -17.609  1.00  0.00
ATOM   3873  CB  GLN   240       4.293  28.268 -18.080  1.00  0.00
ATOM   3874  HB2 GLN   240       3.236  28.003 -18.054  1.00  0.00
ATOM   3875  HB3 GLN   240       4.470  29.120 -17.423  1.00  0.00
ATOM   3876  CG  GLN   240       4.695  28.640 -19.525  1.00  0.00
ATOM   3877  HG2 GLN   240       4.565  27.759 -20.153  1.00  0.00
ATOM   3878  HG3 GLN   240       4.036  29.435 -19.874  1.00  0.00
ATOM   3879  CD  GLN   240       6.150  29.119 -19.646  1.00  0.00
ATOM   3880  OE1 GLN   240       6.686  29.992 -18.967  1.00  0.00
ATOM   3881  NE2 GLN   240       6.882  28.500 -20.606  1.00  0.00
ATOM   3882 HE21 GLN   240       7.848  28.760 -20.747  1.00  0.00
ATOM   3883 HE22 GLN   240       6.458  27.782 -21.176  1.00  0.00
ATOM   3884  C   GLN   240       4.831  27.046 -15.995  1.00  0.00
ATOM   3885  O   GLN   240       5.662  27.487 -15.244  1.00  0.00
ATOM   3886  N   LEU   241       3.694  26.482 -15.528  1.00  0.00
ATOM   3887  H   LEU   241       2.966  26.224 -16.179  1.00  0.00
ATOM   3888  CA  LEU   241       3.434  26.328 -14.108  1.00  0.00
ATOM   3889  HA  LEU   241       3.570  27.285 -13.605  1.00  0.00
ATOM   3890  CB  LEU   241       1.993  25.844 -13.864  1.00  0.00
ATOM   3891  HB2 LEU   241       1.878  24.967 -14.500  1.00  0.00
ATOM   3892  HB3 LEU   241       1.873  25.553 -12.820  1.00  0.00
ATOM   3893  CG  LEU   241       0.922  26.889 -14.232  1.00  0.00
ATOM   3894  HG  LEU   241       0.963  27.110 -15.299  1.00  0.00
ATOM   3895  CD1 LEU   241      -0.445  26.308 -13.885  1.00  0.00
ATOM   3896 HD11 LEU   241      -0.486  26.087 -12.818  1.00  0.00
ATOM   3897 HD12 LEU   241      -1.222  27.030 -14.137  1.00  0.00
ATOM   3898 HD13 LEU   241      -0.605  25.391 -14.452  1.00  0.00
ATOM   3899  CD2 LEU   241       1.096  28.257 -13.554  1.00  0.00
ATOM   3900 HD21 LEU   241       2.059  28.683 -13.835  1.00  0.00
ATOM   3901 HD22 LEU   241       0.297  28.926 -13.873  1.00  0.00
ATOM   3902 HD23 LEU   241       1.056  28.134 -12.472  1.00  0.00
ATOM   3903  C   LEU   241       4.402  25.424 -13.367  1.00  0.00
ATOM   3904  O   LEU   241       4.865  25.776 -12.284  1.00  0.00
ATOM   3905  N   LEU   242       4.777  24.265 -13.953  1.00  0.00
ATOM   3906  H   LEU   242       4.273  23.954 -14.771  1.00  0.00
ATOM   3907  CA  LEU   242       5.832  23.413 -13.428  1.00  0.00
ATOM   3908  HA  LEU   242       5.598  23.128 -12.402  1.00  0.00
ATOM   3909  CB  LEU   242       5.972  22.123 -14.282  1.00  0.00
ATOM   3910  HB2 LEU   242       6.126  22.499 -15.293  1.00  0.00
ATOM   3911  HB3 LEU   242       6.856  21.573 -13.960  1.00  0.00
ATOM   3912  CG  LEU   242       4.744  21.181 -14.264  1.00  0.00
ATOM   3913  HG  LEU   242       3.857  21.733 -14.574  1.00  0.00
ATOM   3914  CD1 LEU   242       4.984  20.010 -15.234  1.00  0.00
ATOM   3915 HD11 LEU   242       5.871  19.457 -14.925  1.00  0.00
ATOM   3916 HD12 LEU   242       4.120  19.345 -15.223  1.00  0.00
ATOM   3917 HD13 LEU   242       5.131  20.397 -16.242  1.00  0.00
ATOM   3918  CD2 LEU   242       4.413  20.660 -12.855  1.00  0.00
ATOM   3919 HD21 LEU   242       4.196  21.502 -12.197  1.00  0.00
ATOM   3920 HD22 LEU   242       3.543  20.005 -12.904  1.00  0.00
ATOM   3921 HD23 LEU   242       5.265  20.104 -12.463  1.00  0.00
ATOM   3922  C   LEU   242       7.175  24.139 -13.364  1.00  0.00
ATOM   3923  O   LEU   242       7.872  24.108 -12.353  1.00  0.00
ATOM   3924  N   ARG   243       7.526  24.876 -14.444  1.00  0.00
ATOM   3925  H   ARG   243       6.918  24.846 -15.250  1.00  0.00
ATOM   3926  CA  ARG   243       8.739  25.668 -14.526  1.00  0.00
ATOM   3927  HA  ARG   243       9.607  25.061 -14.269  1.00  0.00
ATOM   3928  CB  ARG   243       8.913  26.192 -15.976  1.00  0.00
ATOM   3929  HB2 ARG   243       8.849  25.333 -16.643  1.00  0.00
ATOM   3930  HB3 ARG   243       8.085  26.872 -16.179  1.00  0.00
ATOM   3931  CG  ARG   243      10.249  26.925 -16.210  1.00  0.00
ATOM   3932  HG2 ARG   243      10.234  27.820 -15.588  1.00  0.00
ATOM   3933  HG3 ARG   243      11.041  26.259 -15.868  1.00  0.00
ATOM   3934  CD  ARG   243      10.509  27.321 -17.669  1.00  0.00
ATOM   3935  HD2 ARG   243      11.570  27.501 -17.839  1.00  0.00
ATOM   3936  HD3 ARG   243      10.158  26.546 -18.350  1.00  0.00
ATOM   3937  NE  ARG   243       9.751  28.594 -17.954  1.00  0.00
ATOM   3938  HE  ARG   243       8.843  28.501 -18.386  1.00  0.00
ATOM   3939  CZ  ARG   243      10.208  29.826 -17.683  1.00  0.00
ATOM   3940  NH1 ARG   243      11.375  30.021 -17.082  1.00  0.00
ATOM   3941 HH11 ARG   243      11.942  29.228 -16.817  1.00  0.00
ATOM   3942 HH12 ARG   243      11.691  30.961 -16.892  1.00  0.00
ATOM   3943  NH2 ARG   243       9.464  30.880 -18.016  1.00  0.00
ATOM   3944 HH21 ARG   243       8.570  30.742 -18.466  1.00  0.00
ATOM   3945 HH22 ARG   243       9.797  31.813 -17.817  1.00  0.00
ATOM   3946  C   ARG   243       8.803  26.863 -13.578  1.00  0.00
ATOM   3947  O   ARG   243       9.824  27.097 -12.926  1.00  0.00
ATOM   3948  N   HID   244       7.721  27.662 -13.493  1.00  0.00
ATOM   3949  H   HID   244       6.943  27.402 -14.082  1.00  0.00
ATOM   3950  CA  HID   244       7.597  28.858 -12.677  1.00  0.00
ATOM   3951  HA  HID   244       8.448  29.511 -12.870  1.00  0.00
ATOM   3952  CB  HID   244       6.294  29.638 -12.987  1.00  0.00
ATOM   3953  HB2 HID   244       5.481  28.912 -12.966  1.00  0.00
ATOM   3954  HB3 HID   244       6.081  30.442 -12.282  1.00  0.00
ATOM   3955  CG  HID   244       6.285  30.249 -14.347  1.00  0.00
ATOM   3956  ND1 HID   244       5.115  30.835 -14.797  1.00  0.00
ATOM   3957  HD1 HID   244       4.212  30.878 -14.348  1.00  0.00
ATOM   3958  CE1 HID   244       5.418  31.343 -15.963  1.00  0.00
ATOM   3959  HE1 HID   244       4.618  31.858 -16.495  1.00  0.00
ATOM   3960  NE2 HID   244       6.715  31.124 -16.300  1.00  0.00
ATOM   3961  CD2 HID   244       7.274  30.420 -15.253  1.00  0.00
ATOM   3962  HD2 HID   244       8.323  30.128 -15.292  1.00  0.00
ATOM   3963  C   HID   244       7.619  28.581 -11.196  1.00  0.00
ATOM   3964  O   HID   244       8.312  29.246 -10.441  1.00  0.00
ATOM   3965  N   HIE   245       6.863  27.557 -10.753  1.00  0.00
ATOM   3966  H   HIE   245       6.414  26.921 -11.396  1.00  0.00
ATOM   3967  CA  HIE   245       6.626  27.382  -9.337  1.00  0.00
ATOM   3968  HA  HIE   245       6.827  28.313  -8.806  1.00  0.00
ATOM   3969  CB  HIE   245       5.155  26.984  -9.095  1.00  0.00
ATOM   3970  HB2 HIE   245       4.885  26.104  -9.679  1.00  0.00
ATOM   3971  HB3 HIE   245       4.982  26.785  -8.037  1.00  0.00
ATOM   3972  CG  HIE   245       4.207  28.061  -9.486  1.00  0.00
ATOM   3973  ND1 HIE   245       4.154  29.203  -8.710  1.00  0.00
ATOM   3974  CE1 HIE   245       3.246  29.956  -9.278  1.00  0.00
ATOM   3975  HE1 HIE   245       3.049  30.920  -8.810  1.00  0.00
ATOM   3976  NE2 HIE   245       2.704  29.372 -10.380  1.00  0.00
ATOM   3977  HE2 HIE   245       1.991  29.727 -11.001  1.00  0.00
ATOM   3978  CD2 HIE   245       3.329  28.147 -10.509  1.00  0.00
ATOM   3979  HD2 HIE   245       3.061  27.482 -11.330  1.00  0.00
ATOM   3980  C   HIE   245       7.535  26.355  -8.692  1.00  0.00
ATOM   3981  O   HIE   245       7.453  26.154  -7.488  1.00  0.00
ATOM   3982  N   ARG   246       8.448  25.704  -9.461  1.00  0.00
ATOM   3983  H   ARG   246       8.409  25.858 -10.458  1.00  0.00
ATOM   3984  CA  ARG   246       9.389  24.710  -8.950  1.00  0.00
ATOM   3985  HA  ARG   246       9.968  24.312  -9.783  1.00  0.00
ATOM   3986  CB  ARG   246      10.369  25.308  -7.905  1.00  0.00
ATOM   3987  HB2 ARG   246       9.773  25.613  -7.045  1.00  0.00
ATOM   3988  HB3 ARG   246      11.049  24.509  -7.610  1.00  0.00
ATOM   3989  CG  ARG   246      11.181  26.508  -8.417  1.00  0.00
ATOM   3990  HG2 ARG   246      11.776  26.197  -9.276  1.00  0.00
ATOM   3991  HG3 ARG   246      10.496  27.301  -8.718  1.00  0.00
ATOM   3992  CD  ARG   246      12.105  27.025  -7.320  1.00  0.00
ATOM   3993  HD2 ARG   246      11.537  27.360  -6.452  1.00  0.00
ATOM   3994  HD3 ARG   246      12.818  26.260  -7.013  1.00  0.00
ATOM   3995  NE  ARG   246      12.862  28.191  -7.877  1.00  0.00
ATOM   3996  HE  ARG   246      12.680  28.466  -8.832  1.00  0.00
ATOM   3997  CZ  ARG   246      13.769  28.881  -7.175  1.00  0.00
ATOM   3998  NH1 ARG   246      14.058  28.547  -5.921  1.00  0.00
ATOM   3999 HH11 ARG   246      13.589  27.763  -5.490  1.00  0.00
ATOM   4000 HH12 ARG   246      14.745  29.078  -5.406  1.00  0.00
ATOM   4001  NH2 ARG   246      14.394  29.920  -7.722  1.00  0.00
ATOM   4002 HH21 ARG   246      14.183  30.189  -8.672  1.00  0.00
ATOM   4003 HH22 ARG   246      15.077  30.435  -7.185  1.00  0.00
ATOM   4004  C   ARG   246       8.719  23.461  -8.388  1.00  0.00
ATOM   4005  O   ARG   246       9.112  22.915  -7.357  1.00  0.00
ATOM   4006  N   ILE   247       7.693  22.958  -9.092  1.00  0.00
ATOM   4007  H   ILE   247       7.517  23.347 -10.007  1.00  0.00
ATOM   4008  CA  ILE   247       6.827  21.896  -8.618  1.00  0.00
ATOM   4009  HA  ILE   247       7.259  21.398  -7.750  1.00  0.00
ATOM   4010  CB  ILE   247       5.414  22.381  -8.278  1.00  0.00
ATOM   4011  HB  ILE   247       4.759  21.531  -8.087  1.00  0.00
ATOM   4012  CG2 ILE   247       5.503  23.259  -7.007  1.00  0.00
ATOM   4013 HG21 ILE   247       6.157  24.110  -7.198  1.00  0.00
ATOM   4014 HG22 ILE   247       4.508  23.618  -6.742  1.00  0.00
ATOM   4015 HG23 ILE   247       5.906  22.668  -6.184  1.00  0.00
ATOM   4016  CG1 ILE   247       4.753  23.129  -9.467  1.00  0.00
ATOM   4017 HG12 ILE   247       5.315  24.049  -9.631  1.00  0.00
ATOM   4018 HG13 ILE   247       4.838  22.490 -10.346  1.00  0.00
ATOM   4019  CD1 ILE   247       3.278  23.468  -9.222  1.00  0.00
ATOM   4020 HD11 ILE   247       3.193  24.107  -8.343  1.00  0.00
ATOM   4021 HD12 ILE   247       2.875  23.990 -10.090  1.00  0.00
ATOM   4022 HD13 ILE   247       2.716  22.549  -9.058  1.00  0.00
ATOM   4023  C   ILE   247       6.740  20.869  -9.716  1.00  0.00
ATOM   4024  O   ILE   247       7.092  21.139 -10.859  1.00  0.00
ATOM   4025  N   ARG   248       6.301  19.633  -9.398  1.00  0.00
ATOM   4026  H   ARG   248       5.951  19.441  -8.470  1.00  0.00
ATOM   4027  CA  ARG   248       6.313  18.552 -10.366  1.00  0.00
ATOM   4028  HA  ARG   248       6.582  18.941 -11.348  1.00  0.00
ATOM   4029  CB  ARG   248       7.341  17.471  -9.964  1.00  0.00
ATOM   4030  HB2 ARG   248       6.864  16.827  -9.225  1.00  0.00
ATOM   4031  HB3 ARG   248       7.569  16.891 -10.858  1.00  0.00
ATOM   4032  CG  ARG   248       8.648  18.047  -9.377  1.00  0.00
ATOM   4033  HG2 ARG   248       8.913  18.901 -10.000  1.00  0.00
ATOM   4034  HG3 ARG   248       8.406  18.392  -8.372  1.00  0.00
ATOM   4035  CD  ARG   248       9.832  17.075  -9.312  1.00  0.00
ATOM   4036  HD2 ARG   248      10.227  16.867 -10.306  1.00  0.00
ATOM   4037  HD3 ARG   248      10.629  17.466  -8.680  1.00  0.00
ATOM   4038  NE  ARG   248       9.325  15.779  -8.709  1.00  0.00
ATOM   4039  HE  ARG   248       8.647  15.297  -9.281  1.00  0.00
ATOM   4040  CZ  ARG   248       9.665  15.240  -7.526  1.00  0.00
ATOM   4041  NH1 ARG   248      10.516  15.851  -6.716  1.00  0.00
ATOM   4042 HH11 ARG   248      10.919  16.737  -6.987  1.00  0.00
ATOM   4043 HH12 ARG   248      10.758  15.429  -5.831  1.00  0.00
ATOM   4044  NH2 ARG   248       9.162  14.060  -7.147  1.00  0.00
ATOM   4045 HH21 ARG   248       8.521  13.569  -7.754  1.00  0.00
ATOM   4046 HH22 ARG   248       9.425  13.665  -6.255  1.00  0.00
ATOM   4047  C   ARG   248       4.964  17.868 -10.484  1.00  0.00
ATOM   4048  O   ARG   248       4.828  16.848 -11.154  1.00  0.00
ATOM   4049  N   HIE   249       3.934  18.413  -9.811  1.00  0.00
ATOM   4050  H   HIE   249       4.064  19.303  -9.352  1.00  0.00
ATOM   4051  CA  HIE   249       2.639  17.788  -9.733  1.00  0.00
ATOM   4052  HA  HIE   249       2.521  17.113 -10.581  1.00  0.00
ATOM   4053  CB  HIE   249       2.454  16.977  -8.426  1.00  0.00
ATOM   4054  HB2 HIE   249       2.499  17.656  -7.575  1.00  0.00
ATOM   4055  HB3 HIE   249       1.493  16.463  -8.429  1.00  0.00
ATOM   4056  CG  HIE   249       3.503  15.925  -8.193  1.00  0.00
ATOM   4057  ND1 HIE   249       4.657  16.244  -7.490  1.00  0.00
ATOM   4058  CE1 HIE   249       5.348  15.132  -7.449  1.00  0.00
ATOM   4059  HE1 HIE   249       6.304  15.171  -6.927  1.00  0.00
ATOM   4060  NE2 HIE   249       4.721  14.108  -8.086  1.00  0.00
ATOM   4061  HE2 HIE   249       5.029  13.154  -8.212  1.00  0.00
ATOM   4062  CD2 HIE   249       3.530  14.623  -8.555  1.00  0.00
ATOM   4063  HD2 HIE   249       2.836  13.983  -9.100  1.00  0.00
ATOM   4064  C   HIE   249       1.598  18.874  -9.759  1.00  0.00
ATOM   4065  O   HIE   249       1.709  19.852  -9.022  1.00  0.00
ATOM   4066  N   LEU   250       0.576  18.725 -10.613  1.00  0.00
ATOM   4067  H   LEU   250       0.560  17.878 -11.163  1.00  0.00
ATOM   4068  CA  LEU   250      -0.503  19.669 -10.778  1.00  0.00
ATOM   4069  HA  LEU   250      -0.481  20.407  -9.976  1.00  0.00
ATOM   4070  CB  LEU   250      -0.356  20.405 -12.131  1.00  0.00
ATOM   4071  HB2 LEU   250      -0.086  19.634 -12.852  1.00  0.00
ATOM   4072  HB3 LEU   250      -1.309  20.850 -12.416  1.00  0.00
ATOM   4073  CG  LEU   250       0.734  21.494 -12.112  1.00  0.00
ATOM   4074  HG  LEU   250       1.632  21.083 -11.650  1.00  0.00
ATOM   4075  CD1 LEU   250       1.062  21.967 -13.534  1.00  0.00
ATOM   4076 HD11 LEU   250       0.165  22.378 -13.997  1.00  0.00
ATOM   4077 HD12 LEU   250       1.834  22.735 -13.493  1.00  0.00
ATOM   4078 HD13 LEU   250       1.421  21.124 -14.124  1.00  0.00
ATOM   4079  CD2 LEU   250       0.313  22.692 -11.244  1.00  0.00
ATOM   4080 HD21 LEU   250       0.140  22.357 -10.221  1.00  0.00
ATOM   4081 HD22 LEU   250       1.104  23.442 -11.252  1.00  0.00
ATOM   4082 HD23 LEU   250      -0.603  23.126 -11.643  1.00  0.00
ATOM   4083  C   LEU   250      -1.812  18.897 -10.778  1.00  0.00
ATOM   4084  O   LEU   250      -2.151  18.272 -11.785  1.00  0.00
ATOM   4085  N   PRO   251      -2.608  18.886  -9.717  1.00  0.00
ATOM   4086  CD  PRO   251      -2.264  19.405  -8.404  1.00  0.00
ATOM   4087  HD2 PRO   251      -2.424  20.483  -8.391  1.00  0.00
ATOM   4088  HD3 PRO   251      -1.215  19.191  -8.197  1.00  0.00
ATOM   4089  CG  PRO   251      -3.207  18.661  -7.460  1.00  0.00
ATOM   4090  HG2 PRO   251      -3.417  19.262  -6.576  1.00  0.00
ATOM   4091  HG3 PRO   251      -2.772  17.709  -7.156  1.00  0.00
ATOM   4092  CB  PRO   251      -4.471  18.442  -8.302  1.00  0.00
ATOM   4093  HB2 PRO   251      -5.128  19.302  -8.173  1.00  0.00
ATOM   4094  HB3 PRO   251      -5.016  17.530  -8.057  1.00  0.00
ATOM   4095  CA  PRO   251      -3.968  18.380  -9.760  1.00  0.00
ATOM   4096  HA  PRO   251      -3.948  17.359 -10.141  1.00  0.00
ATOM   4097  C   PRO   251      -4.836  19.230 -10.648  1.00  0.00
ATOM   4098  O   PRO   251      -4.664  20.451 -10.695  1.00  0.00
ATOM   4099  N   VAL   252      -5.784  18.624 -11.360  1.00  0.00
ATOM   4100  H   VAL   252      -5.844  17.616 -11.389  1.00  0.00
ATOM   4101  CA  VAL   252      -6.690  19.385 -12.179  1.00  0.00
ATOM   4102  HA  VAL   252      -6.254  20.384 -12.160  1.00  0.00
ATOM   4103  CB  VAL   252      -6.759  18.913 -13.621  1.00  0.00
ATOM   4104  HB  VAL   252      -7.303  19.661 -14.198  1.00  0.00
ATOM   4105  CG1 VAL   252      -5.367  18.713 -14.229  1.00  0.00
ATOM   4106 HG11 VAL   252      -4.822  17.965 -13.653  1.00  0.00
ATOM   4107 HG12 VAL   252      -5.466  18.375 -15.261  1.00  0.00
ATOM   4108 HG13 VAL   252      -4.821  19.656 -14.207  1.00  0.00
ATOM   4109  CG2 VAL   252      -7.352  17.523 -13.637  1.00  0.00
ATOM   4110 HG21 VAL   252      -8.352  17.549 -13.204  1.00  0.00
ATOM   4111 HG22 VAL   252      -7.411  17.164 -14.665  1.00  0.00
ATOM   4112 HG23 VAL   252      -6.722  16.852 -13.054  1.00  0.00
ATOM   4113  C   VAL   252      -8.037  19.338 -11.507  1.00  0.00
ATOM   4114  O   VAL   252      -8.405  18.348 -10.858  1.00  0.00
ATOM   4115  N   ILE   253      -8.792  20.436 -11.602  1.00  0.00
ATOM   4116  H   ILE   253      -8.473  21.203 -12.176  1.00  0.00
ATOM   4117  CA  ILE   253     -10.026  20.594 -10.874  1.00  0.00
ATOM   4118  HA  ILE   253     -10.438  19.637 -10.553  1.00  0.00
ATOM   4119  CB  ILE   253      -9.884  21.521  -9.662  1.00  0.00
ATOM   4120  HB  ILE   253     -10.847  21.660  -9.171  1.00  0.00
ATOM   4121  CG2 ILE   253      -8.904  20.851  -8.687  1.00  0.00
ATOM   4122 HG21 ILE   253      -7.940  20.712  -9.177  1.00  0.00
ATOM   4123 HG22 ILE   253      -8.776  21.483  -7.808  1.00  0.00
ATOM   4124 HG23 ILE   253      -9.299  19.882  -8.383  1.00  0.00
ATOM   4125  CG1 ILE   253      -9.470  22.977  -9.998  1.00  0.00
ATOM   4126 HG12 ILE   253      -8.457  22.950 -10.399  1.00  0.00
ATOM   4127 HG13 ILE   253     -10.153  23.348 -10.762  1.00  0.00
ATOM   4128  CD1 ILE   253      -9.512  23.910  -8.777  1.00  0.00
ATOM   4129 HD11 ILE   253      -8.829  23.540  -8.013  1.00  0.00
ATOM   4130 HD12 ILE   253      -9.212  24.914  -9.076  1.00  0.00
ATOM   4131 HD13 ILE   253     -10.525  23.938  -8.375  1.00  0.00
ATOM   4132  C   ILE   253     -11.106  21.122 -11.768  1.00  0.00
ATOM   4133  O   ILE   253     -10.830  21.635 -12.861  1.00  0.00
ATOM   4134  N   ASP   254     -12.368  21.004 -11.327  1.00  0.00
ATOM   4135  H   ASP   254     -12.527  20.387 -10.543  1.00  0.00
ATOM   4136  CA  ASP   254     -13.512  21.585 -11.981  1.00  0.00
ATOM   4137  HA  ASP   254     -13.259  21.885 -12.998  1.00  0.00
ATOM   4138  CB  ASP   254     -14.652  20.528 -12.044  1.00  0.00
ATOM   4139  HB2 ASP   254     -15.499  21.062 -12.475  1.00  0.00
ATOM   4140  HB3 ASP   254     -14.362  19.712 -12.706  1.00  0.00
ATOM   4141  CG  ASP   254     -15.046  19.965 -10.688  1.00  0.00
ATOM   4142  OD1 ASP   254     -14.764  20.618  -9.645  1.00  0.00
ATOM   4143  OD2 ASP   254     -15.583  18.830 -10.695  1.00  0.00
ATOM   4144  C   ASP   254     -13.905  22.903 -11.312  1.00  0.00
ATOM   4145  O   ASP   254     -13.104  23.541 -10.617  1.00  0.00
ATOM   4146  N   GLU   255     -15.152  23.359 -11.531  1.00  0.00
ATOM   4147  H   GLU   255     -15.698  22.820 -12.188  1.00  0.00
ATOM   4148  CA  GLU   255     -15.720  24.583 -11.009  1.00  0.00
ATOM   4149  HA  GLU   255     -15.086  25.427 -11.281  1.00  0.00
ATOM   4150  CB  GLU   255     -17.142  24.822 -11.590  1.00  0.00
ATOM   4151  HB2 GLU   255     -17.674  23.871 -11.558  1.00  0.00
ATOM   4152  HB3 GLU   255     -17.645  25.541 -10.943  1.00  0.00
ATOM   4153  CG  GLU   255     -17.128  25.359 -13.050  1.00  0.00
ATOM   4154  HG2 GLU   255     -18.087  25.864 -13.161  1.00  0.00
ATOM   4155  HG3 GLU   255     -16.323  26.091 -13.116  1.00  0.00
ATOM   4156  CD  GLU   255     -16.967  24.322 -14.162  1.00  0.00
ATOM   4157  OE1 GLU   255     -16.713  23.127 -13.867  1.00  0.00
ATOM   4158  OE2 GLU   255     -17.068  24.757 -15.337  1.00  0.00
ATOM   4159  C   GLU   255     -15.750  24.681  -9.492  1.00  0.00
ATOM   4160  O   GLU   255     -15.586  25.762  -8.928  1.00  0.00
ATOM   4161  N   GLU   256     -15.943  23.558  -8.779  1.00  0.00
ATOM   4162  H   GLU   256     -16.134  22.696  -9.269  1.00  0.00
ATOM   4163  CA  GLU   256     -16.099  23.578  -7.341  1.00  0.00
ATOM   4164  HA  GLU   256     -16.063  24.607  -6.984  1.00  0.00
ATOM   4165  CB  GLU   256     -17.453  22.957  -6.923  1.00  0.00
ATOM   4166  HB2 GLU   256     -17.384  22.819  -5.844  1.00  0.00
ATOM   4167  HB3 GLU   256     -18.199  23.721  -7.144  1.00  0.00
ATOM   4168  CG  GLU   256     -17.870  21.619  -7.589  1.00  0.00
ATOM   4169  HG2 GLU   256     -17.791  21.739  -8.669  1.00  0.00
ATOM   4170  HG3 GLU   256     -17.202  20.821  -7.263  1.00  0.00
ATOM   4171  CD  GLU   256     -19.312  21.260  -7.220  1.00  0.00
ATOM   4172  OE1 GLU   256     -19.959  22.084  -6.515  1.00  0.00
ATOM   4173  OE2 GLU   256     -19.780  20.162  -7.614  1.00  0.00
ATOM   4174  C   GLU   256     -14.900  23.016  -6.612  1.00  0.00
ATOM   4175  O   GLU   256     -14.911  22.885  -5.390  1.00  0.00
ATOM   4176  N   GLY   257     -13.783  22.828  -7.352  1.00  0.00
ATOM   4177  H   GLY   257     -13.821  23.053  -8.336  1.00  0.00
ATOM   4178  CA  GLY   257     -12.539  22.323  -6.811  1.00  0.00
ATOM   4179  HA2 GLY   257     -11.765  22.535  -7.548  1.00  0.00
ATOM   4180  HA3 GLY   257     -12.338  22.888  -5.901  1.00  0.00
ATOM   4181  C   GLY   257     -12.520  20.866  -6.492  1.00  0.00
ATOM   4182  O   GLY   257     -11.765  20.438  -5.625  1.00  0.00
ATOM   4183  N   HIE   258     -13.307  20.061  -7.226  1.00  0.00
ATOM   4184  H   HIE   258     -13.969  20.467  -7.871  1.00  0.00
ATOM   4185  CA  HIE   258     -13.273  18.624  -7.095  1.00  0.00
ATOM   4186  HA  HIE   258     -13.091  18.376  -6.049  1.00  0.00
ATOM   4187  CB  HIE   258     -14.585  17.944  -7.542  1.00  0.00
ATOM   4188  HB2 HIE   258     -14.884  18.558  -8.392  1.00  0.00
ATOM   4189  HB3 HIE   258     -14.535  16.899  -7.849  1.00  0.00
ATOM   4190  CG  HIE   258     -15.687  18.042  -6.535  1.00  0.00
ATOM   4191  ND1 HIE   258     -15.835  19.183  -5.763  1.00  0.00
ATOM   4192  CE1 HIE   258     -16.979  19.031  -5.151  1.00  0.00
ATOM   4193  HE1 HIE   258     -17.295  19.847  -4.500  1.00  0.00
ATOM   4194  NE2 HIE   258     -17.576  17.849  -5.451  1.00  0.00
ATOM   4195  HE2 HIE   258     -18.449  17.474  -5.110  1.00  0.00
ATOM   4196  CD2 HIE   258     -16.739  17.216  -6.350  1.00  0.00
ATOM   4197  HD2 HIE   258     -17.008  16.238  -6.750  1.00  0.00
ATOM   4198  C   HIE   258     -12.118  18.127  -7.917  1.00  0.00
ATOM   4199  O   HIE   258     -11.771  18.691  -8.950  1.00  0.00
ATOM   4200  N   LEU   259     -11.431  17.075  -7.456  1.00  0.00
ATOM   4201  H   LEU   259     -11.699  16.613  -6.598  1.00  0.00
ATOM   4202  CA  LEU   259     -10.280  16.573  -8.175  1.00  0.00
ATOM   4203  HA  LEU   259      -9.750  17.403  -8.642  1.00  0.00
ATOM   4204  CB  LEU   259      -9.322  15.852  -7.230  1.00  0.00
ATOM   4205  HB2 LEU   259      -9.833  15.013  -6.759  1.00  0.00
ATOM   4206  HB3 LEU   259      -8.491  15.480  -7.829  1.00  0.00
ATOM   4207  CG  LEU   259      -8.793  16.790  -6.157  1.00  0.00
ATOM   4208  HG  LEU   259      -9.596  17.096  -5.486  1.00  0.00
ATOM   4209  CD1 LEU   259      -7.752  16.038  -5.380  1.00  0.00
ATOM   4210 HD11 LEU   259      -6.949  15.732  -6.050  1.00  0.00
ATOM   4211 HD12 LEU   259      -7.347  16.680  -4.598  1.00  0.00
ATOM   4212 HD13 LEU   259      -8.203  15.155  -4.927  1.00  0.00
ATOM   4213  CD2 LEU   259      -8.140  18.024  -6.763  1.00  0.00
ATOM   4214 HD21 LEU   259      -8.872  18.566  -7.362  1.00  0.00
ATOM   4215 HD22 LEU   259      -7.774  18.671  -5.966  1.00  0.00
ATOM   4216 HD23 LEU   259      -7.306  17.721  -7.396  1.00  0.00
ATOM   4217  C   LEU   259     -10.646  15.606  -9.255  1.00  0.00
ATOM   4218  O   LEU   259     -11.178  14.531  -8.990  1.00  0.00
ATOM   4219  N   ILE   260     -10.351  15.974 -10.514  1.00  0.00
ATOM   4220  H   ILE   260      -9.853  16.835 -10.690  1.00  0.00
ATOM   4221  CA  ILE   260     -10.847  15.225 -11.647  1.00  0.00
ATOM   4222  HA  ILE   260     -11.456  14.378 -11.330  1.00  0.00
ATOM   4223  CB  ILE   260     -11.675  16.133 -12.578  1.00  0.00
ATOM   4224  HB  ILE   260     -12.191  15.520 -13.317  1.00  0.00
ATOM   4225  CG2 ILE   260     -12.717  16.922 -11.743  1.00  0.00
ATOM   4226 HG21 ILE   260     -12.202  17.535 -11.004  1.00  0.00
ATOM   4227 HG22 ILE   260     -13.301  17.563 -12.403  1.00  0.00
ATOM   4228 HG23 ILE   260     -13.381  16.223 -11.235  1.00  0.00
ATOM   4229  CG1 ILE   260     -10.808  17.108 -13.400  1.00  0.00
ATOM   4230 HG12 ILE   260     -10.413  17.836 -12.691  1.00  0.00
ATOM   4231 HG13 ILE   260      -9.988  16.516 -13.807  1.00  0.00
ATOM   4232  CD1 ILE   260     -11.521  17.840 -14.537  1.00  0.00
ATOM   4233 HD11 ILE   260     -12.341  18.432 -14.131  1.00  0.00
ATOM   4234 HD12 ILE   260     -10.816  18.497 -15.045  1.00  0.00
ATOM   4235 HD13 ILE   260     -11.916  17.113 -15.247  1.00  0.00
ATOM   4236  C   ILE   260      -9.705  14.511 -12.376  1.00  0.00
ATOM   4237  O   ILE   260      -9.922  13.678 -13.247  1.00  0.00
ATOM   4238  N   GLY   261      -8.436  14.816 -12.006  1.00  0.00
ATOM   4239  H   GLY   261      -8.285  15.511 -11.289  1.00  0.00
ATOM   4240  CA  GLY   261      -7.273  14.179 -12.604  1.00  0.00
ATOM   4241  HA2 GLY   261      -7.343  13.109 -12.408  1.00  0.00
ATOM   4242  HA3 GLY   261      -7.314  14.355 -13.679  1.00  0.00
ATOM   4243  C   GLY   261      -5.974  14.684 -12.079  1.00  0.00
ATOM   4244  O   GLY   261      -5.935  15.464 -11.120  1.00  0.00
ATOM   4245  N   LEU   262      -4.865  14.292 -12.722  1.00  0.00
ATOM   4246  H   LEU   262      -4.934  13.772 -13.585  1.00  0.00
ATOM   4247  CA  LEU   262      -3.555  14.616 -12.223  1.00  0.00
ATOM   4248  HA  LEU   262      -3.567  15.538 -11.641  1.00  0.00
ATOM   4249  CB  LEU   262      -3.120  13.460 -11.304  1.00  0.00
ATOM   4250  HB2 LEU   262      -3.932  13.397 -10.579  1.00  0.00
ATOM   4251  HB3 LEU   262      -3.076  12.536 -11.881  1.00  0.00
ATOM   4252  CG  LEU   262      -1.789  13.666 -10.565  1.00  0.00
ATOM   4253  HG  LEU   262      -0.999  13.728 -11.313  1.00  0.00
ATOM   4254  CD1 LEU   262      -1.777  14.939  -9.700  1.00  0.00
ATOM   4255 HD11 LEU   262      -2.567  14.878  -8.951  1.00  0.00
ATOM   4256 HD12 LEU   262      -0.812  15.032  -9.202  1.00  0.00
ATOM   4257 HD13 LEU   262      -1.944  15.811 -10.333  1.00  0.00
ATOM   4258  CD2 LEU   262      -1.487  12.420  -9.720  1.00  0.00
ATOM   4259 HD21 LEU   262      -1.415  11.548 -10.370  1.00  0.00
ATOM   4260 HD22 LEU   262      -0.543  12.558  -9.192  1.00  0.00
ATOM   4261 HD23 LEU   262      -2.288  12.268  -8.997  1.00  0.00
ATOM   4262  C   LEU   262      -2.504  14.761 -13.299  1.00  0.00
ATOM   4263  O   LEU   262      -2.075  13.793 -13.915  1.00  0.00
ATOM   4264  N   VAL   263      -1.983  15.983 -13.501  1.00  0.00
ATOM   4265  H   VAL   263      -2.376  16.782 -13.025  1.00  0.00
ATOM   4266  CA  VAL   263      -0.887  16.203 -14.420  1.00  0.00
ATOM   4267  HA  VAL   263      -0.841  15.405 -15.161  1.00  0.00
ATOM   4268  CB  VAL   263      -1.047  17.536 -15.147  1.00  0.00
ATOM   4269  HB  VAL   263      -1.133  18.327 -14.402  1.00  0.00
ATOM   4270  CG1 VAL   263       0.158  17.828 -16.071  1.00  0.00
ATOM   4271 HG11 VAL   263       0.245  17.038 -16.817  1.00  0.00
ATOM   4272 HG12 VAL   263       0.009  18.785 -16.572  1.00  0.00
ATOM   4273 HG13 VAL   263       1.071  17.868 -15.477  1.00  0.00
ATOM   4274  CG2 VAL   263      -2.349  17.483 -15.976  1.00  0.00
ATOM   4275 HG21 VAL   263      -3.197  17.316 -15.312  1.00  0.00
ATOM   4276 HG22 VAL   263      -2.483  18.427 -16.504  1.00  0.00
ATOM   4277 HG23 VAL   263      -2.288  16.669 -16.698  1.00  0.00
ATOM   4278  C   VAL   263       0.401  16.166 -13.612  1.00  0.00
ATOM   4279  O   VAL   263       0.491  16.737 -12.524  1.00  0.00
ATOM   4280  N   THR   264       1.449  15.474 -14.097  1.00  0.00
ATOM   4281  H   THR   264       1.318  14.920 -14.931  1.00  0.00
ATOM   4282  CA  THR   264       2.752  15.443 -13.444  1.00  0.00
ATOM   4283  HA  THR   264       2.818  16.237 -12.700  1.00  0.00
ATOM   4284  CB  THR   264       3.090  14.108 -12.768  1.00  0.00
ATOM   4285  HB  THR   264       4.067  14.168 -12.288  1.00  0.00
ATOM   4286  CG2 THR   264       2.015  13.820 -11.707  1.00  0.00
ATOM   4287 HG21 THR   264       1.038  13.760 -12.186  1.00  0.00
ATOM   4288 HG22 THR   264       2.236  12.874 -11.213  1.00  0.00
ATOM   4289 HG23 THR   264       2.008  14.622 -10.969  1.00  0.00
ATOM   4290  OG1 THR   264       3.192  13.020 -13.686  1.00  0.00
ATOM   4291  HG1 THR   264       3.404  12.216 -13.207  1.00  0.00
ATOM   4292  C   THR   264       3.823  15.769 -14.455  1.00  0.00
ATOM   4293  O   THR   264       3.616  15.670 -15.666  1.00  0.00
ATOM   4294  N   ASP   265       5.015  16.177 -13.976  1.00  0.00
ATOM   4295  H   ASP   265       5.075  16.364 -12.985  1.00  0.00
ATOM   4296  CA  ASP   265       6.185  16.429 -14.796  1.00  0.00
ATOM   4297  HA  ASP   265       5.964  17.164 -15.570  1.00  0.00
ATOM   4298  CB  ASP   265       7.313  16.991 -13.885  1.00  0.00
ATOM   4299  HB2 ASP   265       6.944  17.932 -13.477  1.00  0.00
ATOM   4300  HB3 ASP   265       7.539  16.305 -13.068  1.00  0.00
ATOM   4301  CG  ASP   265       8.573  17.249 -14.692  1.00  0.00
ATOM   4302  OD1 ASP   265       8.527  18.160 -15.549  1.00  0.00
ATOM   4303  OD2 ASP   265       9.562  16.490 -14.481  1.00  0.00
ATOM   4304  C   ASP   265       6.649  15.177 -15.547  1.00  0.00
ATOM   4305  O   ASP   265       6.975  15.194 -16.725  1.00  0.00
ATOM   4306  N   ARG   266       6.649  14.016 -14.862  1.00  0.00
ATOM   4307  H   ARG   266       6.453  14.006 -13.871  1.00  0.00
ATOM   4308  CA  ARG   266       7.096  12.793 -15.483  1.00  0.00
ATOM   4309  HA  ARG   266       8.031  12.989 -16.007  1.00  0.00
ATOM   4310  CB  ARG   266       7.330  11.661 -14.464  1.00  0.00
ATOM   4311  HB2 ARG   266       7.845  12.071 -13.595  1.00  0.00
ATOM   4312  HB3 ARG   266       6.365  11.259 -14.157  1.00  0.00
ATOM   4313  CG  ARG   266       8.184  10.533 -15.084  1.00  0.00
ATOM   4314  HG2 ARG   266       7.711  10.284 -16.034  1.00  0.00
ATOM   4315  HG3 ARG   266       9.167  10.966 -15.270  1.00  0.00
ATOM   4316  CD  ARG   266       8.337   9.269 -14.247  1.00  0.00
ATOM   4317  HD2 ARG   266       7.371   8.827 -14.001  1.00  0.00
ATOM   4318  HD3 ARG   266       8.959   8.526 -14.746  1.00  0.00
ATOM   4319  NE  ARG   266       9.014   9.686 -12.972  1.00  0.00
ATOM   4320  HE  ARG   266       9.112  10.675 -12.792  1.00  0.00
ATOM   4321  CZ  ARG   266       9.513   8.820 -12.078  1.00  0.00
ATOM   4322  NH1 ARG   266       9.511   7.519 -12.334  1.00  0.00
ATOM   4323 HH11 ARG   266       9.132   7.180 -13.206  1.00  0.00
ATOM   4324 HH12 ARG   266       9.889   6.873 -11.655  1.00  0.00
ATOM   4325  NH2 ARG   266       9.996   9.243 -10.910  1.00  0.00
ATOM   4326 HH21 ARG   266       9.988  10.229 -10.691  1.00  0.00
ATOM   4327 HH22 ARG   266      10.368   8.576 -10.249  1.00  0.00
ATOM   4328  C   ARG   266       6.217  12.323 -16.634  1.00  0.00
ATOM   4329  O   ARG   266       6.752  11.928 -17.655  1.00  0.00
ATOM   4330  N   ASP   267       4.872  12.415 -16.513  1.00  0.00
ATOM   4331  H   ASP   267       4.503  12.689 -15.613  1.00  0.00
ATOM   4332  CA  ASP   267       3.932  12.089 -17.573  1.00  0.00
ATOM   4333  HA  ASP   267       4.134  11.091 -17.962  1.00  0.00
ATOM   4334  CB  ASP   267       2.479  12.120 -17.014  1.00  0.00
ATOM   4335  HB2 ASP   267       2.255  13.098 -16.588  1.00  0.00
ATOM   4336  HB3 ASP   267       1.826  11.937 -17.867  1.00  0.00
ATOM   4337  CG  ASP   267       2.250  11.041 -15.958  1.00  0.00
ATOM   4338  OD1 ASP   267       3.106  10.135 -15.804  1.00  0.00
ATOM   4339  OD2 ASP   267       1.220  11.145 -15.242  1.00  0.00
ATOM   4340  C   ASP   267       4.080  13.051 -18.759  1.00  0.00
ATOM   4341  O   ASP   267       3.962  12.691 -19.929  1.00  0.00
ATOM   4342  N   LEU   268       4.413  14.333 -18.471  1.00  0.00
ATOM   4343  H   LEU   268       4.441  14.600 -17.497  1.00  0.00
ATOM   4344  CA  LEU   268       4.698  15.345 -19.470  1.00  0.00
ATOM   4345  HA  LEU   268       3.862  15.417 -20.165  1.00  0.00
ATOM   4346  CB  LEU   268       4.913  16.721 -18.816  1.00  0.00
ATOM   4347  HB2 LEU   268       4.028  16.875 -18.198  1.00  0.00
ATOM   4348  HB3 LEU   268       5.800  16.711 -18.183  1.00  0.00
ATOM   4349  CG  LEU   268       5.028  17.861 -19.839  1.00  0.00
ATOM   4350  HG  LEU   268       5.892  17.656 -20.471  1.00  0.00
ATOM   4351  CD1 LEU   268       3.775  18.003 -20.716  1.00  0.00
ATOM   4352 HD11 LEU   268       2.910  18.209 -20.085  1.00  0.00
ATOM   4353 HD12 LEU   268       3.914  18.824 -21.419  1.00  0.00
ATOM   4354 HD13 LEU   268       3.610  17.077 -21.267  1.00  0.00
ATOM   4355  CD2 LEU   268       5.327  19.150 -19.093  1.00  0.00
ATOM   4356 HD21 LEU   268       6.264  19.045 -18.547  1.00  0.00
ATOM   4357 HD22 LEU   268       5.412  19.971 -19.805  1.00  0.00
ATOM   4358 HD23 LEU   268       4.520  19.360 -18.392  1.00  0.00
ATOM   4359  C   LEU   268       5.930  15.034 -20.317  1.00  0.00
ATOM   4360  O   LEU   268       6.074  15.449 -21.463  1.00  0.00
ATOM   4361  N   ARG   269       6.856  14.236 -19.768  1.00  0.00
ATOM   4362  H   ARG   269       6.774  13.957 -18.801  1.00  0.00
ATOM   4363  CA  ARG   269       7.936  13.678 -20.554  1.00  0.00
ATOM   4364  HA  ARG   269       8.458  14.494 -21.053  1.00  0.00
ATOM   4365  CB  ARG   269       8.953  12.886 -19.708  1.00  0.00
ATOM   4366  HB2 ARG   269       8.397  12.036 -19.313  1.00  0.00
ATOM   4367  HB3 ARG   269       9.702  12.532 -20.417  1.00  0.00
ATOM   4368  CG  ARG   269       9.648  13.622 -18.556  1.00  0.00
ATOM   4369  HG2 ARG   269      10.319  14.382 -18.957  1.00  0.00
ATOM   4370  HG3 ARG   269       8.901  14.097 -17.919  1.00  0.00
ATOM   4371  CD  ARG   269      10.450  12.617 -17.736  1.00  0.00
ATOM   4372  HD2 ARG   269       9.809  11.822 -17.354  1.00  0.00
ATOM   4373  HD3 ARG   269      11.255  12.181 -18.328  1.00  0.00
ATOM   4374  NE  ARG   269      11.051  13.349 -16.574  1.00  0.00
ATOM   4375  HE  ARG   269      10.935  14.352 -16.542  1.00  0.00
ATOM   4376  CZ  ARG   269      11.712  12.752 -15.578  1.00  0.00
ATOM   4377  NH1 ARG   269      11.854  11.427 -15.555  1.00  0.00
ATOM   4378 HH11 ARG   269      11.459  10.867 -16.297  1.00  0.00
ATOM   4379 HH12 ARG   269      12.356  10.989 -14.796  1.00  0.00
ATOM   4380  NH2 ARG   269      12.249  13.484 -14.608  1.00  0.00
ATOM   4381 HH21 ARG   269      12.155  14.489 -14.627  1.00  0.00
ATOM   4382 HH22 ARG   269      12.748  13.032 -13.856  1.00  0.00
ATOM   4383  C   ARG   269       7.536  12.634 -21.571  1.00  0.00
ATOM   4384  O   ARG   269       8.451  12.098 -22.202  1.00  0.00
ATOM   4385  N   ASP   270       6.251  12.345 -21.861  1.00  0.00
ATOM   4386  H   ASP   270       5.523  12.598 -21.208  1.00  0.00
ATOM   4387  CA  ASP   270       5.895  11.555 -23.006  1.00  0.00
ATOM   4388  HA  ASP   270       6.790  11.157 -23.484  1.00  0.00
ATOM   4389  CB  ASP   270       5.009  10.376 -22.560  1.00  0.00
ATOM   4390  HB2 ASP   270       4.199  10.753 -21.935  1.00  0.00
ATOM   4391  HB3 ASP   270       4.591   9.843 -23.414  1.00  0.00
ATOM   4392  CG  ASP   270       5.880   9.425 -21.744  1.00  0.00
ATOM   4393  OD1 ASP   270       7.100   9.324 -22.037  1.00  0.00
ATOM   4394  OD2 ASP   270       5.328   8.765 -20.833  1.00  0.00
ATOM   4395  C   ASP   270       5.277  12.425 -24.096  1.00  0.00
ATOM   4396  O   ASP   270       5.011  11.974 -25.205  1.00  0.00
ATOM   4397  N   ALA   271       5.099  13.739 -23.823  1.00  0.00
ATOM   4398  H   ALA   271       5.435  14.081 -22.934  1.00  0.00
ATOM   4399  CA  ALA   271       4.407  14.657 -24.690  1.00  0.00
ATOM   4400  HA  ALA   271       3.758  14.192 -25.432  1.00  0.00
ATOM   4401  CB  ALA   271       3.537  15.504 -23.733  1.00  0.00
ATOM   4402  HB1 ALA   271       4.174  15.983 -22.990  1.00  0.00
ATOM   4403  HB2 ALA   271       3.007  16.267 -24.303  1.00  0.00
ATOM   4404  HB3 ALA   271       2.815  14.860 -23.231  1.00  0.00
ATOM   4405  C   ALA   271       5.441  15.454 -25.501  1.00  0.00
ATOM   4406  O   ALA   271       5.613  15.267 -26.698  1.00  0.00
ATOM   4407  N   SER   272       6.245  16.282 -24.789  1.00  0.00
ATOM   4408  H   SER   272       5.896  16.501 -23.867  1.00  0.00
ATOM   4409  CA  SER   272       7.323  17.089 -25.325  1.00  0.00
ATOM   4410  HA  SER   272       6.963  17.503 -26.267  1.00  0.00
ATOM   4411  CB  SER   272       7.834  18.249 -24.438  1.00  0.00
ATOM   4412  HB2 SER   272       8.385  17.815 -23.604  1.00  0.00
ATOM   4413  HB3 SER   272       8.508  18.859 -25.040  1.00  0.00
ATOM   4414  OG  SER   272       6.777  19.064 -23.936  1.00  0.00
ATOM   4415  HG  SER   272       7.144  19.766 -23.394  1.00  0.00
ATOM   4416  C   SER   272       8.503  16.407 -26.012  1.00  0.00
ATOM   4417  O   SER   272       8.948  16.862 -27.064  1.00  0.00
ATOM   4418  N   PRO   273       9.106  15.326 -25.530  1.00  0.00
ATOM   4419  CD  PRO   273       9.037  14.907 -24.126  1.00  0.00
ATOM   4420  HD2 PRO   273       8.175  14.251 -24.000  1.00  0.00
ATOM   4421  HD3 PRO   273       8.912  15.793 -23.504  1.00  0.00
ATOM   4422  CG  PRO   273      10.368  14.189 -23.862  1.00  0.00
ATOM   4423  HG2 PRO   273      10.263  13.401 -23.116  1.00  0.00
ATOM   4424  HG3 PRO   273      11.148  14.883 -23.550  1.00  0.00
ATOM   4425  CB  PRO   273      10.672  13.614 -25.238  1.00  0.00
ATOM   4426  HB2 PRO   273      10.092  12.704 -25.391  1.00  0.00
ATOM   4427  HB3 PRO   273      11.731  13.398 -25.378  1.00  0.00
ATOM   4428  CA  PRO   273      10.223  14.690 -26.231  1.00  0.00
ATOM   4429  HA  PRO   273      10.937  15.482 -26.458  1.00  0.00
ATOM   4430  C   PRO   273       9.855  13.957 -27.513  1.00  0.00
ATOM   4431  O   PRO   273      10.754  13.525 -28.225  1.00  0.00
ATOM   4432  N   SER   274       8.551  13.784 -27.842  1.00  0.00
ATOM   4433  H   SER   274       7.835  14.125 -27.217  1.00  0.00
ATOM   4434  CA  SER   274       8.134  13.097 -29.066  1.00  0.00
ATOM   4435  HA  SER   274       8.870  12.324 -29.287  1.00  0.00
ATOM   4436  CB  SER   274       6.720  12.430 -28.971  1.00  0.00
ATOM   4437  HB2 SER   274       6.599  11.819 -29.866  1.00  0.00
ATOM   4438  HB3 SER   274       6.733  11.786 -28.091  1.00  0.00
ATOM   4439  OG  SER   274       5.628  13.352 -28.871  1.00  0.00
ATOM   4440  HG  SER   274       4.802  12.865 -28.817  1.00  0.00
ATOM   4441  C   SER   274       8.117  14.094 -30.194  1.00  0.00
ATOM   4442  O   SER   274       7.764  13.797 -31.335  1.00  0.00
ATOM   4443  N   ILE   275       8.540  15.324 -29.885  1.00  0.00
ATOM   4444  H   ILE   275       8.773  15.512 -28.920  1.00  0.00
ATOM   4445  CA  ILE   275       8.608  16.393 -30.814  1.00  0.00
ATOM   4446  HA  ILE   275       7.899  16.286 -31.635  1.00  0.00
ATOM   4447  CB  ILE   275       8.341  17.680 -30.088  1.00  0.00
ATOM   4448  HB  ILE   275       9.028  17.799 -29.250  1.00  0.00
ATOM   4449  CG2 ILE   275       8.558  18.807 -31.085  1.00  0.00
ATOM   4450 HG21 ILE   275       7.871  18.689 -31.923  1.00  0.00
ATOM   4451 HG22 ILE   275       8.374  19.764 -30.598  1.00  0.00
ATOM   4452 HG23 ILE   275       9.585  18.777 -31.450  1.00  0.00
ATOM   4453  CG1 ILE   275       6.920  17.701 -29.464  1.00  0.00
ATOM   4454 HG12 ILE   275       6.211  17.991 -30.240  1.00  0.00
ATOM   4455 HG13 ILE   275       6.685  16.695 -29.117  1.00  0.00
ATOM   4456  CD1 ILE   275       6.824  18.668 -28.307  1.00  0.00
ATOM   4457 HD11 ILE   275       7.058  19.675 -28.654  1.00  0.00
ATOM   4458 HD12 ILE   275       5.813  18.650 -27.901  1.00  0.00
ATOM   4459 HD13 ILE   275       7.532  18.378 -27.531  1.00  0.00
ATOM   4460  C   ILE   275       9.935  16.457 -31.563  1.00  0.00
ATOM   4461  O   ILE   275      11.012  16.616 -30.993  1.00  0.00
ATOM   4462  N   PHE   276       9.877  16.409 -32.908  1.00  0.00
ATOM   4463  H   PHE   276       8.987  16.265 -33.364  1.00  0.00
ATOM   4464  CA  PHE   276      11.063  16.521 -33.735  1.00  0.00
ATOM   4465  HA  PHE   276      11.936  16.124 -33.217  1.00  0.00
ATOM   4466  CB  PHE   276      10.836  15.698 -35.024  1.00  0.00
ATOM   4467  HB2 PHE   276       9.914  15.977 -35.535  1.00  0.00
ATOM   4468  HB3 PHE   276      11.675  15.788 -35.714  1.00  0.00
ATOM   4469  CG  PHE   276      10.714  14.240 -34.684  1.00  0.00
ATOM   4470  CD1 PHE   276      11.872  13.510 -34.387  1.00  0.00
ATOM   4471  HD1 PHE   276      12.835  14.021 -34.383  1.00  0.00
ATOM   4472  CE1 PHE   276      11.804  12.144 -34.098  1.00  0.00
ATOM   4473  HE1 PHE   276      12.713  11.584 -33.881  1.00  0.00
ATOM   4474  CZ  PHE   276      10.564  11.496 -34.088  1.00  0.00
ATOM   4475  HZ  PHE   276      10.508  10.429 -33.874  1.00  0.00
ATOM   4476  CE2 PHE   276       9.395  12.219 -34.353  1.00  0.00
ATOM   4477  HE2 PHE   276       8.426  11.720 -34.329  1.00  0.00
ATOM   4478  CD2 PHE   276       9.471  13.586 -34.649  1.00  0.00
ATOM   4479  HD2 PHE   276       8.561  14.151 -34.854  1.00  0.00
ATOM   4480  C   PHE   276      11.450  17.955 -34.132  1.00  0.00
ATOM   4481  O   PHE   276      12.611  18.254 -34.399  1.00  0.00
ATOM   4482  N   HIE   277      10.491  18.897 -34.186  1.00  0.00
ATOM   4483  H   HIE   277       9.584  18.685 -33.795  1.00  0.00
ATOM   4484  CA  HIE   277      10.695  20.207 -34.785  1.00  0.00
ATOM   4485  HA  HIE   277      11.678  20.575 -34.492  1.00  0.00
ATOM   4486  CB  HIE   277      10.618  20.177 -36.350  1.00  0.00
ATOM   4487  HB2 HIE   277      10.677  21.185 -36.759  1.00  0.00
ATOM   4488  HB3 HIE   277      11.472  19.594 -36.696  1.00  0.00
ATOM   4489  CG  HIE   277       9.384  19.537 -36.951  1.00  0.00
ATOM   4490  ND1 HIE   277       9.127  18.201 -36.703  1.00  0.00
ATOM   4491  CE1 HIE   277       8.044  17.912 -37.375  1.00  0.00
ATOM   4492  HE1 HIE   277       7.679  16.887 -37.310  1.00  0.00
ATOM   4493  NE2 HIE   277       7.565  18.985 -38.050  1.00  0.00
ATOM   4494  HE2 HIE   277       6.748  19.049 -38.640  1.00  0.00
ATOM   4495  CD2 HIE   277       8.433  20.032 -37.777  1.00  0.00
ATOM   4496  HD2 HIE   277       8.257  21.014 -38.216  1.00  0.00
ATOM   4497  C   HIE   277       9.632  21.151 -34.279  1.00  0.00
ATOM   4498  O   HIE   277       8.717  20.741 -33.580  1.00  0.00
ATOM   4499  N   LEU   278       9.691  22.454 -34.638  1.00  0.00
ATOM   4500  H   LEU   278      10.425  22.723 -35.278  1.00  0.00
ATOM   4501  CA  LEU   278       8.754  23.477 -34.191  1.00  0.00
ATOM   4502  HA  LEU   278       8.886  23.680 -33.128  1.00  0.00
ATOM   4503  CB  LEU   278       9.023  24.781 -34.980  1.00  0.00
ATOM   4504  HB2 LEU   278      10.036  25.044 -34.676  1.00  0.00
ATOM   4505  HB3 LEU   278       9.004  24.592 -36.053  1.00  0.00
ATOM   4506  CG  LEU   278       8.065  25.948 -34.645  1.00  0.00
ATOM   4507  HG  LEU   278       7.042  25.615 -34.821  1.00  0.00
ATOM   4508  CD1 LEU   278       8.212  26.401 -33.181  1.00  0.00
ATOM   4509 HD11 LEU   278       9.235  26.735 -33.004  1.00  0.00
ATOM   4510 HD12 LEU   278       7.523  27.222 -32.983  1.00  0.00
ATOM   4511 HD13 LEU   278       7.983  25.567 -32.517  1.00  0.00
ATOM   4512  CD2 LEU   278       8.278  27.107 -35.627  1.00  0.00
ATOM   4513 HD21 LEU   278       8.081  26.764 -36.643  1.00  0.00
ATOM   4514 HD22 LEU   278       7.598  27.922 -35.381  1.00  0.00
ATOM   4515 HD23 LEU   278       9.307  27.459 -35.556  1.00  0.00
ATOM   4516  C   LEU   278       7.271  23.167 -34.414  1.00  0.00
ATOM   4517  O   LEU   278       6.450  23.334 -33.530  1.00  0.00
ATOM   4518  N   HIE   279       6.901  22.687 -35.618  1.00  0.00
ATOM   4519  H   HIE   279       7.620  22.580 -36.319  1.00  0.00
ATOM   4520  CA  HIE   279       5.537  22.305 -35.963  1.00  0.00
ATOM   4521  HA  HIE   279       4.861  23.149 -35.821  1.00  0.00
ATOM   4522  CB  HIE   279       5.480  21.872 -37.442  1.00  0.00
ATOM   4523  HB2 HIE   279       5.750  22.658 -38.148  1.00  0.00
ATOM   4524  HB3 HIE   279       6.190  21.049 -37.526  1.00  0.00
ATOM   4525  CG  HIE   279       4.164  21.344 -37.878  1.00  0.00
ATOM   4526  ND1 HIE   279       3.136  22.243 -38.034  1.00  0.00
ATOM   4527  CE1 HIE   279       2.091  21.503 -38.318  1.00  0.00
ATOM   4528  HE1 HIE   279       1.151  22.032 -38.477  1.00  0.00
ATOM   4529  NE2 HIE   279       2.386  20.177 -38.361  1.00  0.00
ATOM   4530  HE2 HIE   279       1.776  19.397 -38.561  1.00  0.00
ATOM   4531  CD2 HIE   279       3.730  20.076 -38.070  1.00  0.00
ATOM   4532  HD2 HIE   279       4.209  19.097 -38.037  1.00  0.00
ATOM   4533  C   HIE   279       5.002  21.147 -35.147  1.00  0.00
ATOM   4534  O   HIE   279       3.899  21.195 -34.617  1.00  0.00
ATOM   4535  N   GLN   280       5.826  20.088 -34.961  1.00  0.00
ATOM   4536  H   GLN   280       6.682  20.025 -35.494  1.00  0.00
ATOM   4537  CA  GLN   280       5.485  18.995 -34.085  1.00  0.00
ATOM   4538  HA  GLN   280       4.489  18.624 -34.326  1.00  0.00
ATOM   4539  CB  GLN   280       6.505  17.829 -34.252  1.00  0.00
ATOM   4540  HB2 GLN   280       6.531  17.594 -35.316  1.00  0.00
ATOM   4541  HB3 GLN   280       7.474  18.222 -33.943  1.00  0.00
ATOM   4542  CG  GLN   280       6.190  16.542 -33.447  1.00  0.00
ATOM   4543  HG2 GLN   280       7.055  15.878 -33.460  1.00  0.00
ATOM   4544  HG3 GLN   280       5.961  16.820 -32.418  1.00  0.00
ATOM   4545  CD  GLN   280       4.992  15.794 -34.029  1.00  0.00
ATOM   4546  OE1 GLN   280       4.979  15.506 -35.215  1.00  0.00
ATOM   4547  NE2 GLN   280       4.001  15.481 -33.157  1.00  0.00
ATOM   4548 HE21 GLN   280       3.183  14.986 -33.483  1.00  0.00
ATOM   4549 HE22 GLN   280       4.086  15.744 -32.186  1.00  0.00
ATOM   4550  C   GLN   280       5.424  19.541 -32.650  1.00  0.00
ATOM   4551  O   GLN   280       4.651  19.088 -31.829  1.00  0.00
ATOM   4552  N   HIE   281       6.240  20.592 -32.323  1.00  0.00
ATOM   4553  H   HIE   281       6.895  20.937 -33.010  1.00  0.00
ATOM   4554  CA  HIE   281       6.291  21.158 -30.963  1.00  0.00
ATOM   4555  HA  HIE   281       6.388  20.324 -30.267  1.00  0.00
ATOM   4556  CB  HIE   281       7.464  22.171 -30.700  1.00  0.00
ATOM   4557  HB2 HIE   281       8.409  21.677 -30.928  1.00  0.00
ATOM   4558  HB3 HIE   281       7.351  23.050 -31.335  1.00  0.00
ATOM   4559  CG  HIE   281       7.570  22.666 -29.304  1.00  0.00
ATOM   4560  ND1 HIE   281       8.027  21.832 -28.308  1.00  0.00
ATOM   4561  CE1 HIE   281       8.010  22.561 -27.223  1.00  0.00
ATOM   4562  HE1 HIE   281       8.331  22.077 -26.301  1.00  0.00
ATOM   4563  NE2 HIE   281       7.579  23.829 -27.462  1.00  0.00
ATOM   4564  HE2 HIE   281       7.478  24.596 -26.812  1.00  0.00
ATOM   4565  CD2 HIE   281       7.290  23.890 -28.807  1.00  0.00
ATOM   4566  HD2 HIE   281       6.915  24.816 -29.242  1.00  0.00
ATOM   4567  C   HIE   281       5.011  21.795 -30.537  1.00  0.00
ATOM   4568  O   HIE   281       4.487  21.573 -29.450  1.00  0.00
ATOM   4569  N   LEU   282       4.433  22.569 -31.451  1.00  0.00
ATOM   4570  H   LEU   282       4.971  22.782 -32.279  1.00  0.00
ATOM   4571  CA  LEU   282       3.123  23.137 -31.327  1.00  0.00
ATOM   4572  HA  LEU   282       3.033  23.743 -30.425  1.00  0.00
ATOM   4573  CB  LEU   282       2.912  24.040 -32.546  1.00  0.00
ATOM   4574  HB2 LEU   282       3.073  23.386 -33.403  1.00  0.00
ATOM   4575  HB3 LEU   282       1.896  24.433 -32.575  1.00  0.00
ATOM   4576  CG  LEU   282       3.913  25.206 -32.597  1.00  0.00
ATOM   4577  HG  LEU   282       4.933  24.830 -32.521  1.00  0.00
ATOM   4578  CD1 LEU   282       3.734  25.927 -33.936  1.00  0.00
ATOM   4579 HD11 LEU   282       2.714  26.304 -34.013  1.00  0.00
ATOM   4580 HD12 LEU   282       4.434  26.760 -33.997  1.00  0.00
ATOM   4581 HD13 LEU   282       3.926  25.231 -34.753  1.00  0.00
ATOM   4582  CD2 LEU   282       3.754  26.155 -31.397  1.00  0.00
ATOM   4583 HD21 LEU   282       3.922  25.603 -30.472  1.00  0.00
ATOM   4584 HD22 LEU   282       4.481  26.964 -31.474  1.00  0.00
ATOM   4585 HD23 LEU   282       2.747  26.572 -31.394  1.00  0.00
ATOM   4586  C   LEU   282       2.043  22.089 -31.257  1.00  0.00
ATOM   4587  O   LEU   282       1.096  22.254 -30.518  1.00  0.00
ATOM   4588  N   GLU   283       2.168  20.965 -31.996  1.00  0.00
ATOM   4589  H   GLU   283       2.982  20.855 -32.584  1.00  0.00
ATOM   4590  CA  GLU   283       1.178  19.904 -31.985  1.00  0.00
ATOM   4591  HA  GLU   283       0.213  20.293 -32.309  1.00  0.00
ATOM   4592  CB  GLU   283       1.599  18.771 -32.942  1.00  0.00
ATOM   4593  HB2 GLU   283       1.729  19.207 -33.932  1.00  0.00
ATOM   4594  HB3 GLU   283       2.553  18.379 -32.590  1.00  0.00
ATOM   4595  CG  GLU   283       0.567  17.623 -33.017  1.00  0.00
ATOM   4596  HG2 GLU   283       0.394  17.183 -32.035  1.00  0.00
ATOM   4597  HG3 GLU   283      -0.351  18.092 -33.371  1.00  0.00
ATOM   4598  CD  GLU   283       0.988  16.538 -33.990  1.00  0.00
ATOM   4599  OE1 GLU   283       1.931  16.773 -34.781  1.00  0.00
ATOM   4600  OE2 GLU   283       0.402  15.432 -33.883  1.00  0.00
ATOM   4601  C   GLU   283       0.956  19.266 -30.636  1.00  0.00
ATOM   4602  O   GLU   283      -0.180  19.104 -30.194  1.00  0.00
ATOM   4603  N   ASP   284       2.050  18.935 -29.929  1.00  0.00
ATOM   4604  H   ASP   284       2.946  18.963 -30.394  1.00  0.00
ATOM   4605  CA  ASP   284       2.008  18.520 -28.570  1.00  0.00
ATOM   4606  HA  ASP   284       1.386  17.638 -28.418  1.00  0.00
ATOM   4607  CB  ASP   284       3.459  18.159 -28.237  1.00  0.00
ATOM   4608  HB2 ASP   284       3.677  17.292 -28.861  1.00  0.00
ATOM   4609  HB3 ASP   284       4.226  18.918 -28.389  1.00  0.00
ATOM   4610  CG  ASP   284       3.445  17.745 -26.795  1.00  0.00
ATOM   4611  OD1 ASP   284       2.657  16.795 -26.543  1.00  0.00
ATOM   4612  OD2 ASP   284       4.059  18.430 -25.952  1.00  0.00
ATOM   4613  C   ASP   284       1.469  19.604 -27.646  1.00  0.00
ATOM   4614  O   ASP   284       0.462  19.421 -26.974  1.00  0.00
ATOM   4615  N   LEU   285       2.093  20.797 -27.675  1.00  0.00
ATOM   4616  H   LEU   285       2.796  20.976 -28.378  1.00  0.00
ATOM   4617  CA  LEU   285       1.810  21.836 -26.706  1.00  0.00
ATOM   4618  HA  LEU   285       1.872  21.415 -25.703  1.00  0.00
ATOM   4619  CB  LEU   285       2.810  23.009 -26.811  1.00  0.00
ATOM   4620  HB2 LEU   285       2.826  23.240 -27.876  1.00  0.00
ATOM   4621  HB3 LEU   285       2.389  23.852 -26.263  1.00  0.00
ATOM   4622  CG  LEU   285       4.252  22.744 -26.319  1.00  0.00
ATOM   4623  HG  LEU   285       4.843  22.285 -27.111  1.00  0.00
ATOM   4624  CD1 LEU   285       4.874  24.094 -25.933  1.00  0.00
ATOM   4625 HD11 LEU   285       4.283  24.553 -25.140  1.00  0.00
ATOM   4626 HD12 LEU   285       5.894  23.938 -25.581  1.00  0.00
ATOM   4627 HD13 LEU   285       4.887  24.751 -26.803  1.00  0.00
ATOM   4628  CD2 LEU   285       4.383  21.769 -25.136  1.00  0.00
ATOM   4629 HD21 LEU   285       3.973  20.799 -25.417  1.00  0.00
ATOM   4630 HD22 LEU   285       5.435  21.656 -24.873  1.00  0.00
ATOM   4631 HD23 LEU   285       3.835  22.161 -24.279  1.00  0.00
ATOM   4632  C   LEU   285       0.416  22.414 -26.851  1.00  0.00
ATOM   4633  O   LEU   285      -0.118  23.044 -25.934  1.00  0.00
ATOM   4634  N   GLN   286      -0.198  22.176 -28.027  1.00  0.00
ATOM   4635  H   GLN   286       0.380  21.761 -28.744  1.00  0.00
ATOM   4636  CA  GLN   286      -1.571  22.465 -28.341  1.00  0.00
ATOM   4637  HA  GLN   286      -1.785  23.495 -28.057  1.00  0.00
ATOM   4638  CB  GLN   286      -1.891  22.290 -29.855  1.00  0.00
ATOM   4639  HB2 GLN   286      -1.096  22.789 -30.410  1.00  0.00
ATOM   4640  HB3 GLN   286      -1.865  21.221 -30.066  1.00  0.00
ATOM   4641  CG  GLN   286      -3.262  22.868 -30.285  1.00  0.00
ATOM   4642  HG2 GLN   286      -3.423  22.700 -31.350  1.00  0.00
ATOM   4643  HG3 GLN   286      -4.066  22.399 -29.718  1.00  0.00
ATOM   4644  CD  GLN   286      -3.290  24.376 -30.017  1.00  0.00
ATOM   4645  OE1 GLN   286      -2.381  25.118 -30.358  1.00  0.00
ATOM   4646  NE2 GLN   286      -4.382  24.859 -29.373  1.00  0.00
ATOM   4647 HE21 GLN   286      -4.450  25.846 -29.172  1.00  0.00
ATOM   4648 HE22 GLN   286      -5.122  24.229 -29.098  1.00  0.00
ATOM   4649  C   GLN   286      -2.530  21.572 -27.591  1.00  0.00
ATOM   4650  O   GLN   286      -3.660  21.968 -27.314  1.00  0.00
ATOM   4651  N   LYS   287      -2.119  20.316 -27.290  1.00  0.00
ATOM   4652  H   LYS   287      -1.179  20.041 -27.536  1.00  0.00
ATOM   4653  CA  LYS   287      -3.010  19.311 -26.760  1.00  0.00
ATOM   4654  HA  LYS   287      -3.859  19.221 -27.438  1.00  0.00
ATOM   4655  CB  LYS   287      -2.356  17.913 -26.595  1.00  0.00
ATOM   4656  HB2 LYS   287      -1.485  18.036 -25.951  1.00  0.00
ATOM   4657  HB3 LYS   287      -3.084  17.270 -26.101  1.00  0.00
ATOM   4658  CG  LYS   287      -1.926  17.274 -27.918  1.00  0.00
ATOM   4659  HG2 LYS   287      -2.818  17.102 -28.520  1.00  0.00
ATOM   4660  HG3 LYS   287      -1.267  17.971 -28.436  1.00  0.00
ATOM   4661  CD  LYS   287      -1.193  15.945 -27.699  1.00  0.00
ATOM   4662  HD2 LYS   287      -0.336  16.131 -27.052  1.00  0.00
ATOM   4663  HD3 LYS   287      -1.877  15.255 -27.205  1.00  0.00
ATOM   4664  CE  LYS   287      -0.714  15.332 -29.017  1.00  0.00
ATOM   4665  HE2 LYS   287      -1.574  15.140 -29.659  1.00  0.00
ATOM   4666  HE3 LYS   287      -0.038  16.028 -29.514  1.00  0.00
ATOM   4667  NZ  LYS   287      -0.007  14.065 -28.751  1.00  0.00
ATOM   4668  HZ1 LYS   287      -0.633  13.420 -28.291  1.00  0.00
ATOM   4669  HZ2 LYS   287       0.307  13.665 -29.624  1.00  0.00
ATOM   4670  HZ3 LYS   287       0.790  14.243 -28.156  1.00  0.00
ATOM   4671  C   LYS   287      -3.671  19.752 -25.452  1.00  0.00
ATOM   4672  O   LYS   287      -3.046  20.407 -24.617  1.00  0.00
ATOM   4673  N   PRO   288      -4.942  19.469 -25.232  1.00  0.00
ATOM   4674  CD  PRO   288      -5.869  18.990 -26.252  1.00  0.00
ATOM   4675  HD2 PRO   288      -5.631  17.948 -26.464  1.00  0.00
ATOM   4676  HD3 PRO   288      -5.722  19.587 -27.152  1.00  0.00
ATOM   4677  CG  PRO   288      -7.265  19.164 -25.661  1.00  0.00
ATOM   4678  HG2 PRO   288      -7.865  18.278 -25.869  1.00  0.00
ATOM   4679  HG3 PRO   288      -7.744  20.038 -26.102  1.00  0.00
ATOM   4680  CB  PRO   288      -7.054  19.357 -24.150  1.00  0.00
ATOM   4681  HB2 PRO   288      -7.238  18.413 -23.638  1.00  0.00
ATOM   4682  HB3 PRO   288      -7.714  20.124 -23.745  1.00  0.00
ATOM   4683  CA  PRO   288      -5.581  19.778 -23.962  1.00  0.00
ATOM   4684  HA  PRO   288      -5.485  20.851 -23.795  1.00  0.00
ATOM   4685  C   PRO   288      -4.973  19.031 -22.798  1.00  0.00
ATOM   4686  O   PRO   288      -4.421  17.955 -22.999  1.00  0.00
ATOM   4687  N   VAL   289      -5.134  19.526 -21.559  1.00  0.00
ATOM   4688  H   VAL   289      -5.430  20.487 -21.461  1.00  0.00
ATOM   4689  CA  VAL   289      -4.833  18.772 -20.355  1.00  0.00
ATOM   4690  HA  VAL   289      -3.782  18.484 -20.322  1.00  0.00
ATOM   4691  CB  VAL   289      -5.135  19.650 -19.150  1.00  0.00
ATOM   4692  HB  VAL   289      -6.040  20.214 -19.377  1.00  0.00
ATOM   4693  CG1 VAL   289      -5.337  18.860 -17.847  1.00  0.00
ATOM   4694 HG11 VAL   289      -4.432  18.296 -17.619  1.00  0.00
ATOM   4695 HG12 VAL   289      -5.548  19.551 -17.031  1.00  0.00
ATOM   4696 HG13 VAL   289      -6.174  18.171 -17.965  1.00  0.00
ATOM   4697  CG2 VAL   289      -3.942  20.605 -18.981  1.00  0.00
ATOM   4698 HG21 VAL   289      -3.830  21.210 -19.881  1.00  0.00
ATOM   4699 HG22 VAL   289      -4.116  21.256 -18.125  1.00  0.00
ATOM   4700 HG23 VAL   289      -3.033  20.026 -18.818  1.00  0.00
ATOM   4701  C   VAL   289      -5.601  17.457 -20.294  1.00  0.00
ATOM   4702  O   VAL   289      -5.021  16.417 -20.015  1.00  0.00
ATOM   4703  N   SER   290      -6.912  17.480 -20.657  1.00  0.00
ATOM   4704  H   SER   290      -7.275  18.396 -20.879  1.00  0.00
ATOM   4705  CA  SER   290      -7.825  16.340 -20.717  1.00  0.00
ATOM   4706  HA  SER   290      -8.009  15.984 -19.703  1.00  0.00
ATOM   4707  CB  SER   290      -9.185  16.702 -21.369  1.00  0.00
ATOM   4708  HB2 SER   290      -9.009  17.123 -22.359  1.00  0.00
ATOM   4709  HB3 SER   290      -9.792  15.801 -21.460  1.00  0.00
ATOM   4710  OG  SER   290      -9.870  17.656 -20.562  1.00  0.00
ATOM   4711  HG  SER   290     -10.710  17.876 -20.970  1.00  0.00
ATOM   4712  C   SER   290      -7.325  15.118 -21.470  1.00  0.00
ATOM   4713  O   SER   290      -7.679  13.997 -21.130  1.00  0.00
ATOM   4714  N   THR   291      -6.491  15.298 -22.522  1.00  0.00
ATOM   4715  H   THR   291      -6.186  16.239 -22.726  1.00  0.00
ATOM   4716  CA  THR   291      -6.063  14.218 -23.419  1.00  0.00
ATOM   4717  HA  THR   291      -6.941  13.605 -23.623  1.00  0.00
ATOM   4718  CB  THR   291      -5.484  14.698 -24.746  1.00  0.00
ATOM   4719  HB  THR   291      -5.240  13.849 -25.384  1.00  0.00
ATOM   4720  CG2 THR   291      -6.547  15.559 -25.428  1.00  0.00
ATOM   4721 HG21 THR   291      -6.791  16.409 -24.790  1.00  0.00
ATOM   4722 HG22 THR   291      -6.165  15.920 -26.383  1.00  0.00
ATOM   4723 HG23 THR   291      -7.444  14.963 -25.598  1.00  0.00
ATOM   4724  OG1 THR   291      -4.318  15.489 -24.571  1.00  0.00
ATOM   4725  HG1 THR   291      -3.989  15.768 -25.429  1.00  0.00
ATOM   4726  C   THR   291      -5.041  13.259 -22.838  1.00  0.00
ATOM   4727  O   THR   291      -4.897  12.146 -23.326  1.00  0.00
ATOM   4728  N   ILE   292      -4.313  13.669 -21.782  1.00  0.00
ATOM   4729  H   ILE   292      -4.528  14.572 -21.385  1.00  0.00
ATOM   4730  CA  ILE   292      -3.250  12.884 -21.174  1.00  0.00
ATOM   4731  HA  ILE   292      -3.340  11.816 -21.372  1.00  0.00
ATOM   4732  CB  ILE   292      -1.848  13.363 -21.580  1.00  0.00
ATOM   4733  HB  ILE   292      -1.101  12.984 -20.882  1.00  0.00
ATOM   4734  CG2 ILE   292      -1.555  12.815 -22.996  1.00  0.00
ATOM   4735 HG21 ILE   292      -2.301  13.194 -23.694  1.00  0.00
ATOM   4736 HG22 ILE   292      -0.564  13.139 -23.314  1.00  0.00
ATOM   4737 HG23 ILE   292      -1.593  11.726 -22.980  1.00  0.00
ATOM   4738  CG1 ILE   292      -1.674  14.907 -21.446  1.00  0.00
ATOM   4739 HG12 ILE   292      -2.427  15.376 -22.080  1.00  0.00
ATOM   4740 HG13 ILE   292      -1.864  15.167 -20.405  1.00  0.00
ATOM   4741  CD1 ILE   292      -0.278  15.408 -21.852  1.00  0.00
ATOM   4742 HD11 ILE   292      -0.087  15.149 -22.893  1.00  0.00
ATOM   4743 HD12 ILE   292      -0.231  16.490 -21.733  1.00  0.00
ATOM   4744 HD13 ILE   292       0.475  14.940 -21.218  1.00  0.00
ATOM   4745  C   ILE   292      -3.374  13.018 -19.677  1.00  0.00
ATOM   4746  O   ILE   292      -2.419  12.877 -18.926  1.00  0.00
ATOM   4747  N   MET   293      -4.582  13.336 -19.187  1.00  0.00
ATOM   4748  H   MET   293      -5.423  13.120 -19.704  1.00  0.00
ATOM   4749  CA  MET   293      -4.716  13.938 -17.882  1.00  0.00
ATOM   4750  HA  MET   293      -4.025  14.770 -17.744  1.00  0.00
ATOM   4751  CB  MET   293      -6.154  14.476 -17.807  1.00  0.00
ATOM   4752  HB2 MET   293      -6.377  14.873 -18.797  1.00  0.00
ATOM   4753  HB3 MET   293      -6.788  13.611 -17.612  1.00  0.00
ATOM   4754  CG  MET   293      -6.424  15.555 -16.751  1.00  0.00
ATOM   4755  HG2 MET   293      -6.363  15.104 -15.761  1.00  0.00
ATOM   4756  HG3 MET   293      -5.668  16.335 -16.841  1.00  0.00
ATOM   4757  SD  MET   293      -8.078  16.293 -16.973  1.00  0.00
ATOM   4758  CE  MET   293      -8.908  14.885 -16.204  1.00  0.00
ATOM   4759  HE1 MET   293      -8.552  14.767 -15.181  1.00  0.00
ATOM   4760  HE2 MET   293      -9.984  15.057 -16.196  1.00  0.00
ATOM   4761  HE3 MET   293      -8.690  13.980 -16.771  1.00  0.00
ATOM   4762  C   MET   293      -4.568  13.033 -16.684  1.00  0.00
ATOM   4763  O   MET   293      -4.378  13.493 -15.575  1.00  0.00
ATOM   4764  N   LYS   294      -4.753  11.720 -16.932  1.00  0.00
ATOM   4765  H   LYS   294      -4.924  11.476 -17.897  1.00  0.00
ATOM   4766  CA  LYS   294      -4.935  10.697 -15.923  1.00  0.00
ATOM   4767  HA  LYS   294      -5.342   9.811 -16.410  1.00  0.00
ATOM   4768  CB  LYS   294      -3.636  10.303 -15.187  1.00  0.00
ATOM   4769  HB2 LYS   294      -2.893   9.970 -15.911  1.00  0.00
ATOM   4770  HB3 LYS   294      -3.250  11.164 -14.641  1.00  0.00
ATOM   4771  CG  LYS   294      -3.935   9.168 -14.204  1.00  0.00
ATOM   4772  HG2 LYS   294      -4.586   9.588 -13.437  1.00  0.00
ATOM   4773  HG3 LYS   294      -4.479   8.409 -14.766  1.00  0.00
ATOM   4774  CD  LYS   294      -2.713   8.533 -13.542  1.00  0.00
ATOM   4775  HD2 LYS   294      -2.090   8.076 -14.310  1.00  0.00
ATOM   4776  HD3 LYS   294      -2.145   9.308 -13.027  1.00  0.00
ATOM   4777  CE  LYS   294      -3.149   7.459 -12.530  1.00  0.00
ATOM   4778  HE2 LYS   294      -2.259   7.065 -12.039  1.00  0.00
ATOM   4779  HE3 LYS   294      -3.797   7.926 -11.788  1.00  0.00
ATOM   4780  NZ  LYS   294      -3.877   6.352 -13.194  1.00  0.00
ATOM   4781  HZ1 LYS   294      -3.277   5.919 -13.881  1.00  0.00
ATOM   4782  HZ2 LYS   294      -4.148   5.666 -12.504  1.00  0.00
ATOM   4783  HZ3 LYS   294      -4.702   6.717 -13.649  1.00  0.00
ATOM   4784  C   LYS   294      -6.090  10.973 -14.949  1.00  0.00
ATOM   4785  O   LYS   294      -6.044  11.885 -14.132  1.00  0.00
ATOM   4786  N   THR   295      -7.184  10.196 -14.979  1.00  0.00
ATOM   4787  H   THR   295      -7.200   9.325 -15.491  1.00  0.00
ATOM   4788  CA  THR   295      -8.398  10.615 -14.289  1.00  0.00
ATOM   4789  HA  THR   295      -8.317  11.693 -14.147  1.00  0.00
ATOM   4790  CB  THR   295      -9.606  10.331 -15.158  1.00  0.00
ATOM   4791  HB  THR   295     -10.521  10.584 -14.622  1.00  0.00
ATOM   4792  CG2 THR   295      -9.500  11.190 -16.420  1.00  0.00
ATOM   4793 HG21 THR   295      -8.585  10.937 -16.956  1.00  0.00
ATOM   4794 HG22 THR   295     -10.361  11.002 -17.062  1.00  0.00
ATOM   4795 HG23 THR   295      -9.478  12.244 -16.142  1.00  0.00
ATOM   4796  OG1 THR   295      -9.624   8.990 -15.619  1.00  0.00
ATOM   4797  HG1 THR   295     -10.402   8.849 -16.164  1.00  0.00
ATOM   4798  C   THR   295      -8.598   9.928 -12.953  1.00  0.00
ATOM   4799  O   THR   295      -9.244  10.462 -12.049  1.00  0.00
ATOM   4800  N   ASP   296      -8.007   8.738 -12.769  1.00  0.00
ATOM   4801  H   ASP   296      -7.538   8.375 -13.587  1.00  0.00
ATOM   4802  CA  ASP   296      -8.062   7.914 -11.593  1.00  0.00
ATOM   4803  HA  ASP   296      -9.004   8.079 -11.069  1.00  0.00
ATOM   4804  CB  ASP   296      -7.964   6.395 -11.984  1.00  0.00
ATOM   4805  HB2 ASP   296      -7.851   5.787 -11.086  1.00  0.00
ATOM   4806  HB3 ASP   296      -8.950   6.223 -12.417  1.00  0.00
ATOM   4807  CG  ASP   296      -6.885   6.009 -13.002  1.00  0.00
ATOM   4808  OD1 ASP   296      -6.415   6.857 -13.812  1.00  0.00
ATOM   4809  OD2 ASP   296      -6.404   4.853 -12.933  1.00  0.00
ATOM   4810  C   ASP   296      -6.984   8.340 -10.607  1.00  0.00
ATOM   4811  O   ASP   296      -5.853   7.852 -10.600  1.00  0.00
ATOM   4812  N   ILE   297      -7.320   9.306  -9.738  1.00  0.00
ATOM   4813  H   ILE   297      -8.264   9.665  -9.764  1.00  0.00
ATOM   4814  CA  ILE   297      -6.371   9.940  -8.855  1.00  0.00
ATOM   4815  HA  ILE   297      -5.329   9.691  -9.055  1.00  0.00
ATOM   4816  CB  ILE   297      -6.545  11.456  -8.882  1.00  0.00
ATOM   4817  HB  ILE   297      -6.400  11.798  -9.907  1.00  0.00
ATOM   4818  CG2 ILE   297      -7.949  11.888  -8.387  1.00  0.00
ATOM   4819 HG21 ILE   297      -8.094  11.547  -7.362  1.00  0.00
ATOM   4820 HG22 ILE   297      -8.029  12.974  -8.423  1.00  0.00
ATOM   4821 HG23 ILE   297      -8.712  11.447  -9.028  1.00  0.00
ATOM   4822  CG1 ILE   297      -5.407  12.173  -8.125  1.00  0.00
ATOM   4823 HG12 ILE   297      -5.535  11.981  -7.060  1.00  0.00
ATOM   4824 HG13 ILE   297      -4.459  11.750  -8.458  1.00  0.00
ATOM   4825  CD1 ILE   297      -5.408  13.677  -8.374  1.00  0.00
ATOM   4826 HD11 ILE   297      -6.355  14.100  -8.040  1.00  0.00
ATOM   4827 HD12 ILE   297      -4.590  14.138  -7.821  1.00  0.00
ATOM   4828 HD13 ILE   297      -5.280  13.870  -9.439  1.00  0.00
ATOM   4829  C   ILE   297      -6.458   9.370  -7.455  1.00  0.00
ATOM   4830  O   ILE   297      -7.534   9.146  -6.904  1.00  0.00
ATOM   4831  N   ILE   298      -5.300   9.101  -6.826  1.00  0.00
ATOM   4832  H   ILE   298      -4.432   9.130  -7.341  1.00  0.00
ATOM   4833  CA  ILE   298      -5.257   8.726  -5.426  1.00  0.00
ATOM   4834  HA  ILE   298      -6.189   8.259  -5.107  1.00  0.00
ATOM   4835  CB  ILE   298      -4.094   7.794  -5.125  1.00  0.00
ATOM   4836  HB  ILE   298      -3.166   8.292  -5.406  1.00  0.00
ATOM   4837  CG2 ILE   298      -4.049   7.428  -3.620  1.00  0.00
ATOM   4838 HG21 ILE   298      -4.977   6.930  -3.339  1.00  0.00
ATOM   4839 HG22 ILE   298      -3.208   6.761  -3.433  1.00  0.00
ATOM   4840 HG23 ILE   298      -3.931   8.336  -3.028  1.00  0.00
ATOM   4841  CG1 ILE   298      -4.162   6.521  -6.011  1.00  0.00
ATOM   4842 HG12 ILE   298      -4.105   6.851  -7.048  1.00  0.00
ATOM   4843 HG13 ILE   298      -3.285   5.919  -5.773  1.00  0.00
ATOM   4844  CD1 ILE   298      -5.433   5.677  -5.811  1.00  0.00
ATOM   4845 HD11 ILE   298      -6.310   6.278  -6.050  1.00  0.00
ATOM   4846 HD12 ILE   298      -5.399   4.808  -6.468  1.00  0.00
ATOM   4847 HD13 ILE   298      -5.491   5.347  -4.774  1.00  0.00
ATOM   4848  C   ILE   298      -5.149   9.990  -4.603  1.00  0.00
ATOM   4849  O   ILE   298      -4.350  10.879  -4.903  1.00  0.00
ATOM   4850  N   VAL   299      -5.977  10.108  -3.553  1.00  0.00
ATOM   4851  H   VAL   299      -6.565   9.318  -3.330  1.00  0.00
ATOM   4852  CA  VAL   299      -6.086  11.293  -2.738  1.00  0.00
ATOM   4853  HA  VAL   299      -5.249  11.967  -2.922  1.00  0.00
ATOM   4854  CB  VAL   299      -7.391  12.053  -2.991  1.00  0.00
ATOM   4855  HB  VAL   299      -7.455  12.911  -2.321  1.00  0.00
ATOM   4856  CG1 VAL   299      -7.407  12.541  -4.453  1.00  0.00
ATOM   4857 HG11 VAL   299      -7.343  11.684  -5.123  1.00  0.00
ATOM   4858 HG12 VAL   299      -8.332  13.084  -4.645  1.00  0.00
ATOM   4859 HG13 VAL   299      -6.557  13.201  -4.626  1.00  0.00
ATOM   4860  CG2 VAL   299      -8.642  11.187  -2.702  1.00  0.00
ATOM   4861 HG21 VAL   299      -8.633  10.871  -1.659  1.00  0.00
ATOM   4862 HG22 VAL   299      -9.542  11.771  -2.896  1.00  0.00
ATOM   4863 HG23 VAL   299      -8.633  10.308  -3.347  1.00  0.00
ATOM   4864  C   VAL   299      -6.025  10.878  -1.290  1.00  0.00
ATOM   4865  O   VAL   299      -6.247   9.712  -0.959  1.00  0.00
ATOM   4866  N   GLY   300      -5.698  11.830  -0.399  1.00  0.00
ATOM   4867  H   GLY   300      -5.429  12.734  -0.761  1.00  0.00
ATOM   4868  CA  GLY   300      -5.708  11.640   1.046  1.00  0.00
ATOM   4869  HA2 GLY   300      -5.888  10.588   1.269  1.00  0.00
ATOM   4870  HA3 GLY   300      -4.742  11.937   1.454  1.00  0.00
ATOM   4871  C   GLY   300      -6.778  12.461   1.684  1.00  0.00
ATOM   4872  O   GLY   300      -7.380  13.335   1.052  1.00  0.00
ATOM   4873  N   HID   301      -7.023  12.241   2.978  1.00  0.00
ATOM   4874  H   HID   301      -6.515  11.504   3.445  1.00  0.00
ATOM   4875  CA  HID   301      -8.008  12.975   3.732  1.00  0.00
ATOM   4876  HA  HID   301      -8.551  13.669   3.090  1.00  0.00
ATOM   4877  CB  HID   301      -9.016  11.961   4.331  1.00  0.00
ATOM   4878  HB2 HID   301      -9.398  11.249   3.600  1.00  0.00
ATOM   4879  HB3 HID   301      -8.458  11.427   5.100  1.00  0.00
ATOM   4880  CG  HID   301     -10.202  12.559   5.003  1.00  0.00
ATOM   4881  ND1 HID   301     -11.285  13.127   4.350  1.00  0.00
ATOM   4882  HD1 HID   301     -11.480  13.175   3.360  1.00  0.00
ATOM   4883  CE1 HID   301     -12.040  13.612   5.311  1.00  0.00
ATOM   4884  HE1 HID   301     -12.963  14.107   5.008  1.00  0.00
ATOM   4885  NE2 HID   301     -11.508  13.396   6.540  1.00  0.00
ATOM   4886  CD2 HID   301     -10.330  12.716   6.327  1.00  0.00
ATOM   4887  HD2 HID   301      -9.711  12.420   7.174  1.00  0.00
ATOM   4888  C   HID   301      -7.262  13.779   4.811  1.00  0.00
ATOM   4889  O   HID   301      -6.172  13.370   5.209  1.00  0.00
ATOM   4890  N   PRO   302      -7.717  14.926   5.343  1.00  0.00
ATOM   4891  CD  PRO   302      -8.883  15.632   4.837  1.00  0.00
ATOM   4892  HD2 PRO   302      -9.751  15.000   5.025  1.00  0.00
ATOM   4893  HD3 PRO   302      -8.748  15.751   3.762  1.00  0.00
ATOM   4894  CG  PRO   302      -8.964  16.975   5.568  1.00  0.00
ATOM   4895  HG2 PRO   302      -9.954  17.088   6.010  1.00  0.00
ATOM   4896  HG3 PRO   302      -8.788  17.785   4.860  1.00  0.00
ATOM   4897  CB  PRO   302      -7.870  16.941   6.644  1.00  0.00
ATOM   4898  HB2 PRO   302      -8.303  16.901   7.644  1.00  0.00
ATOM   4899  HB3 PRO   302      -7.247  17.831   6.554  1.00  0.00
ATOM   4900  CA  PRO   302      -7.023  15.677   6.389  1.00  0.00
ATOM   4901  HA  PRO   302      -6.054  15.969   5.985  1.00  0.00
ATOM   4902  C   PRO   302      -6.819  14.898   7.688  1.00  0.00
ATOM   4903  O   PRO   302      -5.919  15.246   8.440  1.00  0.00
ATOM   4904  N   LEU   303      -7.684  13.877   7.942  1.00  0.00
ATOM   4905  H   LEU   303      -8.415  13.789   7.251  1.00  0.00
ATOM   4906  CA  LEU   303      -7.748  13.029   9.132  1.00  0.00
ATOM   4907  HA  LEU   303      -7.138  13.514   9.894  1.00  0.00
ATOM   4908  CB  LEU   303      -9.180  12.757   9.731  1.00  0.00
ATOM   4909  HB2 LEU   303      -9.728  12.472   8.833  1.00  0.00
ATOM   4910  HB3 LEU   303      -9.148  11.912  10.419  1.00  0.00
ATOM   4911  CG  LEU   303      -9.894  13.955  10.415  1.00  0.00
ATOM   4912  HG  LEU   303     -10.909  13.661  10.683  1.00  0.00
ATOM   4913  CD1 LEU   303      -9.130  14.375  11.684  1.00  0.00
ATOM   4914 HD11 LEU   303      -8.115  14.670  11.417  1.00  0.00
ATOM   4915 HD12 LEU   303      -9.640  15.215  12.154  1.00  0.00
ATOM   4916 HD13 LEU   303      -9.093  13.537  12.380  1.00  0.00
ATOM   4917  CD2 LEU   303     -10.151  15.168   9.503  1.00  0.00
ATOM   4918 HD21 LEU   303     -10.781  14.867   8.666  1.00  0.00
ATOM   4919 HD22 LEU   303     -10.653  15.951  10.072  1.00  0.00
ATOM   4920 HD23 LEU   303      -9.201  15.546   9.125  1.00  0.00
ATOM   4921  C   LEU   303      -7.015  11.704   8.921  1.00  0.00
ATOM   4922  O   LEU   303      -7.223  10.756   9.671  1.00  0.00
ATOM   4923  N   ASP   304      -6.098  11.606   7.934  1.00  0.00
ATOM   4924  H   ASP   304      -6.019  12.330   7.234  1.00  0.00
ATOM   4925  CA  ASP   304      -5.222  10.451   7.832  1.00  0.00
ATOM   4926  HA  ASP   304      -5.741   9.567   8.202  1.00  0.00
ATOM   4927  CB  ASP   304      -4.802  10.200   6.364  1.00  0.00
ATOM   4928  HB2 ASP   304      -4.342  11.098   5.950  1.00  0.00
ATOM   4929  HB3 ASP   304      -4.077   9.386   6.359  1.00  0.00
ATOM   4930  CG  ASP   304      -6.001   9.813   5.522  1.00  0.00
ATOM   4931  OD1 ASP   304      -6.965   9.232   6.077  1.00  0.00
ATOM   4932  OD2 ASP   304      -5.971  10.123   4.304  1.00  0.00
ATOM   4933  C   ASP   304      -3.972  10.650   8.683  1.00  0.00
ATOM   4934  O   ASP   304      -3.461  11.764   8.826  1.00  0.00
ATOM   4935  N   PHE   305      -3.445   9.571   9.298  1.00  0.00
ATOM   4936  H   PHE   305      -3.985   8.718   9.281  1.00  0.00
ATOM   4937  CA  PHE   305      -2.186   9.577  10.030  1.00  0.00
ATOM   4938  HA  PHE   305      -2.189  10.414  10.729  1.00  0.00
ATOM   4939  CB  PHE   305      -1.960   8.267  10.827  1.00  0.00
ATOM   4940  HB2 PHE   305      -2.045   7.369  10.215  1.00  0.00
ATOM   4941  HB3 PHE   305      -0.981   8.289  11.305  1.00  0.00
ATOM   4942  CG  PHE   305      -2.972   8.133  11.928  1.00  0.00
ATOM   4943  CD1 PHE   305      -4.221   7.539  11.688  1.00  0.00
ATOM   4944  HD1 PHE   305      -4.463   7.196  10.682  1.00  0.00
ATOM   4945  CE1 PHE   305      -5.150   7.385  12.721  1.00  0.00
ATOM   4946  HE1 PHE   305      -6.123   6.936  12.519  1.00  0.00
ATOM   4947  CZ  PHE   305      -4.830   7.808  14.016  1.00  0.00
ATOM   4948  HZ  PHE   305      -5.549   7.682  14.826  1.00  0.00
ATOM   4949  CE2 PHE   305      -3.585   8.394  14.271  1.00  0.00
ATOM   4950  HE2 PHE   305      -3.330   8.720  15.279  1.00  0.00
ATOM   4951  CD2 PHE   305      -2.666   8.561  13.228  1.00  0.00
ATOM   4952  HD2 PHE   305      -1.700   9.028  13.422  1.00  0.00
ATOM   4953  C   PHE   305      -0.984   9.806   9.121  1.00  0.00
ATOM   4954  O   PHE   305      -0.839   9.167   8.075  1.00  0.00
ATOM   4955  N   VAL   306      -0.066  10.724   9.484  1.00  0.00
ATOM   4956  H   VAL   306      -0.213  11.257  10.329  1.00  0.00
ATOM   4957  CA  VAL   306       1.052  11.094   8.616  1.00  0.00
ATOM   4958  HA  VAL   306       0.703  11.106   7.584  1.00  0.00
ATOM   4959  CB  VAL   306       1.738  12.423   8.914  1.00  0.00
ATOM   4960  HB  VAL   306       2.376  12.715   8.080  1.00  0.00
ATOM   4961  CG1 VAL   306       0.647  13.478   9.115  1.00  0.00
ATOM   4962 HG11 VAL   306       0.009  13.187   9.949  1.00  0.00
ATOM   4963 HG12 VAL   306       1.108  14.442   9.330  1.00  0.00
ATOM   4964 HG13 VAL   306       0.046  13.558   8.209  1.00  0.00
ATOM   4965  CG2 VAL   306       2.655  12.321  10.144  1.00  0.00
ATOM   4966 HG21 VAL   306       3.424  11.569   9.964  1.00  0.00
ATOM   4967 HG22 VAL   306       3.127  13.286  10.327  1.00  0.00
ATOM   4968 HG23 VAL   306       2.065  12.035  11.015  1.00  0.00
ATOM   4969  C   VAL   306       2.118  10.014   8.495  1.00  0.00
ATOM   4970  O   VAL   306       2.773   9.864   7.470  1.00  0.00
ATOM   4971  N   GLU   307       2.314   9.201   9.548  1.00  0.00
ATOM   4972  H   GLU   307       1.819   9.397  10.406  1.00  0.00
ATOM   4973  CA  GLU   307       3.275   8.129   9.544  1.00  0.00
ATOM   4974  HA  GLU   307       4.186   8.440   9.033  1.00  0.00
ATOM   4975  CB  GLU   307       3.632   7.747  11.006  1.00  0.00
ATOM   4976  HB2 GLU   307       2.717   7.396  11.484  1.00  0.00
ATOM   4977  HB3 GLU   307       4.354   6.931  10.962  1.00  0.00
ATOM   4978  CG  GLU   307       4.230   8.926  11.832  1.00  0.00
ATOM   4979  HG2 GLU   307       4.863   8.489  12.604  1.00  0.00
ATOM   4980  HG3 GLU   307       4.850   9.471  11.120  1.00  0.00
ATOM   4981  CD  GLU   307       3.229   9.888  12.477  1.00  0.00
ATOM   4982  OE1 GLU   307       3.710  10.788  13.211  1.00  0.00
ATOM   4983  OE2 GLU   307       1.995   9.780  12.238  1.00  0.00
ATOM   4984  C   GLU   307       2.795   6.920   8.737  1.00  0.00
ATOM   4985  O   GLU   307       3.582   6.077   8.325  1.00  0.00
ATOM   4986  N   GLU   308       1.474   6.857   8.435  1.00  0.00
ATOM   4987  H   GLU   308       0.867   7.580   8.793  1.00  0.00
ATOM   4988  CA  GLU   308       0.880   5.777   7.669  1.00  0.00
ATOM   4989  HA  GLU   308       1.596   4.960   7.574  1.00  0.00
ATOM   4990  CB  GLU   308      -0.386   5.243   8.361  1.00  0.00
ATOM   4991  HB2 GLU   308      -1.193   5.947   8.159  1.00  0.00
ATOM   4992  HB3 GLU   308      -0.625   4.279   7.912  1.00  0.00
ATOM   4993  CG  GLU   308      -0.221   5.072   9.890  1.00  0.00
ATOM   4994  HG2 GLU   308       0.734   4.582  10.080  1.00  0.00
ATOM   4995  HG3 GLU   308      -0.218   6.062  10.346  1.00  0.00
ATOM   4996  CD  GLU   308      -1.347   4.239  10.491  1.00  0.00
ATOM   4997  OE1 GLU   308      -2.299   3.892   9.747  1.00  0.00
ATOM   4998  OE2 GLU   308      -1.250   3.947  11.709  1.00  0.00
ATOM   4999  C   GLU   308       0.532   6.197   6.247  1.00  0.00
ATOM   5000  O   GLU   308       0.585   5.390   5.321  1.00  0.00
ATOM   5001  N   VAL   309       0.283   7.512   5.996  1.00  0.00
ATOM   5002  H   VAL   309       0.144   8.124   6.787  1.00  0.00
ATOM   5003  CA  VAL   309       0.107   8.065   4.649  1.00  0.00
ATOM   5004  HA  VAL   309      -0.593   7.446   4.088  1.00  0.00
ATOM   5005  CB  VAL   309      -0.415   9.521   4.655  1.00  0.00
ATOM   5006  HB  VAL   309      -1.243   9.588   5.361  1.00  0.00
ATOM   5007  CG1 VAL   309       0.682  10.511   5.060  1.00  0.00
ATOM   5008 HG11 VAL   309       1.510  10.445   4.354  1.00  0.00
ATOM   5009 HG12 VAL   309       0.279  11.524   5.053  1.00  0.00
ATOM   5010 HG13 VAL   309       1.039  10.269   6.061  1.00  0.00
ATOM   5011  CG2 VAL   309      -0.969   9.991   3.303  1.00  0.00
ATOM   5012 HG21 VAL   309      -1.802   9.352   3.009  1.00  0.00
ATOM   5013 HG22 VAL   309      -1.315  11.021   3.390  1.00  0.00
ATOM   5014 HG23 VAL   309      -0.184   9.934   2.549  1.00  0.00
ATOM   5015  C   VAL   309       1.413   7.958   3.851  1.00  0.00
ATOM   5016  O   VAL   309       1.425   7.929   2.628  1.00  0.00
ATOM   5017  N   ALA   310       2.559   7.812   4.570  1.00  0.00
ATOM   5018  H   ALA   310       2.445   7.824   5.573  1.00  0.00
ATOM   5019  CA  ALA   310       3.892   7.637   4.033  1.00  0.00
ATOM   5020  HA  ALA   310       4.198   8.550   3.522  1.00  0.00
ATOM   5021  CB  ALA   310       4.867   7.378   5.210  1.00  0.00
ATOM   5022  HB1 ALA   310       4.579   6.462   5.726  1.00  0.00
ATOM   5023  HB2 ALA   310       5.882   7.274   4.826  1.00  0.00
ATOM   5024  HB3 ALA   310       4.827   8.215   5.907  1.00  0.00
ATOM   5025  C   ALA   310       4.023   6.460   3.064  1.00  0.00
ATOM   5026  O   ALA   310       4.648   6.555   2.017  1.00  0.00
ATOM   5027  N   ALA   311       3.402   5.306   3.394  1.00  0.00
ATOM   5028  H   ALA   311       2.925   5.239   4.282  1.00  0.00
ATOM   5029  CA  ALA   311       3.489   4.121   2.571  1.00  0.00
ATOM   5030  HA  ALA   311       4.513   4.079   2.201  1.00  0.00
ATOM   5031  CB  ALA   311       3.227   2.872   3.437  1.00  0.00
ATOM   5032  HB1 ALA   311       2.202   2.895   3.808  1.00  0.00
ATOM   5033  HB2 ALA   311       3.375   1.975   2.836  1.00  0.00
ATOM   5034  HB3 ALA   311       3.918   2.862   4.280  1.00  0.00
ATOM   5035  C   ALA   311       2.572   4.151   1.347  1.00  0.00
ATOM   5036  O   ALA   311       2.802   3.431   0.382  1.00  0.00
ATOM   5037  N   LEU   312       1.556   5.048   1.301  1.00  0.00
ATOM   5038  H   LEU   312       1.408   5.648   2.100  1.00  0.00
ATOM   5039  CA  LEU   312       0.626   5.145   0.181  1.00  0.00
ATOM   5040  HA  LEU   312       0.172   4.168   0.013  1.00  0.00
ATOM   5041  CB  LEU   312      -0.493   6.169   0.439  1.00  0.00
ATOM   5042  HB2 LEU   312       0.008   7.086   0.750  1.00  0.00
ATOM   5043  HB3 LEU   312      -1.028   6.346  -0.494  1.00  0.00
ATOM   5044  CG  LEU   312      -1.490   5.736   1.527  1.00  0.00
ATOM   5045  HG  LEU   312      -0.961   5.495   2.449  1.00  0.00
ATOM   5046  CD1 LEU   312      -2.447   6.901   1.779  1.00  0.00
ATOM   5047 HD11 LEU   312      -2.977   7.143   0.857  1.00  0.00
ATOM   5048 HD12 LEU   312      -3.167   6.621   2.548  1.00  0.00
ATOM   5049 HD13 LEU   312      -1.881   7.771   2.111  1.00  0.00
ATOM   5050  CD2 LEU   312      -2.289   4.476   1.153  1.00  0.00
ATOM   5051 HD21 LEU   312      -1.603   3.646   0.988  1.00  0.00
ATOM   5052 HD22 LEU   312      -2.973   4.225   1.963  1.00  0.00
ATOM   5053 HD23 LEU   312      -2.858   4.663   0.242  1.00  0.00
ATOM   5054  C   LEU   312       1.287   5.498  -1.138  1.00  0.00
ATOM   5055  O   LEU   312       0.881   5.020  -2.192  1.00  0.00
ATOM   5056  N   PHE   313       2.371   6.306  -1.086  1.00  0.00
ATOM   5057  H   PHE   313       2.585   6.733  -0.196  1.00  0.00
ATOM   5058  CA  PHE   313       3.231   6.607  -2.220  1.00  0.00
ATOM   5059  HA  PHE   313       2.662   7.152  -2.973  1.00  0.00
ATOM   5060  CB  PHE   313       4.446   7.477  -1.789  1.00  0.00
ATOM   5061  HB2 PHE   313       4.940   6.997  -0.944  1.00  0.00
ATOM   5062  HB3 PHE   313       5.170   7.642  -2.587  1.00  0.00
ATOM   5063  CG  PHE   313       4.011   8.833  -1.318  1.00  0.00
ATOM   5064  CD1 PHE   313       3.307   9.693  -2.175  1.00  0.00
ATOM   5065  HD1 PHE   313       3.058   9.361  -3.183  1.00  0.00
ATOM   5066  CE1 PHE   313       2.926  10.967  -1.745  1.00  0.00
ATOM   5067  HE1 PHE   313       2.356  11.615  -2.411  1.00  0.00
ATOM   5068  CZ  PHE   313       3.272  11.409  -0.471  1.00  0.00
ATOM   5069  HZ  PHE   313       2.982  12.406  -0.139  1.00  0.00
ATOM   5070  CE2 PHE   313       3.992  10.572   0.381  1.00  0.00
ATOM   5071  HE2 PHE   313       4.273  10.921   1.375  1.00  0.00
ATOM   5072  CD2 PHE   313       4.353   9.288  -0.037  1.00  0.00
ATOM   5073  HD2 PHE   313       4.905   8.631   0.635  1.00  0.00
ATOM   5074  C   PHE   313       3.783   5.353  -2.890  1.00  0.00
ATOM   5075  O   PHE   313       3.852   5.249  -4.108  1.00  0.00
ATOM   5076  N   TYR   314       4.140   4.335  -2.078  1.00  0.00
ATOM   5077  H   TYR   314       3.925   4.400  -1.093  1.00  0.00
ATOM   5078  CA  TYR   314       4.870   3.179  -2.544  1.00  0.00
ATOM   5079  HA  TYR   314       5.365   3.407  -3.488  1.00  0.00
ATOM   5080  CB  TYR   314       5.943   2.773  -1.509  1.00  0.00
ATOM   5081  HB2 TYR   314       5.506   2.544  -0.537  1.00  0.00
ATOM   5082  HB3 TYR   314       6.463   1.894  -1.889  1.00  0.00
ATOM   5083  CG  TYR   314       6.916   3.906  -1.365  1.00  0.00
ATOM   5084  CD1 TYR   314       7.804   4.210  -2.411  1.00  0.00
ATOM   5085  HD1 TYR   314       7.781   3.617  -3.325  1.00  0.00
ATOM   5086  CE1 TYR   314       8.714   5.266  -2.285  1.00  0.00
ATOM   5087  HE1 TYR   314       9.369   5.521  -3.118  1.00  0.00
ATOM   5088  CZ  TYR   314       8.751   6.021  -1.112  1.00  0.00
ATOM   5089  OH  TYR   314       9.741   7.005  -0.942  1.00  0.00
ATOM   5090  HH  TYR   314      10.336   7.072  -1.692  1.00  0.00
ATOM   5091  CE2 TYR   314       7.832   5.766  -0.089  1.00  0.00
ATOM   5092  HE2 TYR   314       7.823   6.390   0.804  1.00  0.00
ATOM   5093  CD2 TYR   314       6.923   4.707  -0.213  1.00  0.00
ATOM   5094  HD2 TYR   314       6.214   4.500   0.589  1.00  0.00
ATOM   5095  C   TYR   314       3.991   1.982  -2.840  1.00  0.00
ATOM   5096  O   TYR   314       4.425   1.102  -3.574  1.00  0.00
ATOM   5097  N   GLU   315       2.718   1.949  -2.368  1.00  0.00
ATOM   5098  H   GLU   315       2.415   2.627  -1.684  1.00  0.00
ATOM   5099  CA  GLU   315       1.753   0.965  -2.840  1.00  0.00
ATOM   5100  HA  GLU   315       2.181  -0.031  -2.728  1.00  0.00
ATOM   5101  CB  GLU   315       0.412   1.023  -2.046  1.00  0.00
ATOM   5102  HB2 GLU   315      -0.002   2.016  -2.220  1.00  0.00
ATOM   5103  HB3 GLU   315      -0.240   0.274  -2.496  1.00  0.00
ATOM   5104  CG  GLU   315       0.517   0.767  -0.519  1.00  0.00
ATOM   5105  HG2 GLU   315       1.203   1.523  -0.137  1.00  0.00
ATOM   5106  HG3 GLU   315      -0.476   0.935  -0.103  1.00  0.00
ATOM   5107  CD  GLU   315       1.012  -0.622  -0.112  1.00  0.00
ATOM   5108  OE1 GLU   315       1.299  -1.467  -0.992  1.00  0.00
ATOM   5109  OE2 GLU   315       1.088  -0.830   1.127  1.00  0.00
ATOM   5110  C   GLU   315       1.395   1.202  -4.301  1.00  0.00
ATOM   5111  O   GLU   315       1.424   0.317  -5.146  1.00  0.00
ATOM   5112  N   HIE   316       1.093   2.478  -4.634  1.00  0.00
ATOM   5113  H   HIE   316       1.266   3.230  -3.983  1.00  0.00
ATOM   5114  CA  HIE   316       0.557   2.810  -5.944  1.00  0.00
ATOM   5115  HA  HIE   316       0.114   1.920  -6.390  1.00  0.00
ATOM   5116  CB  HIE   316      -0.524   3.901  -5.846  1.00  0.00
ATOM   5117  HB2 HIE   316      -0.079   4.811  -5.444  1.00  0.00
ATOM   5118  HB3 HIE   316      -0.970   4.114  -6.817  1.00  0.00
ATOM   5119  CG  HIE   316      -1.636   3.538  -4.940  1.00  0.00
ATOM   5120  ND1 HIE   316      -2.615   2.678  -5.397  1.00  0.00
ATOM   5121  CE1 HIE   316      -3.425   2.527  -4.380  1.00  0.00
ATOM   5122  HE1 HIE   316      -4.281   1.870  -4.534  1.00  0.00
ATOM   5123  NE2 HIE   316      -3.032   3.240  -3.291  1.00  0.00
ATOM   5124  HE2 HIE   316      -3.469   3.305  -2.383  1.00  0.00
ATOM   5125  CD2 HIE   316      -1.874   3.892  -3.661  1.00  0.00
ATOM   5126  HD2 HIE   316      -1.360   4.537  -2.948  1.00  0.00
ATOM   5127  C   HIE   316       1.579   3.376  -6.909  1.00  0.00
ATOM   5128  O   HIE   316       1.266   3.603  -8.068  1.00  0.00
ATOM   5129  N   ARG   317       2.824   3.625  -6.438  1.00  0.00
ATOM   5130  H   ARG   317       2.957   3.528  -5.442  1.00  0.00
ATOM   5131  CA  ARG   317       3.919   4.164  -7.232  1.00  0.00
ATOM   5132  HA  ARG   317       4.791   4.269  -6.587  1.00  0.00
ATOM   5133  CB  ARG   317       4.300   3.274  -8.436  1.00  0.00
ATOM   5134  HB2 ARG   317       3.473   3.321  -9.144  1.00  0.00
ATOM   5135  HB3 ARG   317       5.190   3.711  -8.888  1.00  0.00
ATOM   5136  CG  ARG   317       4.577   1.812  -8.072  1.00  0.00
ATOM   5137  HG2 ARG   317       5.473   1.751  -7.454  1.00  0.00
ATOM   5138  HG3 ARG   317       3.729   1.403  -7.523  1.00  0.00
ATOM   5139  CD  ARG   317       4.786   1.014  -9.347  1.00  0.00
ATOM   5140  HD2 ARG   317       3.891   1.019  -9.969  1.00  0.00
ATOM   5141  HD3 ARG   317       5.629   1.397  -9.921  1.00  0.00
ATOM   5142  NE  ARG   317       5.081  -0.391  -8.945  1.00  0.00
ATOM   5143  HE  ARG   317       5.087  -0.625  -7.963  1.00  0.00
ATOM   5144  CZ  ARG   317       5.346  -1.355  -9.832  1.00  0.00
ATOM   5145  NH1 ARG   317       5.362  -1.090 -11.135  1.00  0.00
ATOM   5146 HH11 ARG   317       5.172  -0.152 -11.459  1.00  0.00
ATOM   5147 HH12 ARG   317       5.564  -1.828 -11.795  1.00  0.00
ATOM   5148  NH2 ARG   317       5.590  -2.595  -9.420  1.00  0.00
ATOM   5149 HH21 ARG   317       5.575  -2.808  -8.433  1.00  0.00
ATOM   5150 HH22 ARG   317       5.790  -3.318 -10.096  1.00  0.00
ATOM   5151  C   ARG   317       3.713   5.601  -7.679  1.00  0.00
ATOM   5152  O   ARG   317       3.853   5.943  -8.854  1.00  0.00
ATOM   5153  N   ILE   318       3.377   6.490  -6.733  1.00  0.00
ATOM   5154  H   ILE   318       3.392   6.186  -5.770  1.00  0.00
ATOM   5155  CA  ILE   318       2.978   7.851  -7.016  1.00  0.00
ATOM   5156  HA  ILE   318       3.243   8.145  -8.032  1.00  0.00
ATOM   5157  CB  ILE   318       1.482   8.090  -6.789  1.00  0.00
ATOM   5158  HB  ILE   318       1.252   9.151  -6.882  1.00  0.00
ATOM   5159  CG2 ILE   318       0.700   7.297  -7.865  1.00  0.00
ATOM   5160 HG21 ILE   318       0.929   6.235  -7.773  1.00  0.00
ATOM   5161 HG22 ILE   318      -0.370   7.451  -7.725  1.00  0.00
ATOM   5162 HG23 ILE   318       0.990   7.646  -8.856  1.00  0.00
ATOM   5163  CG1 ILE   318       1.054   7.730  -5.338  1.00  0.00
ATOM   5164 HG12 ILE   318       1.193   6.656  -5.213  1.00  0.00
ATOM   5165 HG13 ILE   318       1.719   8.263  -4.659  1.00  0.00
ATOM   5166  CD1 ILE   318      -0.399   8.097  -5.022  1.00  0.00
ATOM   5167 HD11 ILE   318      -1.065   7.564  -5.701  1.00  0.00
ATOM   5168 HD12 ILE   318      -0.629   7.818  -3.994  1.00  0.00
ATOM   5169 HD13 ILE   318      -0.538   9.171  -5.146  1.00  0.00
ATOM   5170  C   ILE   318       3.774   8.759  -6.114  1.00  0.00
ATOM   5171  O   ILE   318       4.306   8.325  -5.102  1.00  0.00
ATOM   5172  N   GLY   319       3.879  10.054  -6.480  1.00  0.00
ATOM   5173  H   GLY   319       3.320  10.381  -7.255  1.00  0.00
ATOM   5174  CA  GLY   319       4.761  11.008  -5.811  1.00  0.00
ATOM   5175  HA2 GLY   319       5.382  10.447  -5.113  1.00  0.00
ATOM   5176  HA3 GLY   319       5.393  11.462  -6.574  1.00  0.00
ATOM   5177  C   GLY   319       4.041  12.094  -5.062  1.00  0.00
ATOM   5178  O   GLY   319       4.672  12.906  -4.390  1.00  0.00
ATOM   5179  N   CYS   320       2.703  12.184  -5.217  1.00  0.00
ATOM   5180  H   CYS   320       2.246  11.574  -5.880  1.00  0.00
ATOM   5181  CA  CYS   320       1.912  13.204  -4.565  1.00  0.00
ATOM   5182  HA  CYS   320       2.402  13.462  -3.626  1.00  0.00
ATOM   5183  CB  CYS   320       1.732  14.507  -5.409  1.00  0.00
ATOM   5184  HB2 CYS   320       1.413  15.309  -4.744  1.00  0.00
ATOM   5185  HB3 CYS   320       2.692  14.766  -5.855  1.00  0.00
ATOM   5186  SG  CYS   320       0.527  14.478  -6.781  1.00  0.00
ATOM   5187  HG  CYS   320       0.726  15.735  -7.167  1.00  0.00
ATOM   5188  C   CYS   320       0.576  12.641  -4.140  1.00  0.00
ATOM   5189  O   CYS   320       0.108  11.640  -4.684  1.00  0.00
ATOM   5190  N   LEU   321      -0.046  13.275  -3.137  1.00  0.00
ATOM   5191  H   LEU   321       0.465  14.018  -2.683  1.00  0.00
ATOM   5192  CA  LEU   321      -1.395  13.010  -2.705  1.00  0.00
ATOM   5193  HA  LEU   321      -1.883  12.359  -3.430  1.00  0.00
ATOM   5194  CB  LEU   321      -1.424  12.323  -1.332  1.00  0.00
ATOM   5195  HB2 LEU   321      -0.719  12.867  -0.704  1.00  0.00
ATOM   5196  HB3 LEU   321      -2.418  12.373  -0.889  1.00  0.00
ATOM   5197  CG  LEU   321      -0.987  10.859  -1.440  1.00  0.00
ATOM   5198  HG  LEU   321      -0.141  10.784  -2.123  1.00  0.00
ATOM   5199  CD1 LEU   321      -0.578  10.340  -0.065  1.00  0.00
ATOM   5200 HD11 LEU   321      -1.424  10.414   0.618  1.00  0.00
ATOM   5201 HD12 LEU   321      -0.268   9.298  -0.147  1.00  0.00
ATOM   5202 HD13 LEU   321       0.251  10.936   0.317  1.00  0.00
ATOM   5203  CD2 LEU   321      -2.104   9.994  -2.044  1.00  0.00
ATOM   5204 HD21 LEU   321      -2.349  10.360  -3.041  1.00  0.00
ATOM   5205 HD22 LEU   321      -1.768   8.959  -2.110  1.00  0.00
ATOM   5206 HD23 LEU   321      -2.989  10.048  -1.410  1.00  0.00
ATOM   5207  C   LEU   321      -2.072  14.342  -2.560  1.00  0.00
ATOM   5208  O   LEU   321      -1.724  15.110  -1.663  1.00  0.00
ATOM   5209  N   PRO   322      -3.030  14.688  -3.375  1.00  0.00
ATOM   5210  CD  PRO   322      -3.195  14.166  -4.730  1.00  0.00
ATOM   5211  HD2 PRO   322      -3.750  13.229  -4.685  1.00  0.00
ATOM   5212  HD3 PRO   322      -2.212  13.985  -5.164  1.00  0.00
ATOM   5213  CG  PRO   322      -3.957  15.261  -5.457  1.00  0.00
ATOM   5214  HG2 PRO   322      -4.605  14.850  -6.231  1.00  0.00
ATOM   5215  HG3 PRO   322      -3.279  15.990  -5.901  1.00  0.00
ATOM   5216  CB  PRO   322      -4.765  15.886  -4.331  1.00  0.00
ATOM   5217  HB2 PRO   322      -5.677  15.298  -4.225  1.00  0.00
ATOM   5218  HB3 PRO   322      -5.025  16.929  -4.514  1.00  0.00
ATOM   5219  CA  PRO   322      -3.932  15.775  -3.071  1.00  0.00
ATOM   5220  HA  PRO   322      -3.331  16.652  -2.830  1.00  0.00
ATOM   5221  C   PRO   322      -4.852  15.460  -1.911  1.00  0.00
ATOM   5222  O   PRO   322      -5.230  14.300  -1.733  1.00  0.00
ATOM   5223  N   ILE   323      -5.235  16.459  -1.116  1.00  0.00
ATOM   5224  H   ILE   323      -4.935  17.394  -1.352  1.00  0.00
ATOM   5225  CA  ILE   323      -6.024  16.275   0.078  1.00  0.00
ATOM   5226  HA  ILE   323      -6.148  15.219   0.318  1.00  0.00
ATOM   5227  CB  ILE   323      -5.402  16.992   1.260  1.00  0.00
ATOM   5228  HB  ILE   323      -5.371  18.062   1.056  1.00  0.00
ATOM   5229  CG2 ILE   323      -6.242  16.735   2.535  1.00  0.00
ATOM   5230 HG21 ILE   323      -6.274  15.665   2.740  1.00  0.00
ATOM   5231 HG22 ILE   323      -5.789  17.253   3.380  1.00  0.00
ATOM   5232 HG23 ILE   323      -7.256  17.105   2.384  1.00  0.00
ATOM   5233  CG1 ILE   323      -3.931  16.532   1.422  1.00  0.00
ATOM   5234 HG12 ILE   323      -3.384  16.845   0.533  1.00  0.00
ATOM   5235 HG13 ILE   323      -3.519  17.035   2.297  1.00  0.00
ATOM   5236  CD1 ILE   323      -3.798  15.014   1.595  1.00  0.00
ATOM   5237 HD11 ILE   323      -4.209  14.511   0.720  1.00  0.00
ATOM   5238 HD12 ILE   323      -2.746  14.751   1.704  1.00  0.00
ATOM   5239 HD13 ILE   323      -4.344  14.700   2.484  1.00  0.00
ATOM   5240  C   ILE   323      -7.403  16.791  -0.176  1.00  0.00
ATOM   5241  O   ILE   323      -7.596  17.953  -0.544  1.00  0.00
ATOM   5242  N   VAL   324      -8.406  15.920   0.001  1.00  0.00
ATOM   5243  H   VAL   324      -8.182  14.976   0.282  1.00  0.00
ATOM   5244  CA  VAL   324      -9.783  16.241  -0.280  1.00  0.00
ATOM   5245  HA  VAL   324      -9.874  17.289  -0.567  1.00  0.00
ATOM   5246  CB  VAL   324     -10.385  15.376  -1.389  1.00  0.00
ATOM   5247  HB  VAL   324     -11.450  15.585  -1.486  1.00  0.00
ATOM   5248  CG1 VAL   324      -9.673  15.711  -2.714  1.00  0.00
ATOM   5249 HG11 VAL   324      -8.608  15.502  -2.617  1.00  0.00
ATOM   5250 HG12 VAL   324     -10.091  15.102  -3.516  1.00  0.00
ATOM   5251 HG13 VAL   324      -9.816  16.766  -2.947  1.00  0.00
ATOM   5252  CG2 VAL   324     -10.263  13.866  -1.084  1.00  0.00
ATOM   5253 HG21 VAL   324     -10.787  13.639  -0.156  1.00  0.00
ATOM   5254 HG22 VAL   324     -10.704  13.293  -1.900  1.00  0.00
ATOM   5255 HG23 VAL   324      -9.211  13.599  -0.981  1.00  0.00
ATOM   5256  C   VAL   324     -10.597  16.139   0.987  1.00  0.00
ATOM   5257  O   VAL   324     -10.453  15.216   1.783  1.00  0.00
ATOM   5258  N   ASN   325     -11.485  17.115   1.232  1.00  0.00
ATOM   5259  H   ASN   325     -11.445  17.968   0.692  1.00  0.00
ATOM   5260  CA  ASN   325     -12.473  17.014   2.282  1.00  0.00
ATOM   5261  HA  ASN   325     -12.469  16.001   2.684  1.00  0.00
ATOM   5262  CB  ASN   325     -12.179  18.011   3.442  1.00  0.00
ATOM   5263  HB2 ASN   325     -11.163  17.852   3.802  1.00  0.00
ATOM   5264  HB3 ASN   325     -12.278  19.032   3.074  1.00  0.00
ATOM   5265  CG  ASN   325     -13.147  17.817   4.610  1.00  0.00
ATOM   5266  OD1 ASN   325     -14.355  17.741   4.452  1.00  0.00
ATOM   5267  ND2 ASN   325     -12.613  17.732   5.852  1.00  0.00
ATOM   5268 HD21 ASN   325     -13.218  17.604   6.651  1.00  0.00
ATOM   5269 HD22 ASN   325     -11.612  17.797   5.974  1.00  0.00
ATOM   5270  C   ASN   325     -13.793  17.285   1.589  1.00  0.00
ATOM   5271  O   ASN   325     -13.962  18.311   0.937  1.00  0.00
ATOM   5272  N   GLY   326     -14.750  16.327   1.654  1.00  0.00
ATOM   5273  H   GLY   326     -14.570  15.494   2.195  1.00  0.00
ATOM   5274  CA  GLY   326     -16.039  16.446   0.972  1.00  0.00
ATOM   5275  HA2 GLY   326     -16.627  15.567   1.235  1.00  0.00
ATOM   5276  HA3 GLY   326     -16.529  17.340   1.359  1.00  0.00
ATOM   5277  C   GLY   326     -15.951  16.546  -0.531  1.00  0.00
ATOM   5278  O   GLY   326     -16.753  17.190  -1.186  1.00  0.00
ATOM   5279  N   GLY   327     -14.896  15.914  -1.087  1.00  0.00
ATOM   5280  H   GLY   327     -14.312  15.394  -0.447  1.00  0.00
ATOM   5281  CA  GLY   327     -14.538  15.919  -2.499  1.00  0.00
ATOM   5282  HA2 GLY   327     -13.890  15.058  -2.666  1.00  0.00
ATOM   5283  HA3 GLY   327     -15.463  15.791  -3.062  1.00  0.00
ATOM   5284  C   GLY   327     -13.839  17.158  -2.982  1.00  0.00
ATOM   5285  O   GLY   327     -13.271  17.149  -4.064  1.00  0.00
ATOM   5286  N   LYS   328     -13.784  18.212  -2.144  1.00  0.00
ATOM   5287  H   LYS   328     -14.207  18.094  -1.235  1.00  0.00
ATOM   5288  CA  LYS   328     -13.177  19.483  -2.456  1.00  0.00
ATOM   5289  HA  LYS   328     -13.243  19.665  -3.529  1.00  0.00
ATOM   5290  CB  LYS   328     -13.893  20.638  -1.714  1.00  0.00
ATOM   5291  HB2 LYS   328     -14.190  20.286  -0.726  1.00  0.00
ATOM   5292  HB3 LYS   328     -13.195  21.469  -1.608  1.00  0.00
ATOM   5293  CG  LYS   328     -15.132  21.107  -2.483  1.00  0.00
ATOM   5294  HG2 LYS   328     -14.791  21.698  -3.333  1.00  0.00
ATOM   5295  HG3 LYS   328     -15.654  20.221  -2.843  1.00  0.00
ATOM   5296  CD  LYS   328     -16.089  21.951  -1.623  1.00  0.00
ATOM   5297  HD2 LYS   328     -17.092  21.800  -2.022  1.00  0.00
ATOM   5298  HD3 LYS   328     -16.039  21.555  -0.609  1.00  0.00
ATOM   5299  CE  LYS   328     -15.768  23.447  -1.602  1.00  0.00
ATOM   5300  HE2 LYS   328     -16.345  23.940  -0.820  1.00  0.00
ATOM   5301  HE3 LYS   328     -14.704  23.596  -1.417  1.00  0.00
ATOM   5302  NZ  LYS   328     -16.126  24.025  -2.917  1.00  0.00
ATOM   5303  HZ1 LYS   328     -17.112  23.887  -3.088  1.00  0.00
ATOM   5304  HZ2 LYS   328     -15.919  25.014  -2.918  1.00  0.00
ATOM   5305  HZ3 LYS   328     -15.591  23.569  -3.642  1.00  0.00
ATOM   5306  C   LYS   328     -11.733  19.466  -2.050  1.00  0.00
ATOM   5307  O   LYS   328     -11.375  19.044  -0.946  1.00  0.00
ATOM   5308  N   LEU   329     -10.863  19.924  -2.956  1.00  0.00
ATOM   5309  H   LEU   329     -11.231  20.158  -3.867  1.00  0.00
ATOM   5310  CA  LEU   329      -9.443  20.055  -2.738  1.00  0.00
ATOM   5311  HA  LEU   329      -9.029  19.128  -2.342  1.00  0.00
ATOM   5312  CB  LEU   329      -8.757  20.366  -4.084  1.00  0.00
ATOM   5313  HB2 LEU   329      -8.973  19.448  -4.631  1.00  0.00
ATOM   5314  HB3 LEU   329      -9.233  21.208  -4.587  1.00  0.00
ATOM   5315  CG  LEU   329      -7.226  20.591  -4.038  1.00  0.00
ATOM   5316  HG  LEU   329      -7.037  21.397  -3.329  1.00  0.00
ATOM   5317  CD1 LEU   329      -6.430  19.340  -3.617  1.00  0.00
ATOM   5318 HD11 LEU   329      -6.619  18.533  -4.325  1.00  0.00
ATOM   5319 HD12 LEU   329      -5.365  19.573  -3.607  1.00  0.00
ATOM   5320 HD13 LEU   329      -6.743  19.028  -2.620  1.00  0.00
ATOM   5321  CD2 LEU   329      -6.705  21.179  -5.362  1.00  0.00
ATOM   5322 HD21 LEU   329      -7.190  22.137  -5.550  1.00  0.00
ATOM   5323 HD22 LEU   329      -5.627  21.325  -5.296  1.00  0.00
ATOM   5324 HD23 LEU   329      -6.929  20.492  -6.178  1.00  0.00
ATOM   5325  C   LEU   329      -9.081  21.122  -1.720  1.00  0.00
ATOM   5326  O   LEU   329      -9.448  22.289  -1.851  1.00  0.00
ATOM   5327  N   VAL   330      -8.331  20.729  -0.676  1.00  0.00
ATOM   5328  H   VAL   330      -8.067  19.756  -0.609  1.00  0.00
ATOM   5329  CA  VAL   330      -7.899  21.631   0.372  1.00  0.00
ATOM   5330  HA  VAL   330      -8.091  22.673   0.118  1.00  0.00
ATOM   5331  CB  VAL   330      -8.600  21.313   1.692  1.00  0.00
ATOM   5332  HB  VAL   330      -8.212  21.959   2.480  1.00  0.00
ATOM   5333  CG1 VAL   330     -10.117  21.557   1.526  1.00  0.00
ATOM   5334 HG11 VAL   330     -10.505  20.911   0.738  1.00  0.00
ATOM   5335 HG12 VAL   330     -10.626  21.333   2.463  1.00  0.00
ATOM   5336 HG13 VAL   330     -10.291  22.599   1.259  1.00  0.00
ATOM   5337  CG2 VAL   330      -8.320  19.864   2.158  1.00  0.00
ATOM   5338 HG21 VAL   330      -7.248  19.728   2.299  1.00  0.00
ATOM   5339 HG22 VAL   330      -8.836  19.678   3.100  1.00  0.00
ATOM   5340 HG23 VAL   330      -8.678  19.164   1.404  1.00  0.00
ATOM   5341  C   VAL   330      -6.404  21.558   0.602  1.00  0.00
ATOM   5342  O   VAL   330      -5.858  22.260   1.447  1.00  0.00
ATOM   5343  N   GLY   331      -5.672  20.711  -0.148  1.00  0.00
ATOM   5344  H   GLY   331      -6.066  20.126  -0.871  1.00  0.00
ATOM   5345  CA  GLY   331      -4.248  20.636   0.095  1.00  0.00
ATOM   5346  HA2 GLY   331      -3.823  21.624  -0.081  1.00  0.00
ATOM   5347  HA3 GLY   331      -4.098  20.357   1.138  1.00  0.00
ATOM   5348  C   GLY   331      -3.555  19.650  -0.773  1.00  0.00
ATOM   5349  O   GLY   331      -4.162  18.965  -1.589  1.00  0.00
ATOM   5350  N   ILE   332      -2.239  19.528  -0.615  1.00  0.00
ATOM   5351  H   ILE   332      -1.762  20.125   0.045  1.00  0.00
ATOM   5352  CA  ILE   332      -1.454  18.596  -1.384  1.00  0.00
ATOM   5353  HA  ILE   332      -1.963  17.650  -1.567  1.00  0.00
ATOM   5354  CB  ILE   332      -0.959  19.178  -2.718  1.00  0.00
ATOM   5355  HB  ILE   332      -1.813  19.445  -3.340  1.00  0.00
ATOM   5356  CG2 ILE   332      -0.107  20.446  -2.438  1.00  0.00
ATOM   5357 HG21 ILE   332       0.748  20.180  -1.816  1.00  0.00
ATOM   5358 HG22 ILE   332       0.246  20.862  -3.381  1.00  0.00
ATOM   5359 HG23 ILE   332      -0.716  21.187  -1.920  1.00  0.00
ATOM   5360  CG1 ILE   332      -0.233  18.130  -3.619  1.00  0.00
ATOM   5361 HG12 ILE   332       0.629  17.772  -3.055  1.00  0.00
ATOM   5362 HG13 ILE   332      -0.932  17.308  -3.773  1.00  0.00
ATOM   5363  CD1 ILE   332       0.233  18.666  -4.979  1.00  0.00
ATOM   5364 HD11 ILE   332       0.933  19.488  -4.826  1.00  0.00
ATOM   5365 HD12 ILE   332       0.726  17.868  -5.535  1.00  0.00
ATOM   5366 HD13 ILE   332      -0.628  19.023  -5.544  1.00  0.00
ATOM   5367  C   ILE   332      -0.297  18.194  -0.526  1.00  0.00
ATOM   5368  O   ILE   332       0.143  18.941   0.353  1.00  0.00
ATOM   5369  N   ILE   333       0.181  16.968  -0.732  1.00  0.00
ATOM   5370  H   ILE   333      -0.302  16.393  -1.407  1.00  0.00
ATOM   5371  CA  ILE   333       1.361  16.449  -0.122  1.00  0.00
ATOM   5372  HA  ILE   333       1.824  17.256   0.446  1.00  0.00
ATOM   5373  CB  ILE   333       0.939  15.353   0.817  1.00  0.00
ATOM   5374  HB  ILE   333       0.375  14.595   0.273  1.00  0.00
ATOM   5375  CG2 ILE   333       2.179  14.725   1.417  1.00  0.00
ATOM   5376 HG21 ILE   333       2.743  15.482   1.961  1.00  0.00
ATOM   5377 HG22 ILE   333       1.888  13.928   2.101  1.00  0.00
ATOM   5378 HG23 ILE   333       2.799  14.312   0.621  1.00  0.00
ATOM   5379  CG1 ILE   333       0.128  15.918   1.987  1.00  0.00
ATOM   5380 HG12 ILE   333       0.750  16.651   2.501  1.00  0.00
ATOM   5381 HG13 ILE   333      -0.751  16.414   1.575  1.00  0.00
ATOM   5382  CD1 ILE   333      -0.312  14.841   2.976  1.00  0.00
ATOM   5383 HD11 ILE   333       0.567  14.345   3.389  1.00  0.00
ATOM   5384 HD12 ILE   333      -0.883  15.300   3.783  1.00  0.00
ATOM   5385 HD13 ILE   333      -0.935  14.108   2.463  1.00  0.00
ATOM   5386  C   ILE   333       2.229  15.829  -1.188  1.00  0.00
ATOM   5387  O   ILE   333       1.713  15.156  -2.083  1.00  0.00
ATOM   5388  N   THR   334       3.562  15.994  -1.116  1.00  0.00
ATOM   5389  H   THR   334       3.918  16.730  -0.523  1.00  0.00
ATOM   5390  CA  THR   334       4.511  15.238  -1.923  1.00  0.00
ATOM   5391  HA  THR   334       3.955  14.481  -2.476  1.00  0.00
ATOM   5392  CB  THR   334       5.295  16.096  -2.920  1.00  0.00
ATOM   5393  HB  THR   334       5.884  15.453  -3.574  1.00  0.00
ATOM   5394  CG2 THR   334       4.307  16.916  -3.764  1.00  0.00
ATOM   5395 HG21 THR   334       3.718  17.560  -3.111  1.00  0.00
ATOM   5396 HG22 THR   334       4.859  17.529  -4.476  1.00  0.00
ATOM   5397 HG23 THR   334       3.643  16.241  -4.304  1.00  0.00
ATOM   5398  OG1 THR   334       6.181  17.001  -2.284  1.00  0.00
ATOM   5399  HG1 THR   334       6.647  17.513  -2.949  1.00  0.00
ATOM   5400  C   THR   334       5.465  14.454  -1.037  1.00  0.00
ATOM   5401  O   THR   334       5.409  14.503   0.194  1.00  0.00
ATOM   5402  N   GLU   335       6.376  13.656  -1.630  1.00  0.00
ATOM   5403  H   GLU   335       6.354  13.575  -2.637  1.00  0.00
ATOM   5404  CA  GLU   335       7.355  12.868  -0.895  1.00  0.00
ATOM   5405  HA  GLU   335       6.848  12.192  -0.206  1.00  0.00
ATOM   5406  CB  GLU   335       8.199  12.033  -1.869  1.00  0.00
ATOM   5407  HB2 GLU   335       8.610  12.711  -2.617  1.00  0.00
ATOM   5408  HB3 GLU   335       9.013  11.583  -1.301  1.00  0.00
ATOM   5409  CG  GLU   335       7.388  10.924  -2.571  1.00  0.00
ATOM   5410  HG2 GLU   335       7.151  10.211  -1.782  1.00  0.00
ATOM   5411  HG3 GLU   335       6.464  11.296  -3.013  1.00  0.00
ATOM   5412  CD  GLU   335       8.224  10.234  -3.645  1.00  0.00
ATOM   5413  OE1 GLU   335       9.309  10.773  -3.995  1.00  0.00
ATOM   5414  OE2 GLU   335       7.735   9.215  -4.186  1.00  0.00
ATOM   5415  C   GLU   335       8.314  13.664  -0.012  1.00  0.00
ATOM   5416  O   GLU   335       8.633  13.263   1.102  1.00  0.00
ATOM   5417  N   THR   336       8.775  14.840  -0.498  1.00  0.00
ATOM   5418  H   THR   336       8.605  15.021  -1.477  1.00  0.00
ATOM   5419  CA  THR   336       9.643  15.766   0.240  1.00  0.00
ATOM   5420  HA  THR   336      10.467  15.223   0.703  1.00  0.00
ATOM   5421  CB  THR   336      10.225  16.902  -0.621  1.00  0.00
ATOM   5422  HB  THR   336      10.779  16.450  -1.443  1.00  0.00
ATOM   5423  CG2 THR   336       9.139  17.830  -1.185  1.00  0.00
ATOM   5424 HG21 THR   336       8.585  18.283  -0.363  1.00  0.00
ATOM   5425 HG22 THR   336       9.604  18.613  -1.784  1.00  0.00
ATOM   5426 HG23 THR   336       8.456  17.254  -1.809  1.00  0.00
ATOM   5427  OG1 THR   336      11.167  17.694   0.083  1.00  0.00
ATOM   5428  HG1 THR   336      11.499  18.385  -0.495  1.00  0.00
ATOM   5429  C   THR   336       8.969  16.286   1.502  1.00  0.00
ATOM   5430  O   THR   336       9.594  16.336   2.556  1.00  0.00
ATOM   5431  N   ASP   337       7.640  16.588   1.460  1.00  0.00
ATOM   5432  H   ASP   337       7.161  16.544   0.572  1.00  0.00
ATOM   5433  CA  ASP   337       6.888  17.011   2.628  1.00  0.00
ATOM   5434  HA  ASP   337       7.344  17.909   3.044  1.00  0.00
ATOM   5435  CB  ASP   337       5.406  17.326   2.268  1.00  0.00
ATOM   5436  HB2 ASP   337       5.020  16.400   1.842  1.00  0.00
ATOM   5437  HB3 ASP   337       4.842  17.575   3.167  1.00  0.00
ATOM   5438  CG  ASP   337       5.263  18.448   1.254  1.00  0.00
ATOM   5439  OD1 ASP   337       5.898  19.517   1.446  1.00  0.00
ATOM   5440  OD2 ASP   337       4.453  18.255   0.310  1.00  0.00
ATOM   5441  C   ASP   337       6.919  15.941   3.731  1.00  0.00
ATOM   5442  O   ASP   337       7.147  16.238   4.898  1.00  0.00
ATOM   5443  N   LEU   338       6.741  14.648   3.351  1.00  0.00
ATOM   5444  H   LEU   338       6.516  14.479   2.381  1.00  0.00
ATOM   5445  CA  LEU   338       6.811  13.499   4.258  1.00  0.00
ATOM   5446  HA  LEU   338       6.217  13.734   5.141  1.00  0.00
ATOM   5447  CB  LEU   338       6.290  12.173   3.649  1.00  0.00
ATOM   5448  HB2 LEU   338       6.490  12.242   2.580  1.00  0.00
ATOM   5449  HB3 LEU   338       6.843  11.332   4.068  1.00  0.00
ATOM   5450  CG  LEU   338       4.787  11.961   3.876  1.00  0.00
ATOM   5451  HG  LEU   338       4.545  11.018   3.386  1.00  0.00
ATOM   5452  CD1 LEU   338       4.305  11.918   5.334  1.00  0.00
ATOM   5453 HD11 LEU   338       4.547  12.861   5.825  1.00  0.00
ATOM   5454 HD12 LEU   338       3.226  11.763   5.356  1.00  0.00
ATOM   5455 HD13 LEU   338       4.800  11.099   5.857  1.00  0.00
ATOM   5456  CD2 LEU   338       4.012  13.048   3.171  1.00  0.00
ATOM   5457 HD21 LEU   338       4.226  13.013   2.103  1.00  0.00
ATOM   5458 HD22 LEU   338       2.945  12.897   3.332  1.00  0.00
ATOM   5459 HD23 LEU   338       4.305  14.020   3.568  1.00  0.00
ATOM   5460  C   LEU   338       8.179  13.185   4.779  1.00  0.00
ATOM   5461  O   LEU   338       8.361  12.841   5.940  1.00  0.00
ATOM   5462  N   LEU   339       9.202  13.265   3.921  1.00  0.00
ATOM   5463  H   LEU   339       9.038  13.378   2.931  1.00  0.00
ATOM   5464  CA  LEU   339      10.559  13.091   4.373  1.00  0.00
ATOM   5465  HA  LEU   339      10.651  12.152   4.919  1.00  0.00
ATOM   5466  CB  LEU   339      11.522  13.057   3.168  1.00  0.00
ATOM   5467  HB2 LEU   339      11.230  12.145   2.648  1.00  0.00
ATOM   5468  HB3 LEU   339      11.362  13.915   2.515  1.00  0.00
ATOM   5469  CG  LEU   339      13.016  12.974   3.552  1.00  0.00
ATOM   5470  HG  LEU   339      13.256  13.849   4.156  1.00  0.00
ATOM   5471  CD1 LEU   339      13.355  11.694   4.344  1.00  0.00
ATOM   5472 HD11 LEU   339      13.116  10.819   3.740  1.00  0.00
ATOM   5473 HD12 LEU   339      14.417  11.688   4.588  1.00  0.00
ATOM   5474 HD13 LEU   339      12.772  11.670   5.264  1.00  0.00
ATOM   5475  CD2 LEU   339      13.895  13.110   2.301  1.00  0.00
ATOM   5476 HD21 LEU   339      13.703  14.071   1.824  1.00  0.00
ATOM   5477 HD22 LEU   339      14.945  13.050   2.586  1.00  0.00
ATOM   5478 HD23 LEU   339      13.662  12.306   1.603  1.00  0.00
ATOM   5479  C   LEU   339      10.976  14.159   5.384  1.00  0.00
ATOM   5480  O   LEU   339      11.575  13.851   6.407  1.00  0.00
ATOM   5481  N   HIE   340      10.600  15.437   5.147  1.00  0.00
ATOM   5482  H   HIE   340      10.095  15.630   4.294  1.00  0.00
ATOM   5483  CA  HIE   340      10.920  16.549   6.025  1.00  0.00
ATOM   5484  HA  HIE   340      12.000  16.616   6.158  1.00  0.00
ATOM   5485  CB  HIE   340      10.414  17.877   5.422  1.00  0.00
ATOM   5486  HB2 HIE   340      10.722  18.016   4.386  1.00  0.00
ATOM   5487  HB3 HIE   340       9.326  17.894   5.483  1.00  0.00
ATOM   5488  CG  HIE   340      10.902  19.068   6.175  1.00  0.00
ATOM   5489  ND1 HIE   340      12.248  19.378   6.118  1.00  0.00
ATOM   5490  CE1 HIE   340      12.387  20.423   6.892  1.00  0.00
ATOM   5491  HE1 HIE   340      13.393  20.832   6.985  1.00  0.00
ATOM   5492  NE2 HIE   340      11.210  20.813   7.452  1.00  0.00
ATOM   5493  HE2 HIE   340      11.031  21.582   8.082  1.00  0.00
ATOM   5494  CD2 HIE   340      10.254  19.931   6.987  1.00  0.00
ATOM   5495  HD2 HIE   340       9.216  20.036   7.302  1.00  0.00
ATOM   5496  C   HIE   340      10.341  16.401   7.423  1.00  0.00
ATOM   5497  O   HIE   340      10.976  16.689   8.434  1.00  0.00
ATOM   5498  N   THR   341       9.090  15.906   7.516  1.00  0.00
ATOM   5499  H   THR   341       8.538  15.819   6.675  1.00  0.00
ATOM   5500  CA  THR   341       8.455  15.610   8.792  1.00  0.00
ATOM   5501  HA  THR   341       8.610  16.495   9.409  1.00  0.00
ATOM   5502  CB  THR   341       6.963  15.341   8.695  1.00  0.00
ATOM   5503  HB  THR   341       6.540  15.130   9.677  1.00  0.00
ATOM   5504  CG2 THR   341       6.328  16.612   8.130  1.00  0.00
ATOM   5505 HG21 THR   341       6.750  16.824   7.148  1.00  0.00
ATOM   5506 HG22 THR   341       5.251  16.471   8.040  1.00  0.00
ATOM   5507 HG23 THR   341       6.530  17.448   8.799  1.00  0.00
ATOM   5508  OG1 THR   341       6.654  14.291   7.797  1.00  0.00
ATOM   5509  HG1 THR   341       5.703  14.161   7.772  1.00  0.00
ATOM   5510  C   THR   341       9.139  14.481   9.512  1.00  0.00
ATOM   5511  O   THR   341       9.457  14.621  10.684  1.00  0.00
ATOM   5512  N   LEU   342       9.491  13.374   8.813  1.00  0.00
ATOM   5513  H   LEU   342       9.157  13.283   7.864  1.00  0.00
ATOM   5514  CA  LEU   342      10.263  12.279   9.381  1.00  0.00
ATOM   5515  HA  LEU   342       9.716  11.870  10.231  1.00  0.00
ATOM   5516  CB  LEU   342      10.523  11.139   8.365  1.00  0.00
ATOM   5517  HB2 LEU   342      10.921  11.643   7.484  1.00  0.00
ATOM   5518  HB3 LEU   342      11.275  10.459   8.765  1.00  0.00
ATOM   5519  CG  LEU   342       9.265  10.340   7.974  1.00  0.00
ATOM   5520  HG  LEU   342       8.479  11.027   7.659  1.00  0.00
ATOM   5521  CD1 LEU   342       9.606   9.387   6.816  1.00  0.00
ATOM   5522 HD11 LEU   342      10.391   8.699   7.130  1.00  0.00
ATOM   5523 HD12 LEU   342       8.717   8.820   6.537  1.00  0.00
ATOM   5524 HD13 LEU   342       9.951   9.965   5.959  1.00  0.00
ATOM   5525  CD2 LEU   342       8.671   9.557   9.163  1.00  0.00
ATOM   5526 HD21 LEU   342       8.394  10.253   9.955  1.00  0.00
ATOM   5527 HD22 LEU   342       7.787   9.011   8.834  1.00  0.00
ATOM   5528 HD23 LEU   342       9.412   8.853   9.541  1.00  0.00
ATOM   5529  C   LEU   342      11.595  12.721   9.952  1.00  0.00
ATOM   5530  O   LEU   342      11.983  12.260  11.013  1.00  0.00
ATOM   5531  N   ILE   343      12.294  13.678   9.303  1.00  0.00
ATOM   5532  H   ILE   343      12.000  13.940   8.373  1.00  0.00
ATOM   5533  CA  ILE   343      13.502  14.290   9.844  1.00  0.00
ATOM   5534  HA  ILE   343      14.263  13.555  10.105  1.00  0.00
ATOM   5535  CB  ILE   343      14.083  15.293   8.840  1.00  0.00
ATOM   5536  HB  ILE   343      13.264  15.922   8.492  1.00  0.00
ATOM   5537  CG2 ILE   343      15.199  16.184   9.441  1.00  0.00
ATOM   5538 HG21 ILE   343      16.019  15.555   9.789  1.00  0.00
ATOM   5539 HG22 ILE   343      15.567  16.871   8.678  1.00  0.00
ATOM   5540 HG23 ILE   343      14.798  16.754  10.279  1.00  0.00
ATOM   5541  CG1 ILE   343      14.597  14.548   7.587  1.00  0.00
ATOM   5542 HG12 ILE   343      15.501  14.008   7.869  1.00  0.00
ATOM   5543 HG13 ILE   343      13.829  13.837   7.284  1.00  0.00
ATOM   5544  CD1 ILE   343      14.909  15.492   6.418  1.00  0.00
ATOM   5545 HD11 ILE   343      15.678  16.203   6.720  1.00  0.00
ATOM   5546 HD12 ILE   343      15.266  14.912   5.567  1.00  0.00
ATOM   5547 HD13 ILE   343      14.005  16.032   6.136  1.00  0.00
ATOM   5548  C   ILE   343      13.255  14.956  11.200  1.00  0.00
ATOM   5549  O   ILE   343      14.019  14.770  12.142  1.00  0.00
ATOM   5550  N   GLN   344      12.148  15.717  11.348  1.00  0.00
ATOM   5551  H   GLN   344      11.607  15.953  10.528  1.00  0.00
ATOM   5552  CA  GLN   344      11.749  16.288  12.625  1.00  0.00
ATOM   5553  HA  GLN   344      12.610  16.769  13.089  1.00  0.00
ATOM   5554  CB  GLN   344      10.633  17.337  12.451  1.00  0.00
ATOM   5555  HB2 GLN   344       9.811  16.883  11.897  1.00  0.00
ATOM   5556  HB3 GLN   344      10.282  17.639  13.438  1.00  0.00
ATOM   5557  CG  GLN   344      11.145  18.574  11.687  1.00  0.00
ATOM   5558  HG2 GLN   344      11.937  19.061  12.256  1.00  0.00
ATOM   5559  HG3 GLN   344      11.531  18.271  10.714  1.00  0.00
ATOM   5560  CD  GLN   344      10.014  19.574  11.473  1.00  0.00
ATOM   5561  OE1 GLN   344       8.839  19.249  11.408  1.00  0.00
ATOM   5562  NE2 GLN   344      10.391  20.874  11.359  1.00  0.00
ATOM   5563 HE21 GLN   344       9.692  21.589  11.216  1.00  0.00
ATOM   5564 HE22 GLN   344      11.369  21.120  11.418  1.00  0.00
ATOM   5565  C   GLN   344      11.308  15.286  13.670  1.00  0.00
ATOM   5566  O   GLN   344      11.723  15.375  14.824  1.00  0.00
ATOM   5567  N   LEU   345      10.482  14.294  13.274  1.00  0.00
ATOM   5568  H   LEU   345      10.190  14.324  12.307  1.00  0.00
ATOM   5569  CA  LEU   345       9.945  13.244  14.123  1.00  0.00
ATOM   5570  HA  LEU   345       9.437  13.705  14.970  1.00  0.00
ATOM   5571  CB  LEU   345       8.935  12.327  13.377  1.00  0.00
ATOM   5572  HB2 LEU   345       9.518  11.992  12.519  1.00  0.00
ATOM   5573  HB3 LEU   345       8.675  11.469  13.997  1.00  0.00
ATOM   5574  CG  LEU   345       7.640  13.017  12.883  1.00  0.00
ATOM   5575  HG  LEU   345       7.878  13.661  12.036  1.00  0.00
ATOM   5576  CD1 LEU   345       6.610  11.959  12.449  1.00  0.00
ATOM   5577 HD11 LEU   345       6.371  11.315  13.295  1.00  0.00
ATOM   5578 HD12 LEU   345       5.703  12.455  12.103  1.00  0.00
ATOM   5579 HD13 LEU   345       7.025  11.357  11.641  1.00  0.00
ATOM   5580  CD2 LEU   345       7.029  13.995  13.906  1.00  0.00
ATOM   5581 HD21 LEU   345       7.749  14.782  14.132  1.00  0.00
ATOM   5582 HD22 LEU   345       6.125  14.439  13.490  1.00  0.00
ATOM   5583 HD23 LEU   345       6.780  13.457  14.821  1.00  0.00
ATOM   5584  C   LEU   345      11.016  12.368  14.726  1.00  0.00
ATOM   5585  O   LEU   345      10.906  11.903  15.852  1.00  0.00
ATOM   5586  N   THR   346      12.106  12.125  13.974  1.00  0.00
ATOM   5587  H   THR   346      12.166  12.490  13.034  1.00  0.00
ATOM   5588  CA  THR   346      13.198  11.316  14.466  1.00  0.00
ATOM   5589  HA  THR   346      12.795  10.608  15.191  1.00  0.00
ATOM   5590  CB  THR   346      13.917  10.536  13.371  1.00  0.00
ATOM   5591  HB  THR   346      14.694   9.911  13.811  1.00  0.00
ATOM   5592  CG2 THR   346      12.895   9.648  12.647  1.00  0.00
ATOM   5593 HG21 THR   346      12.118  10.273  12.207  1.00  0.00
ATOM   5594 HG22 THR   346      13.396   9.084  11.860  1.00  0.00
ATOM   5595 HG23 THR   346      12.445   8.956  13.359  1.00  0.00
ATOM   5596  OG1 THR   346      14.525  11.386  12.409  1.00  0.00
ATOM   5597  HG1 THR   346      14.964  10.852  11.742  1.00  0.00
ATOM   5598  C   THR   346      14.253  12.126  15.186  1.00  0.00
ATOM   5599  O   THR   346      15.189  11.554  15.734  1.00  0.00
ATOM   5600  N   GLY   347      12.774  12.229  14.694  1.00  0.00
ATOM   5601  H   GLY   347      11.808  12.455  14.506  1.00  0.00
ATOM   5602  CA  GLY   347      13.502  13.047  15.665  1.00  0.00
ATOM   5603  HA2 GLY   347      12.896  13.929  15.872  1.00  0.00
ATOM   5604  HA3 GLY   347      13.610  12.458  16.576  1.00  0.00
ATOM   5605  C   GLY   347      14.883  13.493  15.196  1.00  0.00
ATOM   5606  O   GLY   347      15.673  13.954  16.026  1.00  0.00
ATOM   5607  N   ALA   348      15.195  13.408  13.916  1.00  0.00
ATOM   5608  H   ALA   348      14.496  13.042  13.285  1.00  0.00
ATOM   5609  CA  ALA   348      16.505  13.763  13.370  1.00  0.00
ATOM   5610  HA  ALA   348      17.259  13.108  13.806  1.00  0.00
ATOM   5611  CB  ALA   348      16.462  13.523  11.871  1.00  0.00
ATOM   5612  HB1 ALA   348      15.718  14.178  11.419  1.00  0.00
ATOM   5613  HB2 ALA   348      17.441  13.734  11.440  1.00  0.00
ATOM   5614  HB3 ALA   348      16.197  12.484  11.676  1.00  0.00
ATOM   5615  C   ALA   348      16.925  15.211  13.664  1.00  0.00
ATOM   5616  O   ALA   348      18.108  15.482  13.888  1.00  0.00
ATOM   5617  N   HID   349      15.963  16.138  13.759  1.00  0.00
ATOM   5618  H   HID   349      15.024  15.856  13.516  1.00  0.00
ATOM   5619  CA  HID   349      16.198  17.535  14.105  1.00  0.00
ATOM   5620  HA  HID   349      17.158  17.867  13.709  1.00  0.00
ATOM   5621  CB  HID   349      15.095  18.400  13.501  1.00  0.00
ATOM   5622  HB2 HID   349      14.093  18.110  13.817  1.00  0.00
ATOM   5623  HB3 HID   349      15.282  19.434  13.792  1.00  0.00
ATOM   5624  CG  HID   349      15.098  18.369  12.005  1.00  0.00
ATOM   5625  ND1 HID   349      16.156  18.743  11.194  1.00  0.00
ATOM   5626  HD1 HID   349      17.077  19.026  11.497  1.00  0.00
ATOM   5627  CE1 HID   349      15.735  18.662   9.925  1.00  0.00
ATOM   5628  HE1 HID   349      16.422  18.941   9.126  1.00  0.00
ATOM   5629  NE2 HID   349      14.467  18.225   9.884  1.00  0.00
ATOM   5630  CD2 HID   349      14.052  18.035  11.187  1.00  0.00
ATOM   5631  HD2 HID   349      13.043  17.678  11.391  1.00  0.00
ATOM   5632  C   HID   349      16.314  17.799  15.611  1.00  0.00
ATOM   5633  O   HID   349      16.579  18.934  16.021  1.00  0.00
ATOM   5634  N   GLN   350      16.101  16.787  16.445  1.00  0.00
ATOM   5635  H   GLN   350      15.788  15.890  16.101  1.00  0.00
ATOM   5636  CA  GLN   350      16.225  16.969  17.882  1.00  0.00
ATOM   5637  HA  GLN   350      15.779  17.921  18.170  1.00  0.00
ATOM   5638  CB  GLN   350      15.510  15.843  18.641  1.00  0.00
ATOM   5639  HB2 GLN   350      15.898  14.892  18.276  1.00  0.00
ATOM   5640  HB3 GLN   350      15.746  15.949  19.700  1.00  0.00
ATOM   5641  CG  GLN   350      13.985  15.881  18.450  1.00  0.00
ATOM   5642  HG2 GLN   350      13.769  15.850  17.382  1.00  0.00
ATOM   5643  HG3 GLN   350      13.547  15.009  18.935  1.00  0.00
ATOM   5644  CD  GLN   350      13.350  17.136  19.039  1.00  0.00
ATOM   5645  OE1 GLN   350      13.759  17.643  20.068  1.00  0.00
ATOM   5646  NE2 GLN   350      12.331  17.672  18.411  1.00  0.00
ATOM   5647 HE21 GLN   350      11.894  18.504  18.782  1.00  0.00
ATOM   5648 HE22 GLN   350      11.988  17.251  17.559  1.00  0.00
ATOM   5649  C   GLN   350      17.699  17.066  18.272  1.00  0.00
ATOM   5650  O   GLN   350      18.498  16.205  17.893  1.00  0.00
ATOM   5651  N   PRO   351      18.101  18.079  19.052  1.00  0.00
ATOM   5652  CD  PRO   351      17.291  19.154  19.580  1.00  0.00
ATOM   5653  HD2 PRO   351      16.372  18.724  19.978  1.00  0.00
ATOM   5654  HD3 PRO   351      17.050  19.832  18.761  1.00  0.00
ATOM   5655  CG  PRO   351      18.136  19.820  20.654  1.00  0.00
ATOM   5656  HG2 PRO   351      17.931  19.384  21.632  1.00  0.00
ATOM   5657  HG3 PRO   351      17.942  20.892  20.687  1.00  0.00
ATOM   5658  CB  PRO   351      19.576  19.537  20.205  1.00  0.00
ATOM   5659  HB2 PRO   351      20.232  19.469  21.073  1.00  0.00
ATOM   5660  HB3 PRO   351      19.978  20.267  19.503  1.00  0.00
ATOM   5661  CA  PRO   351      19.465  18.167  19.528  1.00  0.00
ATOM   5662  HA  PRO   351      20.143  18.133  18.675  1.00  0.00
ATOM   5663  C   PRO   351      19.777  17.000  20.476  1.00  0.00
ATOM   5664  O   PRO   351      18.979  16.647  21.342  1.00  0.00
ATOM   5665  N   GLY   352      20.953  16.424  20.315  1.00  0.00
ATOM   5666  H   GLY   352      21.567  16.759  19.587  1.00  0.00
ATOM   5667  CA  GLY   352      21.405  15.324  21.144  1.00  0.00
ATOM   5668  HA2 GLY   352      21.826  15.738  22.061  1.00  0.00
ATOM   5669  HA3 GLY   352      20.543  14.704  21.388  1.00  0.00
ATOM   5670  C   GLY   352      22.459  14.461  20.460  1.00  0.00
ATOM   5671  O   GLY   352      22.800  14.659  19.298  1.00  0.00
ATOM   5672  N   SER   353      22.974  13.488  21.214  1.00  0.00
ATOM   5673  H   SER   353      22.735  13.451  22.195  1.00  0.00
ATOM   5674  CA  SER   353      23.902  12.489  20.689  1.00  0.00
ATOM   5675  HA  SER   353      24.450  12.905  19.844  1.00  0.00
ATOM   5676  CB  SER   353      24.903  12.069  21.760  1.00  0.00
ATOM   5677  HB2 SER   353      24.367  11.582  22.575  1.00  0.00
ATOM   5678  HB3 SER   353      25.615  11.368  21.324  1.00  0.00
ATOM   5679  OG  SER   353      25.599  13.199  22.261  1.00  0.00
ATOM   5680  HG  SER   353      26.224  12.918  22.933  1.00  0.00
ATOM   5681  C   SER   353      23.125  11.273  20.193  1.00  0.00
ATOM   5682  O   SER   353      22.197  10.821  20.860  1.00  0.00
ATOM   5683  N   GLN   354      23.521  10.721  19.047  1.00  0.00
ATOM   5684  H   GLN   354      24.193  11.215  18.478  1.00  0.00
ATOM   5685  CA  GLN   354      22.932   9.491  18.515  1.00  0.00
ATOM   5686  HA  GLN   354      21.902   9.387  18.855  1.00  0.00
ATOM   5687  CB  GLN   354      22.939   9.541  16.986  1.00  0.00
ATOM   5688  HB2 GLN   354      22.447  10.465  16.684  1.00  0.00
ATOM   5689  HB3 GLN   354      23.979   9.561  16.661  1.00  0.00
ATOM   5690  CG  GLN   354      22.223   8.344  16.339  1.00  0.00
ATOM   5691  HG2 GLN   354      22.915   7.502  16.351  1.00  0.00
ATOM   5692  HG3 GLN   354      21.328   8.087  16.906  1.00  0.00
ATOM   5693  CD  GLN   354      21.822   8.624  14.896  1.00  0.00
ATOM   5694  OE1 GLN   354      21.284   9.666  14.594  1.00  0.00
ATOM   5695  NE2 GLN   354      22.031   7.713  13.978  1.00  0.00
ATOM   5696 HE21 GLN   354      21.766   7.895  13.020  1.00  0.00
ATOM   5697 HE22 GLN   354      22.456   6.833  14.232  1.00  0.00
ATOM   5698  C   GLN   354      23.646   8.264  19.096  1.00  0.00
ATOM   5699  O   GLN   354      24.872   8.226  19.184  1.00  0.00
ATOM   5700  N   ILE   355      22.864   7.267  19.494  1.00  0.00
ATOM   5701  H   ILE   355      21.871   7.446  19.543  1.00  0.00
ATOM   5702  CA  ILE   355      23.353   5.945  19.901  1.00  0.00
ATOM   5703  HA  ILE   355      24.390   5.814  19.592  1.00  0.00
ATOM   5704  CB  ILE   355      23.239   5.727  21.425  1.00  0.00
ATOM   5705  HB  ILE   355      22.194   5.815  21.723  1.00  0.00
ATOM   5706  CG2 ILE   355      23.762   4.330  21.798  1.00  0.00
ATOM   5707 HG21 ILE   355      24.807   4.241  21.501  1.00  0.00
ATOM   5708 HG22 ILE   355      23.678   4.185  22.875  1.00  0.00
ATOM   5709 HG23 ILE   355      23.173   3.571  21.283  1.00  0.00
ATOM   5710  CG1 ILE   355      24.008   6.817  22.208  1.00  0.00
ATOM   5711 HG12 ILE   355      25.063   6.719  21.951  1.00  0.00
ATOM   5712 HG13 ILE   355      23.640   7.784  21.866  1.00  0.00
ATOM   5713  CD1 ILE   355      23.841   6.716  23.729  1.00  0.00
ATOM   5714 HD11 ILE   355      24.209   5.749  24.072  1.00  0.00
ATOM   5715 HD12 ILE   355      24.408   7.512  24.211  1.00  0.00
ATOM   5716 HD13 ILE   355      22.786   6.815  23.987  1.00  0.00
ATOM   5717  C   ILE   355      22.539   4.904  19.147  1.00  0.00
ATOM   5718  O   ILE   355      21.317   4.886  19.247  1.00  0.00
ATOM   5719  N   GLU   356      23.225   4.026  18.431  1.00  0.00
ATOM   5720  H   GLU   356      24.222   4.164  18.342  1.00  0.00
ATOM   5721  CA  GLU   356      22.608   2.936  17.684  1.00  0.00
ATOM   5722  HA  GLU   356      21.527   2.938  17.825  1.00  0.00
ATOM   5723  CB  GLU   356      22.908   3.125  16.188  1.00  0.00
ATOM   5724  HB2 GLU   356      22.640   4.149  15.928  1.00  0.00
ATOM   5725  HB3 GLU   356      23.980   2.984  16.049  1.00  0.00
ATOM   5726  CG  GLU   356      22.142   2.150  15.281  1.00  0.00
ATOM   5727  HG2 GLU   356      22.519   1.141  15.448  1.00  0.00
ATOM   5728  HG3 GLU   356      21.099   2.203  15.592  1.00  0.00
ATOM   5729  CD  GLU   356      22.250   2.496  13.787  1.00  0.00
ATOM   5730  OE1 GLU   356      21.472   1.915  13.002  1.00  0.00
ATOM   5731  OE2 GLU   356      23.072   3.354  13.418  1.00  0.00
ATOM   5732  C   GLU   356      23.090   1.596  18.244  1.00  0.00
ATOM   5733  O   GLU   356      24.295   1.366  18.374  1.00  0.00
ATOM   5734  N   ILE   357      22.158   0.735  18.620  1.00  0.00
ATOM   5735  H   ILE   357      21.196   1.043  18.597  1.00  0.00
ATOM   5736  CA  ILE   357      22.451  -0.583  19.183  1.00  0.00
ATOM   5737  HA  ILE   357      23.472  -0.896  18.965  1.00  0.00
ATOM   5738  CB  ILE   357      22.207  -0.646  20.713  1.00  0.00
ATOM   5739  HB  ILE   357      22.436  -1.650  21.071  1.00  0.00
ATOM   5740  CG2 ILE   357      23.107   0.376  21.438  1.00  0.00
ATOM   5741 HG21 ILE   357      22.878   1.380  21.081  1.00  0.00
ATOM   5742 HG22 ILE   357      22.927   0.322  22.512  1.00  0.00
ATOM   5743 HG23 ILE   357      24.153   0.149  21.234  1.00  0.00
ATOM   5744  CG1 ILE   357      20.728  -0.450  21.103  1.00  0.00
ATOM   5745 HG12 ILE   357      20.454   0.568  20.827  1.00  0.00
ATOM   5746 HG13 ILE   357      20.143  -1.156  20.514  1.00  0.00
ATOM   5747  CD1 ILE   357      20.441  -0.670  22.600  1.00  0.00
ATOM   5748 HD11 ILE   357      21.025   0.036  23.190  1.00  0.00
ATOM   5749 HD12 ILE   357      19.380  -0.514  22.794  1.00  0.00
ATOM   5750 HD13 ILE   357      20.714  -1.688  22.877  1.00  0.00
ATOM   5751  C   ILE   357      21.686  -1.679  18.449  1.00  0.00
ATOM   5752  O   ILE   357      20.534  -1.498  18.049  1.00  0.00
ATOM   5753  N   LYS   358      22.307  -2.841  18.326  1.00  0.00
ATOM   5754  H   LYS   358      23.299  -2.853  18.517  1.00  0.00
ATOM   5755  CA  LYS   358      21.681  -4.067  17.844  1.00  0.00
ATOM   5756  HA  LYS   358      20.784  -3.837  17.270  1.00  0.00
ATOM   5757  CB  LYS   358      22.669  -4.810  16.934  1.00  0.00
ATOM   5758  HB2 LYS   358      22.978  -4.122  16.147  1.00  0.00
ATOM   5759  HB3 LYS   358      23.535  -5.084  17.537  1.00  0.00
ATOM   5760  CG  LYS   358      22.069  -6.067  16.304  1.00  0.00
ATOM   5761  HG2 LYS   358      21.931  -6.818  17.082  1.00  0.00
ATOM   5762  HG3 LYS   358      21.102  -5.814  15.868  1.00  0.00
ATOM   5763  CD  LYS   358      22.994  -6.628  15.209  1.00  0.00
ATOM   5764  HD2 LYS   358      23.077  -5.900  14.402  1.00  0.00
ATOM   5765  HD3 LYS   358      23.981  -6.814  15.633  1.00  0.00
ATOM   5766  CE  LYS   358      22.422  -7.933  14.660  1.00  0.00
ATOM   5767  HE2 LYS   358      22.703  -8.734  15.344  1.00  0.00
ATOM   5768  HE3 LYS   358      21.336  -7.838  14.638  1.00  0.00
ATOM   5769  NZ  LYS   358      22.920  -8.252  13.291  1.00  0.00
ATOM   5770  HZ1 LYS   358      23.926  -8.340  13.311  1.00  0.00
ATOM   5771  HZ2 LYS   358      22.512  -9.121  12.978  1.00  0.00
ATOM   5772  HZ3 LYS   358      22.660  -7.510  12.657  1.00  0.00
ATOM   5773  C   LYS   358      21.208  -4.893  19.040  1.00  0.00
ATOM   5774  O   LYS   358      21.980  -5.137  19.964  1.00  0.00
ATOM   5775  N   VAL   359      19.951  -5.306  19.014  1.00  0.00
ATOM   5776  H   VAL   359      19.384  -5.020  18.228  1.00  0.00
ATOM   5777  CA  VAL   359      19.316  -6.088  20.083  1.00  0.00
ATOM   5778  HA  VAL   359      20.057  -6.496  20.770  1.00  0.00
ATOM   5779  CB  VAL   359      18.307  -5.241  20.892  1.00  0.00
ATOM   5780  HB  VAL   359      17.861  -5.871  21.662  1.00  0.00
ATOM   5781  CG1 VAL   359      18.991  -4.050  21.545  1.00  0.00
ATOM   5782 HG11 VAL   359      19.437  -3.420  20.776  1.00  0.00
ATOM   5783 HG12 VAL   359      18.257  -3.472  22.107  1.00  0.00
ATOM   5784 HG13 VAL   359      19.770  -4.403  22.221  1.00  0.00
ATOM   5785  CG2 VAL   359      17.124  -4.724  20.068  1.00  0.00
ATOM   5786 HG21 VAL   359      16.574  -5.568  19.652  1.00  0.00
ATOM   5787 HG22 VAL   359      16.463  -4.140  20.708  1.00  0.00
ATOM   5788 HG23 VAL   359      17.492  -4.096  19.257  1.00  0.00
ATOM   5789  C   VAL   359      18.629  -7.328  19.505  1.00  0.00
ATOM   5790  O   VAL   359      18.179  -7.279  18.356  1.00  0.00
ATOM   5791  N   PRO   360      18.516  -8.434  20.263  1.00  0.00
ATOM   5792  CD  PRO   360      19.157  -8.712  21.532  1.00  0.00
ATOM   5793  HD2 PRO   360      18.612  -8.189  22.318  1.00  0.00
ATOM   5794  HD3 PRO   360      20.181  -8.341  21.492  1.00  0.00
ATOM   5795  CG  PRO   360      19.093 -10.227  21.684  1.00  0.00
ATOM   5796  HG2 PRO   360      19.071 -10.512  22.736  1.00  0.00
ATOM   5797  HG3 PRO   360      19.944 -10.703  21.197  1.00  0.00
ATOM   5798  CB  PRO   360      17.793 -10.591  20.983  1.00  0.00
ATOM   5799  HB2 PRO   360      16.950 -10.477  21.664  1.00  0.00
ATOM   5800  HB3 PRO   360      17.794 -11.601  20.573  1.00  0.00
ATOM   5801  CA  PRO   360      17.689  -9.564  19.847  1.00  0.00
ATOM   5802  HA  PRO   360      18.109  -9.978  18.930  1.00  0.00
ATOM   5803  C   PRO   360      16.236  -9.142  19.598  1.00  0.00
ATOM   5804  O   PRO   360      15.712  -8.253  20.281  1.00  0.00
ATOM   5805  N   ASN   361      15.566  -9.786  18.650  1.00  0.00
ATOM   5806  H   ASN   361      16.085 -10.389  18.028  1.00  0.00
ATOM   5807  CA  ASN   361      14.149  -9.567  18.378  1.00  0.00
ATOM   5808  HA  ASN   361      13.895  -8.516  18.514  1.00  0.00
ATOM   5809  CB  ASN   361      13.840  -9.964  16.922  1.00  0.00
ATOM   5810  HB2 ASN   361      14.534  -9.469  16.242  1.00  0.00
ATOM   5811  HB3 ASN   361      13.974 -11.044  16.854  1.00  0.00
ATOM   5812  CG  ASN   361      12.420  -9.623  16.500  1.00  0.00
ATOM   5813  OD1 ASN   361      11.696  -8.862  17.129  1.00  0.00
ATOM   5814  ND2 ASN   361      11.989 -10.152  15.382  1.00  0.00
ATOM   5815 HD21 ASN   361      11.052  -9.954  15.061  1.00  0.00
ATOM   5816 HD22 ASN   361      12.596 -10.756  14.846  1.00  0.00
ATOM   5817  C   ASN   361      13.267 -10.287  19.415  1.00  0.00
ATOM   5818  O   ASN   361      12.570 -11.257  19.110  1.00  0.00
ATOM   5819  N   GLU   362      13.339  -9.822  20.651  1.00  0.00
ATOM   5820  H   GLU   362      13.927  -9.014  20.797  1.00  0.00
ATOM   5821  CA  GLU   362      12.671 -10.409  21.807  1.00  0.00
ATOM   5822  HA  GLU   362      11.941 -11.150  21.480  1.00  0.00
ATOM   5823  CB  GLU   362      13.702 -11.102  22.717  1.00  0.00
ATOM   5824  HB2 GLU   362      14.475 -10.370  22.950  1.00  0.00
ATOM   5825  HB3 GLU   362      13.186 -11.389  23.633  1.00  0.00
ATOM   5826  CG  GLU   362      14.348 -12.344  22.082  1.00  0.00
ATOM   5827  HG2 GLU   362      13.580 -13.090  21.877  1.00  0.00
ATOM   5828  HG3 GLU   362      14.794 -12.015  21.143  1.00  0.00
ATOM   5829  CD  GLU   362      15.439 -12.963  22.980  1.00  0.00
ATOM   5830  OE1 GLU   362      16.159 -13.859  22.480  1.00  0.00
ATOM   5831  OE2 GLU   362      15.579 -12.522  24.142  1.00  0.00
ATOM   5832  C   GLU   362      11.905  -9.339  22.603  1.00  0.00
ATOM   5833  O   GLU   362      12.217  -8.145  22.548  1.00  0.00
ATOM   5834  N   ALA   363      10.918  -9.771  23.372  1.00  0.00
ATOM   5835  H   ALA   363      10.614 -10.731  23.294  1.00  0.00
ATOM   5836  CA  ALA   363      10.183  -8.886  24.257  1.00  0.00
ATOM   5837  HA  ALA   363       9.790  -8.057  23.668  1.00  0.00
ATOM   5838  CB  ALA   363       9.006  -9.653  24.871  1.00  0.00
ATOM   5839  HB1 ALA   363       9.384 -10.480  25.471  1.00  0.00
ATOM   5840  HB2 ALA   363       8.425  -8.982  25.503  1.00  0.00
ATOM   5841  HB3 ALA   363       8.371 -10.043  24.075  1.00  0.00
ATOM   5842  C   ALA   363      11.102  -8.263  25.330  1.00  0.00
ATOM   5843  O   ALA   363      12.016  -8.900  25.856  1.00  0.00
ATOM   5844  N   GLY   364      10.854  -7.007  25.662  1.00  0.00
ATOM   5845  H   GLY   364      10.157  -6.503  25.133  1.00  0.00
ATOM   5846  CA  GLY   364      11.532  -6.312  26.749  1.00  0.00
ATOM   5847  HA2 GLY   364      10.846  -5.539  27.095  1.00  0.00
ATOM   5848  HA3 GLY   364      11.678  -7.048  27.540  1.00  0.00
ATOM   5849  C   GLY   364      12.874  -5.670  26.414  1.00  0.00
ATOM   5850  O   GLY   364      13.420  -4.950  27.257  1.00  0.00
ATOM   5851  N   MET   365      13.415  -5.846  25.204  1.00  0.00
ATOM   5852  H   MET   365      12.969  -6.468  24.545  1.00  0.00
ATOM   5853  CA  MET   365      14.702  -5.242  24.830  1.00  0.00
ATOM   5854  HA  MET   365      15.460  -5.498  25.571  1.00  0.00
ATOM   5855  CB  MET   365      15.159  -5.760  23.463  1.00  0.00
ATOM   5856  HB2 MET   365      14.344  -5.636  22.750  1.00  0.00
ATOM   5857  HB3 MET   365      16.019  -5.175  23.136  1.00  0.00
ATOM   5858  CG  MET   365      15.548  -7.239  23.541  1.00  0.00
ATOM   5859  HG2 MET   365      14.666  -7.797  23.855  1.00  0.00
ATOM   5860  HG3 MET   365      15.841  -7.557  22.540  1.00  0.00
ATOM   5861  SD  MET   365      16.909  -7.575  24.697  1.00  0.00
ATOM   5862  CE  MET   365      16.519  -9.278  25.120  1.00  0.00
ATOM   5863  HE1 MET   365      16.536  -9.890  24.218  1.00  0.00
ATOM   5864  HE2 MET   365      17.257  -9.655  25.828  1.00  0.00
ATOM   5865  HE3 MET   365      15.527  -9.323  25.570  1.00  0.00
ATOM   5866  C   MET   365      14.667  -3.708  24.851  1.00  0.00
ATOM   5867  O   MET   365      15.559  -3.090  25.425  1.00  0.00
ATOM   5868  N   LEU   366      13.606  -3.094  24.347  1.00  0.00
ATOM   5869  H   LEU   366      12.921  -3.643  23.847  1.00  0.00
ATOM   5870  CA  LEU   366      13.415  -1.644  24.420  1.00  0.00
ATOM   5871  HA  LEU   366      14.264  -1.129  23.970  1.00  0.00
ATOM   5872  CB  LEU   366      12.144  -1.252  23.658  1.00  0.00
ATOM   5873  HB2 LEU   366      12.305  -1.535  22.618  1.00  0.00
ATOM   5874  HB3 LEU   366      11.315  -1.830  24.067  1.00  0.00
ATOM   5875  CG  LEU   366      11.808   0.256  23.735  1.00  0.00
ATOM   5876  HG  LEU   366      11.684   0.514  24.787  1.00  0.00
ATOM   5877  CD1 LEU   366      12.882   1.136  23.122  1.00  0.00
ATOM   5878 HD11 LEU   366      13.007   0.879  22.070  1.00  0.00
ATOM   5879 HD12 LEU   366      12.588   2.182  23.207  1.00  0.00
ATOM   5880 HD13 LEU   366      13.824   0.980  23.648  1.00  0.00
ATOM   5881  CD2 LEU   366      10.495   0.533  23.008  1.00  0.00
ATOM   5882 HD21 LEU   366       9.693  -0.038  23.475  1.00  0.00
ATOM   5883 HD22 LEU   366      10.264   1.597  23.066  1.00  0.00
ATOM   5884 HD23 LEU   366      10.589   0.239  21.963  1.00  0.00
ATOM   5885  C   LEU   366      13.356  -1.156  25.873  1.00  0.00
ATOM   5886  O   LEU   366      14.016  -0.182  26.223  1.00  0.00
ATOM   5887  N   SER   367      12.608  -1.847  26.731  1.00  0.00
ATOM   5888  H   SER   367      12.072  -2.626  26.377  1.00  0.00
ATOM   5889  CA  SER   367      12.482  -1.505  28.149  1.00  0.00
ATOM   5890  HA  SER   367      12.101  -0.490  28.260  1.00  0.00
ATOM   5891  CB  SER   367      11.504  -2.471  28.825  1.00  0.00
ATOM   5892  HB2 SER   367      10.497  -2.266  28.462  1.00  0.00
ATOM   5893  HB3 SER   367      11.782  -3.493  28.568  1.00  0.00
ATOM   5894  OG  SER   367      11.539  -2.313  30.226  1.00  0.00
ATOM   5895  HG  SER   367      10.921  -2.925  30.633  1.00  0.00
ATOM   5896  C   SER   367      13.836  -1.539  28.855  1.00  0.00
ATOM   5897  O   SER   367      14.188  -0.587  29.553  1.00  0.00
ATOM   5898  N   LYS   368      14.636  -2.587  28.643  1.00  0.00
ATOM   5899  H   LYS   368      14.289  -3.338  28.064  1.00  0.00
ATOM   5900  CA  LYS   368      15.958  -2.737  29.256  1.00  0.00
ATOM   5901  HA  LYS   368      15.880  -2.634  30.338  1.00  0.00
ATOM   5902  CB  LYS   368      16.537  -4.125  28.935  1.00  0.00
ATOM   5903  HB2 LYS   368      16.445  -4.277  27.860  1.00  0.00
ATOM   5904  HB3 LYS   368      17.591  -4.111  29.211  1.00  0.00
ATOM   5905  CG  LYS   368      15.828  -5.272  29.677  1.00  0.00
ATOM   5906  HG2 LYS   368      15.981  -5.159  30.750  1.00  0.00
ATOM   5907  HG3 LYS   368      14.761  -5.241  29.457  1.00  0.00
ATOM   5908  CD  LYS   368      16.406  -6.618  29.217  1.00  0.00
ATOM   5909  HD2 LYS   368      16.296  -6.683  28.135  1.00  0.00
ATOM   5910  HD3 LYS   368      17.465  -6.640  29.476  1.00  0.00
ATOM   5911  CE  LYS   368      15.696  -7.803  29.874  1.00  0.00
ATOM   5912  HE2 LYS   368      15.927  -7.798  30.939  1.00  0.00
ATOM   5913  HE3 LYS   368      14.622  -7.683  29.735  1.00  0.00
ATOM   5914  NZ  LYS   368      16.131  -9.094  29.279  1.00  0.00
ATOM   5915  HZ1 LYS   368      17.127  -9.206  29.408  1.00  0.00
ATOM   5916  HZ2 LYS   368      15.646  -9.854  29.733  1.00  0.00
ATOM   5917  HZ3 LYS   368      15.916  -9.099  28.292  1.00  0.00
ATOM   5918  C   LYS   368      16.913  -1.632  28.795  1.00  0.00
ATOM   5919  O   LYS   368      17.520  -0.970  29.638  1.00  0.00
ATOM   5920  N   ALA   369      17.009  -1.395  27.492  1.00  0.00
ATOM   5921  H   ALA   369      16.512  -1.992  26.847  1.00  0.00
ATOM   5922  CA  ALA   369      17.878  -0.357  26.945  1.00  0.00
ATOM   5923  HA  ALA   369      18.895  -0.522  27.300  1.00  0.00
ATOM   5924  CB  ALA   369      17.867  -0.476  25.418  1.00  0.00
ATOM   5925  HB1 ALA   369      16.857  -0.305  25.047  1.00  0.00
ATOM   5926  HB2 ALA   369      18.541   0.266  24.990  1.00  0.00
ATOM   5927  HB3 ALA   369      18.195  -1.474  25.128  1.00  0.00
ATOM   5928  C   ALA   369      17.469   1.048  27.418  1.00  0.00
ATOM   5929  O   ALA   369      18.304   1.805  27.915  1.00  0.00
ATOM   5930  N   ALA   370      16.171   1.364  27.365  1.00  0.00
ATOM   5931  H   ALA   370      15.526   0.726  26.921  1.00  0.00
ATOM   5932  CA  ALA   370      15.656   2.647  27.849  1.00  0.00
ATOM   5933  HA  ALA   370      16.217   3.449  27.370  1.00  0.00
ATOM   5934  CB  ALA   370      14.182   2.770  27.444  1.00  0.00
ATOM   5935  HB1 ALA   370      13.606   1.979  27.923  1.00  0.00
ATOM   5936  HB2 ALA   370      13.798   3.740  27.759  1.00  0.00
ATOM   5937  HB3 ALA   370      14.093   2.679  26.361  1.00  0.00
ATOM   5938  C   ALA   370      15.847   2.817  29.370  1.00  0.00
ATOM   5939  O   ALA   370      16.086   3.931  29.833  1.00  0.00
ATOM   5940  N   SER   371      15.811   1.733  30.142  1.00  0.00
ATOM   5941  H   SER   371      15.542   0.850  29.733  1.00  0.00
ATOM   5942  CA  SER   371      16.089   1.777  31.583  1.00  0.00
ATOM   5943  HA  SER   371      15.496   2.569  32.041  1.00  0.00
ATOM   5944  CB  SER   371      15.740   0.452  32.259  1.00  0.00
ATOM   5945  HB2 SER   371      16.302  -0.350  31.781  1.00  0.00
ATOM   5946  HB3 SER   371      16.012   0.508  33.313  1.00  0.00
ATOM   5947  OG  SER   371      14.361   0.192  32.144  1.00  0.00
ATOM   5948  HG  SER   371      14.156  -0.642  32.572  1.00  0.00
ATOM   5949  C   SER   371      17.545   2.123  31.882  1.00  0.00
ATOM   5950  O   SER   371      17.800   2.907  32.786  1.00  0.00
ATOM   5951  N   ILE   372      18.504   1.610  31.111  1.00  0.00
ATOM   5952  H   ILE   372      18.248   0.900  30.439  1.00  0.00
ATOM   5953  CA  ILE   372      19.931   1.959  31.251  1.00  0.00
ATOM   5954  HA  ILE   372      20.269   1.793  32.274  1.00  0.00
ATOM   5955  CB  ILE   372      20.781   1.109  30.284  1.00  0.00
ATOM   5956  HB  ILE   372      20.342   1.172  29.288  1.00  0.00
ATOM   5957  CG2 ILE   372      22.239   1.607  30.235  1.00  0.00
ATOM   5958 HG21 ILE   372      22.679   1.544  31.230  1.00  0.00
ATOM   5959 HG22 ILE   372      22.812   0.988  29.545  1.00  0.00
ATOM   5960 HG23 ILE   372      22.259   2.642  29.895  1.00  0.00
ATOM   5961  CG1 ILE   372      20.752  -0.376  30.716  1.00  0.00
ATOM   5962 HG12 ILE   372      21.376  -0.470  31.605  1.00  0.00
ATOM   5963 HG13 ILE   372      19.721  -0.623  30.969  1.00  0.00
ATOM   5964  CD1 ILE   372      21.255  -1.335  29.637  1.00  0.00
ATOM   5965 HD11 ILE   372      22.286  -1.089  29.384  1.00  0.00
ATOM   5966 HD12 ILE   372      21.207  -2.359  30.009  1.00  0.00
ATOM   5967 HD13 ILE   372      20.631  -1.242  28.748  1.00  0.00
ATOM   5968  C   ILE   372      20.131   3.461  31.031  1.00  0.00
[truncated: 9,256,715 more chars]
