# Supplementary material for: A protein adaptor mediating Ap4A-dependent control of protein acetylation
Source: Nat Commun. 2026 Feb 23;17:3089. doi: 10.1038/s41467-026-70006-0 (PMC13039410; doi:10.1038/s41467-026-70006-0)
Supplement: Supplementary file 6 — Supplementary Dataset 4 [file 41467_2026_70006_MOESM6_ESM.zip › Supplementary Dataset 4/MD_trajectory/GtAcuB-AcuC_apo/end.pdb]

CRYST1  120.254  114.651  115.051  90.00  90.00  90.00               1
ATOM      1  N   MET     1      56.331  65.193  68.823  1.00  0.00           N  
ATOM      2  H1  MET     1      56.378  64.374  69.413  1.00  0.00           H  
ATOM      3  H2  MET     1      55.612  65.256  68.117  1.00  0.00           H  
ATOM      4  H3  MET     1      56.276  66.010  69.415  1.00  0.00           H  
ATOM      5  CA  MET     1      57.605  65.263  67.941  1.00  0.00           C  
ATOM      6  HA  MET     1      58.263  66.037  68.336  1.00  0.00           H  
ATOM      7  CB  MET     1      58.459  64.001  67.897  1.00  0.00           C  
ATOM      8  HB2 MET     1      58.324  63.307  68.727  1.00  0.00           H  
ATOM      9  HB3 MET     1      58.405  63.577  66.894  1.00  0.00           H  
ATOM     10  CG  MET     1      59.973  64.333  67.980  1.00  0.00           C  
ATOM     11  HG2 MET     1      59.944  65.002  68.841  1.00  0.00           H  
ATOM     12  HG3 MET     1      60.624  63.466  68.093  1.00  0.00           H  
ATOM     13  SD  MET     1      60.588  65.472  66.747  1.00  0.00           S  
ATOM     14  CE  MET     1      60.940  64.461  65.330  1.00  0.00           C  
ATOM     15  HE1 MET     1      60.253  64.526  64.486  1.00  0.00           H  
ATOM     16  HE2 MET     1      61.984  64.645  65.076  1.00  0.00           H  
ATOM     17  HE3 MET     1      60.943  63.386  65.508  1.00  0.00           H  
ATOM     18  C   MET     1      57.066  65.777  66.630  1.00  0.00           C  
ATOM     19  O   MET     1      56.351  65.004  65.878  1.00  0.00           O  
ATOM     20  N   ILE     2      57.648  66.877  66.085  1.00  0.00           N  
ATOM     21  H   ILE     2      58.429  67.347  66.519  1.00  0.00           H  
ATOM     22  CA  ILE     2      57.086  67.418  64.791  1.00  0.00           C  
ATOM     23  HA  ILE     2      56.086  66.989  64.722  1.00  0.00           H  
ATOM     24  CB  ILE     2      57.094  68.930  64.776  1.00  0.00           C  
ATOM     25  HB  ILE     2      56.641  69.055  63.792  1.00  0.00           H  
ATOM     26  CG2 ILE     2      56.160  69.483  65.828  1.00  0.00           C  
ATOM     27 HG21 ILE     2      55.159  69.166  65.537  1.00  0.00           H  
ATOM     28 HG22 ILE     2      56.512  69.171  66.811  1.00  0.00           H  
ATOM     29 HG23 ILE     2      56.032  70.565  65.868  1.00  0.00           H  
ATOM     30  CG1 ILE     2      58.429  69.781  64.676  1.00  0.00           C  
ATOM     31 HG12 ILE     2      58.824  69.655  65.684  1.00  0.00           H  
ATOM     32 HG13 ILE     2      59.143  69.348  63.976  1.00  0.00           H  
ATOM     33  CD1 ILE     2      58.330  71.272  64.604  1.00  0.00           C  
ATOM     34 HD11 ILE     2      58.168  71.780  65.554  1.00  0.00           H  
ATOM     35 HD12 ILE     2      59.312  71.688  64.376  1.00  0.00           H  
ATOM     36 HD13 ILE     2      57.476  71.545  63.984  1.00  0.00           H  
ATOM     37  C   ILE     2      57.684  66.886  63.456  1.00  0.00           C  
ATOM     38  O   ILE     2      58.877  66.839  63.188  1.00  0.00           O  
ATOM     39  N   VAL     3      56.784  66.669  62.414  1.00  0.00           N  
ATOM     40  H   VAL     3      55.796  66.717  62.617  1.00  0.00           H  
ATOM     41  CA  VAL     3      57.051  66.391  60.938  1.00  0.00           C  
ATOM     42  HA  VAL     3      57.328  65.349  60.773  1.00  0.00           H  
ATOM     43  CB  VAL     3      55.668  66.555  60.237  1.00  0.00           C  
ATOM     44  HB  VAL     3      55.233  67.550  60.335  1.00  0.00           H  
ATOM     45  CG1 VAL     3      55.743  66.597  58.746  1.00  0.00           C  
ATOM     46 HG11 VAL     3      54.829  66.302  58.231  1.00  0.00           H  
ATOM     47 HG12 VAL     3      55.945  67.591  58.347  1.00  0.00           H  
ATOM     48 HG13 VAL     3      56.467  65.889  58.343  1.00  0.00           H  
ATOM     49  CG2 VAL     3      54.737  65.443  60.657  1.00  0.00           C  
ATOM     50 HG21 VAL     3      55.059  64.509  60.196  1.00  0.00           H  
ATOM     51 HG22 VAL     3      54.838  65.232  61.721  1.00  0.00           H  
ATOM     52 HG23 VAL     3      53.684  65.696  60.539  1.00  0.00           H  
ATOM     53  C   VAL     3      58.079  67.366  60.380  1.00  0.00           C  
ATOM     54  O   VAL     3      58.744  66.951  59.371  1.00  0.00           O  
ATOM     55  N   GLU     4      58.091  68.618  60.725  1.00  0.00           N  
ATOM     56  H   GLU     4      57.424  68.877  61.437  1.00  0.00           H  
ATOM     57  CA  GLU     4      59.114  69.621  60.246  1.00  0.00           C  
ATOM     58  HA  GLU     4      58.946  69.975  59.228  1.00  0.00           H  
ATOM     59  CB  GLU     4      59.091  70.785  61.289  1.00  0.00           C  
ATOM     60  HB2 GLU     4      58.112  71.242  61.440  1.00  0.00           H  
ATOM     61  HB3 GLU     4      59.697  70.422  62.119  1.00  0.00           H  
ATOM     62  CG  GLU     4      60.012  71.899  60.697  1.00  0.00           C  
ATOM     63  HG2 GLU     4      61.003  71.516  60.457  1.00  0.00           H  
ATOM     64  HG3 GLU     4      59.635  72.281  59.748  1.00  0.00           H  
ATOM     65  CD  GLU     4      60.065  73.161  61.650  1.00  0.00           C  
ATOM     66  OE1 GLU     4      61.117  73.346  62.330  1.00  0.00           O  
ATOM     67  OE2 GLU     4      59.063  73.716  62.119  1.00  0.00           O  
ATOM     68  C   GLU     4      60.546  68.997  60.220  1.00  0.00           C  
ATOM     69  O   GLU     4      61.297  69.174  59.290  1.00  0.00           O  
ATOM     70  N   GLN     5      60.866  68.212  61.295  1.00  0.00           N  
ATOM     71  H   GLN     5      60.110  67.834  61.849  1.00  0.00           H  
ATOM     72  CA  GLN     5      62.247  67.909  61.655  1.00  0.00           C  
ATOM     73  HA  GLN     5      62.871  68.802  61.608  1.00  0.00           H  
ATOM     74  CB  GLN     5      62.349  67.621  63.115  1.00  0.00           C  
ATOM     75  HB2 GLN     5      61.868  66.691  63.416  1.00  0.00           H  
ATOM     76  HB3 GLN     5      63.339  67.253  63.384  1.00  0.00           H  
ATOM     77  CG  GLN     5      62.226  68.963  64.016  1.00  0.00           C  
ATOM     78  HG2 GLN     5      61.372  69.580  63.736  1.00  0.00           H  
ATOM     79  HG3 GLN     5      62.091  68.655  65.052  1.00  0.00           H  
ATOM     80  CD  GLN     5      63.598  69.684  64.009  1.00  0.00           C  
ATOM     81  OE1 GLN     5      64.620  69.105  64.389  1.00  0.00           O  
ATOM     82  NE2 GLN     5      63.558  70.887  63.453  1.00  0.00           N  
ATOM     83 HE21 GLN     5      62.637  71.183  63.162  1.00  0.00           H  
ATOM     84 HE22 GLN     5      64.186  71.015  62.673  1.00  0.00           H  
ATOM     85  C   GLN     5      62.914  66.825  60.706  1.00  0.00           C  
ATOM     86  O   GLN     5      64.134  66.506  60.805  1.00  0.00           O  
ATOM     87  N   VAL     6      62.077  66.049  60.102  1.00  0.00           N  
ATOM     88  H   VAL     6      61.098  66.224  60.278  1.00  0.00           H  
ATOM     89  CA  VAL     6      62.409  64.828  59.271  1.00  0.00           C  
ATOM     90  HA  VAL     6      63.467  64.604  59.404  1.00  0.00           H  
ATOM     91  CB  VAL     6      61.550  63.623  59.674  1.00  0.00           C  
ATOM     92  HB  VAL     6      61.986  62.700  59.293  1.00  0.00           H  
ATOM     93  CG1 VAL     6      61.533  63.348  61.273  1.00  0.00           C  
ATOM     94 HG11 VAL     6      61.874  62.359  61.579  1.00  0.00           H  
ATOM     95 HG12 VAL     6      62.239  63.906  61.887  1.00  0.00           H  
ATOM     96 HG13 VAL     6      60.550  63.522  61.711  1.00  0.00           H  
ATOM     97  CG2 VAL     6      60.038  63.613  59.358  1.00  0.00           C  
ATOM     98 HG21 VAL     6      59.568  64.456  59.864  1.00  0.00           H  
ATOM     99 HG22 VAL     6      59.830  63.631  58.288  1.00  0.00           H  
ATOM    100 HG23 VAL     6      59.714  62.649  59.751  1.00  0.00           H  
ATOM    101  C   VAL     6      62.266  64.991  57.798  1.00  0.00           C  
ATOM    102  O   VAL     6      62.558  64.123  56.946  1.00  0.00           O  
ATOM    103  N   MET     7      61.450  65.951  57.426  1.00  0.00           N  
ATOM    104  H   MET     7      61.141  66.521  58.200  1.00  0.00           H  
ATOM    105  CA  MET     7      61.098  66.421  56.100  1.00  0.00           C  
ATOM    106  HA  MET     7      61.214  65.605  55.386  1.00  0.00           H  
ATOM    107  CB  MET     7      59.731  66.973  56.046  1.00  0.00           C  
ATOM    108  HB2 MET     7      59.467  66.869  54.994  1.00  0.00           H  
ATOM    109  HB3 MET     7      58.962  66.557  56.697  1.00  0.00           H  
ATOM    110  CG  MET     7      59.702  68.492  56.482  1.00  0.00           C  
ATOM    111  HG2 MET     7      59.167  68.605  57.425  1.00  0.00           H  
ATOM    112  HG3 MET     7      60.718  68.862  56.619  1.00  0.00           H  
ATOM    113  SD  MET     7      59.009  69.766  55.338  1.00  0.00           S  
ATOM    114  CE  MET     7      59.889  71.284  55.871  1.00  0.00           C  
ATOM    115  HE1 MET     7      59.832  72.116  55.169  1.00  0.00           H  
ATOM    116  HE2 MET     7      59.567  71.602  56.863  1.00  0.00           H  
ATOM    117  HE3 MET     7      60.927  70.963  55.784  1.00  0.00           H  
ATOM    118  C   MET     7      62.221  67.409  55.566  1.00  0.00           C  
ATOM    119  O   MET     7      63.179  67.625  56.295  1.00  0.00           O  
ATOM    120  N   LYS     8      62.157  67.861  54.314  1.00  0.00           N  
ATOM    121  H   LYS     8      61.390  67.580  53.721  1.00  0.00           H  
ATOM    122  CA  LYS     8      63.174  68.730  53.636  1.00  0.00           C  
ATOM    123  HA  LYS     8      63.375  69.608  54.249  1.00  0.00           H  
ATOM    124  CB  LYS     8      64.622  68.148  53.527  1.00  0.00           C  
ATOM    125  HB2 LYS     8      65.300  68.994  53.637  1.00  0.00           H  
ATOM    126  HB3 LYS     8      64.931  67.515  54.359  1.00  0.00           H  
ATOM    127  CG  LYS     8      64.785  67.160  52.391  1.00  0.00           C  
ATOM    128  HG2 LYS     8      63.806  66.869  52.011  1.00  0.00           H  
ATOM    129  HG3 LYS     8      65.485  67.656  51.718  1.00  0.00           H  
ATOM    130  CD  LYS     8      65.402  65.815  52.801  1.00  0.00           C  
ATOM    131  HD2 LYS     8      65.726  65.226  51.943  1.00  0.00           H  
ATOM    132  HD3 LYS     8      66.321  66.101  53.314  1.00  0.00           H  
ATOM    133  CE  LYS     8      64.353  64.997  53.599  1.00  0.00           C  
ATOM    134  HE2 LYS     8      63.729  65.711  54.134  1.00  0.00           H  
ATOM    135  HE3 LYS     8      63.893  64.201  53.013  1.00  0.00           H  
ATOM    136  NZ  LYS     8      64.885  64.189  54.693  1.00  0.00           N  
ATOM    137  HZ1 LYS     8      64.225  63.460  54.925  1.00  0.00           H  
ATOM    138  HZ2 LYS     8      65.737  63.723  54.415  1.00  0.00           H  
ATOM    139  HZ3 LYS     8      65.075  64.794  55.478  1.00  0.00           H  
ATOM    140  C   LYS     8      62.731  69.365  52.367  1.00  0.00           C  
ATOM    141  O   LYS     8      61.777  69.006  51.693  1.00  0.00           O  
ATOM    142  N   THR     9      63.414  70.402  51.799  1.00  0.00           N  
ATOM    143  H   THR     9      64.021  70.971  52.372  1.00  0.00           H  
ATOM    144  CA  THR     9      63.101  70.941  50.455  1.00  0.00           C  
ATOM    145  HA  THR     9      62.068  71.183  50.204  1.00  0.00           H  
ATOM    146  CB  THR     9      63.929  72.219  50.213  1.00  0.00           C  
ATOM    147  HB  THR     9      64.977  71.922  50.166  1.00  0.00           H  
ATOM    148  CG2 THR     9      63.569  72.959  48.912  1.00  0.00           C  
ATOM    149 HG21 THR     9      64.205  73.774  48.567  1.00  0.00           H  
ATOM    150 HG22 THR     9      63.462  72.203  48.134  1.00  0.00           H  
ATOM    151 HG23 THR     9      62.550  73.345  48.950  1.00  0.00           H  
ATOM    152  OG1 THR     9      63.819  73.030  51.291  1.00  0.00           O  
ATOM    153  HG1 THR     9      64.392  73.780  51.117  1.00  0.00           H  
ATOM    154  C   THR     9      63.461  69.775  49.430  1.00  0.00           C  
ATOM    155  O   THR     9      64.448  69.065  49.617  1.00  0.00           O  
ATOM    156  N   SER    10      62.790  69.784  48.264  1.00  0.00           N  
ATOM    157  H   SER    10      62.118  70.514  48.074  1.00  0.00           H  
ATOM    158  CA  SER    10      62.722  68.631  47.419  1.00  0.00           C  
ATOM    159  HA  SER    10      63.624  68.025  47.506  1.00  0.00           H  
ATOM    160  CB  SER    10      61.533  67.776  47.651  1.00  0.00           C  
ATOM    161  HB2 SER    10      61.528  67.393  48.671  1.00  0.00           H  
ATOM    162  HB3 SER    10      60.653  68.370  47.405  1.00  0.00           H  
ATOM    163  OG  SER    10      61.719  66.668  46.782  1.00  0.00           O  
ATOM    164  HG  SER    10      62.161  65.957  47.253  1.00  0.00           H  
ATOM    165  C   SER    10      62.621  69.185  45.936  1.00  0.00           C  
ATOM    166  O   SER    10      62.151  70.297  45.617  1.00  0.00           O  
ATOM    167  N   VAL    11      63.520  68.533  45.156  1.00  0.00           N  
ATOM    168  H   VAL    11      63.984  67.688  45.456  1.00  0.00           H  
ATOM    169  CA  VAL    11      63.429  68.591  43.698  1.00  0.00           C  
ATOM    170  HA  VAL    11      63.483  69.665  43.516  1.00  0.00           H  
ATOM    171  CB  VAL    11      64.604  67.824  42.997  1.00  0.00           C  
ATOM    172  HB  VAL    11      65.418  67.674  43.706  1.00  0.00           H  
ATOM    173  CG1 VAL    11      64.274  66.429  42.465  1.00  0.00           C  
ATOM    174 HG11 VAL    11      65.149  65.859  42.152  1.00  0.00           H  
ATOM    175 HG12 VAL    11      63.516  65.888  43.033  1.00  0.00           H  
ATOM    176 HG13 VAL    11      63.768  66.583  41.512  1.00  0.00           H  
ATOM    177  CG2 VAL    11      65.158  68.740  41.942  1.00  0.00           C  
ATOM    178 HG21 VAL    11      66.126  68.306  41.690  1.00  0.00           H  
ATOM    179 HG22 VAL    11      64.503  68.918  41.090  1.00  0.00           H  
ATOM    180 HG23 VAL    11      65.452  69.736  42.271  1.00  0.00           H  
ATOM    181  C   VAL    11      62.039  68.179  43.060  1.00  0.00           C  
ATOM    182  O   VAL    11      61.801  68.721  41.944  1.00  0.00           O  
ATOM    183  N   ILE    12      61.219  67.188  43.571  1.00  0.00           N  
ATOM    184  H   ILE    12      61.420  66.983  44.540  1.00  0.00           H  
ATOM    185  CA  ILE    12      60.256  66.401  42.787  1.00  0.00           C  
ATOM    186  HA  ILE    12      60.820  65.996  41.947  1.00  0.00           H  
ATOM    187  CB  ILE    12      59.714  65.274  43.693  1.00  0.00           C  
ATOM    188  HB  ILE    12      58.954  64.739  43.124  1.00  0.00           H  
ATOM    189  CG2 ILE    12      60.854  64.234  43.952  1.00  0.00           C  
ATOM    190 HG21 ILE    12      60.695  63.420  44.659  1.00  0.00           H  
ATOM    191 HG22 ILE    12      61.136  63.819  42.985  1.00  0.00           H  
ATOM    192 HG23 ILE    12      61.743  64.735  44.336  1.00  0.00           H  
ATOM    193  CG1 ILE    12      58.840  65.722  44.904  1.00  0.00           C  
ATOM    194 HG12 ILE    12      59.181  65.181  45.787  1.00  0.00           H  
ATOM    195 HG13 ILE    12      59.063  66.757  45.162  1.00  0.00           H  
ATOM    196  CD1 ILE    12      57.363  65.472  44.913  1.00  0.00           C  
ATOM    197 HD11 ILE    12      57.098  64.475  45.266  1.00  0.00           H  
ATOM    198 HD12 ILE    12      56.698  66.122  45.481  1.00  0.00           H  
ATOM    199 HD13 ILE    12      56.892  65.610  43.939  1.00  0.00           H  
ATOM    200  C   ILE    12      59.033  67.152  42.189  1.00  0.00           C  
ATOM    201  O   ILE    12      58.196  66.603  41.483  1.00  0.00           O  
ATOM    202  N   THR    13      58.628  68.344  42.619  1.00  0.00           N  
ATOM    203  H   THR    13      59.104  68.594  43.475  1.00  0.00           H  
ATOM    204  CA  THR    13      57.335  69.021  42.291  1.00  0.00           C  
ATOM    205  HA  THR    13      56.549  68.351  42.638  1.00  0.00           H  
ATOM    206  CB  THR    13      57.071  70.269  43.175  1.00  0.00           C  
ATOM    207  HB  THR    13      56.511  71.004  42.597  1.00  0.00           H  
ATOM    208  CG2 THR    13      56.243  69.917  44.398  1.00  0.00           C  
ATOM    209 HG21 THR    13      55.958  68.867  44.469  1.00  0.00           H  
ATOM    210 HG22 THR    13      56.898  70.180  45.229  1.00  0.00           H  
ATOM    211 HG23 THR    13      55.354  70.539  44.291  1.00  0.00           H  
ATOM    212  OG1 THR    13      58.366  70.790  43.685  1.00  0.00           O  
ATOM    213  HG1 THR    13      58.865  70.953  42.881  1.00  0.00           H  
ATOM    214  C   THR    13      57.239  69.486  40.771  1.00  0.00           C  
ATOM    215  O   THR    13      58.190  69.772  40.113  1.00  0.00           O  
ATOM    216  N   LEU    14      56.058  69.554  40.123  1.00  0.00           N  
ATOM    217  H   LEU    14      55.267  69.110  40.567  1.00  0.00           H  
ATOM    218  CA  LEU    14      55.764  70.284  38.913  1.00  0.00           C  
ATOM    219  HA  LEU    14      56.634  70.393  38.265  1.00  0.00           H  
ATOM    220  CB  LEU    14      54.751  69.540  38.110  1.00  0.00           C  
ATOM    221  HB2 LEU    14      53.772  69.928  38.392  1.00  0.00           H  
ATOM    222  HB3 LEU    14      54.878  69.730  37.044  1.00  0.00           H  
ATOM    223  CG  LEU    14      54.932  67.976  38.195  1.00  0.00           C  
ATOM    224  HG  LEU    14      54.848  67.624  39.223  1.00  0.00           H  
ATOM    225  CD1 LEU    14      53.840  67.195  37.455  1.00  0.00           C  
ATOM    226 HD11 LEU    14      53.110  66.981  38.236  1.00  0.00           H  
ATOM    227 HD12 LEU    14      53.337  67.826  36.722  1.00  0.00           H  
ATOM    228 HD13 LEU    14      54.121  66.249  36.992  1.00  0.00           H  
ATOM    229  CD2 LEU    14      56.340  67.550  37.713  1.00  0.00           C  
ATOM    230 HD21 LEU    14      56.570  67.729  36.663  1.00  0.00           H  
ATOM    231 HD22 LEU    14      57.077  68.124  38.276  1.00  0.00           H  
ATOM    232 HD23 LEU    14      56.445  66.498  37.979  1.00  0.00           H  
ATOM    233  C   LEU    14      55.441  71.850  39.041  1.00  0.00           C  
ATOM    234  O   LEU    14      55.167  72.309  40.204  1.00  0.00           O  
ATOM    235  N   ARG    15      55.278  72.558  37.906  1.00  0.00           N  
ATOM    236  H   ARG    15      55.551  72.226  36.992  1.00  0.00           H  
ATOM    237  CA  ARG    15      54.219  73.595  37.651  1.00  0.00           C  
ATOM    238  HA  ARG    15      53.560  73.493  38.512  1.00  0.00           H  
ATOM    239  CB  ARG    15      54.954  74.963  37.382  1.00  0.00           C  
ATOM    240  HB2 ARG    15      54.231  75.776  37.311  1.00  0.00           H  
ATOM    241  HB3 ARG    15      55.668  75.056  38.199  1.00  0.00           H  
ATOM    242  CG  ARG    15      55.643  74.868  36.050  1.00  0.00           C  
ATOM    243  HG2 ARG    15      56.499  74.198  36.122  1.00  0.00           H  
ATOM    244  HG3 ARG    15      54.873  74.771  35.285  1.00  0.00           H  
ATOM    245  CD  ARG    15      56.350  76.227  35.674  1.00  0.00           C  
ATOM    246  HD2 ARG    15      55.776  77.105  35.969  1.00  0.00           H  
ATOM    247  HD3 ARG    15      57.188  76.329  36.364  1.00  0.00           H  
ATOM    248  NE  ARG    15      56.754  76.318  34.306  1.00  0.00           N  
ATOM    249  HE  ARG    15      55.957  76.491  33.711  1.00  0.00           H  
ATOM    250  CZ  ARG    15      57.930  76.130  33.850  1.00  0.00           C  
ATOM    251  NH1 ARG    15      58.980  75.651  34.444  1.00  0.00           N  
ATOM    252 HH11 ARG    15      59.846  75.445  33.967  1.00  0.00           H  
ATOM    253 HH12 ARG    15      58.723  75.175  35.297  1.00  0.00           H  
ATOM    254  NH2 ARG    15      58.071  76.609  32.634  1.00  0.00           N  
ATOM    255 HH21 ARG    15      57.504  77.302  32.167  1.00  0.00           H  
ATOM    256 HH22 ARG    15      58.999  76.494  32.253  1.00  0.00           H  
ATOM    257  C   ARG    15      53.274  73.180  36.511  1.00  0.00           C  
ATOM    258  O   ARG    15      53.327  72.055  35.944  1.00  0.00           O  
ATOM    259  N   ALA    16      52.379  74.111  36.144  1.00  0.00           N  
ATOM    260  H   ALA    16      52.352  74.895  36.779  1.00  0.00           H  
ATOM    261  CA  ALA    16      51.461  74.181  35.044  1.00  0.00           C  
ATOM    262  HA  ALA    16      50.800  73.332  35.221  1.00  0.00           H  
ATOM    263  CB  ALA    16      50.697  75.489  34.993  1.00  0.00           C  
ATOM    264  HB1 ALA    16      50.929  76.105  35.862  1.00  0.00           H  
ATOM    265  HB2 ALA    16      50.798  76.103  34.099  1.00  0.00           H  
ATOM    266  HB3 ALA    16      49.620  75.369  35.114  1.00  0.00           H  
ATOM    267  C   ALA    16      52.089  73.801  33.672  1.00  0.00           C  
ATOM    268  O   ALA    16      51.583  72.921  33.019  1.00  0.00           O  
ATOM    269  N   THR    17      53.182  74.419  33.311  1.00  0.00           N  
ATOM    270  H   THR    17      53.289  75.297  33.800  1.00  0.00           H  
ATOM    271  CA  THR    17      53.760  74.222  31.983  1.00  0.00           C  
ATOM    272  HA  THR    17      53.042  74.386  31.179  1.00  0.00           H  
ATOM    273  CB  THR    17      54.986  75.135  31.674  1.00  0.00           C  
ATOM    274  HB  THR    17      55.708  74.909  32.459  1.00  0.00           H  
ATOM    275  CG2 THR    17      55.479  75.180  30.214  1.00  0.00           C  
ATOM    276 HG21 THR    17      56.229  75.954  30.055  1.00  0.00           H  
ATOM    277 HG22 THR    17      55.764  74.162  29.948  1.00  0.00           H  
ATOM    278 HG23 THR    17      54.731  75.354  29.440  1.00  0.00           H  
ATOM    279  OG1 THR    17      54.660  76.415  31.960  1.00  0.00           O  
ATOM    280  HG1 THR    17      53.929  76.672  31.393  1.00  0.00           H  
ATOM    281  C   THR    17      54.315  72.838  31.681  1.00  0.00           C  
ATOM    282  O   THR    17      54.391  72.395  30.580  1.00  0.00           O  
ATOM    283  N   ASN    18      54.934  72.239  32.718  1.00  0.00           N  
ATOM    284  H   ASN    18      54.849  72.621  33.649  1.00  0.00           H  
ATOM    285  CA  ASN    18      55.337  70.817  32.730  1.00  0.00           C  
ATOM    286  HA  ASN    18      56.098  70.866  31.950  1.00  0.00           H  
ATOM    287  CB  ASN    18      55.788  70.377  34.108  1.00  0.00           C  
ATOM    288  HB2 ASN    18      55.016  70.621  34.837  1.00  0.00           H  
ATOM    289  HB3 ASN    18      55.974  69.304  34.168  1.00  0.00           H  
ATOM    290  CG  ASN    18      57.045  71.032  34.644  1.00  0.00           C  
ATOM    291  OD1 ASN    18      57.169  71.367  35.788  1.00  0.00           O  
ATOM    292  ND2 ASN    18      58.127  71.175  33.906  1.00  0.00           N  
ATOM    293 HD21 ASN    18      58.046  70.766  32.986  1.00  0.00           H  
ATOM    294 HD22 ASN    18      59.040  70.976  34.291  1.00  0.00           H  
ATOM    295  C   ASN    18      54.293  69.887  32.147  1.00  0.00           C  
ATOM    296  O   ASN    18      53.098  70.175  32.138  1.00  0.00           O  
ATOM    297  N   THR    19      54.788  68.820  31.571  1.00  0.00           N  
ATOM    298  H   THR    19      55.790  68.719  31.499  1.00  0.00           H  
ATOM    299  CA  THR    19      53.933  67.828  30.953  1.00  0.00           C  
ATOM    300  HA  THR    19      52.931  68.257  30.930  1.00  0.00           H  
ATOM    301  CB  THR    19      54.469  67.302  29.587  1.00  0.00           C  
ATOM    302  HB  THR    19      53.780  66.503  29.313  1.00  0.00           H  
ATOM    303  CG2 THR    19      54.599  68.331  28.450  1.00  0.00           C  
ATOM    304 HG21 THR    19      55.207  67.887  27.662  1.00  0.00           H  
ATOM    305 HG22 THR    19      53.614  68.595  28.063  1.00  0.00           H  
ATOM    306 HG23 THR    19      54.991  69.295  28.773  1.00  0.00           H  
ATOM    307  OG1 THR    19      55.763  66.740  29.828  1.00  0.00           O  
ATOM    308  HG1 THR    19      56.315  67.524  29.781  1.00  0.00           H  
ATOM    309  C   THR    19      53.742  66.636  31.831  1.00  0.00           C  
ATOM    310  O   THR    19      54.497  66.451  32.804  1.00  0.00           O  
ATOM    311  N   ILE    20      52.693  65.865  31.545  1.00  0.00           N  
ATOM    312  H   ILE    20      52.122  66.055  30.733  1.00  0.00           H  
ATOM    313  CA  ILE    20      52.459  64.452  32.066  1.00  0.00           C  
ATOM    314  HA  ILE    20      52.390  64.649  33.136  1.00  0.00           H  
ATOM    315  CB  ILE    20      51.159  64.013  31.519  1.00  0.00           C  
ATOM    316  HB  ILE    20      51.062  64.242  30.458  1.00  0.00           H  
ATOM    317  CG2 ILE    20      51.116  62.465  31.752  1.00  0.00           C  
ATOM    318 HG21 ILE    20      51.817  61.856  31.182  1.00  0.00           H  
ATOM    319 HG22 ILE    20      51.400  62.259  32.784  1.00  0.00           H  
ATOM    320 HG23 ILE    20      50.105  62.060  31.718  1.00  0.00           H  
ATOM    321  CG1 ILE    20      49.948  64.557  32.342  1.00  0.00           C  
ATOM    322 HG12 ILE    20      49.086  64.085  31.870  1.00  0.00           H  
ATOM    323 HG13 ILE    20      49.936  64.233  33.383  1.00  0.00           H  
ATOM    324  CD1 ILE    20      49.726  66.049  32.309  1.00  0.00           C  
ATOM    325 HD11 ILE    20      49.402  66.373  31.320  1.00  0.00           H  
ATOM    326 HD12 ILE    20      48.945  66.254  33.042  1.00  0.00           H  
ATOM    327 HD13 ILE    20      50.523  66.678  32.705  1.00  0.00           H  
ATOM    328  C   ILE    20      53.676  63.559  31.700  1.00  0.00           C  
ATOM    329  O   ILE    20      54.113  62.744  32.430  1.00  0.00           O  
ATOM    330  N   ALA    21      54.120  63.772  30.498  1.00  0.00           N  
ATOM    331  H   ALA    21      53.410  64.186  29.911  1.00  0.00           H  
ATOM    332  CA  ALA    21      55.240  63.043  29.790  1.00  0.00           C  
ATOM    333  HA  ALA    21      54.962  61.997  29.659  1.00  0.00           H  
ATOM    334  CB  ALA    21      55.531  63.597  28.352  1.00  0.00           C  
ATOM    335  HB1 ALA    21      55.546  64.671  28.166  1.00  0.00           H  
ATOM    336  HB2 ALA    21      56.527  63.192  28.173  1.00  0.00           H  
ATOM    337  HB3 ALA    21      54.686  63.147  27.832  1.00  0.00           H  
ATOM    338  C   ALA    21      56.527  63.059  30.621  1.00  0.00           C  
ATOM    339  O   ALA    21      57.103  62.057  30.882  1.00  0.00           O  
ATOM    340  N   GLU    22      56.894  64.257  31.051  1.00  0.00           N  
ATOM    341  H   GLU    22      56.457  65.034  30.575  1.00  0.00           H  
ATOM    342  CA  GLU    22      58.058  64.453  31.863  1.00  0.00           C  
ATOM    343  HA  GLU    22      58.785  63.804  31.376  1.00  0.00           H  
ATOM    344  CB  GLU    22      58.673  65.880  31.670  1.00  0.00           C  
ATOM    345  HB2 GLU    22      59.732  65.837  31.926  1.00  0.00           H  
ATOM    346  HB3 GLU    22      58.599  66.108  30.607  1.00  0.00           H  
ATOM    347  CG  GLU    22      58.142  67.075  32.499  1.00  0.00           C  
ATOM    348  HG2 GLU    22      57.060  66.939  32.498  1.00  0.00           H  
ATOM    349  HG3 GLU    22      58.624  67.089  33.476  1.00  0.00           H  
ATOM    350  CD  GLU    22      58.314  68.323  31.673  1.00  0.00           C  
ATOM    351  OE1 GLU    22      58.808  69.323  32.222  1.00  0.00           O  
ATOM    352  OE2 GLU    22      57.869  68.464  30.494  1.00  0.00           O  
ATOM    353  C   GLU    22      57.884  64.056  33.293  1.00  0.00           C  
ATOM    354  O   GLU    22      58.926  63.751  34.003  1.00  0.00           O  
ATOM    355  N   ALA    23      56.583  63.922  33.727  1.00  0.00           N  
ATOM    356  H   ALA    23      55.774  63.904  33.122  1.00  0.00           H  
ATOM    357  CA  ALA    23      56.388  63.603  35.107  1.00  0.00           C  
ATOM    358  HA  ALA    23      57.158  64.051  35.735  1.00  0.00           H  
ATOM    359  CB  ALA    23      55.069  64.320  35.407  1.00  0.00           C  
ATOM    360  HB1 ALA    23      54.321  64.008  34.679  1.00  0.00           H  
ATOM    361  HB2 ALA    23      54.782  64.022  36.415  1.00  0.00           H  
ATOM    362  HB3 ALA    23      55.402  65.358  35.414  1.00  0.00           H  
ATOM    363  C   ALA    23      56.347  62.082  35.368  1.00  0.00           C  
ATOM    364  O   ALA    23      56.892  61.655  36.394  1.00  0.00           O  
ATOM    365  N   LEU    24      55.777  61.308  34.414  1.00  0.00           N  
ATOM    366  H   LEU    24      55.517  61.853  33.605  1.00  0.00           H  
ATOM    367  CA  LEU    24      55.939  59.869  34.467  1.00  0.00           C  
ATOM    368  HA  LEU    24      55.639  59.562  35.469  1.00  0.00           H  
ATOM    369  CB  LEU    24      54.913  59.344  33.391  1.00  0.00           C  
ATOM    370  HB2 LEU    24      53.901  59.745  33.439  1.00  0.00           H  
ATOM    371  HB3 LEU    24      55.328  59.600  32.415  1.00  0.00           H  
ATOM    372  CG  LEU    24      54.890  57.795  33.381  1.00  0.00           C  
ATOM    373  HG  LEU    24      55.564  57.361  34.119  1.00  0.00           H  
ATOM    374  CD1 LEU    24      53.516  57.179  33.544  1.00  0.00           C  
ATOM    375 HD11 LEU    24      53.004  57.284  32.587  1.00  0.00           H  
ATOM    376 HD12 LEU    24      53.555  56.094  33.640  1.00  0.00           H  
ATOM    377 HD13 LEU    24      52.969  57.720  34.316  1.00  0.00           H  
ATOM    378  CD2 LEU    24      55.409  57.304  32.020  1.00  0.00           C  
ATOM    379 HD21 LEU    24      54.788  57.698  31.215  1.00  0.00           H  
ATOM    380 HD22 LEU    24      56.401  57.755  32.022  1.00  0.00           H  
ATOM    381 HD23 LEU    24      55.481  56.218  31.965  1.00  0.00           H  
ATOM    382  C   LEU    24      57.414  59.424  34.167  1.00  0.00           C  
ATOM    383  O   LEU    24      57.872  58.390  34.670  1.00  0.00           O  
ATOM    384  N   GLN    25      58.118  60.163  33.440  1.00  0.00           N  
ATOM    385  H   GLN    25      57.692  60.705  32.702  1.00  0.00           H  
ATOM    386  CA  GLN    25      59.643  60.170  33.503  1.00  0.00           C  
ATOM    387  HA  GLN    25      60.037  59.154  33.486  1.00  0.00           H  
ATOM    388  CB  GLN    25      60.105  60.989  32.294  1.00  0.00           C  
ATOM    389  HB2 GLN    25      60.170  60.293  31.458  1.00  0.00           H  
ATOM    390  HB3 GLN    25      59.327  61.749  32.219  1.00  0.00           H  
ATOM    391  CG  GLN    25      61.521  61.516  32.423  1.00  0.00           C  
ATOM    392  HG2 GLN    25      61.543  62.246  33.233  1.00  0.00           H  
ATOM    393  HG3 GLN    25      62.160  60.746  32.856  1.00  0.00           H  
ATOM    394  CD  GLN    25      62.126  62.084  31.151  1.00  0.00           C  
ATOM    395  OE1 GLN    25      62.958  61.486  30.490  1.00  0.00           O  
ATOM    396  NE2 GLN    25      62.287  63.370  31.036  1.00  0.00           N  
ATOM    397 HE21 GLN    25      62.063  63.900  31.866  1.00  0.00           H  
ATOM    398 HE22 GLN    25      63.001  63.681  30.393  1.00  0.00           H  
ATOM    399  C   GLN    25      60.193  60.656  34.833  1.00  0.00           C  
ATOM    400  O   GLN    25      60.919  59.904  35.469  1.00  0.00           O  
ATOM    401  N   LEU    26      59.703  61.721  35.546  1.00  0.00           N  
ATOM    402  H   LEU    26      59.153  62.359  34.989  1.00  0.00           H  
ATOM    403  CA  LEU    26      60.175  62.109  36.908  1.00  0.00           C  
ATOM    404  HA  LEU    26      61.265  62.101  36.886  1.00  0.00           H  
ATOM    405  CB  LEU    26      59.718  63.562  37.210  1.00  0.00           C  
ATOM    406  HB2 LEU    26      59.923  64.246  36.386  1.00  0.00           H  
ATOM    407  HB3 LEU    26      58.632  63.547  37.300  1.00  0.00           H  
ATOM    408  CG  LEU    26      60.370  64.227  38.452  1.00  0.00           C  
ATOM    409  HG  LEU    26      61.401  63.875  38.478  1.00  0.00           H  
ATOM    410  CD1 LEU    26      60.573  65.743  38.335  1.00  0.00           C  
ATOM    411 HD11 LEU    26      61.241  66.105  37.554  1.00  0.00           H  
ATOM    412 HD12 LEU    26      59.599  66.104  38.003  1.00  0.00           H  
ATOM    413 HD13 LEU    26      60.912  66.204  39.263  1.00  0.00           H  
ATOM    414  CD2 LEU    26      59.728  63.902  39.736  1.00  0.00           C  
ATOM    415 HD21 LEU    26      59.082  64.730  40.026  1.00  0.00           H  
ATOM    416 HD22 LEU    26      58.999  63.096  39.658  1.00  0.00           H  
ATOM    417 HD23 LEU    26      60.446  63.798  40.549  1.00  0.00           H  
ATOM    418  C   LEU    26      59.787  61.124  38.017  1.00  0.00           C  
ATOM    419  O   LEU    26      60.302  61.006  39.172  1.00  0.00           O  
ATOM    420  N   LEU    27      58.841  60.271  37.711  1.00  0.00           N  
ATOM    421  H   LEU    27      58.135  60.564  37.051  1.00  0.00           H  
ATOM    422  CA  LEU    27      58.310  59.171  38.680  1.00  0.00           C  
ATOM    423  HA  LEU    27      57.934  59.733  39.535  1.00  0.00           H  
ATOM    424  CB  LEU    27      57.049  58.523  38.015  1.00  0.00           C  
ATOM    425  HB2 LEU    27      56.489  59.322  37.530  1.00  0.00           H  
ATOM    426  HB3 LEU    27      57.403  57.886  37.204  1.00  0.00           H  
ATOM    427  CG  LEU    27      56.095  57.742  38.923  1.00  0.00           C  
ATOM    428  HG  LEU    27      56.618  56.918  39.407  1.00  0.00           H  
ATOM    429  CD1 LEU    27      55.485  58.799  39.831  1.00  0.00           C  
ATOM    430 HD11 LEU    27      54.603  58.492  40.395  1.00  0.00           H  
ATOM    431 HD12 LEU    27      56.221  59.215  40.518  1.00  0.00           H  
ATOM    432 HD13 LEU    27      55.268  59.590  39.114  1.00  0.00           H  
ATOM    433  CD2 LEU    27      55.034  57.037  38.105  1.00  0.00           C  
ATOM    434 HD21 LEU    27      54.196  56.614  38.659  1.00  0.00           H  
ATOM    435 HD22 LEU    27      54.519  57.748  37.459  1.00  0.00           H  
ATOM    436 HD23 LEU    27      55.530  56.157  37.696  1.00  0.00           H  
ATOM    437  C   LEU    27      59.432  58.257  39.290  1.00  0.00           C  
ATOM    438  O   LEU    27      59.049  57.447  40.052  1.00  0.00           O  
ATOM    439  N   ARG    28      60.511  58.078  38.499  1.00  0.00           N  
ATOM    440  H   ARG    28      60.581  58.819  37.816  1.00  0.00           H  
ATOM    441  CA  ARG    28      61.549  57.080  38.763  1.00  0.00           C  
ATOM    442  HA  ARG    28      61.414  56.523  39.690  1.00  0.00           H  
ATOM    443  CB  ARG    28      61.837  56.151  37.552  1.00  0.00           C  
ATOM    444  HB2 ARG    28      62.742  55.590  37.786  1.00  0.00           H  
ATOM    445  HB3 ARG    28      60.981  55.535  37.275  1.00  0.00           H  
ATOM    446  CG  ARG    28      62.297  56.810  36.164  1.00  0.00           C  
ATOM    447  HG2 ARG    28      61.456  57.384  35.775  1.00  0.00           H  
ATOM    448  HG3 ARG    28      63.120  57.487  36.392  1.00  0.00           H  
ATOM    449  CD  ARG    28      62.470  55.733  35.135  1.00  0.00           C  
ATOM    450  HD2 ARG    28      61.524  55.194  35.086  1.00  0.00           H  
ATOM    451  HD3 ARG    28      62.680  56.253  34.200  1.00  0.00           H  
ATOM    452  NE  ARG    28      63.573  54.740  35.482  1.00  0.00           N  
ATOM    453  HE  ARG    28      63.645  54.343  36.408  1.00  0.00           H  
ATOM    454  CZ  ARG    28      64.686  54.560  34.822  1.00  0.00           C  
ATOM    455  NH1 ARG    28      65.548  53.746  35.376  1.00  0.00           N  
ATOM    456 HH11 ARG    28      65.499  53.465  36.345  1.00  0.00           H  
ATOM    457 HH12 ARG    28      66.463  53.516  35.017  1.00  0.00           H  
ATOM    458  NH2 ARG    28      64.770  55.004  33.636  1.00  0.00           N  
ATOM    459 HH21 ARG    28      65.729  54.929  33.327  1.00  0.00           H  
ATOM    460 HH22 ARG    28      63.935  55.312  33.160  1.00  0.00           H  
ATOM    461  C   ARG    28      62.862  57.871  39.016  1.00  0.00           C  
ATOM    462  O   ARG    28      62.906  59.060  38.836  1.00  0.00           O  
ATOM    463  N   HID    29      63.728  57.159  39.634  1.00  0.00           N  
ATOM    464  H   HID    29      63.327  56.244  39.782  1.00  0.00           H  
ATOM    465  CA  HID    29      64.808  57.665  40.444  1.00  0.00           C  
ATOM    466  HA  HID    29      65.361  56.837  40.889  1.00  0.00           H  
ATOM    467  CB  HID    29      65.976  58.371  39.768  1.00  0.00           C  
ATOM    468  HB2 HID    29      65.693  59.424  39.753  1.00  0.00           H  
ATOM    469  HB3 HID    29      66.850  58.193  40.394  1.00  0.00           H  
ATOM    470  CG  HID    29      66.305  57.845  38.336  1.00  0.00           C  
ATOM    471  ND1 HID    29      65.936  58.439  37.133  1.00  0.00           N  
ATOM    472  HD1 HID    29      65.387  59.254  36.900  1.00  0.00           H  
ATOM    473  CE1 HID    29      66.334  57.533  36.167  1.00  0.00           C  
ATOM    474  HE1 HID    29      66.420  57.712  35.105  1.00  0.00           H  
ATOM    475  NE2 HID    29      66.821  56.415  36.607  1.00  0.00           N  
ATOM    476  CD2 HID    29      66.863  56.601  38.012  1.00  0.00           C  
ATOM    477  HD2 HID    29      67.128  55.827  38.717  1.00  0.00           H  
ATOM    478  C   HID    29      64.357  58.242  41.826  1.00  0.00           C  
ATOM    479  O   HID    29      64.996  57.980  42.839  1.00  0.00           O  
ATOM    480  N   HID    30      63.130  58.698  41.906  1.00  0.00           N  
ATOM    481  H   HID    30      62.607  58.625  41.045  1.00  0.00           H  
ATOM    482  CA  HID    30      62.596  59.310  43.098  1.00  0.00           C  
ATOM    483  HA  HID    30      63.257  59.086  43.935  1.00  0.00           H  
ATOM    484  CB  HID    30      62.258  60.808  42.898  1.00  0.00           C  
ATOM    485  HB2 HID    30      61.263  60.843  42.456  1.00  0.00           H  
ATOM    486  HB3 HID    30      62.270  61.364  43.836  1.00  0.00           H  
ATOM    487  CG  HID    30      63.252  61.441  41.984  1.00  0.00           C  
ATOM    488  ND1 HID    30      62.946  61.635  40.682  1.00  0.00           N  
ATOM    489  HD1 HID    30      62.153  61.207  40.227  1.00  0.00           H  
ATOM    490  CE1 HID    30      64.008  62.093  40.039  1.00  0.00           C  
ATOM    491  HE1 HID    30      64.007  62.568  39.069  1.00  0.00           H  
ATOM    492  NE2 HID    30      64.966  62.483  40.989  1.00  0.00           N  
ATOM    493  CD2 HID    30      64.509  61.921  42.175  1.00  0.00           C  
ATOM    494  HD2 HID    30      65.089  61.943  43.086  1.00  0.00           H  
ATOM    495  C   HID    30      61.285  58.561  43.362  1.00  0.00           C  
ATOM    496  O   HID    30      60.554  58.204  42.443  1.00  0.00           O  
ATOM    497  N   ARG    31      61.122  58.129  44.600  1.00  0.00           N  
ATOM    498  H   ARG    31      61.866  58.321  45.255  1.00  0.00           H  
ATOM    499  CA  ARG    31      60.041  57.244  45.121  1.00  0.00           C  
ATOM    500  HA  ARG    31      59.702  56.674  44.256  1.00  0.00           H  
ATOM    501  CB  ARG    31      60.680  56.454  46.289  1.00  0.00           C  
ATOM    502  HB2 ARG    31      61.578  55.906  46.004  1.00  0.00           H  
ATOM    503  HB3 ARG    31      61.063  57.246  46.933  1.00  0.00           H  
ATOM    504  CG  ARG    31      59.859  55.406  47.077  1.00  0.00           C  
ATOM    505  HG2 ARG    31      59.149  55.845  47.778  1.00  0.00           H  
ATOM    506  HG3 ARG    31      59.292  54.841  46.338  1.00  0.00           H  
ATOM    507  CD  ARG    31      60.747  54.384  47.784  1.00  0.00           C  
ATOM    508  HD2 ARG    31      61.455  54.088  47.011  1.00  0.00           H  
ATOM    509  HD3 ARG    31      61.319  54.860  48.580  1.00  0.00           H  
ATOM    510  NE  ARG    31      59.960  53.208  48.370  1.00  0.00           N  
ATOM    511  HE  ARG    31      59.219  52.685  47.925  1.00  0.00           H  
ATOM    512  CZ  ARG    31      59.959  52.882  49.612  1.00  0.00           C  
ATOM    513  NH1 ARG    31      59.014  52.086  49.981  1.00  0.00           N  
ATOM    514 HH11 ARG    31      58.894  51.819  50.947  1.00  0.00           H  
ATOM    515 HH12 ARG    31      58.216  52.010  49.367  1.00  0.00           H  
ATOM    516  NH2 ARG    31      60.862  53.181  50.445  1.00  0.00           N  
ATOM    517 HH21 ARG    31      61.478  53.980  50.404  1.00  0.00           H  
ATOM    518 HH22 ARG    31      60.859  52.675  51.319  1.00  0.00           H  
ATOM    519  C   ARG    31      58.878  58.085  45.707  1.00  0.00           C  
ATOM    520  O   ARG    31      58.985  58.580  46.810  1.00  0.00           O  
ATOM    521  N   ILE    32      57.898  58.289  44.881  1.00  0.00           N  
ATOM    522  H   ILE    32      58.014  57.931  43.944  1.00  0.00           H  
ATOM    523  CA  ILE    32      56.743  59.153  45.022  1.00  0.00           C  
ATOM    524  HA  ILE    32      56.494  59.192  46.082  1.00  0.00           H  
ATOM    525  CB  ILE    32      56.907  60.539  44.340  1.00  0.00           C  
ATOM    526  HB  ILE    32      56.032  60.722  43.716  1.00  0.00           H  
ATOM    527  CG2 ILE    32      57.011  61.572  45.526  1.00  0.00           C  
ATOM    528 HG21 ILE    32      57.564  62.491  45.331  1.00  0.00           H  
ATOM    529 HG22 ILE    32      56.044  61.818  45.964  1.00  0.00           H  
ATOM    530 HG23 ILE    32      57.603  61.143  46.335  1.00  0.00           H  
ATOM    531  CG1 ILE    32      58.189  60.628  43.534  1.00  0.00           C  
ATOM    532 HG12 ILE    32      59.088  60.715  44.145  1.00  0.00           H  
ATOM    533 HG13 ILE    32      58.247  59.684  42.993  1.00  0.00           H  
ATOM    534  CD1 ILE    32      58.419  61.763  42.544  1.00  0.00           C  
ATOM    535 HD11 ILE    32      57.933  62.711  42.773  1.00  0.00           H  
ATOM    536 HD12 ILE    32      59.482  61.957  42.403  1.00  0.00           H  
ATOM    537 HD13 ILE    32      58.142  61.386  41.560  1.00  0.00           H  
ATOM    538  C   ILE    32      55.565  58.446  44.444  1.00  0.00           C  
ATOM    539  O   ILE    32      55.695  58.054  43.293  1.00  0.00           O  
ATOM    540  N   ARG    33      54.330  58.568  44.904  1.00  0.00           N  
ATOM    541  H   ARG    33      54.262  58.815  45.880  1.00  0.00           H  
ATOM    542  CA  ARG    33      53.044  58.249  44.180  1.00  0.00           C  
ATOM    543  HA  ARG    33      53.060  57.747  43.213  1.00  0.00           H  
ATOM    544  CB  ARG    33      52.207  57.464  45.169  1.00  0.00           C  
ATOM    545  HB2 ARG    33      52.262  57.788  46.208  1.00  0.00           H  
ATOM    546  HB3 ARG    33      51.153  57.575  44.911  1.00  0.00           H  
ATOM    547  CG  ARG    33      52.696  55.987  45.331  1.00  0.00           C  
ATOM    548  HG2 ARG    33      52.580  55.537  44.345  1.00  0.00           H  
ATOM    549  HG3 ARG    33      53.652  56.011  45.854  1.00  0.00           H  
ATOM    550  CD  ARG    33      51.777  55.085  46.144  1.00  0.00           C  
ATOM    551  HD2 ARG    33      50.798  55.532  45.967  1.00  0.00           H  
ATOM    552  HD3 ARG    33      51.834  54.054  45.794  1.00  0.00           H  
ATOM    553  NE  ARG    33      51.873  55.192  47.578  1.00  0.00           N  
ATOM    554  HE  ARG    33      51.122  55.700  48.022  1.00  0.00           H  
ATOM    555  CZ  ARG    33      52.984  55.030  48.278  1.00  0.00           C  
ATOM    556  NH1 ARG    33      53.230  55.915  49.264  1.00  0.00           N  
ATOM    557 HH11 ARG    33      53.997  55.819  49.915  1.00  0.00           H  
ATOM    558 HH12 ARG    33      52.595  56.687  49.409  1.00  0.00           H  
ATOM    559  NH2 ARG    33      53.984  54.293  48.142  1.00  0.00           N  
ATOM    560 HH21 ARG    33      54.137  53.757  47.299  1.00  0.00           H  
ATOM    561 HH22 ARG    33      54.584  54.258  48.954  1.00  0.00           H  
ATOM    562  C   ARG    33      52.260  59.539  43.882  1.00  0.00           C  
ATOM    563  O   ARG    33      51.736  59.554  42.784  1.00  0.00           O  
ATOM    564  N   HIE    34      52.271  60.694  44.624  1.00  0.00           N  
ATOM    565  H   HIE    34      52.929  60.683  45.390  1.00  0.00           H  
ATOM    566  CA  HIE    34      51.715  62.010  44.372  1.00  0.00           C  
ATOM    567  HA  HIE    34      51.075  62.015  43.490  1.00  0.00           H  
ATOM    568  CB  HIE    34      50.996  62.512  45.533  1.00  0.00           C  
ATOM    569  HB2 HIE    34      51.619  62.382  46.418  1.00  0.00           H  
ATOM    570  HB3 HIE    34      50.884  63.596  45.500  1.00  0.00           H  
ATOM    571  CG  HIE    34      49.782  61.811  46.063  1.00  0.00           C  
ATOM    572  ND1 HIE    34      48.972  62.323  47.091  1.00  0.00           N  
ATOM    573  CE1 HIE    34      48.115  61.414  47.439  1.00  0.00           C  
ATOM    574  HE1 HIE    34      47.372  61.412  48.223  1.00  0.00           H  
ATOM    575  NE2 HIE    34      48.312  60.343  46.647  1.00  0.00           N  
ATOM    576  HE2 HIE    34      47.907  59.427  46.781  1.00  0.00           H  
ATOM    577  CD2 HIE    34      49.331  60.560  45.745  1.00  0.00           C  
ATOM    578  HD2 HIE    34      49.822  59.817  45.135  1.00  0.00           H  
ATOM    579  C   HIE    34      52.830  63.015  44.075  1.00  0.00           C  
ATOM    580  O   HIE    34      53.835  63.118  44.660  1.00  0.00           O  
ATOM    581  N   LEU    35      52.517  63.836  42.995  1.00  0.00           N  
ATOM    582  H   LEU    35      51.820  63.443  42.378  1.00  0.00           H  
ATOM    583  CA  LEU    35      53.354  64.876  42.374  1.00  0.00           C  
ATOM    584  HA  LEU    35      54.345  65.012  42.806  1.00  0.00           H  
ATOM    585  CB  LEU    35      53.525  64.441  40.883  1.00  0.00           C  
ATOM    586  HB2 LEU    35      52.573  64.109  40.469  1.00  0.00           H  
ATOM    587  HB3 LEU    35      53.648  65.356  40.304  1.00  0.00           H  
ATOM    588  CG  LEU    35      54.523  63.359  40.680  1.00  0.00           C  
ATOM    589  HG  LEU    35      55.307  63.613  41.394  1.00  0.00           H  
ATOM    590  CD1 LEU    35      54.173  61.866  40.885  1.00  0.00           C  
ATOM    591 HD11 LEU    35      55.062  61.245  40.998  1.00  0.00           H  
ATOM    592 HD12 LEU    35      53.455  61.678  41.683  1.00  0.00           H  
ATOM    593 HD13 LEU    35      53.639  61.596  39.974  1.00  0.00           H  
ATOM    594  CD2 LEU    35      55.220  63.426  39.299  1.00  0.00           C  
ATOM    595 HD21 LEU    35      54.641  63.821  38.464  1.00  0.00           H  
ATOM    596 HD22 LEU    35      56.049  64.133  39.273  1.00  0.00           H  
ATOM    597 HD23 LEU    35      55.688  62.465  39.087  1.00  0.00           H  
ATOM    598  C   LEU    35      52.640  66.260  42.619  1.00  0.00           C  
ATOM    599  O   LEU    35      51.660  66.603  41.914  1.00  0.00           O  
ATOM    600  N   PRO    36      53.057  67.058  43.590  1.00  0.00           N  
ATOM    601  CD  PRO    36      53.502  66.628  44.900  1.00  0.00           C  
ATOM    602  HD2 PRO    36      54.565  66.496  45.097  1.00  0.00           H  
ATOM    603  HD3 PRO    36      52.895  65.750  45.122  1.00  0.00           H  
ATOM    604  CG  PRO    36      52.894  67.604  45.840  1.00  0.00           C  
ATOM    605  HG2 PRO    36      53.574  68.020  46.583  1.00  0.00           H  
ATOM    606  HG3 PRO    36      52.038  67.137  46.327  1.00  0.00           H  
ATOM    607  CB  PRO    36      52.612  68.845  45.163  1.00  0.00           C  
ATOM    608  HB2 PRO    36      53.368  69.620  45.290  1.00  0.00           H  
ATOM    609  HB3 PRO    36      51.722  69.272  45.624  1.00  0.00           H  
ATOM    610  CA  PRO    36      52.405  68.400  43.758  1.00  0.00           C  
ATOM    611  HA  PRO    36      51.317  68.440  43.698  1.00  0.00           H  
ATOM    612  C   PRO    36      52.864  69.337  42.640  1.00  0.00           C  
ATOM    613  O   PRO    36      54.069  69.349  42.307  1.00  0.00           O  
ATOM    614  N   VAL    37      51.880  70.116  42.110  1.00  0.00           N  
ATOM    615  H   VAL    37      50.950  70.022  42.491  1.00  0.00           H  
ATOM    616  CA  VAL    37      51.940  71.104  41.100  1.00  0.00           C  
ATOM    617  HA  VAL    37      52.939  70.980  40.682  1.00  0.00           H  
ATOM    618  CB  VAL    37      50.851  70.969  40.044  1.00  0.00           C  
ATOM    619  HB  VAL    37      49.921  70.879  40.604  1.00  0.00           H  
ATOM    620  CG1 VAL    37      50.863  72.102  39.074  1.00  0.00           C  
ATOM    621 HG11 VAL    37      50.605  73.104  39.417  1.00  0.00           H  
ATOM    622 HG12 VAL    37      51.849  72.086  38.609  1.00  0.00           H  
ATOM    623 HG13 VAL    37      50.405  71.819  38.126  1.00  0.00           H  
ATOM    624  CG2 VAL    37      51.030  69.676  39.158  1.00  0.00           C  
ATOM    625 HG21 VAL    37      51.295  69.891  38.122  1.00  0.00           H  
ATOM    626 HG22 VAL    37      51.849  69.083  39.564  1.00  0.00           H  
ATOM    627 HG23 VAL    37      50.205  68.967  39.087  1.00  0.00           H  
ATOM    628  C   VAL    37      51.873  72.510  41.742  1.00  0.00           C  
ATOM    629  O   VAL    37      50.795  72.959  41.996  1.00  0.00           O  
ATOM    630  N   ILE    38      53.066  73.165  42.051  1.00  0.00           N  
ATOM    631  H   ILE    38      53.863  72.617  41.759  1.00  0.00           H  
ATOM    632  CA  ILE    38      53.202  74.465  42.713  1.00  0.00           C  
ATOM    633  HA  ILE    38      52.286  74.675  43.264  1.00  0.00           H  
ATOM    634  CB  ILE    38      54.276  74.599  43.803  1.00  0.00           C  
ATOM    635  HB  ILE    38      54.143  75.631  44.130  1.00  0.00           H  
ATOM    636  CG2 ILE    38      53.952  73.756  45.082  1.00  0.00           C  
ATOM    637 HG21 ILE    38      53.886  74.313  46.016  1.00  0.00           H  
ATOM    638 HG22 ILE    38      52.968  73.287  45.054  1.00  0.00           H  
ATOM    639 HG23 ILE    38      54.665  72.954  45.274  1.00  0.00           H  
ATOM    640  CG1 ILE    38      55.847  74.658  43.309  1.00  0.00           C  
ATOM    641 HG12 ILE    38      55.790  74.114  42.367  1.00  0.00           H  
ATOM    642 HG13 ILE    38      55.980  75.687  42.975  1.00  0.00           H  
ATOM    643  CD1 ILE    38      56.946  74.246  44.254  1.00  0.00           C  
ATOM    644 HD11 ILE    38      57.842  74.859  44.157  1.00  0.00           H  
ATOM    645 HD12 ILE    38      56.533  74.254  45.263  1.00  0.00           H  
ATOM    646 HD13 ILE    38      57.104  73.190  44.037  1.00  0.00           H  
ATOM    647  C   ILE    38      53.237  75.602  41.636  1.00  0.00           C  
ATOM    648  O   ILE    38      53.669  75.439  40.501  1.00  0.00           O  
ATOM    649  N   ASP    39      52.727  76.750  41.955  1.00  0.00           N  
ATOM    650  H   ASP    39      52.182  76.746  42.805  1.00  0.00           H  
ATOM    651  CA  ASP    39      52.963  77.975  41.232  1.00  0.00           C  
ATOM    652  HA  ASP    39      52.728  77.699  40.204  1.00  0.00           H  
ATOM    653  CB  ASP    39      51.945  79.034  41.703  1.00  0.00           C  
ATOM    654  HB2 ASP    39      50.949  78.639  41.900  1.00  0.00           H  
ATOM    655  HB3 ASP    39      52.404  79.626  42.494  1.00  0.00           H  
ATOM    656  CG  ASP    39      51.664  80.004  40.670  1.00  0.00           C  
ATOM    657  OD1 ASP    39      51.897  81.184  40.963  1.00  0.00           O  
ATOM    658  OD2 ASP    39      51.353  79.599  39.519  1.00  0.00           O  
ATOM    659  C   ASP    39      54.424  78.536  41.412  1.00  0.00           C  
ATOM    660  O   ASP    39      55.110  78.045  42.274  1.00  0.00           O  
ATOM    661  N   GLU    40      54.959  79.559  40.735  1.00  0.00           N  
ATOM    662  H   GLU    40      54.497  79.576  39.837  1.00  0.00           H  
ATOM    663  CA  GLU    40      56.355  79.999  40.823  1.00  0.00           C  
ATOM    664  HA  GLU    40      56.978  79.110  40.722  1.00  0.00           H  
ATOM    665  CB  GLU    40      56.652  80.832  39.657  1.00  0.00           C  
ATOM    666  HB2 GLU    40      55.783  81.414  39.351  1.00  0.00           H  
ATOM    667  HB3 GLU    40      57.441  81.533  39.929  1.00  0.00           H  
ATOM    668  CG  GLU    40      57.080  80.147  38.361  1.00  0.00           C  
ATOM    669  HG2 GLU    40      57.177  79.068  38.482  1.00  0.00           H  
ATOM    670  HG3 GLU    40      56.260  80.289  37.657  1.00  0.00           H  
ATOM    671  CD  GLU    40      58.359  80.795  37.822  1.00  0.00           C  
ATOM    672  OE1 GLU    40      58.205  81.759  37.131  1.00  0.00           O  
ATOM    673  OE2 GLU    40      59.457  80.288  38.194  1.00  0.00           O  
ATOM    674  C   GLU    40      56.485  80.820  42.133  1.00  0.00           C  
ATOM    675  O   GLU    40      57.514  80.773  42.743  1.00  0.00           O  
ATOM    676  N   GLU    41      55.512  81.579  42.658  1.00  0.00           N  
ATOM    677  H   GLU    41      54.690  81.524  42.073  1.00  0.00           H  
ATOM    678  CA  GLU    41      55.216  81.897  44.080  1.00  0.00           C  
ATOM    679  HA  GLU    41      55.856  82.776  44.155  1.00  0.00           H  
ATOM    680  CB  GLU    41      53.754  82.285  44.159  1.00  0.00           C  
ATOM    681  HB2 GLU    41      53.431  82.701  43.205  1.00  0.00           H  
ATOM    682  HB3 GLU    41      53.172  81.373  44.298  1.00  0.00           H  
ATOM    683  CG  GLU    41      53.407  83.210  45.331  1.00  0.00           C  
ATOM    684  HG2 GLU    41      52.372  82.960  45.563  1.00  0.00           H  
ATOM    685  HG3 GLU    41      54.064  83.071  46.190  1.00  0.00           H  
ATOM    686  CD  GLU    41      53.470  84.679  45.096  1.00  0.00           C  
ATOM    687  OE1 GLU    41      52.472  85.419  45.372  1.00  0.00           O  
ATOM    688  OE2 GLU    41      54.565  85.167  44.679  1.00  0.00           O  
ATOM    689  C   GLU    41      55.711  80.808  44.963  1.00  0.00           C  
ATOM    690  O   GLU    41      55.988  81.037  46.093  1.00  0.00           O  
ATOM    691  N   GLY    42      55.457  79.509  44.760  1.00  0.00           N  
ATOM    692  H   GLY    42      55.200  79.348  43.797  1.00  0.00           H  
ATOM    693  CA  GLY    42      55.699  78.305  45.607  1.00  0.00           C  
ATOM    694  HA2 GLY    42      56.260  77.490  45.152  1.00  0.00           H  
ATOM    695  HA3 GLY    42      56.342  78.532  46.458  1.00  0.00           H  
ATOM    696  C   GLY    42      54.391  77.772  46.171  1.00  0.00           C  
ATOM    697  O   GLY    42      54.474  76.803  46.860  1.00  0.00           O  
ATOM    698  N   HIE    43      53.207  78.233  45.769  1.00  0.00           N  
ATOM    699  H   HIE    43      53.240  78.880  44.994  1.00  0.00           H  
ATOM    700  CA  HIE    43      51.945  77.946  46.349  1.00  0.00           C  
ATOM    701  HA  HIE    43      52.178  77.890  47.412  1.00  0.00           H  
ATOM    702  CB  HIE    43      51.225  79.235  46.107  1.00  0.00           C  
ATOM    703  HB2 HIE    43      51.811  79.990  46.632  1.00  0.00           H  
ATOM    704  HB3 HIE    43      51.152  79.406  45.033  1.00  0.00           H  
ATOM    705  CG  HIE    43      49.741  79.180  46.559  1.00  0.00           C  
ATOM    706  ND1 HIE    43      49.281  78.480  47.712  1.00  0.00           N  
ATOM    707  CE1 HIE    43      47.985  78.262  47.520  1.00  0.00           C  
ATOM    708  HE1 HIE    43      47.259  77.973  48.265  1.00  0.00           H  
ATOM    709  NE2 HIE    43      47.570  78.555  46.318  1.00  0.00           N  
ATOM    710  HE2 HIE    43      46.730  78.254  45.844  1.00  0.00           H  
ATOM    711  CD2 HIE    43      48.670  79.193  45.702  1.00  0.00           C  
ATOM    712  HD2 HIE    43      48.631  79.575  44.692  1.00  0.00           H  
ATOM    713  C   HIE    43      51.320  76.758  45.704  1.00  0.00           C  
ATOM    714  O   HIE    43      51.283  76.581  44.483  1.00  0.00           O  
ATOM    715  N   LEU    44      51.029  75.776  46.536  1.00  0.00           N  
ATOM    716  H   LEU    44      51.007  76.068  47.503  1.00  0.00           H  
ATOM    717  CA  LEU    44      50.279  74.499  46.201  1.00  0.00           C  
ATOM    718  HA  LEU    44      50.898  74.021  45.442  1.00  0.00           H  
ATOM    719  CB  LEU    44      50.297  73.623  47.466  1.00  0.00           C  
ATOM    720  HB2 LEU    44      51.330  73.565  47.809  1.00  0.00           H  
ATOM    721  HB3 LEU    44      49.669  74.182  48.160  1.00  0.00           H  
ATOM    722  CG  LEU    44      49.673  72.262  47.373  1.00  0.00           C  
ATOM    723  HG  LEU    44      48.602  72.416  47.247  1.00  0.00           H  
ATOM    724  CD1 LEU    44      50.408  71.496  46.266  1.00  0.00           C  
ATOM    725 HD11 LEU    44      50.212  70.424  46.288  1.00  0.00           H  
ATOM    726 HD12 LEU    44      50.078  71.733  45.255  1.00  0.00           H  
ATOM    727 HD13 LEU    44      51.471  71.718  46.365  1.00  0.00           H  
ATOM    728  CD2 LEU    44      49.912  71.463  48.632  1.00  0.00           C  
ATOM    729 HD21 LEU    44      49.740  72.161  49.451  1.00  0.00           H  
ATOM    730 HD22 LEU    44      49.341  70.537  48.701  1.00  0.00           H  
ATOM    731 HD23 LEU    44      50.957  71.156  48.682  1.00  0.00           H  
ATOM    732  C   LEU    44      48.832  74.632  45.542  1.00  0.00           C  
ATOM    733  O   LEU    44      47.876  74.676  46.215  1.00  0.00           O  
ATOM    734  N   ILE    45      48.847  74.885  44.235  1.00  0.00           N  
ATOM    735  H   ILE    45      49.736  75.213  43.884  1.00  0.00           H  
ATOM    736  CA  ILE    45      47.642  75.067  43.330  1.00  0.00           C  
ATOM    737  HA  ILE    45      46.918  75.493  44.025  1.00  0.00           H  
ATOM    738  CB  ILE    45      47.944  75.986  42.132  1.00  0.00           C  
ATOM    739  HB  ILE    45      46.976  76.140  41.655  1.00  0.00           H  
ATOM    740  CG2 ILE    45      48.083  77.469  42.677  1.00  0.00           C  
ATOM    741 HG21 ILE    45      48.950  77.581  43.328  1.00  0.00           H  
ATOM    742 HG22 ILE    45      48.106  78.143  41.821  1.00  0.00           H  
ATOM    743 HG23 ILE    45      47.274  77.583  43.399  1.00  0.00           H  
ATOM    744  CG1 ILE    45      49.044  75.589  41.043  1.00  0.00           C  
ATOM    745 HG12 ILE    45      50.050  75.444  41.437  1.00  0.00           H  
ATOM    746 HG13 ILE    45      48.824  74.584  40.683  1.00  0.00           H  
ATOM    747  CD1 ILE    45      49.099  76.544  39.879  1.00  0.00           C  
ATOM    748 HD11 ILE    45      48.191  77.140  39.794  1.00  0.00           H  
ATOM    749 HD12 ILE    45      49.951  77.214  40.000  1.00  0.00           H  
ATOM    750 HD13 ILE    45      49.182  76.027  38.924  1.00  0.00           H  
ATOM    751  C   ILE    45      47.043  73.676  42.769  1.00  0.00           C  
ATOM    752  O   ILE    45      45.947  73.512  42.268  1.00  0.00           O  
ATOM    753  N   GLY    46      47.803  72.584  42.816  1.00  0.00           N  
ATOM    754  H   GLY    46      48.796  72.757  42.870  1.00  0.00           H  
ATOM    755  CA  GLY    46      47.661  71.355  42.069  1.00  0.00           C  
ATOM    756  HA2 GLY    46      46.600  71.106  42.022  1.00  0.00           H  
ATOM    757  HA3 GLY    46      48.096  71.489  41.078  1.00  0.00           H  
ATOM    758  C   GLY    46      48.396  70.204  42.672  1.00  0.00           C  
ATOM    759  O   GLY    46      49.164  70.384  43.654  1.00  0.00           O  
ATOM    760  N   LEU    47      48.186  68.943  42.107  1.00  0.00           N  
ATOM    761  H   LEU    47      47.632  69.000  41.265  1.00  0.00           H  
ATOM    762  CA  LEU    47      48.438  67.712  42.834  1.00  0.00           C  
ATOM    763  HA  LEU    47      49.506  67.693  43.051  1.00  0.00           H  
ATOM    764  CB  LEU    47      47.754  67.737  44.287  1.00  0.00           C  
ATOM    765  HB2 LEU    47      47.884  68.733  44.712  1.00  0.00           H  
ATOM    766  HB3 LEU    47      46.701  67.553  44.076  1.00  0.00           H  
ATOM    767  CG  LEU    47      48.352  66.671  45.350  1.00  0.00           C  
ATOM    768  HG  LEU    47      49.435  66.685  45.226  1.00  0.00           H  
ATOM    769  CD1 LEU    47      47.955  67.178  46.778  1.00  0.00           C  
ATOM    770 HD11 LEU    47      48.468  66.610  47.554  1.00  0.00           H  
ATOM    771 HD12 LEU    47      48.132  68.254  46.765  1.00  0.00           H  
ATOM    772 HD13 LEU    47      46.873  67.101  46.888  1.00  0.00           H  
ATOM    773  CD2 LEU    47      47.697  65.315  45.299  1.00  0.00           C  
ATOM    774 HD21 LEU    47      47.870  64.821  44.343  1.00  0.00           H  
ATOM    775 HD22 LEU    47      47.961  64.744  46.189  1.00  0.00           H  
ATOM    776 HD23 LEU    47      46.635  65.562  45.284  1.00  0.00           H  
ATOM    777  C   LEU    47      48.046  66.383  41.949  1.00  0.00           C  
ATOM    778  O   LEU    47      46.834  66.033  42.007  1.00  0.00           O  
ATOM    779  N   VAL    48      48.933  65.704  41.202  1.00  0.00           N  
ATOM    780  H   VAL    48      49.922  65.874  41.315  1.00  0.00           H  
ATOM    781  CA  VAL    48      48.570  64.556  40.334  1.00  0.00           C  
ATOM    782  HA  VAL    48      47.513  64.305  40.423  1.00  0.00           H  
ATOM    783  CB  VAL    48      48.739  64.805  38.833  1.00  0.00           C  
ATOM    784  HB  VAL    48      48.319  63.948  38.307  1.00  0.00           H  
ATOM    785  CG1 VAL    48      47.930  65.992  38.330  1.00  0.00           C  
ATOM    786 HG11 VAL    48      47.833  65.956  37.245  1.00  0.00           H  
ATOM    787 HG12 VAL    48      46.954  66.043  38.814  1.00  0.00           H  
ATOM    788 HG13 VAL    48      48.436  66.923  38.585  1.00  0.00           H  
ATOM    789  CG2 VAL    48      50.214  64.951  38.531  1.00  0.00           C  
ATOM    790 HG21 VAL    48      50.374  65.179  37.478  1.00  0.00           H  
ATOM    791 HG22 VAL    48      50.565  65.818  39.090  1.00  0.00           H  
ATOM    792 HG23 VAL    48      50.852  64.125  38.848  1.00  0.00           H  
ATOM    793  C   VAL    48      49.169  63.234  40.836  1.00  0.00           C  
ATOM    794  O   VAL    48      50.253  63.154  41.541  1.00  0.00           O  
ATOM    795  N   THR    49      48.605  62.051  40.490  1.00  0.00           N  
ATOM    796  H   THR    49      48.173  62.028  39.577  1.00  0.00           H  
ATOM    797  CA  THR    49      49.018  60.767  40.936  1.00  0.00           C  
ATOM    798  HA  THR    49      49.942  60.898  41.499  1.00  0.00           H  
ATOM    799  CB  THR    49      47.993  60.024  41.890  1.00  0.00           C  
ATOM    800  HB  THR    49      48.539  59.416  42.613  1.00  0.00           H  
ATOM    801  CG2 THR    49      47.105  60.977  42.671  1.00  0.00           C  
ATOM    802 HG21 THR    49      46.135  61.031  42.177  1.00  0.00           H  
ATOM    803 HG22 THR    49      46.935  60.522  43.646  1.00  0.00           H  
ATOM    804 HG23 THR    49      47.538  61.976  42.618  1.00  0.00           H  
ATOM    805  OG1 THR    49      47.252  59.079  41.126  1.00  0.00           O  
ATOM    806  HG1 THR    49      46.857  59.666  40.477  1.00  0.00           H  
ATOM    807  C   THR    49      49.510  59.934  39.792  1.00  0.00           C  
ATOM    808  O   THR    49      48.897  60.072  38.703  1.00  0.00           O  
ATOM    809  N   ASP    50      50.585  59.125  39.995  1.00  0.00           N  
ATOM    810  H   ASP    50      51.070  59.233  40.874  1.00  0.00           H  
ATOM    811  CA  ASP    50      51.028  58.017  39.104  1.00  0.00           C  
ATOM    812  HA  ASP    50      51.683  58.564  38.426  1.00  0.00           H  
ATOM    813  CB  ASP    50      51.705  56.878  39.957  1.00  0.00           C  
ATOM    814  HB2 ASP    50      52.151  56.144  39.287  1.00  0.00           H  
ATOM    815  HB3 ASP    50      52.515  57.331  40.528  1.00  0.00           H  
ATOM    816  CG  ASP    50      50.905  56.117  40.978  1.00  0.00           C  
ATOM    817  OD1 ASP    50      49.821  56.577  41.417  1.00  0.00           O  
ATOM    818  OD2 ASP    50      51.434  55.041  41.387  1.00  0.00           O  
ATOM    819  C   ASP    50      49.916  57.479  38.232  1.00  0.00           C  
ATOM    820  O   ASP    50      50.198  57.390  37.052  1.00  0.00           O  
ATOM    821  N   ARG    51      48.796  57.092  38.770  1.00  0.00           N  
ATOM    822  H   ARG    51      48.845  56.983  39.773  1.00  0.00           H  
ATOM    823  CA  ARG    51      47.488  56.682  38.214  1.00  0.00           C  
ATOM    824  HA  ARG    51      47.595  55.648  37.887  1.00  0.00           H  
ATOM    825  CB  ARG    51      46.426  56.843  39.356  1.00  0.00           C  
ATOM    826  HB2 ARG    51      46.787  56.305  40.232  1.00  0.00           H  
ATOM    827  HB3 ARG    51      46.177  57.897  39.472  1.00  0.00           H  
ATOM    828  CG  ARG    51      44.975  56.314  39.017  1.00  0.00           C  
ATOM    829  HG2 ARG    51      44.590  56.968  38.234  1.00  0.00           H  
ATOM    830  HG3 ARG    51      45.035  55.300  38.621  1.00  0.00           H  
ATOM    831  CD  ARG    51      43.909  56.497  40.089  1.00  0.00           C  
ATOM    832  HD2 ARG    51      43.045  55.851  39.931  1.00  0.00           H  
ATOM    833  HD3 ARG    51      44.368  56.041  40.966  1.00  0.00           H  
ATOM    834  NE  ARG    51      43.472  57.850  40.092  1.00  0.00           N  
ATOM    835  HE  ARG    51      43.734  58.487  39.353  1.00  0.00           H  
ATOM    836  CZ  ARG    51      43.310  58.488  41.228  1.00  0.00           C  
ATOM    837  NH1 ARG    51      42.807  57.939  42.290  1.00  0.00           N  
ATOM    838 HH11 ARG    51      42.409  58.479  43.045  1.00  0.00           H  
ATOM    839 HH12 ARG    51      43.135  57.023  42.564  1.00  0.00           H  
ATOM    840  NH2 ARG    51      43.411  59.805  41.106  1.00  0.00           N  
ATOM    841 HH21 ARG    51      43.600  60.358  41.929  1.00  0.00           H  
ATOM    842 HH22 ARG    51      43.772  60.205  40.251  1.00  0.00           H  
ATOM    843  C   ARG    51      47.039  57.516  36.944  1.00  0.00           C  
ATOM    844  O   ARG    51      46.549  57.011  35.948  1.00  0.00           O  
ATOM    845  N   ASP    52      46.911  58.801  37.199  1.00  0.00           N  
ATOM    846  H   ASP    52      47.575  59.102  37.897  1.00  0.00           H  
ATOM    847  CA  ASP    52      46.433  59.776  36.301  1.00  0.00           C  
ATOM    848  HA  ASP    52      45.739  59.330  35.590  1.00  0.00           H  
ATOM    849  CB  ASP    52      46.025  60.997  37.059  1.00  0.00           C  
ATOM    850  HB2 ASP    52      46.961  61.456  37.377  1.00  0.00           H  
ATOM    851  HB3 ASP    52      45.484  61.739  36.471  1.00  0.00           H  
ATOM    852  CG  ASP    52      45.158  60.722  38.331  1.00  0.00           C  
ATOM    853  OD1 ASP    52      45.759  60.695  39.427  1.00  0.00           O  
ATOM    854  OD2 ASP    52      43.973  60.467  38.250  1.00  0.00           O  
ATOM    855  C   ASP    52      47.517  60.246  35.313  1.00  0.00           C  
ATOM    856  O   ASP    52      47.227  60.377  34.117  1.00  0.00           O  
ATOM    857  N   LEU    53      48.755  60.136  35.685  1.00  0.00           N  
ATOM    858  H   LEU    53      48.951  59.798  36.617  1.00  0.00           H  
ATOM    859  CA  LEU    53      49.852  60.253  34.688  1.00  0.00           C  
ATOM    860  HA  LEU    53      49.630  61.177  34.153  1.00  0.00           H  
ATOM    861  CB  LEU    53      51.204  60.390  35.362  1.00  0.00           C  
ATOM    862  HB2 LEU    53      51.182  59.570  36.080  1.00  0.00           H  
ATOM    863  HB3 LEU    53      52.075  60.122  34.766  1.00  0.00           H  
ATOM    864  CG  LEU    53      51.528  61.471  36.416  1.00  0.00           C  
ATOM    865  HG  LEU    53      50.694  61.617  37.103  1.00  0.00           H  
ATOM    866  CD1 LEU    53      52.756  61.271  37.238  1.00  0.00           C  
ATOM    867 HD11 LEU    53      53.635  61.695  36.752  1.00  0.00           H  
ATOM    868 HD12 LEU    53      52.713  61.623  38.269  1.00  0.00           H  
ATOM    869 HD13 LEU    53      53.012  60.223  37.400  1.00  0.00           H  
ATOM    870  CD2 LEU    53      51.579  62.898  35.762  1.00  0.00           C  
ATOM    871 HD21 LEU    53      50.555  63.163  35.502  1.00  0.00           H  
ATOM    872 HD22 LEU    53      51.957  63.635  36.472  1.00  0.00           H  
ATOM    873 HD23 LEU    53      52.258  62.920  34.909  1.00  0.00           H  
ATOM    874  C   LEU    53      49.968  59.200  33.601  1.00  0.00           C  
ATOM    875  O   LEU    53      49.867  59.571  32.409  1.00  0.00           O  
ATOM    876  N   ARG    54      49.692  57.913  33.909  1.00  0.00           N  
ATOM    877  H   ARG    54      49.601  57.625  34.872  1.00  0.00           H  
ATOM    878  CA  ARG    54      49.143  56.850  32.981  1.00  0.00           C  
ATOM    879  HA  ARG    54      48.479  57.232  32.206  1.00  0.00           H  
ATOM    880  CB  ARG    54      50.256  56.179  32.080  1.00  0.00           C  
ATOM    881  HB2 ARG    54      51.108  56.837  31.908  1.00  0.00           H  
ATOM    882  HB3 ARG    54      50.634  55.342  32.668  1.00  0.00           H  
ATOM    883  CG  ARG    54      49.808  55.688  30.731  1.00  0.00           C  
ATOM    884  HG2 ARG    54      50.398  54.784  30.579  1.00  0.00           H  
ATOM    885  HG3 ARG    54      48.797  55.303  30.859  1.00  0.00           H  
ATOM    886  CD  ARG    54      49.983  56.806  29.542  1.00  0.00           C  
ATOM    887  HD2 ARG    54      50.990  56.763  29.128  1.00  0.00           H  
ATOM    888  HD3 ARG    54      49.338  56.521  28.711  1.00  0.00           H  
ATOM    889  NE  ARG    54      49.679  58.221  29.904  1.00  0.00           N  
ATOM    890  HE  ARG    54      50.350  58.675  30.508  1.00  0.00           H  
ATOM    891  CZ  ARG    54      48.943  59.080  29.270  1.00  0.00           C  
ATOM    892  NH1 ARG    54      48.147  58.672  28.342  1.00  0.00           N  
ATOM    893 HH11 ARG    54      47.263  59.121  28.151  1.00  0.00           H  
ATOM    894 HH12 ARG    54      48.550  57.950  27.762  1.00  0.00           H  
ATOM    895  NH2 ARG    54      48.674  60.193  29.874  1.00  0.00           N  
ATOM    896 HH21 ARG    54      48.327  60.956  29.310  1.00  0.00           H  
ATOM    897 HH22 ARG    54      48.853  60.328  30.859  1.00  0.00           H  
ATOM    898  C   ARG    54      48.201  55.795  33.584  1.00  0.00           C  
ATOM    899  O   ARG    54      48.489  55.385  34.698  1.00  0.00           O  
ATOM    900  N   ASP    55      47.007  55.513  33.058  1.00  0.00           N  
ATOM    901  H   ASP    55      46.937  55.876  32.117  1.00  0.00           H  
ATOM    902  CA  ASP    55      46.438  54.170  33.303  1.00  0.00           C  
ATOM    903  HA  ASP    55      46.123  54.117  34.345  1.00  0.00           H  
ATOM    904  CB  ASP    55      45.201  53.808  32.506  1.00  0.00           C  
ATOM    905  HB2 ASP    55      44.476  54.569  32.795  1.00  0.00           H  
ATOM    906  HB3 ASP    55      45.303  53.756  31.423  1.00  0.00           H  
ATOM    907  CG  ASP    55      44.700  52.433  33.010  1.00  0.00           C  
ATOM    908  OD1 ASP    55      43.735  51.904  32.331  1.00  0.00           O  
ATOM    909  OD2 ASP    55      45.167  51.859  34.090  1.00  0.00           O  
ATOM    910  C   ASP    55      47.519  53.078  32.931  1.00  0.00           C  
ATOM    911  O   ASP    55      48.060  52.929  31.827  1.00  0.00           O  
ATOM    912  N   ALA    56      47.924  52.292  33.920  1.00  0.00           N  
ATOM    913  H   ALA    56      47.199  51.979  34.549  1.00  0.00           H  
ATOM    914  CA  ALA    56      48.979  51.318  33.755  1.00  0.00           C  
ATOM    915  HA  ALA    56      49.693  51.765  33.063  1.00  0.00           H  
ATOM    916  CB  ALA    56      49.811  51.141  35.082  1.00  0.00           C  
ATOM    917  HB1 ALA    56      50.804  50.730  34.900  1.00  0.00           H  
ATOM    918  HB2 ALA    56      49.896  52.138  35.515  1.00  0.00           H  
ATOM    919  HB3 ALA    56      49.285  50.476  35.767  1.00  0.00           H  
ATOM    920  C   ALA    56      48.456  49.970  33.148  1.00  0.00           C  
ATOM    921  O   ALA    56      48.873  48.942  33.703  1.00  0.00           O  
ATOM    922  N   SER    57      47.798  49.878  31.988  1.00  0.00           N  
ATOM    923  H   SER    57      47.950  50.756  31.514  1.00  0.00           H  
ATOM    924  CA  SER    57      46.896  48.870  31.463  1.00  0.00           C  
ATOM    925  HA  SER    57      46.491  48.373  32.345  1.00  0.00           H  
ATOM    926  CB  SER    57      45.938  49.711  30.615  1.00  0.00           C  
ATOM    927  HB2 SER    57      45.955  50.768  30.879  1.00  0.00           H  
ATOM    928  HB3 SER    57      46.088  49.541  29.549  1.00  0.00           H  
ATOM    929  OG  SER    57      44.642  49.324  30.962  1.00  0.00           O  
ATOM    930  HG  SER    57      44.403  50.104  31.469  1.00  0.00           H  
ATOM    931  C   SER    57      47.605  47.765  30.659  1.00  0.00           C  
ATOM    932  O   SER    57      48.643  48.089  30.079  1.00  0.00           O  
ATOM    933  N   PRO    58      47.080  46.515  30.511  1.00  0.00           N  
ATOM    934  CD  PRO    58      46.034  45.895  31.267  1.00  0.00           C  
ATOM    935  HD2 PRO    58      45.050  46.349  31.153  1.00  0.00           H  
ATOM    936  HD3 PRO    58      46.319  45.817  32.316  1.00  0.00           H  
ATOM    937  CG  PRO    58      45.824  44.492  30.644  1.00  0.00           C  
ATOM    938  HG2 PRO    58      44.941  44.377  30.016  1.00  0.00           H  
ATOM    939  HG3 PRO    58      45.725  43.728  31.415  1.00  0.00           H  
ATOM    940  CB  PRO    58      47.131  44.124  29.994  1.00  0.00           C  
ATOM    941  HB2 PRO    58      47.057  43.468  29.126  1.00  0.00           H  
ATOM    942  HB3 PRO    58      47.779  43.778  30.799  1.00  0.00           H  
ATOM    943  CA  PRO    58      47.610  45.584  29.469  1.00  0.00           C  
ATOM    944  HA  PRO    58      48.675  45.809  29.431  1.00  0.00           H  
ATOM    945  C   PRO    58      47.141  46.000  28.062  1.00  0.00           C  
ATOM    946  O   PRO    58      47.520  45.472  27.090  1.00  0.00           O  
ATOM    947  N   SER    59      46.212  46.991  28.097  1.00  0.00           N  
ATOM    948  H   SER    59      46.085  47.461  28.982  1.00  0.00           H  
ATOM    949  CA  SER    59      45.243  47.348  27.081  1.00  0.00           C  
ATOM    950  HA  SER    59      45.250  46.653  26.242  1.00  0.00           H  
ATOM    951  CB  SER    59      43.912  47.535  27.694  1.00  0.00           C  
ATOM    952  HB2 SER    59      43.978  48.469  28.253  1.00  0.00           H  
ATOM    953  HB3 SER    59      43.156  47.684  26.924  1.00  0.00           H  
ATOM    954  OG  SER    59      43.696  46.503  28.645  1.00  0.00           O  
ATOM    955  HG  SER    59      43.910  45.687  28.188  1.00  0.00           H  
ATOM    956  C   SER    59      45.581  48.747  26.442  1.00  0.00           C  
ATOM    957  O   SER    59      44.738  49.407  25.792  1.00  0.00           O  
ATOM    958  N   ILE    60      46.795  49.138  26.493  1.00  0.00           N  
ATOM    959  H   ILE    60      47.456  48.517  26.938  1.00  0.00           H  
ATOM    960  CA  ILE    60      47.364  50.342  25.852  1.00  0.00           C  
ATOM    961  HA  ILE    60      46.501  51.007  25.883  1.00  0.00           H  
ATOM    962  CB  ILE    60      48.373  51.162  26.656  1.00  0.00           C  
ATOM    963  HB  ILE    60      48.625  52.117  26.197  1.00  0.00           H  
ATOM    964  CG2 ILE    60      47.707  51.731  27.959  1.00  0.00           C  
ATOM    965 HG21 ILE    60      46.632  51.771  27.785  1.00  0.00           H  
ATOM    966 HG22 ILE    60      47.824  50.889  28.641  1.00  0.00           H  
ATOM    967 HG23 ILE    60      48.179  52.679  28.218  1.00  0.00           H  
ATOM    968  CG1 ILE    60      49.673  50.300  26.838  1.00  0.00           C  
ATOM    969 HG12 ILE    60      49.286  49.337  27.169  1.00  0.00           H  
ATOM    970 HG13 ILE    60      50.220  50.354  25.896  1.00  0.00           H  
ATOM    971  CD1 ILE    60      50.664  50.661  27.920  1.00  0.00           C  
ATOM    972 HD11 ILE    60      51.092  51.661  27.977  1.00  0.00           H  
ATOM    973 HD12 ILE    60      50.296  50.307  28.883  1.00  0.00           H  
ATOM    974 HD13 ILE    60      51.578  50.067  27.940  1.00  0.00           H  
ATOM    975  C   ILE    60      47.776  50.339  24.389  1.00  0.00           C  
ATOM    976  O   ILE    60      48.556  51.151  23.937  1.00  0.00           O  
ATOM    977  N   PHE    61      47.416  49.283  23.692  1.00  0.00           N  
ATOM    978  H   PHE    61      46.639  48.725  24.016  1.00  0.00           H  
ATOM    979  CA  PHE    61      48.110  48.807  22.500  1.00  0.00           C  
ATOM    980  HA  PHE    61      49.165  48.607  22.690  1.00  0.00           H  
ATOM    981  CB  PHE    61      47.632  47.416  22.173  1.00  0.00           C  
ATOM    982  HB2 PHE    61      47.933  47.143  21.161  1.00  0.00           H  
ATOM    983  HB3 PHE    61      48.212  46.715  22.773  1.00  0.00           H  
ATOM    984  CG  PHE    61      46.181  47.057  22.412  1.00  0.00           C  
ATOM    985  CD1 PHE    61      45.124  47.641  21.732  1.00  0.00           C  
ATOM    986  HD1 PHE    61      45.472  48.174  20.860  1.00  0.00           H  
ATOM    987  CE1 PHE    61      43.743  47.374  22.090  1.00  0.00           C  
ATOM    988  HE1 PHE    61      42.966  47.855  21.514  1.00  0.00           H  
ATOM    989  CZ  PHE    61      43.566  46.499  23.182  1.00  0.00           C  
ATOM    990  HZ  PHE    61      42.569  46.194  23.466  1.00  0.00           H  
ATOM    991  CE2 PHE    61      44.584  45.920  23.921  1.00  0.00           C  
ATOM    992  HE2 PHE    61      44.500  45.035  24.534  1.00  0.00           H  
ATOM    993  CD2 PHE    61      45.872  46.346  23.626  1.00  0.00           C  
ATOM    994  HD2 PHE    61      46.603  46.211  24.409  1.00  0.00           H  
ATOM    995  C   PHE    61      48.247  49.742  21.283  1.00  0.00           C  
ATOM    996  O   PHE    61      49.205  49.696  20.526  1.00  0.00           O  
ATOM    997  N   HIE    62      47.348  50.685  21.137  1.00  0.00           N  
ATOM    998  H   HIE    62      46.558  50.687  21.766  1.00  0.00           H  
ATOM    999  CA  HIE    62      47.251  51.828  20.266  1.00  0.00           C  
ATOM   1000  HA  HIE    62      47.710  51.623  19.299  1.00  0.00           H  
ATOM   1001  CB  HIE    62      45.722  52.226  20.041  1.00  0.00           C  
ATOM   1002  HB2 HIE    62      45.671  53.290  19.811  1.00  0.00           H  
ATOM   1003  HB3 HIE    62      45.263  51.617  19.263  1.00  0.00           H  
ATOM   1004  CG  HIE    62      44.828  52.019  21.173  1.00  0.00           C  
ATOM   1005  ND1 HIE    62      44.471  50.761  21.707  1.00  0.00           N  
ATOM   1006  CE1 HIE    62      44.252  50.866  23.035  1.00  0.00           C  
ATOM   1007  HE1 HIE    62      43.621  50.231  23.639  1.00  0.00           H  
ATOM   1008  NE2 HIE    62      44.431  52.191  23.317  1.00  0.00           N  
ATOM   1009  HE2 HIE    62      44.630  52.618  24.211  1.00  0.00           H  
ATOM   1010  CD2 HIE    62      44.981  52.879  22.255  1.00  0.00           C  
ATOM   1011  HD2 HIE    62      45.707  53.671  22.359  1.00  0.00           H  
ATOM   1012  C   HIE    62      48.178  52.913  20.820  1.00  0.00           C  
ATOM   1013  O   HIE    62      47.797  53.954  21.473  1.00  0.00           O  
ATOM   1014  N   LEU    63      49.510  52.635  20.667  1.00  0.00           N  
ATOM   1015  H   LEU    63      49.874  51.890  20.091  1.00  0.00           H  
ATOM   1016  CA  LEU    63      50.523  53.285  21.557  1.00  0.00           C  
ATOM   1017  HA  LEU    63      49.976  53.348  22.497  1.00  0.00           H  
ATOM   1018  CB  LEU    63      51.678  52.270  21.626  1.00  0.00           C  
ATOM   1019  HB2 LEU    63      51.282  51.300  21.929  1.00  0.00           H  
ATOM   1020  HB3 LEU    63      51.890  52.038  20.583  1.00  0.00           H  
ATOM   1021  CG  LEU    63      52.903  52.492  22.478  1.00  0.00           C  
ATOM   1022  HG  LEU    63      53.483  53.197  21.883  1.00  0.00           H  
ATOM   1023  CD1 LEU    63      52.806  53.210  23.895  1.00  0.00           C  
ATOM   1024 HD11 LEU    63      53.764  53.253  24.412  1.00  0.00           H  
ATOM   1025 HD12 LEU    63      52.411  54.221  23.791  1.00  0.00           H  
ATOM   1026 HD13 LEU    63      52.091  52.744  24.573  1.00  0.00           H  
ATOM   1027  CD2 LEU    63      53.568  51.159  22.686  1.00  0.00           C  
ATOM   1028 HD21 LEU    63      53.427  50.434  21.884  1.00  0.00           H  
ATOM   1029 HD22 LEU    63      54.638  51.329  22.813  1.00  0.00           H  
ATOM   1030 HD23 LEU    63      53.210  50.769  23.638  1.00  0.00           H  
ATOM   1031  C   LEU    63      50.984  54.670  21.088  1.00  0.00           C  
ATOM   1032  O   LEU    63      51.285  55.581  21.879  1.00  0.00           O  
ATOM   1033  N   HIE    64      51.178  54.802  19.768  1.00  0.00           N  
ATOM   1034  H   HIE    64      50.846  53.983  19.280  1.00  0.00           H  
ATOM   1035  CA  HIE    64      51.031  56.078  19.038  1.00  0.00           C  
ATOM   1036  HA  HIE    64      52.012  56.517  19.216  1.00  0.00           H  
ATOM   1037  CB  HIE    64      50.877  55.613  17.595  1.00  0.00           C  
ATOM   1038  HB2 HIE    64      51.281  56.348  16.898  1.00  0.00           H  
ATOM   1039  HB3 HIE    64      51.635  54.830  17.558  1.00  0.00           H  
ATOM   1040  CG  HIE    64      49.530  55.115  17.171  1.00  0.00           C  
ATOM   1041  ND1 HIE    64      48.671  54.390  17.949  1.00  0.00           N  
ATOM   1042  CE1 HIE    64      47.940  53.683  17.055  1.00  0.00           C  
ATOM   1043  HE1 HIE    64      47.641  52.655  17.196  1.00  0.00           H  
ATOM   1044  NE2 HIE    64      48.407  53.919  15.804  1.00  0.00           N  
ATOM   1045  HE2 HIE    64      48.119  53.330  15.036  1.00  0.00           H  
ATOM   1046  CD2 HIE    64      49.294  54.902  15.836  1.00  0.00           C  
ATOM   1047  HD2 HIE    64      49.906  55.264  15.023  1.00  0.00           H  
ATOM   1048  C   HIE    64      49.929  57.084  19.482  1.00  0.00           C  
ATOM   1049  O   HIE    64      49.983  58.278  19.184  1.00  0.00           O  
ATOM   1050  N   GLN    65      48.809  56.593  20.036  1.00  0.00           N  
ATOM   1051  H   GLN    65      48.889  55.626  20.317  1.00  0.00           H  
ATOM   1052  CA  GLN    65      47.671  57.357  20.642  1.00  0.00           C  
ATOM   1053  HA  GLN    65      47.618  58.304  20.104  1.00  0.00           H  
ATOM   1054  CB  GLN    65      46.347  56.597  20.271  1.00  0.00           C  
ATOM   1055  HB2 GLN    65      46.436  55.929  19.414  1.00  0.00           H  
ATOM   1056  HB3 GLN    65      45.992  56.023  21.127  1.00  0.00           H  
ATOM   1057  CG  GLN    65      45.193  57.614  20.096  1.00  0.00           C  
ATOM   1058  HG2 GLN    65      44.718  57.995  20.999  1.00  0.00           H  
ATOM   1059  HG3 GLN    65      45.417  58.459  19.445  1.00  0.00           H  
ATOM   1060  CD  GLN    65      43.926  56.860  19.542  1.00  0.00           C  
ATOM   1061  OE1 GLN    65      42.981  56.411  20.287  1.00  0.00           O  
ATOM   1062  NE2 GLN    65      43.714  56.891  18.237  1.00  0.00           N  
ATOM   1063 HE21 GLN    65      44.477  57.118  17.615  1.00  0.00           H  
ATOM   1064 HE22 GLN    65      43.006  56.354  17.757  1.00  0.00           H  
ATOM   1065  C   GLN    65      47.814  57.640  22.194  1.00  0.00           C  
ATOM   1066  O   GLN    65      47.852  58.851  22.620  1.00  0.00           O  
ATOM   1067  N   HIE    66      48.180  56.618  22.989  1.00  0.00           N  
ATOM   1068  H   HIE    66      48.137  55.685  22.604  1.00  0.00           H  
ATOM   1069  CA  HIE    66      48.613  56.943  24.386  1.00  0.00           C  
ATOM   1070  HA  HIE    66      47.806  57.483  24.882  1.00  0.00           H  
ATOM   1071  CB  HIE    66      48.963  55.659  25.153  1.00  0.00           C  
ATOM   1072  HB2 HIE    66      49.404  54.916  24.488  1.00  0.00           H  
ATOM   1073  HB3 HIE    66      49.815  55.899  25.788  1.00  0.00           H  
ATOM   1074  CG  HIE    66      47.850  55.133  25.990  1.00  0.00           C  
ATOM   1075  ND1 HIE    66      47.285  55.831  27.033  1.00  0.00           N  
ATOM   1076  CE1 HIE    66      46.165  55.241  27.381  1.00  0.00           C  
ATOM   1077  HE1 HIE    66      45.477  55.643  28.110  1.00  0.00           H  
ATOM   1078  NE2 HIE    66      45.861  54.333  26.453  1.00  0.00           N  
ATOM   1079  HE2 HIE    66      45.167  53.600  26.464  1.00  0.00           H  
ATOM   1080  CD2 HIE    66      46.928  54.178  25.649  1.00  0.00           C  
ATOM   1081  HD2 HIE    66      46.902  53.589  24.744  1.00  0.00           H  
ATOM   1082  C   HIE    66      49.808  57.808  24.410  1.00  0.00           C  
ATOM   1083  O   HIE    66      49.965  58.398  25.445  1.00  0.00           O  
ATOM   1084  N   LEU    67      50.712  57.914  23.438  1.00  0.00           N  
ATOM   1085  H   LEU    67      50.745  57.028  22.954  1.00  0.00           H  
ATOM   1086  CA  LEU    67      51.774  58.876  23.269  1.00  0.00           C  
ATOM   1087  HA  LEU    67      52.458  58.889  24.118  1.00  0.00           H  
ATOM   1088  CB  LEU    67      52.715  58.441  22.040  1.00  0.00           C  
ATOM   1089  HB2 LEU    67      52.293  57.578  21.524  1.00  0.00           H  
ATOM   1090  HB3 LEU    67      52.798  59.299  21.374  1.00  0.00           H  
ATOM   1091  CG  LEU    67      54.108  57.956  22.640  1.00  0.00           C  
ATOM   1092  HG  LEU    67      54.824  57.597  21.901  1.00  0.00           H  
ATOM   1093  CD1 LEU    67      54.842  59.161  23.038  1.00  0.00           C  
ATOM   1094 HD11 LEU    67      54.227  59.811  23.660  1.00  0.00           H  
ATOM   1095 HD12 LEU    67      55.778  58.868  23.513  1.00  0.00           H  
ATOM   1096 HD13 LEU    67      55.120  59.863  22.252  1.00  0.00           H  
ATOM   1097  CD2 LEU    67      54.230  56.809  23.676  1.00  0.00           C  
ATOM   1098 HD21 LEU    67      55.235  56.451  23.452  1.00  0.00           H  
ATOM   1099 HD22 LEU    67      54.294  57.175  24.700  1.00  0.00           H  
ATOM   1100 HD23 LEU    67      53.572  55.955  23.515  1.00  0.00           H  
ATOM   1101  C   LEU    67      51.374  60.347  23.176  1.00  0.00           C  
ATOM   1102  O   LEU    67      52.053  61.279  23.578  1.00  0.00           O  
ATOM   1103  N   GLU    68      50.228  60.581  22.554  1.00  0.00           N  
ATOM   1104  H   GLU    68      49.759  59.806  22.106  1.00  0.00           H  
ATOM   1105  CA  GLU    68      49.630  61.910  22.298  1.00  0.00           C  
ATOM   1106  HA  GLU    68      50.504  62.522  22.079  1.00  0.00           H  
ATOM   1107  CB  GLU    68      48.679  61.951  21.052  1.00  0.00           C  
ATOM   1108  HB2 GLU    68      49.338  61.835  20.192  1.00  0.00           H  
ATOM   1109  HB3 GLU    68      47.894  61.196  21.102  1.00  0.00           H  
ATOM   1110  CG  GLU    68      48.122  63.349  20.770  1.00  0.00           C  
ATOM   1111  HG2 GLU    68      47.186  63.433  21.324  1.00  0.00           H  
ATOM   1112  HG3 GLU    68      48.924  64.026  21.063  1.00  0.00           H  
ATOM   1113  CD  GLU    68      47.709  63.596  19.339  1.00  0.00           C  
ATOM   1114  OE1 GLU    68      47.251  62.561  18.748  1.00  0.00           O  
ATOM   1115  OE2 GLU    68      47.696  64.723  18.767  1.00  0.00           O  
ATOM   1116  C   GLU    68      48.936  62.497  23.539  1.00  0.00           C  
ATOM   1117  O   GLU    68      49.088  63.662  23.909  1.00  0.00           O  
ATOM   1118  N   ASP    69      48.191  61.633  24.282  1.00  0.00           N  
ATOM   1119  H   ASP    69      47.768  60.910  23.718  1.00  0.00           H  
ATOM   1120  CA  ASP    69      47.698  61.753  25.662  1.00  0.00           C  
ATOM   1121  HA  ASP    69      47.236  62.740  25.692  1.00  0.00           H  
ATOM   1122  CB  ASP    69      46.550  60.758  25.755  1.00  0.00           C  
ATOM   1123  HB2 ASP    69      45.829  60.934  24.958  1.00  0.00           H  
ATOM   1124  HB3 ASP    69      46.843  59.708  25.726  1.00  0.00           H  
ATOM   1125  CG  ASP    69      45.903  61.002  27.133  1.00  0.00           C  
ATOM   1126  OD1 ASP    69      46.107  60.241  28.083  1.00  0.00           O  
ATOM   1127  OD2 ASP    69      45.293  62.098  27.320  1.00  0.00           O  
ATOM   1128  C   ASP    69      48.783  61.691  26.768  1.00  0.00           C  
ATOM   1129  O   ASP    69      48.666  62.178  27.882  1.00  0.00           O  
ATOM   1130  N   LEU    70      49.976  61.184  26.412  1.00  0.00           N  
ATOM   1131  H   LEU    70      50.060  60.608  25.587  1.00  0.00           H  
ATOM   1132  CA  LEU    70      51.269  61.427  27.037  1.00  0.00           C  
ATOM   1133  HA  LEU    70      51.053  61.344  28.102  1.00  0.00           H  
ATOM   1134  CB  LEU    70      52.385  60.335  26.831  1.00  0.00           C  
ATOM   1135  HB2 LEU    70      52.041  59.303  26.906  1.00  0.00           H  
ATOM   1136  HB3 LEU    70      52.760  60.453  25.814  1.00  0.00           H  
ATOM   1137  CG  LEU    70      53.562  60.337  27.704  1.00  0.00           C  
ATOM   1138  HG  LEU    70      53.524  61.314  28.185  1.00  0.00           H  
ATOM   1139  CD1 LEU    70      53.523  59.401  28.841  1.00  0.00           C  
ATOM   1140 HD11 LEU    70      54.550  59.264  29.179  1.00  0.00           H  
ATOM   1141 HD12 LEU    70      52.826  59.845  29.552  1.00  0.00           H  
ATOM   1142 HD13 LEU    70      53.159  58.432  28.499  1.00  0.00           H  
ATOM   1143  CD2 LEU    70      54.948  60.506  27.104  1.00  0.00           C  
ATOM   1144 HD21 LEU    70      55.646  60.799  27.888  1.00  0.00           H  
ATOM   1145 HD22 LEU    70      55.237  59.627  26.528  1.00  0.00           H  
ATOM   1146 HD23 LEU    70      54.864  61.290  26.351  1.00  0.00           H  
ATOM   1147  C   LEU    70      51.781  62.898  26.787  1.00  0.00           C  
ATOM   1148  O   LEU    70      52.235  63.446  27.794  1.00  0.00           O  
ATOM   1149  N   GLN    71      51.924  63.480  25.526  1.00  0.00           N  
ATOM   1150  H   GLN    71      51.599  62.867  24.792  1.00  0.00           H  
ATOM   1151  CA  GLN    71      52.623  64.669  25.250  1.00  0.00           C  
ATOM   1152  HA  GLN    71      53.506  64.772  25.881  1.00  0.00           H  
ATOM   1153  CB  GLN    71      53.213  64.565  23.855  1.00  0.00           C  
ATOM   1154  HB2 GLN    71      52.653  63.915  23.183  1.00  0.00           H  
ATOM   1155  HB3 GLN    71      53.461  65.536  23.428  1.00  0.00           H  
ATOM   1156  CG  GLN    71      54.566  63.884  23.845  1.00  0.00           C  
ATOM   1157  HG2 GLN    71      55.336  64.647  23.957  1.00  0.00           H  
ATOM   1158  HG3 GLN    71      54.624  63.226  24.712  1.00  0.00           H  
ATOM   1159  CD  GLN    71      54.956  63.200  22.533  1.00  0.00           C  
ATOM   1160  OE1 GLN    71      56.025  63.402  21.943  1.00  0.00           O  
ATOM   1161  NE2 GLN    71      54.168  62.286  22.021  1.00  0.00           N  
ATOM   1162 HE21 GLN    71      54.321  61.931  21.088  1.00  0.00           H  
ATOM   1163 HE22 GLN    71      53.424  61.810  22.510  1.00  0.00           H  
ATOM   1164  C   GLN    71      51.916  65.975  25.625  1.00  0.00           C  
ATOM   1165  O   GLN    71      51.990  66.955  24.943  1.00  0.00           O  
ATOM   1166  N   LYS    72      51.327  66.062  26.830  1.00  0.00           N  
ATOM   1167  H   LYS    72      51.196  65.153  27.250  1.00  0.00           H  
ATOM   1168  CA  LYS    72      50.440  67.160  27.157  1.00  0.00           C  
ATOM   1169  HA  LYS    72      50.570  67.924  26.390  1.00  0.00           H  
ATOM   1170  CB  LYS    72      49.060  66.613  27.165  1.00  0.00           C  
ATOM   1171  HB2 LYS    72      48.404  67.473  27.039  1.00  0.00           H  
ATOM   1172  HB3 LYS    72      49.060  65.953  26.298  1.00  0.00           H  
ATOM   1173  CG  LYS    72      48.752  65.734  28.461  1.00  0.00           C  
ATOM   1174  HG2 LYS    72      49.331  64.825  28.618  1.00  0.00           H  
ATOM   1175  HG3 LYS    72      48.735  66.377  29.341  1.00  0.00           H  
ATOM   1176  CD  LYS    72      47.234  65.366  28.377  1.00  0.00           C  
ATOM   1177  HD2 LYS    72      46.727  66.284  28.675  1.00  0.00           H  
ATOM   1178  HD3 LYS    72      46.949  64.977  27.400  1.00  0.00           H  
ATOM   1179  CE  LYS    72      47.008  64.405  29.512  1.00  0.00           C  
ATOM   1180  HE2 LYS    72      47.755  63.618  29.412  1.00  0.00           H  
ATOM   1181  HE3 LYS    72      47.129  64.912  30.470  1.00  0.00           H  
ATOM   1182  NZ  LYS    72      45.690  63.790  29.504  1.00  0.00           N  
ATOM   1183  HZ1 LYS    72      45.002  64.505  29.316  1.00  0.00           H  
ATOM   1184  HZ2 LYS    72      45.503  63.227  28.687  1.00  0.00           H  
ATOM   1185  HZ3 LYS    72      45.313  63.537  30.406  1.00  0.00           H  
ATOM   1186  C   LYS    72      50.886  67.930  28.396  1.00  0.00           C  
ATOM   1187  O   LYS    72      51.439  67.355  29.310  1.00  0.00           O  
ATOM   1188  N   PRO    73      50.408  69.114  28.654  1.00  0.00           N  
ATOM   1189  CD  PRO    73      49.995  70.118  27.593  1.00  0.00           C  
ATOM   1190  HD2 PRO    73      48.928  69.939  27.467  1.00  0.00           H  
ATOM   1191  HD3 PRO    73      50.513  69.879  26.664  1.00  0.00           H  
ATOM   1192  CG  PRO    73      50.204  71.522  28.077  1.00  0.00           C  
ATOM   1193  HG2 PRO    73      49.228  71.893  28.389  1.00  0.00           H  
ATOM   1194  HG3 PRO    73      50.600  72.304  27.430  1.00  0.00           H  
ATOM   1195  CB  PRO    73      51.007  71.345  29.380  1.00  0.00           C  
ATOM   1196  HB2 PRO    73      50.577  71.950  30.179  1.00  0.00           H  
ATOM   1197  HB3 PRO    73      52.071  71.579  29.342  1.00  0.00           H  
ATOM   1198  CA  PRO    73      50.905  69.895  29.747  1.00  0.00           C  
ATOM   1199  HA  PRO    73      51.943  69.619  29.931  1.00  0.00           H  
ATOM   1200  C   PRO    73      50.003  69.722  30.993  1.00  0.00           C  
ATOM   1201  O   PRO    73      48.844  69.471  30.862  1.00  0.00           O  
ATOM   1202  N   VAL    74      50.499  69.647  32.246  1.00  0.00           N  
ATOM   1203  H   VAL    74      51.507  69.702  32.273  1.00  0.00           H  
ATOM   1204  CA  VAL    74      49.697  69.344  33.461  1.00  0.00           C  
ATOM   1205  HA  VAL    74      49.220  68.384  33.264  1.00  0.00           H  
ATOM   1206  CB  VAL    74      50.584  68.822  34.669  1.00  0.00           C  
ATOM   1207  HB  VAL    74      51.221  68.012  34.315  1.00  0.00           H  
ATOM   1208  CG1 VAL    74      51.455  69.903  35.246  1.00  0.00           C  
ATOM   1209 HG11 VAL    74      52.118  70.193  34.431  1.00  0.00           H  
ATOM   1210 HG12 VAL    74      50.850  70.770  35.511  1.00  0.00           H  
ATOM   1211 HG13 VAL    74      52.013  69.538  36.109  1.00  0.00           H  
ATOM   1212  CG2 VAL    74      49.806  68.202  35.858  1.00  0.00           C  
ATOM   1213 HG21 VAL    74      49.094  67.422  35.590  1.00  0.00           H  
ATOM   1214 HG22 VAL    74      50.462  67.616  36.502  1.00  0.00           H  
ATOM   1215 HG23 VAL    74      49.274  68.834  36.570  1.00  0.00           H  
ATOM   1216  C   VAL    74      48.601  70.276  33.845  1.00  0.00           C  
ATOM   1217  O   VAL    74      47.633  69.860  34.550  1.00  0.00           O  
ATOM   1218  N   SER    75      48.646  71.636  33.467  1.00  0.00           N  
ATOM   1219  H   SER    75      49.407  72.021  32.926  1.00  0.00           H  
ATOM   1220  CA  SER    75      47.525  72.593  33.342  1.00  0.00           C  
ATOM   1221  HA  SER    75      47.304  72.857  34.377  1.00  0.00           H  
ATOM   1222  CB  SER    75      47.856  73.671  32.351  1.00  0.00           C  
ATOM   1223  HB2 SER    75      47.173  74.517  32.420  1.00  0.00           H  
ATOM   1224  HB3 SER    75      48.778  74.154  32.673  1.00  0.00           H  
ATOM   1225  OG  SER    75      48.041  73.134  31.057  1.00  0.00           O  
ATOM   1226  HG  SER    75      47.611  73.770  30.480  1.00  0.00           H  
ATOM   1227  C   SER    75      46.182  71.985  32.854  1.00  0.00           C  
ATOM   1228  O   SER    75      45.123  72.431  33.256  1.00  0.00           O  
ATOM   1229  N   THR    76      46.169  71.082  31.913  1.00  0.00           N  
ATOM   1230  H   THR    76      47.004  71.058  31.344  1.00  0.00           H  
ATOM   1231  CA  THR    76      45.019  70.250  31.560  1.00  0.00           C  
ATOM   1232  HA  THR    76      44.223  70.825  31.088  1.00  0.00           H  
ATOM   1233  CB  THR    76      45.497  69.309  30.492  1.00  0.00           C  
ATOM   1234  HB  THR    76      44.590  68.748  30.268  1.00  0.00           H  
ATOM   1235  CG2 THR    76      45.920  69.951  29.145  1.00  0.00           C  
ATOM   1236 HG21 THR    76      46.564  69.329  28.524  1.00  0.00           H  
ATOM   1237 HG22 THR    76      45.000  70.103  28.582  1.00  0.00           H  
ATOM   1238 HG23 THR    76      46.347  70.950  29.237  1.00  0.00           H  
ATOM   1239  OG1 THR    76      46.468  68.373  30.937  1.00  0.00           O  
ATOM   1240  HG1 THR    76      47.296  68.858  30.937  1.00  0.00           H  
ATOM   1241  C   THR    76      44.311  69.567  32.671  1.00  0.00           C  
ATOM   1242  O   THR    76      43.143  69.238  32.536  1.00  0.00           O  
ATOM   1243  N   ILE    77      45.012  69.294  33.767  1.00  0.00           N  
ATOM   1244  H   ILE    77      46.015  69.388  33.697  1.00  0.00           H  
ATOM   1245  CA  ILE    77      44.621  68.518  34.926  1.00  0.00           C  
ATOM   1246  HA  ILE    77      43.584  68.208  34.798  1.00  0.00           H  
ATOM   1247  CB  ILE    77      45.415  67.227  35.163  1.00  0.00           C  
ATOM   1248  HB  ILE    77      46.347  67.465  35.677  1.00  0.00           H  
ATOM   1249  CG2 ILE    77      44.474  66.382  36.176  1.00  0.00           C  
ATOM   1250 HG21 ILE    77      44.778  65.338  36.246  1.00  0.00           H  
ATOM   1251 HG22 ILE    77      44.461  66.815  37.176  1.00  0.00           H  
ATOM   1252 HG23 ILE    77      43.422  66.267  35.916  1.00  0.00           H  
ATOM   1253  CG1 ILE    77      45.839  66.415  33.921  1.00  0.00           C  
ATOM   1254 HG12 ILE    77      45.050  66.369  33.171  1.00  0.00           H  
ATOM   1255 HG13 ILE    77      46.689  66.981  33.541  1.00  0.00           H  
ATOM   1256  CD1 ILE    77      46.466  65.130  34.230  1.00  0.00           C  
ATOM   1257 HD11 ILE    77      47.268  65.399  34.917  1.00  0.00           H  
ATOM   1258 HD12 ILE    77      45.728  64.416  34.593  1.00  0.00           H  
ATOM   1259 HD13 ILE    77      47.086  64.805  33.394  1.00  0.00           H  
ATOM   1260  C   ILE    77      44.491  69.527  36.168  1.00  0.00           C  
ATOM   1261  O   ILE    77      43.474  69.719  36.799  1.00  0.00           O  
ATOM   1262  N   MET    78      45.668  70.091  36.514  1.00  0.00           N  
ATOM   1263  H   MET    78      46.398  70.238  35.833  1.00  0.00           H  
ATOM   1264  CA  MET    78      45.955  70.687  37.833  1.00  0.00           C  
ATOM   1265  HA  MET    78      47.024  70.904  37.827  1.00  0.00           H  
ATOM   1266  CB  MET    78      45.260  72.015  38.155  1.00  0.00           C  
ATOM   1267  HB2 MET    78      44.978  72.487  37.213  1.00  0.00           H  
ATOM   1268  HB3 MET    78      44.394  71.921  38.810  1.00  0.00           H  
ATOM   1269  CG  MET    78      46.224  73.057  38.773  1.00  0.00           C  
ATOM   1270  HG2 MET    78      45.756  74.022  38.578  1.00  0.00           H  
ATOM   1271  HG3 MET    78      46.468  72.795  39.803  1.00  0.00           H  
ATOM   1272  SD  MET    78      47.918  73.350  38.057  1.00  0.00           S  
ATOM   1273  CE  MET    78      47.575  74.687  36.965  1.00  0.00           C  
ATOM   1274  HE1 MET    78      47.677  74.182  36.005  1.00  0.00           H  
ATOM   1275  HE2 MET    78      46.513  74.908  36.859  1.00  0.00           H  
ATOM   1276  HE3 MET    78      48.174  75.571  37.183  1.00  0.00           H  
ATOM   1277  C   MET    78      45.925  69.644  38.981  1.00  0.00           C  
ATOM   1278  O   MET    78      46.802  69.571  39.778  1.00  0.00           O  
ATOM   1279  N   LYS    79      44.822  68.966  39.291  1.00  0.00           N  
ATOM   1280  H   LYS    79      44.123  69.081  38.571  1.00  0.00           H  
ATOM   1281  CA  LYS    79      44.516  68.496  40.570  1.00  0.00           C  
ATOM   1282  HA  LYS    79      45.345  68.313  41.254  1.00  0.00           H  
ATOM   1283  CB  LYS    79      43.696  69.618  41.245  1.00  0.00           C  
ATOM   1284  HB2 LYS    79      44.275  70.541  41.210  1.00  0.00           H  
ATOM   1285  HB3 LYS    79      42.785  69.701  40.653  1.00  0.00           H  
ATOM   1286  CG  LYS    79      43.504  69.403  42.712  1.00  0.00           C  
ATOM   1287  HG2 LYS    79      42.744  68.625  42.787  1.00  0.00           H  
ATOM   1288  HG3 LYS    79      44.474  69.243  43.185  1.00  0.00           H  
ATOM   1289  CD  LYS    79      42.859  70.557  43.512  1.00  0.00           C  
ATOM   1290  HD2 LYS    79      41.846  70.815  43.204  1.00  0.00           H  
ATOM   1291  HD3 LYS    79      42.552  70.234  44.506  1.00  0.00           H  
ATOM   1292  CE  LYS    79      43.787  71.722  43.674  1.00  0.00           C  
ATOM   1293  HE2 LYS    79      44.629  71.639  44.361  1.00  0.00           H  
ATOM   1294  HE3 LYS    79      44.317  71.812  42.726  1.00  0.00           H  
ATOM   1295  NZ  LYS    79      43.227  73.031  43.980  1.00  0.00           N  
ATOM   1296  HZ1 LYS    79      42.606  73.249  43.214  1.00  0.00           H  
ATOM   1297  HZ2 LYS    79      42.575  73.066  44.751  1.00  0.00           H  
ATOM   1298  HZ3 LYS    79      44.007  73.671  43.941  1.00  0.00           H  
ATOM   1299  C   LYS    79      43.695  67.197  40.519  1.00  0.00           C  
ATOM   1300  O   LYS    79      42.568  67.215  39.942  1.00  0.00           O  
ATOM   1301  N   THR    80      44.265  66.059  40.996  1.00  0.00           N  
ATOM   1302  H   THR    80      45.104  66.217  41.536  1.00  0.00           H  
ATOM   1303  CA  THR    80      43.440  64.792  41.099  1.00  0.00           C  
ATOM   1304  HA  THR    80      42.449  65.193  40.883  1.00  0.00           H  
ATOM   1305  CB  THR    80      43.965  63.791  40.055  1.00  0.00           C  
ATOM   1306  HB  THR    80      43.448  62.838  40.159  1.00  0.00           H  
ATOM   1307  CG2 THR    80      43.772  64.159  38.524  1.00  0.00           C  
ATOM   1308 HG21 THR    80      43.181  65.068  38.410  1.00  0.00           H  
ATOM   1309 HG22 THR    80      44.729  64.301  38.023  1.00  0.00           H  
ATOM   1310 HG23 THR    80      43.246  63.314  38.080  1.00  0.00           H  
ATOM   1311  OG1 THR    80      45.238  63.365  40.264  1.00  0.00           O  
ATOM   1312  HG1 THR    80      45.308  62.408  40.302  1.00  0.00           H  
ATOM   1313  C   THR    80      43.335  64.269  42.597  1.00  0.00           C  
ATOM   1314  O   THR    80      42.493  63.400  42.922  1.00  0.00           O  
ATOM   1315  N   ASP    81      44.030  64.929  43.514  1.00  0.00           N  
ATOM   1316  H   ASP    81      44.532  65.726  43.149  1.00  0.00           H  
ATOM   1317  CA  ASP    81      43.816  64.770  45.028  1.00  0.00           C  
ATOM   1318  HA  ASP    81      42.767  64.549  45.222  1.00  0.00           H  
ATOM   1319  CB  ASP    81      44.544  63.473  45.525  1.00  0.00           C  
ATOM   1320  HB2 ASP    81      44.480  62.678  44.782  1.00  0.00           H  
ATOM   1321  HB3 ASP    81      45.617  63.603  45.667  1.00  0.00           H  
ATOM   1322  CG  ASP    81      44.032  62.910  46.807  1.00  0.00           C  
ATOM   1323  OD1 ASP    81      44.668  62.029  47.334  1.00  0.00           O  
ATOM   1324  OD2 ASP    81      43.091  63.457  47.404  1.00  0.00           O  
ATOM   1325  C   ASP    81      44.088  66.093  45.783  1.00  0.00           C  
ATOM   1326  O   ASP    81      44.444  67.090  45.206  1.00  0.00           O  
ATOM   1327  N   ILE    82      43.700  66.207  47.068  1.00  0.00           N  
ATOM   1328  H   ILE    82      43.053  65.504  47.395  1.00  0.00           H  
ATOM   1329  CA  ILE    82      43.650  67.516  47.802  1.00  0.00           C  
ATOM   1330  HA  ILE    82      44.377  68.187  47.346  1.00  0.00           H  
ATOM   1331  CB  ILE    82      42.208  68.089  47.661  1.00  0.00           C  
ATOM   1332  HB  ILE    82      41.869  68.064  46.625  1.00  0.00           H  
ATOM   1333  CG2 ILE    82      41.168  67.347  48.537  1.00  0.00           C  
ATOM   1334 HG21 ILE    82      40.177  67.503  48.111  1.00  0.00           H  
ATOM   1335 HG22 ILE    82      41.402  66.305  48.319  1.00  0.00           H  
ATOM   1336 HG23 ILE    82      41.117  67.691  49.570  1.00  0.00           H  
ATOM   1337  CG1 ILE    82      42.180  69.642  47.989  1.00  0.00           C  
ATOM   1338 HG12 ILE    82      42.697  69.711  48.946  1.00  0.00           H  
ATOM   1339 HG13 ILE    82      42.861  70.161  47.314  1.00  0.00           H  
ATOM   1340  CD1 ILE    82      40.789  70.375  48.048  1.00  0.00           C  
ATOM   1341 HD11 ILE    82      40.406  70.530  47.039  1.00  0.00           H  
ATOM   1342 HD12 ILE    82      40.020  69.999  48.722  1.00  0.00           H  
ATOM   1343 HD13 ILE    82      40.920  71.434  48.272  1.00  0.00           H  
ATOM   1344  C   ILE    82      44.114  67.238  49.253  1.00  0.00           C  
ATOM   1345  O   ILE    82      43.473  66.451  50.006  1.00  0.00           O  
ATOM   1346  N   ILE    83      45.258  67.774  49.585  1.00  0.00           N  
ATOM   1347  H   ILE    83      45.831  68.175  48.856  1.00  0.00           H  
ATOM   1348  CA  ILE    83      46.091  67.235  50.718  1.00  0.00           C  
ATOM   1349  HA  ILE    83      45.543  67.029  51.637  1.00  0.00           H  
ATOM   1350  CB  ILE    83      46.851  65.947  50.387  1.00  0.00           C  
ATOM   1351  HB  ILE    83      47.288  66.073  49.396  1.00  0.00           H  
ATOM   1352  CG2 ILE    83      48.140  65.709  51.293  1.00  0.00           C  
ATOM   1353 HG21 ILE    83      48.866  66.496  51.087  1.00  0.00           H  
ATOM   1354 HG22 ILE    83      47.736  65.658  52.304  1.00  0.00           H  
ATOM   1355 HG23 ILE    83      48.660  64.876  50.820  1.00  0.00           H  
ATOM   1356  CG1 ILE    83      45.993  64.695  50.287  1.00  0.00           C  
ATOM   1357 HG12 ILE    83      45.680  64.334  51.266  1.00  0.00           H  
ATOM   1358 HG13 ILE    83      45.159  64.871  49.607  1.00  0.00           H  
ATOM   1359  CD1 ILE    83      46.581  63.524  49.588  1.00  0.00           C  
ATOM   1360 HD11 ILE    83      47.342  63.085  50.233  1.00  0.00           H  
ATOM   1361 HD12 ILE    83      45.771  62.813  49.421  1.00  0.00           H  
ATOM   1362 HD13 ILE    83      46.963  63.933  48.653  1.00  0.00           H  
ATOM   1363  C   ILE    83      47.014  68.418  51.102  1.00  0.00           C  
ATOM   1364  O   ILE    83      47.547  69.099  50.165  1.00  0.00           O  
ATOM   1365  N   VAL    84      46.994  68.790  52.390  1.00  0.00           N  
ATOM   1366  H   VAL    84      46.384  68.377  53.080  1.00  0.00           H  
ATOM   1367  CA  VAL    84      48.203  69.481  53.017  1.00  0.00           C  
ATOM   1368  HA  VAL    84      48.998  69.415  52.275  1.00  0.00           H  
ATOM   1369  CB  VAL    84      47.993  71.017  53.243  1.00  0.00           C  
ATOM   1370  HB  VAL    84      48.901  71.511  53.589  1.00  0.00           H  
ATOM   1371  CG1 VAL    84      47.552  71.698  51.997  1.00  0.00           C  
ATOM   1372 HG11 VAL    84      48.345  71.436  51.297  1.00  0.00           H  
ATOM   1373 HG12 VAL    84      46.546  71.380  51.722  1.00  0.00           H  
ATOM   1374 HG13 VAL    84      47.500  72.785  52.062  1.00  0.00           H  
ATOM   1375  CG2 VAL    84      46.830  71.313  54.259  1.00  0.00           C  
ATOM   1376 HG21 VAL    84      46.747  72.394  54.379  1.00  0.00           H  
ATOM   1377 HG22 VAL    84      45.848  71.011  53.896  1.00  0.00           H  
ATOM   1378 HG23 VAL    84      47.179  70.845  55.179  1.00  0.00           H  
ATOM   1379  C   VAL    84      48.787  68.809  54.276  1.00  0.00           C  
ATOM   1380  O   VAL    84      47.962  68.366  55.117  1.00  0.00           O  
ATOM   1381  N   GLY    85      50.081  69.001  54.591  1.00  0.00           N  
ATOM   1382  H   GLY    85      50.656  69.200  53.785  1.00  0.00           H  
ATOM   1383  CA  GLY    85      50.533  69.080  55.987  1.00  0.00           C  
ATOM   1384  HA2 GLY    85      49.813  68.649  56.682  1.00  0.00           H  
ATOM   1385  HA3 GLY    85      51.405  68.434  56.091  1.00  0.00           H  
ATOM   1386  C   GLY    85      50.934  70.420  56.543  1.00  0.00           C  
ATOM   1387  O   GLY    85      51.300  71.411  55.851  1.00  0.00           O  
ATOM   1388  N   HIE    86      50.766  70.552  57.864  1.00  0.00           N  
ATOM   1389  H   HIE    86      50.351  69.873  58.486  1.00  0.00           H  
ATOM   1390  CA  HIE    86      51.374  71.608  58.704  1.00  0.00           C  
ATOM   1391  HA  HIE    86      51.602  72.542  58.190  1.00  0.00           H  
ATOM   1392  CB  HIE    86      50.421  71.766  59.899  1.00  0.00           C  
ATOM   1393  HB2 HIE    86      49.509  72.177  59.465  1.00  0.00           H  
ATOM   1394  HB3 HIE    86      50.142  70.768  60.238  1.00  0.00           H  
ATOM   1395  CG  HIE    86      50.578  72.824  60.875  1.00  0.00           C  
ATOM   1396  ND1 HIE    86      50.931  74.075  60.342  1.00  0.00           N  
ATOM   1397  CE1 HIE    86      50.164  75.028  60.946  1.00  0.00           C  
ATOM   1398  HE1 HIE    86      50.377  76.087  60.932  1.00  0.00           H  
ATOM   1399  NE2 HIE    86      49.356  74.441  61.818  1.00  0.00           N  
ATOM   1400  HE2 HIE    86      48.828  74.950  62.513  1.00  0.00           H  
ATOM   1401  CD2 HIE    86      49.480  73.106  61.685  1.00  0.00           C  
ATOM   1402  HD2 HIE    86      48.924  72.320  62.175  1.00  0.00           H  
ATOM   1403  C   HIE    86      52.740  70.974  59.094  1.00  0.00           C  
ATOM   1404  O   HIE    86      52.741  69.850  59.616  1.00  0.00           O  
ATOM   1405  N   PRO    87      53.838  71.787  59.052  1.00  0.00           N  
ATOM   1406  CD  PRO    87      53.970  73.027  58.320  1.00  0.00           C  
ATOM   1407  HD2 PRO    87      53.501  73.838  58.878  1.00  0.00           H  
ATOM   1408  HD3 PRO    87      53.701  73.055  57.264  1.00  0.00           H  
ATOM   1409  CG  PRO    87      55.464  73.212  58.306  1.00  0.00           C  
ATOM   1410  HG2 PRO    87      55.676  74.281  58.333  1.00  0.00           H  
ATOM   1411  HG3 PRO    87      55.729  72.758  57.350  1.00  0.00           H  
ATOM   1412  CB  PRO    87      56.160  72.430  59.330  1.00  0.00           C  
ATOM   1413  HB2 PRO    87      56.363  73.132  60.138  1.00  0.00           H  
ATOM   1414  HB3 PRO    87      57.081  71.935  59.021  1.00  0.00           H  
ATOM   1415  CA  PRO    87      55.085  71.482  59.770  1.00  0.00           C  
ATOM   1416  HA  PRO    87      55.352  70.460  59.504  1.00  0.00           H  
ATOM   1417  C   PRO    87      55.001  71.349  61.247  1.00  0.00           C  
ATOM   1418  O   PRO    87      55.739  70.573  61.901  1.00  0.00           O  
ATOM   1419  N   LEU    88      54.018  71.935  61.917  1.00  0.00           N  
ATOM   1420  H   LEU    88      53.305  72.302  61.302  1.00  0.00           H  
ATOM   1421  CA  LEU    88      53.684  71.714  63.348  1.00  0.00           C  
ATOM   1422  HA  LEU    88      54.599  71.648  63.937  1.00  0.00           H  
ATOM   1423  CB  LEU    88      53.101  73.059  63.902  1.00  0.00           C  
ATOM   1424  HB2 LEU    88      52.350  73.454  63.218  1.00  0.00           H  
ATOM   1425  HB3 LEU    88      52.614  72.920  64.867  1.00  0.00           H  
ATOM   1426  CG  LEU    88      54.143  74.129  64.096  1.00  0.00           C  
ATOM   1427  HG  LEU    88      54.863  74.036  63.284  1.00  0.00           H  
ATOM   1428  CD1 LEU    88      53.476  75.534  63.911  1.00  0.00           C  
ATOM   1429 HD11 LEU    88      53.251  75.527  62.844  1.00  0.00           H  
ATOM   1430 HD12 LEU    88      52.651  75.728  64.596  1.00  0.00           H  
ATOM   1431 HD13 LEU    88      54.322  76.211  64.026  1.00  0.00           H  
ATOM   1432  CD2 LEU    88      54.903  74.071  65.449  1.00  0.00           C  
ATOM   1433 HD21 LEU    88      55.727  73.364  65.543  1.00  0.00           H  
ATOM   1434 HD22 LEU    88      55.225  75.072  65.737  1.00  0.00           H  
ATOM   1435 HD23 LEU    88      54.286  73.742  66.286  1.00  0.00           H  
ATOM   1436  C   LEU    88      52.855  70.517  63.752  1.00  0.00           C  
ATOM   1437  O   LEU    88      52.514  70.367  64.941  1.00  0.00           O  
ATOM   1438  N   ASP    89      52.631  69.694  62.791  1.00  0.00           N  
ATOM   1439  H   ASP    89      52.859  69.874  61.824  1.00  0.00           H  
ATOM   1440  CA  ASP    89      51.923  68.398  63.021  1.00  0.00           C  
ATOM   1441  HA  ASP    89      51.212  68.637  63.812  1.00  0.00           H  
ATOM   1442  CB  ASP    89      51.039  67.886  61.847  1.00  0.00           C  
ATOM   1443  HB2 ASP    89      50.891  68.660  61.094  1.00  0.00           H  
ATOM   1444  HB3 ASP    89      51.546  67.200  61.167  1.00  0.00           H  
ATOM   1445  CG  ASP    89      49.724  67.325  62.291  1.00  0.00           C  
ATOM   1446  OD1 ASP    89      49.545  66.855  63.453  1.00  0.00           O  
ATOM   1447  OD2 ASP    89      48.730  67.490  61.615  1.00  0.00           O  
ATOM   1448  C   ASP    89      52.981  67.342  63.567  1.00  0.00           C  
ATOM   1449  O   ASP    89      54.135  67.386  63.087  1.00  0.00           O  
ATOM   1450  N   PHE    90      52.498  66.385  64.309  1.00  0.00           N  
ATOM   1451  H   PHE    90      51.523  66.166  64.160  1.00  0.00           H  
ATOM   1452  CA  PHE    90      53.356  65.335  64.966  1.00  0.00           C  
ATOM   1453  HA  PHE    90      54.292  65.822  65.240  1.00  0.00           H  
ATOM   1454  CB  PHE    90      52.692  64.867  66.254  1.00  0.00           C  
ATOM   1455  HB2 PHE    90      51.627  64.808  66.028  1.00  0.00           H  
ATOM   1456  HB3 PHE    90      53.018  63.857  66.502  1.00  0.00           H  
ATOM   1457  CG  PHE    90      52.920  65.731  67.521  1.00  0.00           C  
ATOM   1458  CD1 PHE    90      52.866  67.163  67.552  1.00  0.00           C  
ATOM   1459  HD1 PHE    90      52.748  67.705  66.626  1.00  0.00           H  
ATOM   1460  CE1 PHE    90      53.247  67.832  68.687  1.00  0.00           C  
ATOM   1461  HE1 PHE    90      53.246  68.912  68.700  1.00  0.00           H  
ATOM   1462  CZ  PHE    90      53.440  67.194  69.869  1.00  0.00           C  
ATOM   1463  HZ  PHE    90      53.708  67.860  70.677  1.00  0.00           H  
ATOM   1464  CE2 PHE    90      53.361  65.815  69.982  1.00  0.00           C  
ATOM   1465  HE2 PHE    90      53.715  65.244  70.828  1.00  0.00           H  
ATOM   1466  CD2 PHE    90      53.123  64.984  68.806  1.00  0.00           C  
ATOM   1467  HD2 PHE    90      53.327  63.935  68.964  1.00  0.00           H  
ATOM   1468  C   PHE    90      53.554  64.162  63.925  1.00  0.00           C  
ATOM   1469  O   PHE    90      52.591  63.799  63.199  1.00  0.00           O  
ATOM   1470  N   VAL    91      54.745  63.508  64.042  1.00  0.00           N  
ATOM   1471  H   VAL    91      55.312  63.826  64.815  1.00  0.00           H  
ATOM   1472  CA  VAL    91      54.921  62.188  63.418  1.00  0.00           C  
ATOM   1473  HA  VAL    91      54.408  62.177  62.457  1.00  0.00           H  
ATOM   1474  CB  VAL    91      56.415  61.756  63.259  1.00  0.00           C  
ATOM   1475  HB  VAL    91      56.793  61.497  64.249  1.00  0.00           H  
ATOM   1476  CG1 VAL    91      56.629  60.595  62.208  1.00  0.00           C  
ATOM   1477 HG11 VAL    91      57.692  60.426  62.040  1.00  0.00           H  
ATOM   1478 HG12 VAL    91      56.325  59.629  62.614  1.00  0.00           H  
ATOM   1479 HG13 VAL    91      56.070  60.810  61.297  1.00  0.00           H  
ATOM   1480  CG2 VAL    91      57.390  62.861  62.742  1.00  0.00           C  
ATOM   1481 HG21 VAL    91      58.375  62.393  62.755  1.00  0.00           H  
ATOM   1482 HG22 VAL    91      57.058  63.152  61.746  1.00  0.00           H  
ATOM   1483 HG23 VAL    91      57.375  63.622  63.523  1.00  0.00           H  
ATOM   1484  C   VAL    91      54.171  61.087  64.097  1.00  0.00           C  
ATOM   1485  O   VAL    91      53.602  60.170  63.435  1.00  0.00           O  
ATOM   1486  N   GLU    92      53.999  61.153  65.459  1.00  0.00           N  
ATOM   1487  H   GLU    92      54.511  61.831  66.004  1.00  0.00           H  
ATOM   1488  CA  GLU    92      52.986  60.498  66.269  1.00  0.00           C  
ATOM   1489  HA  GLU    92      53.195  59.429  66.291  1.00  0.00           H  
ATOM   1490  CB  GLU    92      53.073  60.867  67.772  1.00  0.00           C  
ATOM   1491  HB2 GLU    92      52.642  61.855  67.934  1.00  0.00           H  
ATOM   1492  HB3 GLU    92      52.448  60.125  68.268  1.00  0.00           H  
ATOM   1493  CG  GLU    92      54.435  60.667  68.464  1.00  0.00           C  
ATOM   1494  HG2 GLU    92      54.243  60.122  69.388  1.00  0.00           H  
ATOM   1495  HG3 GLU    92      54.981  59.899  67.917  1.00  0.00           H  
ATOM   1496  CD  GLU    92      55.168  61.942  68.402  1.00  0.00           C  
ATOM   1497  OE1 GLU    92      54.989  62.757  67.472  1.00  0.00           O  
ATOM   1498  OE2 GLU    92      55.842  62.204  69.408  1.00  0.00           O  
ATOM   1499  C   GLU    92      51.508  60.715  65.763  1.00  0.00           C  
ATOM   1500  O   GLU    92      50.730  59.808  66.130  1.00  0.00           O  
ATOM   1501  N   GLU    93      51.143  61.615  64.836  1.00  0.00           N  
ATOM   1502  H   GLU    93      51.778  62.325  64.500  1.00  0.00           H  
ATOM   1503  CA  GLU    93      49.894  61.560  64.089  1.00  0.00           C  
ATOM   1504  HA  GLU    93      49.220  60.861  64.585  1.00  0.00           H  
ATOM   1505  CB  GLU    93      49.219  62.946  64.080  1.00  0.00           C  
ATOM   1506  HB2 GLU    93      50.041  63.650  64.209  1.00  0.00           H  
ATOM   1507  HB3 GLU    93      48.653  63.177  63.178  1.00  0.00           H  
ATOM   1508  CG  GLU    93      48.380  63.248  65.258  1.00  0.00           C  
ATOM   1509  HG2 GLU    93      47.411  62.752  65.208  1.00  0.00           H  
ATOM   1510  HG3 GLU    93      48.848  62.678  66.060  1.00  0.00           H  
ATOM   1511  CD  GLU    93      48.218  64.623  65.563  1.00  0.00           C  
ATOM   1512  OE1 GLU    93      48.644  65.064  66.658  1.00  0.00           O  
ATOM   1513  OE2 GLU    93      47.322  65.242  65.032  1.00  0.00           O  
ATOM   1514  C   GLU    93      49.963  61.058  62.617  1.00  0.00           C  
ATOM   1515  O   GLU    93      49.041  60.355  62.172  1.00  0.00           O  
ATOM   1516  N   VAL    94      50.986  61.408  61.892  1.00  0.00           N  
ATOM   1517  H   VAL    94      51.895  61.636  62.268  1.00  0.00           H  
ATOM   1518  CA  VAL    94      51.018  61.138  60.452  1.00  0.00           C  
ATOM   1519  HA  VAL    94      50.034  61.252  59.997  1.00  0.00           H  
ATOM   1520  CB  VAL    94      51.922  62.084  59.579  1.00  0.00           C  
ATOM   1521  HB  VAL    94      52.220  62.937  60.188  1.00  0.00           H  
ATOM   1522  CG1 VAL    94      53.278  61.448  59.227  1.00  0.00           C  
ATOM   1523 HG11 VAL    94      53.603  60.953  60.142  1.00  0.00           H  
ATOM   1524 HG12 VAL    94      53.063  60.757  58.412  1.00  0.00           H  
ATOM   1525 HG13 VAL    94      53.932  62.181  58.755  1.00  0.00           H  
ATOM   1526  CG2 VAL    94      51.195  62.733  58.366  1.00  0.00           C  
ATOM   1527 HG21 VAL    94      50.297  63.246  58.710  1.00  0.00           H  
ATOM   1528 HG22 VAL    94      51.746  63.539  57.881  1.00  0.00           H  
ATOM   1529 HG23 VAL    94      50.909  62.043  57.572  1.00  0.00           H  
ATOM   1530  C   VAL    94      51.221  59.619  60.062  1.00  0.00           C  
ATOM   1531  O   VAL    94      50.925  59.154  58.986  1.00  0.00           O  
ATOM   1532  N   ALA    95      51.800  58.837  60.978  1.00  0.00           N  
ATOM   1533  H   ALA    95      51.956  59.205  61.906  1.00  0.00           H  
ATOM   1534  CA  ALA    95      52.143  57.427  60.789  1.00  0.00           C  
ATOM   1535  HA  ALA    95      52.700  57.341  59.856  1.00  0.00           H  
ATOM   1536  CB  ALA    95      52.982  56.999  62.020  1.00  0.00           C  
ATOM   1537  HB1 ALA    95      53.991  57.411  61.977  1.00  0.00           H  
ATOM   1538  HB2 ALA    95      52.580  57.165  63.019  1.00  0.00           H  
ATOM   1539  HB3 ALA    95      53.118  55.918  62.061  1.00  0.00           H  
ATOM   1540  C   ALA    95      50.888  56.499  60.680  1.00  0.00           C  
ATOM   1541  O   ALA    95      50.944  55.374  60.180  1.00  0.00           O  
ATOM   1542  N   ALA    96      49.844  57.078  61.217  1.00  0.00           N  
ATOM   1543  H   ALA    96      50.008  57.791  61.913  1.00  0.00           H  
ATOM   1544  CA  ALA    96      48.474  56.593  60.971  1.00  0.00           C  
ATOM   1545  HA  ALA    96      48.498  55.536  61.238  1.00  0.00           H  
ATOM   1546  CB  ALA    96      47.697  57.257  62.046  1.00  0.00           C  
ATOM   1547  HB1 ALA    96      47.815  58.339  62.111  1.00  0.00           H  
ATOM   1548  HB2 ALA    96      46.685  57.009  61.726  1.00  0.00           H  
ATOM   1549  HB3 ALA    96      47.888  56.793  63.014  1.00  0.00           H  
ATOM   1550  C   ALA    96      47.899  56.900  59.567  1.00  0.00           C  
ATOM   1551  O   ALA    96      47.023  56.106  59.141  1.00  0.00           O  
ATOM   1552  N   LEU    97      48.231  58.049  58.998  1.00  0.00           N  
ATOM   1553  H   LEU    97      48.898  58.618  59.500  1.00  0.00           H  
ATOM   1554  CA  LEU    97      47.629  58.467  57.773  1.00  0.00           C  
ATOM   1555  HA  LEU    97      46.595  58.122  57.801  1.00  0.00           H  
ATOM   1556  CB  LEU    97      47.597  60.026  57.591  1.00  0.00           C  
ATOM   1557  HB2 LEU    97      47.004  60.554  58.337  1.00  0.00           H  
ATOM   1558  HB3 LEU    97      48.613  60.413  57.679  1.00  0.00           H  
ATOM   1559  CG  LEU    97      47.126  60.632  56.310  1.00  0.00           C  
ATOM   1560  HG  LEU    97      47.625  60.170  55.459  1.00  0.00           H  
ATOM   1561  CD1 LEU    97      45.639  60.322  56.128  1.00  0.00           C  
ATOM   1562 HD11 LEU    97      45.547  60.029  55.082  1.00  0.00           H  
ATOM   1563 HD12 LEU    97      45.338  59.545  56.830  1.00  0.00           H  
ATOM   1564 HD13 LEU    97      45.059  61.226  56.310  1.00  0.00           H  
ATOM   1565  CD2 LEU    97      47.310  62.188  56.047  1.00  0.00           C  
ATOM   1566 HD21 LEU    97      46.925  62.408  55.051  1.00  0.00           H  
ATOM   1567 HD22 LEU    97      46.854  62.766  56.851  1.00  0.00           H  
ATOM   1568 HD23 LEU    97      48.377  62.388  56.138  1.00  0.00           H  
ATOM   1569  C   LEU    97      48.435  57.799  56.645  1.00  0.00           C  
ATOM   1570  O   LEU    97      47.749  57.360  55.695  1.00  0.00           O  
ATOM   1571  N   PHE    98      49.717  57.761  56.762  1.00  0.00           N  
ATOM   1572  H   PHE    98      50.144  58.281  57.515  1.00  0.00           H  
ATOM   1573  CA  PHE    98      50.702  57.114  55.888  1.00  0.00           C  
ATOM   1574  HA  PHE    98      50.512  57.392  54.852  1.00  0.00           H  
ATOM   1575  CB  PHE    98      52.095  57.676  56.273  1.00  0.00           C  
ATOM   1576  HB2 PHE    98      52.107  58.254  57.197  1.00  0.00           H  
ATOM   1577  HB3 PHE    98      52.703  56.774  56.343  1.00  0.00           H  
ATOM   1578  CG  PHE    98      52.901  58.345  55.101  1.00  0.00           C  
ATOM   1579  CD1 PHE    98      53.311  57.488  53.940  1.00  0.00           C  
ATOM   1580  HD1 PHE    98      53.048  56.444  53.860  1.00  0.00           H  
ATOM   1581  CE1 PHE    98      53.940  58.135  52.775  1.00  0.00           C  
ATOM   1582  HE1 PHE    98      54.359  57.514  51.997  1.00  0.00           H  
ATOM   1583  CZ  PHE    98      54.139  59.474  52.871  1.00  0.00           C  
ATOM   1584  HZ  PHE    98      54.862  59.870  52.172  1.00  0.00           H  
ATOM   1585  CE2 PHE    98      53.619  60.289  53.886  1.00  0.00           C  
ATOM   1586  HE2 PHE    98      53.641  61.361  53.753  1.00  0.00           H  
ATOM   1587  CD2 PHE    98      52.829  59.744  54.904  1.00  0.00           C  
ATOM   1588  HD2 PHE    98      52.490  60.365  55.720  1.00  0.00           H  
ATOM   1589  C   PHE    98      50.506  55.583  55.743  1.00  0.00           C  
ATOM   1590  O   PHE    98      50.951  55.030  54.764  1.00  0.00           O  
ATOM   1591  N   TYR    99      49.960  54.987  56.759  1.00  0.00           N  
ATOM   1592  H   TYR    99      49.910  55.414  57.673  1.00  0.00           H  
ATOM   1593  CA  TYR    99      49.492  53.619  56.899  1.00  0.00           C  
ATOM   1594  HA  TYR    99      50.191  52.853  56.563  1.00  0.00           H  
ATOM   1595  CB  TYR    99      49.297  53.293  58.428  1.00  0.00           C  
ATOM   1596  HB2 TYR    99      50.234  53.198  58.976  1.00  0.00           H  
ATOM   1597  HB3 TYR    99      48.703  54.107  58.843  1.00  0.00           H  
ATOM   1598  CG  TYR    99      48.626  51.963  58.684  1.00  0.00           C  
ATOM   1599  CD1 TYR    99      47.247  51.829  58.926  1.00  0.00           C  
ATOM   1600  HD1 TYR    99      46.563  52.619  59.199  1.00  0.00           H  
ATOM   1601  CE1 TYR    99      46.643  50.611  58.717  1.00  0.00           C  
ATOM   1602  HE1 TYR    99      45.565  50.544  58.715  1.00  0.00           H  
ATOM   1603  CZ  TYR    99      47.463  49.375  58.629  1.00  0.00           C  
ATOM   1604  OH  TYR    99      46.908  48.195  58.886  1.00  0.00           O  
ATOM   1605  HH  TYR    99      46.130  48.030  58.350  1.00  0.00           H  
ATOM   1606  CE2 TYR    99      48.885  49.542  58.539  1.00  0.00           C  
ATOM   1607  HE2 TYR    99      49.521  48.670  58.520  1.00  0.00           H  
ATOM   1608  CD2 TYR    99      49.442  50.871  58.500  1.00  0.00           C  
ATOM   1609  HD2 TYR    99      50.481  51.057  58.269  1.00  0.00           H  
ATOM   1610  C   TYR    99      48.174  53.461  56.101  1.00  0.00           C  
ATOM   1611  O   TYR    99      47.818  52.352  55.766  1.00  0.00           O  
ATOM   1612  N   GLU   100      47.333  54.451  55.817  1.00  0.00           N  
ATOM   1613  H   GLU   100      47.598  55.407  56.006  1.00  0.00           H  
ATOM   1614  CA  GLU   100      45.841  54.286  55.793  1.00  0.00           C  
ATOM   1615  HA  GLU   100      45.567  53.233  55.855  1.00  0.00           H  
ATOM   1616  CB  GLU   100      45.132  55.018  56.958  1.00  0.00           C  
ATOM   1617  HB2 GLU   100      45.467  54.732  57.955  1.00  0.00           H  
ATOM   1618  HB3 GLU   100      45.395  56.071  56.863  1.00  0.00           H  
ATOM   1619  CG  GLU   100      43.636  54.633  56.858  1.00  0.00           C  
ATOM   1620  HG2 GLU   100      43.325  54.080  55.972  1.00  0.00           H  
ATOM   1621  HG3 GLU   100      43.570  53.791  57.546  1.00  0.00           H  
ATOM   1622  CD  GLU   100      42.666  55.898  57.186  1.00  0.00           C  
ATOM   1623  OE1 GLU   100      41.506  55.785  56.746  1.00  0.00           O  
ATOM   1624  OE2 GLU   100      42.843  56.728  58.133  1.00  0.00           O  
ATOM   1625  C   GLU   100      45.290  54.705  54.468  1.00  0.00           C  
ATOM   1626  O   GLU   100      44.587  53.887  53.844  1.00  0.00           O  
ATOM   1627  N   HIE   101      45.299  55.972  54.159  1.00  0.00           N  
ATOM   1628  H   HIE   101      45.483  56.651  54.884  1.00  0.00           H  
ATOM   1629  CA  HIE   101      45.075  56.524  52.797  1.00  0.00           C  
ATOM   1630  HA  HIE   101      44.059  56.258  52.506  1.00  0.00           H  
ATOM   1631  CB  HIE   101      45.205  58.092  52.839  1.00  0.00           C  
ATOM   1632  HB2 HIE   101      44.364  58.430  53.443  1.00  0.00           H  
ATOM   1633  HB3 HIE   101      46.168  58.399  53.248  1.00  0.00           H  
ATOM   1634  CG  HIE   101      44.818  58.794  51.560  1.00  0.00           C  
ATOM   1635  ND1 HIE   101      43.745  58.389  50.727  1.00  0.00           N  
ATOM   1636  CE1 HIE   101      44.072  59.018  49.637  1.00  0.00           C  
ATOM   1637  HE1 HIE   101      43.384  59.013  48.804  1.00  0.00           H  
ATOM   1638  NE2 HIE   101      45.054  59.953  49.780  1.00  0.00           N  
ATOM   1639  HE2 HIE   101      45.163  60.760  49.182  1.00  0.00           H  
ATOM   1640  CD2 HIE   101      45.577  59.750  51.014  1.00  0.00           C  
ATOM   1641  HD2 HIE   101      46.333  60.238  51.610  1.00  0.00           H  
ATOM   1642  C   HIE   101      46.151  56.041  51.764  1.00  0.00           C  
ATOM   1643  O   HIE   101      47.244  55.595  52.022  1.00  0.00           O  
ATOM   1644  N   ARG   102      45.673  56.113  50.553  1.00  0.00           N  
ATOM   1645  H   ARG   102      44.820  56.626  50.381  1.00  0.00           H  
ATOM   1646  CA  ARG   102      46.581  55.984  49.426  1.00  0.00           C  
ATOM   1647  HA  ARG   102      47.383  55.293  49.685  1.00  0.00           H  
ATOM   1648  CB  ARG   102      45.765  55.416  48.232  1.00  0.00           C  
ATOM   1649  HB2 ARG   102      44.954  54.826  48.659  1.00  0.00           H  
ATOM   1650  HB3 ARG   102      45.259  56.163  47.621  1.00  0.00           H  
ATOM   1651  CG  ARG   102      46.610  54.554  47.342  1.00  0.00           C  
ATOM   1652  HG2 ARG   102      47.474  54.053  47.777  1.00  0.00           H  
ATOM   1653  HG3 ARG   102      46.070  53.813  46.751  1.00  0.00           H  
ATOM   1654  CD  ARG   102      47.140  55.489  46.201  1.00  0.00           C  
ATOM   1655  HD2 ARG   102      46.309  55.920  45.644  1.00  0.00           H  
ATOM   1656  HD3 ARG   102      47.699  56.366  46.528  1.00  0.00           H  
ATOM   1657  NE  ARG   102      48.070  54.760  45.454  1.00  0.00           N  
ATOM   1658  HE  ARG   102      47.991  53.753  45.492  1.00  0.00           H  
ATOM   1659  CZ  ARG   102      48.648  55.134  44.301  1.00  0.00           C  
ATOM   1660  NH1 ARG   102      49.329  54.276  43.639  1.00  0.00           N  
ATOM   1661 HH11 ARG   102      49.795  54.553  42.787  1.00  0.00           H  
ATOM   1662 HH12 ARG   102      49.146  53.312  43.876  1.00  0.00           H  
ATOM   1663  NH2 ARG   102      48.827  56.312  43.891  1.00  0.00           N  
ATOM   1664 HH21 ARG   102      48.142  56.993  44.187  1.00  0.00           H  
ATOM   1665 HH22 ARG   102      49.273  56.586  43.027  1.00  0.00           H  
ATOM   1666  C   ARG   102      47.327  57.364  49.108  1.00  0.00           C  
ATOM   1667  O   ARG   102      46.965  58.005  48.173  1.00  0.00           O  
ATOM   1668  N   ILE   103      48.229  57.804  50.003  1.00  0.00           N  
ATOM   1669  H   ILE   103      48.432  57.187  50.776  1.00  0.00           H  
ATOM   1670  CA  ILE   103      49.039  59.008  50.090  1.00  0.00           C  
ATOM   1671  HA  ILE   103      48.504  59.722  49.464  1.00  0.00           H  
ATOM   1672  CB  ILE   103      49.203  59.554  51.519  1.00  0.00           C  
ATOM   1673  HB  ILE   103      48.232  59.343  51.969  1.00  0.00           H  
ATOM   1674  CG2 ILE   103      50.270  58.840  52.494  1.00  0.00           C  
ATOM   1675 HG21 ILE   103      51.159  58.729  51.872  1.00  0.00           H  
ATOM   1676 HG22 ILE   103      50.595  59.418  53.359  1.00  0.00           H  
ATOM   1677 HG23 ILE   103      49.818  57.926  52.877  1.00  0.00           H  
ATOM   1678  CG1 ILE   103      49.286  61.066  51.428  1.00  0.00           C  
ATOM   1679 HG12 ILE   103      50.088  61.540  50.862  1.00  0.00           H  
ATOM   1680 HG13 ILE   103      48.410  61.291  50.820  1.00  0.00           H  
ATOM   1681  CD1 ILE   103      49.084  61.755  52.791  1.00  0.00           C  
ATOM   1682 HD11 ILE   103      48.886  62.827  52.821  1.00  0.00           H  
ATOM   1683 HD12 ILE   103      48.171  61.280  53.151  1.00  0.00           H  
ATOM   1684 HD13 ILE   103      49.891  61.639  53.514  1.00  0.00           H  
ATOM   1685  C   ILE   103      50.400  58.758  49.432  1.00  0.00           C  
ATOM   1686  O   ILE   103      50.796  57.658  49.217  1.00  0.00           O  
ATOM   1687  N   GLY   104      51.118  59.809  49.151  1.00  0.00           N  
ATOM   1688  H   GLY   104      50.623  60.613  48.792  1.00  0.00           H  
ATOM   1689  CA  GLY   104      52.599  59.837  49.346  1.00  0.00           C  
ATOM   1690  HA2 GLY   104      52.847  60.450  50.212  1.00  0.00           H  
ATOM   1691  HA3 GLY   104      52.992  58.830  49.492  1.00  0.00           H  
ATOM   1692  C   GLY   104      53.309  60.413  48.173  1.00  0.00           C  
ATOM   1693  O   GLY   104      53.227  59.901  47.125  1.00  0.00           O  
ATOM   1694  N   CYS   105      54.096  61.465  48.282  1.00  0.00           N  
ATOM   1695  H   CYS   105      54.464  61.735  47.381  1.00  0.00           H  
ATOM   1696  CA  CYS   105      54.467  62.272  49.375  1.00  0.00           C  
ATOM   1697  HA  CYS   105      55.110  61.776  50.102  1.00  0.00           H  
ATOM   1698  CB  CYS   105      55.458  63.392  48.979  1.00  0.00           C  
ATOM   1699  HB2 CYS   105      56.088  63.719  49.806  1.00  0.00           H  
ATOM   1700  HB3 CYS   105      56.165  63.035  48.230  1.00  0.00           H  
ATOM   1701  SG  CYS   105      54.590  64.835  48.162  1.00  0.00           S  
ATOM   1702  HG  CYS   105      54.844  64.196  47.017  1.00  0.00           H  
ATOM   1703  C   CYS   105      53.268  63.005  50.172  1.00  0.00           C  
ATOM   1704  O   CYS   105      52.162  63.002  49.686  1.00  0.00           O  
ATOM   1705  N   LEU   106      53.522  63.548  51.371  1.00  0.00           N  
ATOM   1706  H   LEU   106      54.373  63.296  51.854  1.00  0.00           H  
ATOM   1707  CA  LEU   106      52.946  64.787  51.814  1.00  0.00           C  
ATOM   1708  HA  LEU   106      51.888  64.900  51.576  1.00  0.00           H  
ATOM   1709  CB  LEU   106      53.127  64.952  53.288  1.00  0.00           C  
ATOM   1710  HB2 LEU   106      54.180  64.767  53.499  1.00  0.00           H  
ATOM   1711  HB3 LEU   106      53.018  65.954  53.704  1.00  0.00           H  
ATOM   1712  CG  LEU   106      52.203  64.070  54.013  1.00  0.00           C  
ATOM   1713  HG  LEU   106      51.680  63.277  53.478  1.00  0.00           H  
ATOM   1714  CD1 LEU   106      53.005  63.591  55.270  1.00  0.00           C  
ATOM   1715 HD11 LEU   106      53.836  63.025  54.848  1.00  0.00           H  
ATOM   1716 HD12 LEU   106      53.233  64.445  55.906  1.00  0.00           H  
ATOM   1717 HD13 LEU   106      52.458  62.922  55.934  1.00  0.00           H  
ATOM   1718  CD2 LEU   106      51.070  64.925  54.628  1.00  0.00           C  
ATOM   1719 HD21 LEU   106      50.343  65.265  53.890  1.00  0.00           H  
ATOM   1720 HD22 LEU   106      50.513  64.270  55.297  1.00  0.00           H  
ATOM   1721 HD23 LEU   106      51.498  65.728  55.227  1.00  0.00           H  
ATOM   1722  C   LEU   106      53.747  65.937  51.321  1.00  0.00           C  
ATOM   1723  O   LEU   106      54.931  66.055  51.565  1.00  0.00           O  
ATOM   1724  N   PRO   107      53.159  67.012  50.825  1.00  0.00           N  
ATOM   1725  CD  PRO   107      51.899  66.831  49.996  1.00  0.00           C  
ATOM   1726  HD2 PRO   107      51.080  66.417  50.584  1.00  0.00           H  
ATOM   1727  HD3 PRO   107      52.212  66.323  49.083  1.00  0.00           H  
ATOM   1728  CG  PRO   107      51.481  68.214  49.658  1.00  0.00           C  
ATOM   1729  HG2 PRO   107      50.675  68.581  50.293  1.00  0.00           H  
ATOM   1730  HG3 PRO   107      50.924  68.315  48.726  1.00  0.00           H  
ATOM   1731  CB  PRO   107      52.736  69.057  49.679  1.00  0.00           C  
ATOM   1732  HB2 PRO   107      52.456  70.091  49.879  1.00  0.00           H  
ATOM   1733  HB3 PRO   107      53.274  69.024  48.732  1.00  0.00           H  
ATOM   1734  CA  PRO   107      53.526  68.365  50.871  1.00  0.00           C  
ATOM   1735  HA  PRO   107      54.614  68.404  50.819  1.00  0.00           H  
ATOM   1736  C   PRO   107      53.127  69.106  52.255  1.00  0.00           C  
ATOM   1737  O   PRO   107      52.019  69.066  52.683  1.00  0.00           O  
ATOM   1738  N   ILE   108      54.041  69.971  52.668  1.00  0.00           N  
ATOM   1739  H   ILE   108      54.911  70.006  52.156  1.00  0.00           H  
ATOM   1740  CA  ILE   108      54.145  70.500  53.951  1.00  0.00           C  
ATOM   1741  HA  ILE   108      53.276  70.351  54.591  1.00  0.00           H  
ATOM   1742  CB  ILE   108      55.375  69.834  54.669  1.00  0.00           C  
ATOM   1743  HB  ILE   108      56.228  70.041  54.024  1.00  0.00           H  
ATOM   1744  CG2 ILE   108      55.678  70.442  56.080  1.00  0.00           C  
ATOM   1745 HG21 ILE   108      56.166  71.413  56.004  1.00  0.00           H  
ATOM   1746 HG22 ILE   108      54.771  70.359  56.680  1.00  0.00           H  
ATOM   1747 HG23 ILE   108      56.365  69.728  56.534  1.00  0.00           H  
ATOM   1748  CG1 ILE   108      55.316  68.357  54.890  1.00  0.00           C  
ATOM   1749 HG12 ILE   108      55.513  67.842  53.949  1.00  0.00           H  
ATOM   1750 HG13 ILE   108      56.180  68.063  55.486  1.00  0.00           H  
ATOM   1751  CD1 ILE   108      53.939  67.939  55.521  1.00  0.00           C  
ATOM   1752 HD11 ILE   108      53.298  68.049  54.647  1.00  0.00           H  
ATOM   1753 HD12 ILE   108      53.966  66.905  55.864  1.00  0.00           H  
ATOM   1754 HD13 ILE   108      53.539  68.650  56.244  1.00  0.00           H  
ATOM   1755  C   ILE   108      54.310  72.053  53.944  1.00  0.00           C  
ATOM   1756  O   ILE   108      55.346  72.566  53.541  1.00  0.00           O  
ATOM   1757  N   VAL   109      53.199  72.788  54.297  1.00  0.00           N  
ATOM   1758  H   VAL   109      52.548  72.353  54.935  1.00  0.00           H  
ATOM   1759  CA  VAL   109      52.869  74.064  53.727  1.00  0.00           C  
ATOM   1760  HA  VAL   109      53.843  74.330  53.317  1.00  0.00           H  
ATOM   1761  CB  VAL   109      51.772  74.230  52.589  1.00  0.00           C  
ATOM   1762  HB  VAL   109      52.043  75.087  51.974  1.00  0.00           H  
ATOM   1763  CG1 VAL   109      51.699  73.000  51.776  1.00  0.00           C  
ATOM   1764 HG11 VAL   109      52.702  72.714  51.460  1.00  0.00           H  
ATOM   1765 HG12 VAL   109      51.233  72.221  52.379  1.00  0.00           H  
ATOM   1766 HG13 VAL   109      51.042  73.197  50.929  1.00  0.00           H  
ATOM   1767  CG2 VAL   109      50.439  74.394  53.305  1.00  0.00           C  
ATOM   1768 HG21 VAL   109      50.404  73.668  54.118  1.00  0.00           H  
ATOM   1769 HG22 VAL   109      50.208  75.438  53.516  1.00  0.00           H  
ATOM   1770 HG23 VAL   109      49.728  74.024  52.566  1.00  0.00           H  
ATOM   1771  C   VAL   109      52.800  75.255  54.888  1.00  0.00           C  
ATOM   1772  O   VAL   109      52.373  74.944  55.986  1.00  0.00           O  
ATOM   1773  N   ASN   110      53.102  76.459  54.382  1.00  0.00           N  
ATOM   1774  H   ASN   110      53.192  76.665  53.397  1.00  0.00           H  
ATOM   1775  CA  ASN   110      53.135  77.654  55.128  1.00  0.00           C  
ATOM   1776  HA  ASN   110      52.962  77.536  56.198  1.00  0.00           H  
ATOM   1777  CB  ASN   110      54.635  78.127  55.021  1.00  0.00           C  
ATOM   1778  HB2 ASN   110      55.244  77.341  55.467  1.00  0.00           H  
ATOM   1779  HB3 ASN   110      54.905  78.306  53.980  1.00  0.00           H  
ATOM   1780  CG  ASN   110      54.778  79.499  55.631  1.00  0.00           C  
ATOM   1781  OD1 ASN   110      53.976  79.982  56.389  1.00  0.00           O  
ATOM   1782  ND2 ASN   110      55.751  80.274  55.267  1.00  0.00           N  
ATOM   1783 HD21 ASN   110      56.442  79.961  54.601  1.00  0.00           H  
ATOM   1784 HD22 ASN   110      55.385  81.213  55.332  1.00  0.00           H  
ATOM   1785  C   ASN   110      51.921  78.569  54.599  1.00  0.00           C  
ATOM   1786  O   ASN   110      52.086  79.395  53.697  1.00  0.00           O  
ATOM   1787  N   GLY   111      50.694  78.191  54.928  1.00  0.00           N  
ATOM   1788  H   GLY   111      50.540  77.383  55.515  1.00  0.00           H  
ATOM   1789  CA  GLY   111      49.455  78.724  54.334  1.00  0.00           C  
ATOM   1790  HA2 GLY   111      48.559  78.183  54.639  1.00  0.00           H  
ATOM   1791  HA3 GLY   111      49.190  79.730  54.657  1.00  0.00           H  
ATOM   1792  C   GLY   111      49.537  78.670  52.896  1.00  0.00           C  
ATOM   1793  O   GLY   111      49.749  79.666  52.173  1.00  0.00           O  
ATOM   1794  N   GLY   112      49.240  77.500  52.329  1.00  0.00           N  
ATOM   1795  H   GLY   112      48.842  76.868  53.009  1.00  0.00           H  
ATOM   1796  CA  GLY   112      49.544  77.057  50.939  1.00  0.00           C  
ATOM   1797  HA2 GLY   112      49.173  76.032  50.939  1.00  0.00           H  
ATOM   1798  HA3 GLY   112      48.981  77.569  50.159  1.00  0.00           H  
ATOM   1799  C   GLY   112      51.012  77.051  50.475  1.00  0.00           C  
ATOM   1800  O   GLY   112      51.368  76.422  49.490  1.00  0.00           O  
ATOM   1801  N   LYS   113      51.892  77.960  51.022  1.00  0.00           N  
ATOM   1802  H   LYS   113      51.576  78.767  51.540  1.00  0.00           H  
ATOM   1803  CA  LYS   113      53.320  78.059  50.490  1.00  0.00           C  
ATOM   1804  HA  LYS   113      53.218  78.097  49.406  1.00  0.00           H  
ATOM   1805  CB  LYS   113      53.739  79.473  50.982  1.00  0.00           C  
ATOM   1806  HB2 LYS   113      52.944  80.178  50.739  1.00  0.00           H  
ATOM   1807  HB3 LYS   113      53.943  79.461  52.053  1.00  0.00           H  
ATOM   1808  CG  LYS   113      55.001  79.905  50.285  1.00  0.00           C  
ATOM   1809  HG2 LYS   113      55.717  79.144  50.595  1.00  0.00           H  
ATOM   1810  HG3 LYS   113      54.957  79.788  49.203  1.00  0.00           H  
ATOM   1811  CD  LYS   113      55.430  81.304  50.656  1.00  0.00           C  
ATOM   1812  HD2 LYS   113      55.472  81.488  51.729  1.00  0.00           H  
ATOM   1813  HD3 LYS   113      56.453  81.412  50.297  1.00  0.00           H  
ATOM   1814  CE  LYS   113      54.586  82.504  50.154  1.00  0.00           C  
ATOM   1815  HE2 LYS   113      54.183  82.325  49.157  1.00  0.00           H  
ATOM   1816  HE3 LYS   113      53.650  82.447  50.710  1.00  0.00           H  
ATOM   1817  NZ  LYS   113      55.109  83.754  50.393  1.00  0.00           N  
ATOM   1818  HZ1 LYS   113      54.602  84.585  50.124  1.00  0.00           H  
ATOM   1819  HZ2 LYS   113      55.275  83.863  51.383  1.00  0.00           H  
ATOM   1820  HZ3 LYS   113      56.033  83.939  50.029  1.00  0.00           H  
ATOM   1821  C   LYS   113      54.263  76.841  50.862  1.00  0.00           C  
ATOM   1822  O   LYS   113      54.635  76.613  51.975  1.00  0.00           O  
ATOM   1823  N   LEU   114      54.862  76.171  49.856  1.00  0.00           N  
ATOM   1824  H   LEU   114      55.008  76.629  48.968  1.00  0.00           H  
ATOM   1825  CA  LEU   114      55.393  74.818  50.178  1.00  0.00           C  
ATOM   1826  HA  LEU   114      54.804  74.339  50.961  1.00  0.00           H  
ATOM   1827  CB  LEU   114      55.125  73.883  48.928  1.00  0.00           C  
ATOM   1828  HB2 LEU   114      54.043  73.851  48.801  1.00  0.00           H  
ATOM   1829  HB3 LEU   114      55.316  74.309  47.943  1.00  0.00           H  
ATOM   1830  CG  LEU   114      55.678  72.411  49.116  1.00  0.00           C  
ATOM   1831  HG  LEU   114      55.665  72.063  50.148  1.00  0.00           H  
ATOM   1832  CD1 LEU   114      54.770  71.476  48.352  1.00  0.00           C  
ATOM   1833 HD11 LEU   114      54.672  71.781  47.310  1.00  0.00           H  
ATOM   1834 HD12 LEU   114      55.021  70.416  48.390  1.00  0.00           H  
ATOM   1835 HD13 LEU   114      53.750  71.380  48.724  1.00  0.00           H  
ATOM   1836  CD2 LEU   114      57.069  72.252  48.523  1.00  0.00           C  
ATOM   1837 HD21 LEU   114      57.237  72.868  47.639  1.00  0.00           H  
ATOM   1838 HD22 LEU   114      57.746  72.688  49.256  1.00  0.00           H  
ATOM   1839 HD23 LEU   114      57.269  71.183  48.449  1.00  0.00           H  
ATOM   1840  C   LEU   114      56.859  74.726  50.716  1.00  0.00           C  
ATOM   1841  O   LEU   114      57.777  75.176  49.967  1.00  0.00           O  
ATOM   1842  N   VAL   115      56.958  74.283  51.969  1.00  0.00           N  
ATOM   1843  H   VAL   115      56.135  74.085  52.521  1.00  0.00           H  
ATOM   1844  CA  VAL   115      58.220  74.402  52.814  1.00  0.00           C  
ATOM   1845  HA  VAL   115      58.780  75.330  52.696  1.00  0.00           H  
ATOM   1846  CB  VAL   115      57.813  74.529  54.315  1.00  0.00           C  
ATOM   1847  HB  VAL   115      57.674  73.501  54.649  1.00  0.00           H  
ATOM   1848  CG1 VAL   115      59.007  75.202  54.982  1.00  0.00           C  
ATOM   1849 HG11 VAL   115      59.279  76.240  54.791  1.00  0.00           H  
ATOM   1850 HG12 VAL   115      58.715  75.152  56.031  1.00  0.00           H  
ATOM   1851 HG13 VAL   115      59.874  74.546  54.896  1.00  0.00           H  
ATOM   1852  CG2 VAL   115      56.560  75.278  54.607  1.00  0.00           C  
ATOM   1853 HG21 VAL   115      55.691  74.703  54.928  1.00  0.00           H  
ATOM   1854 HG22 VAL   115      56.808  75.879  55.482  1.00  0.00           H  
ATOM   1855 HG23 VAL   115      56.089  75.834  53.796  1.00  0.00           H  
ATOM   1856  C   VAL   115      59.186  73.216  52.663  1.00  0.00           C  
ATOM   1857  O   VAL   115      60.410  73.384  52.440  1.00  0.00           O  
ATOM   1858  N   GLY   116      58.616  71.981  52.549  1.00  0.00           N  
ATOM   1859  H   GLY   116      57.606  72.006  52.563  1.00  0.00           H  
ATOM   1860  CA  GLY   116      59.218  70.873  51.899  1.00  0.00           C  
ATOM   1861  HA2 GLY   116      59.427  71.122  50.859  1.00  0.00           H  
ATOM   1862  HA3 GLY   116      60.072  70.604  52.521  1.00  0.00           H  
ATOM   1863  C   GLY   116      58.257  69.697  51.613  1.00  0.00           C  
ATOM   1864  O   GLY   116      57.031  69.889  51.445  1.00  0.00           O  
ATOM   1865  N   ILE   117      58.940  68.534  51.478  1.00  0.00           N  
ATOM   1866  H   ILE   117      59.942  68.601  51.586  1.00  0.00           H  
ATOM   1867  CA  ILE   117      58.270  67.252  51.281  1.00  0.00           C  
ATOM   1868  HA  ILE   117      57.212  67.431  51.472  1.00  0.00           H  
ATOM   1869  CB  ILE   117      58.716  66.703  49.948  1.00  0.00           C  
ATOM   1870  HB  ILE   117      59.804  66.641  49.903  1.00  0.00           H  
ATOM   1871  CG2 ILE   117      58.293  65.297  49.805  1.00  0.00           C  
ATOM   1872 HG21 ILE   117      58.870  64.545  50.342  1.00  0.00           H  
ATOM   1873 HG22 ILE   117      57.273  65.324  50.189  1.00  0.00           H  
ATOM   1874 HG23 ILE   117      58.256  65.154  48.725  1.00  0.00           H  
ATOM   1875  CG1 ILE   117      58.444  67.556  48.702  1.00  0.00           C  
ATOM   1876 HG12 ILE   117      58.986  68.499  48.631  1.00  0.00           H  
ATOM   1877 HG13 ILE   117      58.844  67.001  47.853  1.00  0.00           H  
ATOM   1878  CD1 ILE   117      56.962  67.811  48.635  1.00  0.00           C  
ATOM   1879 HD11 ILE   117      56.755  68.129  47.613  1.00  0.00           H  
ATOM   1880 HD12 ILE   117      56.226  67.022  48.791  1.00  0.00           H  
ATOM   1881 HD13 ILE   117      56.590  68.611  49.276  1.00  0.00           H  
ATOM   1882  C   ILE   117      58.746  66.227  52.404  1.00  0.00           C  
ATOM   1883  O   ILE   117      59.806  66.332  52.852  1.00  0.00           O  
ATOM   1884  N   ILE   118      57.824  65.374  52.887  1.00  0.00           N  
ATOM   1885  H   ILE   118      56.902  65.533  52.506  1.00  0.00           H  
ATOM   1886  CA  ILE   118      58.054  64.112  53.615  1.00  0.00           C  
ATOM   1887  HA  ILE   118      59.116  63.964  53.423  1.00  0.00           H  
ATOM   1888  CB  ILE   118      57.717  64.047  55.109  1.00  0.00           C  
ATOM   1889  HB  ILE   118      58.579  64.455  55.636  1.00  0.00           H  
ATOM   1890  CG2 ILE   118      56.544  64.883  55.360  1.00  0.00           C  
ATOM   1891 HG21 ILE   118      56.758  65.904  55.045  1.00  0.00           H  
ATOM   1892 HG22 ILE   118      55.724  64.478  54.767  1.00  0.00           H  
ATOM   1893 HG23 ILE   118      56.147  65.000  56.368  1.00  0.00           H  
ATOM   1894  CG1 ILE   118      57.495  62.727  55.944  1.00  0.00           C  
ATOM   1895 HG12 ILE   118      56.565  62.320  55.549  1.00  0.00           H  
ATOM   1896 HG13 ILE   118      58.333  62.039  55.831  1.00  0.00           H  
ATOM   1897  CD1 ILE   118      57.225  62.842  57.363  1.00  0.00           C  
ATOM   1898 HD11 ILE   118      56.173  62.746  57.633  1.00  0.00           H  
ATOM   1899 HD12 ILE   118      57.564  62.052  58.034  1.00  0.00           H  
ATOM   1900 HD13 ILE   118      57.514  63.834  57.709  1.00  0.00           H  
ATOM   1901  C   ILE   118      57.285  63.015  52.785  1.00  0.00           C  
ATOM   1902  O   ILE   118      56.236  63.266  52.164  1.00  0.00           O  
ATOM   1903  N   THR   119      57.853  61.814  52.822  1.00  0.00           N  
ATOM   1904  H   THR   119      58.627  61.677  53.456  1.00  0.00           H  
ATOM   1905  CA  THR   119      57.756  60.634  52.043  1.00  0.00           C  
ATOM   1906  HA  THR   119      56.763  60.740  51.606  1.00  0.00           H  
ATOM   1907  CB  THR   119      58.804  60.531  50.880  1.00  0.00           C  
ATOM   1908  HB  THR   119      58.310  59.901  50.141  1.00  0.00           H  
ATOM   1909  CG2 THR   119      59.175  61.859  50.257  1.00  0.00           C  
ATOM   1910 HG21 THR   119      59.594  61.617  49.281  1.00  0.00           H  
ATOM   1911 HG22 THR   119      58.256  62.373  49.976  1.00  0.00           H  
ATOM   1912 HG23 THR   119      59.844  62.549  50.771  1.00  0.00           H  
ATOM   1913  OG1 THR   119      60.039  59.962  51.237  1.00  0.00           O  
ATOM   1914  HG1 THR   119      60.354  60.677  51.795  1.00  0.00           H  
ATOM   1915  C   THR   119      57.885  59.381  52.989  1.00  0.00           C  
ATOM   1916  O   THR   119      58.439  59.491  54.103  1.00  0.00           O  
ATOM   1917  N   GLU   120      57.471  58.194  52.501  1.00  0.00           N  
ATOM   1918  H   GLU   120      56.846  58.297  51.715  1.00  0.00           H  
ATOM   1919  CA  GLU   120      57.720  56.921  53.150  1.00  0.00           C  
ATOM   1920  HA  GLU   120      57.547  57.166  54.198  1.00  0.00           H  
ATOM   1921  CB  GLU   120      56.842  55.753  52.960  1.00  0.00           C  
ATOM   1922  HB2 GLU   120      56.789  55.047  53.788  1.00  0.00           H  
ATOM   1923  HB3 GLU   120      55.839  56.151  52.807  1.00  0.00           H  
ATOM   1924  CG  GLU   120      57.353  55.034  51.675  1.00  0.00           C  
ATOM   1925  HG2 GLU   120      58.241  55.487  51.235  1.00  0.00           H  
ATOM   1926  HG3 GLU   120      57.646  54.033  51.989  1.00  0.00           H  
ATOM   1927  CD  GLU   120      56.233  55.066  50.611  1.00  0.00           C  
ATOM   1928  OE1 GLU   120      55.774  53.975  50.089  1.00  0.00           O  
ATOM   1929  OE2 GLU   120      55.722  56.171  50.374  1.00  0.00           O  
ATOM   1930  C   GLU   120      59.260  56.550  53.324  1.00  0.00           C  
ATOM   1931  O   GLU   120      59.564  55.654  54.133  1.00  0.00           O  
ATOM   1932  N   THR   121      60.174  57.195  52.593  1.00  0.00           N  
ATOM   1933  H   THR   121      59.954  57.926  51.931  1.00  0.00           H  
ATOM   1934  CA  THR   121      61.645  56.978  52.655  1.00  0.00           C  
ATOM   1935  HA  THR   121      61.749  55.998  53.120  1.00  0.00           H  
ATOM   1936  CB  THR   121      62.405  57.042  51.330  1.00  0.00           C  
ATOM   1937  HB  THR   121      62.345  58.045  50.906  1.00  0.00           H  
ATOM   1938  CG2 THR   121      63.893  56.752  51.562  1.00  0.00           C  
ATOM   1939 HG21 THR   121      64.098  56.002  52.326  1.00  0.00           H  
ATOM   1940 HG22 THR   121      64.530  56.373  50.763  1.00  0.00           H  
ATOM   1941 HG23 THR   121      64.286  57.685  51.969  1.00  0.00           H  
ATOM   1942  OG1 THR   121      61.944  56.043  50.487  1.00  0.00           O  
ATOM   1943  HG1 THR   121      61.412  56.500  49.831  1.00  0.00           H  
ATOM   1944  C   THR   121      62.184  57.884  53.764  1.00  0.00           C  
ATOM   1945  O   THR   121      63.274  57.585  54.267  1.00  0.00           O  
ATOM   1946  N   ASP   122      61.364  58.925  54.186  1.00  0.00           N  
ATOM   1947  H   ASP   122      60.701  59.323  53.535  1.00  0.00           H  
ATOM   1948  CA  ASP   122      61.812  59.659  55.402  1.00  0.00           C  
ATOM   1949  HA  ASP   122      62.898  59.637  55.494  1.00  0.00           H  
ATOM   1950  CB  ASP   122      61.259  61.046  55.366  1.00  0.00           C  
ATOM   1951  HB2 ASP   122      60.171  60.977  55.351  1.00  0.00           H  
ATOM   1952  HB3 ASP   122      61.547  61.576  56.274  1.00  0.00           H  
ATOM   1953  CG  ASP   122      61.731  61.844  54.049  1.00  0.00           C  
ATOM   1954  OD1 ASP   122      61.029  61.787  52.977  1.00  0.00           O  
ATOM   1955  OD2 ASP   122      62.903  62.202  54.014  1.00  0.00           O  
ATOM   1956  C   ASP   122      61.222  59.013  56.657  1.00  0.00           C  
ATOM   1957  O   ASP   122      61.857  59.003  57.698  1.00  0.00           O  
ATOM   1958  N   LEU   123      60.160  58.253  56.488  1.00  0.00           N  
ATOM   1959  H   LEU   123      59.594  58.389  55.663  1.00  0.00           H  
ATOM   1960  CA  LEU   123      59.675  57.198  57.331  1.00  0.00           C  
ATOM   1961  HA  LEU   123      59.645  57.820  58.226  1.00  0.00           H  
ATOM   1962  CB  LEU   123      58.155  57.008  57.066  1.00  0.00           C  
ATOM   1963  HB2 LEU   123      58.108  56.488  56.109  1.00  0.00           H  
ATOM   1964  HB3 LEU   123      57.886  56.154  57.688  1.00  0.00           H  
ATOM   1965  CG  LEU   123      57.277  58.250  57.115  1.00  0.00           C  
ATOM   1966  HG  LEU   123      57.660  59.096  56.545  1.00  0.00           H  
ATOM   1967  CD1 LEU   123      55.886  57.855  56.655  1.00  0.00           C  
ATOM   1968 HD11 LEU   123      55.289  58.757  56.517  1.00  0.00           H  
ATOM   1969 HD12 LEU   123      56.053  57.517  55.632  1.00  0.00           H  
ATOM   1970 HD13 LEU   123      55.367  57.161  57.316  1.00  0.00           H  
ATOM   1971  CD2 LEU   123      57.098  58.715  58.599  1.00  0.00           C  
ATOM   1972 HD21 LEU   123      57.943  58.491  59.250  1.00  0.00           H  
ATOM   1973 HD22 LEU   123      57.047  59.801  58.514  1.00  0.00           H  
ATOM   1974 HD23 LEU   123      56.196  58.258  59.004  1.00  0.00           H  
ATOM   1975  C   LEU   123      60.498  55.906  57.557  1.00  0.00           C  
ATOM   1976  O   LEU   123      60.724  55.515  58.720  1.00  0.00           O  
ATOM   1977  N   LEU   124      61.230  55.438  56.547  1.00  0.00           N  
ATOM   1978  H   LEU   124      60.992  55.694  55.599  1.00  0.00           H  
ATOM   1979  CA  LEU   124      62.170  54.372  56.645  1.00  0.00           C  
ATOM   1980  HA  LEU   124      61.939  53.434  57.151  1.00  0.00           H  
ATOM   1981  CB  LEU   124      62.597  53.997  55.185  1.00  0.00           C  
ATOM   1982  HB2 LEU   124      61.713  54.125  54.561  1.00  0.00           H  
ATOM   1983  HB3 LEU   124      63.134  54.845  54.758  1.00  0.00           H  
ATOM   1984  CG  LEU   124      63.533  52.834  54.879  1.00  0.00           C  
ATOM   1985  HG  LEU   124      64.500  53.323  54.996  1.00  0.00           H  
ATOM   1986  CD1 LEU   124      63.287  51.515  55.628  1.00  0.00           C  
ATOM   1987 HD11 LEU   124      64.223  50.964  55.539  1.00  0.00           H  
ATOM   1988 HD12 LEU   124      62.967  51.618  56.665  1.00  0.00           H  
ATOM   1989 HD13 LEU   124      62.506  51.102  54.990  1.00  0.00           H  
ATOM   1990  CD2 LEU   124      63.414  52.687  53.369  1.00  0.00           C  
ATOM   1991 HD21 LEU   124      63.859  51.714  53.161  1.00  0.00           H  
ATOM   1992 HD22 LEU   124      62.392  52.566  53.011  1.00  0.00           H  
ATOM   1993 HD23 LEU   124      63.876  53.482  52.783  1.00  0.00           H  
ATOM   1994  C   LEU   124      63.452  54.829  57.457  1.00  0.00           C  
ATOM   1995  O   LEU   124      64.007  54.138  58.335  1.00  0.00           O  
ATOM   1996  N   HIE   125      64.095  55.849  56.893  1.00  0.00           N  
ATOM   1997  H   HIE   125      63.944  56.076  55.920  1.00  0.00           H  
ATOM   1998  CA  HIE   125      65.199  56.616  57.515  1.00  0.00           C  
ATOM   1999  HA  HIE   125      66.018  55.898  57.519  1.00  0.00           H  
ATOM   2000  CB  HIE   125      65.460  57.910  56.793  1.00  0.00           C  
ATOM   2001  HB2 HIE   125      65.544  57.758  55.717  1.00  0.00           H  
ATOM   2002  HB3 HIE   125      64.492  58.397  56.911  1.00  0.00           H  
ATOM   2003  CG  HIE   125      66.541  58.836  57.348  1.00  0.00           C  
ATOM   2004  ND1 HIE   125      67.865  58.518  57.365  1.00  0.00           N  
ATOM   2005  CE1 HIE   125      68.552  59.618  57.900  1.00  0.00           C  
ATOM   2006  HE1 HIE   125      69.632  59.590  57.907  1.00  0.00           H  
ATOM   2007  NE2 HIE   125      67.599  60.561  58.143  1.00  0.00           N  
ATOM   2008  HE2 HIE   125      67.774  61.546  58.283  1.00  0.00           H  
ATOM   2009  CD2 HIE   125      66.368  60.105  57.744  1.00  0.00           C  
ATOM   2010  HD2 HIE   125      65.366  60.505  57.797  1.00  0.00           H  
ATOM   2011  C   HIE   125      64.966  57.005  58.952  1.00  0.00           C  
ATOM   2012  O   HIE   125      65.736  56.751  59.778  1.00  0.00           O  
ATOM   2013  N   THR   126      63.733  57.404  59.253  1.00  0.00           N  
ATOM   2014  H   THR   126      63.243  57.906  58.526  1.00  0.00           H  
ATOM   2015  CA  THR   126      63.237  57.445  60.679  1.00  0.00           C  
ATOM   2016  HA  THR   126      63.755  58.258  61.188  1.00  0.00           H  
ATOM   2017  CB  THR   126      61.891  58.002  60.866  1.00  0.00           C  
ATOM   2018  HB  THR   126      61.232  57.360  60.283  1.00  0.00           H  
ATOM   2019  CG2 THR   126      61.420  57.976  62.347  1.00  0.00           C  
ATOM   2020 HG21 THR   126      61.129  56.933  62.471  1.00  0.00           H  
ATOM   2021 HG22 THR   126      62.135  58.352  63.078  1.00  0.00           H  
ATOM   2022 HG23 THR   126      60.429  58.418  62.443  1.00  0.00           H  
ATOM   2023  OG1 THR   126      61.989  59.330  60.483  1.00  0.00           O  
ATOM   2024  HG1 THR   126      61.853  59.315  59.533  1.00  0.00           H  
ATOM   2025  C   THR   126      63.562  56.183  61.435  1.00  0.00           C  
ATOM   2026  O   THR   126      64.211  56.297  62.439  1.00  0.00           O  
ATOM   2027  N   LEU   127      62.999  55.072  61.020  1.00  0.00           N  
ATOM   2028  H   LEU   127      62.280  55.122  60.313  1.00  0.00           H  
ATOM   2029  CA  LEU   127      63.140  53.911  61.913  1.00  0.00           C  
ATOM   2030  HA  LEU   127      62.845  54.106  62.944  1.00  0.00           H  
ATOM   2031  CB  LEU   127      62.337  52.719  61.374  1.00  0.00           C  
ATOM   2032  HB2 LEU   127      62.745  52.594  60.371  1.00  0.00           H  
ATOM   2033  HB3 LEU   127      62.382  51.760  61.890  1.00  0.00           H  
ATOM   2034  CG  LEU   127      60.800  52.855  61.184  1.00  0.00           C  
ATOM   2035  HG  LEU   127      60.608  53.886  60.886  1.00  0.00           H  
ATOM   2036  CD1 LEU   127      60.258  51.957  60.037  1.00  0.00           C  
ATOM   2037 HD11 LEU   127      60.648  50.980  60.325  1.00  0.00           H  
ATOM   2038 HD12 LEU   127      59.170  51.919  59.987  1.00  0.00           H  
ATOM   2039 HD13 LEU   127      60.637  52.236  59.054  1.00  0.00           H  
ATOM   2040  CD2 LEU   127      59.977  52.683  62.458  1.00  0.00           C  
ATOM   2041 HD21 LEU   127      59.426  51.746  62.376  1.00  0.00           H  
ATOM   2042 HD22 LEU   127      60.506  52.619  63.409  1.00  0.00           H  
ATOM   2043 HD23 LEU   127      59.256  53.456  62.726  1.00  0.00           H  
ATOM   2044  C   LEU   127      64.528  53.375  62.054  1.00  0.00           C  
ATOM   2045  O   LEU   127      64.833  52.744  63.023  1.00  0.00           O  
ATOM   2046  N   ILE   128      65.363  53.452  61.005  1.00  0.00           N  
ATOM   2047  H   ILE   128      64.973  53.791  60.138  1.00  0.00           H  
ATOM   2048  CA  ILE   128      66.787  53.124  61.079  1.00  0.00           C  
ATOM   2049  HA  ILE   128      66.783  52.204  61.664  1.00  0.00           H  
ATOM   2050  CB  ILE   128      67.260  52.869  59.660  1.00  0.00           C  
ATOM   2051  HB  ILE   128      66.546  53.276  58.944  1.00  0.00           H  
ATOM   2052  CG2 ILE   128      68.611  53.428  59.248  1.00  0.00           C  
ATOM   2053 HG21 ILE   128      68.577  54.513  59.152  1.00  0.00           H  
ATOM   2054 HG22 ILE   128      69.413  53.143  59.929  1.00  0.00           H  
ATOM   2055 HG23 ILE   128      68.994  53.158  58.264  1.00  0.00           H  
ATOM   2056  CG1 ILE   128      67.139  51.300  59.328  1.00  0.00           C  
ATOM   2057 HG12 ILE   128      67.552  51.102  58.339  1.00  0.00           H  
ATOM   2058 HG13 ILE   128      67.811  50.685  59.927  1.00  0.00           H  
ATOM   2059  CD1 ILE   128      65.851  50.613  59.542  1.00  0.00           C  
ATOM   2060 HD11 ILE   128      65.060  51.272  59.185  1.00  0.00           H  
ATOM   2061 HD12 ILE   128      65.922  49.707  58.940  1.00  0.00           H  
ATOM   2062 HD13 ILE   128      65.785  50.327  60.592  1.00  0.00           H  
ATOM   2063  C   ILE   128      67.614  54.054  62.011  1.00  0.00           C  
ATOM   2064  O   ILE   128      68.376  53.563  62.793  1.00  0.00           O  
ATOM   2065  N   GLN   129      67.265  55.380  62.121  1.00  0.00           N  
ATOM   2066  H   GLN   129      66.446  55.710  61.630  1.00  0.00           H  
ATOM   2067  CA  GLN   129      67.741  56.215  63.169  1.00  0.00           C  
ATOM   2068  HA  GLN   129      68.815  56.048  63.242  1.00  0.00           H  
ATOM   2069  CB  GLN   129      67.676  57.712  62.908  1.00  0.00           C  
ATOM   2070  HB2 GLN   129      66.657  58.081  63.014  1.00  0.00           H  
ATOM   2071  HB3 GLN   129      68.225  58.090  63.771  1.00  0.00           H  
ATOM   2072  CG  GLN   129      68.311  58.312  61.670  1.00  0.00           C  
ATOM   2073  HG2 GLN   129      67.500  58.682  61.042  1.00  0.00           H  
ATOM   2074  HG3 GLN   129      68.809  59.185  62.092  1.00  0.00           H  
ATOM   2075  CD  GLN   129      69.330  57.459  60.994  1.00  0.00           C  
ATOM   2076  OE1 GLN   129      70.360  57.097  61.610  1.00  0.00           O  
ATOM   2077  NE2 GLN   129      69.159  57.129  59.790  1.00  0.00           N  
ATOM   2078 HE21 GLN   129      68.257  57.394  59.420  1.00  0.00           H  
ATOM   2079 HE22 GLN   129      69.916  57.278  59.138  1.00  0.00           H  
ATOM   2080  C   GLN   129      67.157  55.696  64.578  1.00  0.00           C  
ATOM   2081  O   GLN   129      67.841  55.747  65.538  1.00  0.00           O  
ATOM   2082  N   LEU   130      65.855  55.432  64.809  1.00  0.00           N  
ATOM   2083  H   LEU   130      65.179  55.723  64.117  1.00  0.00           H  
ATOM   2084  CA  LEU   130      65.402  54.912  66.068  1.00  0.00           C  
ATOM   2085  HA  LEU   130      65.753  55.638  66.801  1.00  0.00           H  
ATOM   2086  CB  LEU   130      63.896  54.721  65.972  1.00  0.00           C  
ATOM   2087  HB2 LEU   130      63.723  54.081  65.106  1.00  0.00           H  
ATOM   2088  HB3 LEU   130      63.492  54.070  66.747  1.00  0.00           H  
ATOM   2089  CG  LEU   130      63.086  56.017  65.724  1.00  0.00           C  
ATOM   2090  HG  LEU   130      63.151  56.294  64.671  1.00  0.00           H  
ATOM   2091  CD1 LEU   130      61.635  55.786  65.962  1.00  0.00           C  
ATOM   2092 HD11 LEU   130      61.428  55.663  67.026  1.00  0.00           H  
ATOM   2093 HD12 LEU   130      61.055  56.619  65.565  1.00  0.00           H  
ATOM   2094 HD13 LEU   130      61.172  54.974  65.400  1.00  0.00           H  
ATOM   2095  CD2 LEU   130      63.568  57.103  66.641  1.00  0.00           C  
ATOM   2096 HD21 LEU   130      62.865  57.918  66.470  1.00  0.00           H  
ATOM   2097 HD22 LEU   130      63.749  56.897  67.696  1.00  0.00           H  
ATOM   2098 HD23 LEU   130      64.552  57.464  66.344  1.00  0.00           H  
ATOM   2099  C   LEU   130      66.154  53.580  66.449  1.00  0.00           C  
ATOM   2100  O   LEU   130      66.675  53.588  67.565  1.00  0.00           O  
ATOM   2101  N   THR   131      66.432  52.538  65.546  1.00  0.00           N  
ATOM   2102  H   THR   131      66.018  52.498  64.625  1.00  0.00           H  
ATOM   2103  CA  THR   131      67.379  51.409  65.919  1.00  0.00           C  
ATOM   2104  HA  THR   131      67.184  51.193  66.969  1.00  0.00           H  
ATOM   2105  CB  THR   131      67.070  50.073  65.226  1.00  0.00           C  
ATOM   2106  HB  THR   131      67.810  49.362  65.594  1.00  0.00           H  
ATOM   2107  CG2 THR   131      65.639  49.501  65.470  1.00  0.00           C  
ATOM   2108 HG21 THR   131      65.017  49.746  64.609  1.00  0.00           H  
ATOM   2109 HG22 THR   131      65.702  48.413  65.500  1.00  0.00           H  
ATOM   2110 HG23 THR   131      65.276  49.935  66.402  1.00  0.00           H  
ATOM   2111  OG1 THR   131      67.160  50.088  63.862  1.00  0.00           O  
ATOM   2112  HG1 THR   131      66.321  49.728  63.565  1.00  0.00           H  
ATOM   2113  C   THR   131      68.858  51.755  65.822  1.00  0.00           C  
ATOM   2114  O   THR   131      69.695  50.968  66.355  1.00  0.00           O  
ATOM   2115  N   GLY   132      69.265  52.936  65.323  1.00  0.00           N  
ATOM   2116  H   GLY   132      68.592  53.566  64.910  1.00  0.00           H  
ATOM   2117  CA  GLY   132      70.666  53.415  65.286  1.00  0.00           C  
ATOM   2118  HA2 GLY   132      70.591  54.484  65.085  1.00  0.00           H  
ATOM   2119  HA3 GLY   132      71.033  53.310  66.307  1.00  0.00           H  
ATOM   2120  C   GLY   132      71.546  52.706  64.281  1.00  0.00           C  
ATOM   2121  O   GLY   132      72.777  52.728  64.414  1.00  0.00           O  
ATOM   2122  N   ALA   133      70.935  52.187  63.199  1.00  0.00           N  
ATOM   2123  H   ALA   133      70.002  52.529  63.017  1.00  0.00           H  
ATOM   2124  CA  ALA   133      71.407  50.930  62.599  1.00  0.00           C  
ATOM   2125  HA  ALA   133      71.768  50.250  63.371  1.00  0.00           H  
ATOM   2126  CB  ALA   133      70.264  50.307  61.736  1.00  0.00           C  
ATOM   2127  HB1 ALA   133      69.419  50.994  61.682  1.00  0.00           H  
ATOM   2128  HB2 ALA   133      70.643  49.971  60.772  1.00  0.00           H  
ATOM   2129  HB3 ALA   133      69.869  49.382  62.156  1.00  0.00           H  
ATOM   2130  C   ALA   133      72.640  51.186  61.729  1.00  0.00           C  
ATOM   2131  O   ALA   133      73.651  50.402  61.820  1.00  0.00           O  
ATOM   2132  N   HID   134      72.675  52.314  60.916  1.00  0.00           N  
ATOM   2133  H   HID   134      72.086  53.098  61.157  1.00  0.00           H  
ATOM   2134  CA  HID   134      73.780  52.534  59.982  1.00  0.00           C  
ATOM   2135  HA  HID   134      74.041  51.589  59.504  1.00  0.00           H  
ATOM   2136  CB  HID   134      73.299  53.443  58.858  1.00  0.00           C  
ATOM   2137  HB2 HID   134      73.737  53.242  57.881  1.00  0.00           H  
ATOM   2138  HB3 HID   134      72.213  53.348  58.869  1.00  0.00           H  
ATOM   2139  CG  HID   134      73.478  54.876  59.277  1.00  0.00           C  
ATOM   2140  ND1 HID   134      72.745  55.766  60.084  1.00  0.00           N  
ATOM   2141  HD1 HID   134      71.939  55.656  60.681  1.00  0.00           H  
ATOM   2142  CE1 HID   134      73.468  56.875  60.108  1.00  0.00           C  
ATOM   2143  HE1 HID   134      73.346  57.716  60.775  1.00  0.00           H  
ATOM   2144  NE2 HID   134      74.650  56.703  59.448  1.00  0.00           N  
ATOM   2145  CD2 HID   134      74.564  55.498  58.827  1.00  0.00           C  
ATOM   2146  HD2 HID   134      75.211  55.004  58.118  1.00  0.00           H  
ATOM   2147  C   HID   134      75.031  53.162  60.613  1.00  0.00           C  
ATOM   2148  O   HID   134      76.078  53.141  60.006  1.00  0.00           O  
ATOM   2149  N   GLN   135      75.046  53.627  61.919  1.00  0.00           N  
ATOM   2150  H   GLN   135      74.150  53.463  62.357  1.00  0.00           H  
ATOM   2151  CA  GLN   135      76.220  54.087  62.620  1.00  0.00           C  
ATOM   2152  HA  GLN   135      76.734  54.728  61.905  1.00  0.00           H  
ATOM   2153  CB  GLN   135      75.692  54.915  63.807  1.00  0.00           C  
ATOM   2154  HB2 GLN   135      75.014  54.158  64.200  1.00  0.00           H  
ATOM   2155  HB3 GLN   135      76.421  55.187  64.570  1.00  0.00           H  
ATOM   2156  CG  GLN   135      74.956  56.215  63.421  1.00  0.00           C  
ATOM   2157  HG2 GLN   135      75.234  57.001  64.122  1.00  0.00           H  
ATOM   2158  HG3 GLN   135      75.307  56.518  62.434  1.00  0.00           H  
ATOM   2159  CD  GLN   135      73.373  56.096  63.466  1.00  0.00           C  
ATOM   2160  OE1 GLN   135      72.681  55.375  62.776  1.00  0.00           O  
ATOM   2161  NE2 GLN   135      72.691  56.673  64.423  1.00  0.00           N  
ATOM   2162 HE21 GLN   135      71.744  56.324  64.462  1.00  0.00           H  
ATOM   2163 HE22 GLN   135      73.226  57.166  65.124  1.00  0.00           H  
ATOM   2164  C   GLN   135      77.248  53.034  63.206  1.00  0.00           C  
ATOM   2165  O   GLN   135      76.710  51.966  63.600  1.00  0.00           O  
ATOM   2166  N   PRO   136      78.508  53.384  63.426  1.00  0.00           N  
ATOM   2167  CD  PRO   136      79.365  54.010  62.438  1.00  0.00           C  
ATOM   2168  HD2 PRO   136      78.833  54.850  61.993  1.00  0.00           H  
ATOM   2169  HD3 PRO   136      79.980  53.304  61.879  1.00  0.00           H  
ATOM   2170  CG  PRO   136      80.373  54.596  63.340  1.00  0.00           C  
ATOM   2171  HG2 PRO   136      79.958  55.594  63.476  1.00  0.00           H  
ATOM   2172  HG3 PRO   136      81.354  54.640  62.867  1.00  0.00           H  
ATOM   2173  CB  PRO   136      80.430  53.930  64.670  1.00  0.00           C  
ATOM   2174  HB2 PRO   136      80.307  54.786  65.334  1.00  0.00           H  
ATOM   2175  HB3 PRO   136      81.457  53.574  64.751  1.00  0.00           H  
ATOM   2176  CA  PRO   136      79.302  52.987  64.647  1.00  0.00           C  
ATOM   2177  HA  PRO   136      79.645  51.958  64.545  1.00  0.00           H  
ATOM   2178  C   PRO   136      78.437  53.000  66.013  1.00  0.00           C  
ATOM   2179  O   PRO   136      78.309  53.942  66.717  1.00  0.00           O  
ATOM   2180  N   GLY   137      77.796  51.884  66.235  1.00  0.00           N  
ATOM   2181  H   GLY   137      77.610  51.403  65.366  1.00  0.00           H  
ATOM   2182  CA  GLY   137      77.648  51.374  67.607  1.00  0.00           C  
ATOM   2183  HA2 GLY   137      78.624  51.435  68.089  1.00  0.00           H  
ATOM   2184  HA3 GLY   137      76.930  51.883  68.249  1.00  0.00           H  
ATOM   2185  C   GLY   137      77.201  49.970  67.466  1.00  0.00           C  
ATOM   2186  O   GLY   137      76.426  49.588  66.583  1.00  0.00           O  
ATOM   2187  N   SER   138      77.147  49.343  68.677  1.00  0.00           N  
ATOM   2188  H   SER   138      77.557  49.931  69.388  1.00  0.00           H  
ATOM   2189  CA  SER   138      76.674  47.920  69.035  1.00  0.00           C  
ATOM   2190  HA  SER   138      76.516  47.475  68.053  1.00  0.00           H  
ATOM   2191  CB  SER   138      77.816  47.085  69.589  1.00  0.00           C  
ATOM   2192  HB2 SER   138      78.215  47.627  70.447  1.00  0.00           H  
ATOM   2193  HB3 SER   138      77.362  46.128  69.845  1.00  0.00           H  
ATOM   2194  OG  SER   138      78.815  46.814  68.727  1.00  0.00           O  
ATOM   2195  HG  SER   138      79.293  47.644  68.674  1.00  0.00           H  
ATOM   2196  C   SER   138      75.388  47.941  69.832  1.00  0.00           C  
ATOM   2197  O   SER   138      75.245  48.745  70.781  1.00  0.00           O  
ATOM   2198  N   GLN   139      74.363  47.074  69.420  1.00  0.00           N  
ATOM   2199  H   GLN   139      74.564  46.560  68.574  1.00  0.00           H  
ATOM   2200  CA  GLN   139      72.946  47.243  69.878  1.00  0.00           C  
ATOM   2201  HA  GLN   139      72.810  48.263  70.237  1.00  0.00           H  
ATOM   2202  CB  GLN   139      71.973  47.032  68.755  1.00  0.00           C  
ATOM   2203  HB2 GLN   139      72.182  47.774  67.984  1.00  0.00           H  
ATOM   2204  HB3 GLN   139      72.259  46.067  68.337  1.00  0.00           H  
ATOM   2205  CG  GLN   139      70.531  46.931  69.261  1.00  0.00           C  
ATOM   2206  HG2 GLN   139      70.392  46.161  70.020  1.00  0.00           H  
ATOM   2207  HG3 GLN   139      70.278  47.863  69.767  1.00  0.00           H  
ATOM   2208  CD  GLN   139      69.487  46.666  68.167  1.00  0.00           C  
ATOM   2209  OE1 GLN   139      69.458  47.100  66.956  1.00  0.00           O  
ATOM   2210  NE2 GLN   139      68.590  45.752  68.485  1.00  0.00           N  
ATOM   2211 HE21 GLN   139      68.722  45.261  69.357  1.00  0.00           H  
ATOM   2212 HE22 GLN   139      67.980  45.253  67.853  1.00  0.00           H  
ATOM   2213  C   GLN   139      72.709  46.284  71.073  1.00  0.00           C  
ATOM   2214  O   GLN   139      72.452  45.078  70.782  1.00  0.00           O  
ATOM   2215  N   ILE   140      72.778  46.794  72.333  1.00  0.00           N  
ATOM   2216  H   ILE   140      72.736  47.794  72.470  1.00  0.00           H  
ATOM   2217  CA  ILE   140      72.481  46.023  73.526  1.00  0.00           C  
ATOM   2218  HA  ILE   140      72.483  44.997  73.160  1.00  0.00           H  
ATOM   2219  CB  ILE   140      73.579  46.228  74.560  1.00  0.00           C  
ATOM   2220  HB  ILE   140      73.559  47.265  74.895  1.00  0.00           H  
ATOM   2221  CG2 ILE   140      73.526  45.217  75.698  1.00  0.00           C  
ATOM   2222 HG21 ILE   140      72.550  45.362  76.162  1.00  0.00           H  
ATOM   2223 HG22 ILE   140      73.713  44.196  75.366  1.00  0.00           H  
ATOM   2224 HG23 ILE   140      74.347  45.371  76.398  1.00  0.00           H  
ATOM   2225  CG1 ILE   140      74.947  46.163  73.909  1.00  0.00           C  
ATOM   2226 HG12 ILE   140      75.144  47.020  73.266  1.00  0.00           H  
ATOM   2227 HG13 ILE   140      75.619  46.169  74.768  1.00  0.00           H  
ATOM   2228  CD1 ILE   140      75.437  44.869  73.149  1.00  0.00           C  
ATOM   2229 HD11 ILE   140      76.492  44.780  73.408  1.00  0.00           H  
ATOM   2230 HD12 ILE   140      74.930  43.952  73.448  1.00  0.00           H  
ATOM   2231 HD13 ILE   140      75.511  44.936  72.064  1.00  0.00           H  
ATOM   2232  C   ILE   140      71.046  46.229  73.978  1.00  0.00           C  
ATOM   2233  O   ILE   140      70.735  47.170  74.729  1.00  0.00           O  
ATOM   2234  N   GLU   141      70.096  45.364  73.719  1.00  0.00           N  
ATOM   2235  H   GLU   141      70.397  44.482  73.329  1.00  0.00           H  
ATOM   2236  CA  GLU   141      68.748  45.389  74.249  1.00  0.00           C  
ATOM   2237  HA  GLU   141      68.484  46.425  74.461  1.00  0.00           H  
ATOM   2238  CB  GLU   141      67.665  44.778  73.246  1.00  0.00           C  
ATOM   2239  HB2 GLU   141      66.754  44.803  73.845  1.00  0.00           H  
ATOM   2240  HB3 GLU   141      67.460  45.454  72.416  1.00  0.00           H  
ATOM   2241  CG  GLU   141      67.913  43.434  72.623  1.00  0.00           C  
ATOM   2242  HG2 GLU   141      68.154  42.679  73.372  1.00  0.00           H  
ATOM   2243  HG3 GLU   141      66.995  43.139  72.115  1.00  0.00           H  
ATOM   2244  CD  GLU   141      69.050  43.454  71.691  1.00  0.00           C  
ATOM   2245  OE1 GLU   141      70.094  42.798  71.924  1.00  0.00           O  
ATOM   2246  OE2 GLU   141      68.958  44.125  70.679  1.00  0.00           O  
ATOM   2247  C   GLU   141      68.552  44.513  75.567  1.00  0.00           C  
ATOM   2248  O   GLU   141      69.142  43.489  75.805  1.00  0.00           O  
ATOM   2249  N   ILE   142      67.626  44.903  76.399  1.00  0.00           N  
ATOM   2250  H   ILE   142      67.066  45.665  76.045  1.00  0.00           H  
ATOM   2251  CA  ILE   142      67.451  44.440  77.720  1.00  0.00           C  
ATOM   2252  HA  ILE   142      67.749  43.411  77.920  1.00  0.00           H  
ATOM   2253  CB  ILE   142      68.192  45.370  78.744  1.00  0.00           C  
ATOM   2254  HB  ILE   142      67.538  46.242  78.771  1.00  0.00           H  
ATOM   2255  CG2 ILE   142      68.216  44.671  80.090  1.00  0.00           C  
ATOM   2256 HG21 ILE   142      68.508  43.626  79.978  1.00  0.00           H  
ATOM   2257 HG22 ILE   142      68.870  45.188  80.791  1.00  0.00           H  
ATOM   2258 HG23 ILE   142      67.204  44.734  80.489  1.00  0.00           H  
ATOM   2259  CG1 ILE   142      69.562  45.998  78.347  1.00  0.00           C  
ATOM   2260 HG12 ILE   142      70.384  45.282  78.315  1.00  0.00           H  
ATOM   2261 HG13 ILE   142      69.451  46.510  77.391  1.00  0.00           H  
ATOM   2262  CD1 ILE   142      70.100  47.048  79.324  1.00  0.00           C  
ATOM   2263 HD11 ILE   142      70.446  46.749  80.313  1.00  0.00           H  
ATOM   2264 HD12 ILE   142      70.966  47.601  78.961  1.00  0.00           H  
ATOM   2265 HD13 ILE   142      69.278  47.764  79.339  1.00  0.00           H  
ATOM   2266  C   ILE   142      65.969  44.568  78.086  1.00  0.00           C  
ATOM   2267  O   ILE   142      65.323  45.564  77.753  1.00  0.00           O  
ATOM   2268  N   LYS   143      65.331  43.586  78.592  1.00  0.00           N  
ATOM   2269  H   LYS   143      65.896  42.758  78.716  1.00  0.00           H  
ATOM   2270  CA  LYS   143      63.957  43.639  79.003  1.00  0.00           C  
ATOM   2271  HA  LYS   143      63.438  44.348  78.358  1.00  0.00           H  
ATOM   2272  CB  LYS   143      63.467  42.283  78.534  1.00  0.00           C  
ATOM   2273  HB2 LYS   143      63.348  42.339  77.452  1.00  0.00           H  
ATOM   2274  HB3 LYS   143      64.067  41.458  78.918  1.00  0.00           H  
ATOM   2275  CG  LYS   143      62.053  42.010  78.873  1.00  0.00           C  
ATOM   2276  HG2 LYS   143      62.076  41.510  79.841  1.00  0.00           H  
ATOM   2277  HG3 LYS   143      61.541  42.941  79.116  1.00  0.00           H  
ATOM   2278  CD  LYS   143      61.174  41.106  77.984  1.00  0.00           C  
ATOM   2279  HD2 LYS   143      60.564  41.741  77.341  1.00  0.00           H  
ATOM   2280  HD3 LYS   143      61.924  40.537  77.435  1.00  0.00           H  
ATOM   2281  CE  LYS   143      60.165  40.177  78.652  1.00  0.00           C  
ATOM   2282  HE2 LYS   143      60.473  39.633  79.544  1.00  0.00           H  
ATOM   2283  HE3 LYS   143      59.328  40.807  78.954  1.00  0.00           H  
ATOM   2284  NZ  LYS   143      59.722  39.109  77.687  1.00  0.00           N  
ATOM   2285  HZ1 LYS   143      58.718  39.031  77.763  1.00  0.00           H  
ATOM   2286  HZ2 LYS   143      59.803  39.185  76.683  1.00  0.00           H  
ATOM   2287  HZ3 LYS   143      60.087  38.231  78.027  1.00  0.00           H  
ATOM   2288  C   LYS   143      63.767  43.905  80.469  1.00  0.00           C  
ATOM   2289  O   LYS   143      64.526  43.381  81.335  1.00  0.00           O  
ATOM   2290  N   VAL   144      62.862  44.804  80.757  1.00  0.00           N  
ATOM   2291  H   VAL   144      62.222  45.031  80.010  1.00  0.00           H  
ATOM   2292  CA  VAL   144      63.013  45.740  81.970  1.00  0.00           C  
ATOM   2293  HA  VAL   144      63.682  45.203  82.641  1.00  0.00           H  
ATOM   2294  CB  VAL   144      63.845  46.992  81.495  1.00  0.00           C  
ATOM   2295  HB  VAL   144      63.742  47.730  82.291  1.00  0.00           H  
ATOM   2296  CG1 VAL   144      65.305  46.787  81.461  1.00  0.00           C  
ATOM   2297 HG11 VAL   144      65.465  46.266  80.517  1.00  0.00           H  
ATOM   2298 HG12 VAL   144      65.874  47.715  81.517  1.00  0.00           H  
ATOM   2299 HG13 VAL   144      65.660  46.177  82.291  1.00  0.00           H  
ATOM   2300  CG2 VAL   144      63.306  47.709  80.195  1.00  0.00           C  
ATOM   2301 HG21 VAL   144      63.521  48.776  80.254  1.00  0.00           H  
ATOM   2302 HG22 VAL   144      63.874  47.304  79.358  1.00  0.00           H  
ATOM   2303 HG23 VAL   144      62.226  47.635  80.069  1.00  0.00           H  
ATOM   2304  C   VAL   144      61.632  46.028  82.608  1.00  0.00           C  
ATOM   2305  O   VAL   144      60.627  46.159  81.942  1.00  0.00           O  
ATOM   2306  N   PRO   145      61.617  46.263  83.883  1.00  0.00           N  
ATOM   2307  CD  PRO   145      62.775  46.054  84.764  1.00  0.00           C  
ATOM   2308  HD2 PRO   145      63.638  46.630  84.430  1.00  0.00           H  
ATOM   2309  HD3 PRO   145      63.082  45.021  84.599  1.00  0.00           H  
ATOM   2310  CG  PRO   145      62.185  46.549  86.100  1.00  0.00           C  
ATOM   2311  HG2 PRO   145      62.423  47.612  86.128  1.00  0.00           H  
ATOM   2312  HG3 PRO   145      62.688  45.834  86.751  1.00  0.00           H  
ATOM   2313  CB  PRO   145      60.686  46.383  86.032  1.00  0.00           C  
ATOM   2314  HB2 PRO   145      60.212  47.048  86.754  1.00  0.00           H  
ATOM   2315  HB3 PRO   145      60.328  45.399  86.337  1.00  0.00           H  
ATOM   2316  CA  PRO   145      60.358  46.684  84.568  1.00  0.00           C  
ATOM   2317  HA  PRO   145      59.519  46.037  84.309  1.00  0.00           H  
ATOM   2318  C   PRO   145      59.936  48.075  84.320  1.00  0.00           C  
ATOM   2319  O   PRO   145      60.790  48.952  84.122  1.00  0.00           O  
ATOM   2320  N   ASN   146      58.701  48.408  84.433  1.00  0.00           N  
ATOM   2321  H   ASN   146      58.074  47.669  84.717  1.00  0.00           H  
ATOM   2322  CA  ASN   146      58.126  49.706  84.148  1.00  0.00           C  
ATOM   2323  HA  ASN   146      58.241  49.799  83.068  1.00  0.00           H  
ATOM   2324  CB  ASN   146      56.692  49.809  84.445  1.00  0.00           C  
ATOM   2325  HB2 ASN   146      56.286  49.023  83.808  1.00  0.00           H  
ATOM   2326  HB3 ASN   146      56.401  49.607  85.476  1.00  0.00           H  
ATOM   2327  CG  ASN   146      56.062  51.088  83.962  1.00  0.00           C  
ATOM   2328  OD1 ASN   146      56.113  51.426  82.771  1.00  0.00           O  
ATOM   2329  ND2 ASN   146      55.398  51.850  84.760  1.00  0.00           N  
ATOM   2330 HD21 ASN   146      55.457  52.818  84.479  1.00  0.00           H  
ATOM   2331 HD22 ASN   146      55.237  51.536  85.707  1.00  0.00           H  
ATOM   2332  C   ASN   146      58.825  50.896  84.806  1.00  0.00           C  
ATOM   2333  O   ASN   146      59.074  51.909  84.161  1.00  0.00           O  
ATOM   2334  N   GLU   147      59.381  50.708  86.003  1.00  0.00           N  
ATOM   2335  H   GLU   147      58.900  50.097  86.648  1.00  0.00           H  
ATOM   2336  CA  GLU   147      60.263  51.630  86.671  1.00  0.00           C  
ATOM   2337  HA  GLU   147      59.826  52.628  86.713  1.00  0.00           H  
ATOM   2338  CB  GLU   147      60.732  51.256  88.129  1.00  0.00           C  
ATOM   2339  HB2 GLU   147      61.277  52.090  88.572  1.00  0.00           H  
ATOM   2340  HB3 GLU   147      59.793  51.179  88.679  1.00  0.00           H  
ATOM   2341  CG  GLU   147      61.582  49.978  88.025  1.00  0.00           C  
ATOM   2342  HG2 GLU   147      61.039  49.240  87.434  1.00  0.00           H  
ATOM   2343  HG3 GLU   147      62.527  50.250  87.553  1.00  0.00           H  
ATOM   2344  CD  GLU   147      61.772  49.491  89.397  1.00  0.00           C  
ATOM   2345  OE1 GLU   147      61.578  48.286  89.610  1.00  0.00           O  
ATOM   2346  OE2 GLU   147      61.937  50.233  90.387  1.00  0.00           O  
ATOM   2347  C   GLU   147      61.533  52.054  85.959  1.00  0.00           C  
ATOM   2348  O   GLU   147      62.072  53.140  86.153  1.00  0.00           O  
ATOM   2349  N   ALA   148      62.095  51.198  85.015  1.00  0.00           N  
ATOM   2350  H   ALA   148      61.520  50.400  84.787  1.00  0.00           H  
ATOM   2351  CA  ALA   148      63.366  51.305  84.235  1.00  0.00           C  
ATOM   2352  HA  ALA   148      64.034  51.812  84.931  1.00  0.00           H  
ATOM   2353  CB  ALA   148      63.885  49.914  84.092  1.00  0.00           C  
ATOM   2354  HB1 ALA   148      63.292  49.461  83.297  1.00  0.00           H  
ATOM   2355  HB2 ALA   148      64.912  49.936  83.727  1.00  0.00           H  
ATOM   2356  HB3 ALA   148      63.862  49.435  85.071  1.00  0.00           H  
ATOM   2357  C   ALA   148      63.361  52.195  82.934  1.00  0.00           C  
ATOM   2358  O   ALA   148      64.144  51.951  82.068  1.00  0.00           O  
ATOM   2359  N   GLY   149      62.261  52.891  82.650  1.00  0.00           N  
ATOM   2360  H   GLY   149      61.437  52.784  83.224  1.00  0.00           H  
ATOM   2361  CA  GLY   149      62.613  54.160  82.042  1.00  0.00           C  
ATOM   2362  HA2 GLY   149      63.239  53.978  81.168  1.00  0.00           H  
ATOM   2363  HA3 GLY   149      61.623  54.374  81.639  1.00  0.00           H  
ATOM   2364  C   GLY   149      63.185  55.325  82.980  1.00  0.00           C  
ATOM   2365  O   GLY   149      63.654  56.305  82.366  1.00  0.00           O  
ATOM   2366  N   MET   150      63.180  55.313  84.357  1.00  0.00           N  
ATOM   2367  H   MET   150      62.991  54.425  84.801  1.00  0.00           H  
ATOM   2368  CA  MET   150      63.881  56.259  85.263  1.00  0.00           C  
ATOM   2369  HA  MET   150      63.666  57.283  84.956  1.00  0.00           H  
ATOM   2370  CB  MET   150      63.319  56.223  86.649  1.00  0.00           C  
ATOM   2371  HB2 MET   150      63.180  55.201  87.003  1.00  0.00           H  
ATOM   2372  HB3 MET   150      64.070  56.713  87.270  1.00  0.00           H  
ATOM   2373  CG  MET   150      62.057  57.054  86.783  1.00  0.00           C  
ATOM   2374  HG2 MET   150      62.428  58.077  86.728  1.00  0.00           H  
ATOM   2375  HG3 MET   150      61.375  56.789  85.974  1.00  0.00           H  
ATOM   2376  SD  MET   150      61.127  56.850  88.377  1.00  0.00           S  
ATOM   2377  CE  MET   150      60.612  55.200  88.226  1.00  0.00           C  
ATOM   2378  HE1 MET   150      59.944  55.035  87.381  1.00  0.00           H  
ATOM   2379  HE2 MET   150      61.466  54.526  88.157  1.00  0.00           H  
ATOM   2380  HE3 MET   150      60.055  54.920  89.121  1.00  0.00           H  
ATOM   2381  C   MET   150      65.421  56.043  85.177  1.00  0.00           C  
ATOM   2382  O   MET   150      65.904  55.119  85.804  1.00  0.00           O  
ATOM   2383  N   LEU   151      66.099  56.552  84.135  1.00  0.00           N  
ATOM   2384  H   LEU   151      65.515  57.112  83.531  1.00  0.00           H  
ATOM   2385  CA  LEU   151      67.372  56.024  83.514  1.00  0.00           C  
ATOM   2386  HA  LEU   151      67.238  54.984  83.219  1.00  0.00           H  
ATOM   2387  CB  LEU   151      67.565  56.726  82.212  1.00  0.00           C  
ATOM   2388  HB2 LEU   151      67.058  57.690  82.171  1.00  0.00           H  
ATOM   2389  HB3 LEU   151      68.592  57.056  82.052  1.00  0.00           H  
ATOM   2390  CG  LEU   151      67.411  55.862  80.959  1.00  0.00           C  
ATOM   2391  HG  LEU   151      68.080  55.033  81.190  1.00  0.00           H  
ATOM   2392  CD1 LEU   151      66.063  55.199  80.803  1.00  0.00           C  
ATOM   2393 HD11 LEU   151      65.357  56.029  80.769  1.00  0.00           H  
ATOM   2394 HD12 LEU   151      66.078  54.618  79.881  1.00  0.00           H  
ATOM   2395 HD13 LEU   151      65.865  54.464  81.583  1.00  0.00           H  
ATOM   2396  CD2 LEU   151      67.827  56.661  79.757  1.00  0.00           C  
ATOM   2397 HD21 LEU   151      67.516  56.076  78.891  1.00  0.00           H  
ATOM   2398 HD22 LEU   151      67.362  57.646  79.798  1.00  0.00           H  
ATOM   2399 HD23 LEU   151      68.909  56.785  79.795  1.00  0.00           H  
ATOM   2400  C   LEU   151      68.602  56.213  84.430  1.00  0.00           C  
ATOM   2401  O   LEU   151      69.623  55.466  84.268  1.00  0.00           O  
ATOM   2402  N   SER   152      68.415  56.886  85.545  1.00  0.00           N  
ATOM   2403  H   SER   152      67.522  57.331  85.706  1.00  0.00           H  
ATOM   2404  CA  SER   152      69.339  56.740  86.804  1.00  0.00           C  
ATOM   2405  HA  SER   152      70.377  56.894  86.509  1.00  0.00           H  
ATOM   2406  CB  SER   152      69.103  57.740  87.887  1.00  0.00           C  
ATOM   2407  HB2 SER   152      69.178  58.747  87.477  1.00  0.00           H  
ATOM   2408  HB3 SER   152      68.170  57.527  88.408  1.00  0.00           H  
ATOM   2409  OG  SER   152      70.164  57.709  88.817  1.00  0.00           O  
ATOM   2410  HG  SER   152      69.735  57.319  89.582  1.00  0.00           H  
ATOM   2411  C   SER   152      69.237  55.349  87.506  1.00  0.00           C  
ATOM   2412  O   SER   152      70.357  54.772  87.700  1.00  0.00           O  
ATOM   2413  N   LYS   153      68.043  54.828  87.699  1.00  0.00           N  
ATOM   2414  H   LYS   153      67.130  55.222  87.873  1.00  0.00           H  
ATOM   2415  CA  LYS   153      67.916  53.497  88.015  1.00  0.00           C  
ATOM   2416  HA  LYS   153      68.462  53.243  88.923  1.00  0.00           H  
ATOM   2417  CB  LYS   153      66.475  53.228  88.494  1.00  0.00           C  
ATOM   2418  HB2 LYS   153      66.248  53.824  89.378  1.00  0.00           H  
ATOM   2419  HB3 LYS   153      65.681  53.662  87.887  1.00  0.00           H  
ATOM   2420  CG  LYS   153      66.228  51.840  89.108  1.00  0.00           C  
ATOM   2421  HG2 LYS   153      66.081  51.030  88.394  1.00  0.00           H  
ATOM   2422  HG3 LYS   153      67.071  51.727  89.790  1.00  0.00           H  
ATOM   2423  CD  LYS   153      65.102  51.751  90.096  1.00  0.00           C  
ATOM   2424  HD2 LYS   153      65.060  52.514  90.874  1.00  0.00           H  
ATOM   2425  HD3 LYS   153      64.162  51.684  89.548  1.00  0.00           H  
ATOM   2426  CE  LYS   153      65.331  50.418  90.811  1.00  0.00           C  
ATOM   2427  HE2 LYS   153      65.295  49.656  90.032  1.00  0.00           H  
ATOM   2428  HE3 LYS   153      66.339  50.407  91.225  1.00  0.00           H  
ATOM   2429  NZ  LYS   153      64.200  50.189  91.779  1.00  0.00           N  
ATOM   2430  HZ1 LYS   153      63.294  50.397  91.384  1.00  0.00           H  
ATOM   2431  HZ2 LYS   153      64.276  49.297  92.247  1.00  0.00           H  
ATOM   2432  HZ3 LYS   153      64.139  50.985  92.397  1.00  0.00           H  
ATOM   2433  C   LYS   153      68.324  52.460  87.075  1.00  0.00           C  
ATOM   2434  O   LYS   153      69.230  51.757  87.300  1.00  0.00           O  
ATOM   2435  N   ALA   154      67.825  52.638  85.815  1.00  0.00           N  
ATOM   2436  H   ALA   154      67.095  53.335  85.771  1.00  0.00           H  
ATOM   2437  CA  ALA   154      67.933  51.545  84.811  1.00  0.00           C  
ATOM   2438  HA  ALA   154      67.765  50.590  85.310  1.00  0.00           H  
ATOM   2439  CB  ALA   154      66.987  51.745  83.590  1.00  0.00           C  
ATOM   2440  HB1 ALA   154      66.880  50.715  83.251  1.00  0.00           H  
ATOM   2441  HB2 ALA   154      66.047  52.179  83.929  1.00  0.00           H  
ATOM   2442  HB3 ALA   154      67.448  52.310  82.779  1.00  0.00           H  
ATOM   2443  C   ALA   154      69.399  51.443  84.397  1.00  0.00           C  
ATOM   2444  O   ALA   154      69.970  50.325  84.643  1.00  0.00           O  
ATOM   2445  N   ALA   155      70.077  52.450  83.829  1.00  0.00           N  
ATOM   2446  H   ALA   155      69.790  53.407  83.975  1.00  0.00           H  
ATOM   2447  CA  ALA   155      71.277  52.149  82.987  1.00  0.00           C  
ATOM   2448  HA  ALA   155      71.139  51.139  82.602  1.00  0.00           H  
ATOM   2449  CB  ALA   155      70.991  53.219  81.858  1.00  0.00           C  
ATOM   2450  HB1 ALA   155      70.635  54.203  82.163  1.00  0.00           H  
ATOM   2451  HB2 ALA   155      71.743  53.184  81.070  1.00  0.00           H  
ATOM   2452  HB3 ALA   155      70.173  52.819  81.257  1.00  0.00           H  
ATOM   2453  C   ALA   155      72.639  52.472  83.788  1.00  0.00           C  
ATOM   2454  O   ALA   155      73.631  52.629  83.103  1.00  0.00           O  
ATOM   2455  N   SER   156      72.641  52.364  85.118  1.00  0.00           N  
ATOM   2456  H   SER   156      71.768  51.971  85.438  1.00  0.00           H  
ATOM   2457  CA  SER   156      73.714  52.799  86.040  1.00  0.00           C  
ATOM   2458  HA  SER   156      73.649  53.878  86.181  1.00  0.00           H  
ATOM   2459  CB  SER   156      73.359  52.159  87.372  1.00  0.00           C  
ATOM   2460  HB2 SER   156      73.997  52.385  88.226  1.00  0.00           H  
ATOM   2461  HB3 SER   156      72.402  52.451  87.807  1.00  0.00           H  
ATOM   2462  OG  SER   156      73.323  50.701  87.124  1.00  0.00           O  
ATOM   2463  HG  SER   156      72.420  50.414  87.277  1.00  0.00           H  
ATOM   2464  C   SER   156      75.161  52.374  85.616  1.00  0.00           C  
ATOM   2465  O   SER   156      76.004  53.233  85.440  1.00  0.00           O  
ATOM   2466  N   ILE   157      75.401  51.113  85.320  1.00  0.00           N  
ATOM   2467  H   ILE   157      74.694  50.507  85.710  1.00  0.00           H  
ATOM   2468  CA  ILE   157      76.417  50.512  84.440  1.00  0.00           C  
ATOM   2469  HA  ILE   157      77.320  50.441  85.047  1.00  0.00           H  
ATOM   2470  CB  ILE   157      76.079  49.059  83.972  1.00  0.00           C  
ATOM   2471  HB  ILE   157      75.239  49.253  83.306  1.00  0.00           H  
ATOM   2472  CG2 ILE   157      77.208  48.403  83.139  1.00  0.00           C  
ATOM   2473 HG21 ILE   157      76.892  47.377  82.948  1.00  0.00           H  
ATOM   2474 HG22 ILE   157      77.469  48.833  82.172  1.00  0.00           H  
ATOM   2475 HG23 ILE   157      78.095  48.277  83.760  1.00  0.00           H  
ATOM   2476  CG1 ILE   157      75.589  48.051  85.087  1.00  0.00           C  
ATOM   2477 HG12 ILE   157      74.668  48.498  85.463  1.00  0.00           H  
ATOM   2478 HG13 ILE   157      75.347  47.062  84.698  1.00  0.00           H  
ATOM   2479  CD1 ILE   157      76.529  47.854  86.377  1.00  0.00           C  
ATOM   2480 HD11 ILE   157      76.968  48.821  86.625  1.00  0.00           H  
ATOM   2481 HD12 ILE   157      75.966  47.394  87.190  1.00  0.00           H  
ATOM   2482 HD13 ILE   157      77.414  47.336  86.008  1.00  0.00           H  
ATOM   2483  C   ILE   157      76.827  51.310  83.228  1.00  0.00           C  
ATOM   2484  O   ILE   157      78.009  51.683  83.153  1.00  0.00           O  
ATOM   2485  N   ILE   158      76.014  51.414  82.178  1.00  0.00           N  
ATOM   2486  H   ILE   158      75.063  51.228  82.464  1.00  0.00           H  
ATOM   2487  CA  ILE   158      76.303  52.215  80.973  1.00  0.00           C  
ATOM   2488  HA  ILE   158      77.110  51.787  80.378  1.00  0.00           H  
ATOM   2489  CB  ILE   158      75.034  52.121  79.963  1.00  0.00           C  
ATOM   2490  HB  ILE   158      74.078  52.170  80.484  1.00  0.00           H  
ATOM   2491  CG2 ILE   158      75.112  53.262  78.981  1.00  0.00           C  
ATOM   2492 HG21 ILE   158      74.424  53.222  78.136  1.00  0.00           H  
ATOM   2493 HG22 ILE   158      74.927  54.238  79.430  1.00  0.00           H  
ATOM   2494 HG23 ILE   158      76.149  53.366  78.661  1.00  0.00           H  
ATOM   2495  CG1 ILE   158      75.117  50.725  79.300  1.00  0.00           C  
ATOM   2496 HG12 ILE   158      75.916  50.695  78.560  1.00  0.00           H  
ATOM   2497 HG13 ILE   158      75.078  49.895  80.007  1.00  0.00           H  
ATOM   2498  CD1 ILE   158      73.862  50.347  78.448  1.00  0.00           C  
ATOM   2499 HD11 ILE   158      73.938  49.293  78.183  1.00  0.00           H  
ATOM   2500 HD12 ILE   158      72.948  50.571  78.997  1.00  0.00           H  
ATOM   2501 HD13 ILE   158      73.663  50.944  77.558  1.00  0.00           H  
ATOM   2502  C   ILE   158      76.781  53.641  81.365  1.00  0.00           C  
ATOM   2503  O   ILE   158      77.673  54.257  80.737  1.00  0.00           O  
ATOM   2504  N   SER   159      76.114  54.221  82.374  1.00  0.00           N  
ATOM   2505  H   SER   159      75.379  53.702  82.834  1.00  0.00           H  
ATOM   2506  CA  SER   159      76.445  55.586  82.908  1.00  0.00           C  
ATOM   2507  HA  SER   159      76.403  56.109  81.952  1.00  0.00           H  
ATOM   2508  CB  SER   159      75.406  56.058  83.850  1.00  0.00           C  
ATOM   2509  HB2 SER   159      75.061  55.411  84.657  1.00  0.00           H  
ATOM   2510  HB3 SER   159      75.760  56.976  84.320  1.00  0.00           H  
ATOM   2511  OG  SER   159      74.276  56.494  83.005  1.00  0.00           O  
ATOM   2512  HG  SER   159      73.455  56.248  83.437  1.00  0.00           H  
ATOM   2513  C   SER   159      77.834  55.613  83.470  1.00  0.00           C  
ATOM   2514  O   SER   159      78.577  56.553  83.211  1.00  0.00           O  
ATOM   2515  N   ASN   160      78.250  54.644  84.303  1.00  0.00           N  
ATOM   2516  H   ASN   160      77.475  54.039  84.537  1.00  0.00           H  
ATOM   2517  CA  ASN   160      79.535  54.417  84.918  1.00  0.00           C  
ATOM   2518  HA  ASN   160      79.982  55.233  85.485  1.00  0.00           H  
ATOM   2519  CB  ASN   160      79.317  53.209  85.783  1.00  0.00           C  
ATOM   2520  HB2 ASN   160      78.483  53.182  86.484  1.00  0.00           H  
ATOM   2521  HB3 ASN   160      79.287  52.345  85.120  1.00  0.00           H  
ATOM   2522  CG  ASN   160      80.568  52.921  86.612  1.00  0.00           C  
ATOM   2523  OD1 ASN   160      81.198  51.884  86.567  1.00  0.00           O  
ATOM   2524  ND2 ASN   160      80.692  53.776  87.665  1.00  0.00           N  
ATOM   2525 HD21 ASN   160      81.451  53.664  88.322  1.00  0.00           H  
ATOM   2526 HD22 ASN   160      79.860  54.237  88.004  1.00  0.00           H  
ATOM   2527  C   ASN   160      80.587  54.412  83.813  1.00  0.00           C  
ATOM   2528  O   ASN   160      81.564  55.166  83.858  1.00  0.00           O  
ATOM   2529  N   ARG   161      80.554  53.543  82.795  1.00  0.00           N  
ATOM   2530  H   ARG   161      79.645  53.118  82.688  1.00  0.00           H  
ATOM   2531  CA  ARG   161      81.486  53.477  81.644  1.00  0.00           C  
ATOM   2532  HA  ARG   161      82.431  53.059  81.989  1.00  0.00           H  
ATOM   2533  CB  ARG   161      80.975  52.483  80.583  1.00  0.00           C  
ATOM   2534  HB2 ARG   161      79.901  52.313  80.656  1.00  0.00           H  
ATOM   2535  HB3 ARG   161      80.978  53.111  79.692  1.00  0.00           H  
ATOM   2536  CG  ARG   161      81.825  51.244  80.306  1.00  0.00           C  
ATOM   2537  HG2 ARG   161      81.300  50.655  79.554  1.00  0.00           H  
ATOM   2538  HG3 ARG   161      82.797  51.591  79.955  1.00  0.00           H  
ATOM   2539  CD  ARG   161      81.946  50.329  81.539  1.00  0.00           C  
ATOM   2540  HD2 ARG   161      82.648  50.708  82.282  1.00  0.00           H  
ATOM   2541  HD3 ARG   161      80.900  50.338  81.846  1.00  0.00           H  
ATOM   2542  NE  ARG   161      82.333  48.941  81.233  1.00  0.00           N  
ATOM   2543  HE  ARG   161      83.259  48.866  80.838  1.00  0.00           H  
ATOM   2544  CZ  ARG   161      81.820  47.813  81.701  1.00  0.00           C  
ATOM   2545  NH1 ARG   161      80.762  47.807  82.456  1.00  0.00           N  
ATOM   2546 HH11 ARG   161      80.519  46.950  82.932  1.00  0.00           H  
ATOM   2547 HH12 ARG   161      80.502  48.660  82.931  1.00  0.00           H  
ATOM   2548  NH2 ARG   161      82.234  46.663  81.303  1.00  0.00           N  
ATOM   2549 HH21 ARG   161      82.997  46.434  80.683  1.00  0.00           H  
ATOM   2550 HH22 ARG   161      81.965  45.945  81.960  1.00  0.00           H  
ATOM   2551  C   ARG   161      81.800  54.759  80.920  1.00  0.00           C  
ATOM   2552  O   ARG   161      82.905  54.988  80.434  1.00  0.00           O  
ATOM   2553  N   HIE   162      80.795  55.625  80.869  1.00  0.00           N  
ATOM   2554  H   HIE   162      80.015  55.211  81.360  1.00  0.00           H  
ATOM   2555  CA  HIE   162      80.844  56.888  80.079  1.00  0.00           C  
ATOM   2556  HA  HIE   162      79.950  57.508  80.146  1.00  0.00           H  
ATOM   2557  CB  HIE   162      81.786  57.893  80.854  1.00  0.00           C  
ATOM   2558  HB2 HIE   162      81.439  57.915  81.887  1.00  0.00           H  
ATOM   2559  HB3 HIE   162      82.793  57.519  81.040  1.00  0.00           H  
ATOM   2560  CG  HIE   162      81.972  59.230  80.252  1.00  0.00           C  
ATOM   2561  ND1 HIE   162      80.987  60.254  80.209  1.00  0.00           N  
ATOM   2562  CE1 HIE   162      81.541  61.273  79.570  1.00  0.00           C  
ATOM   2563  HE1 HIE   162      81.075  62.222  79.351  1.00  0.00           H  
ATOM   2564  NE2 HIE   162      82.827  60.987  79.225  1.00  0.00           N  
ATOM   2565  HE2 HIE   162      83.520  61.614  78.841  1.00  0.00           H  
ATOM   2566  CD2 HIE   162      83.163  59.811  79.878  1.00  0.00           C  
ATOM   2567  HD2 HIE   162      84.039  59.230  79.629  1.00  0.00           H  
ATOM   2568  C   HIE   162      81.051  56.778  78.513  1.00  0.00           C  
ATOM   2569  O   HIE   162      82.211  56.793  77.961  1.00  0.00           O  
ATOM   2570  N   VAL   163      79.983  56.421  77.791  1.00  0.00           N  
ATOM   2571  H   VAL   163      79.018  56.586  78.038  1.00  0.00           H  
ATOM   2572  CA  VAL   163      80.083  55.899  76.405  1.00  0.00           C  
ATOM   2573  HA  VAL   163      80.960  56.459  76.081  1.00  0.00           H  
ATOM   2574  CB  VAL   163      80.241  54.408  76.324  1.00  0.00           C  
ATOM   2575  HB  VAL   163      80.123  54.210  75.259  1.00  0.00           H  
ATOM   2576  CG1 VAL   163      81.607  53.786  76.738  1.00  0.00           C  
ATOM   2577 HG11 VAL   163      82.254  54.504  76.234  1.00  0.00           H  
ATOM   2578 HG12 VAL   163      81.910  53.945  77.772  1.00  0.00           H  
ATOM   2579 HG13 VAL   163      81.954  52.915  76.181  1.00  0.00           H  
ATOM   2580  CG2 VAL   163      79.034  53.597  76.867  1.00  0.00           C  
ATOM   2581 HG21 VAL   163      79.033  52.603  76.420  1.00  0.00           H  
ATOM   2582 HG22 VAL   163      79.033  53.708  77.951  1.00  0.00           H  
ATOM   2583 HG23 VAL   163      78.063  54.023  76.613  1.00  0.00           H  
ATOM   2584  C   VAL   163      79.040  56.531  75.542  1.00  0.00           C  
ATOM   2585  O   VAL   163      77.908  56.541  75.974  1.00  0.00           O  
ATOM   2586  N   ASN   164      79.394  57.105  74.360  1.00  0.00           N  
ATOM   2587  H   ASN   164      80.354  57.376  74.206  1.00  0.00           H  
ATOM   2588  CA  ASN   164      78.357  57.851  73.540  1.00  0.00           C  
ATOM   2589  HA  ASN   164      77.934  58.736  74.015  1.00  0.00           H  
ATOM   2590  CB  ASN   164      79.096  58.600  72.492  1.00  0.00           C  
ATOM   2591  HB2 ASN   164      79.597  59.457  72.942  1.00  0.00           H  
ATOM   2592  HB3 ASN   164      79.828  58.000  71.952  1.00  0.00           H  
ATOM   2593  CG  ASN   164      78.209  59.268  71.474  1.00  0.00           C  
ATOM   2594  OD1 ASN   164      78.280  59.242  70.199  1.00  0.00           O  
ATOM   2595  ND2 ASN   164      77.154  59.913  71.931  1.00  0.00           N  
ATOM   2596 HD21 ASN   164      76.651  60.405  71.206  1.00  0.00           H  
ATOM   2597 HD22 ASN   164      77.002  60.070  72.917  1.00  0.00           H  
ATOM   2598  C   ASN   164      77.287  56.895  72.974  1.00  0.00           C  
ATOM   2599  O   ASN   164      77.609  55.900  72.343  1.00  0.00           O  
ATOM   2600  N   ILE   165      76.014  57.201  73.326  1.00  0.00           N  
ATOM   2601  H   ILE   165      75.860  57.757  74.155  1.00  0.00           H  
ATOM   2602  CA  ILE   165      74.817  56.567  72.776  1.00  0.00           C  
ATOM   2603  HA  ILE   165      75.094  55.515  72.837  1.00  0.00           H  
ATOM   2604  CB  ILE   165      73.587  56.988  73.598  1.00  0.00           C  
ATOM   2605  HB  ILE   165      73.639  58.072  73.497  1.00  0.00           H  
ATOM   2606  CG2 ILE   165      72.279  56.581  72.947  1.00  0.00           C  
ATOM   2607 HG21 ILE   165      72.321  55.516  72.717  1.00  0.00           H  
ATOM   2608 HG22 ILE   165      71.406  56.660  73.595  1.00  0.00           H  
ATOM   2609 HG23 ILE   165      72.094  57.234  72.094  1.00  0.00           H  
ATOM   2610  CG1 ILE   165      73.677  56.622  75.074  1.00  0.00           C  
ATOM   2611 HG12 ILE   165      73.256  55.622  75.175  1.00  0.00           H  
ATOM   2612 HG13 ILE   165      74.696  56.630  75.461  1.00  0.00           H  
ATOM   2613  CD1 ILE   165      72.836  57.255  76.082  1.00  0.00           C  
ATOM   2614 HD11 ILE   165      71.785  57.254  75.791  1.00  0.00           H  
ATOM   2615 HD12 ILE   165      72.849  56.699  77.019  1.00  0.00           H  
ATOM   2616 HD13 ILE   165      73.230  58.267  76.174  1.00  0.00           H  
ATOM   2617  C   ILE   165      74.798  56.900  71.214  1.00  0.00           C  
ATOM   2618  O   ILE   165      74.548  58.065  70.907  1.00  0.00           O  
ATOM   2619  N   ALA   166      74.697  55.784  70.411  1.00  0.00           N  
ATOM   2620  H   ALA   166      74.819  54.881  70.846  1.00  0.00           H  
ATOM   2621  CA  ALA   166      74.154  55.817  69.061  1.00  0.00           C  
ATOM   2622  HA  ALA   166      74.466  56.674  68.464  1.00  0.00           H  
ATOM   2623  CB  ALA   166      74.694  54.607  68.387  1.00  0.00           C  
ATOM   2624  HB1 ALA   166      74.674  54.651  67.298  1.00  0.00           H  
ATOM   2625  HB2 ALA   166      75.754  54.545  68.632  1.00  0.00           H  
ATOM   2626  HB3 ALA   166      74.095  53.743  68.675  1.00  0.00           H  
ATOM   2627  C   ALA   166      72.617  55.986  68.962  1.00  0.00           C  
ATOM   2628  O   ALA   166      72.074  56.739  68.212  1.00  0.00           O  
ATOM   2629  N   SER   167      71.908  55.320  69.949  1.00  0.00           N  
ATOM   2630  H   SER   167      72.432  54.940  70.724  1.00  0.00           H  
ATOM   2631  CA  SER   167      70.451  55.436  70.089  1.00  0.00           C  
ATOM   2632  HA  SER   167      70.126  56.476  70.044  1.00  0.00           H  
ATOM   2633  CB  SER   167      69.750  54.704  68.947  1.00  0.00           C  
ATOM   2634  HB2 SER   167      68.698  54.544  69.187  1.00  0.00           H  
ATOM   2635  HB3 SER   167      69.949  55.314  68.066  1.00  0.00           H  
ATOM   2636  OG  SER   167      70.406  53.475  68.770  1.00  0.00           O  
ATOM   2637  HG  SER   167      69.650  52.922  68.560  1.00  0.00           H  
ATOM   2638  C   SER   167      70.021  54.783  71.355  1.00  0.00           C  
ATOM   2639  O   SER   167      70.772  54.019  71.972  1.00  0.00           O  
ATOM   2640  N   VAL   168      68.923  55.308  72.014  1.00  0.00           N  
ATOM   2641  H   VAL   168      68.627  56.238  71.754  1.00  0.00           H  
ATOM   2642  CA  VAL   168      68.196  54.717  73.180  1.00  0.00           C  
ATOM   2643  HA  VAL   168      68.489  53.667  73.194  1.00  0.00           H  
ATOM   2644  CB  VAL   168      68.597  55.317  74.514  1.00  0.00           C  
ATOM   2645  HB  VAL   168      69.658  55.559  74.585  1.00  0.00           H  
ATOM   2646  CG1 VAL   168      68.066  56.682  74.917  1.00  0.00           C  
ATOM   2647 HG11 VAL   168      68.561  56.999  75.835  1.00  0.00           H  
ATOM   2648 HG12 VAL   168      68.328  57.450  74.189  1.00  0.00           H  
ATOM   2649 HG13 VAL   168      66.999  56.499  75.047  1.00  0.00           H  
ATOM   2650  CG2 VAL   168      68.501  54.374  75.651  1.00  0.00           C  
ATOM   2651 HG21 VAL   168      67.607  53.789  75.435  1.00  0.00           H  
ATOM   2652 HG22 VAL   168      69.348  53.691  75.592  1.00  0.00           H  
ATOM   2653 HG23 VAL   168      68.634  54.866  76.615  1.00  0.00           H  
ATOM   2654  C   VAL   168      66.700  54.811  72.980  1.00  0.00           C  
ATOM   2655  O   VAL   168      66.149  55.782  72.371  1.00  0.00           O  
ATOM   2656  N   LEU   169      66.084  53.633  73.142  1.00  0.00           N  
ATOM   2657  H   LEU   169      66.683  52.826  73.244  1.00  0.00           H  
ATOM   2658  CA  LEU   169      64.592  53.537  72.864  1.00  0.00           C  
ATOM   2659  HA  LEU   169      64.157  54.537  72.851  1.00  0.00           H  
ATOM   2660  CB  LEU   169      64.440  53.110  71.417  1.00  0.00           C  
ATOM   2661  HB2 LEU   169      65.274  53.507  70.837  1.00  0.00           H  
ATOM   2662  HB3 LEU   169      64.483  52.022  71.458  1.00  0.00           H  
ATOM   2663  CG  LEU   169      63.082  53.647  70.856  1.00  0.00           C  
ATOM   2664  HG  LEU   169      62.388  54.126  71.547  1.00  0.00           H  
ATOM   2665  CD1 LEU   169      63.445  54.604  69.693  1.00  0.00           C  
ATOM   2666 HD11 LEU   169      64.129  54.119  68.997  1.00  0.00           H  
ATOM   2667 HD12 LEU   169      62.497  54.902  69.247  1.00  0.00           H  
ATOM   2668 HD13 LEU   169      63.975  55.503  70.008  1.00  0.00           H  
ATOM   2669  CD2 LEU   169      62.168  52.477  70.300  1.00  0.00           C  
ATOM   2670 HD21 LEU   169      62.540  51.479  70.533  1.00  0.00           H  
ATOM   2671 HD22 LEU   169      61.145  52.663  70.627  1.00  0.00           H  
ATOM   2672 HD23 LEU   169      62.233  52.441  69.213  1.00  0.00           H  
ATOM   2673  C   LEU   169      63.794  52.607  73.848  1.00  0.00           C  
ATOM   2674  O   LEU   169      64.376  51.629  74.167  1.00  0.00           O  
ATOM   2675  N   LEU   170      62.617  53.032  74.288  1.00  0.00           N  
ATOM   2676  H   LEU   170      62.138  53.873  74.001  1.00  0.00           H  
ATOM   2677  CA  LEU   170      61.797  52.161  75.209  1.00  0.00           C  
ATOM   2678  HA  LEU   170      62.177  51.141  75.155  1.00  0.00           H  
ATOM   2679  CB  LEU   170      62.119  52.827  76.524  1.00  0.00           C  
ATOM   2680  HB2 LEU   170      63.172  53.104  76.470  1.00  0.00           H  
ATOM   2681  HB3 LEU   170      61.610  53.790  76.559  1.00  0.00           H  
ATOM   2682  CG  LEU   170      61.846  52.101  77.911  1.00  0.00           C  
ATOM   2683  HG  LEU   170      62.206  51.074  77.853  1.00  0.00           H  
ATOM   2684  CD1 LEU   170      62.547  52.763  79.075  1.00  0.00           C  
ATOM   2685 HD11 LEU   170      63.617  52.949  78.975  1.00  0.00           H  
ATOM   2686 HD12 LEU   170      61.995  53.683  79.268  1.00  0.00           H  
ATOM   2687 HD13 LEU   170      62.404  52.147  79.963  1.00  0.00           H  
ATOM   2688  CD2 LEU   170      60.362  52.001  78.266  1.00  0.00           C  
ATOM   2689 HD21 LEU   170      59.988  51.078  77.824  1.00  0.00           H  
ATOM   2690 HD22 LEU   170      60.101  52.202  79.306  1.00  0.00           H  
ATOM   2691 HD23 LEU   170      59.656  52.649  77.745  1.00  0.00           H  
ATOM   2692  C   LEU   170      60.339  51.875  74.837  1.00  0.00           C  
ATOM   2693  O   LEU   170      59.567  52.780  74.459  1.00  0.00           O  
ATOM   2694  N   TYR   171      60.017  50.547  74.810  1.00  0.00           N  
ATOM   2695  H   TYR   171      60.796  49.911  74.717  1.00  0.00           H  
ATOM   2696  CA  TYR   171      58.638  50.145  74.587  1.00  0.00           C  
ATOM   2697  HA  TYR   171      58.132  51.098  74.743  1.00  0.00           H  
ATOM   2698  CB  TYR   171      58.356  49.822  73.095  1.00  0.00           C  
ATOM   2699  HB2 TYR   171      57.352  49.439  72.908  1.00  0.00           H  
ATOM   2700  HB3 TYR   171      58.417  50.750  72.525  1.00  0.00           H  
ATOM   2701  CG  TYR   171      59.323  48.798  72.583  1.00  0.00           C  
ATOM   2702  CD1 TYR   171      58.810  47.507  72.456  1.00  0.00           C  
ATOM   2703  HD1 TYR   171      57.814  47.288  72.809  1.00  0.00           H  
ATOM   2704  CE1 TYR   171      59.602  46.464  71.873  1.00  0.00           C  
ATOM   2705  HE1 TYR   171      59.189  45.497  71.626  1.00  0.00           H  
ATOM   2706  CZ  TYR   171      60.771  46.847  71.168  1.00  0.00           C  
ATOM   2707  OH  TYR   171      61.372  45.935  70.296  1.00  0.00           O  
ATOM   2708  HH  TYR   171      61.472  45.075  70.712  1.00  0.00           H  
ATOM   2709  CE2 TYR   171      61.274  48.186  71.344  1.00  0.00           C  
ATOM   2710  HE2 TYR   171      62.224  48.332  70.850  1.00  0.00           H  
ATOM   2711  CD2 TYR   171      60.648  49.078  72.191  1.00  0.00           C  
ATOM   2712  HD2 TYR   171      61.056  50.077  72.215  1.00  0.00           H  
ATOM   2713  C   TYR   171      58.108  49.200  75.628  1.00  0.00           C  
ATOM   2714  O   TYR   171      58.835  48.417  76.236  1.00  0.00           O  
ATOM   2715  N   PRO   172      56.773  49.050  75.821  1.00  0.00           N  
ATOM   2716  CD  PRO   172      55.613  49.905  75.264  1.00  0.00           C  
ATOM   2717  HD2 PRO   172      55.447  49.676  74.212  1.00  0.00           H  
ATOM   2718  HD3 PRO   172      55.885  50.960  75.295  1.00  0.00           H  
ATOM   2719  CG  PRO   172      54.419  49.706  76.152  1.00  0.00           C  
ATOM   2720  HG2 PRO   172      53.473  49.537  75.638  1.00  0.00           H  
ATOM   2721  HG3 PRO   172      54.266  50.561  76.811  1.00  0.00           H  
ATOM   2722  CB  PRO   172      54.734  48.586  77.079  1.00  0.00           C  
ATOM   2723  HB2 PRO   172      53.942  47.837  77.048  1.00  0.00           H  
ATOM   2724  HB3 PRO   172      54.801  48.849  78.134  1.00  0.00           H  
ATOM   2725  CA  PRO   172      56.117  48.001  76.575  1.00  0.00           C  
ATOM   2726  HA  PRO   172      56.620  47.956  77.541  1.00  0.00           H  
ATOM   2727  C   PRO   172      56.201  46.656  75.844  1.00  0.00           C  
ATOM   2728  O   PRO   172      56.080  46.526  74.632  1.00  0.00           O  
ATOM   2729  N   ASP   173      56.358  45.620  76.598  1.00  0.00           N  
ATOM   2730  H   ASP   173      56.296  45.701  77.602  1.00  0.00           H  
ATOM   2731  CA  ASP   173      56.469  44.285  76.171  1.00  0.00           C  
ATOM   2732  HA  ASP   173      56.879  44.357  75.163  1.00  0.00           H  
ATOM   2733  CB  ASP   173      57.527  43.456  77.050  1.00  0.00           C  
ATOM   2734  HB2 ASP   173      58.374  44.063  77.367  1.00  0.00           H  
ATOM   2735  HB3 ASP   173      57.023  43.138  77.963  1.00  0.00           H  
ATOM   2736  CG  ASP   173      58.110  42.235  76.267  1.00  0.00           C  
ATOM   2737  OD1 ASP   173      58.209  41.098  76.736  1.00  0.00           O  
ATOM   2738  OD2 ASP   173      58.449  42.380  75.091  1.00  0.00           O  
ATOM   2739  C   ASP   173      55.092  43.534  75.832  1.00  0.00           C  
ATOM   2740  O   ASP   173      54.029  43.717  76.494  1.00  0.00           O  
ATOM   2741  N   SER   174      55.264  42.434  75.089  1.00  0.00           N  
ATOM   2742  H   SER   174      56.181  42.353  74.675  1.00  0.00           H  
ATOM   2743  CA  SER   174      54.398  41.270  75.129  1.00  0.00           C  
ATOM   2744  HA  SER   174      53.575  41.540  74.468  1.00  0.00           H  
ATOM   2745  CB  SER   174      55.076  40.048  74.507  1.00  0.00           C  
ATOM   2746  HB2 SER   174      55.862  39.641  75.143  1.00  0.00           H  
ATOM   2747  HB3 SER   174      54.312  39.281  74.381  1.00  0.00           H  
ATOM   2748  OG  SER   174      55.690  40.329  73.343  1.00  0.00           O  
ATOM   2749  HG  SER   174      55.172  39.788  72.743  1.00  0.00           H  
ATOM   2750  C   SER   174      53.985  40.820  76.552  1.00  0.00           C  
ATOM   2751  O   SER   174      52.791  40.345  76.709  1.00  0.00           O  
ATOM   2752  N   ASP   175      54.859  40.730  77.515  1.00  0.00           N  
ATOM   2753  H   ASP   175      55.707  41.280  77.516  1.00  0.00           H  
ATOM   2754  CA  ASP   175      54.605  40.232  78.841  1.00  0.00           C  
ATOM   2755  HA  ASP   175      53.731  39.589  78.944  1.00  0.00           H  
ATOM   2756  CB  ASP   175      55.786  39.477  79.362  1.00  0.00           C  
ATOM   2757  HB2 ASP   175      56.532  40.268  79.441  1.00  0.00           H  
ATOM   2758  HB3 ASP   175      55.593  39.033  80.339  1.00  0.00           H  
ATOM   2759  CG  ASP   175      56.083  38.254  78.447  1.00  0.00           C  
ATOM   2760  OD1 ASP   175      57.225  38.239  78.025  1.00  0.00           O  
ATOM   2761  OD2 ASP   175      55.200  37.394  78.206  1.00  0.00           O  
ATOM   2762  C   ASP   175      54.182  41.403  79.725  1.00  0.00           C  
ATOM   2763  O   ASP   175      55.009  42.315  79.762  1.00  0.00           O  
ATOM   2764  N   PRO   176      53.143  41.423  80.546  1.00  0.00           N  
ATOM   2765  CD  PRO   176      52.521  40.262  81.169  1.00  0.00           C  
ATOM   2766  HD2 PRO   176      52.864  40.117  82.193  1.00  0.00           H  
ATOM   2767  HD3 PRO   176      52.671  39.363  80.570  1.00  0.00           H  
ATOM   2768  CG  PRO   176      51.089  40.529  81.266  1.00  0.00           C  
ATOM   2769  HG2 PRO   176      50.739  40.285  82.269  1.00  0.00           H  
ATOM   2770  HG3 PRO   176      50.550  39.901  80.556  1.00  0.00           H  
ATOM   2771  CB  PRO   176      50.879  42.068  81.076  1.00  0.00           C  
ATOM   2772  HB2 PRO   176      50.577  42.515  82.023  1.00  0.00           H  
ATOM   2773  HB3 PRO   176      50.253  42.178  80.190  1.00  0.00           H  
ATOM   2774  CA  PRO   176      52.312  42.607  80.828  1.00  0.00           C  
ATOM   2775  HA  PRO   176      52.213  43.219  79.932  1.00  0.00           H  
ATOM   2776  C   PRO   176      52.886  43.474  81.941  1.00  0.00           C  
ATOM   2777  O   PRO   176      52.676  44.710  81.984  1.00  0.00           O  
ATOM   2778  N   ASN   177      53.854  42.915  82.649  1.00  0.00           N  
ATOM   2779  H   ASN   177      53.849  41.909  82.568  1.00  0.00           H  
ATOM   2780  CA  ASN   177      54.617  43.608  83.616  1.00  0.00           C  
ATOM   2781  HA  ASN   177      54.109  44.392  84.177  1.00  0.00           H  
ATOM   2782  CB  ASN   177      54.840  42.530  84.622  1.00  0.00           C  
ATOM   2783  HB2 ASN   177      54.214  41.638  84.592  1.00  0.00           H  
ATOM   2784  HB3 ASN   177      55.744  42.023  84.285  1.00  0.00           H  
ATOM   2785  CG  ASN   177      54.991  42.957  86.041  1.00  0.00           C  
ATOM   2786  OD1 ASN   177      54.951  42.154  86.982  1.00  0.00           O  
ATOM   2787  ND2 ASN   177      55.454  44.108  86.350  1.00  0.00           N  
ATOM   2788 HD21 ASN   177      55.674  44.348  87.306  1.00  0.00           H  
ATOM   2789 HD22 ASN   177      55.932  44.601  85.610  1.00  0.00           H  
ATOM   2790  C   ASN   177      55.860  44.339  83.056  1.00  0.00           C  
ATOM   2791  O   ASN   177      56.417  45.261  83.670  1.00  0.00           O  
ATOM   2792  N   TYR   178      56.231  44.014  81.813  1.00  0.00           N  
ATOM   2793  H   TYR   178      55.457  43.646  81.279  1.00  0.00           H  
ATOM   2794  CA  TYR   178      57.554  44.116  81.202  1.00  0.00           C  
ATOM   2795  HA  TYR   178      58.241  44.418  81.992  1.00  0.00           H  
ATOM   2796  CB  TYR   178      58.108  42.757  80.701  1.00  0.00           C  
ATOM   2797  HB2 TYR   178      57.257  42.090  80.560  1.00  0.00           H  
ATOM   2798  HB3 TYR   178      58.561  42.917  79.722  1.00  0.00           H  
ATOM   2799  CG  TYR   178      59.217  42.164  81.479  1.00  0.00           C  
ATOM   2800  CD1 TYR   178      60.416  42.868  81.770  1.00  0.00           C  
ATOM   2801  HD1 TYR   178      60.627  43.746  81.178  1.00  0.00           H  
ATOM   2802  CE1 TYR   178      61.399  42.356  82.682  1.00  0.00           C  
ATOM   2803  HE1 TYR   178      62.288  42.921  82.920  1.00  0.00           H  
ATOM   2804  CZ  TYR   178      61.117  41.217  83.353  1.00  0.00           C  
ATOM   2805  OH  TYR   178      61.951  40.814  84.307  1.00  0.00           O  
ATOM   2806  HH  TYR   178      62.011  39.858  84.372  1.00  0.00           H  
ATOM   2807  CE2 TYR   178      59.884  40.457  83.034  1.00  0.00           C  
ATOM   2808  HE2 TYR   178      59.744  39.576  83.643  1.00  0.00           H  
ATOM   2809  CD2 TYR   178      58.939  40.948  82.112  1.00  0.00           C  
ATOM   2810  HD2 TYR   178      57.998  40.435  81.980  1.00  0.00           H  
ATOM   2811  C   TYR   178      57.590  45.050  79.979  1.00  0.00           C  
ATOM   2812  O   TYR   178      56.596  45.332  79.387  1.00  0.00           O  
ATOM   2813  N   LYS   179      58.732  45.635  79.687  1.00  0.00           N  
ATOM   2814  H   LYS   179      59.505  45.523  80.328  1.00  0.00           H  
ATOM   2815  CA  LYS   179      59.097  46.566  78.659  1.00  0.00           C  
ATOM   2816  HA  LYS   179      58.390  46.500  77.831  1.00  0.00           H  
ATOM   2817  CB  LYS   179      59.133  47.959  79.352  1.00  0.00           C  
ATOM   2818  HB2 LYS   179      59.838  47.954  80.183  1.00  0.00           H  
ATOM   2819  HB3 LYS   179      59.349  48.763  78.649  1.00  0.00           H  
ATOM   2820  CG  LYS   179      57.906  48.261  80.154  1.00  0.00           C  
ATOM   2821  HG2 LYS   179      56.973  47.957  79.678  1.00  0.00           H  
ATOM   2822  HG3 LYS   179      58.031  47.802  81.134  1.00  0.00           H  
ATOM   2823  CD  LYS   179      57.605  49.775  80.357  1.00  0.00           C  
ATOM   2824  HD2 LYS   179      56.823  49.952  81.095  1.00  0.00           H  
ATOM   2825  HD3 LYS   179      58.447  50.383  80.688  1.00  0.00           H  
ATOM   2826  CE  LYS   179      57.185  50.564  79.131  1.00  0.00           C  
ATOM   2827  HE2 LYS   179      58.047  50.463  78.471  1.00  0.00           H  
ATOM   2828  HE3 LYS   179      56.323  50.055  78.700  1.00  0.00           H  
ATOM   2829  NZ  LYS   179      56.673  51.912  79.472  1.00  0.00           N  
ATOM   2830  HZ1 LYS   179      57.418  52.554  79.245  1.00  0.00           H  
ATOM   2831  HZ2 LYS   179      55.974  52.228  78.816  1.00  0.00           H  
ATOM   2832  HZ3 LYS   179      56.428  52.048  80.443  1.00  0.00           H  
ATOM   2833  C   LYS   179      60.461  46.092  78.076  1.00  0.00           C  
ATOM   2834  O   LYS   179      61.117  45.250  78.680  1.00  0.00           O  
ATOM   2835  N   ILE   180      60.916  46.810  77.130  1.00  0.00           N  
ATOM   2836  H   ILE   180      60.350  47.599  76.853  1.00  0.00           H  
ATOM   2837  CA  ILE   180      62.101  46.510  76.284  1.00  0.00           C  
ATOM   2838  HA  ILE   180      62.884  45.858  76.672  1.00  0.00           H  
ATOM   2839  CB  ILE   180      61.538  46.154  74.880  1.00  0.00           C  
ATOM   2840  HB  ILE   180      60.965  46.968  74.436  1.00  0.00           H  
ATOM   2841  CG2 ILE   180      62.620  45.952  73.802  1.00  0.00           C  
ATOM   2842 HG21 ILE   180      63.556  45.646  74.268  1.00  0.00           H  
ATOM   2843 HG22 ILE   180      62.325  45.296  72.983  1.00  0.00           H  
ATOM   2844 HG23 ILE   180      62.772  46.906  73.296  1.00  0.00           H  
ATOM   2845  CG1 ILE   180      60.748  44.787  74.830  1.00  0.00           C  
ATOM   2846 HG12 ILE   180      59.867  45.214  75.308  1.00  0.00           H  
ATOM   2847 HG13 ILE   180      60.467  44.519  73.811  1.00  0.00           H  
ATOM   2848  CD1 ILE   180      61.432  43.601  75.510  1.00  0.00           C  
ATOM   2849 HD11 ILE   180      60.773  42.733  75.485  1.00  0.00           H  
ATOM   2850 HD12 ILE   180      62.312  43.293  74.944  1.00  0.00           H  
ATOM   2851 HD13 ILE   180      61.841  43.874  76.482  1.00  0.00           H  
ATOM   2852  C   ILE   180      62.913  47.821  76.165  1.00  0.00           C  
ATOM   2853  O   ILE   180      62.433  48.744  75.448  1.00  0.00           O  
ATOM   2854  N   LEU   181      64.089  47.945  76.836  1.00  0.00           N  
ATOM   2855  H   LEU   181      64.442  47.193  77.411  1.00  0.00           H  
ATOM   2856  CA  LEU   181      65.168  48.828  76.356  1.00  0.00           C  
ATOM   2857  HA  LEU   181      64.694  49.796  76.196  1.00  0.00           H  
ATOM   2858  CB  LEU   181      66.223  49.074  77.427  1.00  0.00           C  
ATOM   2859  HB2 LEU   181      66.191  48.338  78.231  1.00  0.00           H  
ATOM   2860  HB3 LEU   181      67.203  49.118  76.952  1.00  0.00           H  
ATOM   2861  CG  LEU   181      65.946  50.446  78.138  1.00  0.00           C  
ATOM   2862  HG  LEU   181      64.858  50.505  78.160  1.00  0.00           H  
ATOM   2863  CD1 LEU   181      66.662  50.459  79.390  1.00  0.00           C  
ATOM   2864 HD11 LEU   181      66.487  51.437  79.838  1.00  0.00           H  
ATOM   2865 HD12 LEU   181      66.004  49.912  80.066  1.00  0.00           H  
ATOM   2866 HD13 LEU   181      67.717  50.205  79.491  1.00  0.00           H  
ATOM   2867  CD2 LEU   181      66.358  51.546  77.102  1.00  0.00           C  
ATOM   2868 HD21 LEU   181      66.404  51.122  76.099  1.00  0.00           H  
ATOM   2869 HD22 LEU   181      65.758  52.420  77.354  1.00  0.00           H  
ATOM   2870 HD23 LEU   181      67.410  51.712  77.334  1.00  0.00           H  
ATOM   2871  C   LEU   181      65.789  48.296  75.041  1.00  0.00           C  
ATOM   2872  O   LEU   181      66.349  47.210  75.020  1.00  0.00           O  
ATOM   2873  N   VAL   182      66.044  49.186  74.075  1.00  0.00           N  
ATOM   2874  H   VAL   182      65.734  50.131  74.250  1.00  0.00           H  
ATOM   2875  CA  VAL   182      67.136  48.934  73.110  1.00  0.00           C  
ATOM   2876  HA  VAL   182      67.753  48.065  73.339  1.00  0.00           H  
ATOM   2877  CB  VAL   182      66.415  48.740  71.786  1.00  0.00           C  
ATOM   2878  HB  VAL   182      65.909  49.643  71.444  1.00  0.00           H  
ATOM   2879  CG1 VAL   182      67.462  48.335  70.770  1.00  0.00           C  
ATOM   2880 HG11 VAL   182      68.244  47.743  71.244  1.00  0.00           H  
ATOM   2881 HG12 VAL   182      67.055  47.737  69.955  1.00  0.00           H  
ATOM   2882 HG13 VAL   182      67.897  49.284  70.457  1.00  0.00           H  
ATOM   2883  CG2 VAL   182      65.251  47.697  71.815  1.00  0.00           C  
ATOM   2884 HG21 VAL   182      64.593  48.115  72.577  1.00  0.00           H  
ATOM   2885 HG22 VAL   182      64.924  47.743  70.777  1.00  0.00           H  
ATOM   2886 HG23 VAL   182      65.590  46.749  72.235  1.00  0.00           H  
ATOM   2887  C   VAL   182      68.092  50.122  73.325  1.00  0.00           C  
ATOM   2888  O   VAL   182      67.752  51.109  72.761  1.00  0.00           O  
ATOM   2889  N   PHE   183      69.294  49.954  73.851  1.00  0.00           N  
ATOM   2890  H   PHE   183      69.636  49.097  74.261  1.00  0.00           H  
ATOM   2891  CA  PHE   183      70.425  50.995  73.657  1.00  0.00           C  
ATOM   2892  HA  PHE   183      70.068  52.017  73.523  1.00  0.00           H  
ATOM   2893  CB  PHE   183      71.432  50.800  74.791  1.00  0.00           C  
ATOM   2894  HB2 PHE   183      71.626  49.767  75.080  1.00  0.00           H  
ATOM   2895  HB3 PHE   183      72.368  51.211  74.412  1.00  0.00           H  
ATOM   2896  CG  PHE   183      71.287  51.647  76.067  1.00  0.00           C  
ATOM   2897  CD1 PHE   183      71.801  52.985  76.153  1.00  0.00           C  
ATOM   2898  HD1 PHE   183      72.552  53.339  75.462  1.00  0.00           H  
ATOM   2899  CE1 PHE   183      71.537  53.846  77.258  1.00  0.00           C  
ATOM   2900  HE1 PHE   183      71.849  54.873  77.134  1.00  0.00           H  
ATOM   2901  CZ  PHE   183      70.688  53.448  78.335  1.00  0.00           C  
ATOM   2902  HZ  PHE   183      70.271  54.043  79.135  1.00  0.00           H  
ATOM   2903  CE2 PHE   183      70.254  52.114  78.272  1.00  0.00           C  
ATOM   2904  HE2 PHE   183      69.703  51.694  79.100  1.00  0.00           H  
ATOM   2905  CD2 PHE   183      70.443  51.230  77.125  1.00  0.00           C  
ATOM   2906  HD2 PHE   183      70.187  50.188  77.245  1.00  0.00           H  
ATOM   2907  C   PHE   183      71.111  50.545  72.278  1.00  0.00           C  
ATOM   2908  O   PHE   183      71.152  49.369  72.018  1.00  0.00           O  
ATOM   2909  N   ARG   184      71.826  51.422  71.540  1.00  0.00           N  
ATOM   2910  H   ARG   184      71.687  52.396  71.771  1.00  0.00           H  
ATOM   2911  CA  ARG   184      73.030  51.113  70.767  1.00  0.00           C  
ATOM   2912  HA  ARG   184      73.256  50.079  71.027  1.00  0.00           H  
ATOM   2913  CB  ARG   184      72.746  51.187  69.274  1.00  0.00           C  
ATOM   2914  HB2 ARG   184      71.966  50.470  69.020  1.00  0.00           H  
ATOM   2915  HB3 ARG   184      72.256  52.154  69.160  1.00  0.00           H  
ATOM   2916  CG  ARG   184      73.845  50.870  68.284  1.00  0.00           C  
ATOM   2917  HG2 ARG   184      74.625  51.536  68.655  1.00  0.00           H  
ATOM   2918  HG3 ARG   184      74.302  49.885  68.376  1.00  0.00           H  
ATOM   2919  CD  ARG   184      73.466  51.198  66.822  1.00  0.00           C  
ATOM   2920  HD2 ARG   184      73.015  52.176  66.655  1.00  0.00           H  
ATOM   2921  HD3 ARG   184      74.373  51.249  66.220  1.00  0.00           H  
ATOM   2922  NE  ARG   184      72.443  50.190  66.351  1.00  0.00           N  
ATOM   2923  HE  ARG   184      71.473  50.352  66.581  1.00  0.00           H  
ATOM   2924  CZ  ARG   184      72.614  49.022  65.761  1.00  0.00           C  
ATOM   2925  NH1 ARG   184      73.753  48.499  65.469  1.00  0.00           N  
ATOM   2926 HH11 ARG   184      74.549  49.053  65.751  1.00  0.00           H  
ATOM   2927 HH12 ARG   184      73.860  47.575  65.077  1.00  0.00           H  
ATOM   2928  NH2 ARG   184      71.633  48.216  65.496  1.00  0.00           N  
ATOM   2929 HH21 ARG   184      71.756  47.425  64.881  1.00  0.00           H  
ATOM   2930 HH22 ARG   184      70.824  48.281  66.096  1.00  0.00           H  
ATOM   2931  C   ARG   184      74.104  52.099  71.168  1.00  0.00           C  
ATOM   2932  O   ARG   184      73.872  53.286  71.465  1.00  0.00           O  
ATOM   2933  N   VAL   185      75.312  51.617  71.629  1.00  0.00           N  
ATOM   2934  H   VAL   185      75.354  50.611  71.554  1.00  0.00           H  
ATOM   2935  CA  VAL   185      76.318  52.187  72.561  1.00  0.00           C  
ATOM   2936  HA  VAL   185      76.096  53.250  72.659  1.00  0.00           H  
ATOM   2937  CB  VAL   185      76.264  51.560  73.981  1.00  0.00           C  
ATOM   2938  HB  VAL   185      77.306  51.429  74.273  1.00  0.00           H  
ATOM   2939  CG1 VAL   185      75.499  52.563  74.922  1.00  0.00           C  
ATOM   2940 HG11 VAL   185      76.011  53.522  74.996  1.00  0.00           H  
ATOM   2941 HG12 VAL   185      74.619  53.013  74.463  1.00  0.00           H  
ATOM   2942 HG13 VAL   185      75.265  52.160  75.907  1.00  0.00           H  
ATOM   2943  CG2 VAL   185      75.567  50.149  74.137  1.00  0.00           C  
ATOM   2944 HG21 VAL   185      75.494  49.904  75.196  1.00  0.00           H  
ATOM   2945 HG22 VAL   185      74.551  50.231  73.750  1.00  0.00           H  
ATOM   2946 HG23 VAL   185      76.134  49.506  73.464  1.00  0.00           H  
ATOM   2947  C   VAL   185      77.750  52.024  72.014  1.00  0.00           C  
ATOM   2948  O   VAL   185      78.040  50.908  71.596  1.00  0.00           O  
ATOM   2949  N   GLN   186      78.627  53.065  72.098  1.00  0.00           N  
ATOM   2950  H   GLN   186      78.397  53.773  72.780  1.00  0.00           H  
ATOM   2951  CA  GLN   186      79.943  53.042  71.473  1.00  0.00           C  
ATOM   2952  HA  GLN   186      79.754  52.399  70.613  1.00  0.00           H  
ATOM   2953  CB  GLN   186      80.325  54.419  70.928  1.00  0.00           C  
ATOM   2954  HB2 GLN   186      80.357  55.263  71.618  1.00  0.00           H  
ATOM   2955  HB3 GLN   186      81.375  54.315  70.654  1.00  0.00           H  
ATOM   2956  CG  GLN   186      79.588  54.800  69.663  1.00  0.00           C  
ATOM   2957  HG2 GLN   186      79.630  54.097  68.831  1.00  0.00           H  
ATOM   2958  HG3 GLN   186      78.535  54.650  69.901  1.00  0.00           H  
ATOM   2959  CD  GLN   186      79.638  56.214  69.149  1.00  0.00           C  
ATOM   2960  OE1 GLN   186      80.440  56.964  69.603  1.00  0.00           O  
ATOM   2961  NE2 GLN   186      78.926  56.481  68.097  1.00  0.00           N  
ATOM   2962 HE21 GLN   186      78.411  55.686  67.746  1.00  0.00           H  
ATOM   2963 HE22 GLN   186      78.982  57.426  67.746  1.00  0.00           H  
ATOM   2964  C   GLN   186      81.088  52.515  72.307  1.00  0.00           C  
ATOM   2965  O   GLN   186      81.788  53.318  72.856  1.00  0.00           O  
ATOM   2966  N   THR   187      81.209  51.152  72.375  1.00  0.00           N  
ATOM   2967  H   THR   187      80.482  50.652  71.883  1.00  0.00           H  
ATOM   2968  CA  THR   187      82.192  50.269  73.004  1.00  0.00           C  
ATOM   2969  HA  THR   187      83.035  50.865  73.353  1.00  0.00           H  
ATOM   2970  CB  THR   187      81.596  49.670  74.252  1.00  0.00           C  
ATOM   2971  HB  THR   187      81.064  50.433  74.819  1.00  0.00           H  
ATOM   2972  CG2 THR   187      80.664  48.436  74.066  1.00  0.00           C  
ATOM   2973 HG21 THR   187      79.707  48.779  73.674  1.00  0.00           H  
ATOM   2974 HG22 THR   187      81.062  47.610  73.477  1.00  0.00           H  
ATOM   2975 HG23 THR   187      80.561  48.016  75.067  1.00  0.00           H  
ATOM   2976  OG1 THR   187      82.597  49.185  75.049  1.00  0.00           O  
ATOM   2977  HG1 THR   187      82.359  48.763  75.877  1.00  0.00           H  
ATOM   2978  C   THR   187      82.859  49.333  72.076  1.00  0.00           C  
ATOM   2979  O   THR   187      82.331  48.954  71.025  1.00  0.00           O  
ATOM   2980  N   MET   188      84.123  49.044  72.363  1.00  0.00           N  
ATOM   2981  H   MET   188      84.367  49.288  73.313  1.00  0.00           H  
ATOM   2982  CA  MET   188      85.024  48.175  71.604  1.00  0.00           C  
ATOM   2983  HA  MET   188      84.634  48.192  70.586  1.00  0.00           H  
ATOM   2984  CB  MET   188      86.442  48.598  71.578  1.00  0.00           C  
ATOM   2985  HB2 MET   188      86.516  49.686  71.585  1.00  0.00           H  
ATOM   2986  HB3 MET   188      86.987  48.396  72.500  1.00  0.00           H  
ATOM   2987  CG  MET   188      87.152  48.059  70.368  1.00  0.00           C  
ATOM   2988  HG2 MET   188      87.963  47.404  70.685  1.00  0.00           H  
ATOM   2989  HG3 MET   188      86.500  47.562  69.649  1.00  0.00           H  
ATOM   2990  SD  MET   188      87.842  49.464  69.394  1.00  0.00           S  
ATOM   2991  CE  MET   188      86.308  50.121  68.702  1.00  0.00           C  
ATOM   2992  HE1 MET   188      86.350  51.144  68.327  1.00  0.00           H  
ATOM   2993  HE2 MET   188      86.071  49.383  67.936  1.00  0.00           H  
ATOM   2994  HE3 MET   188      85.494  49.974  69.412  1.00  0.00           H  
ATOM   2995  C   MET   188      84.969  46.689  72.075  1.00  0.00           C  
ATOM   2996  O   MET   188      85.561  45.843  71.441  1.00  0.00           O  
ATOM   2997  N   ASN   189      84.473  46.468  73.336  1.00  0.00           N  
ATOM   2998  H   ASN   189      84.041  47.305  73.701  1.00  0.00           H  
ATOM   2999  CA  ASN   189      83.909  45.148  73.750  1.00  0.00           C  
ATOM   3000  HA  ASN   189      83.912  44.503  72.871  1.00  0.00           H  
ATOM   3001  CB  ASN   189      84.770  44.534  74.857  1.00  0.00           C  
ATOM   3002  HB2 ASN   189      85.843  44.675  74.726  1.00  0.00           H  
ATOM   3003  HB3 ASN   189      84.603  45.051  75.802  1.00  0.00           H  
ATOM   3004  CG  ASN   189      84.614  43.028  75.048  1.00  0.00           C  
ATOM   3005  OD1 ASN   189      83.756  42.482  74.366  1.00  0.00           O  
ATOM   3006  ND2 ASN   189      85.110  42.490  76.046  1.00  0.00           N  
ATOM   3007 HD21 ASN   189      86.027  42.870  76.234  1.00  0.00           H  
ATOM   3008 HD22 ASN   189      85.037  41.494  76.195  1.00  0.00           H  
ATOM   3009  C   ASN   189      82.528  45.149  74.375  1.00  0.00           C  
ATOM   3010  O   ASN   189      82.188  45.792  75.414  1.00  0.00           O  
ATOM   3011  N   PRO   190      81.547  44.659  73.629  1.00  0.00           N  
ATOM   3012  CD  PRO   190      81.611  44.293  72.205  1.00  0.00           C  
ATOM   3013  HD2 PRO   190      82.464  43.622  72.105  1.00  0.00           H  
ATOM   3014  HD3 PRO   190      81.644  45.138  71.517  1.00  0.00           H  
ATOM   3015  CG  PRO   190      80.262  43.556  71.948  1.00  0.00           C  
ATOM   3016  HG2 PRO   190      80.247  42.467  71.988  1.00  0.00           H  
ATOM   3017  HG3 PRO   190      79.984  43.895  70.950  1.00  0.00           H  
ATOM   3018  CB  PRO   190      79.296  44.012  72.978  1.00  0.00           C  
ATOM   3019  HB2 PRO   190      78.710  43.123  73.215  1.00  0.00           H  
ATOM   3020  HB3 PRO   190      78.723  44.845  72.571  1.00  0.00           H  
ATOM   3021  CA  PRO   190      80.187  44.509  74.215  1.00  0.00           C  
ATOM   3022  HA  PRO   190      79.716  45.431  74.557  1.00  0.00           H  
ATOM   3023  C   PRO   190      80.135  43.374  75.236  1.00  0.00           C  
ATOM   3024  O   PRO   190      79.260  43.469  76.143  1.00  0.00           O  
ATOM   3025  N   ILE   191      80.954  42.279  75.249  1.00  0.00           N  
ATOM   3026  H   ILE   191      81.884  42.274  74.854  1.00  0.00           H  
ATOM   3027  CA  ILE   191      80.559  41.045  75.981  1.00  0.00           C  
ATOM   3028  HA  ILE   191      79.473  41.130  75.981  1.00  0.00           H  
ATOM   3029  CB  ILE   191      80.788  39.755  75.114  1.00  0.00           C  
ATOM   3030  HB  ILE   191      80.631  39.962  74.056  1.00  0.00           H  
ATOM   3031  CG2 ILE   191      82.291  39.434  75.328  1.00  0.00           C  
ATOM   3032 HG21 ILE   191      82.625  38.993  74.389  1.00  0.00           H  
ATOM   3033 HG22 ILE   191      82.901  40.305  75.570  1.00  0.00           H  
ATOM   3034 HG23 ILE   191      82.398  38.741  76.162  1.00  0.00           H  
ATOM   3035  CG1 ILE   191      79.929  38.533  75.526  1.00  0.00           C  
ATOM   3036 HG12 ILE   191      80.085  37.622  74.949  1.00  0.00           H  
ATOM   3037 HG13 ILE   191      80.222  38.367  76.563  1.00  0.00           H  
ATOM   3038  CD1 ILE   191      78.449  38.740  75.627  1.00  0.00           C  
ATOM   3039 HD11 ILE   191      78.117  39.525  76.305  1.00  0.00           H  
ATOM   3040 HD12 ILE   191      78.133  39.011  74.620  1.00  0.00           H  
ATOM   3041 HD13 ILE   191      78.087  37.738  75.861  1.00  0.00           H  
ATOM   3042  C   ILE   191      80.751  40.985  77.448  1.00  0.00           C  
ATOM   3043  O   ILE   191      79.876  40.717  78.236  1.00  0.00           O  
ATOM   3044  N   ASN   192      81.814  41.547  77.963  1.00  0.00           N  
ATOM   3045  H   ASN   192      82.553  41.718  77.296  1.00  0.00           H  
ATOM   3046  CA  ASN   192      81.984  41.909  79.371  1.00  0.00           C  
ATOM   3047  HA  ASN   192      81.641  41.054  79.954  1.00  0.00           H  
ATOM   3048  CB  ASN   192      83.487  42.356  79.632  1.00  0.00           C  
ATOM   3049  HB2 ASN   192      84.137  41.497  79.468  1.00  0.00           H  
ATOM   3050  HB3 ASN   192      83.821  43.212  79.047  1.00  0.00           H  
ATOM   3051  CG  ASN   192      83.706  42.643  81.082  1.00  0.00           C  
ATOM   3052  OD1 ASN   192      83.439  41.879  81.929  1.00  0.00           O  
ATOM   3053  ND2 ASN   192      84.345  43.807  81.396  1.00  0.00           N  
ATOM   3054 HD21 ASN   192      84.060  43.883  82.362  1.00  0.00           H  
ATOM   3055 HD22 ASN   192      84.526  44.528  80.713  1.00  0.00           H  
ATOM   3056  C   ASN   192      80.962  42.913  79.816  1.00  0.00           C  
ATOM   3057  O   ASN   192      80.397  42.913  80.938  1.00  0.00           O  
ATOM   3058  N   LEU   193      80.806  43.910  79.003  1.00  0.00           N  
ATOM   3059  H   LEU   193      81.518  43.951  78.287  1.00  0.00           H  
ATOM   3060  CA  LEU   193      79.757  45.091  79.157  1.00  0.00           C  
ATOM   3061  HA  LEU   193      79.939  45.597  80.105  1.00  0.00           H  
ATOM   3062  CB  LEU   193      79.948  46.124  78.026  1.00  0.00           C  
ATOM   3063  HB2 LEU   193      80.964  46.517  78.043  1.00  0.00           H  
ATOM   3064  HB3 LEU   193      79.741  45.710  77.039  1.00  0.00           H  
ATOM   3065  CG  LEU   193      78.945  47.275  78.096  1.00  0.00           C  
ATOM   3066  HG  LEU   193      78.812  47.480  79.158  1.00  0.00           H  
ATOM   3067  CD1 LEU   193      79.229  48.575  77.399  1.00  0.00           C  
ATOM   3068 HD11 LEU   193      79.149  48.494  76.315  1.00  0.00           H  
ATOM   3069 HD12 LEU   193      78.477  49.313  77.678  1.00  0.00           H  
ATOM   3070 HD13 LEU   193      80.227  48.985  77.557  1.00  0.00           H  
ATOM   3071  CD2 LEU   193      77.438  46.952  77.461  1.00  0.00           C  
ATOM   3072 HD21 LEU   193      76.929  47.879  77.199  1.00  0.00           H  
ATOM   3073 HD22 LEU   193      77.639  46.362  76.567  1.00  0.00           H  
ATOM   3074 HD23 LEU   193      76.810  46.408  78.167  1.00  0.00           H  
ATOM   3075  C   LEU   193      78.318  44.462  79.361  1.00  0.00           C  
ATOM   3076  O   LEU   193      77.640  44.808  80.323  1.00  0.00           O  
ATOM   3077  N   ILE   194      77.844  43.589  78.585  1.00  0.00           N  
ATOM   3078  H   ILE   194      78.388  43.421  77.750  1.00  0.00           H  
ATOM   3079  CA  ILE   194      76.708  42.613  78.903  1.00  0.00           C  
ATOM   3080  HA  ILE   194      75.853  43.288  78.930  1.00  0.00           H  
ATOM   3081  CB  ILE   194      76.373  41.675  77.664  1.00  0.00           C  
ATOM   3082  HB  ILE   194      77.246  41.038  77.520  1.00  0.00           H  
ATOM   3083  CG2 ILE   194      75.198  40.725  78.012  1.00  0.00           C  
ATOM   3084 HG21 ILE   194      75.572  39.711  77.869  1.00  0.00           H  
ATOM   3085 HG22 ILE   194      74.870  40.832  79.046  1.00  0.00           H  
ATOM   3086 HG23 ILE   194      74.358  40.945  77.353  1.00  0.00           H  
ATOM   3087  CG1 ILE   194      76.072  42.554  76.472  1.00  0.00           C  
ATOM   3088 HG12 ILE   194      75.055  42.945  76.511  1.00  0.00           H  
ATOM   3089 HG13 ILE   194      76.834  43.315  76.307  1.00  0.00           H  
ATOM   3090  CD1 ILE   194      76.046  41.791  75.194  1.00  0.00           C  
ATOM   3091 HD11 ILE   194      75.016  41.466  75.049  1.00  0.00           H  
ATOM   3092 HD12 ILE   194      76.445  42.426  74.404  1.00  0.00           H  
ATOM   3093 HD13 ILE   194      76.627  40.869  75.156  1.00  0.00           H  
ATOM   3094  C   ILE   194      76.760  41.918  80.254  1.00  0.00           C  
ATOM   3095  O   ILE   194      75.817  42.113  81.011  1.00  0.00           O  
ATOM   3096  N   HIE   195      77.852  41.211  80.502  1.00  0.00           N  
ATOM   3097  H   HIE   195      78.683  41.456  79.983  1.00  0.00           H  
ATOM   3098  CA  HIE   195      77.936  40.489  81.771  1.00  0.00           C  
ATOM   3099  HA  HIE   195      76.987  39.962  81.668  1.00  0.00           H  
ATOM   3100  CB  HIE   195      79.050  39.451  81.740  1.00  0.00           C  
ATOM   3101  HB2 HIE   195      80.015  39.920  81.926  1.00  0.00           H  
ATOM   3102  HB3 HIE   195      78.804  38.710  82.501  1.00  0.00           H  
ATOM   3103  CG  HIE   195      78.976  38.526  80.492  1.00  0.00           C  
ATOM   3104  ND1 HIE   195      78.086  37.500  80.280  1.00  0.00           N  
ATOM   3105  CE1 HIE   195      78.436  36.733  79.258  1.00  0.00           C  
ATOM   3106  HE1 HIE   195      77.914  35.817  79.022  1.00  0.00           H  
ATOM   3107  NE2 HIE   195      79.669  37.063  78.915  1.00  0.00           N  
ATOM   3108  HE2 HIE   195      80.099  36.906  78.014  1.00  0.00           H  
ATOM   3109  CD2 HIE   195      80.029  38.086  79.724  1.00  0.00           C  
ATOM   3110  HD2 HIE   195      81.039  38.455  79.822  1.00  0.00           H  
ATOM   3111  C   HIE   195      77.699  41.327  83.094  1.00  0.00           C  
ATOM   3112  O   HIE   195      76.788  40.963  83.817  1.00  0.00           O  
ATOM   3113  N   ASP   196      78.350  42.473  83.177  1.00  0.00           N  
ATOM   3114  H   ASP   196      79.003  42.742  82.454  1.00  0.00           H  
ATOM   3115  CA  ASP   196      77.967  43.441  84.265  1.00  0.00           C  
ATOM   3116  HA  ASP   196      78.248  43.092  85.258  1.00  0.00           H  
ATOM   3117  CB  ASP   196      78.826  44.655  84.010  1.00  0.00           C  
ATOM   3118  HB2 ASP   196      78.535  45.010  83.021  1.00  0.00           H  
ATOM   3119  HB3 ASP   196      78.571  45.498  84.652  1.00  0.00           H  
ATOM   3120  CG  ASP   196      80.367  44.544  84.028  1.00  0.00           C  
ATOM   3121  OD1 ASP   196      81.004  45.150  83.134  1.00  0.00           O  
ATOM   3122  OD2 ASP   196      80.990  43.832  84.905  1.00  0.00           O  
ATOM   3123  C   ASP   196      76.604  44.044  84.347  1.00  0.00           C  
ATOM   3124  O   ASP   196      76.084  44.252  85.493  1.00  0.00           O  
ATOM   3125  N   LEU   197      75.771  43.991  83.310  1.00  0.00           N  
ATOM   3126  H   LEU   197      76.125  43.524  82.488  1.00  0.00           H  
ATOM   3127  CA  LEU   197      74.367  44.397  83.279  1.00  0.00           C  
ATOM   3128  HA  LEU   197      74.218  45.308  83.859  1.00  0.00           H  
ATOM   3129  CB  LEU   197      73.785  44.598  81.861  1.00  0.00           C  
ATOM   3130  HB2 LEU   197      74.011  43.784  81.172  1.00  0.00           H  
ATOM   3131  HB3 LEU   197      72.714  44.405  81.918  1.00  0.00           H  
ATOM   3132  CG  LEU   197      73.992  46.067  81.221  1.00  0.00           C  
ATOM   3133  HG  LEU   197      75.004  46.455  81.333  1.00  0.00           H  
ATOM   3134  CD1 LEU   197      73.777  45.906  79.718  1.00  0.00           C  
ATOM   3135 HD11 LEU   197      73.526  46.921  79.409  1.00  0.00           H  
ATOM   3136 HD12 LEU   197      74.719  45.500  79.349  1.00  0.00           H  
ATOM   3137 HD13 LEU   197      72.932  45.236  79.557  1.00  0.00           H  
ATOM   3138  CD2 LEU   197      72.937  47.064  81.727  1.00  0.00           C  
ATOM   3139 HD21 LEU   197      71.936  46.721  81.991  1.00  0.00           H  
ATOM   3140 HD22 LEU   197      73.428  47.436  82.626  1.00  0.00           H  
ATOM   3141 HD23 LEU   197      73.064  47.934  81.083  1.00  0.00           H  
ATOM   3142  C   LEU   197      73.554  43.124  83.923  1.00  0.00           C  
ATOM   3143  O   LEU   197      72.681  43.310  84.757  1.00  0.00           O  
ATOM   3144  N   LYS   198      73.983  41.907  83.471  1.00  0.00           N  
ATOM   3145  H   LYS   198      74.771  41.854  82.841  1.00  0.00           H  
ATOM   3146  CA  LYS   198      73.507  40.570  84.012  1.00  0.00           C  
ATOM   3147  HA  LYS   198      72.423  40.492  84.094  1.00  0.00           H  
ATOM   3148  CB  LYS   198      73.938  39.547  82.968  1.00  0.00           C  
ATOM   3149  HB2 LYS   198      74.928  39.748  82.557  1.00  0.00           H  
ATOM   3150  HB3 LYS   198      74.076  38.544  83.373  1.00  0.00           H  
ATOM   3151  CG  LYS   198      72.843  39.319  81.782  1.00  0.00           C  
ATOM   3152  HG2 LYS   198      71.963  38.899  82.268  1.00  0.00           H  
ATOM   3153  HG3 LYS   198      72.548  40.281  81.362  1.00  0.00           H  
ATOM   3154  CD  LYS   198      73.386  38.452  80.654  1.00  0.00           C  
ATOM   3155  HD2 LYS   198      74.166  38.898  80.036  1.00  0.00           H  
ATOM   3156  HD3 LYS   198      73.726  37.493  81.046  1.00  0.00           H  
ATOM   3157  CE  LYS   198      72.298  38.047  79.701  1.00  0.00           C  
ATOM   3158  HE2 LYS   198      71.874  37.140  80.130  1.00  0.00           H  
ATOM   3159  HE3 LYS   198      71.427  38.692  79.585  1.00  0.00           H  
ATOM   3160  NZ  LYS   198      72.904  37.713  78.305  1.00  0.00           N  
ATOM   3161  HZ1 LYS   198      72.880  38.615  77.851  1.00  0.00           H  
ATOM   3162  HZ2 LYS   198      73.816  37.284  78.351  1.00  0.00           H  
ATOM   3163  HZ3 LYS   198      72.286  37.104  77.788  1.00  0.00           H  
ATOM   3164  C   LYS   198      74.019  40.247  85.519  1.00  0.00           C  
ATOM   3165  O   LYS   198      73.499  39.295  86.186  1.00  0.00           O  
ATOM   3166  N   LYS   199      75.078  40.985  85.942  1.00  0.00           N  
ATOM   3167  H   LYS   199      75.589  41.366  85.159  1.00  0.00           H  
ATOM   3168  CA  LYS   199      75.315  41.350  87.328  1.00  0.00           C  
ATOM   3169  HA  LYS   199      75.133  40.450  87.916  1.00  0.00           H  
ATOM   3170  CB  LYS   199      76.780  41.840  87.515  1.00  0.00           C  
ATOM   3171  HB2 LYS   199      77.127  42.491  86.712  1.00  0.00           H  
ATOM   3172  HB3 LYS   199      76.917  42.289  88.499  1.00  0.00           H  
ATOM   3173  CG  LYS   199      77.835  40.660  87.420  1.00  0.00           C  
ATOM   3174  HG2 LYS   199      77.511  39.709  87.841  1.00  0.00           H  
ATOM   3175  HG3 LYS   199      77.852  40.481  86.344  1.00  0.00           H  
ATOM   3176  CD  LYS   199      79.246  41.084  87.923  1.00  0.00           C  
ATOM   3177  HD2 LYS   199      79.467  42.009  87.390  1.00  0.00           H  
ATOM   3178  HD3 LYS   199      79.242  41.359  88.978  1.00  0.00           H  
ATOM   3179  CE  LYS   199      80.272  39.928  87.578  1.00  0.00           C  
ATOM   3180  HE2 LYS   199      80.049  38.948  88.000  1.00  0.00           H  
ATOM   3181  HE3 LYS   199      80.208  39.870  86.491  1.00  0.00           H  
ATOM   3182  NZ  LYS   199      81.559  40.310  88.073  1.00  0.00           N  
ATOM   3183  HZ1 LYS   199      81.479  40.791  88.957  1.00  0.00           H  
ATOM   3184  HZ2 LYS   199      82.192  39.524  88.043  1.00  0.00           H  
ATOM   3185  HZ3 LYS   199      82.012  40.953  87.439  1.00  0.00           H  
ATOM   3186  C   LYS   199      74.316  42.244  88.011  1.00  0.00           C  
ATOM   3187  O   LYS   199      73.847  41.897  89.096  1.00  0.00           O  
ATOM   3188  N   ALA   200      73.995  43.362  87.368  1.00  0.00           N  
ATOM   3189  H   ALA   200      74.451  43.586  86.495  1.00  0.00           H  
ATOM   3190  CA  ALA   200      73.134  44.480  87.827  1.00  0.00           C  
ATOM   3191  HA  ALA   200      73.557  44.806  88.777  1.00  0.00           H  
ATOM   3192  CB  ALA   200      73.248  45.668  86.801  1.00  0.00           C  
ATOM   3193  HB1 ALA   200      72.886  45.334  85.829  1.00  0.00           H  
ATOM   3194  HB2 ALA   200      72.782  46.630  87.018  1.00  0.00           H  
ATOM   3195  HB3 ALA   200      74.316  45.694  86.584  1.00  0.00           H  
ATOM   3196  C   ALA   200      71.638  43.884  87.927  1.00  0.00           C  
ATOM   3197  O   ALA   200      70.841  44.405  88.689  1.00  0.00           O  
ATOM   3198  N   GLY   201      71.322  42.866  87.085  1.00  0.00           N  
ATOM   3199  H   GLY   201      72.036  42.746  86.381  1.00  0.00           H  
ATOM   3200  CA  GLY   201      70.218  41.915  87.341  1.00  0.00           C  
ATOM   3201  HA2 GLY   201      70.595  40.916  87.562  1.00  0.00           H  
ATOM   3202  HA3 GLY   201      69.643  42.334  88.167  1.00  0.00           H  
ATOM   3203  C   GLY   201      69.224  41.727  86.093  1.00  0.00           C  
ATOM   3204  O   GLY   201      68.123  41.204  86.367  1.00  0.00           O  
ATOM   3205  N   TYR   202      69.556  42.139  84.908  1.00  0.00           N  
ATOM   3206  H   TYR   202      70.381  42.686  84.711  1.00  0.00           H  
ATOM   3207  CA  TYR   202      68.636  42.370  83.889  1.00  0.00           C  
ATOM   3208  HA  TYR   202      67.636  42.401  84.323  1.00  0.00           H  
ATOM   3209  CB  TYR   202      68.863  43.697  83.139  1.00  0.00           C  
ATOM   3210  HB2 TYR   202      69.737  43.507  82.517  1.00  0.00           H  
ATOM   3211  HB3 TYR   202      67.906  43.726  82.618  1.00  0.00           H  
ATOM   3212  CG  TYR   202      68.843  44.929  83.919  1.00  0.00           C  
ATOM   3213  CD1 TYR   202      70.051  45.568  84.239  1.00  0.00           C  
ATOM   3214  HD1 TYR   202      70.950  45.177  83.786  1.00  0.00           H  
ATOM   3215  CE1 TYR   202      70.099  46.767  85.038  1.00  0.00           C  
ATOM   3216  HE1 TYR   202      71.023  47.266  85.291  1.00  0.00           H  
ATOM   3217  CZ  TYR   202      68.953  47.002  85.832  1.00  0.00           C  
ATOM   3218  OH  TYR   202      69.022  47.977  86.836  1.00  0.00           O  
ATOM   3219  HH  TYR   202      68.129  48.304  86.964  1.00  0.00           H  
ATOM   3220  CE2 TYR   202      67.749  46.273  85.607  1.00  0.00           C  
ATOM   3221  HE2 TYR   202      66.864  46.545  86.164  1.00  0.00           H  
ATOM   3222  CD2 TYR   202      67.689  45.228  84.674  1.00  0.00           C  
ATOM   3223  HD2 TYR   202      66.888  44.504  84.679  1.00  0.00           H  
ATOM   3224  C   TYR   202      68.531  41.170  82.934  1.00  0.00           C  
ATOM   3225  O   TYR   202      69.507  40.387  82.803  1.00  0.00           O  
ATOM   3226  N   THR   203      67.413  41.058  82.167  1.00  0.00           N  
ATOM   3227  H   THR   203      66.610  41.545  82.540  1.00  0.00           H  
ATOM   3228  CA  THR   203      67.204  40.115  81.084  1.00  0.00           C  
ATOM   3229  HA  THR   203      67.620  39.180  81.459  1.00  0.00           H  
ATOM   3230  CB  THR   203      65.741  39.857  80.975  1.00  0.00           C  
ATOM   3231  HB  THR   203      65.226  40.791  80.748  1.00  0.00           H  
ATOM   3232  CG2 THR   203      65.292  38.886  79.917  1.00  0.00           C  
ATOM   3233 HG21 THR   203      64.202  38.864  79.942  1.00  0.00           H  
ATOM   3234 HG22 THR   203      65.666  39.232  78.954  1.00  0.00           H  
ATOM   3235 HG23 THR   203      65.803  37.948  80.133  1.00  0.00           H  
ATOM   3236  OG1 THR   203      65.146  39.265  82.100  1.00  0.00           O  
ATOM   3237  HG1 THR   203      64.625  39.938  82.543  1.00  0.00           H  
ATOM   3238  C   THR   203      67.835  40.684  79.798  1.00  0.00           C  
ATOM   3239  O   THR   203      67.098  41.297  78.976  1.00  0.00           O  
ATOM   3240  N   VAL   204      69.177  40.678  79.643  1.00  0.00           N  
ATOM   3241  H   VAL   204      69.666  40.542  80.516  1.00  0.00           H  
ATOM   3242  CA  VAL   204      69.922  41.140  78.466  1.00  0.00           C  
ATOM   3243  HA  VAL   204      69.363  42.020  78.147  1.00  0.00           H  
ATOM   3244  CB  VAL   204      71.376  41.570  78.745  1.00  0.00           C  
ATOM   3245  HB  VAL   204      71.951  40.644  78.752  1.00  0.00           H  
ATOM   3246  CG1 VAL   204      71.913  42.544  77.683  1.00  0.00           C  
ATOM   3247 HG11 VAL   204      72.956  42.746  77.930  1.00  0.00           H  
ATOM   3248 HG12 VAL   204      72.021  41.968  76.764  1.00  0.00           H  
ATOM   3249 HG13 VAL   204      71.189  43.357  77.651  1.00  0.00           H  
ATOM   3250  CG2 VAL   204      71.475  42.409  79.997  1.00  0.00           C  
ATOM   3251 HG21 VAL   204      72.533  42.588  80.192  1.00  0.00           H  
ATOM   3252 HG22 VAL   204      71.210  43.435  79.740  1.00  0.00           H  
ATOM   3253 HG23 VAL   204      70.773  42.149  80.789  1.00  0.00           H  
ATOM   3254  C   VAL   204      69.856  40.040  77.424  1.00  0.00           C  
ATOM   3255  O   VAL   204      70.485  39.049  77.503  1.00  0.00           O  
ATOM   3256  N   LEU   205      69.133  40.236  76.383  1.00  0.00           N  
ATOM   3257  H   LEU   205      68.495  41.019  76.385  1.00  0.00           H  
ATOM   3258  CA  LEU   205      68.790  39.029  75.487  1.00  0.00           C  
ATOM   3259  HA  LEU   205      68.368  38.256  76.129  1.00  0.00           H  
ATOM   3260  CB  LEU   205      67.565  39.491  74.631  1.00  0.00           C  
ATOM   3261  HB2 LEU   205      68.007  40.265  74.004  1.00  0.00           H  
ATOM   3262  HB3 LEU   205      67.416  38.619  73.994  1.00  0.00           H  
ATOM   3263  CG  LEU   205      66.271  39.736  75.337  1.00  0.00           C  
ATOM   3264  HG  LEU   205      66.191  39.275  76.321  1.00  0.00           H  
ATOM   3265  CD1 LEU   205      66.019  41.226  75.495  1.00  0.00           C  
ATOM   3266 HD11 LEU   205      66.903  41.701  75.922  1.00  0.00           H  
ATOM   3267 HD12 LEU   205      66.025  41.763  74.547  1.00  0.00           H  
ATOM   3268 HD13 LEU   205      65.261  41.354  76.268  1.00  0.00           H  
ATOM   3269  CD2 LEU   205      65.032  39.310  74.724  1.00  0.00           C  
ATOM   3270 HD21 LEU   205      65.020  40.036  73.912  1.00  0.00           H  
ATOM   3271 HD22 LEU   205      65.232  38.330  74.291  1.00  0.00           H  
ATOM   3272 HD23 LEU   205      64.117  39.298  75.317  1.00  0.00           H  
ATOM   3273  C   LEU   205      69.950  38.510  74.670  1.00  0.00           C  
ATOM   3274  O   LEU   205      69.809  37.341  74.248  1.00  0.00           O  
ATOM   3275  N   TRP   206      71.011  39.285  74.418  1.00  0.00           N  
ATOM   3276  H   TRP   206      71.275  40.089  74.969  1.00  0.00           H  
ATOM   3277  CA  TRP   206      72.215  38.851  73.592  1.00  0.00           C  
ATOM   3278  HA  TRP   206      71.945  37.981  72.994  1.00  0.00           H  
ATOM   3279  CB  TRP   206      72.735  40.051  72.799  1.00  0.00           C  
ATOM   3280  HB2 TRP   206      71.895  40.487  72.258  1.00  0.00           H  
ATOM   3281  HB3 TRP   206      73.221  40.789  73.436  1.00  0.00           H  
ATOM   3282  CG  TRP   206      73.745  39.695  71.665  1.00  0.00           C  
ATOM   3283  CD1 TRP   206      73.287  38.981  70.626  1.00  0.00           C  
ATOM   3284  HD1 TRP   206      72.304  38.554  70.489  1.00  0.00           H  
ATOM   3285  NE1 TRP   206      74.345  38.264  70.051  1.00  0.00           N  
ATOM   3286  HE1 TRP   206      74.402  37.762  69.176  1.00  0.00           H  
ATOM   3287  CE2 TRP   206      75.526  38.633  70.632  1.00  0.00           C  
ATOM   3288  CZ2 TRP   206      76.814  38.199  70.380  1.00  0.00           C  
ATOM   3289  HZ2 TRP   206      76.930  37.353  69.719  1.00  0.00           H  
ATOM   3290  CH2 TRP   206      77.847  38.866  71.034  1.00  0.00           C  
ATOM   3291  HH2 TRP   206      78.880  38.554  70.977  1.00  0.00           H  
ATOM   3292  CZ3 TRP   206      77.592  40.013  71.840  1.00  0.00           C  
ATOM   3293  HZ3 TRP   206      78.386  40.591  72.289  1.00  0.00           H  
ATOM   3294  CE3 TRP   206      76.246  40.384  71.973  1.00  0.00           C  
ATOM   3295  HE3 TRP   206      75.860  41.244  72.498  1.00  0.00           H  
ATOM   3296  CD2 TRP   206      75.166  39.683  71.577  1.00  0.00           C  
ATOM   3297  C   TRP   206      73.329  38.349  74.544  1.00  0.00           C  
ATOM   3298  O   TRP   206      73.687  39.046  75.454  1.00  0.00           O  
ATOM   3299  N   PRO   207      74.089  37.348  74.237  1.00  0.00           N  
ATOM   3300  CD  PRO   207      75.400  37.200  74.950  1.00  0.00           C  
ATOM   3301  HD2 PRO   207      75.359  37.139  76.038  1.00  0.00           H  
ATOM   3302  HD3 PRO   207      75.859  38.169  74.752  1.00  0.00           H  
ATOM   3303  CG  PRO   207      76.018  35.955  74.323  1.00  0.00           C  
ATOM   3304  HG2 PRO   207      76.144  35.154  75.052  1.00  0.00           H  
ATOM   3305  HG3 PRO   207      77.026  36.149  73.957  1.00  0.00           H  
ATOM   3306  CB  PRO   207      75.042  35.518  73.330  1.00  0.00           C  
ATOM   3307  HB2 PRO   207      75.054  34.459  73.073  1.00  0.00           H  
ATOM   3308  HB3 PRO   207      75.575  35.970  72.494  1.00  0.00           H  
ATOM   3309  CA  PRO   207      73.719  36.176  73.542  1.00  0.00           C  
ATOM   3310  HA  PRO   207      73.216  36.388  72.599  1.00  0.00           H  
ATOM   3311  C   PRO   207      72.731  35.199  74.302  1.00  0.00           C  
ATOM   3312  O   PRO   207      72.340  35.406  75.435  1.00  0.00           O  
ATOM   3313  N   ASN   208      72.261  34.266  73.475  1.00  0.00           N  
ATOM   3314  H   ASN   208      72.785  34.123  72.623  1.00  0.00           H  
ATOM   3315  CA  ASN   208      71.206  33.445  73.950  1.00  0.00           C  
ATOM   3316  HA  ASN   208      70.555  33.968  74.650  1.00  0.00           H  
ATOM   3317  CB  ASN   208      70.364  33.067  72.763  1.00  0.00           C  
ATOM   3318  HB2 ASN   208      69.957  34.007  72.390  1.00  0.00           H  
ATOM   3319  HB3 ASN   208      70.951  32.652  71.944  1.00  0.00           H  
ATOM   3320  CG  ASN   208      69.197  32.077  73.059  1.00  0.00           C  
ATOM   3321  OD1 ASN   208      68.787  32.070  74.177  1.00  0.00           O  
ATOM   3322  ND2 ASN   208      68.255  31.868  72.131  1.00  0.00           N  
ATOM   3323 HD21 ASN   208      68.519  31.884  71.156  1.00  0.00           H  
ATOM   3324 HD22 ASN   208      67.535  31.168  72.240  1.00  0.00           H  
ATOM   3325  C   ASN   208      71.645  32.182  74.806  1.00  0.00           C  
ATOM   3326  O   ASN   208      71.972  31.209  74.159  1.00  0.00           O  
ATOM   3327  N   LEU   209      72.096  32.357  76.036  1.00  0.00           N  
ATOM   3328  H   LEU   209      71.930  33.260  76.457  1.00  0.00           H  
ATOM   3329  CA  LEU   209      72.685  31.298  76.992  1.00  0.00           C  
ATOM   3330  HA  LEU   209      72.295  30.307  76.758  1.00  0.00           H  
ATOM   3331  CB  LEU   209      74.207  31.462  76.936  1.00  0.00           C  
ATOM   3332  HB2 LEU   209      74.534  32.069  76.092  1.00  0.00           H  
ATOM   3333  HB3 LEU   209      74.541  31.998  77.825  1.00  0.00           H  
ATOM   3334  CG  LEU   209      75.029  30.154  76.874  1.00  0.00           C  
ATOM   3335  HG  LEU   209      76.019  30.421  76.505  1.00  0.00           H  
ATOM   3336  CD1 LEU   209      75.206  29.523  78.224  1.00  0.00           C  
ATOM   3337 HD11 LEU   209      74.669  28.581  78.330  1.00  0.00           H  
ATOM   3338 HD12 LEU   209      76.240  29.366  78.533  1.00  0.00           H  
ATOM   3339 HD13 LEU   209      74.698  30.169  78.940  1.00  0.00           H  
ATOM   3340  CD2 LEU   209      74.418  29.058  75.891  1.00  0.00           C  
ATOM   3341 HD21 LEU   209      73.569  28.509  76.298  1.00  0.00           H  
ATOM   3342 HD22 LEU   209      74.091  29.555  74.978  1.00  0.00           H  
ATOM   3343 HD23 LEU   209      75.177  28.351  75.558  1.00  0.00           H  
ATOM   3344  C   LEU   209      72.059  31.557  78.360  1.00  0.00           C  
ATOM   3345  O   LEU   209      72.508  32.147  79.325  1.00  0.00           O  
ATOM   3346  N   PRO   210      70.843  30.998  78.418  1.00  0.00           N  
ATOM   3347  CD  PRO   210      69.964  30.439  77.344  1.00  0.00           C  
ATOM   3348  HD2 PRO   210      70.110  29.359  77.367  1.00  0.00           H  
ATOM   3349  HD3 PRO   210      70.053  30.878  76.350  1.00  0.00           H  
ATOM   3350  CG  PRO   210      68.506  30.461  77.859  1.00  0.00           C  
ATOM   3351  HG2 PRO   210      67.886  29.579  77.698  1.00  0.00           H  
ATOM   3352  HG3 PRO   210      67.963  31.305  77.433  1.00  0.00           H  
ATOM   3353  CB  PRO   210      68.737  30.435  79.384  1.00  0.00           C  
ATOM   3354  HB2 PRO   210      68.548  29.464  79.841  1.00  0.00           H  
ATOM   3355  HB3 PRO   210      68.010  31.141  79.784  1.00  0.00           H  
ATOM   3356  CA  PRO   210      70.084  30.949  79.713  1.00  0.00           C  
ATOM   3357  HA  PRO   210      69.987  31.899  80.238  1.00  0.00           H  
ATOM   3358  C   PRO   210      70.853  30.109  80.747  1.00  0.00           C  
ATOM   3359  O   PRO   210      71.618  29.126  80.413  1.00  0.00           O  
ATOM   3360  N   GLY   211      70.818  30.587  82.038  1.00  0.00           N  
ATOM   3361  H   GLY   211      70.285  31.397  82.321  1.00  0.00           H  
ATOM   3362  CA  GLY   211      72.079  30.297  82.768  1.00  0.00           C  
ATOM   3363  HA2 GLY   211      72.072  29.243  83.045  1.00  0.00           H  
ATOM   3364  HA3 GLY   211      72.960  30.483  82.154  1.00  0.00           H  
ATOM   3365  C   GLY   211      72.213  30.981  84.077  1.00  0.00           C  
ATOM   3366  O   GLY   211      71.648  30.516  85.051  1.00  0.00           O  
ATOM   3367  N   VAL   212      73.355  31.763  84.045  1.00  0.00           N  
ATOM   3368  H   VAL   212      73.706  31.934  83.113  1.00  0.00           H  
ATOM   3369  CA  VAL   212      73.986  32.494  85.211  1.00  0.00           C  
ATOM   3370  HA  VAL   212      74.529  31.724  85.759  1.00  0.00           H  
ATOM   3371  CB  VAL   212      75.045  33.545  84.627  1.00  0.00           C  
ATOM   3372  HB  VAL   212      74.710  34.086  83.742  1.00  0.00           H  
ATOM   3373  CG1 VAL   212      75.430  34.557  85.641  1.00  0.00           C  
ATOM   3374 HG11 VAL   212      74.534  35.170  85.744  1.00  0.00           H  
ATOM   3375 HG12 VAL   212      75.599  34.061  86.596  1.00  0.00           H  
ATOM   3376 HG13 VAL   212      76.274  35.233  85.502  1.00  0.00           H  
ATOM   3377  CG2 VAL   212      76.388  32.852  84.200  1.00  0.00           C  
ATOM   3378 HG21 VAL   212      76.894  33.277  83.333  1.00  0.00           H  
ATOM   3379 HG22 VAL   212      77.068  32.922  85.049  1.00  0.00           H  
ATOM   3380 HG23 VAL   212      76.063  31.832  83.994  1.00  0.00           H  
ATOM   3381  C   VAL   212      72.898  33.124  86.142  1.00  0.00           C  
ATOM   3382  O   VAL   212      72.258  34.045  85.677  1.00  0.00           O  
ATOM   3383  N   THR   213      72.639  32.630  87.375  1.00  0.00           N  
ATOM   3384  H   THR   213      73.433  32.171  87.799  1.00  0.00           H  
ATOM   3385  CA  THR   213      71.262  32.423  87.790  1.00  0.00           C  
ATOM   3386  HA  THR   213      70.627  31.937  87.049  1.00  0.00           H  
ATOM   3387  CB  THR   213      71.223  31.280  88.847  1.00  0.00           C  
ATOM   3388  HB  THR   213      71.514  31.744  89.790  1.00  0.00           H  
ATOM   3389  CG2 THR   213      69.759  30.791  89.144  1.00  0.00           C  
ATOM   3390 HG21 THR   213      69.664  30.497  90.189  1.00  0.00           H  
ATOM   3391 HG22 THR   213      68.992  31.533  88.922  1.00  0.00           H  
ATOM   3392 HG23 THR   213      69.474  29.909  88.570  1.00  0.00           H  
ATOM   3393  OG1 THR   213      71.971  30.137  88.492  1.00  0.00           O  
ATOM   3394  HG1 THR   213      72.543  29.837  89.202  1.00  0.00           H  
ATOM   3395  C   THR   213      70.582  33.720  88.212  1.00  0.00           C  
ATOM   3396  O   THR   213      71.041  34.643  88.917  1.00  0.00           O  
ATOM   3397  N   SER   214      69.357  33.834  87.714  1.00  0.00           N  
ATOM   3398  H   SER   214      68.805  32.996  87.598  1.00  0.00           H  
ATOM   3399  CA  SER   214      68.394  34.926  88.083  1.00  0.00           C  
ATOM   3400  HA  SER   214      68.871  35.405  88.938  1.00  0.00           H  
ATOM   3401  CB  SER   214      68.372  35.978  86.983  1.00  0.00           C  
ATOM   3402  HB2 SER   214      68.501  35.566  85.983  1.00  0.00           H  
ATOM   3403  HB3 SER   214      67.387  36.420  87.137  1.00  0.00           H  
ATOM   3404  OG  SER   214      69.474  36.868  87.051  1.00  0.00           O  
ATOM   3405  HG  SER   214      70.312  36.425  87.200  1.00  0.00           H  
ATOM   3406  C   SER   214      67.033  34.287  88.421  1.00  0.00           C  
ATOM   3407  O   SER   214      66.381  33.709  87.540  1.00  0.00           O  
ATOM   3408  OXT SER   214      66.638  34.301  89.610  1.00  0.00           O  
TER    3409      SER   214 
ATOM   3409  N   MET   215      60.032  41.746  72.955  1.00  0.00           N  
ATOM   3410  H1  MET   215      60.822  41.549  72.358  1.00  0.00           H  
ATOM   3411  H2  MET   215      60.018  41.020  73.658  1.00  0.00           H  
ATOM   3412  H3  MET   215      60.202  42.578  73.503  1.00  0.00           H  
ATOM   3413  CA  MET   215      58.762  41.654  72.225  1.00  0.00           C  
ATOM   3414  HA  MET   215      58.081  41.185  72.935  1.00  0.00           H  
ATOM   3415  CB  MET   215      58.144  43.091  71.931  1.00  0.00           C  
ATOM   3416  HB2 MET   215      58.182  43.580  72.904  1.00  0.00           H  
ATOM   3417  HB3 MET   215      58.794  43.552  71.188  1.00  0.00           H  
ATOM   3418  CG  MET   215      56.680  43.097  71.413  1.00  0.00           C  
ATOM   3419  HG2 MET   215      56.788  43.280  70.344  1.00  0.00           H  
ATOM   3420  HG3 MET   215      56.253  42.108  71.577  1.00  0.00           H  
ATOM   3421  SD  MET   215      55.495  44.307  72.013  1.00  0.00           S  
ATOM   3422  CE  MET   215      54.208  44.135  70.788  1.00  0.00           C  
ATOM   3423  HE1 MET   215      54.205  45.092  70.266  1.00  0.00           H  
ATOM   3424  HE2 MET   215      54.302  43.241  70.171  1.00  0.00           H  
ATOM   3425  HE3 MET   215      53.283  44.014  71.352  1.00  0.00           H  
ATOM   3426  C   MET   215      58.798  40.622  71.140  1.00  0.00           C  
ATOM   3427  O   MET   215      59.809  40.524  70.455  1.00  0.00           O  
ATOM   3428  N   ILE   216      57.647  39.878  70.989  1.00  0.00           N  
ATOM   3429  H   ILE   216      56.845  40.353  71.378  1.00  0.00           H  
ATOM   3430  CA  ILE   216      57.446  38.919  69.913  1.00  0.00           C  
ATOM   3431  HA  ILE   216      58.403  38.436  69.715  1.00  0.00           H  
ATOM   3432  CB  ILE   216      56.774  37.661  70.546  1.00  0.00           C  
ATOM   3433  HB  ILE   216      55.814  38.084  70.846  1.00  0.00           H  
ATOM   3434  CG2 ILE   216      56.419  36.470  69.655  1.00  0.00           C  
ATOM   3435 HG21 ILE   216      56.558  35.477  70.085  1.00  0.00           H  
ATOM   3436 HG22 ILE   216      55.386  36.361  69.323  1.00  0.00           H  
ATOM   3437 HG23 ILE   216      57.155  36.450  68.852  1.00  0.00           H  
ATOM   3438  CG1 ILE   216      57.139  37.167  72.001  1.00  0.00           C  
ATOM   3439 HG12 ILE   216      57.089  37.947  72.761  1.00  0.00           H  
ATOM   3440 HG13 ILE   216      56.479  36.336  72.251  1.00  0.00           H  
ATOM   3441  CD1 ILE   216      58.538  36.573  72.016  1.00  0.00           C  
ATOM   3442 HD11 ILE   216      58.859  36.004  71.144  1.00  0.00           H  
ATOM   3443 HD12 ILE   216      59.249  37.393  72.119  1.00  0.00           H  
ATOM   3444 HD13 ILE   216      58.709  35.987  72.919  1.00  0.00           H  
ATOM   3445  C   ILE   216      56.828  39.497  68.669  1.00  0.00           C  
ATOM   3446  O   ILE   216      55.732  40.023  68.718  1.00  0.00           O  
ATOM   3447  N   VAL   217      57.265  39.177  67.491  1.00  0.00           N  
ATOM   3448  H   VAL   217      58.154  38.697  67.490  1.00  0.00           H  
ATOM   3449  CA  VAL   217      56.882  39.714  66.248  1.00  0.00           C  
ATOM   3450  HA  VAL   217      56.948  40.801  66.270  1.00  0.00           H  
ATOM   3451  CB  VAL   217      57.975  39.121  65.153  1.00  0.00           C  
ATOM   3452  HB  VAL   217      58.269  38.095  65.374  1.00  0.00           H  
ATOM   3453  CG1 VAL   217      57.480  38.856  63.625  1.00  0.00           C  
ATOM   3454 HG11 VAL   217      58.357  38.818  62.979  1.00  0.00           H  
ATOM   3455 HG12 VAL   217      56.883  37.954  63.493  1.00  0.00           H  
ATOM   3456 HG13 VAL   217      56.863  39.711  63.348  1.00  0.00           H  
ATOM   3457  CG2 VAL   217      59.182  40.024  65.216  1.00  0.00           C  
ATOM   3458 HG21 VAL   217      59.406  40.232  66.262  1.00  0.00           H  
ATOM   3459 HG22 VAL   217      60.053  39.759  64.616  1.00  0.00           H  
ATOM   3460 HG23 VAL   217      58.916  41.062  65.015  1.00  0.00           H  
ATOM   3461  C   VAL   217      55.443  39.378  65.818  1.00  0.00           C  
ATOM   3462  O   VAL   217      54.709  40.161  65.168  1.00  0.00           O  
ATOM   3463  N   GLU   218      54.967  38.343  66.488  1.00  0.00           N  
ATOM   3464  H   GLU   218      55.629  37.711  66.915  1.00  0.00           H  
ATOM   3465  CA  GLU   218      53.528  37.982  66.369  1.00  0.00           C  
ATOM   3466  HA  GLU   218      53.275  37.715  65.343  1.00  0.00           H  
ATOM   3467  CB  GLU   218      53.258  36.584  67.023  1.00  0.00           C  
ATOM   3468  HB2 GLU   218      53.817  35.869  66.419  1.00  0.00           H  
ATOM   3469  HB3 GLU   218      53.808  36.593  67.964  1.00  0.00           H  
ATOM   3470  CG  GLU   218      51.833  36.112  67.284  1.00  0.00           C  
ATOM   3471  HG2 GLU   218      51.103  36.784  66.833  1.00  0.00           H  
ATOM   3472  HG3 GLU   218      51.550  35.325  66.585  1.00  0.00           H  
ATOM   3473  CD  GLU   218      51.499  35.679  68.730  1.00  0.00           C  
ATOM   3474  OE1 GLU   218      51.328  34.468  68.935  1.00  0.00           O  
ATOM   3475  OE2 GLU   218      50.914  36.506  69.431  1.00  0.00           O  
ATOM   3476  C   GLU   218      52.550  39.088  66.962  1.00  0.00           C  
ATOM   3477  O   GLU   218      51.599  39.461  66.361  1.00  0.00           O  
ATOM   3478  N   GLN   219      52.937  39.695  68.055  1.00  0.00           N  
ATOM   3479  H   GLN   219      53.850  39.533  68.455  1.00  0.00           H  
ATOM   3480  CA  GLN   219      52.180  40.809  68.631  1.00  0.00           C  
ATOM   3481  HA  GLN   219      51.093  40.762  68.568  1.00  0.00           H  
ATOM   3482  CB  GLN   219      52.469  40.884  70.184  1.00  0.00           C  
ATOM   3483  HB2 GLN   219      53.550  40.955  70.304  1.00  0.00           H  
ATOM   3484  HB3 GLN   219      52.015  41.816  70.521  1.00  0.00           H  
ATOM   3485  CG  GLN   219      51.794  39.788  71.017  1.00  0.00           C  
ATOM   3486  HG2 GLN   219      51.453  40.290  71.923  1.00  0.00           H  
ATOM   3487  HG3 GLN   219      50.921  39.306  70.577  1.00  0.00           H  
ATOM   3488  CD  GLN   219      52.888  38.786  71.414  1.00  0.00           C  
ATOM   3489  OE1 GLN   219      53.995  39.008  71.931  1.00  0.00           O  
ATOM   3490  NE2 GLN   219      52.651  37.521  71.302  1.00  0.00           N  
ATOM   3491 HE21 GLN   219      51.946  37.210  70.650  1.00  0.00           H  
ATOM   3492 HE22 GLN   219      53.279  36.837  71.700  1.00  0.00           H  
ATOM   3493  C   GLN   219      52.434  42.148  67.766  1.00  0.00           C  
ATOM   3494  O   GLN   219      51.946  43.253  68.100  1.00  0.00           O  
ATOM   3495  N   VAL   220      53.316  42.149  66.789  1.00  0.00           N  
ATOM   3496  H   VAL   220      53.774  41.252  66.711  1.00  0.00           H  
ATOM   3497  CA  VAL   220      53.555  43.183  65.824  1.00  0.00           C  
ATOM   3498  HA  VAL   220      53.175  44.115  66.241  1.00  0.00           H  
ATOM   3499  CB  VAL   220      54.996  43.408  65.571  1.00  0.00           C  
ATOM   3500  HB  VAL   220      55.417  42.687  64.871  1.00  0.00           H  
ATOM   3501  CG1 VAL   220      55.302  44.840  65.069  1.00  0.00           C  
ATOM   3502 HG11 VAL   220      54.493  45.246  64.462  1.00  0.00           H  
ATOM   3503 HG12 VAL   220      55.428  45.619  65.821  1.00  0.00           H  
ATOM   3504 HG13 VAL   220      56.162  44.849  64.399  1.00  0.00           H  
ATOM   3505  CG2 VAL   220      55.745  43.323  66.822  1.00  0.00           C  
ATOM   3506 HG21 VAL   220      56.807  43.512  66.666  1.00  0.00           H  
ATOM   3507 HG22 VAL   220      55.221  43.894  67.589  1.00  0.00           H  
ATOM   3508 HG23 VAL   220      55.785  42.320  67.246  1.00  0.00           H  
ATOM   3509  C   VAL   220      52.795  42.919  64.544  1.00  0.00           C  
ATOM   3510  O   VAL   220      52.380  43.804  63.909  1.00  0.00           O  
ATOM   3511  N   MET   221      52.639  41.699  64.069  1.00  0.00           N  
ATOM   3512  H   MET   221      53.060  40.926  64.565  1.00  0.00           H  
ATOM   3513  CA  MET   221      52.374  41.477  62.627  1.00  0.00           C  
ATOM   3514  HA  MET   221      52.937  42.132  61.962  1.00  0.00           H  
ATOM   3515  CB  MET   221      53.024  40.082  62.209  1.00  0.00           C  
ATOM   3516  HB2 MET   221      52.924  40.195  61.129  1.00  0.00           H  
ATOM   3517  HB3 MET   221      54.039  40.000  62.597  1.00  0.00           H  
ATOM   3518  CG  MET   221      52.120  39.001  62.726  1.00  0.00           C  
ATOM   3519  HG2 MET   221      52.043  38.938  63.812  1.00  0.00           H  
ATOM   3520  HG3 MET   221      51.160  39.247  62.273  1.00  0.00           H  
ATOM   3521  SD  MET   221      52.596  37.444  62.143  1.00  0.00           S  
ATOM   3522  CE  MET   221      51.787  37.633  60.512  1.00  0.00           C  
ATOM   3523  HE1 MET   221      52.077  36.782  59.897  1.00  0.00           H  
ATOM   3524  HE2 MET   221      50.713  37.515  60.656  1.00  0.00           H  
ATOM   3525  HE3 MET   221      52.020  38.613  60.095  1.00  0.00           H  
ATOM   3526  C   MET   221      50.872  41.781  62.283  1.00  0.00           C  
ATOM   3527  O   MET   221      50.017  41.258  63.028  1.00  0.00           O  
ATOM   3528  N   LYS   222      50.597  42.259  61.076  1.00  0.00           N  
ATOM   3529  H   LYS   222      51.292  42.418  60.361  1.00  0.00           H  
ATOM   3530  CA  LYS   222      49.275  42.358  60.532  1.00  0.00           C  
ATOM   3531  HA  LYS   222      48.691  42.607  61.417  1.00  0.00           H  
ATOM   3532  CB  LYS   222      49.165  43.505  59.487  1.00  0.00           C  
ATOM   3533  HB2 LYS   222      49.796  43.196  58.653  1.00  0.00           H  
ATOM   3534  HB3 LYS   222      48.110  43.501  59.212  1.00  0.00           H  
ATOM   3535  CG  LYS   222      49.628  44.992  59.875  1.00  0.00           C  
ATOM   3536  HG2 LYS   222      50.603  44.994  60.362  1.00  0.00           H  
ATOM   3537  HG3 LYS   222      50.003  45.473  58.972  1.00  0.00           H  
ATOM   3538  CD  LYS   222      48.834  45.843  60.992  1.00  0.00           C  
ATOM   3539  HD2 LYS   222      47.850  45.999  60.551  1.00  0.00           H  
ATOM   3540  HD3 LYS   222      48.771  45.377  61.976  1.00  0.00           H  
ATOM   3541  CE  LYS   222      49.482  47.269  61.155  1.00  0.00           C  
ATOM   3542  HE2 LYS   222      50.529  47.247  61.459  1.00  0.00           H  
ATOM   3543  HE3 LYS   222      49.437  47.792  60.200  1.00  0.00           H  
ATOM   3544  NZ  LYS   222      48.811  47.975  62.246  1.00  0.00           N  
ATOM   3545  HZ1 LYS   222      49.271  48.854  62.435  1.00  0.00           H  
ATOM   3546  HZ2 LYS   222      47.858  48.227  62.027  1.00  0.00           H  
ATOM   3547  HZ3 LYS   222      48.867  47.387  63.066  1.00  0.00           H  
ATOM   3548  C   LYS   222      48.892  41.030  60.025  1.00  0.00           C  
ATOM   3549  O   LYS   222      49.651  40.392  59.285  1.00  0.00           O  
ATOM   3550  N   THR   223      47.724  40.452  60.378  1.00  0.00           N  
ATOM   3551  H   THR   223      47.046  41.063  60.812  1.00  0.00           H  
ATOM   3552  CA  THR   223      47.336  39.022  60.072  1.00  0.00           C  
ATOM   3553  HA  THR   223      48.288  38.530  59.870  1.00  0.00           H  
ATOM   3554  CB  THR   223      46.512  38.532  61.313  1.00  0.00           C  
ATOM   3555  HB  THR   223      45.778  37.779  61.024  1.00  0.00           H  
ATOM   3556  CG2 THR   223      47.452  37.866  62.334  1.00  0.00           C  
ATOM   3557 HG21 THR   223      48.466  37.764  61.947  1.00  0.00           H  
ATOM   3558 HG22 THR   223      47.561  38.485  63.225  1.00  0.00           H  
ATOM   3559 HG23 THR   223      46.928  36.968  62.662  1.00  0.00           H  
ATOM   3560  OG1 THR   223      45.773  39.616  61.925  1.00  0.00           O  
ATOM   3561  HG1 THR   223      44.860  39.408  61.716  1.00  0.00           H  
ATOM   3562  C   THR   223      46.511  39.169  58.760  1.00  0.00           C  
ATOM   3563  O   THR   223      46.745  38.249  57.969  1.00  0.00           O  
ATOM   3564  N   SER   224      45.749  40.191  58.472  1.00  0.00           N  
ATOM   3565  H   SER   224      45.378  40.804  59.184  1.00  0.00           H  
ATOM   3566  CA  SER   224      45.265  40.506  57.099  1.00  0.00           C  
ATOM   3567  HA  SER   224      44.782  39.620  56.686  1.00  0.00           H  
ATOM   3568  CB  SER   224      44.291  41.648  57.143  1.00  0.00           C  
ATOM   3569  HB2 SER   224      44.661  42.453  57.778  1.00  0.00           H  
ATOM   3570  HB3 SER   224      44.119  42.189  56.213  1.00  0.00           H  
ATOM   3571  OG  SER   224      43.166  41.213  57.790  1.00  0.00           O  
ATOM   3572  HG  SER   224      42.604  40.613  57.294  1.00  0.00           H  
ATOM   3573  C   SER   224      46.464  40.847  56.118  1.00  0.00           C  
ATOM   3574  O   SER   224      47.293  41.737  56.425  1.00  0.00           O  
ATOM   3575  N   VAL   225      46.578  40.095  55.037  1.00  0.00           N  
ATOM   3576  H   VAL   225      45.954  39.307  54.930  1.00  0.00           H  
ATOM   3577  CA  VAL   225      47.550  40.398  53.936  1.00  0.00           C  
ATOM   3578  HA  VAL   225      47.977  41.384  54.117  1.00  0.00           H  
ATOM   3579  CB  VAL   225      48.700  39.439  54.316  1.00  0.00           C  
ATOM   3580  HB  VAL   225      49.102  39.708  55.293  1.00  0.00           H  
ATOM   3581  CG1 VAL   225      48.446  37.968  54.324  1.00  0.00           C  
ATOM   3582 HG11 VAL   225      47.740  37.788  55.134  1.00  0.00           H  
ATOM   3583 HG12 VAL   225      47.985  37.591  53.411  1.00  0.00           H  
ATOM   3584 HG13 VAL   225      49.394  37.475  54.541  1.00  0.00           H  
ATOM   3585  CG2 VAL   225      49.767  39.650  53.381  1.00  0.00           C  
ATOM   3586 HG21 VAL   225      49.456  39.281  52.404  1.00  0.00           H  
ATOM   3587 HG22 VAL   225      49.864  40.732  53.287  1.00  0.00           H  
ATOM   3588 HG23 VAL   225      50.620  39.108  53.791  1.00  0.00           H  
ATOM   3589  C   VAL   225      46.934  40.276  52.558  1.00  0.00           C  
ATOM   3590  O   VAL   225      46.213  39.332  52.198  1.00  0.00           O  
ATOM   3591  N   ILE   226      47.366  41.198  51.689  1.00  0.00           N  
ATOM   3592  H   ILE   226      47.910  42.002  51.967  1.00  0.00           H  
ATOM   3593  CA  ILE   226      46.899  41.320  50.274  1.00  0.00           C  
ATOM   3594  HA  ILE   226      45.964  40.762  50.221  1.00  0.00           H  
ATOM   3595  CB  ILE   226      46.449  42.772  49.965  1.00  0.00           C  
ATOM   3596  HB  ILE   226      47.268  43.395  50.323  1.00  0.00           H  
ATOM   3597  CG2 ILE   226      46.405  43.073  48.419  1.00  0.00           C  
ATOM   3598 HG21 ILE   226      47.274  42.881  47.790  1.00  0.00           H  
ATOM   3599 HG22 ILE   226      45.620  42.468  47.966  1.00  0.00           H  
ATOM   3600 HG23 ILE   226      46.095  44.114  48.323  1.00  0.00           H  
ATOM   3601  CG1 ILE   226      45.099  43.294  50.462  1.00  0.00           C  
ATOM   3602 HG12 ILE   226      44.955  44.212  49.892  1.00  0.00           H  
ATOM   3603 HG13 ILE   226      44.293  42.672  50.069  1.00  0.00           H  
ATOM   3604  CD1 ILE   226      44.948  43.553  51.952  1.00  0.00           C  
ATOM   3605 HD11 ILE   226      44.371  44.476  52.022  1.00  0.00           H  
ATOM   3606 HD12 ILE   226      44.544  42.688  52.477  1.00  0.00           H  
ATOM   3607 HD13 ILE   226      45.997  43.637  52.238  1.00  0.00           H  
ATOM   3608  C   ILE   226      47.969  40.749  49.324  1.00  0.00           C  
ATOM   3609  O   ILE   226      49.082  41.197  49.283  1.00  0.00           O  
ATOM   3610  N   THR   227      47.584  39.988  48.346  1.00  0.00           N  
ATOM   3611  H   THR   227      46.590  39.813  48.369  1.00  0.00           H  
ATOM   3612  CA  THR   227      48.527  39.242  47.518  1.00  0.00           C  
ATOM   3613  HA  THR   227      49.484  39.759  47.594  1.00  0.00           H  
ATOM   3614  CB  THR   227      48.601  37.847  48.020  1.00  0.00           C  
ATOM   3615  HB  THR   227      49.279  37.358  47.321  1.00  0.00           H  
ATOM   3616  CG2 THR   227      49.200  37.672  49.411  1.00  0.00           C  
ATOM   3617 HG21 THR   227      50.042  36.983  49.341  1.00  0.00           H  
ATOM   3618 HG22 THR   227      49.661  38.641  49.601  1.00  0.00           H  
ATOM   3619 HG23 THR   227      48.499  37.459  50.218  1.00  0.00           H  
ATOM   3620  OG1 THR   227      47.344  37.291  48.090  1.00  0.00           O  
ATOM   3621  HG1 THR   227      46.780  37.900  48.572  1.00  0.00           H  
ATOM   3622  C   THR   227      48.179  39.089  45.946  1.00  0.00           C  
ATOM   3623  O   THR   227      47.063  39.337  45.558  1.00  0.00           O  
ATOM   3624  N   LEU   228      49.116  38.588  45.072  1.00  0.00           N  
ATOM   3625  H   LEU   228      50.085  38.738  45.317  1.00  0.00           H  
ATOM   3626  CA  LEU   228      48.866  38.167  43.684  1.00  0.00           C  
ATOM   3627  HA  LEU   228      47.841  38.362  43.366  1.00  0.00           H  
ATOM   3628  CB  LEU   228      49.736  39.059  42.835  1.00  0.00           C  
ATOM   3629  HB2 LEU   228      50.293  39.768  43.447  1.00  0.00           H  
ATOM   3630  HB3 LEU   228      50.587  38.428  42.578  1.00  0.00           H  
ATOM   3631  CG  LEU   228      49.207  39.676  41.534  1.00  0.00           C  
ATOM   3632  HG  LEU   228      48.696  38.822  41.088  1.00  0.00           H  
ATOM   3633  CD1 LEU   228      48.105  40.724  41.727  1.00  0.00           C  
ATOM   3634 HD11 LEU   228      47.413  40.363  42.487  1.00  0.00           H  
ATOM   3635 HD12 LEU   228      48.488  41.648  42.162  1.00  0.00           H  
ATOM   3636 HD13 LEU   228      47.647  41.107  40.815  1.00  0.00           H  
ATOM   3637  CD2 LEU   228      50.306  40.211  40.615  1.00  0.00           C  
ATOM   3638 HD21 LEU   228      49.860  40.523  39.671  1.00  0.00           H  
ATOM   3639 HD22 LEU   228      51.023  40.866  41.110  1.00  0.00           H  
ATOM   3640 HD23 LEU   228      50.877  39.294  40.463  1.00  0.00           H  
ATOM   3641  C   LEU   228      49.113  36.713  43.501  1.00  0.00           C  
ATOM   3642  O   LEU   228      50.014  36.210  44.152  1.00  0.00           O  
ATOM   3643  N   ARG   229      48.364  36.186  42.591  1.00  0.00           N  
ATOM   3644  H   ARG   229      47.580  36.760  42.319  1.00  0.00           H  
ATOM   3645  CA  ARG   229      48.823  35.310  41.627  1.00  0.00           C  
ATOM   3646  HA  ARG   229      49.035  34.377  42.149  1.00  0.00           H  
ATOM   3647  CB  ARG   229      47.753  35.094  40.553  1.00  0.00           C  
ATOM   3648  HB2 ARG   229      47.631  36.043  40.031  1.00  0.00           H  
ATOM   3649  HB3 ARG   229      48.133  34.387  39.815  1.00  0.00           H  
ATOM   3650  CG  ARG   229      46.420  34.633  41.039  1.00  0.00           C  
ATOM   3651  HG2 ARG   229      46.151  33.933  40.248  1.00  0.00           H  
ATOM   3652  HG3 ARG   229      46.536  34.172  42.020  1.00  0.00           H  
ATOM   3653  CD  ARG   229      45.334  35.717  41.135  1.00  0.00           C  
ATOM   3654  HD2 ARG   229      45.644  36.423  41.905  1.00  0.00           H  
ATOM   3655  HD3 ARG   229      45.348  36.390  40.279  1.00  0.00           H  
ATOM   3656  NE  ARG   229      44.069  35.235  41.600  1.00  0.00           N  
ATOM   3657  HE  ARG   229      43.347  35.112  40.905  1.00  0.00           H  
ATOM   3658  CZ  ARG   229      43.840  34.517  42.641  1.00  0.00           C  
ATOM   3659  NH1 ARG   229      44.562  34.681  43.736  1.00  0.00           N  
ATOM   3660 HH11 ARG   229      45.062  35.557  43.675  1.00  0.00           H  
ATOM   3661 HH12 ARG   229      44.090  34.409  44.586  1.00  0.00           H  
ATOM   3662  NH2 ARG   229      42.994  33.544  42.570  1.00  0.00           N  
ATOM   3663 HH21 ARG   229      42.245  33.670  41.904  1.00  0.00           H  
ATOM   3664 HH22 ARG   229      42.867  32.933  43.363  1.00  0.00           H  
ATOM   3665  C   ARG   229      50.158  35.738  41.039  1.00  0.00           C  
ATOM   3666  O   ARG   229      50.321  36.794  40.400  1.00  0.00           O  
ATOM   3667  N   ALA   230      50.994  34.704  40.896  1.00  0.00           N  
ATOM   3668  H   ALA   230      50.544  33.861  41.223  1.00  0.00           H  
ATOM   3669  CA  ALA   230      52.292  34.815  40.196  1.00  0.00           C  
ATOM   3670  HA  ALA   230      52.902  35.676  40.469  1.00  0.00           H  
ATOM   3671  CB  ALA   230      53.083  33.537  40.653  1.00  0.00           C  
ATOM   3672  HB1 ALA   230      52.635  32.692  40.130  1.00  0.00           H  
ATOM   3673  HB2 ALA   230      54.127  33.544  40.339  1.00  0.00           H  
ATOM   3674  HB3 ALA   230      52.899  33.366  41.713  1.00  0.00           H  
ATOM   3675  C   ALA   230      52.138  34.793  38.615  1.00  0.00           C  
ATOM   3676  O   ALA   230      53.103  35.299  37.949  1.00  0.00           O  
ATOM   3677  N   THR   231      51.104  34.221  38.053  1.00  0.00           N  
ATOM   3678  H   THR   231      50.554  33.626  38.657  1.00  0.00           H  
ATOM   3679  CA  THR   231      50.709  34.287  36.660  1.00  0.00           C  
ATOM   3680  HA  THR   231      51.530  34.670  36.054  1.00  0.00           H  
ATOM   3681  CB  THR   231      50.269  32.918  36.180  1.00  0.00           C  
ATOM   3682  HB  THR   231      49.951  32.958  35.138  1.00  0.00           H  
ATOM   3683  CG2 THR   231      51.424  32.019  36.259  1.00  0.00           C  
ATOM   3684 HG21 THR   231      52.195  32.510  35.665  1.00  0.00           H  
ATOM   3685 HG22 THR   231      51.870  31.898  37.246  1.00  0.00           H  
ATOM   3686 HG23 THR   231      51.141  31.048  35.853  1.00  0.00           H  
ATOM   3687  OG1 THR   231      49.463  32.405  37.208  1.00  0.00           O  
ATOM   3688  HG1 THR   231      49.448  31.447  37.140  1.00  0.00           H  
ATOM   3689  C   THR   231      49.682  35.365  36.394  1.00  0.00           C  
ATOM   3690  O   THR   231      49.286  35.638  35.263  1.00  0.00           O  
ATOM   3691  N   ASN   232      49.449  36.299  37.290  1.00  0.00           N  
ATOM   3692  H   ASN   232      49.887  36.204  38.195  1.00  0.00           H  
ATOM   3693  CA  ASN   232      49.086  37.648  36.914  1.00  0.00           C  
ATOM   3694  HA  ASN   232      48.165  37.638  36.330  1.00  0.00           H  
ATOM   3695  CB  ASN   232      48.541  38.450  38.142  1.00  0.00           C  
ATOM   3696  HB2 ASN   232      49.111  38.191  39.035  1.00  0.00           H  
ATOM   3697  HB3 ASN   232      48.690  39.517  37.981  1.00  0.00           H  
ATOM   3698  CG  ASN   232      47.083  38.305  38.380  1.00  0.00           C  
ATOM   3699  OD1 ASN   232      46.529  37.181  38.214  1.00  0.00           O  
ATOM   3700  ND2 ASN   232      46.328  39.313  38.224  1.00  0.00           N  
ATOM   3701 HD21 ASN   232      45.324  39.332  38.335  1.00  0.00           H  
ATOM   3702 HD22 ASN   232      46.723  40.167  37.857  1.00  0.00           H  
ATOM   3703  C   ASN   232      50.266  38.305  36.081  1.00  0.00           C  
ATOM   3704  O   ASN   232      51.430  38.125  36.392  1.00  0.00           O  
ATOM   3705  N   THR   233      49.846  39.031  35.018  1.00  0.00           N  
ATOM   3706  H   THR   233      48.871  39.106  34.762  1.00  0.00           H  
ATOM   3707  CA  THR   233      50.813  39.707  34.131  1.00  0.00           C  
ATOM   3708  HA  THR   233      51.671  39.053  33.978  1.00  0.00           H  
ATOM   3709  CB  THR   233      50.210  39.824  32.672  1.00  0.00           C  
ATOM   3710  HB  THR   233      50.997  40.296  32.084  1.00  0.00           H  
ATOM   3711  CG2 THR   233      49.715  38.494  32.041  1.00  0.00           C  
ATOM   3712 HG21 THR   233      49.468  38.731  31.006  1.00  0.00           H  
ATOM   3713 HG22 THR   233      50.623  37.891  32.030  1.00  0.00           H  
ATOM   3714 HG23 THR   233      49.039  37.874  32.631  1.00  0.00           H  
ATOM   3715  OG1 THR   233      49.021  40.676  32.608  1.00  0.00           O  
ATOM   3716  HG1 THR   233      48.264  40.229  32.994  1.00  0.00           H  
ATOM   3717  C   THR   233      51.306  41.100  34.709  1.00  0.00           C  
ATOM   3718  O   THR   233      50.826  41.759  35.600  1.00  0.00           O  
ATOM   3719  N   ILE   234      52.486  41.571  34.093  1.00  0.00           N  
ATOM   3720  H   ILE   234      52.968  40.847  33.580  1.00  0.00           H  
ATOM   3721  CA  ILE   234      53.175  42.747  34.600  1.00  0.00           C  
ATOM   3722  HA  ILE   234      53.257  42.639  35.682  1.00  0.00           H  
ATOM   3723  CB  ILE   234      54.696  42.875  34.055  1.00  0.00           C  
ATOM   3724  HB  ILE   234      54.662  42.937  32.967  1.00  0.00           H  
ATOM   3725  CG2 ILE   234      55.436  44.148  34.572  1.00  0.00           C  
ATOM   3726 HG21 ILE   234      55.002  45.095  34.249  1.00  0.00           H  
ATOM   3727 HG22 ILE   234      55.500  44.209  35.658  1.00  0.00           H  
ATOM   3728 HG23 ILE   234      56.393  44.105  34.051  1.00  0.00           H  
ATOM   3729  CG1 ILE   234      55.448  41.524  34.312  1.00  0.00           C  
ATOM   3730 HG12 ILE   234      55.809  41.637  35.334  1.00  0.00           H  
ATOM   3731 HG13 ILE   234      54.785  40.684  34.522  1.00  0.00           H  
ATOM   3732  CD1 ILE   234      56.528  41.176  33.294  1.00  0.00           C  
ATOM   3733 HD11 ILE   234      56.172  41.258  32.266  1.00  0.00           H  
ATOM   3734 HD12 ILE   234      57.311  41.883  33.567  1.00  0.00           H  
ATOM   3735 HD13 ILE   234      56.868  40.148  33.416  1.00  0.00           H  
ATOM   3736  C   ILE   234      52.312  44.009  34.574  1.00  0.00           C  
ATOM   3737  O   ILE   234      52.323  44.814  35.532  1.00  0.00           O  
ATOM   3738  N   ALA   235      51.429  44.132  33.543  1.00  0.00           N  
ATOM   3739  H   ALA   235      51.208  43.458  32.823  1.00  0.00           H  
ATOM   3740  CA  ALA   235      50.499  45.326  33.578  1.00  0.00           C  
ATOM   3741  HA  ALA   235      50.953  46.225  33.995  1.00  0.00           H  
ATOM   3742  CB  ALA   235      50.030  45.622  32.179  1.00  0.00           C  
ATOM   3743  HB1 ALA   235      49.352  44.829  31.862  1.00  0.00           H  
ATOM   3744  HB2 ALA   235      49.709  46.663  32.165  1.00  0.00           H  
ATOM   3745  HB3 ALA   235      50.840  45.497  31.461  1.00  0.00           H  
ATOM   3746  C   ALA   235      49.307  45.092  34.660  1.00  0.00           C  
ATOM   3747  O   ALA   235      48.699  45.888  35.252  1.00  0.00           O  
ATOM   3748  N   GLU   236      49.014  43.878  35.129  1.00  0.00           N  
ATOM   3749  H   GLU   236      49.364  43.142  34.532  1.00  0.00           H  
ATOM   3750  CA  GLU   236      47.896  43.570  36.026  1.00  0.00           C  
ATOM   3751  HA  GLU   236      47.110  44.280  35.772  1.00  0.00           H  
ATOM   3752  CB  GLU   236      47.411  42.143  36.023  1.00  0.00           C  
ATOM   3753  HB2 GLU   236      48.213  41.420  35.877  1.00  0.00           H  
ATOM   3754  HB3 GLU   236      47.025  41.954  37.025  1.00  0.00           H  
ATOM   3755  CG  GLU   236      46.152  42.007  35.010  1.00  0.00           C  
ATOM   3756  HG2 GLU   236      45.173  42.167  35.461  1.00  0.00           H  
ATOM   3757  HG3 GLU   236      46.133  42.804  34.266  1.00  0.00           H  
ATOM   3758  CD  GLU   236      46.001  40.677  34.156  1.00  0.00           C  
ATOM   3759  OE1 GLU   236      44.864  40.436  33.807  1.00  0.00           O  
ATOM   3760  OE2 GLU   236      47.037  39.860  34.063  1.00  0.00           O  
ATOM   3761  C   GLU   236      48.289  43.733  37.503  1.00  0.00           C  
ATOM   3762  O   GLU   236      47.370  44.192  38.275  1.00  0.00           O  
ATOM   3763  N   ALA   237      49.442  43.221  37.823  1.00  0.00           N  
ATOM   3764  H   ALA   237      49.917  42.820  37.026  1.00  0.00           H  
ATOM   3765  CA  ALA   237      50.252  43.717  38.927  1.00  0.00           C  
ATOM   3766  HA  ALA   237      49.873  43.302  39.861  1.00  0.00           H  
ATOM   3767  CB  ALA   237      51.572  43.039  38.669  1.00  0.00           C  
ATOM   3768  HB1 ALA   237      52.216  43.024  39.547  1.00  0.00           H  
ATOM   3769  HB2 ALA   237      51.375  42.021  38.332  1.00  0.00           H  
ATOM   3770  HB3 ALA   237      52.165  43.508  37.883  1.00  0.00           H  
ATOM   3771  C   ALA   237      50.420  45.260  39.083  1.00  0.00           C  
ATOM   3772  O   ALA   237      50.090  45.825  40.177  1.00  0.00           O  
ATOM   3773  N   LEU   238      50.706  46.027  37.981  1.00  0.00           N  
ATOM   3774  H   LEU   238      51.191  45.509  37.263  1.00  0.00           H  
ATOM   3775  CA  LEU   238      50.757  47.465  38.133  1.00  0.00           C  
ATOM   3776  HA  LEU   238      51.502  47.828  38.840  1.00  0.00           H  
ATOM   3777  CB  LEU   238      51.267  48.039  36.783  1.00  0.00           C  
ATOM   3778  HB2 LEU   238      50.700  47.565  35.981  1.00  0.00           H  
ATOM   3779  HB3 LEU   238      50.834  49.037  36.727  1.00  0.00           H  
ATOM   3780  CG  LEU   238      52.765  48.144  36.591  1.00  0.00           C  
ATOM   3781  HG  LEU   238      53.088  47.154  36.913  1.00  0.00           H  
ATOM   3782  CD1 LEU   238      53.227  48.156  35.057  1.00  0.00           C  
ATOM   3783 HD11 LEU   238      52.656  48.955  34.585  1.00  0.00           H  
ATOM   3784 HD12 LEU   238      54.299  48.338  34.972  1.00  0.00           H  
ATOM   3785 HD13 LEU   238      52.958  47.192  34.625  1.00  0.00           H  
ATOM   3786  CD2 LEU   238      53.397  49.284  37.405  1.00  0.00           C  
ATOM   3787 HD21 LEU   238      53.150  50.269  37.009  1.00  0.00           H  
ATOM   3788 HD22 LEU   238      53.124  49.381  38.456  1.00  0.00           H  
ATOM   3789 HD23 LEU   238      54.449  49.224  37.127  1.00  0.00           H  
ATOM   3790  C   LEU   238      49.415  48.157  38.454  1.00  0.00           C  
ATOM   3791  O   LEU   238      49.326  48.930  39.414  1.00  0.00           O  
ATOM   3792  N   GLN   239      48.334  47.586  37.914  1.00  0.00           N  
ATOM   3793  H   GLN   239      48.509  46.940  37.158  1.00  0.00           H  
ATOM   3794  CA  GLN   239      47.104  48.208  38.037  1.00  0.00           C  
ATOM   3795  HA  GLN   239      47.256  49.275  37.868  1.00  0.00           H  
ATOM   3796  CB  GLN   239      46.185  47.693  36.907  1.00  0.00           C  
ATOM   3797  HB2 GLN   239      46.888  47.198  36.237  1.00  0.00           H  
ATOM   3798  HB3 GLN   239      45.412  47.051  37.330  1.00  0.00           H  
ATOM   3799  CG  GLN   239      45.497  48.747  35.993  1.00  0.00           C  
ATOM   3800  HG2 GLN   239      44.970  49.430  36.660  1.00  0.00           H  
ATOM   3801  HG3 GLN   239      46.284  49.321  35.505  1.00  0.00           H  
ATOM   3802  CD  GLN   239      44.432  48.282  35.035  1.00  0.00           C  
ATOM   3803  OE1 GLN   239      43.934  47.169  35.189  1.00  0.00           O  
ATOM   3804  NE2 GLN   239      43.992  49.101  34.093  1.00  0.00           N  
ATOM   3805 HE21 GLN   239      43.217  48.846  33.497  1.00  0.00           H  
ATOM   3806 HE22 GLN   239      44.435  50.004  34.005  1.00  0.00           H  
ATOM   3807  C   GLN   239      46.356  48.199  39.450  1.00  0.00           C  
ATOM   3808  O   GLN   239      45.852  49.185  39.963  1.00  0.00           O  
ATOM   3809  N   LEU   240      46.394  46.994  40.056  1.00  0.00           N  
ATOM   3810  H   LEU   240      46.857  46.273  39.521  1.00  0.00           H  
ATOM   3811  CA  LEU   240      46.031  46.972  41.439  1.00  0.00           C  
ATOM   3812  HA  LEU   240      44.974  47.236  41.476  1.00  0.00           H  
ATOM   3813  CB  LEU   240      46.220  45.579  42.025  1.00  0.00           C  
ATOM   3814  HB2 LEU   240      46.102  44.884  41.194  1.00  0.00           H  
ATOM   3815  HB3 LEU   240      47.204  45.405  42.460  1.00  0.00           H  
ATOM   3816  CG  LEU   240      45.149  45.257  43.041  1.00  0.00           C  
ATOM   3817  HG  LEU   240      44.464  46.095  43.174  1.00  0.00           H  
ATOM   3818  CD1 LEU   240      44.308  43.993  42.852  1.00  0.00           C  
ATOM   3819 HD11 LEU   240      43.586  44.123  42.045  1.00  0.00           H  
ATOM   3820 HD12 LEU   240      45.008  43.185  42.639  1.00  0.00           H  
ATOM   3821 HD13 LEU   240      43.682  43.862  43.734  1.00  0.00           H  
ATOM   3822  CD2 LEU   240      45.797  45.086  44.392  1.00  0.00           C  
ATOM   3823 HD21 LEU   240      46.137  44.058  44.528  1.00  0.00           H  
ATOM   3824 HD22 LEU   240      46.526  45.896  44.409  1.00  0.00           H  
ATOM   3825 HD23 LEU   240      45.142  45.471  45.173  1.00  0.00           H  
ATOM   3826  C   LEU   240      46.718  48.039  42.349  1.00  0.00           C  
ATOM   3827  O   LEU   240      46.071  48.535  43.239  1.00  0.00           O  
ATOM   3828  N   LEU   241      48.027  48.259  42.091  1.00  0.00           N  
ATOM   3829  H   LEU   241      48.385  47.497  41.533  1.00  0.00           H  
ATOM   3830  CA  LEU   241      48.920  49.095  42.832  1.00  0.00           C  
ATOM   3831  HA  LEU   241      48.723  49.017  43.901  1.00  0.00           H  
ATOM   3832  CB  LEU   241      50.361  48.585  42.579  1.00  0.00           C  
ATOM   3833  HB2 LEU   241      50.402  48.167  41.573  1.00  0.00           H  
ATOM   3834  HB3 LEU   241      51.215  49.262  42.538  1.00  0.00           H  
ATOM   3835  CG  LEU   241      50.677  47.552  43.681  1.00  0.00           C  
ATOM   3836  HG  LEU   241      49.736  47.070  43.944  1.00  0.00           H  
ATOM   3837  CD1 LEU   241      51.728  46.601  43.327  1.00  0.00           C  
ATOM   3838 HD11 LEU   241      51.787  45.804  44.068  1.00  0.00           H  
ATOM   3839 HD12 LEU   241      51.475  46.202  42.345  1.00  0.00           H  
ATOM   3840 HD13 LEU   241      52.684  47.124  43.291  1.00  0.00           H  
ATOM   3841  CD2 LEU   241      51.103  48.282  44.971  1.00  0.00           C  
ATOM   3842 HD21 LEU   241      50.942  47.665  45.856  1.00  0.00           H  
ATOM   3843 HD22 LEU   241      52.162  48.521  44.866  1.00  0.00           H  
ATOM   3844 HD23 LEU   241      50.627  49.259  45.049  1.00  0.00           H  
ATOM   3845  C   LEU   241      48.818  50.536  42.488  1.00  0.00           C  
ATOM   3846  O   LEU   241      48.855  51.397  43.348  1.00  0.00           O  
ATOM   3847  N   ARG   242      48.295  50.919  41.332  1.00  0.00           N  
ATOM   3848  H   ARG   242      48.256  50.312  40.526  1.00  0.00           H  
ATOM   3849  CA  ARG   242      47.752  52.297  41.225  1.00  0.00           C  
ATOM   3850  HA  ARG   242      48.371  53.187  41.345  1.00  0.00           H  
ATOM   3851  CB  ARG   242      47.293  52.375  39.795  1.00  0.00           C  
ATOM   3852  HB2 ARG   242      46.772  51.437  39.598  1.00  0.00           H  
ATOM   3853  HB3 ARG   242      46.451  53.041  39.608  1.00  0.00           H  
ATOM   3854  CG  ARG   242      48.395  52.679  38.678  1.00  0.00           C  
ATOM   3855  HG2 ARG   242      47.937  52.107  37.871  1.00  0.00           H  
ATOM   3856  HG3 ARG   242      48.394  53.729  38.386  1.00  0.00           H  
ATOM   3857  CD  ARG   242      49.787  52.100  38.846  1.00  0.00           C  
ATOM   3858  HD2 ARG   242      49.994  52.035  39.914  1.00  0.00           H  
ATOM   3859  HD3 ARG   242      49.677  51.069  38.510  1.00  0.00           H  
ATOM   3860  NE  ARG   242      50.785  52.995  38.262  1.00  0.00           N  
ATOM   3861  HE  ARG   242      50.467  53.612  37.528  1.00  0.00           H  
ATOM   3862  CZ  ARG   242      52.057  52.966  38.415  1.00  0.00           C  
ATOM   3863  NH1 ARG   242      52.605  52.300  39.382  1.00  0.00           N  
ATOM   3864 HH11 ARG   242      53.611  52.224  39.345  1.00  0.00           H  
ATOM   3865 HH12 ARG   242      52.103  52.199  40.253  1.00  0.00           H  
ATOM   3866  NH2 ARG   242      52.701  53.475  37.394  1.00  0.00           N  
ATOM   3867 HH21 ARG   242      53.709  53.485  37.457  1.00  0.00           H  
ATOM   3868 HH22 ARG   242      52.300  53.960  36.604  1.00  0.00           H  
ATOM   3869  C   ARG   242      46.566  52.401  42.071  1.00  0.00           C  
ATOM   3870  O   ARG   242      46.259  53.434  42.628  1.00  0.00           O  
ATOM   3871  N   HID   243      45.750  51.353  42.145  1.00  0.00           N  
ATOM   3872  H   HID   243      46.032  50.532  41.628  1.00  0.00           H  
ATOM   3873  CA  HID   243      44.472  51.406  42.784  1.00  0.00           C  
ATOM   3874  HA  HID   243      44.151  52.448  42.789  1.00  0.00           H  
ATOM   3875  CB  HID   243      43.480  50.821  41.672  1.00  0.00           C  
ATOM   3876  HB2 HID   243      43.743  49.791  41.428  1.00  0.00           H  
ATOM   3877  HB3 HID   243      42.526  50.975  42.176  1.00  0.00           H  
ATOM   3878  CG  HID   243      43.501  51.655  40.385  1.00  0.00           C  
ATOM   3879  ND1 HID   243      44.120  51.245  39.218  1.00  0.00           N  
ATOM   3880  HD1 HID   243      44.240  50.264  39.014  1.00  0.00           H  
ATOM   3881  CE1 HID   243      43.948  52.300  38.329  1.00  0.00           C  
ATOM   3882  HE1 HID   243      43.826  52.299  37.256  1.00  0.00           H  
ATOM   3883  NE2 HID   243      43.322  53.328  38.961  1.00  0.00           N  
ATOM   3884  CD2 HID   243      43.125  52.919  40.264  1.00  0.00           C  
ATOM   3885  HD2 HID   243      43.015  53.556  41.130  1.00  0.00           H  
ATOM   3886  C   HID   243      44.194  50.867  44.166  1.00  0.00           C  
ATOM   3887  O   HID   243      43.048  50.631  44.435  1.00  0.00           O  
ATOM   3888  N   HIE   244      45.165  50.720  45.106  1.00  0.00           N  
ATOM   3889  H   HIE   244      46.130  50.861  44.843  1.00  0.00           H  
ATOM   3890  CA  HIE   244      44.773  50.457  46.434  1.00  0.00           C  
ATOM   3891  HA  HIE   244      43.789  50.802  46.752  1.00  0.00           H  
ATOM   3892  CB  HIE   244      44.762  48.894  46.481  1.00  0.00           C  
ATOM   3893  HB2 HIE   244      44.268  48.456  45.613  1.00  0.00           H  
ATOM   3894  HB3 HIE   244      45.812  48.657  46.307  1.00  0.00           H  
ATOM   3895  CG  HIE   244      44.229  48.293  47.780  1.00  0.00           C  
ATOM   3896  ND1 HIE   244      44.835  48.399  49.001  1.00  0.00           N  
ATOM   3897  CE1 HIE   244      44.188  47.518  49.765  1.00  0.00           C  
ATOM   3898  HE1 HIE   244      44.257  47.388  50.835  1.00  0.00           H  
ATOM   3899  NE2 HIE   244      43.364  46.695  49.110  1.00  0.00           N  
ATOM   3900  HE2 HIE   244      42.528  46.237  49.444  1.00  0.00           H  
ATOM   3901  CD2 HIE   244      43.414  47.250  47.774  1.00  0.00           C  
ATOM   3902  HD2 HIE   244      42.862  46.900  46.914  1.00  0.00           H  
ATOM   3903  C   HIE   244      45.778  51.112  47.481  1.00  0.00           C  
ATOM   3904  O   HIE   244      46.925  51.400  47.008  1.00  0.00           O  
ATOM   3905  N   ARG   245      45.411  51.457  48.661  1.00  0.00           N  
ATOM   3906  H   ARG   245      44.407  51.555  48.706  1.00  0.00           H  
ATOM   3907  CA  ARG   245      46.351  51.847  49.830  1.00  0.00           C  
ATOM   3908  HA  ARG   245      46.749  52.836  49.603  1.00  0.00           H  
ATOM   3909  CB  ARG   245      45.396  51.962  51.127  1.00  0.00           C  
ATOM   3910  HB2 ARG   245      45.729  52.797  51.745  1.00  0.00           H  
ATOM   3911  HB3 ARG   245      44.425  52.305  50.772  1.00  0.00           H  
ATOM   3912  CG  ARG   245      45.212  50.710  52.053  1.00  0.00           C  
ATOM   3913  HG2 ARG   245      44.196  50.682  52.447  1.00  0.00           H  
ATOM   3914  HG3 ARG   245      45.221  49.743  51.551  1.00  0.00           H  
ATOM   3915  CD  ARG   245      46.285  50.758  53.200  1.00  0.00           C  
ATOM   3916  HD2 ARG   245      47.194  51.266  52.879  1.00  0.00           H  
ATOM   3917  HD3 ARG   245      45.867  51.278  54.061  1.00  0.00           H  
ATOM   3918  NE  ARG   245      46.630  49.423  53.565  1.00  0.00           N  
ATOM   3919  HE  ARG   245      46.160  48.790  52.934  1.00  0.00           H  
ATOM   3920  CZ  ARG   245      47.765  48.997  54.197  1.00  0.00           C  
ATOM   3921  NH1 ARG   245      47.783  47.753  54.464  1.00  0.00           N  
ATOM   3922 HH11 ARG   245      48.705  47.348  54.540  1.00  0.00           H  
ATOM   3923 HH12 ARG   245      46.999  47.198  54.154  1.00  0.00           H  
ATOM   3924  NH2 ARG   245      48.468  49.790  54.977  1.00  0.00           N  
ATOM   3925 HH21 ARG   245      49.199  49.508  55.614  1.00  0.00           H  
ATOM   3926 HH22 ARG   245      47.956  50.614  55.259  1.00  0.00           H  
ATOM   3927  C   ARG   245      47.521  50.920  50.100  1.00  0.00           C  
ATOM   3928  O   ARG   245      48.545  51.439  50.415  1.00  0.00           O  
ATOM   3929  N   ILE   246      47.562  49.657  49.655  1.00  0.00           N  
ATOM   3930  H   ILE   246      46.847  49.401  48.989  1.00  0.00           H  
ATOM   3931  CA  ILE   246      48.807  48.758  49.841  1.00  0.00           C  
ATOM   3932  HA  ILE   246      49.349  48.862  50.780  1.00  0.00           H  
ATOM   3933  CB  ILE   246      48.489  47.257  49.623  1.00  0.00           C  
ATOM   3934  HB  ILE   246      49.414  46.680  49.638  1.00  0.00           H  
ATOM   3935  CG2 ILE   246      47.755  46.757  50.868  1.00  0.00           C  
ATOM   3936 HG21 ILE   246      46.669  46.857  50.852  1.00  0.00           H  
ATOM   3937 HG22 ILE   246      47.876  45.674  50.905  1.00  0.00           H  
ATOM   3938 HG23 ILE   246      48.180  47.194  51.772  1.00  0.00           H  
ATOM   3939  CG1 ILE   246      47.707  46.759  48.378  1.00  0.00           C  
ATOM   3940 HG12 ILE   246      46.952  46.000  48.583  1.00  0.00           H  
ATOM   3941 HG13 ILE   246      47.019  47.580  48.175  1.00  0.00           H  
ATOM   3942  CD1 ILE   246      48.354  46.304  47.096  1.00  0.00           C  
ATOM   3943 HD11 ILE   246      48.697  47.261  46.705  1.00  0.00           H  
ATOM   3944 HD12 ILE   246      49.155  45.566  47.129  1.00  0.00           H  
ATOM   3945 HD13 ILE   246      47.530  45.975  46.461  1.00  0.00           H  
ATOM   3946  C   ILE   246      49.924  49.211  48.816  1.00  0.00           C  
ATOM   3947  O   ILE   246      49.729  49.786  47.745  1.00  0.00           O  
ATOM   3948  N   ARG   247      51.110  48.755  49.221  1.00  0.00           N  
ATOM   3949  H   ARG   247      51.051  48.011  49.902  1.00  0.00           H  
ATOM   3950  CA  ARG   247      52.492  49.201  48.893  1.00  0.00           C  
ATOM   3951  HA  ARG   247      52.649  49.900  48.072  1.00  0.00           H  
ATOM   3952  CB  ARG   247      53.119  50.035  49.935  1.00  0.00           C  
ATOM   3953  HB2 ARG   247      53.196  49.487  50.874  1.00  0.00           H  
ATOM   3954  HB3 ARG   247      54.102  50.358  49.592  1.00  0.00           H  
ATOM   3955  CG  ARG   247      52.214  51.280  50.249  1.00  0.00           C  
ATOM   3956  HG2 ARG   247      51.835  51.733  49.333  1.00  0.00           H  
ATOM   3957  HG3 ARG   247      51.389  50.796  50.773  1.00  0.00           H  
ATOM   3958  CD  ARG   247      52.979  52.405  51.104  1.00  0.00           C  
ATOM   3959  HD2 ARG   247      53.645  53.048  50.529  1.00  0.00           H  
ATOM   3960  HD3 ARG   247      52.204  53.110  51.405  1.00  0.00           H  
ATOM   3961  NE  ARG   247      53.487  51.785  52.295  1.00  0.00           N  
ATOM   3962  HE  ARG   247      52.894  51.397  53.015  1.00  0.00           H  
ATOM   3963  CZ  ARG   247      54.692  51.321  52.486  1.00  0.00           C  
ATOM   3964  NH1 ARG   247      55.726  51.774  51.888  1.00  0.00           N  
ATOM   3965 HH11 ARG   247      56.573  51.425  52.313  1.00  0.00           H  
ATOM   3966 HH12 ARG   247      55.721  52.729  51.557  1.00  0.00           H  
ATOM   3967  NH2 ARG   247      54.866  50.171  53.128  1.00  0.00           N  
ATOM   3968 HH21 ARG   247      55.806  49.917  53.395  1.00  0.00           H  
ATOM   3969 HH22 ARG   247      54.047  49.745  53.538  1.00  0.00           H  
ATOM   3970  C   ARG   247      53.389  48.082  48.538  1.00  0.00           C  
ATOM   3971  O   ARG   247      54.256  48.243  47.766  1.00  0.00           O  
ATOM   3972  N   HIE   248      53.216  46.892  49.205  1.00  0.00           N  
ATOM   3973  H   HIE   248      52.729  47.005  50.082  1.00  0.00           H  
ATOM   3974  CA  HIE   248      54.057  45.730  49.219  1.00  0.00           C  
ATOM   3975  HA  HIE   248      54.684  45.795  48.330  1.00  0.00           H  
ATOM   3976  CB  HIE   248      54.785  45.637  50.540  1.00  0.00           C  
ATOM   3977  HB2 HIE   248      54.110  45.891  51.358  1.00  0.00           H  
ATOM   3978  HB3 HIE   248      55.139  44.614  50.665  1.00  0.00           H  
ATOM   3979  CG  HIE   248      55.926  46.638  50.615  1.00  0.00           C  
ATOM   3980  ND1 HIE   248      57.259  46.484  50.150  1.00  0.00           N  
ATOM   3981  CE1 HIE   248      57.882  47.519  50.730  1.00  0.00           C  
ATOM   3982  HE1 HIE   248      58.938  47.731  50.653  1.00  0.00           H  
ATOM   3983  NE2 HIE   248      57.048  48.426  51.347  1.00  0.00           N  
ATOM   3984  HE2 HIE   248      57.304  48.957  52.168  1.00  0.00           H  
ATOM   3985  CD2 HIE   248      55.888  47.707  51.425  1.00  0.00           C  
ATOM   3986  HD2 HIE   248      55.270  47.894  52.291  1.00  0.00           H  
ATOM   3987  C   HIE   248      53.295  44.437  49.072  1.00  0.00           C  
ATOM   3988  O   HIE   248      52.447  44.197  49.970  1.00  0.00           O  
ATOM   3989  N   LEU   249      53.529  43.702  48.022  1.00  0.00           N  
ATOM   3990  H   LEU   249      54.172  44.076  47.338  1.00  0.00           H  
ATOM   3991  CA  LEU   249      52.608  42.723  47.414  1.00  0.00           C  
ATOM   3992  HA  LEU   249      51.823  42.703  48.170  1.00  0.00           H  
ATOM   3993  CB  LEU   249      52.037  43.152  46.051  1.00  0.00           C  
ATOM   3994  HB2 LEU   249      51.493  44.081  46.220  1.00  0.00           H  
ATOM   3995  HB3 LEU   249      52.867  43.289  45.357  1.00  0.00           H  
ATOM   3996  CG  LEU   249      51.141  42.181  45.317  1.00  0.00           C  
ATOM   3997  HG  LEU   249      51.710  41.259  45.197  1.00  0.00           H  
ATOM   3998  CD1 LEU   249      49.736  42.017  45.778  1.00  0.00           C  
ATOM   3999 HD11 LEU   249      49.598  41.624  46.785  1.00  0.00           H  
ATOM   4000 HD12 LEU   249      49.265  42.969  46.026  1.00  0.00           H  
ATOM   4001 HD13 LEU   249      49.184  41.372  45.094  1.00  0.00           H  
ATOM   4002  CD2 LEU   249      50.999  42.740  43.915  1.00  0.00           C  
ATOM   4003 HD21 LEU   249      51.945  42.659  43.379  1.00  0.00           H  
ATOM   4004 HD22 LEU   249      50.290  42.125  43.360  1.00  0.00           H  
ATOM   4005 HD23 LEU   249      50.504  43.711  43.935  1.00  0.00           H  
ATOM   4006  C   LEU   249      53.389  41.394  47.332  1.00  0.00           C  
ATOM   4007  O   LEU   249      54.102  41.160  46.390  1.00  0.00           O  
ATOM   4008  N   PRO   250      53.209  40.542  48.317  1.00  0.00           N  
ATOM   4009  CD  PRO   250      53.047  40.862  49.746  1.00  0.00           C  
ATOM   4010  HD2 PRO   250      52.116  41.428  49.751  1.00  0.00           H  
ATOM   4011  HD3 PRO   250      53.901  41.381  50.182  1.00  0.00           H  
ATOM   4012  CG  PRO   250      52.944  39.582  50.482  1.00  0.00           C  
ATOM   4013  HG2 PRO   250      52.046  39.432  51.082  1.00  0.00           H  
ATOM   4014  HG3 PRO   250      53.793  39.664  51.160  1.00  0.00           H  
ATOM   4015  CB  PRO   250      53.154  38.423  49.558  1.00  0.00           C  
ATOM   4016  HB2 PRO   250      52.187  37.921  49.554  1.00  0.00           H  
ATOM   4017  HB3 PRO   250      53.966  37.824  49.973  1.00  0.00           H  
ATOM   4018  CA  PRO   250      53.430  39.087  48.184  1.00  0.00           C  
ATOM   4019  HA  PRO   250      54.509  39.158  48.051  1.00  0.00           H  
ATOM   4020  C   PRO   250      52.735  38.324  47.041  1.00  0.00           C  
ATOM   4021  O   PRO   250      51.525  38.528  46.829  1.00  0.00           O  
ATOM   4022  N   VAL   251      53.355  37.266  46.452  1.00  0.00           N  
ATOM   4023  H   VAL   251      54.246  36.919  46.777  1.00  0.00           H  
ATOM   4024  CA  VAL   251      53.064  36.780  45.204  1.00  0.00           C  
ATOM   4025  HA  VAL   251      52.094  37.119  44.842  1.00  0.00           H  
ATOM   4026  CB  VAL   251      54.082  37.070  44.205  1.00  0.00           C  
ATOM   4027  HB  VAL   251      54.897  36.349  44.264  1.00  0.00           H  
ATOM   4028  CG1 VAL   251      53.631  36.814  42.731  1.00  0.00           C  
ATOM   4029 HG11 VAL   251      53.409  35.748  42.689  1.00  0.00           H  
ATOM   4030 HG12 VAL   251      52.683  37.333  42.589  1.00  0.00           H  
ATOM   4031 HG13 VAL   251      54.307  37.255  41.999  1.00  0.00           H  
ATOM   4032  CG2 VAL   251      54.672  38.483  44.205  1.00  0.00           C  
ATOM   4033 HG21 VAL   251      55.450  38.350  44.957  1.00  0.00           H  
ATOM   4034 HG22 VAL   251      55.127  38.736  43.247  1.00  0.00           H  
ATOM   4035 HG23 VAL   251      53.968  39.268  44.480  1.00  0.00           H  
ATOM   4036  C   VAL   251      52.978  35.296  45.553  1.00  0.00           C  
ATOM   4037  O   VAL   251      54.001  34.625  45.785  1.00  0.00           O  
ATOM   4038  N   ILE   252      51.762  34.757  45.760  1.00  0.00           N  
ATOM   4039  H   ILE   252      51.107  35.381  45.310  1.00  0.00           H  
ATOM   4040  CA  ILE   252      51.338  33.420  46.207  1.00  0.00           C  
ATOM   4041  HA  ILE   252      52.165  32.848  46.626  1.00  0.00           H  
ATOM   4042  CB  ILE   252      50.195  33.427  47.306  1.00  0.00           C  
ATOM   4043  HB  ILE   252      49.992  32.358  47.374  1.00  0.00           H  
ATOM   4044  CG2 ILE   252      50.865  33.880  48.630  1.00  0.00           C  
ATOM   4045 HG21 ILE   252      51.578  34.678  48.423  1.00  0.00           H  
ATOM   4046 HG22 ILE   252      50.165  34.229  49.389  1.00  0.00           H  
ATOM   4047 HG23 ILE   252      51.420  33.026  49.015  1.00  0.00           H  
ATOM   4048  CG1 ILE   252      48.851  34.090  46.703  1.00  0.00           C  
ATOM   4049 HG12 ILE   252      48.897  35.174  46.807  1.00  0.00           H  
ATOM   4050 HG13 ILE   252      48.779  33.786  45.659  1.00  0.00           H  
ATOM   4051  CD1 ILE   252      47.529  33.489  47.238  1.00  0.00           C  
ATOM   4052 HD11 ILE   252      46.732  33.937  46.645  1.00  0.00           H  
ATOM   4053 HD12 ILE   252      47.465  32.427  46.999  1.00  0.00           H  
ATOM   4054 HD13 ILE   252      47.466  33.691  48.307  1.00  0.00           H  
ATOM   4055  C   ILE   252      51.024  32.502  44.998  1.00  0.00           C  
ATOM   4056  O   ILE   252      50.790  33.068  43.944  1.00  0.00           O  
ATOM   4057  N   ASP   253      51.179  31.211  45.168  1.00  0.00           N  
ATOM   4058  H   ASP   253      51.793  30.892  45.904  1.00  0.00           H  
ATOM   4059  CA  ASP   253      50.202  30.268  44.713  1.00  0.00           C  
ATOM   4060  HA  ASP   253      50.030  30.570  43.680  1.00  0.00           H  
ATOM   4061  CB  ASP   253      50.591  28.817  44.842  1.00  0.00           C  
ATOM   4062  HB2 ASP   253      51.673  28.818  44.711  1.00  0.00           H  
ATOM   4063  HB3 ASP   253      50.402  28.543  45.880  1.00  0.00           H  
ATOM   4064  CG  ASP   253      49.790  28.031  43.940  1.00  0.00           C  
ATOM   4065  OD1 ASP   253      49.029  28.481  43.062  1.00  0.00           O  
ATOM   4066  OD2 ASP   253      49.882  26.774  43.937  1.00  0.00           O  
ATOM   4067  C   ASP   253      48.860  30.292  45.344  1.00  0.00           C  
ATOM   4068  O   ASP   253      48.803  30.332  46.558  1.00  0.00           O  
ATOM   4069  N   GLU   254      47.816  30.461  44.602  1.00  0.00           N  
ATOM   4070  H   GLU   254      48.069  30.420  43.625  1.00  0.00           H  
ATOM   4071  CA  GLU   254      46.437  30.856  44.923  1.00  0.00           C  
ATOM   4072  HA  GLU   254      46.362  31.942  44.857  1.00  0.00           H  
ATOM   4073  CB  GLU   254      45.555  30.313  43.874  1.00  0.00           C  
ATOM   4074  HB2 GLU   254      45.831  29.279  43.666  1.00  0.00           H  
ATOM   4075  HB3 GLU   254      44.527  30.545  44.154  1.00  0.00           H  
ATOM   4076  CG  GLU   254      45.706  31.037  42.516  1.00  0.00           C  
ATOM   4077  HG2 GLU   254      44.811  31.485  42.084  1.00  0.00           H  
ATOM   4078  HG3 GLU   254      46.397  31.837  42.783  1.00  0.00           H  
ATOM   4079  CD  GLU   254      46.380  30.176  41.379  1.00  0.00           C  
ATOM   4080  OE1 GLU   254      47.584  30.387  41.135  1.00  0.00           O  
ATOM   4081  OE2 GLU   254      45.785  29.105  40.983  1.00  0.00           O  
ATOM   4082  C   GLU   254      45.806  30.409  46.281  1.00  0.00           C  
ATOM   4083  O   GLU   254      44.776  30.925  46.836  1.00  0.00           O  
ATOM   4084  N   GLU   255      46.126  29.194  46.680  1.00  0.00           N  
ATOM   4085  H   GLU   255      46.825  28.801  46.066  1.00  0.00           H  
ATOM   4086  CA  GLU   255      46.139  28.717  48.058  1.00  0.00           C  
ATOM   4087  HA  GLU   255      45.085  28.740  48.334  1.00  0.00           H  
ATOM   4088  CB  GLU   255      46.582  27.202  48.097  1.00  0.00           C  
ATOM   4089  HB2 GLU   255      46.324  26.876  49.104  1.00  0.00           H  
ATOM   4090  HB3 GLU   255      45.940  26.540  47.514  1.00  0.00           H  
ATOM   4091  CG  GLU   255      48.005  26.861  47.913  1.00  0.00           C  
ATOM   4092  HG2 GLU   255      48.410  27.197  46.958  1.00  0.00           H  
ATOM   4093  HG3 GLU   255      48.645  27.298  48.680  1.00  0.00           H  
ATOM   4094  CD  GLU   255      48.043  25.316  47.974  1.00  0.00           C  
ATOM   4095  OE1 GLU   255      48.146  24.665  46.908  1.00  0.00           O  
ATOM   4096  OE2 GLU   255      47.997  24.689  49.053  1.00  0.00           O  
ATOM   4097  C   GLU   255      46.776  29.495  49.233  1.00  0.00           C  
ATOM   4098  O   GLU   255      46.478  29.134  50.335  1.00  0.00           O  
ATOM   4099  N   GLY   256      47.711  30.425  49.024  1.00  0.00           N  
ATOM   4100  H   GLY   256      47.984  30.581  48.064  1.00  0.00           H  
ATOM   4101  CA  GLY   256      48.341  31.170  50.001  1.00  0.00           C  
ATOM   4102  HA2 GLY   256      48.435  32.209  49.686  1.00  0.00           H  
ATOM   4103  HA3 GLY   256      47.829  31.072  50.958  1.00  0.00           H  
ATOM   4104  C   GLY   256      49.880  30.859  50.204  1.00  0.00           C  
ATOM   4105  O   GLY   256      50.453  31.345  51.218  1.00  0.00           O  
ATOM   4106  N   HIE   257      50.512  30.009  49.352  1.00  0.00           N  
ATOM   4107  H   HIE   257      50.023  29.829  48.487  1.00  0.00           H  
ATOM   4108  CA  HIE   257      51.867  29.520  49.445  1.00  0.00           C  
ATOM   4109  HA  HIE   257      52.272  29.803  50.417  1.00  0.00           H  
ATOM   4110  CB  HIE   257      51.927  27.943  49.191  1.00  0.00           C  
ATOM   4111  HB2 HIE   257      51.369  27.540  50.036  1.00  0.00           H  
ATOM   4112  HB3 HIE   257      51.270  27.659  48.369  1.00  0.00           H  
ATOM   4113  CG  HIE   257      53.272  27.238  49.064  1.00  0.00           C  
ATOM   4114  ND1 HIE   257      53.325  25.966  49.660  1.00  0.00           N  
ATOM   4115  CE1 HIE   257      54.369  25.417  49.036  1.00  0.00           C  
ATOM   4116  HE1 HIE   257      54.745  24.438  49.296  1.00  0.00           H  
ATOM   4117  NE2 HIE   257      55.097  26.338  48.373  1.00  0.00           N  
ATOM   4118  HE2 HIE   257      55.897  26.176  47.778  1.00  0.00           H  
ATOM   4119  CD2 HIE   257      54.271  27.416  48.091  1.00  0.00           C  
ATOM   4120  HD2 HIE   257      54.460  28.143  47.315  1.00  0.00           H  
ATOM   4121  C   HIE   257      52.725  30.410  48.594  1.00  0.00           C  
ATOM   4122  O   HIE   257      52.487  30.515  47.439  1.00  0.00           O  
ATOM   4123  N   LEU   258      53.548  31.277  49.266  1.00  0.00           N  
ATOM   4124  H   LEU   258      53.562  31.212  50.274  1.00  0.00           H  
ATOM   4125  CA  LEU   258      54.523  32.241  48.687  1.00  0.00           C  
ATOM   4126  HA  LEU   258      53.921  32.968  48.143  1.00  0.00           H  
ATOM   4127  CB  LEU   258      55.146  32.915  49.981  1.00  0.00           C  
ATOM   4128  HB2 LEU   258      54.285  33.156  50.604  1.00  0.00           H  
ATOM   4129  HB3 LEU   258      55.621  32.161  50.609  1.00  0.00           H  
ATOM   4130  CG  LEU   258      56.004  34.176  49.828  1.00  0.00           C  
ATOM   4131  HG  LEU   258      55.881  34.631  48.845  1.00  0.00           H  
ATOM   4132  CD1 LEU   258      55.603  35.324  50.804  1.00  0.00           C  
ATOM   4133 HD11 LEU   258      55.315  34.871  51.753  1.00  0.00           H  
ATOM   4134 HD12 LEU   258      56.485  35.959  50.882  1.00  0.00           H  
ATOM   4135 HD13 LEU   258      54.887  35.975  50.302  1.00  0.00           H  
ATOM   4136  CD2 LEU   258      57.475  33.781  49.860  1.00  0.00           C  
ATOM   4137 HD21 LEU   258      57.995  34.636  49.428  1.00  0.00           H  
ATOM   4138 HD22 LEU   258      57.757  33.598  50.897  1.00  0.00           H  
ATOM   4139 HD23 LEU   258      57.664  32.863  49.304  1.00  0.00           H  
ATOM   4140  C   LEU   258      55.528  31.511  47.739  1.00  0.00           C  
ATOM   4141  O   LEU   258      56.136  30.481  48.078  1.00  0.00           O  
ATOM   4142  N   ILE   259      55.665  32.263  46.658  1.00  0.00           N  
ATOM   4143  H   ILE   259      54.966  32.976  46.503  1.00  0.00           H  
ATOM   4144  CA  ILE   259      56.748  32.353  45.620  1.00  0.00           C  
ATOM   4145  HA  ILE   259      57.367  31.469  45.775  1.00  0.00           H  
ATOM   4146  CB  ILE   259      55.961  32.316  44.149  1.00  0.00           C  
ATOM   4147  HB  ILE   259      55.505  33.296  44.012  1.00  0.00           H  
ATOM   4148  CG2 ILE   259      57.090  32.085  43.107  1.00  0.00           C  
ATOM   4149 HG21 ILE   259      57.420  31.050  43.190  1.00  0.00           H  
ATOM   4150 HG22 ILE   259      56.586  32.222  42.150  1.00  0.00           H  
ATOM   4151 HG23 ILE   259      57.952  32.743  43.220  1.00  0.00           H  
ATOM   4152  CG1 ILE   259      54.837  31.311  44.052  1.00  0.00           C  
ATOM   4153 HG12 ILE   259      55.203  30.319  44.320  1.00  0.00           H  
ATOM   4154 HG13 ILE   259      53.949  31.475  44.662  1.00  0.00           H  
ATOM   4155  CD1 ILE   259      54.372  30.934  42.698  1.00  0.00           C  
ATOM   4156 HD11 ILE   259      53.415  30.412  42.690  1.00  0.00           H  
ATOM   4157 HD12 ILE   259      54.467  31.846  42.109  1.00  0.00           H  
ATOM   4158 HD13 ILE   259      55.057  30.336  42.098  1.00  0.00           H  
ATOM   4159  C   ILE   259      57.779  33.464  45.785  1.00  0.00           C  
ATOM   4160  O   ILE   259      58.953  33.350  45.592  1.00  0.00           O  
ATOM   4161  N   GLY   260      57.270  34.688  46.177  1.00  0.00           N  
ATOM   4162  H   GLY   260      56.269  34.817  46.155  1.00  0.00           H  
ATOM   4163  CA  GLY   260      58.143  35.928  46.179  1.00  0.00           C  
ATOM   4164  HA2 GLY   260      58.841  35.759  46.999  1.00  0.00           H  
ATOM   4165  HA3 GLY   260      58.835  36.101  45.355  1.00  0.00           H  
ATOM   4166  C   GLY   260      57.307  37.223  46.475  1.00  0.00           C  
ATOM   4167  O   GLY   260      56.211  37.093  46.964  1.00  0.00           O  
ATOM   4168  N   LEU   261      57.864  38.356  46.071  1.00  0.00           N  
ATOM   4169  H   LEU   261      58.781  38.394  45.650  1.00  0.00           H  
ATOM   4170  CA  LEU   261      57.198  39.671  46.371  1.00  0.00           C  
ATOM   4171  HA  LEU   261      56.112  39.611  46.430  1.00  0.00           H  
ATOM   4172  CB  LEU   261      57.762  40.048  47.751  1.00  0.00           C  
ATOM   4173  HB2 LEU   261      57.548  39.169  48.360  1.00  0.00           H  
ATOM   4174  HB3 LEU   261      58.818  40.274  47.607  1.00  0.00           H  
ATOM   4175  CG  LEU   261      57.091  41.214  48.445  1.00  0.00           C  
ATOM   4176  HG  LEU   261      56.267  41.682  47.907  1.00  0.00           H  
ATOM   4177  CD1 LEU   261      56.779  41.070  49.938  1.00  0.00           C  
ATOM   4178 HD11 LEU   261      56.617  42.038  50.412  1.00  0.00           H  
ATOM   4179 HD12 LEU   261      55.964  40.359  50.068  1.00  0.00           H  
ATOM   4180 HD13 LEU   261      57.656  40.650  50.429  1.00  0.00           H  
ATOM   4181  CD2 LEU   261      57.938  42.454  48.372  1.00  0.00           C  
ATOM   4182 HD21 LEU   261      58.407  42.695  47.418  1.00  0.00           H  
ATOM   4183 HD22 LEU   261      57.332  43.315  48.658  1.00  0.00           H  
ATOM   4184 HD23 LEU   261      58.658  42.484  49.190  1.00  0.00           H  
ATOM   4185  C   LEU   261      57.400  40.806  45.332  1.00  0.00           C  
ATOM   4186  O   LEU   261      58.444  40.797  44.616  1.00  0.00           O  
ATOM   4187  N   VAL   262      56.604  41.930  45.385  1.00  0.00           N  
ATOM   4188  H   VAL   262      55.710  41.780  45.831  1.00  0.00           H  
ATOM   4189  CA  VAL   262      56.768  43.151  44.522  1.00  0.00           C  
ATOM   4190  HA  VAL   262      57.853  43.247  44.552  1.00  0.00           H  
ATOM   4191  CB  VAL   262      56.261  42.865  43.106  1.00  0.00           C  
ATOM   4192  HB  VAL   262      56.488  41.858  42.757  1.00  0.00           H  
ATOM   4193  CG1 VAL   262      54.754  42.893  42.754  1.00  0.00           C  
ATOM   4194 HG11 VAL   262      54.532  42.408  41.804  1.00  0.00           H  
ATOM   4195 HG12 VAL   262      54.243  42.402  43.583  1.00  0.00           H  
ATOM   4196 HG13 VAL   262      54.331  43.898  42.751  1.00  0.00           H  
ATOM   4197  CG2 VAL   262      56.876  43.948  42.211  1.00  0.00           C  
ATOM   4198 HG21 VAL   262      56.379  44.914  42.124  1.00  0.00           H  
ATOM   4199 HG22 VAL   262      57.951  44.033  42.368  1.00  0.00           H  
ATOM   4200 HG23 VAL   262      56.813  43.646  41.165  1.00  0.00           H  
ATOM   4201  C   VAL   262      56.126  44.366  45.120  1.00  0.00           C  
ATOM   4202  O   VAL   262      55.211  44.164  45.961  1.00  0.00           O  
ATOM   4203  N   THR   263      56.682  45.501  44.923  1.00  0.00           N  
ATOM   4204  H   THR   263      57.288  45.538  44.116  1.00  0.00           H  
ATOM   4205  CA  THR   263      56.512  46.719  45.718  1.00  0.00           C  
ATOM   4206  HA  THR   263      55.462  46.685  46.010  1.00  0.00           H  
ATOM   4207  CB  THR   263      57.378  46.619  46.985  1.00  0.00           C  
ATOM   4208  HB  THR   263      56.964  45.840  47.625  1.00  0.00           H  
ATOM   4209  CG2 THR   263      58.801  46.267  46.601  1.00  0.00           C  
ATOM   4210 HG21 THR   263      59.315  45.949  47.507  1.00  0.00           H  
ATOM   4211 HG22 THR   263      58.788  45.256  46.195  1.00  0.00           H  
ATOM   4212 HG23 THR   263      59.358  46.960  45.970  1.00  0.00           H  
ATOM   4213  OG1 THR   263      57.416  47.796  47.773  1.00  0.00           O  
ATOM   4214  HG1 THR   263      57.558  47.487  48.671  1.00  0.00           H  
ATOM   4215  C   THR   263      56.639  48.079  45.020  1.00  0.00           C  
ATOM   4216  O   THR   263      57.355  48.171  43.981  1.00  0.00           O  
ATOM   4217  N   ASP   264      55.955  49.168  45.482  1.00  0.00           N  
ATOM   4218  H   ASP   264      55.525  48.959  46.372  1.00  0.00           H  
ATOM   4219  CA  ASP   264      55.938  50.545  44.878  1.00  0.00           C  
ATOM   4220  HA  ASP   264      55.687  50.373  43.831  1.00  0.00           H  
ATOM   4221  CB  ASP   264      54.900  51.495  45.529  1.00  0.00           C  
ATOM   4222  HB2 ASP   264      53.927  51.005  45.502  1.00  0.00           H  
ATOM   4223  HB3 ASP   264      54.997  51.640  46.604  1.00  0.00           H  
ATOM   4224  CG  ASP   264      54.874  52.756  44.776  1.00  0.00           C  
ATOM   4225  OD1 ASP   264      54.625  52.723  43.565  1.00  0.00           O  
ATOM   4226  OD2 ASP   264      54.973  53.781  45.489  1.00  0.00           O  
ATOM   4227  C   ASP   264      57.373  51.125  44.732  1.00  0.00           C  
ATOM   4228  O   ASP   264      57.740  51.772  43.657  1.00  0.00           O  
ATOM   4229  N   ARG   265      58.267  50.813  45.728  1.00  0.00           N  
ATOM   4230  H   ARG   265      57.856  50.350  46.526  1.00  0.00           H  
ATOM   4231  CA  ARG   265      59.671  50.919  45.666  1.00  0.00           C  
ATOM   4232  HA  ARG   265      60.049  51.928  45.830  1.00  0.00           H  
ATOM   4233  CB  ARG   265      60.203  50.012  46.799  1.00  0.00           C  
ATOM   4234  HB2 ARG   265      59.595  50.184  47.688  1.00  0.00           H  
ATOM   4235  HB3 ARG   265      60.233  48.970  46.480  1.00  0.00           H  
ATOM   4236  CG  ARG   265      61.628  50.384  47.133  1.00  0.00           C  
ATOM   4237  HG2 ARG   265      62.184  50.207  46.212  1.00  0.00           H  
ATOM   4238  HG3 ARG   265      61.680  51.367  47.600  1.00  0.00           H  
ATOM   4239  CD  ARG   265      62.270  49.375  48.117  1.00  0.00           C  
ATOM   4240  HD2 ARG   265      62.941  49.858  48.827  1.00  0.00           H  
ATOM   4241  HD3 ARG   265      61.552  48.994  48.843  1.00  0.00           H  
ATOM   4242  NE  ARG   265      62.887  48.296  47.432  1.00  0.00           N  
ATOM   4243  HE  ARG   265      62.428  47.826  46.665  1.00  0.00           H  
ATOM   4244  CZ  ARG   265      64.118  47.786  47.632  1.00  0.00           C  
ATOM   4245  NH1 ARG   265      64.965  48.407  48.293  1.00  0.00           N  
ATOM   4246 HH11 ARG   265      65.921  48.093  48.203  1.00  0.00           H  
ATOM   4247 HH12 ARG   265      64.899  49.411  48.373  1.00  0.00           H  
ATOM   4248  NH2 ARG   265      64.339  46.551  47.194  1.00  0.00           N  
ATOM   4249 HH21 ARG   265      63.668  46.316  46.477  1.00  0.00           H  
ATOM   4250 HH22 ARG   265      65.277  46.182  47.135  1.00  0.00           H  
ATOM   4251  C   ARG   265      60.327  50.671  44.316  1.00  0.00           C  
ATOM   4252  O   ARG   265      61.151  51.466  43.949  1.00  0.00           O  
ATOM   4253  N   ASP   266      60.158  49.461  43.814  1.00  0.00           N  
ATOM   4254  H   ASP   266      59.342  48.943  44.108  1.00  0.00           H  
ATOM   4255  CA  ASP   266      60.979  48.834  42.781  1.00  0.00           C  
ATOM   4256  HA  ASP   266      61.946  49.313  42.632  1.00  0.00           H  
ATOM   4257  CB  ASP   266      61.310  47.401  43.137  1.00  0.00           C  
ATOM   4258  HB2 ASP   266      60.452  46.768  43.363  1.00  0.00           H  
ATOM   4259  HB3 ASP   266      61.829  46.852  42.351  1.00  0.00           H  
ATOM   4260  CG  ASP   266      62.200  47.280  44.448  1.00  0.00           C  
ATOM   4261  OD1 ASP   266      61.900  46.469  45.388  1.00  0.00           O  
ATOM   4262  OD2 ASP   266      63.170  47.970  44.547  1.00  0.00           O  
ATOM   4263  C   ASP   266      60.309  48.852  41.397  1.00  0.00           C  
ATOM   4264  O   ASP   266      60.860  49.529  40.494  1.00  0.00           O  
ATOM   4265  N   LEU   267      59.013  48.534  41.334  1.00  0.00           N  
ATOM   4266  H   LEU   267      58.745  48.020  42.160  1.00  0.00           H  
ATOM   4267  CA  LEU   267      58.177  48.300  40.158  1.00  0.00           C  
ATOM   4268  HA  LEU   267      58.621  47.463  39.619  1.00  0.00           H  
ATOM   4269  CB  LEU   267      56.785  47.976  40.650  1.00  0.00           C  
ATOM   4270  HB2 LEU   267      56.855  47.064  41.243  1.00  0.00           H  
ATOM   4271  HB3 LEU   267      56.356  48.858  41.125  1.00  0.00           H  
ATOM   4272  CG  LEU   267      55.711  47.546  39.549  1.00  0.00           C  
ATOM   4273  HG  LEU   267      55.662  48.359  38.824  1.00  0.00           H  
ATOM   4274  CD1 LEU   267      56.075  46.311  38.798  1.00  0.00           C  
ATOM   4275 HD11 LEU   267      56.201  45.446  39.450  1.00  0.00           H  
ATOM   4276 HD12 LEU   267      55.251  46.137  38.106  1.00  0.00           H  
ATOM   4277 HD13 LEU   267      56.966  46.432  38.183  1.00  0.00           H  
ATOM   4278  CD2 LEU   267      54.363  47.239  40.324  1.00  0.00           C  
ATOM   4279 HD21 LEU   267      54.569  46.369  40.946  1.00  0.00           H  
ATOM   4280 HD22 LEU   267      54.123  48.070  40.987  1.00  0.00           H  
ATOM   4281 HD23 LEU   267      53.524  47.113  39.639  1.00  0.00           H  
ATOM   4282  C   LEU   267      58.128  49.539  39.107  1.00  0.00           C  
ATOM   4283  O   LEU   267      58.247  49.376  37.868  1.00  0.00           O  
ATOM   4284  N   ARG   268      58.431  50.764  39.616  1.00  0.00           N  
ATOM   4285  H   ARG   268      58.347  50.844  40.619  1.00  0.00           H  
ATOM   4286  CA  ARG   268      58.819  52.013  38.890  1.00  0.00           C  
ATOM   4287  HA  ARG   268      58.030  52.136  38.148  1.00  0.00           H  
ATOM   4288  CB  ARG   268      58.863  53.162  39.908  1.00  0.00           C  
ATOM   4289  HB2 ARG   268      58.847  54.154  39.456  1.00  0.00           H  
ATOM   4290  HB3 ARG   268      57.836  53.285  40.251  1.00  0.00           H  
ATOM   4291  CG  ARG   268      59.904  52.851  41.029  1.00  0.00           C  
ATOM   4292  HG2 ARG   268      59.522  52.062  41.676  1.00  0.00           H  
ATOM   4293  HG3 ARG   268      60.845  52.634  40.521  1.00  0.00           H  
ATOM   4294  CD  ARG   268      59.826  54.132  41.915  1.00  0.00           C  
ATOM   4295  HD2 ARG   268      60.567  54.010  42.705  1.00  0.00           H  
ATOM   4296  HD3 ARG   268      60.159  55.067  41.465  1.00  0.00           H  
ATOM   4297  NE  ARG   268      58.620  54.278  42.683  1.00  0.00           N  
ATOM   4298  HE  ARG   268      58.431  53.476  43.267  1.00  0.00           H  
ATOM   4299  CZ  ARG   268      57.701  55.192  42.738  1.00  0.00           C  
ATOM   4300  NH1 ARG   268      57.789  56.304  42.122  1.00  0.00           N  
ATOM   4301 HH11 ARG   268      57.058  56.993  42.219  1.00  0.00           H  
ATOM   4302 HH12 ARG   268      58.538  56.476  41.466  1.00  0.00           H  
ATOM   4303  NH2 ARG   268      56.585  54.875  43.262  1.00  0.00           N  
ATOM   4304 HH21 ARG   268      56.429  53.890  43.423  1.00  0.00           H  
ATOM   4305 HH22 ARG   268      55.768  55.356  42.913  1.00  0.00           H  
ATOM   4306  C   ARG   268      60.077  51.791  37.955  1.00  0.00           C  
ATOM   4307  O   ARG   268      59.766  52.281  36.880  1.00  0.00           O  
ATOM   4308  N   ASP   269      61.213  51.530  38.451  1.00  0.00           N  
ATOM   4309  H   ASP   269      61.061  51.218  39.399  1.00  0.00           H  
ATOM   4310  CA  ASP   269      62.276  51.116  37.580  1.00  0.00           C  
ATOM   4311  HA  ASP   269      62.272  51.794  36.726  1.00  0.00           H  
ATOM   4312  CB  ASP   269      63.568  51.262  38.336  1.00  0.00           C  
ATOM   4313  HB2 ASP   269      63.368  51.229  39.407  1.00  0.00           H  
ATOM   4314  HB3 ASP   269      64.203  50.435  38.016  1.00  0.00           H  
ATOM   4315  CG  ASP   269      64.437  52.486  38.126  1.00  0.00           C  
ATOM   4316  OD1 ASP   269      63.801  53.531  37.794  1.00  0.00           O  
ATOM   4317  OD2 ASP   269      65.659  52.455  38.079  1.00  0.00           O  
ATOM   4318  C   ASP   269      62.161  49.668  37.005  1.00  0.00           C  
ATOM   4319  O   ASP   269      62.121  49.539  35.814  1.00  0.00           O  
ATOM   4320  N   ALA   270      61.857  48.579  37.798  1.00  0.00           N  
ATOM   4321  H   ALA   270      61.739  48.756  38.786  1.00  0.00           H  
ATOM   4322  CA  ALA   270      61.614  47.213  37.488  1.00  0.00           C  
ATOM   4323  HA  ALA   270      62.552  46.709  37.253  1.00  0.00           H  
ATOM   4324  CB  ALA   270      61.106  46.436  38.659  1.00  0.00           C  
ATOM   4325  HB1 ALA   270      61.410  46.796  39.642  1.00  0.00           H  
ATOM   4326  HB2 ALA   270      60.033  46.246  38.629  1.00  0.00           H  
ATOM   4327  HB3 ALA   270      61.483  45.415  38.600  1.00  0.00           H  
ATOM   4328  C   ALA   270      60.818  46.828  36.228  1.00  0.00           C  
ATOM   4329  O   ALA   270      60.987  45.753  35.714  1.00  0.00           O  
ATOM   4330  N   SER   271      59.759  47.560  35.772  1.00  0.00           N  
ATOM   4331  H   SER   271      59.573  48.477  36.152  1.00  0.00           H  
ATOM   4332  CA  SER   271      58.828  47.202  34.644  1.00  0.00           C  
ATOM   4333  HA  SER   271      58.441  46.185  34.706  1.00  0.00           H  
ATOM   4334  CB  SER   271      57.488  48.023  34.703  1.00  0.00           C  
ATOM   4335  HB2 SER   271      57.203  47.839  35.739  1.00  0.00           H  
ATOM   4336  HB3 SER   271      57.643  49.102  34.683  1.00  0.00           H  
ATOM   4337  OG  SER   271      56.554  47.608  33.717  1.00  0.00           O  
ATOM   4338  HG  SER   271      56.610  48.130  32.914  1.00  0.00           H  
ATOM   4339  C   SER   271      59.505  47.439  33.257  1.00  0.00           C  
ATOM   4340  O   SER   271      60.251  48.302  33.035  1.00  0.00           O  
ATOM   4341  N   PRO   272      59.242  46.589  32.215  1.00  0.00           N  
ATOM   4342  CD  PRO   272      58.569  45.265  32.257  1.00  0.00           C  
ATOM   4343  HD2 PRO   272      57.691  45.296  32.902  1.00  0.00           H  
ATOM   4344  HD3 PRO   272      59.191  44.416  32.542  1.00  0.00           H  
ATOM   4345  CG  PRO   272      58.141  44.771  30.867  1.00  0.00           C  
ATOM   4346  HG2 PRO   272      57.056  44.839  30.944  1.00  0.00           H  
ATOM   4347  HG3 PRO   272      58.457  43.734  30.754  1.00  0.00           H  
ATOM   4348  CB  PRO   272      58.863  45.735  29.891  1.00  0.00           C  
ATOM   4349  HB2 PRO   272      58.089  46.102  29.216  1.00  0.00           H  
ATOM   4350  HB3 PRO   272      59.681  45.384  29.262  1.00  0.00           H  
ATOM   4351  CA  PRO   272      59.390  46.837  30.791  1.00  0.00           C  
ATOM   4352  HA  PRO   272      60.433  47.022  30.531  1.00  0.00           H  
ATOM   4353  C   PRO   272      58.630  48.204  30.493  1.00  0.00           C  
ATOM   4354  O   PRO   272      57.662  48.543  31.207  1.00  0.00           O  
ATOM   4355  N   SER   273      59.158  48.881  29.475  1.00  0.00           N  
ATOM   4356  H   SER   273      60.048  48.502  29.184  1.00  0.00           H  
ATOM   4357  CA  SER   273      59.120  50.322  29.354  1.00  0.00           C  
ATOM   4358  HA  SER   273      59.339  50.737  30.338  1.00  0.00           H  
ATOM   4359  CB  SER   273      60.120  50.975  28.297  1.00  0.00           C  
ATOM   4360  HB2 SER   273      61.128  50.854  28.693  1.00  0.00           H  
ATOM   4361  HB3 SER   273      60.036  50.671  27.254  1.00  0.00           H  
ATOM   4362  OG  SER   273      60.021  52.400  28.235  1.00  0.00           O  
ATOM   4363  HG  SER   273      59.782  52.808  29.071  1.00  0.00           H  
ATOM   4364  C   SER   273      57.656  50.753  28.962  1.00  0.00           C  
ATOM   4365  O   SER   273      57.183  50.501  27.835  1.00  0.00           O  
ATOM   4366  N   ILE   274      57.110  51.701  29.706  1.00  0.00           N  
ATOM   4367  H   ILE   274      57.459  51.829  30.645  1.00  0.00           H  
ATOM   4368  CA  ILE   274      55.837  52.267  29.450  1.00  0.00           C  
ATOM   4369  HA  ILE   274      55.337  51.721  28.650  1.00  0.00           H  
ATOM   4370  CB  ILE   274      55.028  52.070  30.713  1.00  0.00           C  
ATOM   4371  HB  ILE   274      55.496  51.136  31.024  1.00  0.00           H  
ATOM   4372  CG2 ILE   274      55.216  53.176  31.794  1.00  0.00           C  
ATOM   4373 HG21 ILE   274      54.741  52.725  32.665  1.00  0.00           H  
ATOM   4374 HG22 ILE   274      56.295  53.231  31.937  1.00  0.00           H  
ATOM   4375 HG23 ILE   274      54.721  54.123  31.577  1.00  0.00           H  
ATOM   4376  CG1 ILE   274      53.555  51.864  30.528  1.00  0.00           C  
ATOM   4377 HG12 ILE   274      53.075  52.843  30.512  1.00  0.00           H  
ATOM   4378 HG13 ILE   274      53.326  51.463  29.541  1.00  0.00           H  
ATOM   4379  CD1 ILE   274      53.068  50.929  31.593  1.00  0.00           C  
ATOM   4380 HD11 ILE   274      53.905  50.347  31.979  1.00  0.00           H  
ATOM   4381 HD12 ILE   274      52.617  51.525  32.386  1.00  0.00           H  
ATOM   4382 HD13 ILE   274      52.286  50.252  31.249  1.00  0.00           H  
ATOM   4383  C   ILE   274      55.874  53.717  28.946  1.00  0.00           C  
ATOM   4384  O   ILE   274      54.917  54.113  28.254  1.00  0.00           O  
ATOM   4385  N   PHE   275      57.030  54.378  29.092  1.00  0.00           N  
ATOM   4386  H   PHE   275      57.603  54.042  29.852  1.00  0.00           H  
ATOM   4387  CA  PHE   275      57.279  55.618  28.436  1.00  0.00           C  
ATOM   4388  HA  PHE   275      56.372  56.222  28.436  1.00  0.00           H  
ATOM   4389  CB  PHE   275      58.252  56.352  29.298  1.00  0.00           C  
ATOM   4390  HB2 PHE   275      58.056  56.375  30.370  1.00  0.00           H  
ATOM   4391  HB3 PHE   275      59.145  55.751  29.467  1.00  0.00           H  
ATOM   4392  CG  PHE   275      58.840  57.650  28.851  1.00  0.00           C  
ATOM   4393  CD1 PHE   275      58.039  58.750  28.838  1.00  0.00           C  
ATOM   4394  HD1 PHE   275      56.960  58.729  28.888  1.00  0.00           H  
ATOM   4395  CE1 PHE   275      58.623  59.963  28.595  1.00  0.00           C  
ATOM   4396  HE1 PHE   275      58.021  60.853  28.695  1.00  0.00           H  
ATOM   4397  CZ  PHE   275      59.987  60.210  28.602  1.00  0.00           C  
ATOM   4398  HZ  PHE   275      60.331  61.220  28.434  1.00  0.00           H  
ATOM   4399  CE2 PHE   275      60.883  59.131  28.800  1.00  0.00           C  
ATOM   4400  HE2 PHE   275      61.950  59.259  28.906  1.00  0.00           H  
ATOM   4401  CD2 PHE   275      60.242  57.833  28.858  1.00  0.00           C  
ATOM   4402  HD2 PHE   275      60.795  57.071  29.388  1.00  0.00           H  
ATOM   4403  C   PHE   275      57.685  55.555  26.950  1.00  0.00           C  
ATOM   4404  O   PHE   275      57.391  56.480  26.246  1.00  0.00           O  
ATOM   4405  N   HIE   276      58.329  54.527  26.408  1.00  0.00           N  
ATOM   4406  H   HIE   276      58.494  53.707  26.973  1.00  0.00           H  
ATOM   4407  CA  HIE   276      58.718  54.505  24.974  1.00  0.00           C  
ATOM   4408  HA  HIE   276      58.937  55.495  24.574  1.00  0.00           H  
ATOM   4409  CB  HIE   276      60.028  53.779  24.778  1.00  0.00           C  
ATOM   4410  HB2 HIE   276      59.914  52.763  25.155  1.00  0.00           H  
ATOM   4411  HB3 HIE   276      60.486  53.658  23.797  1.00  0.00           H  
ATOM   4412  CG  HIE   276      61.185  54.371  25.588  1.00  0.00           C  
ATOM   4413  ND1 HIE   276      62.484  53.927  25.240  1.00  0.00           N  
ATOM   4414  CE1 HIE   276      63.337  54.913  25.628  1.00  0.00           C  
ATOM   4415  HE1 HIE   276      64.367  54.701  25.875  1.00  0.00           H  
ATOM   4416  NE2 HIE   276      62.633  55.915  26.170  1.00  0.00           N  
ATOM   4417  HE2 HIE   276      63.030  56.597  26.801  1.00  0.00           H  
ATOM   4418  CD2 HIE   276      61.309  55.578  26.236  1.00  0.00           C  
ATOM   4419  HD2 HIE   276      60.517  56.261  26.504  1.00  0.00           H  
ATOM   4420  C   HIE   276      57.678  53.860  24.116  1.00  0.00           C  
ATOM   4421  O   HIE   276      56.764  53.123  24.527  1.00  0.00           O  
ATOM   4422  N   LEU   277      57.890  53.993  22.753  1.00  0.00           N  
ATOM   4423  H   LEU   277      58.766  54.413  22.477  1.00  0.00           H  
ATOM   4424  CA  LEU   277      57.333  53.206  21.644  1.00  0.00           C  
ATOM   4425  HA  LEU   277      56.272  53.105  21.873  1.00  0.00           H  
ATOM   4426  CB  LEU   277      57.398  53.915  20.210  1.00  0.00           C  
ATOM   4427  HB2 LEU   277      58.438  54.211  20.350  1.00  0.00           H  
ATOM   4428  HB3 LEU   277      57.081  53.237  19.417  1.00  0.00           H  
ATOM   4429  CG  LEU   277      56.500  55.208  20.107  1.00  0.00           C  
ATOM   4430  HG  LEU   277      55.626  55.148  20.756  1.00  0.00           H  
ATOM   4431  CD1 LEU   277      57.361  56.464  20.630  1.00  0.00           C  
ATOM   4432 HD11 LEU   277      58.169  56.620  19.915  1.00  0.00           H  
ATOM   4433 HD12 LEU   277      56.698  57.329  20.657  1.00  0.00           H  
ATOM   4434 HD13 LEU   277      57.846  56.272  21.587  1.00  0.00           H  
ATOM   4435  CD2 LEU   277      56.006  55.570  18.690  1.00  0.00           C  
ATOM   4436 HD21 LEU   277      55.523  56.539  18.566  1.00  0.00           H  
ATOM   4437 HD22 LEU   277      56.881  55.587  18.040  1.00  0.00           H  
ATOM   4438 HD23 LEU   277      55.377  54.752  18.340  1.00  0.00           H  
ATOM   4439  C   LEU   277      57.916  51.734  21.747  1.00  0.00           C  
ATOM   4440  O   LEU   277      58.423  51.208  20.780  1.00  0.00           O  
ATOM   4441  N   HIE   278      57.912  51.064  22.920  1.00  0.00           N  
ATOM   4442  H   HIE   278      57.422  51.496  23.690  1.00  0.00           H  
ATOM   4443  CA  HIE   278      58.684  49.813  23.202  1.00  0.00           C  
ATOM   4444  HA  HIE   278      59.570  49.567  22.617  1.00  0.00           H  
ATOM   4445  CB  HIE   278      58.844  49.813  24.736  1.00  0.00           C  
ATOM   4446  HB2 HIE   278      59.243  50.781  25.038  1.00  0.00           H  
ATOM   4447  HB3 HIE   278      57.826  49.598  25.059  1.00  0.00           H  
ATOM   4448  CG  HIE   278      59.806  48.651  25.200  1.00  0.00           C  
ATOM   4449  ND1 HIE   278      61.049  48.422  24.678  1.00  0.00           N  
ATOM   4450  CE1 HIE   278      61.314  47.149  25.000  1.00  0.00           C  
ATOM   4451  HE1 HIE   278      62.185  46.688  24.558  1.00  0.00           H  
ATOM   4452  NE2 HIE   278      60.354  46.565  25.627  1.00  0.00           N  
ATOM   4453  HE2 HIE   278      60.254  45.560  25.619  1.00  0.00           H  
ATOM   4454  CD2 HIE   278      59.289  47.468  25.698  1.00  0.00           C  
ATOM   4455  HD2 HIE   278      58.356  47.430  26.240  1.00  0.00           H  
ATOM   4456  C   HIE   278      57.806  48.663  22.655  1.00  0.00           C  
ATOM   4457  O   HIE   278      56.589  48.904  22.528  1.00  0.00           O  
ATOM   4458  N   GLN   279      58.397  47.467  22.686  1.00  0.00           N  
ATOM   4459  H   GLN   279      59.396  47.453  22.539  1.00  0.00           H  
ATOM   4460  CA  GLN   279      57.775  46.127  22.583  1.00  0.00           C  
ATOM   4461  HA  GLN   279      57.230  46.151  21.640  1.00  0.00           H  
ATOM   4462  CB  GLN   279      58.866  45.010  22.463  1.00  0.00           C  
ATOM   4463  HB2 GLN   279      59.755  45.399  21.966  1.00  0.00           H  
ATOM   4464  HB3 GLN   279      59.262  44.681  23.424  1.00  0.00           H  
ATOM   4465  CG  GLN   279      58.332  43.769  21.741  1.00  0.00           C  
ATOM   4466  HG2 GLN   279      58.829  42.882  22.134  1.00  0.00           H  
ATOM   4467  HG3 GLN   279      57.327  43.844  22.157  1.00  0.00           H  
ATOM   4468  CD  GLN   279      58.153  43.518  20.215  1.00  0.00           C  
ATOM   4469  OE1 GLN   279      57.171  42.997  19.619  1.00  0.00           O  
ATOM   4470  NE2 GLN   279      59.167  43.861  19.448  1.00  0.00           N  
ATOM   4471 HE21 GLN   279      59.858  44.459  19.878  1.00  0.00           H  
ATOM   4472 HE22 GLN   279      59.175  43.593  18.474  1.00  0.00           H  
ATOM   4473  C   GLN   279      56.683  45.754  23.680  1.00  0.00           C  
ATOM   4474  O   GLN   279      56.762  44.785  24.462  1.00  0.00           O  
ATOM   4475  N   HIE   280      55.724  46.621  23.737  1.00  0.00           N  
ATOM   4476  H   HIE   280      55.715  47.131  22.865  1.00  0.00           H  
ATOM   4477  CA  HIE   280      54.766  46.909  24.856  1.00  0.00           C  
ATOM   4478  HA  HIE   280      55.284  47.276  25.742  1.00  0.00           H  
ATOM   4479  CB  HIE   280      53.836  48.092  24.400  1.00  0.00           C  
ATOM   4480  HB2 HIE   280      53.253  48.345  25.286  1.00  0.00           H  
ATOM   4481  HB3 HIE   280      54.509  48.901  24.116  1.00  0.00           H  
ATOM   4482  CG  HIE   280      52.843  47.647  23.245  1.00  0.00           C  
ATOM   4483  ND1 HIE   280      53.080  46.633  22.201  1.00  0.00           N  
ATOM   4484  CE1 HIE   280      52.158  46.958  21.255  1.00  0.00           C  
ATOM   4485  HE1 HIE   280      51.976  46.415  20.340  1.00  0.00           H  
ATOM   4486  NE2 HIE   280      51.380  48.077  21.573  1.00  0.00           N  
ATOM   4487  HE2 HIE   280      50.628  48.471  21.025  1.00  0.00           H  
ATOM   4488  CD2 HIE   280      51.811  48.453  22.804  1.00  0.00           C  
ATOM   4489  HD2 HIE   280      51.065  48.889  23.452  1.00  0.00           H  
ATOM   4490  C   HIE   280      54.028  45.627  25.346  1.00  0.00           C  
ATOM   4491  O   HIE   280      54.002  45.154  26.509  1.00  0.00           O  
ATOM   4492  N   LEU   281      53.517  44.973  24.283  1.00  0.00           N  
ATOM   4493  H   LEU   281      53.749  45.261  23.343  1.00  0.00           H  
ATOM   4494  CA  LEU   281      52.555  43.862  24.502  1.00  0.00           C  
ATOM   4495  HA  LEU   281      52.135  43.852  25.508  1.00  0.00           H  
ATOM   4496  CB  LEU   281      51.436  43.919  23.438  1.00  0.00           C  
ATOM   4497  HB2 LEU   281      51.189  44.919  23.082  1.00  0.00           H  
ATOM   4498  HB3 LEU   281      51.769  43.391  22.544  1.00  0.00           H  
ATOM   4499  CG  LEU   281      50.101  43.361  23.938  1.00  0.00           C  
ATOM   4500  HG  LEU   281      50.345  42.516  24.583  1.00  0.00           H  
ATOM   4501  CD1 LEU   281      49.364  44.266  24.927  1.00  0.00           C  
ATOM   4502 HD11 LEU   281      49.082  45.256  24.567  1.00  0.00           H  
ATOM   4503 HD12 LEU   281      48.487  43.754  25.323  1.00  0.00           H  
ATOM   4504 HD13 LEU   281      49.947  44.436  25.832  1.00  0.00           H  
ATOM   4505  CD2 LEU   281      49.047  43.110  22.883  1.00  0.00           C  
ATOM   4506 HD21 LEU   281      49.181  42.295  22.172  1.00  0.00           H  
ATOM   4507 HD22 LEU   281      48.084  42.934  23.362  1.00  0.00           H  
ATOM   4508 HD23 LEU   281      49.069  44.025  22.291  1.00  0.00           H  
ATOM   4509  C   LEU   281      53.251  42.464  24.600  1.00  0.00           C  
ATOM   4510  O   LEU   281      52.776  41.629  25.339  1.00  0.00           O  
ATOM   4511  N   GLU   282      54.296  42.270  23.867  1.00  0.00           N  
ATOM   4512  H   GLU   282      54.738  42.984  23.305  1.00  0.00           H  
ATOM   4513  CA  GLU   282      55.070  41.075  24.052  1.00  0.00           C  
ATOM   4514  HA  GLU   282      54.338  40.267  24.086  1.00  0.00           H  
ATOM   4515  CB  GLU   282      55.937  40.810  22.818  1.00  0.00           C  
ATOM   4516  HB2 GLU   282      55.185  40.575  22.064  1.00  0.00           H  
ATOM   4517  HB3 GLU   282      56.485  41.660  22.412  1.00  0.00           H  
ATOM   4518  CG  GLU   282      56.741  39.478  22.763  1.00  0.00           C  
ATOM   4519  HG2 GLU   282      56.260  38.810  23.478  1.00  0.00           H  
ATOM   4520  HG3 GLU   282      56.524  39.171  21.740  1.00  0.00           H  
ATOM   4521  CD  GLU   282      58.260  39.393  22.861  1.00  0.00           C  
ATOM   4522  OE1 GLU   282      58.768  38.737  23.814  1.00  0.00           O  
ATOM   4523  OE2 GLU   282      58.994  40.180  22.132  1.00  0.00           O  
ATOM   4524  C   GLU   282      55.839  41.101  25.420  1.00  0.00           C  
ATOM   4525  O   GLU   282      56.178  40.019  25.932  1.00  0.00           O  
ATOM   4526  N   ASP   283      56.153  42.266  26.041  1.00  0.00           N  
ATOM   4527  H   ASP   283      55.757  43.085  25.602  1.00  0.00           H  
ATOM   4528  CA  ASP   283      56.920  42.381  27.292  1.00  0.00           C  
ATOM   4529  HA  ASP   283      57.344  41.393  27.474  1.00  0.00           H  
ATOM   4530  CB  ASP   283      57.993  43.426  27.056  1.00  0.00           C  
ATOM   4531  HB2 ASP   283      57.539  44.296  26.582  1.00  0.00           H  
ATOM   4532  HB3 ASP   283      58.397  43.670  28.039  1.00  0.00           H  
ATOM   4533  CG  ASP   283      59.200  43.091  26.212  1.00  0.00           C  
ATOM   4534  OD1 ASP   283      59.321  41.879  25.907  1.00  0.00           O  
ATOM   4535  OD2 ASP   283      60.126  43.936  26.132  1.00  0.00           O  
ATOM   4536  C   ASP   283      56.092  42.584  28.626  1.00  0.00           C  
ATOM   4537  O   ASP   283      56.394  41.900  29.644  1.00  0.00           O  
ATOM   4538  N   LEU   284      54.977  43.269  28.524  1.00  0.00           N  
ATOM   4539  H   LEU   284      54.938  44.036  27.867  1.00  0.00           H  
ATOM   4540  CA  LEU   284      53.989  43.473  29.658  1.00  0.00           C  
ATOM   4541  HA  LEU   284      54.615  43.687  30.524  1.00  0.00           H  
ATOM   4542  CB  LEU   284      53.140  44.640  29.513  1.00  0.00           C  
ATOM   4543  HB2 LEU   284      52.635  44.750  28.553  1.00  0.00           H  
ATOM   4544  HB3 LEU   284      52.454  44.574  30.357  1.00  0.00           H  
ATOM   4545  CG  LEU   284      53.982  45.963  29.759  1.00  0.00           C  
ATOM   4546  HG  LEU   284      55.012  45.866  29.415  1.00  0.00           H  
ATOM   4547  CD1 LEU   284      53.367  47.163  29.128  1.00  0.00           C  
ATOM   4548 HD11 LEU   284      53.194  47.009  28.063  1.00  0.00           H  
ATOM   4549 HD12 LEU   284      52.349  47.226  29.513  1.00  0.00           H  
ATOM   4550 HD13 LEU   284      53.930  48.069  29.351  1.00  0.00           H  
ATOM   4551  CD2 LEU   284      54.197  46.239  31.287  1.00  0.00           C  
ATOM   4552 HD21 LEU   284      55.220  46.510  31.546  1.00  0.00           H  
ATOM   4553 HD22 LEU   284      53.321  46.660  31.781  1.00  0.00           H  
ATOM   4554 HD23 LEU   284      54.177  45.270  31.786  1.00  0.00           H  
ATOM   4555  C   LEU   284      53.066  42.232  30.009  1.00  0.00           C  
ATOM   4556  O   LEU   284      52.850  41.924  31.177  1.00  0.00           O  
ATOM   4557  N   GLN   285      52.581  41.495  29.008  1.00  0.00           N  
ATOM   4558  H   GLN   285      52.842  41.734  28.062  1.00  0.00           H  
ATOM   4559  CA  GLN   285      51.782  40.214  29.106  1.00  0.00           C  
ATOM   4560  HA  GLN   285      51.027  40.262  29.891  1.00  0.00           H  
ATOM   4561  CB  GLN   285      51.033  40.089  27.791  1.00  0.00           C  
ATOM   4562  HB2 GLN   285      51.789  40.172  27.010  1.00  0.00           H  
ATOM   4563  HB3 GLN   285      50.669  39.066  27.701  1.00  0.00           H  
ATOM   4564  CG  GLN   285      49.976  41.270  27.652  1.00  0.00           C  
ATOM   4565  HG2 GLN   285      50.027  41.883  28.551  1.00  0.00           H  
ATOM   4566  HG3 GLN   285      50.376  41.881  26.842  1.00  0.00           H  
ATOM   4567  CD  GLN   285      48.675  40.656  27.403  1.00  0.00           C  
ATOM   4568  OE1 GLN   285      47.860  40.449  28.283  1.00  0.00           O  
ATOM   4569  NE2 GLN   285      48.313  40.204  26.205  1.00  0.00           N  
ATOM   4570 HE21 GLN   285      49.060  39.948  25.576  1.00  0.00           H  
ATOM   4571 HE22 GLN   285      47.598  39.494  26.275  1.00  0.00           H  
ATOM   4572  C   GLN   285      52.677  39.012  29.424  1.00  0.00           C  
ATOM   4573  O   GLN   285      52.244  37.903  29.608  1.00  0.00           O  
ATOM   4574  N   LYS   286      53.995  39.249  29.761  1.00  0.00           N  
ATOM   4575  H   LYS   286      54.242  40.226  29.836  1.00  0.00           H  
ATOM   4576  CA  LYS   286      54.836  38.322  30.671  1.00  0.00           C  
ATOM   4577  HA  LYS   286      54.602  37.356  30.225  1.00  0.00           H  
ATOM   4578  CB  LYS   286      56.383  38.539  30.502  1.00  0.00           C  
ATOM   4579  HB2 LYS   286      56.697  39.514  30.875  1.00  0.00           H  
ATOM   4580  HB3 LYS   286      56.831  37.910  31.271  1.00  0.00           H  
ATOM   4581  CG  LYS   286      56.850  38.388  29.020  1.00  0.00           C  
ATOM   4582  HG2 LYS   286      56.269  37.586  28.565  1.00  0.00           H  
ATOM   4583  HG3 LYS   286      56.745  39.359  28.538  1.00  0.00           H  
ATOM   4584  CD  LYS   286      58.291  38.082  29.105  1.00  0.00           C  
ATOM   4585  HD2 LYS   286      58.925  38.755  29.682  1.00  0.00           H  
ATOM   4586  HD3 LYS   286      58.378  37.123  29.614  1.00  0.00           H  
ATOM   4587  CE  LYS   286      58.677  37.918  27.661  1.00  0.00           C  
ATOM   4588  HE2 LYS   286      59.696  37.533  27.649  1.00  0.00           H  
ATOM   4589  HE3 LYS   286      58.076  37.079  27.311  1.00  0.00           H  
ATOM   4590  NZ  LYS   286      58.656  39.139  26.745  1.00  0.00           N  
ATOM   4591  HZ1 LYS   286      57.733  39.546  26.686  1.00  0.00           H  
ATOM   4592  HZ2 LYS   286      59.262  39.896  27.028  1.00  0.00           H  
ATOM   4593  HZ3 LYS   286      58.860  38.873  25.792  1.00  0.00           H  
ATOM   4594  C   LYS   286      54.433  38.305  32.180  1.00  0.00           C  
ATOM   4595  O   LYS   286      53.904  39.318  32.613  1.00  0.00           O  
ATOM   4596  N   PRO   287      54.523  37.209  32.928  1.00  0.00           N  
ATOM   4597  CD  PRO   287      54.779  35.886  32.388  1.00  0.00           C  
ATOM   4598  HD2 PRO   287      55.461  35.636  31.575  1.00  0.00           H  
ATOM   4599  HD3 PRO   287      53.821  35.440  32.122  1.00  0.00           H  
ATOM   4600  CG  PRO   287      55.179  35.090  33.550  1.00  0.00           C  
ATOM   4601  HG2 PRO   287      56.202  35.290  33.870  1.00  0.00           H  
ATOM   4602  HG3 PRO   287      55.101  34.038  33.277  1.00  0.00           H  
ATOM   4603  CB  PRO   287      54.203  35.564  34.628  1.00  0.00           C  
ATOM   4604  HB2 PRO   287      54.480  35.257  35.637  1.00  0.00           H  
ATOM   4605  HB3 PRO   287      53.221  35.129  34.440  1.00  0.00           H  
ATOM   4606  CA  PRO   287      54.081  37.092  34.322  1.00  0.00           C  
ATOM   4607  HA  PRO   287      53.086  37.538  34.331  1.00  0.00           H  
ATOM   4608  C   PRO   287      54.924  37.867  35.342  1.00  0.00           C  
ATOM   4609  O   PRO   287      56.142  37.953  35.082  1.00  0.00           O  
ATOM   4610  N   VAL   288      54.412  38.132  36.555  1.00  0.00           N  
ATOM   4611  H   VAL   288      53.442  38.022  36.815  1.00  0.00           H  
ATOM   4612  CA  VAL   288      55.256  38.794  37.565  1.00  0.00           C  
ATOM   4613  HA  VAL   288      55.773  39.606  37.054  1.00  0.00           H  
ATOM   4614  CB  VAL   288      54.387  39.288  38.772  1.00  0.00           C  
ATOM   4615  HB  VAL   288      55.154  39.460  39.528  1.00  0.00           H  
ATOM   4616  CG1 VAL   288      53.714  40.616  38.321  1.00  0.00           C  
ATOM   4617 HG11 VAL   288      53.327  40.521  37.306  1.00  0.00           H  
ATOM   4618 HG12 VAL   288      52.935  40.800  39.060  1.00  0.00           H  
ATOM   4619 HG13 VAL   288      54.562  41.290  38.199  1.00  0.00           H  
ATOM   4620  CG2 VAL   288      53.454  38.103  39.177  1.00  0.00           C  
ATOM   4621 HG21 VAL   288      52.693  37.848  38.439  1.00  0.00           H  
ATOM   4622 HG22 VAL   288      54.080  37.301  39.569  1.00  0.00           H  
ATOM   4623 HG23 VAL   288      52.913  38.382  40.082  1.00  0.00           H  
ATOM   4624  C   VAL   288      56.384  37.907  38.210  1.00  0.00           C  
ATOM   4625  O   VAL   288      57.254  38.522  38.834  1.00  0.00           O  
ATOM   4626  N   SER   289      56.451  36.554  38.183  1.00  0.00           N  
ATOM   4627  H   SER   289      55.805  36.037  37.604  1.00  0.00           H  
ATOM   4628  CA  SER   289      57.818  35.877  38.071  1.00  0.00           C  
ATOM   4629  HA  SER   289      58.345  35.792  39.022  1.00  0.00           H  
ATOM   4630  CB  SER   289      57.623  34.384  37.677  1.00  0.00           C  
ATOM   4631  HB2 SER   289      58.585  33.878  37.754  1.00  0.00           H  
ATOM   4632  HB3 SER   289      56.975  33.944  38.435  1.00  0.00           H  
ATOM   4633  OG  SER   289      57.116  34.239  36.374  1.00  0.00           O  
ATOM   4634  HG  SER   289      56.696  33.389  36.525  1.00  0.00           H  
ATOM   4635  C   SER   289      58.869  36.393  37.181  1.00  0.00           C  
ATOM   4636  O   SER   289      60.027  35.891  37.184  1.00  0.00           O  
ATOM   4637  N   THR   290      58.641  37.350  36.285  1.00  0.00           N  
ATOM   4638  H   THR   290      57.670  37.574  36.118  1.00  0.00           H  
ATOM   4639  CA  THR   290      59.748  38.161  35.640  1.00  0.00           C  
ATOM   4640  HA  THR   290      60.465  37.394  35.345  1.00  0.00           H  
ATOM   4641  CB  THR   290      59.323  38.677  34.253  1.00  0.00           C  
ATOM   4642  HB  THR   290      58.806  39.631  34.353  1.00  0.00           H  
ATOM   4643  CG2 THR   290      60.404  38.866  33.225  1.00  0.00           C  
ATOM   4644 HG21 THR   290      61.027  37.973  33.187  1.00  0.00           H  
ATOM   4645 HG22 THR   290      59.918  39.074  32.271  1.00  0.00           H  
ATOM   4646 HG23 THR   290      61.027  39.705  33.534  1.00  0.00           H  
ATOM   4647  OG1 THR   290      58.469  37.650  33.735  1.00  0.00           O  
ATOM   4648  HG1 THR   290      57.713  37.750  34.318  1.00  0.00           H  
ATOM   4649  C   THR   290      60.345  39.256  36.486  1.00  0.00           C  
ATOM   4650  O   THR   290      61.534  39.364  36.475  1.00  0.00           O  
ATOM   4651  N   ILE   291      59.605  40.111  37.218  1.00  0.00           N  
ATOM   4652  H   ILE   291      58.636  40.165  36.939  1.00  0.00           H  
ATOM   4653  CA  ILE   291      60.200  41.300  37.865  1.00  0.00           C  
ATOM   4654  HA  ILE   291      61.259  41.319  37.609  1.00  0.00           H  
ATOM   4655  CB  ILE   291      59.603  42.651  37.393  1.00  0.00           C  
ATOM   4656  HB  ILE   291      60.370  43.424  37.421  1.00  0.00           H  
ATOM   4657  CG2 ILE   291      59.325  42.629  35.900  1.00  0.00           C  
ATOM   4658 HG21 ILE   291      58.586  41.855  35.693  1.00  0.00           H  
ATOM   4659 HG22 ILE   291      58.871  43.576  35.610  1.00  0.00           H  
ATOM   4660 HG23 ILE   291      60.268  42.504  35.367  1.00  0.00           H  
ATOM   4661  CG1 ILE   291      58.417  43.180  38.157  1.00  0.00           C  
ATOM   4662 HG12 ILE   291      58.574  43.261  39.233  1.00  0.00           H  
ATOM   4663 HG13 ILE   291      58.190  44.145  37.705  1.00  0.00           H  
ATOM   4664  CD1 ILE   291      57.145  42.340  38.122  1.00  0.00           C  
ATOM   4665 HD11 ILE   291      56.441  42.884  38.752  1.00  0.00           H  
ATOM   4666 HD12 ILE   291      56.758  42.182  37.115  1.00  0.00           H  
ATOM   4667 HD13 ILE   291      57.370  41.411  38.647  1.00  0.00           H  
ATOM   4668  C   ILE   291      60.118  41.171  39.422  1.00  0.00           C  
ATOM   4669  O   ILE   291      60.671  41.978  40.118  1.00  0.00           O  
ATOM   4670  N   MET   292      59.530  40.103  39.928  1.00  0.00           N  
ATOM   4671  H   MET   292      58.741  39.748  39.406  1.00  0.00           H  
ATOM   4672  CA  MET   292      59.571  39.627  41.310  1.00  0.00           C  
ATOM   4673  HA  MET   292      59.059  40.351  41.945  1.00  0.00           H  
ATOM   4674  CB  MET   292      58.705  38.356  41.280  1.00  0.00           C  
ATOM   4675  HB2 MET   292      57.709  38.746  41.070  1.00  0.00           H  
ATOM   4676  HB3 MET   292      58.956  37.657  40.482  1.00  0.00           H  
ATOM   4677  CG  MET   292      58.658  37.403  42.524  1.00  0.00           C  
ATOM   4678  HG2 MET   292      59.431  36.651  42.368  1.00  0.00           H  
ATOM   4679  HG3 MET   292      58.770  38.106  43.349  1.00  0.00           H  
ATOM   4680  SD  MET   292      57.063  36.668  42.731  1.00  0.00           S  
ATOM   4681  CE  MET   292      56.973  35.319  41.550  1.00  0.00           C  
ATOM   4682  HE1 MET   292      57.133  35.636  40.519  1.00  0.00           H  
ATOM   4683  HE2 MET   292      57.735  34.550  41.676  1.00  0.00           H  
ATOM   4684  HE3 MET   292      55.969  34.900  41.613  1.00  0.00           H  
ATOM   4685  C   MET   292      60.876  39.447  42.036  1.00  0.00           C  
ATOM   4686  O   MET   292      61.794  38.721  41.607  1.00  0.00           O  
ATOM   4687  N   LYS   293      60.961  40.070  43.193  1.00  0.00           N  
ATOM   4688  H   LYS   293      60.316  40.848  43.201  1.00  0.00           H  
ATOM   4689  CA  LYS   293      62.137  40.080  44.064  1.00  0.00           C  
ATOM   4690  HA  LYS   293      63.051  40.005  43.475  1.00  0.00           H  
ATOM   4691  CB  LYS   293      62.235  41.484  44.819  1.00  0.00           C  
ATOM   4692  HB2 LYS   293      62.406  42.303  44.121  1.00  0.00           H  
ATOM   4693  HB3 LYS   293      61.317  41.832  45.293  1.00  0.00           H  
ATOM   4694  CG  LYS   293      63.342  41.483  45.888  1.00  0.00           C  
ATOM   4695  HG2 LYS   293      63.041  41.031  46.833  1.00  0.00           H  
ATOM   4696  HG3 LYS   293      64.216  41.076  45.379  1.00  0.00           H  
ATOM   4697  CD  LYS   293      63.726  42.959  46.250  1.00  0.00           C  
ATOM   4698  HD2 LYS   293      64.076  43.505  45.373  1.00  0.00           H  
ATOM   4699  HD3 LYS   293      62.883  43.421  46.764  1.00  0.00           H  
ATOM   4700  CE  LYS   293      64.726  42.827  47.286  1.00  0.00           C  
ATOM   4701  HE2 LYS   293      64.475  43.481  48.121  1.00  0.00           H  
ATOM   4702  HE3 LYS   293      64.454  41.859  47.706  1.00  0.00           H  
ATOM   4703  NZ  LYS   293      66.133  42.883  46.819  1.00  0.00           N  
ATOM   4704  HZ1 LYS   293      66.232  42.037  46.277  1.00  0.00           H  
ATOM   4705  HZ2 LYS   293      66.328  43.718  46.286  1.00  0.00           H  
ATOM   4706  HZ3 LYS   293      66.859  42.781  47.515  1.00  0.00           H  
ATOM   4707  C   LYS   293      62.028  38.948  45.076  1.00  0.00           C  
ATOM   4708  O   LYS   293      60.924  38.589  45.465  1.00  0.00           O  
ATOM   4709  N   THR   294      63.106  38.334  45.409  1.00  0.00           N  
ATOM   4710  H   THR   294      63.979  38.665  45.023  1.00  0.00           H  
ATOM   4711  CA  THR   294      63.198  37.121  46.264  1.00  0.00           C  
ATOM   4712  HA  THR   294      62.312  37.117  46.899  1.00  0.00           H  
ATOM   4713  CB  THR   294      63.094  35.808  45.480  1.00  0.00           C  
ATOM   4714  HB  THR   294      63.276  34.978  46.163  1.00  0.00           H  
ATOM   4715  CG2 THR   294      61.792  35.663  44.697  1.00  0.00           C  
ATOM   4716 HG21 THR   294      61.805  34.717  44.156  1.00  0.00           H  
ATOM   4717 HG22 THR   294      60.972  35.652  45.415  1.00  0.00           H  
ATOM   4718 HG23 THR   294      61.613  36.552  44.091  1.00  0.00           H  
ATOM   4719  OG1 THR   294      64.091  35.772  44.477  1.00  0.00           O  
ATOM   4720  HG1 THR   294      64.503  34.921  44.646  1.00  0.00           H  
ATOM   4721  C   THR   294      64.355  37.054  47.217  1.00  0.00           C  
ATOM   4722  O   THR   294      64.431  36.135  48.054  1.00  0.00           O  
ATOM   4723  N   ASP   295      65.377  37.838  47.021  1.00  0.00           N  
ATOM   4724  H   ASP   295      65.219  38.487  46.263  1.00  0.00           H  
ATOM   4725  CA  ASP   295      66.385  38.119  47.980  1.00  0.00           C  
ATOM   4726  HA  ASP   295      66.626  37.099  48.278  1.00  0.00           H  
ATOM   4727  CB  ASP   295      67.619  38.733  47.465  1.00  0.00           C  
ATOM   4728  HB2 ASP   295      68.177  39.009  48.359  1.00  0.00           H  
ATOM   4729  HB3 ASP   295      68.187  38.038  46.845  1.00  0.00           H  
ATOM   4730  CG  ASP   295      67.490  40.086  46.706  1.00  0.00           C  
ATOM   4731  OD1 ASP   295      66.448  40.267  46.046  1.00  0.00           O  
ATOM   4732  OD2 ASP   295      68.201  41.059  47.032  1.00  0.00           O  
ATOM   4733  C   ASP   295      65.840  38.699  49.293  1.00  0.00           C  
ATOM   4734  O   ASP   295      65.973  39.915  49.458  1.00  0.00           O  
ATOM   4735  N   ILE   296      64.828  38.105  49.917  1.00  0.00           N  
ATOM   4736  H   ILE   296      64.366  37.255  49.628  1.00  0.00           H  
ATOM   4737  CA  ILE   296      64.060  38.812  51.036  1.00  0.00           C  
ATOM   4738  HA  ILE   296      64.751  39.625  51.259  1.00  0.00           H  
ATOM   4739  CB  ILE   296      62.688  39.349  50.591  1.00  0.00           C  
ATOM   4740  HB  ILE   296      62.399  39.954  51.451  1.00  0.00           H  
ATOM   4741  CG2 ILE   296      62.728  40.246  49.295  1.00  0.00           C  
ATOM   4742 HG21 ILE   296      62.554  39.538  48.484  1.00  0.00           H  
ATOM   4743 HG22 ILE   296      62.029  41.078  49.388  1.00  0.00           H  
ATOM   4744 HG23 ILE   296      63.702  40.581  48.939  1.00  0.00           H  
ATOM   4745  CG1 ILE   296      61.795  38.093  50.387  1.00  0.00           C  
ATOM   4746 HG12 ILE   296      62.239  37.599  49.522  1.00  0.00           H  
ATOM   4747 HG13 ILE   296      61.669  37.437  51.249  1.00  0.00           H  
ATOM   4748  CD1 ILE   296      60.375  38.600  50.122  1.00  0.00           C  
ATOM   4749 HD11 ILE   296      59.787  37.708  49.903  1.00  0.00           H  
ATOM   4750 HD12 ILE   296      59.943  38.839  51.094  1.00  0.00           H  
ATOM   4751 HD13 ILE   296      60.313  39.344  49.328  1.00  0.00           H  
ATOM   4752  C   ILE   296      63.974  37.959  52.351  1.00  0.00           C  
ATOM   4753  O   ILE   296      63.750  36.740  52.364  1.00  0.00           O  
ATOM   4754  N   ILE   297      64.143  38.601  53.486  1.00  0.00           N  
ATOM   4755  H   ILE   297      64.342  39.591  53.474  1.00  0.00           H  
ATOM   4756  CA  ILE   297      63.788  38.026  54.788  1.00  0.00           C  
ATOM   4757  HA  ILE   297      64.375  37.111  54.852  1.00  0.00           H  
ATOM   4758  CB  ILE   297      64.096  38.919  56.027  1.00  0.00           C  
ATOM   4759  HB  ILE   297      63.658  38.449  56.907  1.00  0.00           H  
ATOM   4760  CG2 ILE   297      65.540  38.858  56.303  1.00  0.00           C  
ATOM   4761 HG21 ILE   297      66.119  39.591  55.741  1.00  0.00           H  
ATOM   4762 HG22 ILE   297      65.618  38.993  57.381  1.00  0.00           H  
ATOM   4763 HG23 ILE   297      65.973  37.894  56.036  1.00  0.00           H  
ATOM   4764  CG1 ILE   297      63.769  40.423  55.836  1.00  0.00           C  
ATOM   4765 HG12 ILE   297      64.396  40.874  55.067  1.00  0.00           H  
ATOM   4766 HG13 ILE   297      62.834  40.709  55.353  1.00  0.00           H  
ATOM   4767  CD1 ILE   297      63.701  41.194  57.106  1.00  0.00           C  
ATOM   4768 HD11 ILE   297      63.313  42.162  56.789  1.00  0.00           H  
ATOM   4769 HD12 ILE   297      62.909  41.087  57.846  1.00  0.00           H  
ATOM   4770 HD13 ILE   297      64.741  41.276  57.424  1.00  0.00           H  
ATOM   4771  C   ILE   297      62.272  37.565  54.753  1.00  0.00           C  
ATOM   4772  O   ILE   297      61.352  38.311  54.599  1.00  0.00           O  
ATOM   4773  N   VAL   298      62.016  36.359  55.104  1.00  0.00           N  
ATOM   4774  H   VAL   298      62.515  35.723  54.499  1.00  0.00           H  
ATOM   4775  CA  VAL   298      60.742  35.918  55.531  1.00  0.00           C  
ATOM   4776  HA  VAL   298      60.070  36.777  55.538  1.00  0.00           H  
ATOM   4777  CB  VAL   298      60.014  34.958  54.526  1.00  0.00           C  
ATOM   4778  HB  VAL   298      59.205  34.445  55.045  1.00  0.00           H  
ATOM   4779  CG1 VAL   298      59.692  35.543  53.213  1.00  0.00           C  
ATOM   4780 HG11 VAL   298      58.841  36.201  53.387  1.00  0.00           H  
ATOM   4781 HG12 VAL   298      60.562  35.988  52.730  1.00  0.00           H  
ATOM   4782 HG13 VAL   298      59.258  34.845  52.498  1.00  0.00           H  
ATOM   4783  CG2 VAL   298      61.044  33.891  54.250  1.00  0.00           C  
ATOM   4784 HG21 VAL   298      61.244  33.443  55.224  1.00  0.00           H  
ATOM   4785 HG22 VAL   298      60.589  33.132  53.614  1.00  0.00           H  
ATOM   4786 HG23 VAL   298      61.956  34.218  53.751  1.00  0.00           H  
ATOM   4787  C   VAL   298      60.769  35.373  56.994  1.00  0.00           C  
ATOM   4788  O   VAL   298      61.791  34.717  57.361  1.00  0.00           O  
ATOM   4789  N   GLY   299      59.721  35.611  57.822  1.00  0.00           N  
ATOM   4790  H   GLY   299      58.995  36.075  57.294  1.00  0.00           H  
ATOM   4791  CA  GLY   299      59.742  35.361  59.276  1.00  0.00           C  
ATOM   4792  HA2 GLY   299      60.667  35.735  59.715  1.00  0.00           H  
ATOM   4793  HA3 GLY   299      59.108  36.019  59.870  1.00  0.00           H  
ATOM   4794  C   GLY   299      59.469  33.915  59.582  1.00  0.00           C  
ATOM   4795  O   GLY   299      59.070  33.174  58.770  1.00  0.00           O  
ATOM   4796  N   HID   300      59.960  33.581  60.778  1.00  0.00           N  
ATOM   4797  H   HID   300      60.874  33.911  61.051  1.00  0.00           H  
ATOM   4798  CA  HID   300      59.080  32.838  61.749  1.00  0.00           C  
ATOM   4799  HA  HID   300      58.273  32.286  61.268  1.00  0.00           H  
ATOM   4800  CB  HID   300      60.028  31.784  62.388  1.00  0.00           C  
ATOM   4801  HB2 HID   300      60.803  31.272  61.818  1.00  0.00           H  
ATOM   4802  HB3 HID   300      60.477  32.433  63.140  1.00  0.00           H  
ATOM   4803  CG  HID   300      59.285  30.747  63.167  1.00  0.00           C  
ATOM   4804  ND1 HID   300      58.243  29.862  62.831  1.00  0.00           N  
ATOM   4805  HD1 HID   300      57.972  29.473  61.939  1.00  0.00           H  
ATOM   4806  CE1 HID   300      57.662  29.238  63.972  1.00  0.00           C  
ATOM   4807  HE1 HID   300      56.769  28.631  63.979  1.00  0.00           H  
ATOM   4808  NE2 HID   300      58.446  29.591  65.006  1.00  0.00           N  
ATOM   4809  CD2 HID   300      59.398  30.544  64.512  1.00  0.00           C  
ATOM   4810  HD2 HID   300      60.087  30.879  65.273  1.00  0.00           H  
ATOM   4811  C   HID   300      58.314  33.887  62.678  1.00  0.00           C  
ATOM   4812  O   HID   300      58.888  34.887  63.103  1.00  0.00           O  
ATOM   4813  N   PRO   301      56.995  33.649  63.033  1.00  0.00           N  
ATOM   4814  CD  PRO   301      55.966  32.667  62.731  1.00  0.00           C  
ATOM   4815  HD2 PRO   301      56.447  31.690  62.776  1.00  0.00           H  
ATOM   4816  HD3 PRO   301      55.496  32.848  61.764  1.00  0.00           H  
ATOM   4817  CG  PRO   301      54.832  32.781  63.802  1.00  0.00           C  
ATOM   4818  HG2 PRO   301      55.089  32.174  64.670  1.00  0.00           H  
ATOM   4819  HG3 PRO   301      53.919  32.384  63.357  1.00  0.00           H  
ATOM   4820  CB  PRO   301      54.717  34.276  63.966  1.00  0.00           C  
ATOM   4821  HB2 PRO   301      54.346  34.467  64.972  1.00  0.00           H  
ATOM   4822  HB3 PRO   301      54.106  34.840  63.260  1.00  0.00           H  
ATOM   4823  CA  PRO   301      56.227  34.725  63.810  1.00  0.00           C  
ATOM   4824  HA  PRO   301      56.343  35.737  63.419  1.00  0.00           H  
ATOM   4825  C   PRO   301      56.782  34.795  65.231  1.00  0.00           C  
ATOM   4826  O   PRO   301      56.658  35.805  65.975  1.00  0.00           O  
ATOM   4827  N   LEU   302      57.509  33.772  65.671  1.00  0.00           N  
ATOM   4828  H   LEU   302      57.552  32.926  65.121  1.00  0.00           H  
ATOM   4829  CA  LEU   302      58.263  33.854  67.018  1.00  0.00           C  
ATOM   4830  HA  LEU   302      57.832  34.594  67.693  1.00  0.00           H  
ATOM   4831  CB  LEU   302      58.231  32.405  67.598  1.00  0.00           C  
ATOM   4832  HB2 LEU   302      58.860  31.836  66.913  1.00  0.00           H  
ATOM   4833  HB3 LEU   302      58.807  32.584  68.505  1.00  0.00           H  
ATOM   4834  CG  LEU   302      56.918  31.676  67.823  1.00  0.00           C  
ATOM   4835  HG  LEU   302      56.610  31.264  66.862  1.00  0.00           H  
ATOM   4836  CD1 LEU   302      57.093  30.575  68.699  1.00  0.00           C  
ATOM   4837 HD11 LEU   302      57.217  31.004  69.693  1.00  0.00           H  
ATOM   4838 HD12 LEU   302      56.215  29.931  68.655  1.00  0.00           H  
ATOM   4839 HD13 LEU   302      57.954  29.947  68.470  1.00  0.00           H  
ATOM   4840  CD2 LEU   302      55.798  32.642  68.266  1.00  0.00           C  
ATOM   4841 HD21 LEU   302      56.150  33.020  69.226  1.00  0.00           H  
ATOM   4842 HD22 LEU   302      55.696  33.481  67.579  1.00  0.00           H  
ATOM   4843 HD23 LEU   302      54.831  32.145  68.338  1.00  0.00           H  
ATOM   4844  C   LEU   302      59.622  34.410  66.691  1.00  0.00           C  
ATOM   4845  O   LEU   302      60.486  33.578  66.369  1.00  0.00           O  
ATOM   4846  N   ASP   303      59.727  35.611  66.177  1.00  0.00           N  
ATOM   4847  H   ASP   303      58.919  36.153  65.904  1.00  0.00           H  
ATOM   4848  CA  ASP   303      60.887  36.387  66.318  1.00  0.00           C  
ATOM   4849  HA  ASP   303      61.681  35.716  66.645  1.00  0.00           H  
ATOM   4850  CB  ASP   303      61.282  36.928  65.026  1.00  0.00           C  
ATOM   4851  HB2 ASP   303      60.427  36.971  64.350  1.00  0.00           H  
ATOM   4852  HB3 ASP   303      61.668  37.921  65.252  1.00  0.00           H  
ATOM   4853  CG  ASP   303      62.462  36.153  64.323  1.00  0.00           C  
ATOM   4854  OD1 ASP   303      63.482  36.011  65.023  1.00  0.00           O  
ATOM   4855  OD2 ASP   303      62.541  35.771  63.057  1.00  0.00           O  
ATOM   4856  C   ASP   303      60.834  37.626  67.285  1.00  0.00           C  
ATOM   4857  O   ASP   303      59.759  38.156  67.673  1.00  0.00           O  
ATOM   4858  N   PHE   304      62.007  38.059  67.816  1.00  0.00           N  
ATOM   4859  H   PHE   304      62.832  37.504  67.637  1.00  0.00           H  
ATOM   4860  CA  PHE   304      62.263  39.315  68.459  1.00  0.00           C  
ATOM   4861  HA  PHE   304      61.520  39.391  69.252  1.00  0.00           H  
ATOM   4862  CB  PHE   304      63.733  39.429  69.058  1.00  0.00           C  
ATOM   4863  HB2 PHE   304      64.521  39.543  68.313  1.00  0.00           H  
ATOM   4864  HB3 PHE   304      63.755  40.394  69.565  1.00  0.00           H  
ATOM   4865  CG  PHE   304      64.200  38.304  69.957  1.00  0.00           C  
ATOM   4866  CD1 PHE   304      63.371  37.770  70.973  1.00  0.00           C  
ATOM   4867  HD1 PHE   304      62.350  38.061  71.171  1.00  0.00           H  
ATOM   4868  CE1 PHE   304      63.920  36.815  71.815  1.00  0.00           C  
ATOM   4869  HE1 PHE   304      63.172  36.532  72.541  1.00  0.00           H  
ATOM   4870  CZ  PHE   304      65.247  36.415  71.671  1.00  0.00           C  
ATOM   4871  HZ  PHE   304      65.519  35.647  72.380  1.00  0.00           H  
ATOM   4872  CE2 PHE   304      66.031  36.928  70.665  1.00  0.00           C  
ATOM   4873  HE2 PHE   304      67.097  36.775  70.745  1.00  0.00           H  
ATOM   4874  CD2 PHE   304      65.525  37.892  69.768  1.00  0.00           C  
ATOM   4875  HD2 PHE   304      66.034  38.114  68.842  1.00  0.00           H  
ATOM   4876  C   PHE   304      62.130  40.527  67.438  1.00  0.00           C  
ATOM   4877  O   PHE   304      62.917  40.688  66.422  1.00  0.00           O  
ATOM   4878  N   VAL   305      61.176  41.398  67.749  1.00  0.00           N  
ATOM   4879  H   VAL   305      60.945  41.469  68.730  1.00  0.00           H  
ATOM   4880  CA  VAL   305      61.037  42.684  66.960  1.00  0.00           C  
ATOM   4881  HA  VAL   305      61.102  42.407  65.908  1.00  0.00           H  
ATOM   4882  CB  VAL   305      59.713  43.510  67.100  1.00  0.00           C  
ATOM   4883  HB  VAL   305      58.922  42.826  66.793  1.00  0.00           H  
ATOM   4884  CG1 VAL   305      59.380  43.815  68.465  1.00  0.00           C  
ATOM   4885 HG11 VAL   305      59.968  44.660  68.824  1.00  0.00           H  
ATOM   4886 HG12 VAL   305      58.307  43.984  68.559  1.00  0.00           H  
ATOM   4887 HG13 VAL   305      59.575  42.930  69.071  1.00  0.00           H  
ATOM   4888  CG2 VAL   305      59.507  44.732  66.221  1.00  0.00           C  
ATOM   4889 HG21 VAL   305      60.455  45.130  65.860  1.00  0.00           H  
ATOM   4890 HG22 VAL   305      58.729  44.566  65.476  1.00  0.00           H  
ATOM   4891 HG23 VAL   305      59.270  45.611  66.820  1.00  0.00           H  
ATOM   4892  C   VAL   305      62.223  43.551  67.155  1.00  0.00           C  
ATOM   4893  O   VAL   305      62.688  44.091  66.174  1.00  0.00           O  
ATOM   4894  N   GLU   306      62.909  43.341  68.285  1.00  0.00           N  
ATOM   4895  H   GLU   306      62.358  43.399  69.129  1.00  0.00           H  
ATOM   4896  CA  GLU   306      64.280  43.816  68.543  1.00  0.00           C  
ATOM   4897  HA  GLU   306      64.101  44.874  68.732  1.00  0.00           H  
ATOM   4898  CB  GLU   306      64.806  43.123  69.815  1.00  0.00           C  
ATOM   4899  HB2 GLU   306      64.951  42.051  69.680  1.00  0.00           H  
ATOM   4900  HB3 GLU   306      65.778  43.605  69.920  1.00  0.00           H  
ATOM   4901  CG  GLU   306      64.225  43.317  71.203  1.00  0.00           C  
ATOM   4902  HG2 GLU   306      64.945  42.966  71.943  1.00  0.00           H  
ATOM   4903  HG3 GLU   306      64.257  44.390  71.395  1.00  0.00           H  
ATOM   4904  CD  GLU   306      62.870  42.676  71.358  1.00  0.00           C  
ATOM   4905  OE1 GLU   306      61.800  43.304  70.975  1.00  0.00           O  
ATOM   4906  OE2 GLU   306      62.790  41.733  72.189  1.00  0.00           O  
ATOM   4907  C   GLU   306      65.389  43.497  67.436  1.00  0.00           C  
ATOM   4908  O   GLU   306      65.985  44.372  66.780  1.00  0.00           O  
ATOM   4909  N   GLU   307      65.319  42.236  67.003  1.00  0.00           N  
ATOM   4910  H   GLU   307      64.451  41.773  67.234  1.00  0.00           H  
ATOM   4911  CA  GLU   307      66.061  41.828  65.732  1.00  0.00           C  
ATOM   4912  HA  GLU   307      67.063  42.255  65.775  1.00  0.00           H  
ATOM   4913  CB  GLU   307      66.238  40.286  65.498  1.00  0.00           C  
ATOM   4914  HB2 GLU   307      67.117  39.961  66.055  1.00  0.00           H  
ATOM   4915  HB3 GLU   307      65.309  39.858  65.875  1.00  0.00           H  
ATOM   4916  CG  GLU   307      66.362  39.693  64.067  1.00  0.00           C  
ATOM   4917  HG2 GLU   307      65.818  40.349  63.387  1.00  0.00           H  
ATOM   4918  HG3 GLU   307      67.370  39.761  63.658  1.00  0.00           H  
ATOM   4919  CD  GLU   307      65.858  38.221  64.033  1.00  0.00           C  
ATOM   4920  OE1 GLU   307      64.835  38.153  63.282  1.00  0.00           O  
ATOM   4921  OE2 GLU   307      66.550  37.203  64.430  1.00  0.00           O  
ATOM   4922  C   GLU   307      65.311  42.453  64.525  1.00  0.00           C  
ATOM   4923  O   GLU   307      66.025  42.937  63.706  1.00  0.00           O  
ATOM   4924  N   VAL   308      63.993  42.292  64.242  1.00  0.00           N  
ATOM   4925  H   VAL   308      63.349  42.104  64.997  1.00  0.00           H  
ATOM   4926  CA  VAL   308      63.435  42.618  62.955  1.00  0.00           C  
ATOM   4927  HA  VAL   308      64.083  42.127  62.228  1.00  0.00           H  
ATOM   4928  CB  VAL   308      62.027  41.999  62.750  1.00  0.00           C  
ATOM   4929  HB  VAL   308      61.754  41.990  63.805  1.00  0.00           H  
ATOM   4930  CG1 VAL   308      61.120  42.755  61.717  1.00  0.00           C  
ATOM   4931 HG11 VAL   308      61.543  42.628  60.721  1.00  0.00           H  
ATOM   4932 HG12 VAL   308      60.056  42.521  61.680  1.00  0.00           H  
ATOM   4933 HG13 VAL   308      61.090  43.810  61.988  1.00  0.00           H  
ATOM   4934  CG2 VAL   308      62.196  40.617  62.378  1.00  0.00           C  
ATOM   4935 HG21 VAL   308      61.229  40.117  62.331  1.00  0.00           H  
ATOM   4936 HG22 VAL   308      62.589  40.520  61.365  1.00  0.00           H  
ATOM   4937 HG23 VAL   308      62.827  40.170  63.146  1.00  0.00           H
[truncated: 12,092,237 more chars]
