# Supplementary material for: A protein adaptor mediating Ap4A-dependent control of protein acetylation
Source: Nat Commun. 2026 Feb 23;17:3089. doi: 10.1038/s41467-026-70006-0 (PMC13039410; doi:10.1038/s41467-026-70006-0)
Supplement: Supplementary file 6 — Supplementary Dataset 4 [file 41467_2026_70006_MOESM6_ESM.zip › Supplementary Dataset 4/MD_trajectory/GtAcuB-AcuC_apo/start.pdb]

CRYST1  121.204  115.556  115.959  90.00  90.00  90.00 P 1           1
ATOM      1  N   MET     1      20.961   5.202  10.968  1.00  0.00
ATOM      2  H1  MET     1      21.347   6.135  10.962  1.00  0.00
ATOM      3  H2  MET     1      21.427   4.663  11.683  1.00  0.00
ATOM      4  H3  MET     1      19.953   5.268  10.961  1.00  0.00
ATOM      5  CA  MET     1      21.318   4.549   9.692  1.00  0.00
ATOM      6  HA  MET     1      21.902   3.648   9.880  1.00  0.00
ATOM      7  CB  MET     1      20.041   4.156   8.939  1.00  0.00
ATOM      8  HB2 MET     1      19.405   3.609   9.634  1.00  0.00
ATOM      9  HB3 MET     1      19.541   5.076   8.637  1.00  0.00
ATOM     10  CG  MET     1      20.307   3.295   7.708  1.00  0.00
ATOM     11  HG2 MET     1      20.921   3.875   7.019  1.00  0.00
ATOM     12  HG3 MET     1      20.859   2.411   8.029  1.00  0.00
ATOM     13  SD  MET     1      18.785   2.774   6.860  1.00  0.00
ATOM     14  CE  MET     1      18.193   1.452   7.928  1.00  0.00
ATOM     15  HE1 MET     1      18.010   1.846   8.928  1.00  0.00
ATOM     16  HE2 MET     1      17.266   1.045   7.524  1.00  0.00
ATOM     17  HE3 MET     1      18.943   0.663   7.980  1.00  0.00
ATOM     18  C   MET     1      22.204   5.502   8.900  1.00  0.00
ATOM     19  O   MET     1      21.965   6.706   8.944  1.00  0.00
ATOM     20  N   ILE     2      23.221   4.994   8.212  1.00  0.00
ATOM     21  H   ILE     2      23.432   4.014   8.338  1.00  0.00
ATOM     22  CA  ILE     2      24.125   5.798   7.388  1.00  0.00
ATOM     23  HA  ILE     2      23.980   6.869   7.529  1.00  0.00
ATOM     24  CB  ILE     2      25.613   5.441   7.639  1.00  0.00
ATOM     25  HB  ILE     2      26.239   5.966   6.917  1.00  0.00
ATOM     26  CG2 ILE     2      26.011   5.861   9.063  1.00  0.00
ATOM     27 HG21 ILE     2      25.386   5.336   9.785  1.00  0.00
ATOM     28 HG22 ILE     2      27.057   5.609   9.238  1.00  0.00
ATOM     29 HG23 ILE     2      25.873   6.936   9.177  1.00  0.00
ATOM     30  CG1 ILE     2      25.908   3.962   7.361  1.00  0.00
ATOM     31 HG12 ILE     2      25.416   3.381   8.141  1.00  0.00
ATOM     32 HG13 ILE     2      25.467   3.719   6.394  1.00  0.00
ATOM     33  CD1 ILE     2      27.409   3.622   7.339  1.00  0.00
ATOM     34 HD11 ILE     2      27.851   3.864   8.306  1.00  0.00
ATOM     35 HD12 ILE     2      27.538   2.559   7.137  1.00  0.00
ATOM     36 HD13 ILE     2      27.902   4.202   6.559  1.00  0.00
ATOM     37  C   ILE     2      23.756   5.703   5.905  1.00  0.00
ATOM     38  O   ILE     2      23.150   4.728   5.462  1.00  0.00
ATOM     39  N   VAL     3      24.143   6.712   5.141  1.00  0.00
ATOM     40  H   VAL     3      24.618   7.477   5.599  1.00  0.00
ATOM     41  CA  VAL     3      23.860   6.829   3.699  1.00  0.00
ATOM     42  HA  VAL     3      22.785   6.866   3.520  1.00  0.00
ATOM     43  CB  VAL     3      24.489   8.122   3.170  1.00  0.00
ATOM     44  HB  VAL     3      25.499   8.185   3.576  1.00  0.00
ATOM     45  CG1 VAL     3      24.549   8.189   1.646  1.00  0.00
ATOM     46 HG11 VAL     3      23.540   8.127   1.239  1.00  0.00
ATOM     47 HG12 VAL     3      25.006   9.131   1.341  1.00  0.00
ATOM     48 HG13 VAL     3      25.145   7.358   1.268  1.00  0.00
ATOM     49  CG2 VAL     3      23.676   9.315   3.650  1.00  0.00
ATOM     50 HG21 VAL     3      23.668   9.335   4.740  1.00  0.00
ATOM     51 HG22 VAL     3      24.123  10.235   3.274  1.00  0.00
ATOM     52 HG23 VAL     3      22.654   9.231   3.281  1.00  0.00
ATOM     53  C   VAL     3      24.346   5.612   2.907  1.00  0.00
ATOM     54  O   VAL     3      23.642   5.158   2.015  1.00  0.00
ATOM     55  N   GLU     4      25.505   5.052   3.262  1.00  0.00
ATOM     56  H   GLU     4      26.033   5.487   4.005  1.00  0.00
ATOM     57  CA  GLU     4      26.083   3.882   2.591  1.00  0.00
ATOM     58  HA  GLU     4      26.304   4.101   1.546  1.00  0.00
ATOM     59  CB  GLU     4      27.393   3.521   3.304  1.00  0.00
ATOM     60  HB2 GLU     4      27.996   4.427   3.367  1.00  0.00
ATOM     61  HB3 GLU     4      27.141   3.183   4.309  1.00  0.00
ATOM     62  CG  GLU     4      28.189   2.425   2.580  1.00  0.00
ATOM     63  HG2 GLU     4      27.621   1.495   2.600  1.00  0.00
ATOM     64  HG3 GLU     4      28.316   2.750   1.547  1.00  0.00
ATOM     65  CD  GLU     4      29.563   2.198   3.216  1.00  0.00
ATOM     66  OE1 GLU     4      30.519   1.933   2.447  1.00  0.00
ATOM     67  OE2 GLU     4      29.671   2.312   4.456  1.00  0.00
ATOM     68  C   GLU     4      25.135   2.672   2.552  1.00  0.00
ATOM     69  O   GLU     4      25.152   1.894   1.598  1.00  0.00
ATOM     70  N   GLN     5      24.266   2.541   3.558  1.00  0.00
ATOM     71  H   GLN     5      24.291   3.219   4.306  1.00  0.00
ATOM     72  CA  GLN     5      23.315   1.430   3.659  1.00  0.00
ATOM     73  HA  GLN     5      23.787   0.493   3.365  1.00  0.00
ATOM     74  CB  GLN     5      22.848   1.308   5.118  1.00  0.00
ATOM     75  HB2 GLN     5      22.421   2.268   5.408  1.00  0.00
ATOM     76  HB3 GLN     5      22.074   0.541   5.152  1.00  0.00
ATOM     77  CG  GLN     5      23.980   0.937   6.090  1.00  0.00
ATOM     78  HG2 GLN     5      24.328  -0.067   5.846  1.00  0.00
ATOM     79  HG3 GLN     5      24.803   1.643   5.978  1.00  0.00
ATOM     80  CD  GLN     5      23.517   0.953   7.551  1.00  0.00
ATOM     81  OE1 GLN     5      22.782   1.811   7.993  1.00  0.00
ATOM     82  NE2 GLN     5      23.943   0.011   8.356  1.00  0.00
ATOM     83 HE21 GLN     5      23.649   0.005   9.322  1.00  0.00
ATOM     84 HE22 GLN     5      24.564  -0.705   8.007  1.00  0.00
ATOM     85  C   GLN     5      22.100   1.582   2.731  1.00  0.00
ATOM     86  O   GLN     5      21.395   0.601   2.500  1.00  0.00
ATOM     87  N   VAL     6      21.827   2.790   2.242  1.00  0.00
ATOM     88  H   VAL     6      22.462   3.541   2.472  1.00  0.00
ATOM     89  CA  VAL     6      20.604   3.115   1.486  1.00  0.00
ATOM     90  HA  VAL     6      20.065   2.206   1.218  1.00  0.00
ATOM     91  CB  VAL     6      19.663   4.025   2.296  1.00  0.00
ATOM     92  HB  VAL     6      18.789   4.259   1.688  1.00  0.00
ATOM     93  CG1 VAL     6      19.215   3.331   3.587  1.00  0.00
ATOM     94 HG11 VAL     6      20.088   3.097   4.196  1.00  0.00
ATOM     95 HG12 VAL     6      18.551   3.992   4.144  1.00  0.00
ATOM     96 HG13 VAL     6      18.687   2.410   3.341  1.00  0.00
ATOM     97  CG2 VAL     6      20.293   5.372   2.673  1.00  0.00
ATOM     98 HG21 VAL     6      20.569   5.911   1.767  1.00  0.00
ATOM     99 HG22 VAL     6      19.575   5.963   3.242  1.00  0.00
ATOM    100 HG23 VAL     6      21.183   5.201   3.278  1.00  0.00
ATOM    101  C   VAL     6      20.868   3.727   0.112  1.00  0.00
ATOM    102  O   VAL     6      19.966   3.780  -0.722  1.00  0.00
ATOM    103  N   MET     7      22.081   4.176  -0.152  1.00  0.00
ATOM    104  H   MET     7      22.752   4.204   0.603  1.00  0.00
ATOM    105  CA  MET     7      22.462   4.747  -1.435  1.00  0.00
ATOM    106  HA  MET     7      21.699   5.453  -1.762  1.00  0.00
ATOM    107  CB  MET     7      23.800   5.487  -1.328  1.00  0.00
ATOM    108  HB2 MET     7      23.903   6.097  -2.225  1.00  0.00
ATOM    109  HB3 MET     7      23.741   6.135  -0.453  1.00  0.00
ATOM    110  CG  MET     7      25.016   4.562  -1.197  1.00  0.00
ATOM    111  HG2 MET     7      24.866   3.944  -0.311  1.00  0.00
ATOM    112  HG3 MET     7      25.043   3.926  -2.082  1.00  0.00
ATOM    113  SD  MET     7      26.596   5.446  -1.048  1.00  0.00
ATOM    114  CE  MET     7      27.727   4.058  -1.020  1.00  0.00
ATOM    115  HE1 MET     7      27.625   3.487  -1.943  1.00  0.00
ATOM    116  HE2 MET     7      28.750   4.424  -0.932  1.00  0.00
ATOM    117  HE3 MET     7      27.496   3.417  -0.169  1.00  0.00
ATOM    118  C   MET     7      22.468   3.681  -2.540  1.00  0.00
ATOM    119  O   MET     7      22.772   2.508  -2.321  1.00  0.00
ATOM    120  N   LYS     8      22.190   4.111  -3.765  1.00  0.00
ATOM    121  H   LYS     8      21.759   5.015  -3.892  1.00  0.00
ATOM    122  CA  LYS     8      22.414   3.275  -4.948  1.00  0.00
ATOM    123  HA  LYS     8      22.222   2.230  -4.706  1.00  0.00
ATOM    124  CB  LYS     8      21.471   3.697  -6.080  1.00  0.00
ATOM    125  HB2 LYS     8      21.502   4.782  -6.176  1.00  0.00
ATOM    126  HB3 LYS     8      21.813   3.241  -7.009  1.00  0.00
ATOM    127  CG  LYS     8      20.026   3.249  -5.790  1.00  0.00
ATOM    128  HG2 LYS     8      19.996   2.160  -5.823  1.00  0.00
ATOM    129  HG3 LYS     8      19.760   3.589  -4.789  1.00  0.00
ATOM    130  CD  LYS     8      19.031   3.816  -6.801  1.00  0.00
ATOM    131  HD2 LYS     8      19.033   4.905  -6.760  1.00  0.00
ATOM    132  HD3 LYS     8      19.291   3.490  -7.808  1.00  0.00
ATOM    133  CE  LYS     8      17.631   3.293  -6.439  1.00  0.00
ATOM    134  HE2 LYS     8      17.520   2.306  -6.888  1.00  0.00
ATOM    135  HE3 LYS     8      17.580   3.206  -5.354  1.00  0.00
ATOM    136  NZ  LYS     8      16.553   4.168  -6.910  1.00  0.00
ATOM    137  HZ1 LYS     8      16.600   4.248  -7.916  1.00  0.00
ATOM    138  HZ2 LYS     8      15.661   3.776  -6.645  1.00  0.00
ATOM    139  HZ3 LYS     8      16.656   5.083  -6.494  1.00  0.00
ATOM    140  C   LYS     8      23.883   3.366  -5.350  1.00  0.00
ATOM    141  O   LYS     8      24.367   4.452  -5.645  1.00  0.00
ATOM    142  N   THR     9      23.420   2.206  -7.235  1.00  0.00
ATOM    143  H   THR     9      22.657   1.789  -7.749  1.00  0.00
ATOM    144  CA  THR     9      24.761   2.071  -7.766  1.00  0.00
ATOM    145  HA  THR     9      25.365   2.851  -7.303  1.00  0.00
ATOM    146  CB  THR     9      25.337   0.721  -7.384  1.00  0.00
ATOM    147  HB  THR     9      26.326   0.605  -7.827  1.00  0.00
ATOM    148  CG2 THR     9      25.448   0.637  -5.855  1.00  0.00
ATOM    149 HG21 THR     9      24.459   0.752  -5.412  1.00  0.00
ATOM    150 HG22 THR     9      25.862  -0.331  -5.573  1.00  0.00
ATOM    151 HG23 THR     9      26.102   1.430  -5.494  1.00  0.00
ATOM    152  OG1 THR     9      24.479  -0.346  -7.758  1.00  0.00
ATOM    153  HG1 THR     9      24.876  -1.181  -7.501  1.00  0.00
ATOM    154  C   THR     9      24.801   2.199  -9.277  1.00  0.00
ATOM    155  O   THR     9      25.855   2.394  -9.877  1.00  0.00
ATOM    156  N   SER    10      23.625   2.169  -9.933  1.00  0.00
ATOM    157  H   SER    10      22.786   2.031  -9.388  1.00  0.00
ATOM    158  CA  SER    10      23.497   2.297 -11.377  1.00  0.00
ATOM    159  HA  SER    10      24.437   1.980 -11.829  1.00  0.00
ATOM    160  CB  SER    10      22.349   1.455 -11.982  1.00  0.00
ATOM    161  HB2 SER    10      21.403   1.737 -11.520  1.00  0.00
ATOM    162  HB3 SER    10      22.293   1.628 -13.057  1.00  0.00
ATOM    163  OG  SER    10      22.605   0.072 -11.735  1.00  0.00
ATOM    164  HG  SER    10      21.896  -0.456 -12.108  1.00  0.00
ATOM    165  C   SER    10      23.262   3.742 -11.707  1.00  0.00
ATOM    166  O   SER    10      22.155   4.159 -12.037  1.00  0.00
ATOM    167  N   VAL    11      24.322   4.555 -11.563  1.00  0.00
ATOM    168  H   VAL    11      25.213   4.133 -11.342  1.00  0.00
ATOM    169  CA  VAL    11      24.247   5.997 -11.643  1.00  0.00
ATOM    170  HA  VAL    11      23.271   6.331 -11.292  1.00  0.00
ATOM    171  CB  VAL    11      25.326   6.682 -10.808  1.00  0.00
ATOM    172  HB  VAL    11      26.289   6.584 -11.309  1.00  0.00
ATOM    173  CG1 VAL    11      24.982   8.179 -10.643  1.00  0.00
ATOM    174 HG11 VAL    11      24.019   8.278 -10.142  1.00  0.00
ATOM    175 HG12 VAL    11      25.754   8.666 -10.047  1.00  0.00
ATOM    176 HG13 VAL    11      24.930   8.651 -11.624  1.00  0.00
ATOM    177  CG2 VAL    11      25.433   6.021  -9.420  1.00  0.00
ATOM    178 HG21 VAL    11      25.691   4.968  -9.537  1.00  0.00
ATOM    179 HG22 VAL    11      26.207   6.521  -8.837  1.00  0.00
ATOM    180 HG23 VAL    11      24.478   6.105  -8.902  1.00  0.00
ATOM    181  C   VAL    11      24.342   6.487 -13.075  1.00  0.00
ATOM    182  O   VAL    11      25.320   6.246 -13.777  1.00  0.00
ATOM    183  N   ILE    12      23.311   7.215 -13.546  1.00  0.00
ATOM    184  H   ILE    12      22.479   7.301 -12.979  1.00  0.00
ATOM    185  CA  ILE    12      23.325   7.855 -14.849  1.00  0.00
ATOM    186  HA  ILE    12      23.827   7.241 -15.597  1.00  0.00
ATOM    187  CB  ILE    12      21.924   8.210 -15.340  1.00  0.00
ATOM    188  HB  ILE    12      21.495   8.962 -14.678  1.00  0.00
ATOM    189  CG2 ILE    12      21.984   8.768 -16.785  1.00  0.00
ATOM    190 HG21 ILE    12      22.413   8.016 -17.448  1.00  0.00
ATOM    191 HG22 ILE    12      20.977   9.017 -17.121  1.00  0.00
ATOM    192 HG23 ILE    12      22.604   9.664 -16.804  1.00  0.00
ATOM    193  CG1 ILE    12      20.956   7.000 -15.228  1.00  0.00
ATOM    194 HG12 ILE    12      20.951   6.692 -14.182  1.00  0.00
ATOM    195 HG13 ILE    12      19.965   7.358 -15.506  1.00  0.00
ATOM    196  CD1 ILE    12      21.333   5.802 -16.112  1.00  0.00
ATOM    197 HD11 ILE    12      22.324   5.443 -15.835  1.00  0.00
ATOM    198 HD12 ILE    12      20.605   5.003 -15.972  1.00  0.00
ATOM    199 HD13 ILE    12      21.338   6.109 -17.158  1.00  0.00
ATOM    200  C   ILE    12      24.170   9.110 -14.765  1.00  0.00
ATOM    201  O   ILE    12      23.955   9.955 -13.899  1.00  0.00
ATOM    202  N   THR    13      25.172   9.253 -15.648  1.00  0.00
ATOM    203  H   THR    13      25.258   8.583 -16.399  1.00  0.00
ATOM    204  CA  THR    13      26.153  10.315 -15.560  1.00  0.00
ATOM    205  HA  THR    13      25.823  10.981 -14.763  1.00  0.00
ATOM    206  CB  THR    13      27.572   9.831 -15.238  1.00  0.00
ATOM    207  HB  THR    13      28.233  10.692 -15.137  1.00  0.00
ATOM    208  CG2 THR    13      27.563   9.038 -13.928  1.00  0.00
ATOM    209 HG21 THR    13      26.902   8.177 -14.028  1.00  0.00
ATOM    210 HG22 THR    13      28.573   8.696 -13.703  1.00  0.00
ATOM    211 HG23 THR    13      27.207   9.676 -13.119  1.00  0.00
ATOM    212  OG1 THR    13      28.120   8.956 -16.215  1.00  0.00
ATOM    213  HG1 THR    13      29.005   8.694 -15.950  1.00  0.00
ATOM    214  C   THR    13      26.214  11.070 -16.858  1.00  0.00
ATOM    215  O   THR    13      25.733  10.626 -17.897  1.00  0.00
ATOM    216  N   LEU    14      26.838  12.259 -16.819  1.00  0.00
ATOM    217  H   LEU    14      27.067  12.658 -15.920  1.00  0.00
ATOM    218  CA  LEU    14      27.266  12.958 -18.007  1.00  0.00
ATOM    219  HA  LEU    14      26.918  12.399 -18.876  1.00  0.00
ATOM    220  CB  LEU    14      26.726  14.408 -18.103  1.00  0.00
ATOM    221  HB2 LEU    14      27.111  14.932 -17.228  1.00  0.00
ATOM    222  HB3 LEU    14      27.132  14.863 -19.006  1.00  0.00
ATOM    223  CG  LEU    14      25.197  14.507 -18.125  1.00  0.00
ATOM    224  HG  LEU    14      24.804  13.902 -17.308  1.00  0.00
ATOM    225  CD1 LEU    14      24.716  15.952 -17.967  1.00  0.00
ATOM    226 HD11 LEU    14      25.109  16.558 -18.784  1.00  0.00
ATOM    227 HD12 LEU    14      23.626  15.977 -17.988  1.00  0.00
ATOM    228 HD13 LEU    14      25.070  16.351 -17.017  1.00  0.00
ATOM    229  CD2 LEU    14      24.626  13.952 -19.421  1.00  0.00
ATOM    230 HD21 LEU    14      24.907  12.904 -19.523  1.00  0.00
ATOM    231 HD22 LEU    14      23.539  14.037 -19.406  1.00  0.00
ATOM    232 HD23 LEU    14      25.022  14.517 -20.265  1.00  0.00
ATOM    233  C   LEU    14      28.766  13.078 -17.918  1.00  0.00
ATOM    234  O   LEU    14      29.333  13.113 -16.833  1.00  0.00
ATOM    235  N   ARG    15      29.452  13.189 -19.067  1.00  0.00
ATOM    236  H   ARG    15      29.054  12.862 -19.936  1.00  0.00
ATOM    237  CA  ARG    15      30.775  13.765 -19.094  1.00  0.00
ATOM    238  HA  ARG    15      31.223  13.678 -18.104  1.00  0.00
ATOM    239  CB  ARG    15      31.687  13.056 -20.111  1.00  0.00
ATOM    240  HB2 ARG    15      31.167  13.029 -21.069  1.00  0.00
ATOM    241  HB3 ARG    15      32.601  13.642 -20.210  1.00  0.00
ATOM    242  CG  ARG    15      32.041  11.624 -19.680  1.00  0.00
ATOM    243  HG2 ARG    15      32.490  11.663 -18.688  1.00  0.00
ATOM    244  HG3 ARG    15      31.123  11.038 -19.640  1.00  0.00
ATOM    245  CD  ARG    15      33.016  10.974 -20.654  1.00  0.00
ATOM    246  HD2 ARG    15      32.593  10.921 -21.657  1.00  0.00
ATOM    247  HD3 ARG    15      33.960  11.517 -20.687  1.00  0.00
ATOM    248  NE  ARG    15      33.280   9.583 -20.171  1.00  0.00
ATOM    249  HE  ARG    15      32.816   9.272 -19.330  1.00  0.00
ATOM    250  CZ  ARG    15      34.088   8.727 -20.808  1.00  0.00
ATOM    251  NH1 ARG    15      34.711   9.083 -21.928  1.00  0.00
ATOM    252 HH11 ARG    15      34.575  10.010 -22.305  1.00  0.00
ATOM    253 HH12 ARG    15      35.317   8.425 -22.396  1.00  0.00
ATOM    254  NH2 ARG    15      34.296   7.507 -20.322  1.00  0.00
ATOM    255 HH21 ARG    15      33.841   7.223 -19.466  1.00  0.00
ATOM    256 HH22 ARG    15      34.908   6.869 -20.811  1.00  0.00
ATOM    257  C   ARG    15      30.670  15.236 -19.469  1.00  0.00
ATOM    258  O   ARG    15      29.717  15.664 -20.111  1.00  0.00
ATOM    259  N   ALA    16      31.694  16.027 -19.091  1.00  0.00
ATOM    260  H   ALA    16      32.412  15.535 -18.578  1.00  0.00
ATOM    261  CA  ALA    16      31.873  17.451 -19.334  1.00  0.00
ATOM    262  HA  ALA    16      31.141  17.987 -18.730  1.00  0.00
ATOM    263  CB  ALA    16      33.278  17.799 -18.826  1.00  0.00
ATOM    264  HB1 ALA    16      34.022  17.277 -19.427  1.00  0.00
ATOM    265  HB2 ALA    16      33.437  18.874 -18.905  1.00  0.00
ATOM    266  HB3 ALA    16      33.374  17.494 -17.784  1.00  0.00
ATOM    267  C   ALA    16      31.786  17.948 -20.782  1.00  0.00
ATOM    268  O   ALA    16      31.441  19.089 -21.064  1.00  0.00
ATOM    269  N   THR    17      32.129  17.072 -21.738  1.00  0.00
ATOM    270  H   THR    17      32.462  16.171 -21.424  1.00  0.00
ATOM    271  CA  THR    17      32.126  17.347 -23.168  1.00  0.00
ATOM    272  HA  THR    17      32.361  18.387 -23.396  1.00  0.00
ATOM    273  CB  THR    17      33.148  16.450 -23.869  1.00  0.00
ATOM    274  HB  THR    17      34.130  16.638 -23.436  1.00  0.00
ATOM    275  CG2 THR    17      32.791  14.961 -23.704  1.00  0.00
ATOM    276 HG21 THR    17      31.809  14.772 -24.138  1.00  0.00
ATOM    277 HG22 THR    17      33.536  14.350 -24.213  1.00  0.00
ATOM    278 HG23 THR    17      32.775  14.706 -22.644  1.00  0.00
ATOM    279  OG1 THR    17      33.292  16.736 -25.251  1.00  0.00
ATOM    280  HG1 THR    17      33.943  16.144 -25.634  1.00  0.00
ATOM    281  C   THR    17      30.746  17.175 -23.785  1.00  0.00
ATOM    282  O   THR    17      30.507  17.563 -24.923  1.00  0.00
ATOM    283  N   ASN    18      29.763  16.609 -23.049  1.00  0.00
ATOM    284  H   ASN    18      29.981  16.194 -22.154  1.00  0.00
ATOM    285  CA  ASN    18      28.412  16.470 -23.562  1.00  0.00
ATOM    286  HA  ASN    18      28.453  15.968 -24.529  1.00  0.00
ATOM    287  CB  ASN    18      27.504  15.650 -22.618  1.00  0.00
ATOM    288  HB2 ASN    18      27.533  16.088 -21.620  1.00  0.00
ATOM    289  HB3 ASN    18      26.475  15.633 -22.977  1.00  0.00
ATOM    290  CG  ASN    18      28.014  14.219 -22.536  1.00  0.00
ATOM    291  OD1 ASN    18      28.750  13.723 -23.386  1.00  0.00
ATOM    292  ND2 ASN    18      27.590  13.496 -21.472  1.00  0.00
ATOM    293 HD21 ASN    18      27.894  12.539 -21.362  1.00  0.00
ATOM    294 HD22 ASN    18      26.972  13.917 -20.793  1.00  0.00
ATOM    295  C   ASN    18      27.748  17.802 -23.896  1.00  0.00
ATOM    296  O   ASN    18      28.120  18.859 -23.390  1.00  0.00
ATOM    297  N   THR    19      26.741  17.765 -24.785  1.00  0.00
ATOM    298  H   THR    19      26.620  16.911 -25.311  1.00  0.00
ATOM    299  CA  THR    19      25.917  18.917 -25.137  1.00  0.00
ATOM    300  HA  THR    19      26.496  19.825 -24.965  1.00  0.00
ATOM    301  CB  THR    19      25.508  18.868 -26.617  1.00  0.00
ATOM    302  HB  THR    19      26.411  18.844 -27.227  1.00  0.00
ATOM    303  CG2 THR    19      24.659  17.632 -26.915  1.00  0.00
ATOM    304 HG21 THR    19      23.756  17.655 -26.305  1.00  0.00
ATOM    305 HG22 THR    19      24.385  17.625 -27.970  1.00  0.00
ATOM    306 HG23 THR    19      25.230  16.733 -26.682  1.00  0.00
ATOM    307  OG1 THR    19      24.726  19.972 -27.021  1.00  0.00
ATOM    308  HG1 THR    19      24.504  19.884 -27.951  1.00  0.00
ATOM    309  C   THR    19      24.733  19.028 -24.160  1.00  0.00
ATOM    310  O   THR    19      24.534  18.174 -23.301  1.00  0.00
ATOM    311  N   ILE    20      23.905  20.088 -24.213  1.00  0.00
ATOM    312  H   ILE    20      24.156  20.853 -24.823  1.00  0.00
ATOM    313  CA  ILE    20      22.680  20.213 -23.404  1.00  0.00
ATOM    314  HA  ILE    20      22.817  19.773 -22.416  1.00  0.00
ATOM    315  CB  ILE    20      22.283  21.653 -23.259  1.00  0.00
ATOM    316  HB  ILE    20      22.280  22.053 -24.273  1.00  0.00
ATOM    317  CG2 ILE    20      20.930  21.959 -22.581  1.00  0.00
ATOM    318 HG21 ILE    20      20.933  21.560 -21.567  1.00  0.00
ATOM    319 HG22 ILE    20      20.776  23.038 -22.546  1.00  0.00
ATOM    320 HG23 ILE    20      20.124  21.496 -23.151  1.00  0.00
ATOM    321  CG1 ILE    20      23.387  22.364 -22.473  1.00  0.00
ATOM    322 HG12 ILE    20      24.224  22.351 -23.171  1.00  0.00
ATOM    323 HG13 ILE    20      23.002  23.380 -22.387  1.00  0.00
ATOM    324  CD1 ILE    20      23.863  21.878 -21.095  1.00  0.00
ATOM    325 HD11 ILE    20      24.248  20.862 -21.181  1.00  0.00
ATOM    326 HD12 ILE    20      24.652  22.536 -20.730  1.00  0.00
ATOM    327 HD13 ILE    20      23.027  21.891 -20.396  1.00  0.00
ATOM    328  C   ILE    20      21.531  19.455 -23.983  1.00  0.00
ATOM    329  O   ILE    20      20.667  18.959 -23.258  1.00  0.00
ATOM    330  N   ALA    21      21.550  19.238 -25.313  1.00  0.00
ATOM    331  H   ALA    21      22.176  19.775 -25.896  1.00  0.00
ATOM    332  CA  ALA    21      20.624  18.332 -25.955  1.00  0.00
ATOM    333  HA  ALA    21      19.617  18.695 -25.750  1.00  0.00
ATOM    334  CB  ALA    21      20.840  18.311 -27.485  1.00  0.00
ATOM    335  HB1 ALA    21      21.841  17.941 -27.706  1.00  0.00
ATOM    336  HB2 ALA    21      20.101  17.657 -27.948  1.00  0.00
ATOM    337  HB3 ALA    21      20.731  19.320 -27.882  1.00  0.00
ATOM    338  C   ALA    21      20.719  16.924 -25.345  1.00  0.00
ATOM    339  O   ALA    21      19.699  16.287 -25.104  1.00  0.00
ATOM    340  N   GLU    22      21.958  16.494 -24.982  1.00  0.00
ATOM    341  H   GLU    22      22.720  17.112 -25.221  1.00  0.00
ATOM    342  CA  GLU    22      22.264  15.269 -24.263  1.00  0.00
ATOM    343  HA  GLU    22      21.914  14.411 -24.837  1.00  0.00
ATOM    344  CB  GLU    22      23.799  15.126 -24.039  1.00  0.00
ATOM    345  HB2 GLU    22      24.263  15.172 -25.024  1.00  0.00
ATOM    346  HB3 GLU    22      24.110  15.989 -23.451  1.00  0.00
ATOM    347  CG  GLU    22      24.240  13.825 -23.320  1.00  0.00
ATOM    348  HG2 GLU    22      25.302  13.935 -23.102  1.00  0.00
ATOM    349  HG3 GLU    22      23.688  13.709 -22.387  1.00  0.00
ATOM    350  CD  GLU    22      24.027  12.597 -24.190  1.00  0.00
ATOM    351  OE1 GLU    22      23.991  11.486 -23.605  1.00  0.00
ATOM    352  OE2 GLU    22      23.943  12.767 -25.431  1.00  0.00
ATOM    353  C   GLU    22      21.640  15.246 -22.881  1.00  0.00
ATOM    354  O   GLU    22      20.931  14.318 -22.509  1.00  0.00
ATOM    355  N   ALA    23      21.839  16.315 -22.073  1.00  0.00
ATOM    356  H   ALA    23      22.416  17.084 -22.382  1.00  0.00
ATOM    357  CA  ALA    23      21.304  16.356 -20.728  1.00  0.00
ATOM    358  HA  ALA    23      21.664  15.455 -20.232  1.00  0.00
ATOM    359  CB  ALA    23      21.824  17.584 -19.956  1.00  0.00
ATOM    360  HB1 ALA    23      21.464  18.494 -20.435  1.00  0.00
ATOM    361  HB2 ALA    23      21.463  17.548 -18.928  1.00  0.00
ATOM    362  HB3 ALA    23      22.914  17.580 -19.958  1.00  0.00
ATOM    363  C   ALA    23      19.786  16.343 -20.680  1.00  0.00
ATOM    364  O   ALA    23      19.196  15.563 -19.939  1.00  0.00
ATOM    365  N   LEU    24      19.117  17.156 -21.521  1.00  0.00
ATOM    366  H   LEU    24      19.645  17.819 -22.070  1.00  0.00
ATOM    367  CA  LEU    24      17.670  17.171 -21.629  1.00  0.00
ATOM    368  HA  LEU    24      17.229  17.345 -20.648  1.00  0.00
ATOM    369  CB  LEU    24      17.209  18.294 -22.583  1.00  0.00
ATOM    370  HB2 LEU    24      17.642  19.194 -22.146  1.00  0.00
ATOM    371  HB3 LEU    24      17.635  18.130 -23.573  1.00  0.00
ATOM    372  CG  LEU    24      15.675  18.466 -22.703  1.00  0.00
ATOM    373  HG  LEU    24      15.274  17.542 -23.119  1.00  0.00
ATOM    374  CD1 LEU    24      14.984  18.767 -21.358  1.00  0.00
ATOM    375 HD11 LEU    24      15.385  19.691 -20.942  1.00  0.00
ATOM    376 HD12 LEU    24      13.911  18.875 -21.516  1.00  0.00
ATOM    377 HD13 LEU    24      15.167  17.947 -20.663  1.00  0.00
ATOM    378  CD2 LEU    24      15.345  19.565 -23.724  1.00  0.00
ATOM    379 HD21 LEU    24      15.751  19.291 -24.698  1.00  0.00
ATOM    380 HD22 LEU    24      14.264  19.678 -23.801  1.00  0.00
ATOM    381 HD23 LEU    24      15.786  20.508 -23.399  1.00  0.00
ATOM    382  C   LEU    24      17.091  15.842 -22.094  1.00  0.00
ATOM    383  O   LEU    24      16.080  15.374 -21.574  1.00  0.00
ATOM    384  N   GLN    25      17.745  15.175 -23.071  1.00  0.00
ATOM    385  H   GLN    25      18.503  15.639 -23.551  1.00  0.00
ATOM    386  CA  GLN    25      17.400  13.829 -23.474  1.00  0.00
ATOM    387  HA  GLN    25      16.362  13.785 -23.804  1.00  0.00
ATOM    388  CB  GLN    25      18.309  13.399 -24.646  1.00  0.00
ATOM    389  HB2 GLN    25      18.182  14.130 -25.444  1.00  0.00
ATOM    390  HB3 GLN    25      19.338  13.427 -24.289  1.00  0.00
ATOM    391  CG  GLN    25      17.990  11.990 -25.185  1.00  0.00
ATOM    392  HG2 GLN    25      18.187  11.286 -24.376  1.00  0.00
ATOM    393  HG3 GLN    25      16.943  11.920 -25.480  1.00  0.00
ATOM    394  CD  GLN    25      18.859  11.614 -26.380  1.00  0.00
ATOM    395  OE1 GLN    25      19.610  12.403 -26.944  1.00  0.00
ATOM    396  NE2 GLN    25      18.713  10.341 -26.818  1.00  0.00
ATOM    397 HE21 GLN    25      19.255  10.016 -27.606  1.00  0.00
ATOM    398 HE22 GLN    25      18.063   9.722 -26.355  1.00  0.00
ATOM    399  C   GLN    25      17.556  12.821 -22.347  1.00  0.00
ATOM    400  O   GLN    25      16.639  12.073 -22.023  1.00  0.00
ATOM    401  N   LEU    26      18.703  12.809 -21.648  1.00  0.00
ATOM    402  H   LEU    26      19.488  13.371 -21.946  1.00  0.00
ATOM    403  CA  LEU    26      18.896  11.889 -20.549  1.00  0.00
ATOM    404  HA  LEU    26      18.639  10.879 -20.869  1.00  0.00
ATOM    405  CB  LEU    26      20.352  11.896 -20.076  1.00  0.00
ATOM    406  HB2 LEU    26      20.605  12.933 -19.857  1.00  0.00
ATOM    407  HB3 LEU    26      20.413  11.306 -19.161  1.00  0.00
ATOM    408  CG  LEU    26      21.340  11.336 -21.114  1.00  0.00
ATOM    409  HG  LEU    26      21.358  11.960 -22.008  1.00  0.00
ATOM    410  CD1 LEU    26      22.711  11.344 -20.465  1.00  0.00
ATOM    411 HD11 LEU    26      22.694  10.720 -19.572  1.00  0.00
ATOM    412 HD12 LEU    26      23.448  10.954 -21.167  1.00  0.00
ATOM    413 HD13 LEU    26      22.977  12.364 -20.190  1.00  0.00
ATOM    414  CD2 LEU    26      21.079   9.921 -21.635  1.00  0.00
ATOM    415 HD21 LEU    26      20.101   9.885 -22.115  1.00  0.00
ATOM    416 HD22 LEU    26      21.849   9.652 -22.358  1.00  0.00
ATOM    417 HD23 LEU    26      21.101   9.217 -20.803  1.00  0.00
ATOM    418  C   LEU    26      17.950  12.077 -19.378  1.00  0.00
ATOM    419  O   LEU    26      17.411  11.106 -18.852  1.00  0.00
ATOM    420  N   LEU    27      17.662  13.328 -18.977  1.00  0.00
ATOM    421  H   LEU    27      18.176  14.108 -19.362  1.00  0.00
ATOM    422  CA  LEU    27      16.646  13.600 -17.976  1.00  0.00
ATOM    423  HA  LEU    27      16.899  13.097 -17.043  1.00  0.00
ATOM    424  CB  LEU    27      16.556  15.117 -17.710  1.00  0.00
ATOM    425  HB2 LEU    27      16.414  15.544 -18.703  1.00  0.00
ATOM    426  HB3 LEU    27      15.682  15.330 -17.095  1.00  0.00
ATOM    427  CG  LEU    27      17.806  15.740 -17.058  1.00  0.00
ATOM    428  HG  LEU    27      18.691  15.490 -17.643  1.00  0.00
ATOM    429  CD1 LEU    27      17.636  17.263 -17.015  1.00  0.00
ATOM    430 HD11 LEU    27      16.751  17.514 -16.430  1.00  0.00
ATOM    431 HD12 LEU    27      18.515  17.714 -16.555  1.00  0.00
ATOM    432 HD13 LEU    27      17.520  17.645 -18.029  1.00  0.00
ATOM    433  CD2 LEU    27      18.085  15.169 -15.660  1.00  0.00
ATOM    434 HD21 LEU    27      18.245  14.093 -15.732  1.00  0.00
ATOM    435 HD22 LEU    27      18.976  15.641 -15.245  1.00  0.00
ATOM    436 HD23 LEU    27      17.233  15.367 -15.009  1.00  0.00
ATOM    437  C   LEU    27      15.267  13.099 -18.382  1.00  0.00
ATOM    438  O   LEU    27      14.593  12.405 -17.618  1.00  0.00
ATOM    439  N   ARG    28      14.853  13.374 -19.638  1.00  0.00
ATOM    440  H   ARG    28      15.483  13.875 -20.248  1.00  0.00
ATOM    441  CA  ARG    28      13.575  12.955 -20.168  1.00  0.00
ATOM    442  HA  ARG    28      12.755  13.375 -19.586  1.00  0.00
ATOM    443  CB  ARG    28      13.464  13.471 -21.623  1.00  0.00
ATOM    444  HB2 ARG    28      13.560  14.555 -21.570  1.00  0.00
ATOM    445  HB3 ARG    28      14.318  13.057 -22.159  1.00  0.00
ATOM    446  CG  ARG    28      12.164  13.106 -22.367  1.00  0.00
ATOM    447  HG2 ARG    28      12.069  12.020 -22.383  1.00  0.00
ATOM    448  HG3 ARG    28      11.323  13.536 -21.823  1.00  0.00
ATOM    449  CD  ARG    28      12.169  13.637 -23.796  1.00  0.00
ATOM    450  HD2 ARG    28      12.228  14.725 -23.814  1.00  0.00
ATOM    451  HD3 ARG    28      12.995  13.219 -24.371  1.00  0.00
ATOM    452  NE  ARG    28      10.877  13.214 -24.433  1.00  0.00
ATOM    453  HE  ARG    28      10.225  12.688 -23.869  1.00  0.00
ATOM    454  CZ  ARG    28      10.549  13.486 -25.704  1.00  0.00
ATOM    455  NH1 ARG    28      11.382  14.166 -26.485  1.00  0.00
ATOM    456 HH11 ARG    28      12.269  14.481 -26.119  1.00  0.00
ATOM    457 HH12 ARG    28      11.124  14.365 -27.441  1.00  0.00
ATOM    458  NH2 ARG    28       9.381  13.090 -26.202  1.00  0.00
ATOM    459 HH21 ARG    28       8.734  12.579 -25.619  1.00  0.00
ATOM    460 HH22 ARG    28       9.147  13.302 -27.161  1.00  0.00
ATOM    461  C   ARG    28      13.372  11.453 -20.244  1.00  0.00
ATOM    462  O   ARG    28      12.375  10.910 -19.775  1.00  0.00
ATOM    463  N   HID    29      14.329  10.740 -20.866  1.00  0.00
ATOM    464  H   HID    29      15.160  11.205 -21.203  1.00  0.00
ATOM    465  CA  HID    29      14.162   9.334 -21.162  1.00  0.00
ATOM    466  HA  HID    29      13.121   9.139 -21.418  1.00  0.00
ATOM    467  CB  HID    29      15.049   8.901 -22.345  1.00  0.00
ATOM    468  HB2 HID    29      16.060   9.265 -22.162  1.00  0.00
ATOM    469  HB3 HID    29      15.072   7.820 -22.481  1.00  0.00
ATOM    470  CG  HID    29      14.612   9.489 -23.655  1.00  0.00
ATOM    471  ND1 HID    29      14.975  10.773 -23.994  1.00  0.00
ATOM    472  HD1 HID    29      15.496  11.441 -23.445  1.00  0.00
ATOM    473  CE1 HID    29      14.503  10.969 -25.198  1.00  0.00
ATOM    474  HE1 HID    29      14.694  11.940 -25.655  1.00  0.00
ATOM    475  NE2 HID    29      13.842   9.885 -25.662  1.00  0.00
ATOM    476  CD2 HID    29      13.908   8.928 -24.671  1.00  0.00
ATOM    477  HD2 HID    29      13.438   7.956 -24.820  1.00  0.00
ATOM    478  C   HID    29      14.407   8.418 -19.982  1.00  0.00
ATOM    479  O   HID    29      13.795   7.356 -19.892  1.00  0.00
ATOM    480  N   HID    30      15.260   8.824 -19.019  1.00  0.00
ATOM    481  H   HID    30      15.705   9.728 -19.093  1.00  0.00
ATOM    482  CA  HID    30      15.573   7.995 -17.868  1.00  0.00
ATOM    483  HA  HID    30      15.440   6.946 -18.133  1.00  0.00
ATOM    484  CB  HID    30      17.030   8.205 -17.398  1.00  0.00
ATOM    485  HB2 HID    30      17.225   9.266 -17.239  1.00  0.00
ATOM    486  HB3 HID    30      17.216   7.659 -16.473  1.00  0.00
ATOM    487  CG  HID    30      18.039   7.730 -18.382  1.00  0.00
ATOM    488  ND1 HID    30      18.159   6.376 -18.604  1.00  0.00
ATOM    489  HD1 HID    30      17.646   5.617 -18.179  1.00  0.00
ATOM    490  CE1 HID    30      19.104   6.258 -19.507  1.00  0.00
ATOM    491  HE1 HID    30      19.360   5.248 -19.827  1.00  0.00
ATOM    492  NE2 HID    30      19.598   7.458 -19.881  1.00  0.00
ATOM    493  CD2 HID    30      18.919   8.410 -19.157  1.00  0.00
ATOM    494  HD2 HID    30      19.154   9.466 -19.290  1.00  0.00
ATOM    495  C   HID    30      14.669   8.294 -16.687  1.00  0.00
ATOM    496  O   HID    30      14.743   7.611 -15.670  1.00  0.00
ATOM    497  N   ARG    31      13.780   9.311 -16.791  1.00  0.00
ATOM    498  H   ARG    31      13.848   9.895 -17.612  1.00  0.00
ATOM    499  CA  ARG    31      12.850   9.702 -15.740  1.00  0.00
ATOM    500  HA  ARG    31      12.344  10.619 -16.042  1.00  0.00
ATOM    501  CB  ARG    31      11.780   8.616 -15.459  1.00  0.00
ATOM    502  HB2 ARG    31      12.310   7.738 -15.090  1.00  0.00
ATOM    503  HB3 ARG    31      11.133   9.006 -14.673  1.00  0.00
ATOM    504  CG  ARG    31      10.928   8.226 -16.677  1.00  0.00
ATOM    505  HG2 ARG    31      10.405   9.110 -17.042  1.00  0.00
ATOM    506  HG3 ARG    31      11.582   7.842 -17.460  1.00  0.00
ATOM    507  CD  ARG    31       9.912   7.156 -16.295  1.00  0.00
ATOM    508  HD2 ARG    31      10.409   6.251 -15.945  1.00  0.00
ATOM    509  HD3 ARG    31       9.232   7.518 -15.524  1.00  0.00
ATOM    510  NE  ARG    31       9.115   6.823 -17.520  1.00  0.00
ATOM    511  HE  ARG    31       9.338   7.305 -18.379  1.00  0.00
ATOM    512  CZ  ARG    31       8.120   5.927 -17.530  1.00  0.00
ATOM    513  NH1 ARG    31       7.776   5.280 -16.420  1.00  0.00
ATOM    514 HH11 ARG    31       8.269   5.465 -15.558  1.00  0.00
ATOM    515 HH12 ARG    31       7.023   4.607 -16.444  1.00  0.00
ATOM    516  NH2 ARG    31       7.463   5.663 -18.656  1.00  0.00
ATOM    517 HH21 ARG    31       7.716   6.141 -19.509  1.00  0.00
ATOM    518 HH22 ARG    31       6.714   4.985 -18.653  1.00  0.00
ATOM    519  C   ARG    31      13.517  10.148 -14.442  1.00  0.00
ATOM    520  O   ARG    31      13.097   9.805 -13.337  1.00  0.00
ATOM    521  N   ILE    32      14.566  10.976 -14.565  1.00  0.00
ATOM    522  H   ILE    32      14.781  11.306 -15.495  1.00  0.00
ATOM    523  CA  ILE    32      15.404  11.417 -13.469  1.00  0.00
ATOM    524  HA  ILE    32      14.952  11.207 -12.499  1.00  0.00
ATOM    525  CB  ILE    32      16.827  10.843 -13.505  1.00  0.00
ATOM    526  HB  ILE    32      17.453  11.347 -12.768  1.00  0.00
ATOM    527  CG2 ILE    32      16.751   9.335 -13.171  1.00  0.00
ATOM    528 HG21 ILE    32      16.126   8.830 -13.908  1.00  0.00
ATOM    529 HG22 ILE    32      17.753   8.907 -13.191  1.00  0.00
ATOM    530 HG23 ILE    32      16.320   9.203 -12.178  1.00  0.00
ATOM    531  CG1 ILE    32      17.545  11.150 -14.848  1.00  0.00
ATOM    532 HG12 ILE    32      16.940  10.710 -15.641  1.00  0.00
ATOM    533 HG13 ILE    32      17.559  12.234 -14.962  1.00  0.00
ATOM    534  CD1 ILE    32      18.977  10.609 -14.938  1.00  0.00
ATOM    535 HD11 ILE    32      18.964   9.525 -14.825  1.00  0.00
ATOM    536 HD12 ILE    32      19.403  10.868 -15.907  1.00  0.00
ATOM    537 HD13 ILE    32      19.583  11.049 -14.146  1.00  0.00
ATOM    538  C   ILE    32      15.480  12.918 -13.553  1.00  0.00
ATOM    539  O   ILE    32      15.113  13.519 -14.556  1.00  0.00
ATOM    540  N   ARG    33      15.933  13.582 -12.472  1.00  0.00
ATOM    541  H   ARG    33      16.262  13.070 -11.666  1.00  0.00
ATOM    542  CA  ARG    33      15.979  15.027 -12.432  1.00  0.00
ATOM    543  HA  ARG    33      15.699  15.443 -13.400  1.00  0.00
ATOM    544  CB  ARG    33      14.987  15.539 -11.371  1.00  0.00
ATOM    545  HB2 ARG    33      15.290  15.121 -10.411  1.00  0.00
ATOM    546  HB3 ARG    33      15.075  16.625 -11.338  1.00  0.00
ATOM    547  CG  ARG    33      13.522  15.150 -11.662  1.00  0.00
ATOM    548  HG2 ARG    33      13.255  15.616 -12.611  1.00  0.00
ATOM    549  HG3 ARG    33      13.500  14.066 -11.771  1.00  0.00
ATOM    550  CD  ARG    33      12.520  15.575 -10.585  1.00  0.00
ATOM    551  HD2 ARG    33      12.581  16.645 -10.385  1.00  0.00
ATOM    552  HD3 ARG    33      11.499  15.316 -10.866  1.00  0.00
ATOM    553  NE  ARG    33      12.882  14.820  -9.315  1.00  0.00
ATOM    554  HE  ARG    33      12.768  13.818  -9.377  1.00  0.00
ATOM    555  CZ  ARG    33      13.338  15.342  -8.167  1.00  0.00
ATOM    556  NH1 ARG    33      13.528  16.648  -8.032  1.00  0.00
ATOM    557 HH11 ARG    33      13.327  17.267  -8.805  1.00  0.00
ATOM    558 HH12 ARG    33      13.872  17.017  -7.157  1.00  0.00
ATOM    559  NH2 ARG    33      13.597  14.557  -7.117  1.00  0.00
ATOM    560 HH21 ARG    33      13.449  13.560  -7.187  1.00  0.00
ATOM    561 HH22 ARG    33      13.940  14.964  -6.259  1.00  0.00
ATOM    562  C   ARG    33      17.358  15.531 -12.061  1.00  0.00
ATOM    563  O   ARG    33      17.562  16.730 -11.870  1.00  0.00
ATOM    564  N   HIE    34      18.346  14.626 -11.947  1.00  0.00
ATOM    565  H   HIE    34      18.169  13.663 -12.194  1.00  0.00
ATOM    566  CA  HIE    34      19.663  14.982 -11.493  1.00  0.00
ATOM    567  HA  HIE    34      19.841  16.036 -11.705  1.00  0.00
ATOM    568  CB  HIE    34      19.829  14.749  -9.978  1.00  0.00
ATOM    569  HB2 HIE    34      19.710  13.688  -9.757  1.00  0.00
ATOM    570  HB3 HIE    34      20.818  15.077  -9.657  1.00  0.00
ATOM    571  CG  HIE    34      18.835  15.480  -9.123  1.00  0.00
ATOM    572  ND1 HIE    34      17.656  14.863  -8.741  1.00  0.00
ATOM    573  CE1 HIE    34      17.026  15.759  -8.015  1.00  0.00
ATOM    574  HE1 HIE    34      16.057  15.469  -7.609  1.00  0.00
ATOM    575  NE2 HIE    34      17.726  16.914  -7.905  1.00  0.00
ATOM    576  HE2 HIE    34      17.472  17.757  -7.410  1.00  0.00
ATOM    577  CD2 HIE    34      18.892  16.736  -8.613  1.00  0.00
ATOM    578  HD2 HIE    34      19.626  17.540  -8.665  1.00  0.00
ATOM    579  C   HIE    34      20.667  14.125 -12.218  1.00  0.00
ATOM    580  O   HIE    34      20.535  12.906 -12.251  1.00  0.00
ATOM    581  N   LEU    35      21.693  14.757 -12.807  1.00  0.00
ATOM    582  H   LEU    35      21.736  15.760 -12.694  1.00  0.00
ATOM    583  CA  LEU    35      22.749  14.106 -13.540  1.00  0.00
ATOM    584  HA  LEU    35      22.651  13.023 -13.471  1.00  0.00
ATOM    585  CB  LEU    35      22.657  14.515 -15.023  1.00  0.00
ATOM    586  HB2 LEU    35      22.386  15.571 -15.022  1.00  0.00
ATOM    587  HB3 LEU    35      23.629  14.391 -15.501  1.00  0.00
ATOM    588  CG  LEU    35      21.600  13.716 -15.799  1.00  0.00
ATOM    589  HG  LEU    35      20.691  13.662 -15.200  1.00  0.00
ATOM    590  CD1 LEU    35      21.288  14.386 -17.142  1.00  0.00
ATOM    591 HD11 LEU    35      22.197  14.440 -17.741  1.00  0.00
ATOM    592 HD12 LEU    35      20.537  13.802 -17.674  1.00  0.00
ATOM    593 HD13 LEU    35      20.908  15.393 -16.967  1.00  0.00
ATOM    594  CD2 LEU    35      22.062  12.269 -16.028  1.00  0.00
ATOM    595 HD21 LEU    35      22.230  11.784 -15.066  1.00  0.00
ATOM    596 HD22 LEU    35      21.295  11.725 -16.580  1.00  0.00
ATOM    597 HD23 LEU    35      22.989  12.269 -16.601  1.00  0.00
ATOM    598  C   LEU    35      24.081  14.590 -12.993  1.00  0.00
ATOM    599  O   LEU    35      24.470  15.724 -13.280  1.00  0.00
ATOM    600  N   PRO    36      24.827  13.827 -12.209  1.00  0.00
ATOM    601  CD  PRO    36      24.415  12.533 -11.695  1.00  0.00
ATOM    602  HD2 PRO    36      24.231  11.884 -12.551  1.00  0.00
ATOM    603  HD3 PRO    36      23.486  12.680 -11.145  1.00  0.00
ATOM    604  CG  PRO    36      25.546  12.021 -10.803  1.00  0.00
ATOM    605  HG2 PRO    36      25.962  11.105 -11.223  1.00  0.00
ATOM    606  HG3 PRO    36      25.164  11.820  -9.802  1.00  0.00
ATOM    607  CB  PRO    36      26.586  13.148 -10.776  1.00  0.00
ATOM    608  HB2 PRO    36      27.573  12.739 -10.990  1.00  0.00
ATOM    609  HB3 PRO    36      26.599  13.638  -9.803  1.00  0.00
ATOM    610  CA  PRO    36      26.192  14.156 -11.865  1.00  0.00
ATOM    611  HA  PRO    36      26.202  15.160 -11.441  1.00  0.00
ATOM    612  C   PRO    36      27.110  14.107 -13.063  1.00  0.00
ATOM    613  O   PRO    36      27.056  13.174 -13.863  1.00  0.00
ATOM    614  N   VAL    37      27.976  15.120 -13.193  1.00  0.00
ATOM    615  H   VAL    37      27.928  15.904 -12.558  1.00  0.00
ATOM    616  CA  VAL    37      28.947  15.159 -14.252  1.00  0.00
ATOM    617  HA  VAL    37      28.619  14.499 -15.055  1.00  0.00
ATOM    618  CB  VAL    37      29.194  16.541 -14.831  1.00  0.00
ATOM    619  HB  VAL    37      29.763  17.157 -14.135  1.00  0.00
ATOM    620  CG1 VAL    37      30.010  16.341 -16.127  1.00  0.00
ATOM    621 HG11 VAL    37      29.441  15.725 -16.824  1.00  0.00
ATOM    622 HG12 VAL    37      30.213  17.310 -16.582  1.00  0.00
ATOM    623 HG13 VAL    37      30.952  15.846 -15.891  1.00  0.00
ATOM    624  CG2 VAL    37      27.832  17.222 -15.095  1.00  0.00
ATOM    625 HG21 VAL    37      27.280  17.308 -14.159  1.00  0.00
ATOM    626 HG22 VAL    37      27.997  18.216 -15.511  1.00  0.00
ATOM    627 HG23 VAL    37      27.257  16.624 -15.802  1.00  0.00
ATOM    628  C   VAL    37      30.215  14.583 -13.677  1.00  0.00
ATOM    629  O   VAL    37      30.670  14.989 -12.607  1.00  0.00
ATOM    630  N   ILE    38      30.799  13.593 -14.365  1.00  0.00
ATOM    631  H   ILE    38      30.365  13.268 -15.217  1.00  0.00
ATOM    632  CA  ILE    38      32.004  12.943 -13.922  1.00  0.00
ATOM    633  HA  ILE    38      32.396  13.416 -13.022  1.00  0.00
ATOM    634  CB  ILE    38      31.880  11.437 -13.693  1.00  0.00
ATOM    635  HB  ILE    38      32.847  10.995 -13.454  1.00  0.00
ATOM    636  CG2 ILE    38      30.930  11.262 -12.501  1.00  0.00
ATOM    637 HG21 ILE    38      29.962  11.703 -12.739  1.00  0.00
ATOM    638 HG22 ILE    38      30.803  10.200 -12.290  1.00  0.00
ATOM    639 HG23 ILE    38      31.349  11.758 -11.626  1.00  0.00
ATOM    640  CG1 ILE    38      31.450  10.624 -14.940  1.00  0.00
ATOM    641 HG12 ILE    38      30.437  10.928 -15.205  1.00  0.00
ATOM    642 HG13 ILE    38      32.129  10.875 -15.755  1.00  0.00
ATOM    643  CD1 ILE    38      31.482   9.107 -14.696  1.00  0.00
ATOM    644 HD11 ILE    38      30.802   8.855 -13.882  1.00  0.00
ATOM    645 HD12 ILE    38      31.172   8.586 -15.602  1.00  0.00
ATOM    646 HD13 ILE    38      32.494   8.802 -14.431  1.00  0.00
ATOM    647  C   ILE    38      33.072  13.176 -14.925  1.00  0.00
ATOM    648  O   ILE    38      32.817  13.434 -16.104  1.00  0.00
ATOM    649  N   ASP    39      34.317  13.083 -14.458  1.00  0.00
ATOM    650  H   ASP    39      34.481  13.307 -13.487  1.00  0.00
ATOM    651  CA  ASP    39      35.439  13.009 -15.332  1.00  0.00
ATOM    652  HA  ASP    39      35.213  13.438 -16.308  1.00  0.00
ATOM    653  CB  ASP    39      36.589  13.839 -14.676  1.00  0.00
ATOM    654  HB2 ASP    39      37.380  13.861 -15.426  1.00  0.00
ATOM    655  HB3 ASP    39      36.185  14.843 -14.546  1.00  0.00
ATOM    656  CG  ASP    39      37.155  13.348 -13.359  1.00  0.00
ATOM    657  OD1 ASP    39      36.931  12.153 -13.034  1.00  0.00
ATOM    658  OD2 ASP    39      37.805  14.173 -12.675  1.00  0.00
ATOM    659  C   ASP    39      35.650  11.569 -15.840  1.00  0.00
ATOM    660  O   ASP    39      34.753  10.902 -16.345  1.00  0.00
ATOM    661  N   GLU    40      36.903  11.137 -15.770  1.00  0.00
ATOM    662  H   GLU    40      37.437  11.662 -15.092  1.00  0.00
ATOM    663  CA  GLU    40      37.578  10.109 -16.527  1.00  0.00
ATOM    664  HA  GLU    40      36.914   9.608 -17.231  1.00  0.00
ATOM    665  CB  GLU    40      38.690  10.862 -17.336  1.00  0.00
ATOM    666  HB2 GLU    40      39.456  10.120 -17.561  1.00  0.00
ATOM    667  HB3 GLU    40      38.220  11.191 -18.263  1.00  0.00
ATOM    668  CG  GLU    40      39.348  12.090 -16.621  1.00  0.00
ATOM    669  HG2 GLU    40      38.542  12.768 -16.339  1.00  0.00
ATOM    670  HG3 GLU    40      39.792  11.661 -15.723  1.00  0.00
ATOM    671  CD  GLU    40      40.419  12.865 -17.401  1.00  0.00
ATOM    672  OE1 GLU    40      40.115  14.008 -17.833  1.00  0.00
ATOM    673  OE2 GLU    40      41.549  12.332 -17.526  1.00  0.00
ATOM    674  C   GLU    40      38.126   9.041 -15.593  1.00  0.00
ATOM    675  O   GLU    40      38.332   7.895 -15.988  1.00  0.00
ATOM    676  N   GLU    41      38.239   9.390 -14.300  1.00  0.00
ATOM    677  H   GLU    41      38.184  10.379 -14.105  1.00  0.00
ATOM    678  CA  GLU    41      38.537   8.492 -13.208  1.00  0.00
ATOM    679  HA  GLU    41      38.599   7.462 -13.559  1.00  0.00
ATOM    680  CB  GLU    41      39.907   8.894 -12.606  1.00  0.00
ATOM    681  HB2 GLU    41      40.624   8.777 -13.418  1.00  0.00
ATOM    682  HB3 GLU    41      39.812   9.950 -12.354  1.00  0.00
ATOM    683  CG  GLU    41      40.404   8.106 -11.358  1.00  0.00
ATOM    684  HG2 GLU    41      41.457   8.346 -11.209  1.00  0.00
ATOM    685  HG3 GLU    41      39.820   8.504 -10.528  1.00  0.00
ATOM    686  CD  GLU    41      40.231   6.588 -11.420  1.00  0.00
ATOM    687  OE1 GLU    41      40.509   5.997 -12.492  1.00  0.00
ATOM    688  OE2 GLU    41      39.851   5.995 -10.369  1.00  0.00
ATOM    689  C   GLU    41      37.352   8.538 -12.241  1.00  0.00
ATOM    690  O   GLU    41      37.378   8.097 -11.097  1.00  0.00
ATOM    691  N   GLY    42      36.188   9.054 -12.706  1.00  0.00
ATOM    692  H   GLY    42      36.131   9.504 -13.609  1.00  0.00
ATOM    693  CA  GLY    42      34.979   8.968 -11.900  1.00  0.00
ATOM    694  HA2 GLY    42      34.143   9.106 -12.586  1.00  0.00
ATOM    695  HA3 GLY    42      34.952   7.957 -11.495  1.00  0.00
ATOM    696  C   GLY    42      34.853   9.949 -10.773  1.00  0.00
ATOM    697  O   GLY    42      34.052   9.730  -9.867  1.00  0.00
ATOM    698  N   HIE    43      35.614  11.059 -10.786  1.00  0.00
ATOM    699  H   HIE    43      36.332  11.168 -11.488  1.00  0.00
ATOM    700  CA  HIE    43      35.478  12.086  -9.779  1.00  0.00
ATOM    701  HA  HIE    43      35.257  11.609  -8.824  1.00  0.00
ATOM    702  CB  HIE    43      36.754  12.946  -9.618  1.00  0.00
ATOM    703  HB2 HIE    43      37.018  13.452 -10.546  1.00  0.00
ATOM    704  HB3 HIE    43      36.596  13.686  -8.833  1.00  0.00
ATOM    705  CG  HIE    43      37.950  12.142  -9.214  1.00  0.00
ATOM    706  ND1 HIE    43      39.139  12.791  -8.949  1.00  0.00
ATOM    707  CE1 HIE    43      39.991  11.831  -8.657  1.00  0.00
ATOM    708  HE1 HIE    43      41.010  12.134  -8.418  1.00  0.00
ATOM    709  NE2 HIE    43      39.419  10.607  -8.711  1.00  0.00
ATOM    710  HE2 HIE    43      39.844   9.709  -8.529  1.00  0.00
ATOM    711  CD2 HIE    43      38.108  10.799  -9.070  1.00  0.00
ATOM    712  HD2 HIE    43      37.442   9.943  -9.180  1.00  0.00
ATOM    713  C   HIE    43      34.288  12.928 -10.176  1.00  0.00
ATOM    714  O   HIE    43      34.042  13.180 -11.352  1.00  0.00
ATOM    715  N   LEU    44      33.458  13.345  -9.204  1.00  0.00
ATOM    716  H   LEU    44      33.584  13.030  -8.253  1.00  0.00
ATOM    717  CA  LEU    44      32.371  14.255  -9.486  1.00  0.00
ATOM    718  HA  LEU    44      31.852  13.939 -10.391  1.00  0.00
ATOM    719  CB  LEU    44      31.370  14.273  -8.329  1.00  0.00
ATOM    720  HB2 LEU    44      31.907  14.515  -7.412  1.00  0.00
ATOM    721  HB3 LEU    44      30.640  15.055  -8.540  1.00  0.00
ATOM    722  CG  LEU    44      30.653  12.943  -8.160  1.00  0.00
ATOM    723  HG  LEU    44      31.370  12.125  -8.091  1.00  0.00
ATOM    724  CD1 LEU    44      29.858  13.026  -6.876  1.00  0.00
ATOM    725 HD11 LEU    44      29.140  13.843  -6.945  1.00  0.00
ATOM    726 HD12 LEU    44      29.326  12.088  -6.716  1.00  0.00
ATOM    727 HD13 LEU    44      30.534  13.207  -6.040  1.00  0.00
ATOM    728  CD2 LEU    44      29.721  12.726  -9.346  1.00  0.00
ATOM    729 HD21 LEU    44      30.302  12.715 -10.268  1.00  0.00
ATOM    730 HD22 LEU    44      29.203  11.774  -9.232  1.00  0.00
ATOM    731 HD23 LEU    44      28.990  13.534  -9.387  1.00  0.00
ATOM    732  C   LEU    44      32.839  15.670  -9.686  1.00  0.00
ATOM    733  O   LEU    44      33.323  16.319  -8.762  1.00  0.00
ATOM    734  N   ILE    45      32.662  16.192 -10.910  1.00  0.00
ATOM    735  H   ILE    45      32.169  15.658 -11.611  1.00  0.00
ATOM    736  CA  ILE    45      33.188  17.482 -11.278  1.00  0.00
ATOM    737  HA  ILE    45      33.827  17.898 -10.499  1.00  0.00
ATOM    738  CB  ILE    45      33.964  17.410 -12.586  1.00  0.00
ATOM    739  HB  ILE    45      34.378  18.388 -12.833  1.00  0.00
ATOM    740  CG2 ILE    45      35.113  16.396 -12.404  1.00  0.00
ATOM    741 HG21 ILE    45      34.700  15.418 -12.158  1.00  0.00
ATOM    742 HG22 ILE    45      35.686  16.325 -13.329  1.00  0.00
ATOM    743 HG23 ILE    45      35.766  16.727 -11.597  1.00  0.00
ATOM    744  CG1 ILE    45      33.083  17.056 -13.809  1.00  0.00
ATOM    745 HG12 ILE    45      32.743  16.029 -13.678  1.00  0.00
ATOM    746 HG13 ILE    45      32.224  17.727 -13.797  1.00  0.00
ATOM    747  CD1 ILE    45      33.811  17.185 -15.147  1.00  0.00
ATOM    748 HD11 ILE    45      34.670  16.514 -15.160  1.00  0.00
ATOM    749 HD12 ILE    45      33.132  16.921 -15.958  1.00  0.00
ATOM    750 HD13 ILE    45      34.151  18.212 -15.278  1.00  0.00
ATOM    751  C   ILE    45      32.081  18.500 -11.413  1.00  0.00
ATOM    752  O   ILE    45      32.345  19.678 -11.620  1.00  0.00
ATOM    753  N   GLY    46      30.801  18.079 -11.290  1.00  0.00
ATOM    754  H   GLY    46      30.600  17.121 -11.042  1.00  0.00
ATOM    755  CA  GLY    46      29.686  18.982 -11.509  1.00  0.00
ATOM    756  HA2 GLY    46      29.716  19.746 -10.732  1.00  0.00
ATOM    757  HA3 GLY    46      29.821  19.450 -12.484  1.00  0.00
ATOM    758  C   GLY    46      28.349  18.303 -11.474  1.00  0.00
ATOM    759  O   GLY    46      28.249  17.102 -11.252  1.00  0.00
ATOM    760  N   LEU    47      27.264  19.066 -11.710  1.00  0.00
ATOM    761  H   LEU    47      27.381  20.044 -11.932  1.00  0.00
ATOM    762  CA  LEU    47      25.921  18.525 -11.677  1.00  0.00
ATOM    763  HA  LEU    47      25.923  17.466 -11.933  1.00  0.00
ATOM    764  CB  LEU    47      25.364  18.686 -10.238  1.00  0.00
ATOM    765  HB2 LEU    47      26.120  18.176  -9.642  1.00  0.00
ATOM    766  HB3 LEU    47      25.437  19.761 -10.074  1.00  0.00
ATOM    767  CG  LEU    47      23.963  18.196  -9.819  1.00  0.00
ATOM    768  HG  LEU    47      23.219  18.607 -10.501  1.00  0.00
ATOM    769  CD1 LEU    47      23.910  16.669  -9.867  1.00  0.00
ATOM    770 HD11 LEU    47      24.654  16.257  -9.184  1.00  0.00
ATOM    771 HD12 LEU    47      22.918  16.330  -9.570  1.00  0.00
ATOM    772 HD13 LEU    47      24.121  16.329 -10.881  1.00  0.00
ATOM    773  CD2 LEU    47      23.678  18.690  -8.383  1.00  0.00
ATOM    774 HD21 LEU    47      23.713  19.779  -8.359  1.00  0.00
ATOM    775 HD22 LEU    47      22.690  18.352  -8.071  1.00  0.00
ATOM    776 HD23 LEU    47      24.430  18.288  -7.704  1.00  0.00
ATOM    777  C   LEU    47      25.053  19.287 -12.629  1.00  0.00
ATOM    778  O   LEU    47      25.199  20.490 -12.833  1.00  0.00
ATOM    779  N   VAL    48      24.127  18.558 -13.256  1.00  0.00
ATOM    780  H   VAL    48      24.162  17.554 -13.148  1.00  0.00
ATOM    781  CA  VAL    48      23.098  19.117 -14.083  1.00  0.00
ATOM    782  HA  VAL    48      23.135  20.206 -14.098  1.00  0.00
ATOM    783  CB  VAL    48      23.257  18.607 -15.504  1.00  0.00
ATOM    784  HB  VAL    48      23.238  17.517 -15.500  1.00  0.00
ATOM    785  CG1 VAL    48      22.111  19.136 -16.381  1.00  0.00
ATOM    786 HG11 VAL    48      22.130  20.226 -16.386  1.00  0.00
ATOM    787 HG12 VAL    48      22.231  18.766 -17.399  1.00  0.00
ATOM    788 HG13 VAL    48      21.158  18.792 -15.980  1.00  0.00
ATOM    789  CG2 VAL    48      24.632  19.063 -16.046  1.00  0.00
ATOM    790 HG21 VAL    48      25.424  18.656 -15.417  1.00  0.00
ATOM    791 HG22 VAL    48      24.758  18.703 -17.067  1.00  0.00
ATOM    792 HG23 VAL    48      24.684  20.152 -16.037  1.00  0.00
ATOM    793  C   VAL    48      21.796  18.666 -13.457  1.00  0.00
ATOM    794  O   VAL    48      21.625  17.490 -13.142  1.00  0.00
ATOM    795  N   THR    49      20.848  19.591 -13.210  1.00  0.00
ATOM    796  H   THR    49      21.085  20.565 -13.333  1.00  0.00
ATOM    797  CA  THR    49      19.551  19.265 -12.646  1.00  0.00
ATOM    798  HA  THR    49      19.429  18.182 -12.618  1.00  0.00
ATOM    799  CB  THR    49      19.284  19.829 -11.231  1.00  0.00
ATOM    800  HB  THR    49      18.439  19.307 -10.781  1.00  0.00
ATOM    801  CG2 THR    49      20.534  19.622 -10.364  1.00  0.00
ATOM    802 HG21 THR    49      21.379  20.144 -10.813  1.00  0.00
ATOM    803 HG22 THR    49      20.353  20.017  -9.364  1.00  0.00
ATOM    804 HG23 THR    49      20.759  18.557 -10.298  1.00  0.00
ATOM    805  OG1 THR    49      18.911  21.202 -11.142  1.00  0.00
ATOM    806  HG1 THR    49      18.772  21.437 -10.222  1.00  0.00
ATOM    807  C   THR    49      18.500  19.686 -13.644  1.00  0.00
ATOM    808  O   THR    49      18.728  20.573 -14.461  1.00  0.00
ATOM    809  N   ASP    50      17.322  19.026 -13.622  1.00  0.00
ATOM    810  H   ASP    50      17.291  18.168 -13.091  1.00  0.00
ATOM    811  CA  ASP    50      16.143  19.411 -14.376  1.00  0.00
ATOM    812  HA  ASP    50      16.351  19.477 -15.444  1.00  0.00
ATOM    813  CB  ASP    50      15.088  18.297 -14.144  1.00  0.00
ATOM    814  HB2 ASP    50      15.482  17.331 -14.460  1.00  0.00
ATOM    815  HB3 ASP    50      14.914  18.283 -13.068  1.00  0.00
ATOM    816  CG  ASP    50      13.783  18.569 -14.862  1.00  0.00
ATOM    817  OD1 ASP    50      13.798  18.519 -16.113  1.00  0.00
ATOM    818  OD2 ASP    50      12.774  18.764 -14.135  1.00  0.00
ATOM    819  C   ASP    50      15.659  20.810 -13.984  1.00  0.00
ATOM    820  O   ASP    50      15.379  21.652 -14.821  1.00  0.00
ATOM    821  N   ARG    51      15.656  21.126 -12.673  1.00  0.00
ATOM    822  H   ARG    51      15.919  20.418 -12.002  1.00  0.00
ATOM    823  CA  ARG    51      15.211  22.413 -12.175  1.00  0.00
ATOM    824  HA  ARG    51      14.204  22.627 -12.533  1.00  0.00
ATOM    825  CB  ARG    51      15.192  22.396 -10.628  1.00  0.00
ATOM    826  HB2 ARG    51      14.531  21.588 -10.315  1.00  0.00
ATOM    827  HB3 ARG    51      16.206  22.187 -10.288  1.00  0.00
ATOM    828  CG  ARG    51      14.707  23.725 -10.012  1.00  0.00
ATOM    829  HG2 ARG    51      15.424  24.487 -10.319  1.00  0.00
ATOM    830  HG3 ARG    51      13.737  23.938 -10.461  1.00  0.00
ATOM    831  CD  ARG    51      14.576  23.733  -8.493  1.00  0.00
ATOM    832  HD2 ARG    51      15.463  23.326  -8.007  1.00  0.00
ATOM    833  HD3 ARG    51      14.378  24.734  -8.108  1.00  0.00
ATOM    834  NE  ARG    51      13.404  22.853  -8.169  1.00  0.00
ATOM    835  HE  ARG    51      12.938  22.397  -8.940  1.00  0.00
ATOM    836  CZ  ARG    51      12.955  22.627  -6.927  1.00  0.00
ATOM    837  NH1 ARG    51      13.553  23.197  -5.887  1.00  0.00
ATOM    838 HH11 ARG    51      14.348  23.802  -6.035  1.00  0.00
ATOM    839 HH12 ARG    51      13.210  23.023  -4.953  1.00  0.00
ATOM    840  NH2 ARG    51      11.898  21.846  -6.714  1.00  0.00
ATOM    841 HH21 ARG    51      11.426  21.416  -7.496  1.00  0.00
ATOM    842 HH22 ARG    51      11.573  21.687  -5.771  1.00  0.00
ATOM    843  C   ARG    51      16.031  23.606 -12.668  1.00  0.00
ATOM    844  O   ARG    51      15.477  24.667 -12.955  1.00  0.00
ATOM    845  N   ASP    52      17.372  23.458 -12.768  1.00  0.00
ATOM    846  H   ASP    52      17.780  22.576 -12.492  1.00  0.00
ATOM    847  CA  ASP    52      18.254  24.503 -13.251  1.00  0.00
ATOM    848  HA  ASP    52      17.956  25.463 -12.830  1.00  0.00
ATOM    849  CB  ASP    52      19.716  24.211 -12.831  1.00  0.00
ATOM    850  HB2 ASP    52      20.047  23.249 -13.222  1.00  0.00
ATOM    851  HB3 ASP    52      20.328  25.006 -13.257  1.00  0.00
ATOM    852  CG  ASP    52      19.858  24.218 -11.321  1.00  0.00
ATOM    853  OD1 ASP    52      19.070  24.925 -10.646  1.00  0.00
ATOM    854  OD2 ASP    52      20.738  23.465 -10.821  1.00  0.00
ATOM    855  C   ASP    52      18.223  24.621 -14.767  1.00  0.00
ATOM    856  O   ASP    52      18.555  25.663 -15.340  1.00  0.00
ATOM    857  N   LEU    53      17.798  23.548 -15.469  1.00  0.00
ATOM    858  H   LEU    53      17.666  22.674 -14.981  1.00  0.00
ATOM    859  CA  LEU    53      17.607  23.569 -16.902  1.00  0.00
ATOM    860  HA  LEU    53      18.409  24.150 -17.357  1.00  0.00
ATOM    861  CB  LEU    53      17.617  22.148 -17.514  1.00  0.00
ATOM    862  HB2 LEU    53      18.536  21.706 -17.129  1.00  0.00
ATOM    863  HB3 LEU    53      16.760  21.584 -17.145  1.00  0.00
ATOM    864  CG  LEU    53      17.634  22.107 -19.056  1.00  0.00
ATOM    865  HG  LEU    53      16.740  22.624 -19.404  1.00  0.00
ATOM    866  CD1 LEU    53      18.880  22.760 -19.680  1.00  0.00
ATOM    867 HD11 LEU    53      19.774  22.243 -19.333  1.00  0.00
ATOM    868 HD12 LEU    53      18.821  22.693 -20.766  1.00  0.00
ATOM    869 HD13 LEU    53      18.929  23.808 -19.384  1.00  0.00
ATOM    870  CD2 LEU    53      17.503  20.653 -19.523  1.00  0.00
ATOM    871 HD21 LEU    53      16.565  20.236 -19.157  1.00  0.00
ATOM    872 HD22 LEU    53      17.514  20.618 -20.612  1.00  0.00
ATOM    873 HD23 LEU    53      18.336  20.069 -19.133  1.00  0.00
ATOM    874  C   LEU    53      16.328  24.297 -17.254  1.00  0.00
ATOM    875  O   LEU    53      15.239  23.743 -17.301  1.00  0.00
ATOM    876  N   ARG    54      16.444  25.618 -17.468  1.00  0.00
ATOM    877  H   ARG    54      17.347  26.061 -17.379  1.00  0.00
ATOM    878  CA  ARG    54      15.299  26.450 -17.723  1.00  0.00
ATOM    879  HA  ARG    54      14.508  26.213 -17.011  1.00  0.00
ATOM    880  CB  ARG    54      15.662  27.942 -17.578  1.00  0.00
ATOM    881  HB2 ARG    54      16.440  28.173 -18.305  1.00  0.00
ATOM    882  HB3 ARG    54      14.771  28.530 -17.800  1.00  0.00
ATOM    883  CG  ARG    54      16.164  28.286 -16.163  1.00  0.00
ATOM    884  HG2 ARG    54      15.544  27.736 -15.455  1.00  0.00
ATOM    885  HG3 ARG    54      17.194  27.938 -16.090  1.00  0.00
ATOM    886  CD  ARG    54      16.107  29.776 -15.838  1.00  0.00
ATOM    887  HD2 ARG    54      15.113  30.183 -16.021  1.00  0.00
ATOM    888  HD3 ARG    54      16.392  29.967 -14.803  1.00  0.00
ATOM    889  NE  ARG    54      17.086  30.470 -16.743  1.00  0.00
ATOM    890  HE  ARG    54      17.713  29.873 -17.264  1.00  0.00
ATOM    891  CZ  ARG    54      17.193  31.793 -16.895  1.00  0.00
ATOM    892  NH1 ARG    54      16.380  32.607 -16.221  1.00  0.00
ATOM    893 HH11 ARG    54      15.686  32.220 -15.598  1.00  0.00
ATOM    894 HH12 ARG    54      16.462  33.607 -16.337  1.00  0.00
ATOM    895  NH2 ARG    54      18.103  32.287 -17.730  1.00  0.00
ATOM    896 HH21 ARG    54      18.706  31.660 -18.243  1.00  0.00
ATOM    897 HH22 ARG    54      18.186  33.287 -17.847  1.00  0.00
ATOM    898  C   ARG    54      14.637  26.216 -19.059  1.00  0.00
ATOM    899  O   ARG    54      15.304  26.017 -20.072  1.00  0.00
ATOM    900  N   ASP    55      13.291  26.270 -19.088  1.00  0.00
ATOM    901  H   ASP    55      12.775  26.358 -18.224  1.00  0.00
ATOM    902  CA  ASP    55      12.549  26.168 -20.319  1.00  0.00
ATOM    903  HA  ASP    55      12.893  25.295 -20.873  1.00  0.00
ATOM    904  CB  ASP    55      11.026  26.024 -20.063  1.00  0.00
ATOM    905  HB2 ASP    55      10.750  26.850 -19.408  1.00  0.00
ATOM    906  HB3 ASP    55      10.475  26.104 -21.000  1.00  0.00
ATOM    907  CG  ASP    55      10.687  24.711 -19.389  1.00  0.00
ATOM    908  OD1 ASP    55      11.479  23.753 -19.536  1.00  0.00
ATOM    909  OD2 ASP    55       9.596  24.660 -18.764  1.00  0.00
ATOM    910  C   ASP    55      12.772  27.373 -21.217  1.00  0.00
ATOM    911  O   ASP    55      12.598  28.521 -20.808  1.00  0.00
ATOM    912  N   ALA    56      13.152  27.127 -22.477  1.00  0.00
ATOM    913  H   ALA    56      13.372  26.177 -22.739  1.00  0.00
ATOM    914  CA  ALA    56      13.345  28.163 -23.451  1.00  0.00
ATOM    915  HA  ALA    56      13.000  29.131 -23.089  1.00  0.00
ATOM    916  CB  ALA    56      14.850  28.264 -23.769  1.00  0.00
ATOM    917  HB1 ALA    56      15.208  27.304 -24.142  1.00  0.00
ATOM    918  HB2 ALA    56      15.011  29.031 -24.527  1.00  0.00
ATOM    919  HB3 ALA    56      15.396  28.528 -22.864  1.00  0.00
ATOM    920  C   ALA    56      12.474  27.842 -24.662  1.00  0.00
ATOM    921  O   ALA    56      12.274  26.687 -25.028  1.00  0.00
ATOM    922  N   SER    57      11.865  28.874 -25.284  1.00  0.00
ATOM    923  H   SER    57      12.033  29.788 -24.889  1.00  0.00
ATOM    924  CA  SER    57      11.004  28.775 -26.455  1.00  0.00
ATOM    925  HA  SER    57      10.563  27.780 -26.507  1.00  0.00
ATOM    926  CB  SER    57       9.852  29.828 -26.374  1.00  0.00
ATOM    927  HB2 SER    57       9.272  29.767 -27.295  1.00  0.00
ATOM    928  HB3 SER    57       9.217  29.571 -25.527  1.00  0.00
ATOM    929  OG  SER    57      10.347  31.159 -26.211  1.00  0.00
ATOM    930  HG  SER    57       9.609  31.772 -26.166  1.00  0.00
ATOM    931  C   SER    57      11.823  29.034 -27.725  1.00  0.00
ATOM    932  O   SER    57      12.764  29.822 -27.665  1.00  0.00
ATOM    933  N   PRO    58      11.607  28.447 -28.910  1.00  0.00
ATOM    934  CD  PRO    58      10.361  27.764 -29.245  1.00  0.00
ATOM    935  HD2 PRO    58       9.533  28.394 -28.918  1.00  0.00
ATOM    936  HD3 PRO    58      10.336  26.821 -28.699  1.00  0.00
ATOM    937  CG  PRO    58      10.382  27.560 -30.766  1.00  0.00
ATOM    938  HG2 PRO    58       9.631  28.191 -31.242  1.00  0.00
ATOM    939  HG3 PRO    58      10.186  26.516 -31.009  1.00  0.00
ATOM    940  CB  PRO    58      11.796  27.962 -31.186  1.00  0.00
ATOM    941  HB2 PRO    58      11.787  28.438 -32.166  1.00  0.00
ATOM    942  HB3 PRO    58      12.480  27.113 -31.201  1.00  0.00
ATOM    943  CA  PRO    58      12.240  28.973 -30.118  1.00  0.00
ATOM    944  HA  PRO    58      13.319  28.919 -29.977  1.00  0.00
ATOM    945  C   PRO    58      11.836  30.424 -30.426  1.00  0.00
ATOM    946  O   PRO    58      10.861  30.921 -29.875  1.00  0.00
ATOM    947  N   SER    59      12.565  31.174 -31.272  1.00  0.00
ATOM    948  H   SER    59      12.268  32.138 -31.322  1.00  0.00
ATOM    949  CA  SER    59      13.660  30.746 -32.124  1.00  0.00
ATOM    950  HA  SER    59      13.474  29.730 -32.473  1.00  0.00
ATOM    951  CB  SER    59      13.802  31.673 -33.354  1.00  0.00
ATOM    952  HB2 SER    59      14.668  31.357 -33.936  1.00  0.00
ATOM    953  HB3 SER    59      12.903  31.589 -33.965  1.00  0.00
ATOM    954  OG  SER    59      13.974  33.032 -32.943  1.00  0.00
ATOM    955  HG  SER    59      14.060  33.592 -33.718  1.00  0.00
ATOM    956  C   SER    59      15.001  30.680 -31.442  1.00  0.00
ATOM    957  O   SER    59      15.872  29.946 -31.895  1.00  0.00
ATOM    958  N   ILE    60      15.161  31.399 -30.307  1.00  0.00
ATOM    959  H   ILE    60      14.389  31.999 -30.053  1.00  0.00
ATOM    960  CA  ILE    60      16.388  31.500 -29.546  1.00  0.00
ATOM    961  HA  ILE    60      17.214  31.756 -30.209  1.00  0.00
ATOM    962  CB  ILE    60      16.279  32.559 -28.426  1.00  0.00
ATOM    963  HB  ILE    60      15.490  32.279 -27.728  1.00  0.00
ATOM    964  CG2 ILE    60      17.628  32.631 -27.675  1.00  0.00
ATOM    965 HG21 ILE    60      18.418  32.911 -28.372  1.00  0.00
ATOM    966 HG22 ILE    60      17.563  33.376 -26.882  1.00  0.00
ATOM    967 HG23 ILE    60      17.855  31.657 -27.241  1.00  0.00
ATOM    968  CG1 ILE    60      15.904  33.976 -28.974  1.00  0.00
ATOM    969 HG12 ILE    60      16.777  34.346 -29.512  1.00  0.00
ATOM    970 HG13 ILE    60      15.080  33.835 -29.673  1.00  0.00
ATOM    971  CD1 ILE    60      15.493  35.000 -27.895  1.00  0.00
ATOM    972 HD11 ILE    60      16.317  35.142 -27.196  1.00  0.00
ATOM    973 HD12 ILE    60      15.251  35.951 -28.369  1.00  0.00
ATOM    974 HD13 ILE    60      14.620  34.631 -27.357  1.00  0.00
ATOM    975  C   ILE    60      16.798  30.079 -29.084  1.00  0.00
ATOM    976  O   ILE    60      17.893  29.640 -29.352  1.00  0.00
ATOM    977  N   PHE    61      15.831  29.285 -28.529  1.00  0.00
ATOM    978  H   PHE    61      14.934  29.737 -28.420  1.00  0.00
ATOM    979  CA  PHE    61      16.002  27.943 -27.976  1.00  0.00
ATOM    980  HA  PHE    61      16.686  27.988 -27.129  1.00  0.00
ATOM    981  CB  PHE    61      14.659  27.352 -27.495  1.00  0.00
ATOM    982  HB2 PHE    61      14.350  28.038 -26.707  1.00  0.00
ATOM    983  HB3 PHE    61      13.875  27.289 -28.250  1.00  0.00
ATOM    984  CG  PHE    61      14.760  25.984 -26.862  1.00  0.00
ATOM    985  CD1 PHE    61      15.724  25.696 -25.888  1.00  0.00
ATOM    986  HD1 PHE    61      16.398  26.495 -25.580  1.00  0.00
ATOM    987  CE1 PHE    61      15.836  24.434 -25.317  1.00  0.00
ATOM    988  HE1 PHE    61      16.564  24.243 -24.528  1.00  0.00
ATOM    989  CZ  PHE    61      15.006  23.407 -25.762  1.00  0.00
ATOM    990  HZ  PHE    61      15.049  22.425 -25.292  1.00  0.00
ATOM    991  CE2 PHE    61      14.116  23.640 -26.816  1.00  0.00
ATOM    992  HE2 PHE    61      13.519  22.821 -27.218  1.00  0.00
ATOM    993  CD2 PHE    61      13.993  24.924 -27.354  1.00  0.00
ATOM    994  HD2 PHE    61      13.292  25.109 -28.168  1.00  0.00
ATOM    995  C   PHE    61      16.708  26.888 -28.813  1.00  0.00
ATOM    996  O   PHE    61      17.231  25.900 -28.320  1.00  0.00
ATOM    997  N   HIE    62      16.756  27.020 -30.135  1.00  0.00
ATOM    998  H   HIE    62      16.172  27.645 -30.672  1.00  0.00
ATOM    999  CA  HIE    62      17.563  26.058 -30.845  1.00  0.00
ATOM   1000  HA  HIE    62      17.523  25.084 -30.357  1.00  0.00
ATOM   1001  CB  HIE    62      17.015  25.917 -32.259  1.00  0.00
ATOM   1002  HB2 HIE    62      16.955  26.864 -32.796  1.00  0.00
ATOM   1003  HB3 HIE    62      17.645  25.223 -32.816  1.00  0.00
ATOM   1004  CG  HIE    62      15.630  25.334 -32.259  1.00  0.00
ATOM   1005  ND1 HIE    62      15.469  23.994 -31.976  1.00  0.00
ATOM   1006  CE1 HIE    62      14.180  23.765 -32.098  1.00  0.00
ATOM   1007  HE1 HIE    62      13.838  22.747 -31.912  1.00  0.00
ATOM   1008  NE2 HIE    62      13.497  24.884 -32.445  1.00  0.00
ATOM   1009  HE2 HIE    62      12.505  24.990 -32.605  1.00  0.00
ATOM   1010  CD2 HIE    62      14.427  25.897 -32.547  1.00  0.00
ATOM   1011  HD2 HIE    62      14.109  26.904 -32.816  1.00  0.00
ATOM   1012  C   HIE    62      19.087  26.322 -30.783  1.00  0.00
ATOM   1013  O   HIE    62      19.875  25.406 -30.926  1.00  0.00
ATOM   1014  N   LEU    63      19.501  27.592 -30.478  1.00  0.00
ATOM   1015  H   LEU    63      18.795  28.156 -30.027  1.00  0.00
ATOM   1016  CA  LEU    63      20.877  28.125 -30.560  1.00  0.00
ATOM   1017  HA  LEU    63      21.518  27.380 -31.031  1.00  0.00
ATOM   1018  CB  LEU    63      20.947  29.419 -31.379  1.00  0.00
ATOM   1019  HB2 LEU    63      20.188  30.051 -30.918  1.00  0.00
ATOM   1020  HB3 LEU    63      21.933  29.848 -31.201  1.00  0.00
ATOM   1021  CG  LEU    63      20.696  29.334 -32.864  1.00  0.00
ATOM   1022  HG  LEU    63      19.682  28.995 -33.076  1.00  0.00
ATOM   1023  CD1 LEU    63      20.881  30.766 -33.403  1.00  0.00
ATOM   1024 HD11 LEU    63      21.895  31.106 -33.192  1.00  0.00
ATOM   1025 HD12 LEU    63      20.712  30.774 -34.480  1.00  0.00
ATOM   1026 HD13 LEU    63      20.167  31.432 -32.919  1.00  0.00
ATOM   1027  CD2 LEU    63      21.666  28.327 -33.488  1.00  0.00
ATOM   1028 HD21 LEU    63      21.513  27.347 -33.037  1.00  0.00
ATOM   1029 HD22 LEU    63      21.485  28.265 -34.561  1.00  0.00
ATOM   1030 HD23 LEU    63      22.691  28.652 -33.311  1.00  0.00
ATOM   1031  C   LEU    63      21.536  28.698 -29.373  1.00  0.00
ATOM   1032  O   LEU    63      21.144  29.837 -28.951  1.00  0.00
ATOM   1033  N   HIE    64      22.462  28.045 -28.726  1.00  0.00
ATOM   1034  H   HIE    64      22.850  27.289 -29.272  1.00  0.00
ATOM   1035  CA  HIE    64      22.889  28.190 -27.370  1.00  0.00
ATOM   1036  HA  HIE    64      22.152  27.724 -26.716  1.00  0.00
ATOM   1037  CB  HIE    64      24.230  27.546 -27.121  1.00  0.00
ATOM   1038  HB2 HIE    64      24.354  27.738 -26.055  1.00  0.00
ATOM   1039  HB3 HIE    64      24.308  26.475 -27.308  1.00  0.00
ATOM   1040  CG  HIE    64      25.366  28.171 -27.793  1.00  0.00
ATOM   1041  ND1 HIE    64      25.497  28.082 -29.149  1.00  0.00
ATOM   1042  CE1 HIE    64      26.479  28.899 -29.446  1.00  0.00
ATOM   1043  HE1 HIE    64      26.751  28.989 -30.498  1.00  0.00
ATOM   1044  NE2 HIE    64      26.987  29.499 -28.341  1.00  0.00
ATOM   1045  HE2 HIE    64      27.745  30.164 -28.283  1.00  0.00
ATOM   1046  CD2 HIE    64      26.267  29.029 -27.270  1.00  0.00
ATOM   1047  HD2 HIE    64      26.499  29.376 -26.263  1.00  0.00
ATOM   1048  C   HIE    64      22.985  29.538 -26.646  1.00  0.00
ATOM   1049  O   HIE    64      23.028  29.571 -25.414  1.00  0.00
ATOM   1050  N   GLN    65      23.152  30.627 -27.409  1.00  0.00
ATOM   1051  H   GLN    65      23.184  30.450 -28.403  1.00  0.00
ATOM   1052  CA  GLN    65      23.289  31.979 -26.955  1.00  0.00
ATOM   1053  HA  GLN    65      24.158  32.084 -26.305  1.00  0.00
ATOM   1054  CB  GLN    65      23.481  32.884 -28.183  1.00  0.00
ATOM   1055  HB2 GLN    65      22.627  32.751 -28.847  1.00  0.00
ATOM   1056  HB3 GLN    65      23.521  33.920 -27.846  1.00  0.00
ATOM   1057  CG  GLN    65      24.777  32.540 -28.939  1.00  0.00
ATOM   1058  HG2 GLN    65      25.631  32.625 -28.267  1.00  0.00
ATOM   1059  HG3 GLN    65      24.718  31.522 -29.323  1.00  0.00
ATOM   1060  CD  GLN    65      24.983  33.491 -30.110  1.00  0.00
ATOM   1061  OE1 GLN    65      24.056  33.878 -30.818  1.00  0.00
ATOM   1062  NE2 GLN    65      26.253  33.898 -30.337  1.00  0.00
ATOM   1063 HE21 GLN    65      26.449  34.529 -31.101  1.00  0.00
ATOM   1064 HE22 GLN    65      27.000  33.569 -29.742  1.00  0.00
ATOM   1065  C   GLN    65      22.096  32.488 -26.182  1.00  0.00
ATOM   1066  O   GLN    65      20.958  32.161 -26.475  1.00  0.00
ATOM   1067  N   HIE    66      22.339  33.329 -25.166  1.00  0.00
ATOM   1068  H   HIE    66      23.272  33.339 -24.778  1.00  0.00
ATOM   1069  CA  HIE    66      21.295  34.068 -24.472  1.00  0.00
ATOM   1070  HA  HIE    66      21.794  34.790 -23.826  1.00  0.00
ATOM   1071  CB  HIE    66      20.279  34.824 -25.369  1.00  0.00
ATOM   1072  HB2 HIE    66      19.756  34.163 -26.060  1.00  0.00
ATOM   1073  HB3 HIE    66      19.555  35.320 -24.722  1.00  0.00
ATOM   1074  CG  HIE    66      20.907  35.882 -26.190  1.00  0.00
ATOM   1075  ND1 HIE    66      21.280  37.047 -25.558  1.00  0.00
ATOM   1076  CE1 HIE    66      21.750  37.815 -26.513  1.00  0.00
ATOM   1077  HE1 HIE    66      22.103  38.805 -26.223  1.00  0.00
ATOM   1078  NE2 HIE    66      21.704  37.206 -27.724  1.00  0.00
ATOM   1079  HE2 HIE    66      22.001  37.569 -28.619  1.00  0.00
ATOM   1080  CD2 HIE    66      21.161  35.956 -27.519  1.00  0.00
ATOM   1081  HD2 HIE    66      21.026  35.276 -28.360  1.00  0.00
ATOM   1082  C   HIE    66      20.527  33.303 -23.410  1.00  0.00
ATOM   1083  O   HIE    66      20.257  33.856 -22.350  1.00  0.00
ATOM   1084  N   LEU    67      20.151  32.035 -23.682  1.00  0.00
ATOM   1085  H   LEU    67      20.647  31.504 -24.383  1.00  0.00
ATOM   1086  CA  LEU    67      19.088  31.379 -22.948  1.00  0.00
ATOM   1087  HA  LEU    67      18.899  31.892 -22.005  1.00  0.00
ATOM   1088  CB  LEU    67      17.804  31.417 -23.794  1.00  0.00
ATOM   1089  HB2 LEU    67      18.081  31.012 -24.767  1.00  0.00
ATOM   1090  HB3 LEU    67      17.100  30.742 -23.307  1.00  0.00
ATOM   1091  CG  LEU    67      17.153  32.785 -23.979  1.00  0.00
ATOM   1092  HG  LEU    67      17.802  33.435 -24.566  1.00  0.00
ATOM   1093  CD1 LEU    67      15.830  32.582 -24.720  1.00  0.00
ATOM   1094 HD11 LEU    67      15.180  31.932 -24.133  1.00  0.00
ATOM   1095 HD12 LEU    67      15.343  33.546 -24.866  1.00  0.00
ATOM   1096 HD13 LEU    67      16.023  32.123 -25.690  1.00  0.00
ATOM   1097  CD2 LEU    67      16.873  33.493 -22.650  1.00  0.00
ATOM   1098 HD21 LEU    67      17.809  33.640 -22.112  1.00  0.00
ATOM   1099 HD22 LEU    67      16.410  34.461 -22.844  1.00  0.00
ATOM   1100 HD23 LEU    67      16.200  32.883 -22.047  1.00  0.00
ATOM   1101  C   LEU    67      19.335  29.924 -22.680  1.00  0.00
ATOM   1102  O   LEU    67      18.426  29.180 -22.317  1.00  0.00
ATOM   1103  N   GLU    68      20.599  29.503 -22.776  1.00  0.00
ATOM   1104  H   GLU    68      21.276  30.079 -23.256  1.00  0.00
ATOM   1105  CA  GLU    68      20.999  28.190 -22.355  1.00  0.00
ATOM   1106  HA  GLU    68      22.077  28.099 -22.487  1.00  0.00
ATOM   1107  CB  GLU    68      20.653  27.893 -20.869  1.00  0.00
ATOM   1108  HB2 GLU    68      19.564  27.902 -20.817  1.00  0.00
ATOM   1109  HB3 GLU    68      21.017  26.883 -20.683  1.00  0.00
ATOM   1110  CG  GLU    68      21.232  28.861 -19.791  1.00  0.00
ATOM   1111  HG2 GLU    68      20.873  28.320 -18.915  1.00  0.00
ATOM   1112  HG3 GLU    68      22.318  28.784 -19.846  1.00  0.00
ATOM   1113  CD  GLU    68      20.828  30.344 -19.679  1.00  0.00
ATOM   1114  OE1 GLU    68      21.680  31.154 -20.127  1.00  0.00
ATOM   1115  OE2 GLU    68      19.780  30.674 -19.052  1.00  0.00
ATOM   1116  C   GLU    68      20.512  27.043 -23.223  1.00  0.00
ATOM   1117  O   GLU    68      20.170  25.960 -22.753  1.00  0.00
ATOM   1118  N   ASP    69      20.589  27.249 -24.539  1.00  0.00
ATOM   1119  H   ASP    69      21.077  28.060 -24.891  1.00  0.00
ATOM   1120  CA  ASP    69      19.866  26.440 -25.466  1.00  0.00
ATOM   1121  HA  ASP    69      18.958  26.014 -25.039  1.00  0.00
ATOM   1122  CB  ASP    69      19.469  27.421 -26.591  1.00  0.00
ATOM   1123  HB2 ASP    69      20.261  27.840 -27.211  1.00  0.00
ATOM   1124  HB3 ASP    69      18.777  26.858 -27.218  1.00  0.00
ATOM   1125  CG  ASP    69      18.723  28.543 -25.898  1.00  0.00
ATOM   1126  OD1 ASP    69      17.719  28.263 -25.220  1.00  0.00
ATOM   1127  OD2 ASP    69      19.281  29.670 -25.942  1.00  0.00
ATOM   1128  C   ASP    69      20.646  25.203 -25.871  1.00  0.00
ATOM   1129  O   ASP    69      21.563  24.749 -25.195  1.00  0.00
ATOM   1130  N   LEU    70      20.245  24.550 -26.970  1.00  0.00
ATOM   1131  H   LEU    70      19.648  24.969 -27.668  1.00  0.00
ATOM   1132  CA  LEU    70      20.606  23.151 -27.123  1.00  0.00
ATOM   1133  HA  LEU    70      20.450  22.619 -26.184  1.00  0.00
ATOM   1134  CB  LEU    70      19.741  22.507 -28.196  1.00  0.00
ATOM   1135  HB2 LEU    70      19.894  23.114 -29.088  1.00  0.00
ATOM   1136  HB3 LEU    70      20.063  21.485 -28.393  1.00  0.00
ATOM   1137  CG  LEU    70      18.257  22.511 -27.826  1.00  0.00
ATOM   1138  HG  LEU    70      17.941  23.520 -27.559  1.00  0.00
ATOM   1139  CD1 LEU    70      17.457  22.030 -29.038  1.00  0.00
ATOM   1140 HD11 LEU    70      17.772  21.021 -29.305  1.00  0.00
ATOM   1141 HD12 LEU    70      16.395  22.026 -28.794  1.00  0.00
ATOM   1142 HD13 LEU    70      17.633  22.700 -29.880  1.00  0.00
ATOM   1143  CD2 LEU    70      17.967  21.653 -26.578  1.00  0.00
ATOM   1144 HD21 LEU    70      18.529  22.043 -25.729  1.00  0.00
ATOM   1145 HD22 LEU    70      16.901  21.686 -26.353  1.00  0.00
ATOM   1146 HD23 LEU    70      18.266  20.622 -26.768  1.00  0.00
ATOM   1147  C   LEU    70      22.034  22.780 -27.430  1.00  0.00
ATOM   1148  O   LEU    70      22.525  21.761 -26.963  1.00  0.00
ATOM   1149  N   GLN    71      22.710  23.597 -28.252  1.00  0.00
ATOM   1150  H   GLN    71      22.247  24.460 -28.497  1.00  0.00
ATOM   1151  CA  GLN    71      24.019  23.339 -28.809  1.00  0.00
ATOM   1152  HA  GLN    71      24.073  22.318 -29.186  1.00  0.00
ATOM   1153  CB  GLN    71      24.290  24.314 -29.981  1.00  0.00
ATOM   1154  HB2 GLN    71      24.307  25.323 -29.569  1.00  0.00
ATOM   1155  HB3 GLN    71      25.272  24.071 -30.387  1.00  0.00
ATOM   1156  CG  GLN    71      23.235  24.236 -31.105  1.00  0.00
ATOM   1157  HG2 GLN    71      23.252  23.226 -31.514  1.00  0.00
ATOM   1158  HG3 GLN    71      22.240  24.454 -30.717  1.00  0.00
ATOM   1159  CD  GLN    71      23.547  25.222 -32.227  1.00  0.00
ATOM   1160  OE1 GLN    71      24.121  26.288 -32.019  1.00  0.00
ATOM   1161  NE2 GLN    71      23.128  24.881 -33.467  1.00  0.00
ATOM   1162 HE21 GLN    71      23.309  25.499 -34.245  1.00  0.00
ATOM   1163 HE22 GLN    71      22.636  24.010 -33.609  1.00  0.00
ATOM   1164  C   GLN    71      25.165  23.495 -27.829  1.00  0.00
ATOM   1165  O   GLN    71      26.312  23.203 -28.156  1.00  0.00
ATOM   1166  N   LYS    72      24.908  24.022 -26.616  1.00  0.00
ATOM   1167  H   LYS    72      23.963  24.232 -26.328  1.00  0.00
ATOM   1168  CA  LYS    72      25.993  24.393 -25.734  1.00  0.00
ATOM   1169  HA  LYS    72      26.815  24.769 -26.343  1.00  0.00
ATOM   1170  CB  LYS    72      25.607  25.476 -24.702  1.00  0.00
ATOM   1171  HB2 LYS    72      26.512  25.760 -24.165  1.00  0.00
ATOM   1172  HB3 LYS    72      25.226  26.337 -25.251  1.00  0.00
ATOM   1173  CG  LYS    72      24.560  25.005 -23.714  1.00  0.00
ATOM   1174  HG2 LYS    72      23.821  24.480 -24.319  1.00  0.00
ATOM   1175  HG3 LYS    72      25.080  24.291 -23.076  1.00  0.00
ATOM   1176  CD  LYS    72      23.860  26.045 -22.847  1.00  0.00
ATOM   1177  HD2 LYS    72      23.569  26.904 -23.451  1.00  0.00
ATOM   1178  HD3 LYS    72      22.975  25.612 -22.381  1.00  0.00
ATOM   1179  CE  LYS    72      24.827  26.488 -21.776  1.00  0.00
ATOM   1180  HE2 LYS    72      25.142  25.612 -21.209  1.00  0.00
ATOM   1181  HE3 LYS    72      25.694  26.940 -22.257  1.00  0.00
ATOM   1182  NZ  LYS    72      24.214  27.455 -20.874  1.00  0.00
ATOM   1183  HZ1 LYS    72      23.411  27.037 -20.427  1.00  0.00
ATOM   1184  HZ2 LYS    72      24.884  27.731 -20.171  1.00  0.00
ATOM   1185  HZ3 LYS    72      23.923  28.267 -21.399  1.00  0.00
ATOM   1186  C   LYS    72      26.575  23.188 -25.009  1.00  0.00
ATOM   1187  O   LYS    72      25.922  22.155 -24.892  1.00  0.00
ATOM   1188  N   PRO    73      27.782  23.266 -24.504  1.00  0.00
ATOM   1189  CD  PRO    73      28.764  24.253 -24.942  1.00  0.00
ATOM   1190  HD2 PRO    73      28.599  25.178 -24.389  1.00  0.00
ATOM   1191  HD3 PRO    73      28.622  24.437 -26.007  1.00  0.00
ATOM   1192  CG  PRO    73      30.109  23.625 -24.638  1.00  0.00
ATOM   1193  HG2 PRO    73      30.801  24.388 -24.282  1.00  0.00
ATOM   1194  HG3 PRO    73      30.512  23.161 -25.538  1.00  0.00
ATOM   1195  CB  PRO    73      29.831  22.569 -23.553  1.00  0.00
ATOM   1196  HB2 PRO    73      30.052  22.982 -22.569  1.00  0.00
ATOM   1197  HB3 PRO    73      30.434  21.676 -23.716  1.00  0.00
ATOM   1198  CA  PRO    73      28.334  22.217 -23.649  1.00  0.00
ATOM   1199  HA  PRO    73      28.186  21.267 -24.162  1.00  0.00
ATOM   1200  C   PRO    73      27.691  22.153 -22.266  1.00  0.00
ATOM   1201  O   PRO    73      27.185  23.169 -21.796  1.00  0.00
ATOM   1202  N   VAL    74      27.734  20.994 -21.558  1.00  0.00
ATOM   1203  H   VAL    74      27.906  20.133 -22.057  1.00  0.00
ATOM   1204  CA  VAL    74      27.338  20.913 -20.146  1.00  0.00
ATOM   1205  HA  VAL    74      26.386  21.432 -20.034  1.00  0.00
ATOM   1206  CB  VAL    74      27.196  19.494 -19.567  1.00  0.00
ATOM   1207  HB  VAL    74      26.732  19.542 -18.582  1.00  0.00
ATOM   1208  CG1 VAL    74      26.313  18.658 -20.509  1.00  0.00
ATOM   1209 HG11 VAL    74      26.777  18.609 -21.494  1.00  0.00
ATOM   1210 HG12 VAL    74      26.206  17.650 -20.108  1.00  0.00
ATOM   1211 HG13 VAL    74      25.330  19.122 -20.593  1.00  0.00
ATOM   1212  CG2 VAL    74      28.557  18.805 -19.395  1.00  0.00
ATOM   1213 HG21 VAL    74      29.177  19.389 -18.715  1.00  0.00
ATOM   1214 HG22 VAL    74      28.410  17.806 -18.984  1.00  0.00
ATOM   1215 HG23 VAL    74      29.052  18.729 -20.363  1.00  0.00
ATOM   1216  C   VAL    74      28.210  21.802 -19.267  1.00  0.00
ATOM   1217  O   VAL    74      27.690  22.516 -18.423  1.00  0.00
ATOM   1218  N   SER    75      29.548  21.862 -19.522  1.00  0.00
ATOM   1219  H   SER    75      29.851  21.233 -20.252  1.00  0.00
ATOM   1220  CA  SER    75      30.567  22.669 -18.828  1.00  0.00
ATOM   1221  HA  SER    75      30.646  22.309 -17.802  1.00  0.00
ATOM   1222  CB  SER    75      31.969  22.601 -19.486  1.00  0.00
ATOM   1223  HB2 SER    75      31.893  22.898 -20.532  1.00  0.00
ATOM   1224  HB3 SER    75      32.646  23.278 -18.965  1.00  0.00
ATOM   1225  OG  SER    75      32.473  21.271 -19.406  1.00  0.00
ATOM   1226  HG  SER    75      33.341  21.233 -19.814  1.00  0.00
ATOM   1227  C   SER    75      30.242  24.128 -18.679  1.00  0.00
ATOM   1228  O   SER    75      30.669  24.770 -17.730  1.00  0.00
ATOM   1229  N   THR    76      29.459  24.694 -19.613  1.00  0.00
ATOM   1230  H   THR    76      29.031  24.101 -20.310  1.00  0.00
ATOM   1231  CA  THR    76      29.224  26.126 -19.688  1.00  0.00
ATOM   1232  HA  THR    76      30.113  26.596 -19.268  1.00  0.00
ATOM   1233  CB  THR    76      29.048  26.612 -21.120  1.00  0.00
ATOM   1234  HB  THR    76      29.030  27.702 -21.139  1.00  0.00
ATOM   1235  CG2 THR    76      30.218  26.107 -21.964  1.00  0.00
ATOM   1236 HG21 THR    76      30.236  25.017 -21.946  1.00  0.00
ATOM   1237 HG22 THR    76      30.100  26.450 -22.992  1.00  0.00
ATOM   1238 HG23 THR    76      31.153  26.493 -21.557  1.00  0.00
ATOM   1239  OG1 THR    76      27.891  26.084 -21.745  1.00  0.00
ATOM   1240  HG1 THR    76      27.829  26.422 -22.642  1.00  0.00
ATOM   1241  C   THR    76      27.994  26.545 -18.905  1.00  0.00
ATOM   1242  O   THR    76      27.613  27.714 -18.897  1.00  0.00
ATOM   1243  N   ILE    77      27.335  25.584 -18.224  1.00  0.00
ATOM   1244  H   ILE    77      27.543  24.616 -18.426  1.00  0.00
ATOM   1245  CA  ILE    77      26.325  25.877 -17.222  1.00  0.00
ATOM   1246  HA  ILE    77      26.416  26.856 -16.751  1.00  0.00
ATOM   1247  CB  ILE    77      24.916  25.707 -17.770  1.00  0.00
ATOM   1248  HB  ILE    77      24.877  26.248 -18.716  1.00  0.00
ATOM   1249  CG2 ILE    77      24.484  24.227 -18.000  1.00  0.00
ATOM   1250 HG21 ILE    77      24.523  23.686 -17.055  1.00  0.00
ATOM   1251 HG22 ILE    77      23.467  24.201 -18.391  1.00  0.00
ATOM   1252 HG23 ILE    77      25.160  23.758 -18.715  1.00  0.00
ATOM   1253  CG1 ILE    77      23.911  26.497 -16.908  1.00  0.00
ATOM   1254 HG12 ILE    77      23.699  25.935 -15.998  1.00  0.00
ATOM   1255 HG13 ILE    77      24.345  27.462 -16.646  1.00  0.00
ATOM   1256  CD1 ILE    77      22.626  26.714 -17.677  1.00  0.00
ATOM   1257 HD11 ILE    77      22.192  25.749 -17.939  1.00  0.00
ATOM   1258 HD12 ILE    77      21.923  27.273 -17.060  1.00  0.00
ATOM   1259 HD13 ILE    77      22.837  27.276 -18.587  1.00  0.00
ATOM   1260  C   ILE    77      26.435  24.997 -16.010  1.00  0.00
ATOM   1261  O   ILE    77      25.791  25.225 -14.990  1.00  0.00
ATOM   1262  N   MET    78      27.286  23.963 -16.090  1.00  0.00
ATOM   1263  H   MET    78      27.847  23.925 -16.929  1.00  0.00
ATOM   1264  CA  MET    78      27.513  22.972 -15.073  1.00  0.00
ATOM   1265  HA  MET    78      26.685  22.264 -15.030  1.00  0.00
ATOM   1266  CB  MET    78      28.798  22.205 -15.422  1.00  0.00
ATOM   1267  HB2 MET    78      28.629  21.763 -16.404  1.00  0.00
ATOM   1268  HB3 MET    78      29.587  22.954 -15.493  1.00  0.00
ATOM   1269  CG  MET    78      29.221  21.107 -14.432  1.00  0.00
ATOM   1270  HG2 MET    78      29.163  21.527 -13.428  1.00  0.00
ATOM   1271  HG3 MET    78      28.509  20.287 -14.524  1.00  0.00
ATOM   1272  SD  MET    78      30.902  20.474 -14.719  1.00  0.00
ATOM   1273  CE  MET    78      30.510  19.830 -16.353  1.00  0.00
ATOM   1274  HE1 MET    78      30.179  20.646 -16.996  1.00  0.00
ATOM   1275  HE2 MET    78      31.397  19.366 -16.784  1.00  0.00
ATOM   1276  HE3 MET    78      29.716  19.088 -16.271  1.00  0.00
ATOM   1277  C   MET    78      27.761  23.575 -13.734  1.00  0.00
ATOM   1278  O   MET    78      28.774  24.240 -13.517  1.00  0.00
ATOM   1279  N   LYS    79      26.854  23.351 -12.774  1.00  0.00
ATOM   1280  H   LYS    79      25.924  22.998 -12.950  1.00  0.00
ATOM   1281  CA  LYS    79      27.135  23.910 -11.486  1.00  0.00
ATOM   1282  HA  LYS    79      27.817  24.746 -11.639  1.00  0.00
ATOM   1283  CB  LYS    79      25.910  24.412 -10.697  1.00  0.00
ATOM   1284  HB2 LYS    79      25.263  24.958 -11.383  1.00  0.00
ATOM   1285  HB3 LYS    79      25.376  23.545 -10.308  1.00  0.00
ATOM   1286  CG  LYS    79      26.317  25.340  -9.520  1.00  0.00
ATOM   1287  HG2 LYS    79      25.396  25.621  -9.008  1.00  0.00
ATOM   1288  HG3 LYS    79      26.937  24.744  -8.850  1.00  0.00
ATOM   1289  CD  LYS    79      27.092  26.627  -9.938  1.00  0.00
ATOM   1290  HD2 LYS    79      27.672  26.332 -10.813  1.00  0.00
ATOM   1291  HD3 LYS    79      26.318  27.334 -10.237  1.00  0.00
ATOM   1292  CE  LYS    79      28.021  27.291  -8.908  1.00  0.00
ATOM   1293  HE2 LYS    79      28.764  26.574  -8.558  1.00  0.00
ATOM   1294  HE3 LYS    79      28.525  28.147  -9.357  1.00  0.00
ATOM   1295  NZ  LYS    79      27.209  27.741  -7.778  1.00  0.00
ATOM   1296  HZ1 LYS    79      26.742  26.948  -7.362  1.00  0.00
ATOM   1297  HZ2 LYS    79      27.804  28.181  -7.090  1.00  0.00
ATOM   1298  HZ3 LYS    79      26.520  28.405  -8.102  1.00  0.00
ATOM   1299  C   LYS    79      28.067  23.023 -10.701  1.00  0.00
ATOM   1300  O   LYS    79      27.883  21.817 -10.599  1.00  0.00
ATOM   1301  N   THR    80      29.157  23.622 -10.194  1.00  0.00
ATOM   1302  H   THR    80      29.387  24.533 -10.565  1.00  0.00
ATOM   1303  CA  THR    80      30.077  23.010  -9.256  1.00  0.00
ATOM   1304  HA  THR    80      29.865  21.941  -9.271  1.00  0.00
ATOM   1305  CB  THR    80      31.533  23.221  -9.624  1.00  0.00
ATOM   1306  HB  THR    80      32.191  22.681  -8.943  1.00  0.00
ATOM   1307  CG2 THR    80      31.703  22.671 -11.040  1.00  0.00
ATOM   1308 HG21 THR    80      31.046  23.211 -11.721  1.00  0.00
ATOM   1309 HG22 THR    80      32.738  22.798 -11.358  1.00  0.00
ATOM   1310 HG23 THR    80      31.447  21.612 -11.052  1.00  0.00
ATOM   1311  OG1 THR    80      31.914  24.586  -9.660  1.00  0.00
ATOM   1312  HG1 THR    80      32.842  24.653  -9.898  1.00  0.00
ATOM   1313  C   THR    80      29.771  23.491  -7.855  1.00  0.00
ATOM   1314  O   THR    80      28.943  24.380  -7.681  1.00  0.00
ATOM   1315  N   ASP    81      30.379  22.847  -6.834  1.00  0.00
ATOM   1316  H   ASP    81      31.081  22.173  -7.105  1.00  0.00
ATOM   1317  CA  ASP    81      29.947  22.874  -5.443  1.00  0.00
ATOM   1318  HA  ASP    81      30.760  22.441  -4.860  1.00  0.00
ATOM   1319  CB  ASP    81      29.584  24.268  -4.835  1.00  0.00
ATOM   1320  HB2 ASP    81      30.276  24.984  -5.278  1.00  0.00
ATOM   1321  HB3 ASP    81      28.563  24.534  -5.108  1.00  0.00
ATOM   1322  CG  ASP    81      29.727  24.295  -3.323  1.00  0.00
ATOM   1323  OD1 ASP    81      29.363  25.346  -2.737  1.00  0.00
ATOM   1324  OD2 ASP    81      30.234  23.292  -2.761  1.00  0.00
ATOM   1325  C   ASP    81      28.886  21.800  -5.244  1.00  0.00
ATOM   1326  O   ASP    81      27.724  22.040  -4.922  1.00  0.00
ATOM   1327  N   ILE    82      29.271  20.540  -5.536  1.00  0.00
ATOM   1328  H   ILE    82      30.213  20.372  -5.858  1.00  0.00
ATOM   1329  CA  ILE    82      28.369  19.415  -5.440  1.00  0.00
ATOM   1330  HA  ILE    82      27.337  19.744  -5.558  1.00  0.00
ATOM   1331  CB  ILE    82      28.678  18.345  -6.469  1.00  0.00
ATOM   1332  HB  ILE    82      29.673  17.949  -6.264  1.00  0.00
ATOM   1333  CG2 ILE    82      27.644  17.190  -6.428  1.00  0.00
ATOM   1334 HG21 ILE    82      26.649  17.585  -6.634  1.00  0.00
ATOM   1335 HG22 ILE    82      27.901  16.444  -7.180  1.00  0.00
ATOM   1336 HG23 ILE    82      27.654  16.728  -5.441  1.00  0.00
ATOM   1337  CG1 ILE    82      28.712  19.032  -7.845  1.00  0.00
ATOM   1338 HG12 ILE    82      29.601  19.661  -7.894  1.00  0.00
ATOM   1339 HG13 ILE    82      28.771  18.261  -8.613  1.00  0.00
ATOM   1340  CD1 ILE    82      27.467  19.891  -8.079  1.00  0.00
ATOM   1341 HD11 ILE    82      27.408  20.663  -7.312  1.00  0.00
ATOM   1342 HD12 ILE    82      27.528  20.360  -9.061  1.00  0.00
ATOM   1343 HD13 ILE    82      26.577  19.263  -8.031  1.00  0.00
ATOM   1344  C   ILE    82      28.449  18.830  -4.082  1.00  0.00
ATOM   1345  O   ILE    82      29.471  18.284  -3.674  1.00  0.00
ATOM   1346  N   ILE    83      27.334  18.924  -3.345  1.00  0.00
ATOM   1347  H   ILE    83      26.584  19.533  -3.638  1.00  0.00
ATOM   1348  CA  ILE    83      27.211  18.251  -2.079  1.00  0.00
ATOM   1349  HA  ILE    83      28.125  18.362  -1.495  1.00  0.00
ATOM   1350  CB  ILE    83      26.030  18.771  -1.275  1.00  0.00
ATOM   1351  HB  ILE    83      25.111  18.587  -1.831  1.00  0.00
ATOM   1352  CG2 ILE    83      25.957  18.056   0.090  1.00  0.00
ATOM   1353 HG21 ILE    83      26.876  18.240   0.647  1.00  0.00
ATOM   1354 HG22 ILE    83      25.107  18.438   0.656  1.00  0.00
ATOM   1355 HG23 ILE    83      25.837  16.984  -0.067  1.00  0.00
ATOM   1356  CG1 ILE    83      26.094  20.307  -1.064  1.00  0.00
ATOM   1357 HG12 ILE    83      26.112  20.771  -2.050  1.00  0.00
ATOM   1358 HG13 ILE    83      25.185  20.603  -0.540  1.00  0.00
ATOM   1359  CD1 ILE    83      27.319  20.765  -0.261  1.00  0.00
ATOM   1360 HD11 ILE    83      28.228  20.470  -0.785  1.00  0.00
ATOM   1361 HD12 ILE    83      27.298  21.849  -0.152  1.00  0.00
ATOM   1362 HD13 ILE    83      27.302  20.301   0.725  1.00  0.00
ATOM   1363  C   ILE    83      27.126  16.749  -2.311  1.00  0.00
ATOM   1364  O   ILE    83      26.349  16.275  -3.138  1.00  0.00
ATOM   1365  N   VAL    84      27.957  15.972  -1.594  1.00  0.00
ATOM   1366  H   VAL    84      28.535  16.423  -0.899  1.00  0.00
ATOM   1367  CA  VAL    84      28.090  14.545  -1.775  1.00  0.00
ATOM   1368  HA  VAL    84      27.244  14.149  -2.338  1.00  0.00
ATOM   1369  CB  VAL    84      29.380  14.152  -2.492  1.00  0.00
ATOM   1370  HB  VAL    84      29.448  13.067  -2.571  1.00  0.00
ATOM   1371  CG1 VAL    84      29.358  14.768  -3.900  1.00  0.00
ATOM   1372 HG11 VAL    84      29.291  15.853  -3.821  1.00  0.00
ATOM   1373 HG12 VAL    84      30.272  14.499  -4.429  1.00  0.00
ATOM   1374 HG13 VAL    84      28.496  14.390  -4.449  1.00  0.00
ATOM   1375  CG2 VAL    84      30.646  14.598  -1.723  1.00  0.00
ATOM   1376 HG21 VAL    84      30.656  14.133  -0.737  1.00  0.00
ATOM   1377 HG22 VAL    84      31.534  14.294  -2.277  1.00  0.00
ATOM   1378 HG23 VAL    84      30.641  15.682  -1.612  1.00  0.00
ATOM   1379  C   VAL    84      28.056  13.875  -0.427  1.00  0.00
ATOM   1380  O   VAL    84      28.299  14.505   0.602  1.00  0.00
ATOM   1381  N   GLY    85      27.703  12.575  -0.413  1.00  0.00
ATOM   1382  H   GLY    85      27.456  12.149  -1.295  1.00  0.00
ATOM   1383  CA  GLY    85      27.656  11.752   0.788  1.00  0.00
ATOM   1384  HA2 GLY    85      27.807  12.377   1.668  1.00  0.00
ATOM   1385  HA3 GLY    85      26.688  11.256   0.857  1.00  0.00
ATOM   1386  C   GLY    85      28.729  10.717   0.737  1.00  0.00
ATOM   1387  O   GLY    85      29.419  10.569  -0.273  1.00  0.00
ATOM   1388  N   HIE    86      28.882   9.936   1.818  1.00  0.00
ATOM   1389  H   HIE    86      28.284  10.086   2.618  1.00  0.00
ATOM   1390  CA  HIE    86      29.907   8.926   1.910  1.00  0.00
ATOM   1391  HA  HIE    86      30.450   8.840   0.969  1.00  0.00
ATOM   1392  CB  HIE    86      30.904   9.337   3.021  1.00  0.00
ATOM   1393  HB2 HIE    86      30.891  10.426   3.062  1.00  0.00
ATOM   1394  HB3 HIE    86      30.637   8.934   3.998  1.00  0.00
ATOM   1395  CG  HIE    86      32.322   8.935   2.765  1.00  0.00
ATOM   1396  ND1 HIE    86      32.824   7.731   3.223  1.00  0.00
ATOM   1397  CE1 HIE    86      34.059   7.683   2.768  1.00  0.00
ATOM   1398  HE1 HIE    86      34.644   6.800   3.025  1.00  0.00
ATOM   1399  NE2 HIE    86      34.379   8.781   2.041  1.00  0.00
ATOM   1400  HE2 HIE    86      35.252   8.997   1.582  1.00  0.00
ATOM   1401  CD2 HIE    86      33.264   9.587   2.034  1.00  0.00
ATOM   1402  HD2 HIE    86      33.282  10.538   1.501  1.00  0.00
ATOM   1403  C   HIE    86      29.239   7.582   2.185  1.00  0.00
ATOM   1404  O   HIE    86      28.183   7.573   2.813  1.00  0.00
ATOM   1405  N   PRO    87      29.721   6.409   1.758  1.00  0.00
ATOM   1406  CD  PRO    87      30.856   6.271   0.858  1.00  0.00
ATOM   1407  HD2 PRO    87      31.625   6.995   1.130  1.00  0.00
ATOM   1408  HD3 PRO    87      30.531   6.454  -0.166  1.00  0.00
ATOM   1409  CG  PRO    87      31.303   4.835   1.076  1.00  0.00
ATOM   1410  HG2 PRO    87      31.958   4.759   1.944  1.00  0.00
ATOM   1411  HG3 PRO    87      31.821   4.452   0.197  1.00  0.00
ATOM   1412  CB  PRO    87      29.988   4.091   1.302  1.00  0.00
ATOM   1413  HB2 PRO    87      30.100   3.202   1.922  1.00  0.00
ATOM   1414  HB3 PRO    87      29.555   3.812   0.342  1.00  0.00
ATOM   1415  CA  PRO    87      29.078   5.114   2.012  1.00  0.00
ATOM   1416  HA  PRO    87      28.117   5.135   1.498  1.00  0.00
ATOM   1417  C   PRO    87      28.859   4.783   3.485  1.00  0.00
ATOM   1418  O   PRO    87      27.988   3.964   3.785  1.00  0.00
ATOM   1419  N   LEU    88      29.644   5.396   4.396  1.00  0.00
ATOM   1420  H   LEU    88      30.280   6.094   4.037  1.00  0.00
ATOM   1421  CA  LEU    88      29.685   5.093   5.810  1.00  0.00
ATOM   1422  HA  LEU    88      29.291   4.093   5.993  1.00  0.00
ATOM   1423  CB  LEU    88      31.154   5.147   6.312  1.00  0.00
ATOM   1424  HB2 LEU    88      31.599   5.901   5.663  1.00  0.00
ATOM   1425  HB3 LEU    88      31.215   5.478   7.349  1.00  0.00
ATOM   1426  CG  LEU    88      31.922   3.809   6.151  1.00  0.00
ATOM   1427  HG  LEU    88      32.981   3.988   6.338  1.00  0.00
ATOM   1428  CD1 LEU    88      31.398   2.750   7.141  1.00  0.00
ATOM   1429 HD11 LEU    88      30.339   2.570   6.955  1.00  0.00
ATOM   1430 HD12 LEU    88      31.953   1.821   7.008  1.00  0.00
ATOM   1431 HD13 LEU    88      31.531   3.109   8.162  1.00  0.00
ATOM   1432  CD2 LEU    88      31.930   3.251   4.712  1.00  0.00
ATOM   1433 HD21 LEU    88      32.402   3.972   4.045  1.00  0.00
ATOM   1434 HD22 LEU    88      32.488   2.315   4.688  1.00  0.00
ATOM   1435 HD23 LEU    88      30.906   3.072   4.386  1.00  0.00
ATOM   1436  C   LEU    88      28.817   6.029   6.626  1.00  0.00
ATOM   1437  O   LEU    88      28.631   5.800   7.818  1.00  0.00
ATOM   1438  N   ASP    89      28.201   7.061   6.006  1.00  0.00
ATOM   1439  H   ASP    89      28.435   7.265   5.045  1.00  0.00
ATOM   1440  CA  ASP    89      27.260   7.932   6.685  1.00  0.00
ATOM   1441  HA  ASP    89      27.729   8.335   7.583  1.00  0.00
ATOM   1442  CB  ASP    89      26.817   9.118   5.781  1.00  0.00
ATOM   1443  HB2 ASP    89      26.304   8.733   4.900  1.00  0.00
ATOM   1444  HB3 ASP    89      26.120   9.704   6.380  1.00  0.00
ATOM   1445  CG  ASP    89      27.977  10.000   5.347  1.00  0.00
ATOM   1446  OD1 ASP    89      29.029   9.991   6.028  1.00  0.00
ATOM   1447  OD2 ASP    89      27.823  10.663   4.285  1.00  0.00
ATOM   1448  C   ASP    89      26.030   7.152   7.157  1.00  0.00
ATOM   1449  O   ASP    89      25.596   6.188   6.518  1.00  0.00
ATOM   1450  N   PHE    90      25.428   7.515   8.306  1.00  0.00
ATOM   1451  H   PHE    90      25.910   8.149   8.927  1.00  0.00
ATOM   1452  CA  PHE    90      24.157   6.957   8.740  1.00  0.00
ATOM   1453  HA  PHE    90      24.172   5.875   8.613  1.00  0.00
ATOM   1454  CB  PHE    90      23.891   7.276  10.229  1.00  0.00
ATOM   1455  HB2 PHE    90      24.121   8.323  10.427  1.00  0.00
ATOM   1456  HB3 PHE    90      22.872   7.061  10.549  1.00  0.00
ATOM   1457  CG  PHE    90      24.797   6.464  11.107  1.00  0.00
ATOM   1458  CD1 PHE    90      24.574   5.088  11.270  1.00  0.00
ATOM   1459  HD1 PHE    90      23.757   4.614  10.725  1.00  0.00
ATOM   1460  CE1 PHE    90      25.384   4.325  12.119  1.00  0.00
ATOM   1461  HE1 PHE    90      25.206   3.255  12.230  1.00  0.00
ATOM   1462  CZ  PHE    90      26.423   4.938  12.825  1.00  0.00
ATOM   1463  HZ  PHE    90      27.053   4.350  13.493  1.00  0.00
ATOM   1464  CE2 PHE    90      26.653   6.308  12.673  1.00  0.00
ATOM   1465  HE2 PHE    90      27.464   6.788  13.221  1.00  0.00
ATOM   1466  CD2 PHE    90      25.844   7.063  11.818  1.00  0.00
ATOM   1467  HD2 PHE    90      26.025   8.131  11.699  1.00  0.00
ATOM   1468  C   PHE    90      22.995   7.430   7.859  1.00  0.00
ATOM   1469  O   PHE    90      22.916   8.596   7.475  1.00  0.00
ATOM   1470  N   VAL    91      22.033   6.536   7.501  1.00  0.00
ATOM   1471  H   VAL    91      22.099   5.577   7.812  1.00  0.00
ATOM   1472  CA  VAL    91      20.930   6.903   6.608  1.00  0.00
ATOM   1473  HA  VAL    91      21.328   7.551   5.827  1.00  0.00
ATOM   1474  CB  VAL    91      20.174   5.740   5.943  1.00  0.00
ATOM   1475  HB  VAL    91      19.525   6.137   5.162  1.00  0.00
ATOM   1476  CG1 VAL    91      21.162   4.746   5.328  1.00  0.00
ATOM   1477 HG11 VAL    91      21.811   4.348   6.108  1.00  0.00
ATOM   1478 HG12 VAL    91      20.613   3.929   4.861  1.00  0.00
ATOM   1479 HG13 VAL    91      21.767   5.252   4.576  1.00  0.00
ATOM   1480  CG2 VAL    91      19.263   4.986   6.931  1.00  0.00
ATOM   1481 HG21 VAL    91      18.524   5.674   7.343  1.00  0.00
ATOM   1482 HG22 VAL    91      18.753   4.176   6.410  1.00  0.00
ATOM   1483 HG23 VAL    91      19.866   4.574   7.740  1.00  0.00
ATOM   1484  C   VAL    91      19.907   7.762   7.335  1.00  0.00
ATOM   1485  O   VAL    91      19.173   8.544   6.743  1.00  0.00
ATOM   1486  N   GLU    92      19.856   7.658   8.672  1.00  0.00
ATOM   1487  H   GLU    92      20.483   6.992   9.101  1.00  0.00
ATOM   1488  CA  GLU    92      18.938   8.370   9.515  1.00  0.00
ATOM   1489  HA  GLU    92      17.939   8.379   9.078  1.00  0.00
ATOM   1490  CB  GLU    92      18.872   7.649  10.891  1.00  0.00
ATOM   1491  HB2 GLU    92      19.833   7.834  11.372  1.00  0.00
ATOM   1492  HB3 GLU    92      18.083   8.149  11.453  1.00  0.00
ATOM   1493  CG  GLU    92      18.593   6.106  10.858  1.00  0.00
ATOM   1494  HG2 GLU    92      18.272   5.810  11.857  1.00  0.00
ATOM   1495  HG3 GLU    92      17.746   6.053  10.175  1.00  0.00
ATOM   1496  CD  GLU    92      19.703   5.155  10.373  1.00  0.00
ATOM   1497  OE1 GLU    92      19.383   3.955  10.179  1.00  0.00
ATOM   1498  OE2 GLU    92      20.853   5.604  10.114  1.00  0.00
ATOM   1499  C   GLU    92      19.329   9.841   9.676  1.00  0.00
ATOM   1500  O   GLU    92      18.485  10.708   9.897  1.00  0.00
ATOM   1501  N   GLU    93      20.629  10.161   9.494  1.00  0.00
ATOM   1502  H   GLU    93      21.278   9.414   9.291  1.00  0.00
ATOM   1503  CA  GLU    93      21.148  11.509   9.608  1.00  0.00
ATOM   1504  HA  GLU    93      20.445  12.129  10.164  1.00  0.00
ATOM   1505  CB  GLU    93      22.501  11.507  10.353  1.00  0.00
ATOM   1506  HB2 GLU    93      23.251  11.124   9.661  1.00  0.00
ATOM   1507  HB3 GLU    93      22.734  12.542  10.604  1.00  0.00
ATOM   1508  CG  GLU    93      22.503  10.651  11.641  1.00  0.00
ATOM   1509  HG2 GLU    93      21.661  10.961  12.260  1.00  0.00
ATOM   1510  HG3 GLU    93      22.389   9.600  11.374  1.00  0.00
ATOM   1511  CD  GLU    93      23.800  10.840  12.417  1.00  0.00
ATOM   1512  OE1 GLU    93      24.872  10.536  11.833  1.00  0.00
ATOM   1513  OE2 GLU    93      23.721  11.276  13.593  1.00  0.00
ATOM   1514  C   GLU    93      21.331  12.157   8.241  1.00  0.00
ATOM   1515  O   GLU    93      21.222  13.375   8.095  1.00  0.00
ATOM   1516  N   VAL    94      21.536  11.354   7.162  1.00  0.00
ATOM   1517  H   VAL    94      21.633  10.362   7.323  1.00  0.00
ATOM   1518  CA  VAL    94      21.767  11.864   5.808  1.00  0.00
ATOM   1519  HA  VAL    94      22.464  12.702   5.817  1.00  0.00
ATOM   1520  CB  VAL    94      22.302  10.790   4.842  1.00  0.00
ATOM   1521  HB  VAL    94      23.095  10.241   5.350  1.00  0.00
ATOM   1522  CG1 VAL    94      21.208   9.813   4.400  1.00  0.00
ATOM   1523 HG11 VAL    94      20.415  10.361   3.891  1.00  0.00
ATOM   1524 HG12 VAL    94      21.633   9.075   3.720  1.00  0.00
ATOM   1525 HG13 VAL    94      20.797   9.308   5.274  1.00  0.00
ATOM   1526  CG2 VAL    94      22.970  11.377   3.584  1.00  0.00
ATOM   1527 HG21 VAL    94      23.813  12.002   3.878  1.00  0.00
ATOM   1528 HG22 VAL    94      23.324  10.566   2.948  1.00  0.00
ATOM   1529 HG23 VAL    94      22.246  11.979   3.035  1.00  0.00
ATOM   1530  C   VAL    94      20.539  12.562   5.228  1.00  0.00
ATOM   1531  O   VAL    94      20.638  13.471   4.408  1.00  0.00
ATOM   1532  N   ALA    95      19.323  12.190   5.695  1.00  0.00
ATOM   1533  H   ALA    95      19.295  11.391   6.312  1.00  0.00
ATOM   1534  CA  ALA    95      18.066  12.797   5.298  1.00  0.00
ATOM   1535  HA  ALA    95      18.010  12.692   4.214  1.00  0.00
ATOM   1536  CB  ALA    95      16.876  12.038   5.930  1.00  0.00
ATOM   1537  HB1 ALA    95      16.913  12.141   7.014  1.00  0.00
ATOM   1538  HB2 ALA    95      15.940  12.454   5.558  1.00  0.00
ATOM   1539  HB3 ALA    95      16.935  10.983   5.664  1.00  0.00
ATOM   1540  C   ALA    95      17.973  14.291   5.622  1.00  0.00
ATOM   1541  O   ALA    95      17.369  15.073   4.892  1.00  0.00
ATOM   1542  N   ALA    96      18.609  14.740   6.726  1.00  0.00
ATOM   1543  H   ALA    96      19.032  14.061   7.343  1.00  0.00
ATOM   1544  CA  ALA    96      18.644  16.133   7.113  1.00  0.00
ATOM   1545  HA  ALA    96      17.625  16.516   7.064  1.00  0.00
ATOM   1546  CB  ALA    96      19.141  16.240   8.570  1.00  0.00
ATOM   1547  HB1 ALA    96      20.164  15.869   8.634  1.00  0.00
ATOM   1548  HB2 ALA    96      19.113  17.282   8.888  1.00  0.00
ATOM   1549  HB3 ALA    96      18.498  15.645   9.218  1.00  0.00
ATOM   1550  C   ALA    96      19.499  16.998   6.179  1.00  0.00
ATOM   1551  O   ALA    96      19.236  18.189   6.020  1.00  0.00
ATOM   1552  N   LEU    97      20.499  16.405   5.479  1.00  0.00
ATOM   1553  H   LEU    97      20.652  15.420   5.642  1.00  0.00
ATOM   1554  CA  LEU    97      21.399  17.104   4.566  1.00  0.00
ATOM   1555  HA  LEU    97      21.866  17.934   5.096  1.00  0.00
ATOM   1556  CB  LEU    97      22.509  16.182   4.019  1.00  0.00
ATOM   1557  HB2 LEU    97      21.992  15.314   3.609  1.00  0.00
ATOM   1558  HB3 LEU    97      23.032  16.705   3.218  1.00  0.00
ATOM   1559  CG  LEU    97      23.525  15.720   5.078  1.00  0.00
ATOM   1560  HG  LEU    97      23.003  15.249   5.911  1.00  0.00
ATOM   1561  CD1 LEU    97      24.479  14.709   4.437  1.00  0.00
ATOM   1562 HD11 LEU    97      25.002  15.179   3.604  1.00  0.00
ATOM   1563 HD12 LEU    97      25.205  14.373   5.178  1.00  0.00
ATOM   1564 HD13 LEU    97      23.911  13.853   4.072  1.00  0.00
ATOM   1565  CD2 LEU    97      24.331  16.880   5.680  1.00  0.00
ATOM   1566 HD21 LEU    97      23.652  17.586   6.158  1.00  0.00
ATOM   1567 HD22 LEU    97      25.031  16.491   6.420  1.00  0.00
ATOM   1568 HD23 LEU    97      24.884  17.388   4.890  1.00  0.00
ATOM   1569  C   LEU    97      20.694  17.745   3.385  1.00  0.00
ATOM   1570  O   LEU    97      21.064  18.830   2.935  1.00  0.00
ATOM   1571  N   PHE    98      19.618  17.100   2.875  1.00  0.00
ATOM   1572  H   PHE    98      19.386  16.199   3.269  1.00  0.00
ATOM   1573  CA  PHE    98      18.773  17.628   1.815  1.00  0.00
ATOM   1574  HA  PHE    98      19.365  17.732   0.906  1.00  0.00
ATOM   1575  CB  PHE    98      17.567  16.696   1.518  1.00  0.00
ATOM   1576  HB2 PHE    98      17.040  16.463   2.443  1.00  0.00
ATOM   1577  HB3 PHE    98      16.871  17.137   0.805  1.00  0.00
ATOM   1578  CG  PHE    98      18.005  15.394   0.937  1.00  0.00
ATOM   1579  CD1 PHE    98      18.580  15.371  -0.335  1.00  0.00
ATOM   1580  HD1 PHE    98      18.724  16.309  -0.871  1.00  0.00
ATOM   1581  CE1 PHE    98      18.968  14.168  -0.920  1.00  0.00
ATOM   1582  HE1 PHE    98      19.396  14.167  -1.922  1.00  0.00
ATOM   1583  CZ  PHE    98      18.811  12.971  -0.230  1.00  0.00
ATOM   1584  HZ  PHE    98      19.128  12.031  -0.681  1.00  0.00
ATOM   1585  CE2 PHE    98      18.244  12.977   1.047  1.00  0.00
ATOM   1586  HE2 PHE    98      18.124  12.043   1.596  1.00  0.00
ATOM   1587  CD2 PHE    98      17.830  14.183   1.621  1.00  0.00
ATOM   1588  HD2 PHE    98      17.367  14.186   2.608  1.00  0.00
ATOM   1589  C   PHE    98      18.188  18.978   2.178  1.00  0.00
ATOM   1590  O   PHE    98      18.205  19.930   1.398  1.00  0.00
ATOM   1591  N   TYR    99      17.706  19.109   3.427  1.00  0.00
ATOM   1592  H   TYR    99      17.809  18.352   4.088  1.00  0.00
ATOM   1593  CA  TYR    99      17.007  20.295   3.851  1.00  0.00
ATOM   1594  HA  TYR    99      16.566  20.776   2.978  1.00  0.00
ATOM   1595  CB  TYR    99      15.887  19.984   4.860  1.00  0.00
ATOM   1596  HB2 TYR    99      16.266  19.575   5.797  1.00  0.00
ATOM   1597  HB3 TYR    99      15.371  20.924   5.056  1.00  0.00
ATOM   1598  CG  TYR    99      14.934  19.012   4.242  1.00  0.00
ATOM   1599  CD1 TYR    99      13.963  19.417   3.314  1.00  0.00
ATOM   1600  HD1 TYR    99      13.889  20.469   3.039  1.00  0.00
ATOM   1601  CE1 TYR    99      13.094  18.482   2.743  1.00  0.00
ATOM   1602  HE1 TYR    99      12.367  18.802   1.997  1.00  0.00
ATOM   1603  CZ  TYR    99      13.189  17.137   3.091  1.00  0.00
ATOM   1604  OH  TYR    99      12.231  16.231   2.610  1.00  0.00
ATOM   1605  HH  TYR    99      11.566  16.647   2.057  1.00  0.00
ATOM   1606  CE2 TYR    99      14.203  16.711   3.950  1.00  0.00
ATOM   1607  HE2 TYR    99      14.329  15.650   4.164  1.00  0.00
ATOM   1608  CD2 TYR    99      15.058  17.649   4.537  1.00  0.00
ATOM   1609  HD2 TYR    99      15.831  17.322   5.232  1.00  0.00
ATOM   1610  C   TYR    99      17.896  21.335   4.491  1.00  0.00
ATOM   1611  O   TYR    99      17.483  22.492   4.527  1.00  0.00
ATOM   1612  N   GLU   100      19.120  20.964   4.948  1.00  0.00
ATOM   1613  H   GLU   100      19.283  19.973   5.054  1.00  0.00
ATOM   1614  CA  GLU   100      20.187  21.883   5.321  1.00  0.00
ATOM   1615  HA  GLU   100      19.819  22.594   6.061  1.00  0.00
ATOM   1616  CB  GLU   100      21.389  21.105   5.933  1.00  0.00
ATOM   1617  HB2 GLU   100      21.075  20.793   6.929  1.00  0.00
ATOM   1618  HB3 GLU   100      21.534  20.225   5.306  1.00  0.00
ATOM   1619  CG  GLU   100      22.727  21.895   6.035  1.00  0.00
ATOM   1620  HG2 GLU   100      23.053  22.064   5.009  1.00  0.00
ATOM   1621  HG3 GLU   100      22.532  22.854   6.516  1.00  0.00
ATOM   1622  CD  GLU   100      23.823  21.154   6.802  1.00  0.00
ATOM   1623  OE1 GLU   100      24.819  21.823   7.176  1.00  0.00
ATOM   1624  OE2 GLU   100      23.690  19.918   6.987  1.00  0.00
ATOM   1625  C   GLU   100      20.668  22.686   4.124  1.00  0.00
ATOM   1626  O   GLU   100      20.691  23.913   4.156  1.00  0.00
ATOM   1627  N   HIE   101      20.971  22.007   2.991  1.00  0.00
ATOM   1628  H   HIE   101      20.765  21.021   2.916  1.00  0.00
ATOM   1629  CA  HIE   101      21.550  22.682   1.835  1.00  0.00
ATOM   1630  HA  HIE   101      22.055  23.593   2.158  1.00  0.00
ATOM   1631  CB  HIE   101      22.572  21.779   1.128  1.00  0.00
ATOM   1632  HB2 HIE   101      22.089  20.841   0.854  1.00  0.00
ATOM   1633  HB3 HIE   101      22.976  22.254   0.234  1.00  0.00
ATOM   1634  CG  HIE   101      23.724  21.427   1.975  1.00  0.00
ATOM   1635  ND1 HIE   101      24.679  22.387   2.201  1.00  0.00
ATOM   1636  CE1 HIE   101      25.548  21.814   2.999  1.00  0.00
ATOM   1637  HE1 HIE   101      26.402  22.416   3.309  1.00  0.00
ATOM   1638  NE2 HIE   101      25.205  20.536   3.297  1.00  0.00
ATOM   1639  HE2 HIE   101      25.693  19.875   3.885  1.00  0.00
ATOM   1640  CD2 HIE   101      24.027  20.282   2.633  1.00  0.00
ATOM   1641  HD2 HIE   101      23.553  19.304   2.718  1.00  0.00
ATOM   1642  C   HIE   101      20.560  23.044   0.741  1.00  0.00
ATOM   1643  O   HIE   101      20.903  23.716  -0.224  1.00  0.00
ATOM   1644  N   ARG   102      19.302  22.585   0.863  1.00  0.00
ATOM   1645  H   ARG   102      19.162  21.871   1.563  1.00  0.00
ATOM   1646  CA  ARG   102      18.216  22.863  -0.067  1.00  0.00
ATOM   1647  HA  ARG   102      17.329  22.338   0.288  1.00  0.00
ATOM   1648  CB  ARG   102      17.872  24.378  -0.219  1.00  0.00
ATOM   1649  HB2 ARG   102      18.653  24.815  -0.841  1.00  0.00
ATOM   1650  HB3 ARG   102      16.918  24.431  -0.744  1.00  0.00
ATOM   1651  CG  ARG   102      17.773  25.164   1.112  1.00  0.00
ATOM   1652  HG2 ARG   102      18.792  25.257   1.489  1.00  0.00
ATOM   1653  HG3 ARG   102      17.390  26.152   0.856  1.00  0.00
ATOM   1654  CD  ARG   102      16.889  24.539   2.186  1.00  0.00
ATOM   1655  HD2 ARG   102      17.213  23.529   2.437  1.00  0.00
ATOM   1656  HD3 ARG   102      16.862  25.147   3.090  1.00  0.00
ATOM   1657  NE  ARG   102      15.512  24.471   1.615  1.00  0.00
ATOM   1658  HE  ARG   102      15.290  25.069   0.832  1.00  0.00
ATOM   1659  CZ  ARG   102      14.558  23.662   2.091  1.00  0.00
ATOM   1660  NH1 ARG   102      14.794  22.900   3.152  1.00  0.00
ATOM   1661 HH11 ARG   102      15.698  22.931   3.602  1.00  0.00
ATOM   1662 HH12 ARG   102      14.069  22.292   3.505  1.00  0.00
ATOM   1663  NH2 ARG   102      13.366  23.611   1.501  1.00  0.00
ATOM   1664 HH21 ARG   102      13.182  24.186   0.691  1.00  0.00
ATOM   1665 HH22 ARG   102      12.651  22.998   1.866  1.00  0.00
ATOM   1666  C   ARG   102      18.355  22.160  -1.408  1.00  0.00
ATOM   1667  O   ARG   102      18.130  22.728  -2.474  1.00  0.00
ATOM   1668  N   ILE   103      18.697  20.862  -1.364  1.00  0.00
ATOM   1669  H   ILE   103      18.699  20.405  -0.463  1.00  0.00
ATOM   1670  CA  ILE   103      19.086  20.095  -2.520  1.00  0.00
ATOM   1671  HA  ILE   103      18.847  20.605  -3.453  1.00  0.00
ATOM   1672  CB  ILE   103      20.574  19.738  -2.500  1.00  0.00
ATOM   1673  HB  ILE   103      20.812  19.066  -3.324  1.00  0.00
ATOM   1674  CG2 ILE   103      21.381  21.052  -2.656  1.00  0.00
ATOM   1675 HG21 ILE   103      21.143  21.725  -1.832  1.00  0.00
ATOM   1676 HG22 ILE   103      22.448  20.827  -2.645  1.00  0.00
ATOM   1677 HG23 ILE   103      21.120  21.529  -3.601  1.00  0.00
ATOM   1678  CG1 ILE   103      20.968  18.928  -1.233  1.00  0.00
ATOM   1679 HG12 ILE   103      20.820  19.577  -0.370  1.00  0.00
ATOM   1680 HG13 ILE   103      20.293  18.075  -1.166  1.00  0.00
ATOM   1681  CD1 ILE   103      22.414  18.432  -1.256  1.00  0.00
ATOM   1682 HD11 ILE   103      23.090  19.284  -1.323  1.00  0.00
ATOM   1683 HD12 ILE   103      22.622  17.875  -0.343  1.00  0.00
ATOM   1684 HD13 ILE   103      22.562  17.783  -2.119  1.00  0.00
ATOM   1685  C   ILE   103      18.251  18.841  -2.538  1.00  0.00
ATOM   1686  O   ILE   103      17.692  18.446  -1.524  1.00  0.00
ATOM   1687  N   GLY   104      18.135  18.196  -3.719  1.00  0.00
ATOM   1688  H   GLY   104      18.689  18.516  -4.500  1.00  0.00
ATOM   1689  CA  GLY   104      17.245  17.055  -3.922  1.00  0.00
ATOM   1690  HA2 GLY   104      16.590  17.003  -3.052  1.00  0.00
ATOM   1691  HA3 GLY   104      16.652  17.268  -4.811  1.00  0.00
ATOM   1692  C   GLY   104      17.932  15.725  -4.098  1.00  0.00
ATOM   1693  O   GLY   104      17.266  14.696  -4.203  1.00  0.00
ATOM   1694  N   CYS   105      19.278  15.717  -4.204  1.00  0.00
ATOM   1695  H   CYS   105      19.763  16.603  -4.195  1.00  0.00
ATOM   1696  CA  CYS   105      20.051  14.513  -4.434  1.00  0.00
ATOM   1697  HA  CYS   105      19.561  13.692  -3.910  1.00  0.00
ATOM   1698  CB  CYS   105      20.195  14.130  -5.933  1.00  0.00
ATOM   1699  HB2 CYS   105      20.567  13.107  -5.995  1.00  0.00
ATOM   1700  HB3 CYS   105      19.213  14.188  -6.402  1.00  0.00
ATOM   1701  SG  CYS   105      21.303  15.131  -6.961  1.00  0.00
ATOM   1702  HG  CYS   105      21.099  14.453  -8.087  1.00  0.00
ATOM   1703  C   CYS   105      21.419  14.611  -3.792  1.00  0.00
ATOM   1704  O   CYS   105      21.980  15.699  -3.684  1.00  0.00
ATOM   1705  N   LEU   106      21.970  13.459  -3.363  1.00  0.00
ATOM   1706  H   LEU   106      21.394  12.631  -3.413  1.00  0.00
ATOM   1707  CA  LEU   106      23.325  13.322  -2.883  1.00  0.00
ATOM   1708  HA  LEU   106      23.824  14.289  -2.948  1.00  0.00
ATOM   1709  CB  LEU   106      23.376  12.835  -1.407  1.00  0.00
ATOM   1710  HB2 LEU   106      22.471  12.237  -1.301  1.00  0.00
ATOM   1711  HB3 LEU   106      24.250  12.199  -1.268  1.00  0.00
ATOM   1712  CG  LEU   106      23.380  13.958  -0.340  1.00  0.00
ATOM   1713  HG  LEU   106      23.344  13.500   0.649  1.00  0.00
ATOM   1714  CD1 LEU   106      24.627  14.817  -0.455  1.00  0.00
ATOM   1715 HD11 LEU   106      24.663  15.275  -1.443  1.00  0.00
ATOM   1716 HD12 LEU   106      24.603  15.597   0.306  1.00  0.00
ATOM   1717 HD13 LEU   106      25.511  14.196  -0.310  1.00  0.00
ATOM   1718  CD2 LEU   106      22.180  14.906  -0.318  1.00  0.00
ATOM   1719 HD21 LEU   106      21.269  14.336  -0.136  1.00  0.00
ATOM   1720 HD22 LEU   106      22.312  15.642   0.475  1.00  0.00
ATOM   1721 HD23 LEU   106      22.103  15.417  -1.278  1.00  0.00
ATOM   1722  C   LEU   106      23.972  12.262  -3.758  1.00  0.00
ATOM   1723  O   LEU   106      23.635  11.085  -3.623  1.00  0.00
ATOM   1724  N   PRO   107      24.885  12.560  -4.664  1.00  0.00
ATOM   1725  CD  PRO   107      25.054  13.879  -5.275  1.00  0.00
ATOM   1726  HD2 PRO   107      25.568  14.531  -4.569  1.00  0.00
ATOM   1727  HD3 PRO   107      24.070  14.291  -5.500  1.00  0.00
ATOM   1728  CG  PRO   107      25.876  13.615  -6.533  1.00  0.00
ATOM   1729  HG2 PRO   107      26.495  14.473  -6.795  1.00  0.00
ATOM   1730  HG3 PRO   107      25.241  13.354  -7.379  1.00  0.00
ATOM   1731  CB  PRO   107      26.730  12.421  -6.102  1.00  0.00
ATOM   1732  HB2 PRO   107      27.642  12.752  -5.606  1.00  0.00
ATOM   1733  HB3 PRO   107      26.989  11.816  -6.971  1.00  0.00
ATOM   1734  CA  PRO   107      25.877  11.602  -5.131  1.00  0.00
ATOM   1735  HA  PRO   107      25.332  10.817  -5.656  1.00  0.00
ATOM   1736  C   PRO   107      26.739  10.976  -4.032  1.00  0.00
ATOM   1737  O   PRO   107      27.201  11.691  -3.147  1.00  0.00
ATOM   1738  N   ILE   108      26.981   9.653  -4.064  1.00  0.00
ATOM   1739  H   ILE   108      26.563   9.108  -4.804  1.00  0.00
ATOM   1740  CA  ILE   108      27.758   8.956  -3.047  1.00  0.00
ATOM   1741  HA  ILE   108      27.899   9.584  -2.168  1.00  0.00
ATOM   1742  CB  ILE   108      27.123   7.643  -2.633  1.00  0.00
ATOM   1743  HB  ILE   108      27.056   6.999  -3.510  1.00  0.00
ATOM   1744  CG2 ILE   108      27.954   6.933  -1.533  1.00  0.00
ATOM   1745 HG21 ILE   108      28.021   7.576  -0.655  1.00  0.00
ATOM   1746 HG22 ILE   108      27.470   5.995  -1.260  1.00  0.00
ATOM   1747 HG23 ILE   108      28.956   6.728  -1.909  1.00  0.00
ATOM   1748  CG1 ILE   108      25.673   7.909  -2.169  1.00  0.00
ATOM   1749 HG12 ILE   108      25.096   8.207  -3.044  1.00  0.00
ATOM   1750 HG13 ILE   108      25.276   6.974  -1.774  1.00  0.00
ATOM   1751  CD1 ILE   108      25.573   9.001  -1.094  1.00  0.00
ATOM   1752 HD11 ILE   108      25.969   9.937  -1.488  1.00  0.00
ATOM   1753 HD12 ILE   108      24.529   9.139  -0.812  1.00  0.00
ATOM   1754 HD13 ILE   108      26.149   8.703  -0.218  1.00  0.00
ATOM   1755  C   ILE   108      29.155   8.717  -3.522  1.00  0.00
ATOM   1756  O   ILE   108      29.398   8.286  -4.646  1.00  0.00
ATOM   1757  N   VAL   109      30.117   9.044  -2.643  1.00  0.00
ATOM   1758  H   VAL   109      29.866   9.226  -1.682  1.00  0.00
ATOM   1759  CA  VAL   109      31.487   9.202  -3.028  1.00  0.00
ATOM   1760  HA  VAL   109      31.657   8.783  -4.020  1.00  0.00
ATOM   1761  CB  VAL   109      31.773  10.694  -3.075  1.00  0.00
ATOM   1762  HB  VAL   109      31.270  11.157  -2.226  1.00  0.00
ATOM   1763  CG1 VAL   109      33.270  11.012  -3.017  1.00  0.00
ATOM   1764 HG11 VAL   109      33.773  10.549  -3.866  1.00  0.00
ATOM   1765 HG12 VAL   109      33.414  12.092  -3.054  1.00  0.00
ATOM   1766 HG13 VAL   109      33.689  10.621  -2.090  1.00  0.00
ATOM   1767  CG2 VAL   109      31.230  11.250  -4.401  1.00  0.00
ATOM   1768 HG21 VAL   109      30.156  11.074  -4.456  1.00  0.00
ATOM   1769 HG22 VAL   109      31.426  12.321  -4.454  1.00  0.00
ATOM   1770 HG23 VAL   109      31.723  10.749  -5.234  1.00  0.00
ATOM   1771  C   VAL   109      32.384   8.467  -2.054  1.00  0.00
ATOM   1772  O   VAL   109      32.246   8.576  -0.841  1.00  0.00
ATOM   1773  N   ASN   110      33.346   7.669  -2.564  1.00  0.00
ATOM   1774  H   ASN   110      33.351   7.478  -3.556  1.00  0.00
ATOM   1775  CA  ASN   110      34.348   7.029  -1.737  1.00  0.00
ATOM   1776  HA  ASN   110      34.340   7.471  -0.741  1.00  0.00
ATOM   1777  CB  ASN   110      34.061   5.511  -1.607  1.00  0.00
ATOM   1778  HB2 ASN   110      33.049   5.352  -1.235  1.00  0.00
ATOM   1779  HB3 ASN   110      34.163   5.049  -2.589  1.00  0.00
ATOM   1780  CG  ASN   110      35.042   4.843  -0.651  1.00  0.00
ATOM   1781  OD1 ASN   110      36.209   4.651  -0.982  1.00  0.00
ATOM   1782  ND2 ASN   110      34.600   4.484   0.571  1.00  0.00
ATOM   1783 HD21 ASN   110      35.231   4.040   1.222  1.00  0.00
ATOM   1784 HD22 ASN   110      33.640   4.661   0.829  1.00  0.00
ATOM   1785  C   ASN   110      35.698   7.297  -2.371  1.00  0.00
ATOM   1786  O   ASN   110      35.877   7.053  -3.559  1.00  0.00
ATOM   1787  N   GLY   111      36.665   7.860  -1.600  1.00  0.00
ATOM   1788  H   GLY   111      36.456   8.032  -0.627  1.00  0.00
ATOM   1789  CA  GLY   111      37.991   8.231  -2.102  1.00  0.00
ATOM   1790  HA2 GLY   111      38.553   8.626  -1.255  1.00  0.00
ATOM   1791  HA3 GLY   111      38.464   7.315  -2.457  1.00  0.00
ATOM   1792  C   GLY   111      37.999   9.251  -3.215  1.00  0.00
ATOM   1793  O   GLY   111      38.879   9.258  -4.059  1.00  0.00
ATOM   1794  N   GLY   112      36.956  10.110  -3.242  1.00  0.00
ATOM   1795  H   GLY   112      36.384  10.175  -2.412  1.00  0.00
ATOM   1796  CA  GLY   112      36.610  10.941  -4.386  1.00  0.00
ATOM   1797  HA2 GLY   112      35.752  11.534  -4.069  1.00  0.00
ATOM   1798  HA3 GLY   112      37.467  11.596  -4.542  1.00  0.00
ATOM   1799  C   GLY   112      36.274  10.247  -5.693  1.00  0.00
ATOM   1800  O   GLY   112      36.508  10.778  -6.744  1.00  0.00
ATOM   1801  N   LYS   113      35.651   9.044  -5.625  1.00  0.00
ATOM   1802  H   LYS   113      35.501   8.607  -4.727  1.00  0.00
ATOM   1803  CA  LYS   113      35.115   8.395  -6.800  1.00  0.00
ATOM   1804  HA  LYS   113      35.359   9.002  -7.672  1.00  0.00
ATOM   1805  CB  LYS   113      35.675   6.976  -7.016  1.00  0.00
ATOM   1806  HB2 LYS   113      35.626   6.464  -6.055  1.00  0.00
ATOM   1807  HB3 LYS   113      35.016   6.477  -7.727  1.00  0.00
ATOM   1808  CG  LYS   113      37.112   6.939  -7.541  1.00  0.00
ATOM   1809  HG2 LYS   113      37.221   7.739  -8.274  1.00  0.00
ATOM   1810  HG3 LYS   113      37.780   7.124  -6.700  1.00  0.00
ATOM   1811  CD  LYS   113      37.470   5.593  -8.194  1.00  0.00
ATOM   1812  HD2 LYS   113      37.131   5.635  -9.229  1.00  0.00
ATOM   1813  HD3 LYS   113      38.556   5.501  -8.172  1.00  0.00
ATOM   1814  CE  LYS   113      36.843   4.384  -7.502  1.00  0.00
ATOM   1815  HE2 LYS   113      36.807   4.568  -6.428  1.00  0.00
ATOM   1816  HE3 LYS   113      35.830   4.243  -7.880  1.00  0.00
ATOM   1817  NZ  LYS   113      37.638   3.173  -7.766  1.00  0.00
ATOM   1818  HZ1 LYS   113      38.576   3.303  -7.415  1.00  0.00
ATOM   1819  HZ2 LYS   113      37.212   2.383  -7.303  1.00  0.00
ATOM   1820  HZ3 LYS   113      37.671   3.002  -8.761  1.00  0.00
ATOM   1821  C   LYS   113      33.638   8.217  -6.587  1.00  0.00
ATOM   1822  O   LYS   113      33.204   7.873  -5.490  1.00  0.00
ATOM   1823  N   LEU   114      32.838   8.443  -7.647  1.00  0.00
ATOM   1824  H   LEU   114      33.258   8.850  -8.470  1.00  0.00
ATOM   1825  CA  LEU   114      31.410   8.194  -7.655  1.00  0.00
ATOM   1826  HA  LEU   114      30.958   8.626  -6.762  1.00  0.00
ATOM   1827  CB  LEU   114      30.747   8.829  -8.902  1.00  0.00
ATOM   1828  HB2 LEU   114      31.018   9.876  -8.767  1.00  0.00
ATOM   1829  HB3 LEU   114      31.188   8.456  -9.826  1.00  0.00
ATOM   1830  CG  LEU   114      29.208   8.701  -8.978  1.00  0.00
ATOM   1831  HG  LEU   114      28.958   7.640  -8.962  1.00  0.00
ATOM   1832  CD1 LEU   114      28.498   9.412  -7.812  1.00  0.00
ATOM   1833 HD11 LEU   114      28.747  10.473  -7.827  1.00  0.00
ATOM   1834 HD12 LEU   114      27.420   9.291  -7.914  1.00  0.00
ATOM   1835 HD13 LEU   114      28.824   8.976  -6.868  1.00  0.00
ATOM   1836  CD2 LEU   114      28.711   9.162 -10.359  1.00  0.00
ATOM   1837 HD21 LEU   114      29.161   8.541 -11.134  1.00  0.00
ATOM   1838 HD22 LEU   114      27.626   9.069 -10.405  1.00  0.00
ATOM   1839 HD23 LEU   114      28.993  10.203 -10.518  1.00  0.00
ATOM   1840  C   LEU   114      31.075   6.708  -7.605  1.00  0.00
ATOM   1841  O   LEU   114      31.571   5.915  -8.403  1.00  0.00
ATOM   1842  N   VAL   115      30.220   6.305  -6.644  1.00  0.00
ATOM   1843  H   VAL   115      29.797   7.002  -6.047  1.00  0.00
ATOM   1844  CA  VAL   115      29.895   4.909  -6.410  1.00  0.00
ATOM   1845  HA  VAL   115      30.131   4.282  -7.270  1.00  0.00
ATOM   1846  CB  VAL   115      30.655   4.375  -5.191  1.00  0.00
ATOM   1847  HB  VAL   115      30.353   3.345  -5.002  1.00  0.00
ATOM   1848  CG1 VAL   115      32.175   4.425  -5.455  1.00  0.00
ATOM   1849 HG11 VAL   115      32.478   5.455  -5.644  1.00  0.00
ATOM   1850 HG12 VAL   115      32.708   4.044  -4.584  1.00  0.00
ATOM   1851 HG13 VAL   115      32.414   3.812  -6.324  1.00  0.00
ATOM   1852  CG2 VAL   115      30.301   5.164  -3.909  1.00  0.00
ATOM   1853 HG21 VAL   115      29.232   5.078  -3.712  1.00  0.00
ATOM   1854 HG22 VAL   115      30.859   4.757  -3.066  1.00  0.00
ATOM   1855 HG23 VAL   115      30.562   6.214  -4.044  1.00  0.00
ATOM   1856  C   VAL   115      28.411   4.699  -6.178  1.00  0.00
ATOM   1857  O   VAL   115      27.937   3.570  -6.061  1.00  0.00
ATOM   1858  N   GLY   116      27.611   5.780  -6.130  1.00  0.00
ATOM   1859  H   GLY   116      27.980   6.713  -6.245  1.00  0.00
ATOM   1860  CA  GLY   116      26.192   5.627  -5.911  1.00  0.00
ATOM   1861  HA2 GLY   116      25.775   4.996  -6.696  1.00  0.00
ATOM   1862  HA3 GLY   116      26.028   5.156  -4.942  1.00  0.00
ATOM   1863  C   GLY   116      25.503   6.944  -5.931  1.00  0.00
ATOM   1864  O   GLY   116      26.127   7.986  -6.111  1.00  0.00
ATOM   1865  N   ILE   117      24.184   6.946  -5.724  1.00  0.00
ATOM   1866  H   ILE   117      23.701   6.068  -5.599  1.00  0.00
ATOM   1867  CA  ILE   117      23.407   8.160  -5.724  1.00  0.00
ATOM   1868  HA  ILE   117      23.868   9.010  -5.220  1.00  0.00
ATOM   1869  CB  ILE   117      23.005   8.567  -7.147  1.00  0.00
ATOM   1870  HB  ILE   117      23.899   8.577  -7.771  1.00  0.00
ATOM   1871  CG2 ILE   117      21.967   7.578  -7.745  1.00  0.00
ATOM   1872 HG21 ILE   117      21.073   7.568  -7.122  1.00  0.00
ATOM   1873 HG22 ILE   117      21.703   7.894  -8.754  1.00  0.00
ATOM   1874 HG23 ILE   117      22.396   6.577  -7.779  1.00  0.00
ATOM   1875  CG1 ILE   117      22.573  10.052  -7.229  1.00  0.00
ATOM   1876 HG12 ILE   117      21.634  10.148  -6.684  1.00  0.00
ATOM   1877 HG13 ILE   117      23.343  10.643  -6.732  1.00  0.00
ATOM   1878  CD1 ILE   117      22.386  10.560  -8.663  1.00  0.00
ATOM   1879 HD11 ILE   117      21.616   9.970  -9.160  1.00  0.00
ATOM   1880 HD12 ILE   117      22.084  11.607  -8.642  1.00  0.00
ATOM   1881 HD13 ILE   117      23.325  10.465  -9.208  1.00  0.00
ATOM   1882  C   ILE   117      22.200   7.934  -4.858  1.00  0.00
ATOM   1883  O   ILE   117      21.804   6.790  -4.626  1.00  0.00
ATOM   1884  N   ILE   118      21.633   9.026  -4.317  1.00  0.00
ATOM   1885  H   ILE   118      22.031   9.918  -4.575  1.00  0.00
ATOM   1886  CA  ILE   118      20.456   9.018  -3.485  1.00  0.00
ATOM   1887  HA  ILE   118      19.954   8.064  -3.644  1.00  0.00
ATOM   1888  CB  ILE   118      20.860   9.140  -2.029  1.00  0.00
ATOM   1889  HB  ILE   118      21.455  10.045  -1.907  1.00  0.00
ATOM   1890  CG2 ILE   118      19.635   9.210  -1.120  1.00  0.00
ATOM   1891 HG21 ILE   118      19.040   8.305  -1.241  1.00  0.00
ATOM   1892 HG22 ILE   118      19.957   9.297  -0.082  1.00  0.00
ATOM   1893 HG23 ILE   118      19.033  10.078  -1.387  1.00  0.00
ATOM   1894  CG1 ILE   118      21.642   7.905  -1.588  1.00  0.00
ATOM   1895 HG12 ILE   118      20.997   7.040  -1.741  1.00  0.00
ATOM   1896 HG13 ILE   118      22.516   7.825  -2.234  1.00  0.00
ATOM   1897  CD1 ILE   118      22.090   7.953  -0.132  1.00  0.00
ATOM   1898 HD11 ILE   118      21.216   8.032   0.515  1.00  0.00
ATOM   1899 HD12 ILE   118      22.639   7.043   0.110  1.00  0.00
ATOM   1900 HD13 ILE   118      22.735   8.818   0.022  1.00  0.00
ATOM   1901  C   ILE   118      19.639  10.248  -3.788  1.00  0.00
ATOM   1902  O   ILE   118      20.192  11.337  -3.942  1.00  0.00
ATOM   1903  N   THR   119      18.301  10.116  -3.831  1.00  0.00
ATOM   1904  H   THR   119      17.932   9.184  -3.957  1.00  0.00
ATOM   1905  CA  THR   119      17.365  11.233  -3.816  1.00  0.00
ATOM   1906  HA  THR   119      17.937  12.149  -3.669  1.00  0.00
ATOM   1907  CB  THR   119      16.521  11.381  -5.088  1.00  0.00
ATOM   1908  HB  THR   119      15.918  12.287  -5.024  1.00  0.00
ATOM   1909  CG2 THR   119      17.451  11.471  -6.303  1.00  0.00
ATOM   1910 HG21 THR   119      18.054  10.565  -6.368  1.00  0.00
ATOM   1911 HG22 THR   119      16.856  11.576  -7.210  1.00  0.00
ATOM   1912 HG23 THR   119      18.106  12.336  -6.197  1.00  0.00
ATOM   1913  OG1 THR   119      15.625  10.308  -5.312  1.00  0.00
ATOM   1914  HG1 THR   119      15.132  10.466  -6.120  1.00  0.00
ATOM   1915  C   THR   119      16.469  11.137  -2.587  1.00  0.00
ATOM   1916  O   THR   119      16.564  10.220  -1.778  1.00  0.00
ATOM   1917  N   GLU   120      15.571  12.120  -2.369  1.00  0.00
ATOM   1918  H   GLU   120      15.543  12.895  -3.016  1.00  0.00
ATOM   1919  CA  GLU   120      14.682  12.151  -1.213  1.00  0.00
ATOM   1920  HA  GLU   120      15.260  12.163  -0.289  1.00  0.00
ATOM   1921  CB  GLU   120      13.820  13.422  -1.270  1.00  0.00
ATOM   1922  HB2 GLU   120      13.333  13.445  -2.245  1.00  0.00
ATOM   1923  HB3 GLU   120      13.064  13.341  -0.489  1.00  0.00
ATOM   1924  CG  GLU   120      14.632  14.723  -1.069  1.00  0.00
ATOM   1925  HG2 GLU   120      14.992  14.688  -0.041  1.00  0.00
ATOM   1926  HG3 GLU   120      15.482  14.768  -1.750  1.00  0.00
ATOM   1927  CD  GLU   120      13.761  15.961  -1.261  1.00  0.00
ATOM   1928  OE1 GLU   120      12.617  15.808  -1.764  1.00  0.00
ATOM   1929  OE2 GLU   120      14.264  17.072  -0.968  1.00  0.00
ATOM   1930  C   GLU   120      13.753  10.947  -1.039  1.00  0.00
ATOM   1931  O   GLU   120      13.507  10.478   0.073  1.00  0.00
ATOM   1932  N   THR   121      13.240  10.394  -2.161  1.00  0.00
ATOM   1933  H   THR   121      13.366  10.932  -3.007  1.00  0.00
ATOM   1934  CA  THR   121      12.390   9.200  -2.216  1.00  0.00
ATOM   1935  HA  THR   121      11.580   9.267  -1.490  1.00  0.00
ATOM   1936  CB  THR   121      11.784   8.944  -3.608  1.00  0.00
ATOM   1937  HB  THR   121      11.207   9.825  -3.888  1.00  0.00
ATOM   1938  CG2 THR   121      12.848   8.670  -4.675  1.00  0.00
ATOM   1939 HG21 THR   121      13.425   7.789  -4.395  1.00  0.00
ATOM   1940 HG22 THR   121      12.363   8.497  -5.636  1.00  0.00
ATOM   1941 HG23 THR   121      13.514   9.529  -4.754  1.00  0.00
ATOM   1942  OG1 THR   121      10.855   7.872  -3.619  1.00  0.00
ATOM   1943  HG1 THR   121      10.510   7.757  -4.507  1.00  0.00
ATOM   1944  C   THR   121      13.094   7.969  -1.654  1.00  0.00
ATOM   1945  O   THR   121      12.489   7.203  -0.906  1.00  0.00
ATOM   1946  N   ASP   122      14.421   7.798  -1.907  1.00  0.00
ATOM   1947  H   ASP   122      14.873   8.461  -2.520  1.00  0.00
ATOM   1948  CA  ASP   122      15.210   6.696  -1.382  1.00  0.00
ATOM   1949  HA  ASP   122      14.770   5.748  -1.692  1.00  0.00
ATOM   1950  CB  ASP   122      16.667   6.763  -1.913  1.00  0.00
ATOM   1951  HB2 ASP   122      17.055   7.738  -1.616  1.00  0.00
ATOM   1952  HB3 ASP   122      17.261   5.978  -1.445  1.00  0.00
ATOM   1953  CG  ASP   122      16.747   6.625  -3.424  1.00  0.00
ATOM   1954  OD1 ASP   122      16.230   5.611  -3.963  1.00  0.00
ATOM   1955  OD2 ASP   122      17.369   7.527  -4.045  1.00  0.00
ATOM   1956  C   ASP   122      15.217   6.709   0.149  1.00  0.00
ATOM   1957  O   ASP   122      15.054   5.682   0.805  1.00  0.00
ATOM   1958  N   LEU   123      15.345   7.911   0.765  1.00  0.00
ATOM   1959  H   LEU   123      15.600   8.708   0.200  1.00  0.00
ATOM   1960  CA  LEU   123      15.248   8.089   2.207  1.00  0.00
ATOM   1961  HA  LEU   123      15.840   7.307   2.682  1.00  0.00
ATOM   1962  CB  LEU   123      15.751   9.468   2.713  1.00  0.00
ATOM   1963  HB2 LEU   123      15.469  10.161   1.920  1.00  0.00
ATOM   1964  HB3 LEU   123      15.248   9.751   3.638  1.00  0.00
ATOM   1965  CG  LEU   123      17.277   9.521   2.922  1.00  0.00
ATOM   1966  HG  LEU   123      17.528  10.531   3.248  1.00  0.00
ATOM   1967  CD1 LEU   123      17.788   8.508   3.957  1.00  0.00
ATOM   1968 HD11 LEU   123      17.538   7.498   3.632  1.00  0.00
ATOM   1969 HD12 LEU   123      18.870   8.601   4.054  1.00  0.00
ATOM   1970 HD13 LEU   123      17.319   8.705   4.921  1.00  0.00
ATOM   1971  CD2 LEU   123      18.040   9.335   1.618  1.00  0.00
ATOM   1972 HD21 LEU   123      17.766  10.126   0.920  1.00  0.00
ATOM   1973 HD22 LEU   123      19.111   9.380   1.814  1.00  0.00
ATOM   1974 HD23 LEU   123      17.790   8.366   1.185  1.00  0.00
ATOM   1975  C   LEU   123      13.865   7.846   2.738  1.00  0.00
ATOM   1976  O   LEU   123      13.697   7.222   3.785  1.00  0.00
ATOM   1977  N   LEU   124      12.834   8.323   2.022  1.00  0.00
ATOM   1978  H   LEU   124      13.018   8.900   1.214  1.00  0.00
ATOM   1979  CA  LEU   124      11.463   8.154   2.446  1.00  0.00
ATOM   1980  HA  LEU   124      11.362   8.478   3.482  1.00  0.00
ATOM   1981  CB  LEU   124      10.501   8.984   1.574  1.00  0.00
ATOM   1982  HB2 LEU   124      10.921   9.989   1.599  1.00  0.00
ATOM   1983  HB3 LEU   124      10.510   8.613   0.549  1.00  0.00
ATOM   1984  CG  LEU   124       9.046   9.021   2.096  1.00  0.00
ATOM   1985  HG  LEU   124       8.637   8.015   2.006  1.00  0.00
ATOM   1986  CD1 LEU   124       8.940   9.490   3.563  1.00  0.00
ATOM   1987 HD11 LEU   124       9.348  10.497   3.654  1.00  0.00
ATOM   1988 HD12 LEU   124       7.894   9.494   3.869  1.00  0.00
ATOM   1989 HD13 LEU   124       9.503   8.811   4.204  1.00  0.00
ATOM   1990  CD2 LEU   124       8.186   9.911   1.187  1.00  0.00
ATOM   1991 HD21 LEU   124       8.193   9.511   0.173  1.00  0.00
ATOM   1992 HD22 LEU   124       7.162   9.932   1.561  1.00  0.00
ATOM   1993 HD23 LEU   124       8.591  10.923   1.180  1.00  0.00
ATOM   1994  C   LEU   124      11.011   6.702   2.524  1.00  0.00
ATOM   1995  O   LEU   124      10.431   6.291   3.526  1.00  0.00
ATOM   1996  N   HIE   125      11.349   5.871   1.509  1.00  0.00
ATOM   1997  H   HIE   125      11.768   6.282   0.687  1.00  0.00
ATOM   1998  CA  HIE   125      11.082   4.438   1.506  1.00  0.00
ATOM   1999  HA  HIE   125      10.013   4.267   1.631  1.00  0.00
ATOM   2000  CB  HIE   125      11.535   3.789   0.175  1.00  0.00
ATOM   2001  HB2 HIE   125      11.113   4.282  -0.700  1.00  0.00
ATOM   2002  HB3 HIE   125      12.623   3.839   0.130  1.00  0.00
ATOM   2003  CG  HIE   125      11.169   2.346   0.070  1.00  0.00
ATOM   2004  ND1 HIE   125       9.837   2.004  -0.016  1.00  0.00
ATOM   2005  CE1 HIE   125       9.823   0.690  -0.041  1.00  0.00
ATOM   2006  HE1 HIE   125       8.848   0.207  -0.107  1.00  0.00
ATOM   2007  NE2 HIE   125      11.072   0.167   0.022  1.00  0.00
ATOM   2008  HE2 HIE   125      11.344  -0.806   0.018  1.00  0.00
ATOM   2009  CD2 HIE   125      11.944   1.231   0.095  1.00  0.00
ATOM   2010  HD2 HIE   125      13.018   1.053   0.156  1.00  0.00
ATOM   2011  C   HIE   125      11.749   3.731   2.681  1.00  0.00
ATOM   2012  O   HIE   125      11.162   2.875   3.342  1.00  0.00
ATOM   2013  N   THR   126      12.994   4.133   3.007  1.00  0.00
ATOM   2014  H   THR   126      13.468   4.769   2.382  1.00  0.00
ATOM   2015  CA  THR   126      13.722   3.636   4.173  1.00  0.00
ATOM   2016  HA  THR   126      13.699   2.552   4.064  1.00  0.00
ATOM   2017  CB  THR   126      15.170   4.088   4.226  1.00  0.00
ATOM   2018  HB  THR   126      15.194   5.155   4.449  1.00  0.00
ATOM   2019  CG2 THR   126      15.950   3.324   5.301  1.00  0.00
ATOM   2020 HG21 THR   126      15.927   2.257   5.078  1.00  0.00
ATOM   2021 HG22 THR   126      16.984   3.670   5.315  1.00  0.00
ATOM   2022 HG23 THR   126      15.495   3.501   6.276  1.00  0.00
ATOM   2023  OG1 THR   126      15.809   3.753   3.009  1.00  0.00
ATOM   2024  HG1 THR   126      16.725   4.038   3.040  1.00  0.00
ATOM   2025  C   THR   126      13.066   4.007   5.488  1.00  0.00
ATOM   2026  O   THR   126      12.912   3.167   6.371  1.00  0.00
ATOM   2027  N   LEU   127      12.604   5.269   5.655  1.00  0.00
ATOM   2028  H   LEU   127      12.829   5.963   4.957  1.00  0.00
ATOM   2029  CA  LEU   127      11.868   5.694   6.839  1.00  0.00
ATOM   2030  HA  LEU   127      12.461   5.446   7.719  1.00  0.00
ATOM   2031  CB  LEU   127      11.563   7.205   6.861  1.00  0.00
ATOM   2032  HB2 LEU   127      11.117   7.410   5.888  1.00  0.00
ATOM   2033  HB3 LEU   127      10.841   7.430   7.646  1.00  0.00
ATOM   2034  CG  LEU   127      12.812   8.082   7.047  1.00  0.00
ATOM   2035  HG  LEU   127      13.573   7.797   6.320  1.00  0.00
ATOM   2036  CD1 LEU   127      12.427   9.553   6.835  1.00  0.00
ATOM   2037 HD11 LEU   127      11.667   9.838   7.562  1.00  0.00
ATOM   2038 HD12 LEU   127      13.308  10.182   6.965  1.00  0.00
ATOM   2039 HD13 LEU   127      12.033   9.684   5.827  1.00  0.00
ATOM   2040  CD2 LEU   127      13.476   7.880   8.424  1.00  0.00
ATOM   2041 HD21 LEU   127      13.779   6.839   8.533  1.00  0.00
ATOM   2042 HD22 LEU   127      14.353   8.523   8.503  1.00  0.00
ATOM   2043 HD23 LEU   127      12.767   8.136   9.211  1.00  0.00
ATOM   2044  C   LEU   127      10.571   4.952   7.047  1.00  0.00
ATOM   2045  O   LEU   127      10.267   4.578   8.172  1.00  0.00
ATOM   2046  N   ILE   128       9.811   4.673   5.967  1.00  0.00
ATOM   2047  H   ILE   128      10.071   5.102   5.091  1.00  0.00
ATOM   2048  CA  ILE   128       8.612   3.842   6.001  1.00  0.00
ATOM   2049  HA  ILE   128       7.856   4.221   6.689  1.00  0.00
ATOM   2050  CB  ILE   128       8.008   3.719   4.595  1.00  0.00
ATOM   2051  HB  ILE   128       8.819   3.502   3.899  1.00  0.00
ATOM   2052  CG2 ILE   128       6.937   2.603   4.503  1.00  0.00
ATOM   2053 HG21 ILE   128       6.126   2.819   5.198  1.00  0.00
ATOM   2054 HG22 ILE   128       6.543   2.560   3.488  1.00  0.00
ATOM   2055 HG23 ILE   128       7.388   1.644   4.759  1.00  0.00
ATOM   2056  CG1 ILE   128       7.424   5.069   4.114  1.00  0.00
ATOM   2057 HG12 ILE   128       6.515   5.257   4.686  1.00  0.00
ATOM   2058 HG13 ILE   128       8.159   5.843   4.336  1.00  0.00
ATOM   2059  CD1 ILE   128       7.097   5.089   2.612  1.00  0.00
ATOM   2060 HD11 ILE   128       6.362   4.316   2.389  1.00  0.00
ATOM   2061 HD12 ILE   128       6.692   6.064   2.341  1.00  0.00
ATOM   2062 HD13 ILE   128       8.005   4.902   2.039  1.00  0.00
ATOM   2063  C   ILE   128       8.908   2.455   6.571  1.00  0.00
ATOM   2064  O   ILE   128       8.161   1.945   7.406  1.00  0.00
ATOM   2065  N   GLN   129      10.027   1.824   6.154  1.00  0.00
ATOM   2066  H   GLN   129      10.542   2.212   5.377  1.00  0.00
ATOM   2067  CA  GLN   129      10.477   0.563   6.718  1.00  0.00
ATOM   2068  HA  GLN   129       9.639  -0.132   6.773  1.00  0.00
ATOM   2069  CB  GLN   129      11.580  -0.064   5.850  1.00  0.00
ATOM   2070  HB2 GLN   129      12.374   0.672   5.718  1.00  0.00
ATOM   2071  HB3 GLN   129      11.976  -0.935   6.373  1.00  0.00
ATOM   2072  CG  GLN   129      11.044  -0.493   4.472  1.00  0.00
ATOM   2073  HG2 GLN   129      10.258  -1.241   4.580  1.00  0.00
ATOM   2074  HG3 GLN   129      10.645   0.380   3.955  1.00  0.00
ATOM   2075  CD  GLN   129      12.166  -1.085   3.632  1.00  0.00
ATOM   2076  OE1 GLN   129      13.347  -0.783   3.785  1.00  0.00
ATOM   2077  NE2 GLN   129      11.797  -1.994   2.700  1.00  0.00
ATOM   2078 HE21 GLN   129      12.497  -2.422   2.112  1.00  0.00
ATOM   2079 HE22 GLN   129      10.823  -2.240   2.597  1.00  0.00
ATOM   2080  C   GLN   129      10.969   0.625   8.152  1.00  0.00
ATOM   2081  O   GLN   129      10.563  -0.189   8.982  1.00  0.00
ATOM   2082  N   LEU   130      11.823   1.622   8.476  1.00  0.00
ATOM   2083  H   LEU   130      12.085   2.234   7.716  1.00  0.00
ATOM   2084  CA  LEU   130      12.405   1.865   9.790  1.00  0.00
ATOM   2085  HA  LEU   130      12.952   0.977  10.107  1.00  0.00
ATOM   2086  CB  LEU   130      13.381   3.070   9.777  1.00  0.00
ATOM   2087  HB2 LEU   130      12.860   3.845   9.215  1.00  0.00
ATOM   2088  HB3 LEU   130      13.525   3.402  10.805  1.00  0.00
ATOM   2089  CG  LEU   130      14.752   2.799   9.128  1.00  0.00
ATOM   2090  HG  LEU   130      14.605   2.318   8.161  1.00  0.00
ATOM   2091  CD1 LEU   130      15.507   4.127   8.931  1.00  0.00
ATOM   2092 HD11 LEU   130      15.655   4.608   9.898  1.00  0.00
ATOM   2093 HD12 LEU   130      16.476   3.930   8.472  1.00  0.00
ATOM   2094 HD13 LEU   130      14.925   4.784   8.284  1.00  0.00
ATOM   2095  CD2 LEU   130      15.608   1.834   9.968  1.00  0.00
ATOM   2096 HD21 LEU   130      15.087   0.882  10.072  1.00  0.00
ATOM   2097 HD22 LEU   130      16.565   1.672   9.473  1.00  0.00
ATOM   2098 HD23 LEU   130      15.778   2.264  10.955  1.00  0.00
ATOM   2099  C   LEU   130      11.366   2.136  10.856  1.00  0.00
ATOM   2100  O   LEU   130      11.517   1.748  12.010  1.00  0.00
ATOM   2101  N   THR   131      10.264   2.817  10.491  1.00  0.00
ATOM   2102  H   THR   131      10.179   3.154   9.543  1.00  0.00
ATOM   2103  CA  THR   131       9.193   3.110  11.422  1.00  0.00
ATOM   2104  HA  THR   131       9.631   3.197  12.416  1.00  0.00
ATOM   2105  CB  THR   131       8.425   4.388  11.115  1.00  0.00
ATOM   2106  HB  THR   131       7.625   4.531  11.842  1.00  0.00
ATOM   2107  CG2 THR   131       9.406   5.562  11.198  1.00  0.00
ATOM   2108 HG21 THR   131      10.206   5.420  10.471  1.00  0.00
ATOM   2109 HG22 THR   131       8.880   6.492  10.982  1.00  0.00
ATOM   2110 HG23 THR   131       9.831   5.611  12.200  1.00  0.00
ATOM   2111  OG1 THR   131       7.842   4.373   9.819  1.00  0.00
ATOM   2112  HG1 THR   131       7.370   5.196   9.671  1.00  0.00
ATOM   2113  C   THR   131       8.159   2.018  11.492  1.00  0.00
ATOM   2114  O   THR   131       7.248   2.094  12.315  1.00  0.00
ATOM   2115  N   GLY   132       8.691   2.499  11.228  1.00  0.00
ATOM   2116  H   GLY   132       9.573   2.462  10.738  1.00  0.00
ATOM   2117  CA  GLY   132       8.011   1.241  11.525  1.00  0.00
ATOM   2118  HA2 GLY   132       8.532   0.449  10.987  1.00  0.00
ATOM   2119  HA3 GLY   132       8.095   1.066  12.598  1.00  0.00
ATOM   2120  C   GLY   132       6.536   1.221  11.132  1.00  0.00
ATOM   2121  O   GLY   132       5.796   0.343  11.582  1.00  0.00
ATOM   2122  N   ALA   133       6.106   2.145  10.298  1.00  0.00
ATOM   2123  H   ALA   133       6.778   2.813   9.950  1.00  0.00
ATOM   2124  CA  ALA   133       4.717   2.279   9.877  1.00  0.00
ATOM   2125  HA  ALA   133       4.095   2.545  10.732  1.00  0.00
ATOM   2126  CB  ALA   133       4.669   3.420   8.865  1.00  0.00
ATOM   2127  HB1 ALA   133       5.280   3.164   7.999  1.00  0.00
ATOM   2128  HB2 ALA   133       3.639   3.582   8.547  1.00  0.00
ATOM   2129  HB3 ALA   133       5.054   4.330   9.324  1.00  0.00
ATOM   2130  C   ALA   133       4.131   1.000   9.256  1.00  0.00
ATOM   2131  O   ALA   133       2.953   0.709   9.437  1.00  0.00
ATOM   2132  N   HID   134       4.971   0.233   8.568  1.00  0.00
ATOM   2133  H   HID   134       5.905   0.591   8.429  1.00  0.00
ATOM   2134  CA  HID   134       4.610  -1.023   7.924  1.00  0.00
ATOM   2135  HA  HID   134       3.540  -1.052   7.717  1.00  0.00
ATOM   2136  CB  HID   134       5.367  -1.143   6.602  1.00  0.00
ATOM   2137  HB2 HID   134       6.441  -1.102   6.783  1.00  0.00
ATOM   2138  HB3 HID   134       5.122  -2.068   6.081  1.00  0.00
ATOM   2139  CG  HID   134       5.047  -0.020   5.657  1.00  0.00
ATOM   2140  ND1 HID   134       3.808   0.265   5.111  1.00  0.00
ATOM   2141  HD1 HID   134       2.957  -0.253   5.276  1.00  0.00
ATOM   2142  CE1 HID   134       3.934   1.343   4.328  1.00  0.00
ATOM   2143  HE1 HID   134       3.061   1.721   3.796  1.00  0.00
ATOM   2144  NE2 HID   134       5.206   1.777   4.355  1.00  0.00
ATOM   2145  CD2 HID   134       5.920   0.934   5.183  1.00  0.00
ATOM   2146  HD2 HID   134       6.984   1.105   5.348  1.00  0.00
ATOM   2147  C   HID   134       4.837  -2.253   8.817  1.00  0.00
ATOM   2148  O   HID   134       4.674  -3.380   8.356  1.00  0.00
ATOM   2149  N   GLN   135       5.232  -2.078  10.077  1.00  0.00
ATOM   2150  H   GLN   135       5.467  -1.156  10.416  1.00  0.00
ATOM   2151  CA  GLN   135       5.405  -3.211  10.979  1.00  0.00
ATOM   2152  HA  GLN   135       5.909  -4.021  10.452  1.00  0.00
ATOM   2153  CB  GLN   135       6.248  -2.822  12.202  1.00  0.00
ATOM   2154  HB2 GLN   135       5.795  -1.940  12.655  1.00  0.00
ATOM   2155  HB3 GLN   135       6.215  -3.650  12.910  1.00  0.00
ATOM   2156  CG  GLN   135       7.708  -2.518  11.839  1.00  0.00
ATOM   2157  HG2 GLN   135       7.749  -1.697  11.123  1.00  0.00
ATOM   2158  HG3 GLN   135       8.228  -2.229  12.752  1.00  0.00
ATOM   2159  CD  GLN   135       8.419  -3.729  11.235  1.00  0.00
ATOM   2160  OE1 GLN   135       8.304  -4.849  11.704  1.00  0.00
ATOM   2161  NE2 GLN   135       9.155  -3.549  10.164  1.00  0.00
ATOM   2162 HE21 GLN   135       9.635  -4.334   9.747  1.00  0.00
ATOM   2163 HE22 GLN   135       9.239  -2.626   9.762  1.00  0.00
ATOM   2164  C   GLN   135       4.039  -3.755  11.409  1.00  0.00
ATOM   2165  O   GLN   135       3.174  -2.965  11.796  1.00  0.00
ATOM   2166  N   PRO   136       3.824  -5.074  11.368  1.00  0.00
ATOM   2167  CD  PRO   136       4.747  -6.095  10.905  1.00  0.00
ATOM   2168  HD2 PRO   136       5.716  -5.911  11.369  1.00  0.00
ATOM   2169  HD3 PRO   136       4.839  -6.003   9.823  1.00  0.00
ATOM   2170  CG  PRO   136       4.142  -7.425  11.324  1.00  0.00
ATOM   2171  HG2 PRO   136       4.516  -7.733  12.300  1.00  0.00
ATOM   2172  HG3 PRO   136       4.361  -8.201  10.590  1.00  0.00
ATOM   2173  CB  PRO   136       2.639  -7.124  11.370  1.00  0.00
ATOM   2174  HB2 PRO   136       2.144  -7.755  12.108  1.00  0.00
ATOM   2175  HB3 PRO   136       2.148  -7.241  10.404  1.00  0.00
ATOM   2176  CA  PRO   136       2.578  -5.665  11.811  1.00  0.00
ATOM   2177  HA  PRO   136       1.755  -5.173  11.292  1.00  0.00
ATOM   2178  C   PRO   136       2.394  -5.504  13.332  1.00  0.00
ATOM   2179  O   PRO   136       3.355  -5.578  14.104  1.00  0.00
ATOM   2180  N   GLY   137       1.158  -5.325  13.762  1.00  0.00
ATOM   2181  H   GLY   137       0.427  -5.268  13.067  1.00  0.00
ATOM   2182  CA  GLY   137       0.787  -5.206  15.165  1.00  0.00
ATOM   2183  HA2 GLY   137       0.476  -6.190  15.517  1.00  0.00
ATOM   2184  HA3 GLY   137       1.667  -4.883  15.721  1.00  0.00
ATOM   2185  C   GLY   137      -0.347  -4.210  15.407  1.00  0.00
ATOM   2186  O   GLY   137      -0.780  -3.516  14.489  1.00  0.00
ATOM   2187  N   SER   138      -0.795  -4.116  16.659  1.00  0.00
ATOM   2188  H   SER   138      -0.447  -4.775  17.341  1.00  0.00
ATOM   2189  CA  SER   138      -1.789  -3.132  17.089  1.00  0.00
ATOM   2190  HA  SER   138      -2.488  -2.941  16.275  1.00  0.00
ATOM   2191  CB  SER   138      -2.575  -3.639  18.300  1.00  0.00
ATOM   2192  HB2 SER   138      -1.897  -3.741  19.148  1.00  0.00
ATOM   2193  HB3 SER   138      -3.356  -2.919  18.545  1.00  0.00
ATOM   2194  OG  SER   138      -3.163  -4.894  18.013  1.00  0.00
ATOM   2195  HG  SER   138      -3.653  -5.201  18.780  1.00  0.00
ATOM   2196  C   SER   138      -1.108  -1.809  17.438  1.00  0.00
ATOM   2197  O   SER   138      -0.051  -1.799  18.066  1.00  0.00
ATOM   2198  N   GLN   139      -1.722  -0.690  17.069  1.00  0.00
ATOM   2199  H   GLN   139      -2.514  -0.749  16.445  1.00  0.00
ATOM   2200  CA  GLN   139      -1.214   0.636  17.421  1.00  0.00
ATOM   2201  HA  GLN   139      -0.133   0.598  17.556  1.00  0.00
ATOM   2202  CB  GLN   139      -1.534   1.637  16.299  1.00  0.00
ATOM   2203  HB2 GLN   139      -1.150   1.234  15.362  1.00  0.00
ATOM   2204  HB3 GLN   139      -2.617   1.742  16.233  1.00  0.00
ATOM   2205  CG  GLN   139      -0.904   3.008  16.561  1.00  0.00
ATOM   2206  HG2 GLN   139      -1.498   3.493  17.336  1.00  0.00
ATOM   2207  HG3 GLN   139       0.119   2.880  16.914  1.00  0.00
ATOM   2208  CD  GLN   139      -0.885   3.906  15.327  1.00  0.00
ATOM   2209  OE1 GLN   139      -0.354   3.535  14.296  1.00  0.00
ATOM   2210  NE2 GLN   139      -1.420   5.095  15.396  1.00  0.00
ATOM   2211 HE21 GLN   139      -1.412   5.697  14.585  1.00  0.00
ATOM   2212 HE22 GLN   139      -1.839   5.408  16.260  1.00  0.00
ATOM   2213  C   GLN   139      -1.730   1.081  18.797  1.00  0.00
ATOM   2214  O   GLN   139      -2.912   0.953  19.099  1.00  0.00
ATOM   2215  N   ILE   140      -0.841   1.635  19.611  1.00  0.00
ATOM   2216  H   ILE   140       0.133   1.538  19.362  1.00  0.00
ATOM   2217  CA  ILE   140      -1.173   2.323  20.859  1.00  0.00
ATOM   2218  HA  ILE   140      -2.238   2.551  20.894  1.00  0.00
ATOM   2219  CB  ILE   140      -0.784   1.490  22.100  1.00  0.00
ATOM   2220  HB  ILE   140       0.289   1.301  22.086  1.00  0.00
ATOM   2221  CG2 ILE   140      -1.154   2.263  23.388  1.00  0.00
ATOM   2222 HG21 ILE   140      -2.227   2.452  23.403  1.00  0.00
ATOM   2223 HG22 ILE   140      -0.877   1.671  24.260  1.00  0.00
ATOM   2224 HG23 ILE   140      -0.618   3.212  23.409  1.00  0.00
ATOM   2225  CG1 ILE   140      -1.468   0.108  22.085  1.00  0.00
ATOM   2226 HG12 ILE   140      -2.543   0.278  22.137  1.00  0.00
ATOM   2227 HG13 ILE   140      -1.221  -0.366  21.135  1.00  0.00
ATOM   2228  CD1 ILE   140      -1.039  -0.808  23.240  1.00  0.00
ATOM   2229 HD11 ILE   140      -1.286  -0.335  24.190  1.00  0.00
ATOM   2230 HD12 ILE   140      -1.562  -1.761  23.162  1.00  0.00
ATOM   2231 HD13 ILE   140       0.036  -0.979  23.189  1.00  0.00
ATOM   2232  C   ILE   140      -0.457   3.668  20.852  1.00  0.00
ATOM   2233  O   ILE   140       0.763   3.722  20.713  1.00  0.00
ATOM   2234  N   GLU   141      -1.197   4.746  21.036  1.00  0.00
ATOM   2235  H   GLU   141      -2.200   4.626  21.052  1.00  0.00
ATOM   2236  CA  GLU   141      -0.660   6.104  21.105  1.00  0.00
ATOM   2237  HA  GLU   141       0.427   6.090  21.025  1.00  0.00
ATOM   2238  CB  GLU   141      -1.229   6.926  19.936  1.00  0.00
ATOM   2239  HB2 GLU   141      -1.043   6.371  19.017  1.00  0.00
ATOM   2240  HB3 GLU   141      -2.304   7.024  20.089  1.00  0.00
ATOM   2241  CG  GLU   141      -0.599   8.322  19.827  1.00  0.00
ATOM   2242  HG2 GLU   141      -0.892   8.913  20.695  1.00  0.00
ATOM   2243  HG3 GLU   141       0.481   8.172  19.838  1.00  0.00
ATOM   2244  CD  GLU   141      -0.998   9.063  18.546  1.00  0.00
ATOM   2245  OE1 GLU   141      -0.343  10.093  18.245  1.00  0.00
ATOM   2246  OE2 GLU   141      -1.921   8.613  17.836  1.00  0.00
ATOM   2247  C   GLU   141      -0.947   6.703  22.480  1.00  0.00
ATOM   2248  O   GLU   141      -2.090   6.723  22.939  1.00  0.00
ATOM   2249  N   ILE   142       0.100   7.168  23.148  1.00  0.00
ATOM   2250  H   ILE   142       1.021   7.019  22.761  1.00  0.00
ATOM   2251  CA  ILE   142      -0.005   7.774  24.473  1.00  0.00
ATOM   2252  HA  ILE   142      -1.025   8.086  24.698  1.00  0.00
ATOM   2253  CB  ILE   142       0.508   6.839  25.597  1.00  0.00
ATOM   2254  HB  ILE   142       0.410   7.346  26.557  1.00  0.00
ATOM   2255  CG2 ILE   142      -0.313   5.539  25.618  1.00  0.00
ATOM   2256 HG21 ILE   142      -0.215   5.031  24.658  1.00  0.00
ATOM   2257 HG22 ILE   142       0.055   4.889  26.411  1.00  0.00
ATOM   2258 HG23 ILE   142      -1.362   5.774  25.799  1.00  0.00
ATOM   2259  CG1 ILE   142       2.019   6.546  25.493  1.00  0.00
ATOM   2260 HG12 ILE   142       2.179   5.983  24.573  1.00  0.00
ATOM   2261 HG13 ILE   142       2.532   7.505  25.425  1.00  0.00
ATOM   2262  CD1 ILE   142       2.578   5.748  26.687  1.00  0.00
ATOM   2263 HD11 ILE   142       2.065   4.789  26.755  1.00  0.00
ATOM   2264 HD12 ILE   142       3.645   5.580  26.544  1.00  0.00
ATOM   2265 HD13 ILE   142       2.419   6.311  27.607  1.00  0.00
ATOM   2266  C   ILE   142       0.688   9.129  24.519  1.00  0.00
ATOM   2267  O   ILE   142       1.736   9.343  23.906  1.00  0.00
ATOM   2268  N   LYS   143       0.129  10.041  25.307  1.00  0.00
ATOM   2269  H   LYS   143      -0.813   9.859  25.624  1.00  0.00
ATOM   2270  CA  LYS   143       0.740  11.316  25.654  1.00  0.00
ATOM   2271  HA  LYS   143       1.514  11.583  24.935  1.00  0.00
ATOM   2272  CB  LYS   143      -0.351  12.402  25.628  1.00  0.00
ATOM   2273  HB2 LYS   143      -0.834  12.368  24.651  1.00  0.00
ATOM   2274  HB3 LYS   143      -1.080  12.163  26.402  1.00  0.00
ATOM   2275  CG  LYS   143       0.210  13.807  25.872  1.00  0.00
ATOM   2276  HG2 LYS   143       0.526  13.891  26.912  1.00  0.00
ATOM   2277  HG3 LYS   143       1.067  13.969  25.218  1.00  0.00
ATOM   2278  CD  LYS   143      -0.864  14.862  25.578  1.00  0.00
ATOM   2279  HD2 LYS   143      -1.133  14.815  24.523  1.00  0.00
ATOM   2280  HD3 LYS   143      -1.745  14.656  26.186  1.00  0.00
ATOM   2281  CE  LYS   143      -0.334  16.257  25.907  1.00  0.00
ATOM   2282  HE2 LYS   143      -0.459  16.423  26.977  1.00  0.00
ATOM   2283  HE3 LYS   143       0.727  16.283  25.658  1.00  0.00
ATOM   2284  NZ  LYS   143      -1.045  17.322  25.155  1.00  0.00
ATOM   2285  HZ1 LYS   143      -2.028  17.298  25.386  1.00  0.00
ATOM   2286  HZ2 LYS   143      -0.662  18.223  25.404  1.00  0.00
ATOM   2287  HZ3 LYS   143      -0.929  17.169  24.163  1.00  0.00
ATOM   2288  C   LYS   143       1.459  11.195  26.993  1.00  0.00
ATOM   2289  O   LYS   143       0.880  10.735  27.971  1.00  0.00
ATOM   2290  N   VAL   144       2.725  11.601  27.017  1.00  0.00
ATOM   2291  H   VAL   144       3.133  11.923  26.151  1.00  0.00
ATOM   2292  CA  VAL   144       3.583  11.528  28.207  1.00  0.00
ATOM   2293  HA  VAL   144       2.997  11.337  29.106  1.00  0.00
ATOM   2294  CB  VAL   144       4.653  10.432  28.076  1.00  0.00
ATOM   2295  HB  VAL   144       5.256  10.426  28.984  1.00  0.00
ATOM   2296  CG1 VAL   144       4.022   9.059  27.877  1.00  0.00
ATOM   2297 HG11 VAL   144       3.419   9.064  26.969  1.00  0.00
ATOM   2298 HG12 VAL   144       4.806   8.307  27.788  1.00  0.00
ATOM   2299 HG13 VAL   144       3.388   8.823  28.732  1.00  0.00
ATOM   2300  CG2 VAL   144       5.654  10.666  26.935  1.00  0.00
ATOM   2301 HG21 VAL   144       6.178  11.608  27.098  1.00  0.00
ATOM   2302 HG22 VAL   144       6.375   9.849  26.910  1.00  0.00
ATOM   2303 HG23 VAL   144       5.120  10.708  25.986  1.00  0.00
ATOM   2304  C   VAL   144       4.229  12.888  28.487  1.00  0.00
ATOM   2305  O   VAL   144       4.495  13.631  27.541  1.00  0.00
ATOM   2306  N   PRO   145       4.545  13.228  29.751  1.00  0.00
ATOM   2307  CD  PRO   145       4.143  12.554  30.960  1.00  0.00
ATOM   2308  HD2 PRO   145       4.787  11.687  31.108  1.00  0.00
ATOM   2309  HD3 PRO   145       3.110  12.224  30.850  1.00  0.00
ATOM   2310  CG  PRO   145       4.306  13.600  32.060  1.00  0.00
ATOM   2311  HG2 PRO   145       4.510  13.127  33.021  1.00  0.00
ATOM   2312  HG3 PRO   145       3.413  14.220  32.143  1.00  0.00
ATOM   2313  CB  PRO   145       5.493  14.420  31.582  1.00  0.00
ATOM   2314  HB2 PRO   145       6.430  13.946  31.873  1.00  0.00
ATOM   2315  HB3 PRO   145       5.480  15.449  31.943  1.00  0.00
ATOM   2316  CA  PRO   145       5.351  14.399  30.059  1.00  0.00
ATOM   2317  HA  PRO   145       4.811  15.286  29.728  1.00  0.00
ATOM   2318  C   PRO   145       6.717  14.344  29.364  1.00  0.00
ATOM   2319  O   PRO   145       7.310  13.271  29.208  1.00  0.00
ATOM   2320  N   ASN   146       7.248  15.495  28.959  1.00  0.00
ATOM   2321  H   ASN   146       6.666  16.320  28.966  1.00  0.00
ATOM   2322  CA  ASN   146       8.584  15.596  28.380  1.00  0.00
ATOM   2323  HA  ASN   146       8.795  14.728  27.755  1.00  0.00
ATOM   2324  CB  ASN   146       8.661  16.859  27.509  1.00  0.00
ATOM   2325  HB2 ASN   146       7.834  16.865  26.798  1.00  0.00
ATOM   2326  HB3 ASN   146       8.571  17.716  28.177  1.00  0.00
ATOM   2327  CG  ASN   146       9.965  16.979  26.738  1.00  0.00
ATOM   2328  OD1 ASN   146      10.764  16.054  26.608  1.00  0.00
ATOM   2329  ND2 ASN   146      10.216  18.137  26.162  1.00  0.00
ATOM   2330 HD21 ASN   146      11.071  18.263  25.639  1.00  0.00
ATOM   2331 HD22 ASN   146       9.552  18.894  26.246  1.00  0.00
ATOM   2332  C   ASN   146       9.670  15.525  29.463  1.00  0.00
ATOM   2333  O   ASN   146      10.379  16.493  29.745  1.00  0.00
ATOM   2334  N   GLU   147       9.789  14.367  30.092  1.00  0.00
ATOM   2335  H   GLU   147       9.181  13.624  29.778  1.00  0.00
ATOM   2336  CA  GLU   147      10.682  14.101  31.212  1.00  0.00
ATOM   2337  HA  GLU   147      11.389  14.922  31.330  1.00  0.00
ATOM   2338  CB  GLU   147       9.870  13.962  32.508  1.00  0.00
ATOM   2339  HB2 GLU   147       9.112  13.198  32.336  1.00  0.00
ATOM   2340  HB3 GLU   147      10.555  13.624  33.286  1.00  0.00
ATOM   2341  CG  GLU   147       9.192  15.264  32.954  1.00  0.00
ATOM   2342  HG2 GLU   147       9.970  16.010  33.115  1.00  0.00
ATOM   2343  HG3 GLU   147       8.543  15.587  32.140  1.00  0.00
ATOM   2344  CD  GLU   147       8.363  15.104  34.238  1.00  0.00
ATOM   2345  OE1 GLU   147       7.655  16.070  34.592  1.00  0.00
ATOM   2346  OE2 GLU   147       8.431  14.017  34.860  1.00  0.00
ATOM   2347  C   GLU   147      11.517  12.830  30.976  1.00  0.00
ATOM   2348  O   GLU   147      11.146  11.945  30.197  1.00  0.00
ATOM   2349  N   ALA   148      12.635  12.722  31.668  1.00  0.00
ATOM   2350  H   ALA   148      12.967  13.514  32.200  1.00  0.00
ATOM   2351  CA  ALA   148      13.468  11.533  31.610  1.00  0.00
ATOM   2352  HA  ALA   148      13.692  11.332  30.562  1.00  0.00
ATOM   2353  CB  ALA   148      14.785  11.786  32.352  1.00  0.00
ATOM   2354  HB1 ALA   148      14.578  11.980  33.404  1.00  0.00
ATOM   2355  HB2 ALA   148      15.426  10.909  32.264  1.00  0.00
ATOM   2356  HB3 ALA   148      15.288  12.649  31.916  1.00  0.00
ATOM   2357  C   ALA   148      12.727  10.289  32.151  1.00  0.00
ATOM   2358  O   ALA   148      11.994  10.355  33.133  1.00  0.00
ATOM   2359  N   GLY   149      12.947   9.147  31.520  1.00  0.00
ATOM   2360  H   GLY   149      13.503   9.170  30.677  1.00  0.00
ATOM   2361  CA  GLY   149      12.428   7.852  31.977  1.00  0.00
ATOM   2362  HA2 GLY   149      13.112   7.090  31.603  1.00  0.00
ATOM   2363  HA3 GLY   149      12.462   7.867  33.066  1.00  0.00
ATOM   2364  C   GLY   149      11.012   7.509  31.530  1.00  0.00
ATOM   2365  O   GLY   149      10.587   6.378  31.789  1.00  0.00
ATOM   2366  N   MET   150      10.288   8.403  30.852  1.00  0.00
ATOM   2367  H   MET   150      10.650   9.335  30.710  1.00  0.00
ATOM   2368  CA  MET   150       8.925   8.109  30.394  1.00  0.00
ATOM   2369  HA  MET   150       8.322   7.761  31.233  1.00  0.00
ATOM   2370  CB  MET   150       8.270   9.363  29.807  1.00  0.00
ATOM   2371  HB2 MET   150       8.945   9.793  29.067  1.00  0.00
ATOM   2372  HB3 MET   150       7.338   9.073  29.323  1.00  0.00
ATOM   2373  CG  MET   150       7.978  10.403  30.897  1.00  0.00
ATOM   2374  HG2 MET   150       8.929  10.689  31.346  1.00  0.00
ATOM   2375  HG3 MET   150       7.529  11.271  30.415  1.00  0.00
ATOM   2376  SD  MET   150       6.866   9.800  32.192  1.00  0.00
ATOM   2377  CE  MET   150       7.477  10.791  33.573  1.00  0.00
ATOM   2378  HE1 MET   150       7.364  11.850  33.339  1.00  0.00
ATOM   2379  HE2 MET   150       6.906  10.555  34.471  1.00  0.00
ATOM   2380  HE3 MET   150       8.530  10.567  33.743  1.00  0.00
ATOM   2381  C   MET   150       8.866   6.950  29.403  1.00  0.00
ATOM   2382  O   MET   150       8.057   6.036  29.581  1.00  0.00
ATOM   2383  N   LEU   151       9.787   6.897  28.432  1.00  0.00
ATOM   2384  H   LEU   151      10.404   7.685  28.300  1.00  0.00
ATOM   2385  CA  LEU   151       9.895   5.767  27.505  1.00  0.00
ATOM   2386  HA  LEU   151       8.951   5.613  26.983  1.00  0.00
ATOM   2387  CB  LEU   151      10.986   6.063  26.468  1.00  0.00
ATOM   2388  HB2 LEU   151      10.656   6.941  25.913  1.00  0.00
ATOM   2389  HB3 LEU   151      11.906   6.297  27.004  1.00  0.00
ATOM   2390  CG  LEU   151      11.245   4.903  25.486  1.00  0.00
ATOM   2391  HG  LEU   151      11.532   4.030  26.073  1.00  0.00
ATOM   2392  CD1 LEU   151      10.034   4.564  24.634  1.00  0.00
ATOM   2393 HD11 LEU   151       9.747   5.436  24.047  1.00  0.00
ATOM   2394 HD12 LEU   151      10.280   3.740  23.964  1.00  0.00
ATOM   2395 HD13 LEU   151       9.205   4.272  25.279  1.00  0.00
ATOM   2396  CD2 LEU   151      12.402   5.260  24.549  1.00  0.00
ATOM   2397 HD21 LEU   151      13.303   5.441  25.136  1.00  0.00
ATOM   2398 HD22 LEU   151      12.579   4.435  23.858  1.00  0.00
ATOM   2399 HD23 LEU   151      12.150   6.158  23.985  1.00  0.00
ATOM   2400  C   LEU   151      10.183   4.456  28.245  1.00  0.00
ATOM   2401  O   LEU   151       9.545   3.447  27.976  1.00  0.00
ATOM   2402  N   SER   152      11.115   4.477  29.204  1.00  0.00
ATOM   2403  H   SER   152      11.626   5.333  29.364  1.00  0.00
ATOM   2404  CA  SER   152      11.467   3.301  29.997  1.00  0.00
ATOM   2405  HA  SER   152      11.798   2.494  29.343  1.00  0.00
ATOM   2406  CB  SER   152      12.603   3.643  30.964  1.00  0.00
ATOM   2407  HB2 SER   152      13.513   3.803  30.385  1.00  0.00
ATOM   2408  HB3 SER   152      12.343   4.561  31.491  1.00  0.00
ATOM   2409  OG  SER   152      12.817   2.607  31.900  1.00  0.00
ATOM   2410  HG  SER   152      13.534   2.852  32.490  1.00  0.00
ATOM   2411  C   SER   152      10.262   2.762  30.770  1.00  0.00
ATOM   2412  O   SER   152      10.007   1.562  30.736  1.00  0.00
ATOM   2413  N   LYS   153       9.490   3.639  31.425  1.00  0.00
ATOM   2414  H   LYS   153       9.763   4.611  31.426  1.00  0.00
ATOM   2415  CA  LYS   153       8.307   3.250  32.194  1.00  0.00
ATOM   2416  HA  LYS   153       8.568   2.466  32.905  1.00  0.00
ATOM   2417  CB  LYS   153       7.759   4.454  32.970  1.00  0.00
ATOM   2418  HB2 LYS   153       7.671   5.282  32.267  1.00  0.00
ATOM   2419  HB3 LYS   153       6.769   4.182  33.337  1.00  0.00
ATOM   2420  CG  LYS   153       8.646   4.879  34.155  1.00  0.00
ATOM   2421  HG2 LYS   153       8.683   4.080  34.895  1.00  0.00
ATOM   2422  HG3 LYS   153       9.655   5.095  33.804  1.00  0.00
ATOM   2423  CD  LYS   153       8.050   6.132  34.789  1.00  0.00
ATOM   2424  HD2 LYS   153       7.977   6.901  34.020  1.00  0.00
ATOM   2425  HD3 LYS   153       7.052   5.887  35.153  1.00  0.00
ATOM   2426  CE  LYS   153       8.901   6.650  35.947  1.00  0.00
ATOM   2427  HE2 LYS   153       8.883   5.916  36.752  1.00  0.00
ATOM   2428  HE3 LYS   153       9.925   6.782  35.599  1.00  0.00
ATOM   2429  NZ  LYS   153       8.377   7.948  36.449  1.00  0.00
ATOM   2430  HZ1 LYS   153       7.428   7.826  36.772  1.00  0.00
ATOM   2431  HZ2 LYS   153       8.954   8.271  37.213  1.00  0.00
ATOM   2432  HZ3 LYS   153       8.394   8.629  35.703  1.00  0.00
ATOM   2433  C   LYS   153       7.220   2.654  31.292  1.00  0.00
ATOM   2434  O   LYS   153       6.750   1.563  31.581  1.00  0.00
ATOM   2435  N   ALA   154       6.893   3.326  30.196  1.00  0.00
ATOM   2436  H   ALA   154       7.309   4.231  30.028  1.00  0.00
ATOM   2437  CA  ALA   154       5.880   2.842  29.256  1.00  0.00
ATOM   2438  HA  ALA   154       4.947   2.660  29.790  1.00  0.00
ATOM   2439  CB  ALA   154       5.638   3.932  28.204  1.00  0.00
ATOM   2440  HB1 ALA   154       6.561   4.119  27.655  1.00  0.00
ATOM   2441  HB2 ALA   154       4.863   3.603  27.511  1.00  0.00
ATOM   2442  HB3 ALA   154       5.318   4.850  28.698  1.00  0.00
ATOM   2443  C   ALA   154       6.290   1.501  28.620  1.00  0.00
ATOM   2444  O   ALA   154       5.526   0.540  28.643  1.00  0.00
ATOM   2445  N   ALA   155       7.535   1.389  28.151  1.00  0.00
ATOM   2446  H   ALA   155       8.123   2.210  28.118  1.00  0.00
ATOM   2447  CA  ALA   155       8.053   0.144  27.593  1.00  0.00
ATOM   2448  HA  ALA   155       7.365  -0.192  26.817  1.00  0.00
ATOM   2449  CB  ALA   155       9.416   0.423  26.951  1.00  0.00
ATOM   2450  HB1 ALA   155      10.118   0.752  27.717  1.00  0.00
ATOM   2451  HB2 ALA   155       9.790  -0.487  26.482  1.00  0.00
ATOM   2452  HB3 ALA   155       9.310   1.203  26.197  1.00  0.00
ATOM   2453  C   ALA   155       8.133  -0.984  28.634  1.00  0.00
ATOM   2454  O   ALA   155       7.957  -2.147  28.288  1.00  0.00
ATOM   2455  N   SER   156       8.356  -0.662  29.911  1.00  0.00
ATOM   2456  H   SER   156       8.583   0.294  30.143  1.00  0.00
ATOM   2457  CA  SER   156       8.341  -1.655  30.991  1.00  0.00
ATOM   2458  HA  SER   156       8.959  -2.505  30.701  1.00  0.00
ATOM   2459  CB  SER   156       8.881  -1.082  32.305  1.00  0.00
ATOM   2460  HB2 SER   156       8.274  -0.224  32.592  1.00  0.00
ATOM   2461  HB3 SER   156       8.815  -1.848  33.078  1.00  0.00
ATOM   2462  OG  SER   156      10.223  -0.679  32.157  1.00  0.00
ATOM   2463  HG  SER   156      10.544  -0.323  32.989  1.00  0.00
ATOM   2464  C   SER   156       6.944  -2.217  31.238  1.00  0.00
ATOM   2465  O   SER   156       6.820  -3.413  31.456  1.00  0.00
ATOM   2466  N   ILE   157       5.900  -1.387  31.165  1.00  0.00
ATOM   2467  H   ILE   157       6.074  -0.396  31.078  1.00  0.00
ATOM   2468  CA  ILE   157       4.507  -1.842  31.291  1.00  0.00
ATOM   2469  HA  ILE   157       4.367  -2.399  32.218  1.00  0.00
ATOM   2470  CB  ILE   157       3.544  -0.636  31.266  1.00  0.00
ATOM   2471  HB  ILE   157       3.797  -0.008  30.412  1.00  0.00
ATOM   2472  CG2 ILE   157       2.076  -1.092  31.151  1.00  0.00
ATOM   2473 HG21 ILE   157       1.822  -1.720  32.005  1.00  0.00
ATOM   2474 HG22 ILE   157       1.424  -0.219  31.136  1.00  0.00
ATOM   2475 HG23 ILE   157       1.943  -1.660  30.231  1.00  0.00
ATOM   2476  CG1 ILE   157       3.732   0.213  32.546  1.00  0.00
ATOM   2477 HG12 ILE   157       3.276  -0.335  33.371  1.00  0.00
ATOM   2478 HG13 ILE   157       4.804   0.307  32.721  1.00  0.00
ATOM   2479  CD1 ILE   157       3.105   1.611  32.452  1.00  0.00
ATOM   2480 HD11 ILE   157       2.033   1.518  32.277  1.00  0.00
ATOM   2481 HD12 ILE   157       3.275   2.150  33.384  1.00  0.00
ATOM   2482 HD13 ILE   157       3.561   2.159  31.628  1.00  0.00
ATOM   2483  C   ILE   157       4.181  -2.855  30.189  1.00  0.00
ATOM   2484  O   ILE   157       3.645  -3.919  30.474  1.00  0.00
ATOM   2485  N   ILE   158       4.598  -2.571  28.952  1.00  0.00
ATOM   2486  H   ILE   158       4.991  -1.656  28.783  1.00  0.00
ATOM   2487  CA  ILE   158       4.424  -3.476  27.808  1.00  0.00
ATOM   2488  HA  ILE   158       3.399  -3.840  27.736  1.00  0.00
ATOM   2489  CB  ILE   158       4.808  -2.756  26.494  1.00  0.00
ATOM   2490  HB  ILE   158       5.836  -2.401  26.573  1.00  0.00
ATOM   2491  CG2 ILE   158       4.687  -3.712  25.298  1.00  0.00
ATOM   2492 HG21 ILE   158       3.659  -4.067  25.218  1.00  0.00
ATOM   2493 HG22 ILE   158       4.961  -3.187  24.383  1.00  0.00
ATOM   2494 HG23 ILE   158       5.354  -4.562  25.442  1.00  0.00
ATOM   2495  CG1 ILE   158       3.935  -1.497  26.270  1.00  0.00
ATOM   2496 HG12 ILE   158       2.916  -1.851  26.114  1.00  0.00
ATOM   2497 HG13 ILE   158       3.981  -0.921  27.194  1.00  0.00
ATOM   2498  CD1 ILE   158       4.352  -0.611  25.096  1.00  0.00
ATOM   2499 HD11 ILE   158       4.306  -1.187  24.171  1.00  0.00
ATOM   2500 HD12 ILE   158       3.677   0.242  25.026  1.00  0.00
ATOM   2501 HD13 ILE   158       5.371  -0.256  25.252  1.00  0.00
ATOM   2502  C   ILE   158       5.218  -4.768  28.013  1.00  0.00
ATOM   2503  O   ILE   158       4.689  -5.871  27.866  1.00  0.00
ATOM   2504  N   SER   159       6.480  -4.655  28.415  1.00  0.00
ATOM   2505  H   SER   159       6.863  -3.726  28.517  1.00  0.00
ATOM   2506  CA  SER   159       7.357  -5.800  28.672  1.00  0.00
ATOM   2507  HA  SER   159       7.430  -6.429  27.785  1.00  0.00
ATOM   2508  CB  SER   159       8.755  -5.295  29.029  1.00  0.00
ATOM   2509  HB2 SER   159       9.156  -4.747  28.176  1.00  0.00
ATOM   2510  HB3 SER   159       8.675  -4.626  29.886  1.00  0.00
ATOM   2511  OG  SER   159       9.621  -6.369  29.348  1.00  0.00
ATOM   2512  HG  SER   159      10.490  -6.025  29.568  1.00  0.00
ATOM   2513  C   SER   159       6.848  -6.715  29.788  1.00  0.00
ATOM   2514  O   SER   159       7.041  -7.922  29.710  1.00  0.00
ATOM   2515  N   ASN   160       6.215  -6.163  30.824  1.00  0.00
ATOM   2516  H   ASN   160       6.127  -5.157  30.847  1.00  0.00
ATOM   2517  CA  ASN   160       5.698  -6.928  31.952  1.00  0.00
ATOM   2518  HA  ASN   160       6.474  -7.579  32.355  1.00  0.00
ATOM   2519  CB  ASN   160       5.243  -5.964  33.058  1.00  0.00
ATOM   2520  HB2 ASN   160       4.644  -5.191  32.576  1.00  0.00
ATOM   2521  HB3 ASN   160       4.627  -6.504  33.777  1.00  0.00
ATOM   2522  CG  ASN   160       6.385  -5.299  33.801  1.00  0.00
ATOM   2523  OD1 ASN   160       7.531  -5.685  33.760  1.00  0.00
ATOM   2524  ND2 ASN   160       6.078  -4.263  34.550  1.00  0.00
ATOM   2525 HD21 ASN   160       6.802  -3.784  35.066  1.00  0.00
ATOM   2526 HD22 ASN   160       5.119  -3.951  34.606  1.00  0.00
ATOM   2527  C   ASN   160       4.545  -7.862  31.564  1.00  0.00
ATOM   2528  O   ASN   160       4.305  -8.848  32.247  1.00  0.00
ATOM   2529  N   ARG   161       3.876  -7.578  30.445  1.00  0.00
ATOM   2530  H   ARG   161       3.999  -6.657  30.048  1.00  0.00
ATOM   2531  CA  ARG   161       2.874  -8.471  29.840  1.00  0.00
ATOM   2532  HA  ARG   161       2.496  -9.172  30.585  1.00  0.00
ATOM   2533  CB  ARG   161       1.705  -7.647  29.308  1.00  0.00
ATOM   2534  HB2 ARG   161       2.097  -6.860  28.664  1.00  0.00
ATOM   2535  HB3 ARG   161       1.053  -8.300  28.727  1.00  0.00
ATOM   2536  CG  ARG   161       0.909  -7.020  30.452  1.00  0.00
ATOM   2537  HG2 ARG   161       0.855  -7.716  31.289  1.00  0.00
ATOM   2538  HG3 ARG   161       1.392  -6.098  30.777  1.00  0.00
ATOM   2539  CD  ARG   161      -0.494  -6.710  29.960  1.00  0.00
ATOM   2540  HD2 ARG   161      -0.444  -5.950  29.180  1.00  0.00
ATOM   2541  HD3 ARG   161      -0.944  -7.616  29.555  1.00  0.00
ATOM   2542  NE  ARG   161      -1.335  -6.215  31.041  1.00  0.00
ATOM   2543  HE  ARG   161      -1.155  -5.251  31.281  1.00  0.00
ATOM   2544  CZ  ARG   161      -2.264  -6.866  31.709  1.00  0.00
ATOM   2545  NH1 ARG   161      -2.604  -8.093  31.465  1.00  0.00
ATOM   2546 HH11 ARG   161      -2.145  -8.603  30.724  1.00  0.00
ATOM   2547 HH12 ARG   161      -3.326  -8.533  32.017  1.00  0.00
ATOM   2548  NH2 ARG   161      -2.878  -6.243  32.669  1.00  0.00
ATOM   2549 HH21 ARG   161      -2.635  -5.286  32.882  1.00  0.00
ATOM   2550 HH22 ARG   161      -3.595  -6.718  33.198  1.00  0.00
ATOM   2551  C   ARG   161       3.451  -9.407  28.782  1.00  0.00
ATOM   2552  O   ARG   161       2.699 -10.067  28.082  1.00  0.00
ATOM   2553  N   HIE   162       4.763  -9.480  28.653  1.00  0.00
ATOM   2554  H   HIE   162       5.314  -8.830  29.194  1.00  0.00
ATOM   2555  CA  HIE   162       5.443 -10.295  27.644  1.00  0.00
ATOM   2556  HA  HIE   162       6.501 -10.034  27.609  1.00  0.00
ATOM   2557  CB  HIE   162       5.317 -11.789  27.985  1.00  0.00
ATOM   2558  HB2 HIE   162       4.261 -12.057  27.991  1.00  0.00
ATOM   2559  HB3 HIE   162       5.850 -12.427  27.280  1.00  0.00
ATOM   2560  CG  HIE   162       5.851 -12.117  29.350  1.00  0.00
ATOM   2561  ND1 HIE   162       7.186 -12.205  29.688  1.00  0.00
ATOM   2562  CE1 HIE   162       7.261 -12.497  30.994  1.00  0.00
ATOM   2563  HE1 HIE   162       8.246 -12.627  31.443  1.00  0.00
ATOM   2564  NE2 HIE   162       6.038 -12.577  31.526  1.00  0.00
ATOM   2565  HE2 HIE   162       5.789 -12.772  32.485  1.00  0.00
ATOM   2566  CD2 HIE   162       5.132 -12.338  30.501  1.00  0.00
ATOM   2567  HD2 HIE   162       4.061 -12.352  30.706  1.00  0.00
ATOM   2568  C   HIE   162       5.053  -9.961  26.194  1.00  0.00
ATOM   2569  O   HIE   162       5.256 -10.765  25.286  1.00  0.00
ATOM   2570  N   VAL   163       4.551  -8.751  25.955  1.00  0.00
ATOM   2571  H   VAL   163       4.328  -8.172  26.752  1.00  0.00
ATOM   2572  CA  VAL   163       4.207  -8.258  24.621  1.00  0.00
ATOM   2573  HA  VAL   163       3.890  -9.094  23.997  1.00  0.00
ATOM   2574  CB  VAL   163       3.070  -7.234  24.681  1.00  0.00
ATOM   2575  HB  VAL   163       3.374  -6.418  25.337  1.00  0.00
ATOM   2576  CG1 VAL   163       2.743  -6.678  23.295  1.00  0.00
ATOM   2577 HG11 VAL   163       2.438  -7.493  22.639  1.00  0.00
ATOM   2578 HG12 VAL   163       1.932  -5.954  23.375  1.00  0.00
ATOM   2579 HG13 VAL   163       3.625  -6.189  22.881  1.00  0.00
ATOM   2580  CG2 VAL   163       1.798  -7.870  25.241  1.00  0.00
ATOM   2581 HG21 VAL   163       1.990  -8.242  26.247  1.00  0.00
ATOM   2582 HG22 VAL   163       1.003  -7.125  25.275  1.00  0.00
ATOM   2583 HG23 VAL   163       1.493  -8.697  24.601  1.00  0.00
ATOM   2584  C   VAL   163       5.461  -7.706  23.948  1.00  0.00
ATOM   2585  O   VAL   163       6.208  -6.903  24.519  1.00  0.00
ATOM   2586  N   ASN   164       5.694  -8.124  22.706  1.00  0.00
ATOM   2587  H   ASN   164       5.131  -8.869  22.322  1.00  0.00
ATOM   2588  CA  ASN   164       6.801  -7.614  21.908  1.00  0.00
ATOM   2589  HA  ASN   164       7.650  -7.371  22.546  1.00  0.00
ATOM   2590  CB  ASN   164       7.236  -8.691  20.901  1.00  0.00
ATOM   2591  HB2 ASN   164       7.298  -9.655  21.407  1.00  0.00
ATOM   2592  HB3 ASN   164       6.475  -8.738  20.122  1.00  0.00
ATOM   2593  CG  ASN   164       8.582  -8.395  20.249  1.00  0.00
ATOM   2594  OD1 ASN   164       9.313  -7.501  20.630  1.00  0.00
ATOM   2595  ND2 ASN   164       8.954  -9.164  19.254  1.00  0.00
ATOM   2596 HD21 ASN   164       9.839  -9.000  18.796  1.00  0.00
ATOM   2597 HD22 ASN   164       8.354  -9.917  18.950  1.00  0.00
ATOM   2598  C   ASN   164       6.416  -6.290  21.232  1.00  0.00
ATOM   2599  O   ASN   164       5.331  -6.157  20.679  1.00  0.00
ATOM   2600  N   ILE   165       7.330  -5.339  21.246  1.00  0.00
ATOM   2601  H   ILE   165       8.145  -5.472  21.828  1.00  0.00
ATOM   2602  CA  ILE   165       7.177  -4.062  20.547  1.00  0.00
ATOM   2603  HA  ILE   165       6.121  -3.852  20.379  1.00  0.00
ATOM   2604  CB  ILE   165       7.809  -2.908  21.347  1.00  0.00
ATOM   2605  HB  ILE   165       8.857  -3.138  21.538  1.00  0.00
ATOM   2606  CG2 ILE   165       7.709  -1.589  20.550  1.00  0.00
ATOM   2607 HG21 ILE   165       6.661  -1.358  20.359  1.00  0.00
ATOM   2608 HG22 ILE   165       8.159  -0.781  21.126  1.00  0.00
ATOM   2609 HG23 ILE   165       8.236  -1.696  19.602  1.00  0.00
ATOM   2610  CG1 ILE   165       7.114  -2.748  22.721  1.00  0.00
ATOM   2611 HG12 ILE   165       6.111  -2.367  22.528  1.00  0.00
ATOM   2612 HG13 ILE   165       7.046  -3.743  23.161  1.00  0.00
ATOM   2613  CD1 ILE   165       7.840  -1.808  23.693  1.00  0.00
ATOM   2614 HD11 ILE   165       7.908  -0.813  23.254  1.00  0.00
ATOM   2615 HD12 ILE   165       7.285  -1.754  24.630  1.00  0.00
ATOM   2616 HD13 ILE   165       8.843  -2.189  23.887  1.00  0.00
ATOM   2617  C   ILE   165       7.767  -4.222  19.143  1.00  0.00
ATOM   2618  O   ILE   165       8.962  -4.484  19.000  1.00  0.00
ATOM   2619  N   ALA   166       6.935  -4.065  18.118  1.00  0.00
ATOM   2620  H   ALA   166       5.951  -3.942  18.310  1.00  0.00
ATOM   2621  CA  ALA   166       7.363  -4.140  16.730  1.00  0.00
ATOM   2622  HA  ALA   166       8.082  -4.952  16.623  1.00  0.00
ATOM   2623  CB  ALA   166       6.145  -4.447  15.856  1.00  0.00
ATOM   2624  HB1 ALA   166       5.420  -3.638  15.946  1.00  0.00
ATOM   2625  HB2 ALA   166       6.458  -4.540  14.816  1.00  0.00
ATOM   2626  HB3 ALA   166       5.689  -5.382  16.183  1.00  0.00
ATOM   2627  C   ALA   166       8.073  -2.854  16.280  1.00  0.00
ATOM   2628  O   ALA   166       9.131  -2.928  15.653  1.00  0.00
ATOM   2629  N   SER   167       7.511  -1.699  16.646  1.00  0.00
ATOM   2630  H   SER   167       6.585  -1.732  17.047  1.00  0.00
ATOM   2631  CA  SER   167       8.121  -0.390  16.417  1.00  0.00
ATOM   2632  HA  SER   167       9.204  -0.470  16.509  1.00  0.00
ATOM   2633  CB  SER   167       7.785   0.133  15.014  1.00  0.00
ATOM   2634  HB2 SER   167       8.416   0.998  14.810  1.00  0.00
ATOM   2635  HB3 SER   167       8.005  -0.654  14.293  1.00  0.00
ATOM   2636  OG  SER   167       6.430   0.504  14.906  1.00  0.00
ATOM   2637  HG  SER   167       6.256   0.825  14.018  1.00  0.00
ATOM   2638  C   SER   167       7.709   0.614  17.489  1.00  0.00
ATOM   2639  O   SER   167       6.734   0.415  18.205  1.00  0.00
ATOM   2640  N   VAL   168       8.465   1.698  17.589  1.00  0.00
ATOM   2641  H   VAL   168       9.332   1.712  17.071  1.00  0.00
ATOM   2642  CA  VAL   168       8.175   2.813  18.480  1.00  0.00
ATOM   2643  HA  VAL   168       7.105   2.973  18.609  1.00  0.00
ATOM   2644  CB  VAL   168       8.812   2.597  19.869  1.00  0.00
ATOM   2645  HB  VAL   168       8.390   1.680  20.280  1.00  0.00
ATOM   2646  CG1 VAL   168      10.339   2.486  19.838  1.00  0.00
ATOM   2647 HG11 VAL   168      10.762   3.403  19.427  1.00  0.00
ATOM   2648 HG12 VAL   168      10.713   2.335  20.850  1.00  0.00
ATOM   2649 HG13 VAL   168      10.630   1.641  19.214  1.00  0.00
ATOM   2650  CG2 VAL   168       8.425   3.701  20.861  1.00  0.00
ATOM   2651 HG21 VAL   168       7.342   3.716  20.984  1.00  0.00
ATOM   2652 HG22 VAL   168       8.897   3.506  21.824  1.00  0.00
ATOM   2653 HG23 VAL   168       8.761   4.666  20.481  1.00  0.00
ATOM   2654  C   VAL   168       8.609   4.125  17.845  1.00  0.00
ATOM   2655  O   VAL   168       9.674   4.213  17.249  1.00  0.00
ATOM   2656  N   LEU   169       7.766   5.144  18.009  1.00  0.00
ATOM   2657  H   LEU   169       6.851   4.924  18.375  1.00  0.00
ATOM   2658  CA  LEU   169       8.058   6.534  17.664  1.00  0.00
ATOM   2659  HA  LEU   169       9.091   6.633  17.332  1.00  0.00
ATOM   2660  CB  LEU   169       7.131   6.983  16.524  1.00  0.00
ATOM   2661  HB2 LEU   169       6.136   6.587  16.730  1.00  0.00
ATOM   2662  HB3 LEU   169       7.100   8.072  16.544  1.00  0.00
ATOM   2663  CG  LEU   169       7.591   6.512  15.142  1.00  0.00
ATOM   2664  HG  LEU   169       7.869   5.459  15.188  1.00  0.00
ATOM   2665  CD1 LEU   169       6.452   6.694  14.143  1.00  0.00
ATOM   2666 HD11 LEU   169       6.174   7.747  14.096  1.00  0.00
ATOM   2667 HD12 LEU   169       6.776   6.360  13.157  1.00  0.00
ATOM   2668 HD13 LEU   169       5.591   6.106  14.461  1.00  0.00
ATOM   2669  CD2 LEU   169       8.795   7.324  14.662  1.00  0.00
ATOM   2670 HD21 LEU   169       9.619   7.203  15.365  1.00  0.00
ATOM   2671 HD22 LEU   169       9.103   6.971  13.678  1.00  0.00
ATOM   2672 HD23 LEU   169       8.522   8.377  14.600  1.00  0.00
ATOM   2673  C   LEU   169       7.871   7.403  18.902  1.00  0.00
ATOM   2674  O   LEU   169       6.926   7.229  19.658  1.00  0.00
ATOM   2675  N   LEU   170       8.783   8.354  19.081  1.00  0.00
ATOM   2676  H   LEU   170       9.598   8.344  18.484  1.00  0.00
ATOM   2677  CA  LEU   170       8.700   9.373  20.120  1.00  0.00
ATOM   2678  HA  LEU   170       7.706   9.383  20.568  1.00  0.00
ATOM   2679  CB  LEU   170       9.730   9.054  21.216  1.00  0.00
ATOM   2680  HB2 LEU   170       9.423   8.116  21.678  1.00  0.00
ATOM   2681  HB3 LEU   170      10.690   8.917  20.718  1.00  0.00
ATOM   2682  CG  LEU   170       9.865  10.140  22.300  1.00  0.00
ATOM   2683  HG  LEU   170      10.063  11.089  21.801  1.00  0.00
ATOM   2684  CD1 LEU   170       8.614  10.269  23.158  1.00  0.00
ATOM   2685 HD11 LEU   170       8.416   9.321  23.658  1.00  0.00
ATOM   2686 HD12 LEU   170       8.764  11.048  23.905  1.00  0.00
ATOM   2687 HD13 LEU   170       7.765  10.531  22.526  1.00  0.00
ATOM   2688  CD2 LEU   170      11.035   9.800  23.231  1.00  0.00
ATOM   2689 HD21 LEU   170      11.958   9.751  22.653  1.00  0.00
ATOM   2690 HD22 LEU   170      11.127  10.571  23.996  1.00  0.00
ATOM   2691 HD23 LEU   170      10.853   8.836  23.707  1.00  0.00
ATOM   2692  C   LEU   170       8.940  10.730  19.471  1.00  0.00
ATOM   2693  O   LEU   170      10.036  10.995  18.980  1.00  0.00
ATOM   2694  N   TYR   171       7.945  11.604  19.507  1.00  0.00
ATOM   2695  H   TYR   171       7.055  11.298  19.872  1.00  0.00
ATOM   2696  CA  TYR   171       8.033  12.941  18.930  1.00  0.00
ATOM   2697  HA  TYR   171       9.074  13.258  18.872  1.00  0.00
ATOM   2698  CB  TYR   171       7.442  12.934  17.512  1.00  0.00
ATOM   2699  HB2 TYR   171       7.506  13.969  17.177  1.00  0.00
ATOM   2700  HB3 TYR   171       8.080  12.310  16.886  1.00  0.00
ATOM   2701  CG  TYR   171       6.011  12.457  17.405  1.00  0.00
ATOM   2702  CD1 TYR   171       5.735  11.099  17.135  1.00  0.00
ATOM   2703  HD1 TYR   171       6.563  10.395  17.052  1.00  0.00
ATOM   2704  CE1 TYR   171       4.418  10.652  16.974  1.00  0.00
ATOM   2705  HE1 TYR   171       4.205   9.603  16.771  1.00  0.00
ATOM   2706  CZ  TYR   171       3.357  11.579  17.093  1.00  0.00
ATOM   2707  OH  TYR   171       2.065  11.154  16.913  1.00  0.00
ATOM   2708  HH  TYR   171       2.003  10.217  16.713  1.00  0.00
ATOM   2709  CE2 TYR   171       3.613  12.934  17.379  1.00  0.00
ATOM   2710  HE2 TYR   171       2.794  13.646  17.482  1.00  0.00
ATOM   2711  CD2 TYR   171       4.942  13.364  17.532  1.00  0.00
ATOM   2712  HD2 TYR   171       5.154  14.410  17.752  1.00  0.00
ATOM   2713  C   TYR   171       7.392  13.981  19.844  1.00  0.00
ATOM   2714  O   TYR   171       6.613  13.632  20.738  1.00  0.00
ATOM   2715  N   PRO   172       7.734  15.273  19.689  1.00  0.00
ATOM   2716  CD  PRO   172       8.738  15.813  18.791  1.00  0.00
ATOM   2717  HD2 PRO   172       8.291  15.943  17.805  1.00  0.00
ATOM   2718  HD3 PRO   172       9.564  15.105  18.724  1.00  0.00
ATOM   2719  CG  PRO   172       9.155  17.132  19.422  1.00  0.00
ATOM   2720  HG2 PRO   172       9.504  17.831  18.662  1.00  0.00
ATOM   2721  HG3 PRO   172       9.941  16.976  20.160  1.00  0.00
ATOM   2722  CB  PRO   172       7.876  17.625  20.086  1.00  0.00
ATOM   2723  HB2 PRO   172       7.269  18.188  19.377  1.00  0.00
ATOM   2724  HB3 PRO   172       8.063  18.236  20.969  1.00  0.00
ATOM   2725  CA  PRO   172       7.147  16.333  20.488  1.00  0.00
ATOM   2726  HA  PRO   172       7.334  16.112  21.539  1.00  0.00
ATOM   2727  C   PRO   172       5.638  16.457  20.253  1.00  0.00
ATOM   2728  O   PRO   172       5.172  16.351  19.118  1.00  0.00
ATOM   2729  N   ASP   173       4.878  16.723  21.318  1.00  0.00
ATOM   2730  H   ASP   173       5.251  16.559  22.242  1.00  0.00
ATOM   2731  CA  ASP   173       3.495  17.172  21.200  1.00  0.00
ATOM   2732  HA  ASP   173       2.977  16.612  20.421  1.00  0.00
ATOM   2733  CB  ASP   173       2.773  16.935  22.539  1.00  0.00
ATOM   2734  HB2 ASP   173       2.979  15.905  22.828  1.00  0.00
ATOM   2735  HB3 ASP   173       3.189  17.612  23.285  1.00  0.00
ATOM   2736  CG  ASP   173       1.259  17.146  22.447  1.00  0.00
ATOM   2737  OD1 ASP   173       0.742  18.048  23.125  1.00  0.00
ATOM   2738  OD2 ASP   173       0.591  16.394  21.716  1.00  0.00
ATOM   2739  C   ASP   173       3.440  18.645  20.771  1.00  0.00
ATOM   2740  O   ASP   173       4.448  19.368  20.819  1.00  0.00
ATOM   2741  N   SER   174       2.258  19.116  20.375  1.00  0.00
ATOM   2742  H   SER   174       1.514  18.460  20.186  1.00  0.00
ATOM   2743  CA  SER   174       2.001  20.539  20.154  1.00  0.00
ATOM   2744  HA  SER   174       2.678  20.934  19.397  1.00  0.00
ATOM   2745  CB  SER   174       0.565  20.722  19.668  1.00  0.00
ATOM   2746  HB2 SER   174       0.370  21.789  19.559  1.00  0.00
ATOM   2747  HB3 SER   174       0.463  20.234  18.699  1.00  0.00
ATOM   2748  OG  SER   174      -0.366  20.162  20.580  1.00  0.00
ATOM   2749  HG  SER   174      -1.257  20.292  20.248  1.00  0.00
ATOM   2750  C   SER   174       2.235  21.379  21.414  1.00  0.00
ATOM   2751  O   SER   174       2.655  22.533  21.316  1.00  0.00
ATOM   2752  N   ASP   175       2.000  20.793  22.594  1.00  0.00
ATOM   2753  H   ASP   175       1.449  19.946  22.601  1.00  0.00
ATOM   2754  CA  ASP   175       2.427  21.350  23.872  1.00  0.00
ATOM   2755  HA  ASP   175       2.474  22.437  23.811  1.00  0.00
ATOM   2756  CB  ASP   175       1.428  20.964  24.963  1.00  0.00
ATOM   2757  HB2 ASP   175       0.469  21.374  24.646  1.00  0.00
ATOM   2758  HB3 ASP   175       1.365  19.876  24.994  1.00  0.00
ATOM   2759  CG  ASP   175       1.775  21.496  26.358  1.00  0.00
ATOM   2760  OD1 ASP   175       2.886  22.049  26.565  1.00  0.00
ATOM   2761  OD2 ASP   175       0.928  21.330  27.263  1.00  0.00
ATOM   2762  C   ASP   175       3.855  20.867  24.183  1.00  0.00
ATOM   2763  O   ASP   175       4.070  19.673  24.416  1.00  0.00
ATOM   2764  N   PRO   176       4.853  21.763  24.238  1.00  0.00
ATOM   2765  CD  PRO   176       4.719  23.206  24.140  1.00  0.00
ATOM   2766  HD2 PRO   176       3.854  23.514  24.728  1.00  0.00
ATOM   2767  HD3 PRO   176       4.558  23.468  23.094  1.00  0.00
ATOM   2768  CG  PRO   176       6.032  23.769  24.687  1.00  0.00
ATOM   2769  HG2 PRO   176       5.994  23.889  25.770  1.00  0.00
ATOM   2770  HG3 PRO   176       6.279  24.725  24.224  1.00  0.00
ATOM   2771  CB  PRO   176       7.037  22.688  24.279  1.00  0.00
ATOM   2772  HB2 PRO   176       7.921  22.668  24.917  1.00  0.00
ATOM   2773  HB3 PRO   176       7.342  22.818  23.241  1.00  0.00
ATOM   2774  CA  PRO   176       6.254  21.382  24.434  1.00  0.00
ATOM   2775  HA  PRO   176       6.519  20.711  23.617  1.00  0.00
ATOM   2776  C   PRO   176       6.541  20.694  25.774  1.00  0.00
ATOM   2777  O   PRO   176       7.609  20.103  25.932  1.00  0.00
ATOM   2778  N   ASN   177       5.611  20.741  26.724  1.00  0.00
ATOM   2779  H   ASN   177       4.808  21.339  26.592  1.00  0.00
ATOM   2780  CA  ASN   177       5.735  20.011  27.994  1.00  0.00
ATOM   2781  HA  ASN   177       6.760  20.059  28.360  1.00  0.00
ATOM   2782  CB  ASN   177       4.813  20.646  29.037  1.00  0.00
ATOM   2783  HB2 ASN   177       3.780  20.568  28.698  1.00  0.00
ATOM   2784  HB3 ASN   177       4.927  20.109  29.979  1.00  0.00
ATOM   2785  CG  ASN   177       5.138  22.110  29.271  1.00  0.00
ATOM   2786  OD1 ASN   177       6.234  22.480  29.652  1.00  0.00
ATOM   2787  ND2 ASN   177       4.187  22.983  29.041  1.00  0.00
ATOM   2788 HD21 ASN   177       4.363  23.967  29.185  1.00  0.00
ATOM   2789 HD22 ASN   177       3.282  22.667  28.721  1.00  0.00
ATOM   2790  C   ASN   177       5.431  18.516  27.854  1.00  0.00
ATOM   2791  O   ASN   177       5.671  17.755  28.792  1.00  0.00
ATOM   2792  N   TYR   178       4.928  18.090  26.699  1.00  0.00
ATOM   2793  H   TYR   178       4.725  18.783  25.993  1.00  0.00
ATOM   2794  CA  TYR   178       4.552  16.713  26.440  1.00  0.00
ATOM   2795  HA  TYR   178       4.905  16.071  27.247  1.00  0.00
ATOM   2796  CB  TYR   178       3.025  16.595  26.352  1.00  0.00
ATOM   2797  HB2 TYR   178       2.682  17.266  25.565  1.00  0.00
ATOM   2798  HB3 TYR   178       2.808  15.565  26.071  1.00  0.00
ATOM   2799  CG  TYR   178       2.311  16.926  27.642  1.00  0.00
ATOM   2800  CD1 TYR   178       2.064  15.926  28.603  1.00  0.00
ATOM   2801  HD1 TYR   178       2.382  14.902  28.408  1.00  0.00
ATOM   2802  CE1 TYR   178       1.414  16.242  29.804  1.00  0.00
ATOM   2803  HE1 TYR   178       1.232  15.469  30.551  1.00  0.00
ATOM   2804  CZ  TYR   178       1.015  17.568  30.052  1.00  0.00
ATOM   2805  OH  TYR   178       0.371  17.886  31.227  1.00  0.00
ATOM   2806  HH  TYR   178       0.246  17.128  31.803  1.00  0.00
ATOM   2807  CE2 TYR   178       1.249  18.576  29.100  1.00  0.00
ATOM   2808  HE2 TYR   178       0.930  19.601  29.288  1.00  0.00
ATOM   2809  CD2 TYR   178       1.899  18.253  27.902  1.00  0.00
ATOM   2810  HD2 TYR   178       2.091  19.028  27.160  1.00  0.00
ATOM   2811  C   TYR   178       5.245  16.151  25.199  1.00  0.00
ATOM   2812  O   TYR   178       5.765  16.862  24.335  1.00  0.00
ATOM   2813  N   LYS   179       5.253  14.832  25.129  1.00  0.00
ATOM   2814  H   LYS   179       5.020  14.327  25.972  1.00  0.00
ATOM   2815  CA  LYS   179       5.635  14.064  23.945  1.00  0.00
ATOM   2816  HA  LYS   179       5.681  14.725  23.079  1.00  0.00
ATOM   2817  CB  LYS   179       7.012  13.411  24.137  1.00  0.00
ATOM   2818  HB2 LYS   179       6.977  12.817  25.050  1.00  0.00
ATOM   2819  HB3 LYS   179       7.194  12.756  23.285  1.00  0.00
ATOM   2820  CG  LYS   179       8.146  14.442  24.241  1.00  0.00
ATOM   2821  HG2 LYS   179       8.110  15.105  23.376  1.00  0.00
ATOM   2822  HG3 LYS   179       8.018  15.027  25.152  1.00  0.00
ATOM   2823  CD  LYS   179       9.496  13.730  24.280  1.00  0.00
ATOM   2824  HD2 LYS   179       9.547  13.107  25.173  1.00  0.00
ATOM   2825  HD3 LYS   179       9.597  13.103  23.394  1.00  0.00
ATOM   2826  CE  LYS   179      10.626  14.754  24.309  1.00  0.00
ATOM   2827  HE2 LYS   179      10.517  15.415  23.449  1.00  0.00
ATOM   2828  HE3 LYS   179      10.543  15.336  25.227  1.00  0.00
ATOM   2829  NZ  LYS   179      11.950  14.097  24.260  1.00  0.00
ATOM   2830  HZ1 LYS   179      12.027  13.558  23.409  1.00  0.00
ATOM   2831  HZ2 LYS   179      12.675  14.799  24.281  1.00  0.00
ATOM   2832  HZ3 LYS   179      12.052  13.485  25.057  1.00  0.00
ATOM   2833  C   LYS   179       4.569  13.025  23.651  1.00  0.00
ATOM   2834  O   LYS   179       3.846  12.600  24.550  1.00  0.00
ATOM   2835  N   ILE   180       4.528  12.595  22.400  1.00  0.00
ATOM   2836  H   ILE   180       5.047  13.113  21.706  1.00  0.00
ATOM   2837  CA  ILE   180       3.685  11.499  21.953  1.00  0.00
ATOM   2838  HA  ILE   180       3.005  11.191  22.747  1.00  0.00
ATOM   2839  CB  ILE   180       2.871  11.904  20.709  1.00  0.00
ATOM   2840  HB  ILE   180       3.554  12.205  19.915  1.00  0.00
ATOM   2841  CG2 ILE   180       2.018  10.717  20.229  1.00  0.00
ATOM   2842 HG21 ILE   180       1.334  10.416  21.022  1.00  0.00
ATOM   2843 HG22 ILE   180       1.446  11.012  19.349  1.00  0.00
ATOM   2844 HG23 ILE   180       2.669   9.881  19.975  1.00  0.00
ATOM   2845  CG1 ILE   180       1.975  13.126  21.038  1.00  0.00
ATOM   2846 HG12 ILE   180       1.275  12.803  21.808  1.00  0.00
ATOM   2847 HG13 ILE   180       2.631  13.896  21.444  1.00  0.00
ATOM   2848  CD1 ILE   180       1.199  13.694  19.850  1.00  0.00
ATOM   2849 HD11 ILE   180       0.542  12.925  19.443  1.00  0.00
ATOM   2850 HD12 ILE   180       0.602  14.545  20.179  1.00  0.00
ATOM   2851 HD13 ILE   180       1.899  14.018  19.080  1.00  0.00
ATOM   2852  C   ILE   180       4.569  10.266  21.746  1.00  0.00
ATOM   2853  O   ILE   180       5.625  10.340  21.114  1.00  0.00
ATOM   2854  N   LEU   181       4.136   9.152  22.324  1.00  0.00
ATOM   2855  H   LEU   181       3.360   9.257  22.962  1.00  0.00
ATOM   2856  CA  LEU   181       4.704   7.824  22.141  1.00  0.00
ATOM   2857  HA  LEU   181       5.641   7.883  21.587  1.00  0.00
ATOM   2858  CB  LEU   181       4.987   7.201  23.522  1.00  0.00
ATOM   2859  HB2 LEU   181       4.332   7.671  24.255  1.00  0.00
ATOM   2860  HB3 LEU   181       4.753   6.138  23.455  1.00  0.00
ATOM   2861  CG  LEU   181       6.454   7.377  23.957  1.00  0.00
ATOM   2862  HG  LEU   181       6.788   8.378  23.683  1.00  0.00
ATOM   2863  CD1 LEU   181       6.588   7.192  25.466  1.00  0.00
ATOM   2864 HD11 LEU   181       6.254   6.191  25.741  1.00  0.00
ATOM   2865 HD12 LEU   181       7.631   7.320  25.757  1.00  0.00
ATOM   2866 HD13 LEU   181       5.975   7.933  25.979  1.00  0.00
ATOM   2867  CD2 LEU   181       7.342   6.344  23.281  1.00  0.00
ATOM   2868 HD21 LEU   181       7.279   6.462  22.199  1.00  0.00
ATOM   2869 HD22 LEU   181       8.374   6.486  23.602  1.00  0.00
ATOM   2870 HD23 LEU   181       7.011   5.343  23.557  1.00  0.00
ATOM   2871  C   LEU   181       3.723   6.982  21.340  1.00  0.00
ATOM   2872  O   LEU   181       2.611   6.732  21.802  1.00  0.00
ATOM   2873  N   VAL   182       4.146   6.529  20.172  1.00  0.00
ATOM   2874  H   VAL   182       5.024   6.876  19.813  1.00  0.00
ATOM   2875  CA  VAL   182       3.377   5.602  19.345  1.00  0.00
ATOM   2876  HA  VAL   182       2.392   5.458  19.789  1.00  0.00
ATOM   2877  CB  VAL   182       3.197   6.122  17.903  1.00  0.00
ATOM   2878  HB  VAL   182       4.170   6.151  17.413  1.00  0.00
ATOM   2879  CG1 VAL   182       2.260   5.209  17.118  1.00  0.00
ATOM   2880 HG11 VAL   182       1.286   5.179  17.607  1.00  0.00
ATOM   2881 HG12 VAL   182       2.145   5.591  16.104  1.00  0.00
ATOM   2882 HG13 VAL   182       2.678   4.203  17.081  1.00  0.00
ATOM   2883  CG2 VAL   182       2.609   7.535  17.876  1.00  0.00
ATOM   2884 HG21 VAL   182       3.276   8.217  18.404  1.00  0.00
ATOM   2885 HG22 VAL   182       2.498   7.863  16.843  1.00  0.00
ATOM   2886 HG23 VAL   182       1.633   7.532  18.362  1.00  0.00
ATOM   2887  C   VAL   182       4.078   4.256  19.361  1.00  0.00
ATOM   2888  O   VAL   182       5.221   4.142  18.920  1.00  0.00
ATOM   2889  N   PHE   183       3.401   3.239  19.864  1.00  0.00
ATOM   2890  H   PHE   183       2.527   3.448  20.324  1.00  0.00
ATOM   2891  CA  PHE   183       3.852   1.859  19.837  1.00  0.00
ATOM   2892  HA  PHE   183       4.899   1.819  19.536  1.00  0.00
ATOM   2893  CB  PHE   183       3.717   1.225  21.214  1.00  0.00
ATOM   2894  HB2 PHE   183       2.681   1.313  21.540  1.00  0.00
ATOM   2895  HB3 PHE   183       4.000   0.173  21.186  1.00  0.00
ATOM   2896  CG  PHE   183       4.566   1.874  22.287  1.00  0.00
ATOM   2897  CD1 PHE   183       5.929   1.551  22.400  1.00  0.00
ATOM   2898  HD1 PHE   183       6.372   0.854  21.689  1.00  0.00
ATOM   2899  CE1 PHE   183       6.717   2.115  23.413  1.00  0.00
ATOM   2900  HE1 PHE   183       7.773   1.858  23.495  1.00  0.00
ATOM   2901  CZ  PHE   183       6.140   3.016  24.325  1.00  0.00
ATOM   2902  HZ  PHE   183       6.747   3.452  25.118  1.00  0.00
ATOM   2903  CE2 PHE   183       4.782   3.354  24.214  1.00  0.00
ATOM   2904  HE2 PHE   183       4.337   4.059  24.916  1.00  0.00
ATOM   2905  CD2 PHE   183       3.996   2.783  23.197  1.00  0.00
ATOM   2906  HD2 PHE   183       2.941   3.044  23.112  1.00  0.00
ATOM   2907  C   PHE   183       3.050   1.070  18.806  1.00  0.00
ATOM   2908  O   PHE   183       1.825   1.183  18.750  1.00  0.00
ATOM   2909  N   ARG   184       3.723   0.205  18.054  1.00  0.00
ATOM   2910  H   ARG   184       4.701   0.378  17.871  1.00  0.00
ATOM   2911  CA  ARG   184       3.087  -0.938  17.401  1.00  0.00
ATOM   2912  HA  ARG   184       2.005  -0.847  17.491  1.00  0.00
ATOM   2913  CB  ARG   184       3.450  -1.012  15.915  1.00  0.00
ATOM   2914  HB2 ARG   184       4.536  -1.042  15.825  1.00  0.00
ATOM   2915  HB3 ARG   184       3.026  -1.926  15.500  1.00  0.00
ATOM   2916  CG  ARG   184       2.906   0.201  15.143  1.00  0.00
ATOM   2917  HG2 ARG   184       1.835   0.271  15.332  1.00  0.00
ATOM   2918  HG3 ARG   184       3.400   1.095  15.524  1.00  0.00
ATOM   2919  CD  ARG   184       3.151   0.085  13.642  1.00  0.00
ATOM   2920  HD2 ARG   184       2.931   1.045  13.174  1.00  0.00
ATOM   2921  HD3 ARG   184       4.198  -0.169  13.475  1.00  0.00
ATOM   2922  NE  ARG   184       2.309  -0.948  13.017  1.00  0.00
ATOM   2923  HE  ARG   184       2.753  -1.854  12.964  1.00  0.00
ATOM   2924  CZ  ARG   184       1.077  -0.815  12.529  1.00  0.00
ATOM   2925  NH1 ARG   184       0.458   0.322  12.540  1.00  0.00
ATOM   2926 HH11 ARG   184       0.912   1.137  12.927  1.00  0.00
ATOM   2927 HH12 ARG   184      -0.476   0.389  12.162  1.00  0.00
ATOM   2928  NH2 ARG   184       0.452  -1.827  12.031  1.00  0.00
ATOM   2929 HH21 ARG   184       0.899  -2.732  12.009  1.00  0.00
ATOM   2930 HH22 ARG   184      -0.482  -1.710  11.665  1.00  0.00
ATOM   2931  C   ARG   184       3.490  -2.186  18.177  1.00  0.00
ATOM   2932  O   ARG   184       4.681  -2.489  18.284  1.00  0.00
ATOM   2933  N   VAL   185       2.506  -2.850  18.769  1.00  0.00
ATOM   2934  H   VAL   185       1.569  -2.492  18.652  1.00  0.00
ATOM   2935  CA  VAL   185       2.707  -3.995  19.667  1.00  0.00
ATOM   2936  HA  VAL   185       3.770  -4.199  19.791  1.00  0.00
ATOM   2937  CB  VAL   185       2.086  -3.754  21.057  1.00  0.00
ATOM   2938  HB  VAL   185       2.153  -4.673  21.639  1.00  0.00
ATOM   2939  CG1 VAL   185       2.828  -2.629  21.790  1.00  0.00
ATOM   2940 HG11 VAL   185       2.761  -1.710  21.208  1.00  0.00
ATOM   2941 HG12 VAL   185       2.376  -2.473  22.769  1.00  0.00
ATOM   2942 HG13 VAL   185       3.875  -2.904  21.914  1.00  0.00
ATOM   2943  CG2 VAL   185       0.597  -3.391  21.014  1.00  0.00
ATOM   2944 HG21 VAL   185       0.038  -4.202  20.546  1.00  0.00
ATOM   2945 HG22 VAL   185       0.231  -3.236  22.029  1.00  0.00
ATOM   2946 HG23 VAL   185       0.462  -2.477  20.436  1.00  0.00
ATOM   2947  C   VAL   185       2.185  -5.268  19.028  1.00  0.00
ATOM   2948  O   VAL   185       1.114  -5.281  18.437  1.00  0.00
ATOM   2949  N   GLN   186       2.936  -6.356  19.153  1.00  0.00
ATOM   2950  H   GLN   186       3.836  -6.258  19.600  1.00  0.00
ATOM   2951  CA  GLN   186       2.582  -7.658  18.583  1.00  0.00
ATOM   2952  HA  GLN   186       2.017  -7.519  17.661  1.00  0.00
ATOM   2953  CB  GLN   186       3.850  -8.459  18.264  1.00  0.00
ATOM   2954  HB2 GLN   186       4.479  -8.476  19.154  1.00  0.00
ATOM   2955  HB3 GLN   186       3.558  -9.477  18.007  1.00  0.00
ATOM   2956  CG  GLN   186       4.631  -7.841  17.097  1.00  0.00
ATOM   2957  HG2 GLN   186       3.972  -7.848  16.228  1.00  0.00
ATOM   2958  HG3 GLN   186       4.906  -6.813  17.335  1.00  0.00
ATOM   2959  CD  GLN   186       5.903  -8.620  16.753  1.00  0.00
ATOM   2960  OE1 GLN   186       6.566  -9.209  17.587  1.00  0.00
ATOM   2961  NE2 GLN   186       6.312  -8.623  15.508  1.00  0.00
ATOM   2962 HE21 GLN   186       7.149  -9.130  15.256  1.00  0.00
ATOM   2963 HE22 GLN   186       5.789  -8.119  14.807  1.00  0.00
ATOM   2964  C   GLN   186       1.620  -8.404  19.527  1.00  0.00
ATOM   2965  O   GLN   186       1.996  -9.396  20.152  1.00  0.00
ATOM   2966  N   THR   187       0.412  -7.889  19.640  1.00  0.00
ATOM   2967  H   THR   187       0.258  -6.977  19.235  1.00  0.00
ATOM   2968  CA  THR   187      -0.694  -8.523  20.367  1.00  0.00
ATOM   2969  HA  THR   187      -0.593  -9.606  20.301  1.00  0.00
ATOM   2970  CB  THR   187      -0.714  -8.121  21.852  1.00  0.00
ATOM   2971  HB  THR   187       0.235  -8.445  22.281  1.00  0.00
ATOM   2972  CG2 THR   187      -0.903  -6.618  22.104  1.00  0.00
ATOM   2973 HG21 THR   187      -1.852  -6.294  21.676  1.00  0.00
ATOM   2974 HG22 THR   187      -0.905  -6.426  23.177  1.00  0.00
ATOM   2975 HG23 THR   187      -0.087  -6.066  21.638  1.00  0.00
ATOM   2976  OG1 THR   187      -1.763  -8.774  22.521  1.00  0.00
ATOM   2977  HG1 THR   187      -1.764  -8.514  23.445  1.00  0.00
ATOM   2978  C   THR   187      -2.009  -8.165  19.696  1.00  0.00
ATOM   2979  O   THR   187      -2.187  -7.040  19.218  1.00  0.00
ATOM   2980  N   MET   188      -2.921  -9.129  19.670  1.00  0.00
ATOM   2981  H   MET   188      -2.641 -10.063  19.935  1.00  0.00
ATOM   2982  CA  MET   188      -4.295  -8.919  19.219  1.00  0.00
ATOM   2983  HA  MET   188      -4.332  -8.224  18.380  1.00  0.00
ATOM   2984  CB  MET   188      -4.844 -10.269  18.759  1.00  0.00
ATOM   2985  HB2 MET   188      -4.141 -10.693  18.042  1.00  0.00
ATOM   2986  HB3 MET   188      -4.912 -10.921  19.630  1.00  0.00
ATOM   2987  CG  MET   188      -6.216 -10.144  18.111  1.00  0.00
ATOM   2988  HG2 MET   188      -6.930  -9.836  18.875  1.00  0.00
ATOM   2989  HG3 MET   188      -6.162  -9.380  17.336  1.00  0.00
ATOM   2990  SD  MET   188      -6.767 -11.698  17.375  1.00  0.00
ATOM   2991  CE  MET   188      -8.402 -11.175  16.806  1.00  0.00
ATOM   2992  HE1 MET   188      -8.295 -10.353  16.098  1.00  0.00
ATOM   2993  HE2 MET   188      -8.902 -12.012  16.318  1.00  0.00
ATOM   2994  HE3 MET   188      -8.995 -10.844  17.658  1.00  0.00
ATOM   2995  C   MET   188      -5.163  -8.301  20.322  1.00  0.00
ATOM   2996  O   MET   188      -6.123  -7.594  20.034  1.00  0.00
ATOM   2997  N   ASN   189      -4.809  -8.543  21.589  1.00  0.00
ATOM   2998  H   ASN   189      -4.031  -9.166  21.754  1.00  0.00
ATOM   2999  CA  ASN   189      -5.552  -8.048  22.738  1.00  0.00
ATOM   3000  HA  ASN   189      -6.475  -7.565  22.416  1.00  0.00
ATOM   3001  CB  ASN   189      -5.908  -9.223  23.650  1.00  0.00
ATOM   3002  HB2 ASN   189      -6.513  -9.931  23.083  1.00  0.00
ATOM   3003  HB3 ASN   189      -4.999  -9.717  23.994  1.00  0.00
ATOM   3004  CG  ASN   189      -6.699  -8.769  24.859  1.00  0.00
ATOM   3005  OD1 ASN   189      -7.247  -7.686  24.919  1.00  0.00
ATOM   3006  ND2 ASN   189      -6.762  -9.592  25.871  1.00  0.00
ATOM   3007 HD21 ASN   189      -7.279  -9.331  26.699  1.00  0.00
ATOM   3008 HD22 ASN   189      -6.294 -10.486  25.821  1.00  0.00
ATOM   3009  C   ASN   189      -4.786  -6.932  23.477  1.00  0.00
ATOM   3010  O   ASN   189      -4.135  -7.200  24.498  1.00  0.00
ATOM   3011  N   PRO   190      -4.883  -5.681  23.021  1.00  0.00
ATOM   3012  CD  PRO   190      -5.547  -5.211  21.819  1.00  0.00
ATOM   3013  HD2 PRO   190      -6.600  -5.484  21.885  1.00  0.00
ATOM   3014  HD3 PRO   190      -5.095  -5.714  20.964  1.00  0.00
ATOM   3015  CG  PRO   190      -5.334  -3.696  21.785  1.00  0.00
ATOM   3016  HG2 PRO   190      -6.177  -3.172  22.234  1.00  0.00
ATOM   3017  HG3 PRO   190      -5.190  -3.344  20.764  1.00  0.00
ATOM   3018  CB  PRO   190      -4.058  -3.513  22.611  1.00  0.00
ATOM   3019  HB2 PRO   190      -3.993  -2.526  23.070  1.00  0.00
ATOM   3020  HB3 PRO   190      -3.158  -3.701  22.026  1.00  0.00
ATOM   3021  CA  PRO   190      -4.208  -4.582  23.696  1.00  0.00
ATOM   3022  HA  PRO   190      -3.222  -4.939  23.995  1.00  0.00
ATOM   3023  C   PRO   190      -4.959  -4.064  24.930  1.00  0.00
ATOM   3024  O   PRO   190      -4.442  -3.195  25.626  1.00  0.00
ATOM   3025  N   ILE   191      -6.164  -4.565  25.236  1.00  0.00
ATOM   3026  H   ILE   191      -6.500  -5.340  24.683  1.00  0.00
ATOM   3027  CA  ILE   191      -7.052  -4.012  26.280  1.00  0.00
ATOM   3028  HA  ILE   191      -7.298  -2.972  26.067  1.00  0.00
ATOM   3029  CB  ILE   191      -8.358  -4.838  26.393  1.00  0.00
ATOM   3030  HB  ILE   191      -8.098  -5.890  26.514  1.00  0.00
ATOM   3031  CG2 ILE   191      -9.204  -4.373  27.605  1.00  0.00
ATOM   3032 HG21 ILE   191      -9.464  -3.321  27.485  1.00  0.00
ATOM   3033 HG22 ILE   191     -10.115  -4.968  27.662  1.00  0.00
ATOM   3034 HG23 ILE   191      -8.628  -4.502  28.521  1.00  0.00
ATOM   3035  CG1 ILE   191      -9.175  -4.721  25.092  1.00  0.00
ATOM   3036 HG12 ILE   191      -9.440  -3.672  24.960  1.00  0.00
ATOM   3037 HG13 ILE   191      -8.535  -5.039  24.269  1.00  0.00
ATOM   3038  CD1 ILE   191     -10.447  -5.570  25.106  1.00  0.00
ATOM   3039 HD11 ILE   191     -11.088  -5.252  25.928  1.00  0.00
ATOM   3040 HD12 ILE   191     -10.978  -5.445  24.163  1.00  0.00
ATOM   3041 HD13 ILE   191     -10.183  -6.619  25.237  1.00  0.00
ATOM   3042  C   ILE   191      -6.362  -3.943  27.637  1.00  0.00
ATOM   3043  O   ILE   191      -6.358  -2.900  28.294  1.00  0.00
ATOM   3044  N   ASN   192      -5.748  -5.051  28.049  1.00  0.00
ATOM   3045  H   ASN   192      -5.770  -5.876  27.467  1.00  0.00
ATOM   3046  CA  ASN   192      -5.060  -5.129  29.333  1.00  0.00
ATOM   3047  HA  ASN   192      -5.733  -4.876  30.153  1.00  0.00
ATOM   3048  CB  ASN   192      -4.576  -6.564  29.524  1.00  0.00
ATOM   3049  HB2 ASN   192      -4.114  -6.847  28.578  1.00  0.00
ATOM   3050  HB3 ASN   192      -3.834  -6.617  30.320  1.00  0.00
ATOM   3051  CG  ASN   192      -5.689  -7.547  29.833  1.00  0.00
ATOM   3052  OD1 ASN   192      -6.711  -7.207  30.400  1.00  0.00
ATOM   3053  ND2 ASN   192      -5.468  -8.798  29.516  1.00  0.00
ATOM   3054 HD21 ASN   192      -6.176  -9.495  29.700  1.00  0.00
ATOM   3055 HD22 ASN   192      -4.591  -9.060  29.089  1.00  0.00
ATOM   3056  C   ASN   192      -3.873  -4.157  29.396  1.00  0.00
ATOM   3057  O   ASN   192      -3.634  -3.519  30.418  1.00  0.00
ATOM   3058  N   LEU   193      -3.172  -4.023  28.289  1.00  0.00
ATOM   3059  H   LEU   193      -3.417  -4.603  27.499  1.00  0.00
ATOM   3060  CA  LEU   193      -2.013  -3.143  28.168  1.00  0.00
ATOM   3061  HA  LEU   193      -1.311  -3.288  28.989  1.00  0.00
ATOM   3062  CB  LEU   193      -1.313  -3.512  26.853  1.00  0.00
ATOM   3063  HB2 LEU   193      -1.378  -4.593  26.726  1.00  0.00
ATOM   3064  HB3 LEU   193      -1.833  -3.019  26.032  1.00  0.00
ATOM   3065  CG  LEU   193       0.155  -3.087  26.854  1.00  0.00
ATOM   3066  HG  LEU   193       0.390  -2.570  27.784  1.00  0.00
ATOM   3067  CD1 LEU   193       1.027  -4.334  26.731  1.00  0.00
ATOM   3068 HD11 LEU   193       0.793  -4.851  25.801  1.00  0.00
ATOM   3069 HD12 LEU   193       2.078  -4.045  26.731  1.00  0.00
ATOM   3070 HD13 LEU   193       0.834  -4.998  27.574  1.00  0.00
ATOM   3071  CD2 LEU   193       0.446  -2.152  25.696  1.00  0.00
ATOM   3072 HD21 LEU   193      -0.177  -1.262  25.782  1.00  0.00
ATOM   3073 HD22 LEU   193       1.497  -1.863  25.717  1.00  0.00
ATOM   3074 HD23 LEU   193       0.228  -2.658  24.756  1.00  0.00
ATOM   3075  C   LEU   193      -2.419  -1.665  28.236  1.00  0.00
ATOM   3076  O   LEU   193      -1.801  -0.869  28.940  1.00  0.00
ATOM   3077  N   ILE   194      -3.512  -1.308  27.561  1.00  0.00
ATOM   3078  H   ILE   194      -3.918  -1.991  26.938  1.00  0.00
ATOM   3079  CA  ILE   194      -4.119   0.025  27.622  1.00  0.00
ATOM   3080  HA  ILE   194      -3.388   0.804  27.406  1.00  0.00
ATOM   3081  CB  ILE   194      -5.278   0.113  26.609  1.00  0.00
ATOM   3082  HB  ILE   194      -5.915  -0.761  26.747  1.00  0.00
ATOM   3083  CG2 ILE   194      -6.116   1.393  26.791  1.00  0.00
ATOM   3084 HG21 ILE   194      -5.480   2.267  26.653  1.00  0.00
ATOM   3085 HG22 ILE   194      -6.920   1.409  26.055  1.00  0.00
ATOM   3086 HG23 ILE   194      -6.542   1.409  27.794  1.00  0.00
ATOM   3087  CG1 ILE   194      -4.725   0.054  25.166  1.00  0.00
ATOM   3088 HG12 ILE   194      -4.342   1.043  24.912  1.00  0.00
ATOM   3089 HG13 ILE   194      -3.908  -0.667  25.149  1.00  0.00
ATOM   3090  CD1 ILE   194      -5.790  -0.358  24.146  1.00  0.00
ATOM   3091 HD11 ILE   194      -6.608   0.363  24.162  1.00  0.00
ATOM   3092 HD12 ILE   194      -5.349  -0.384  23.150  1.00  0.00
ATOM   3093 HD13 ILE   194      -6.173  -1.347  24.399  1.00  0.00
ATOM   3094  C   ILE   194      -4.599   0.329  29.040  1.00  0.00
ATOM   3095  O   ILE   194      -4.392   1.434  29.540  1.00  0.00
ATOM   3096  N   HIE   195      -5.203  -0.655  29.723  1.00  0.00
ATOM   3097  H   HIE   195      -5.422  -1.517  29.245  1.00  0.00
ATOM   3098  CA  HIE   195      -5.637  -0.502  31.102  1.00  0.00
ATOM   3099  HA  HIE   195      -6.286   0.369  31.194  1.00  0.00
ATOM   3100  CB  HIE   195      -6.415  -1.741  31.549  1.00  0.00
ATOM   3101  HB2 HIE   195      -7.221  -2.014  30.867  1.00  0.00
ATOM   3102  HB3 HIE   195      -5.722  -2.577  31.646  1.00  0.00
ATOM   3103  CG  HIE   195      -7.042  -1.545  32.898  1.00  0.00
ATOM   3104  ND1 HIE   195      -8.196  -0.838  33.158  1.00  0.00
ATOM   3105  CE1 HIE   195      -8.413  -0.856  34.480  1.00  0.00
ATOM   3106  HE1 HIE   195      -9.293  -0.348  34.874  1.00  0.00
ATOM   3107  NE2 HIE   195      -7.441  -1.541  35.101  1.00  0.00
ATOM   3108  HE2 HIE   195      -7.335  -1.721  36.089  1.00  0.00
ATOM   3109  CD2 HIE   195      -6.566  -1.980  34.111  1.00  0.00
ATOM   3110  HD2 HIE   195      -5.686  -2.563  34.381  1.00  0.00
ATOM   3111  C   HIE   195      -4.457  -0.218  32.033  1.00  0.00
ATOM   3112  O   HIE   195      -4.525   0.720  32.828  1.00  0.00
ATOM   3113  N   ASP   196      -3.357  -0.955  31.900  1.00  0.00
ATOM   3114  H   ASP   196      -3.362  -1.721  31.242  1.00  0.00
ATOM   3115  CA  ASP   196      -2.149  -0.733  32.699  1.00  0.00
ATOM   3116  HA  ASP   196      -2.392  -0.757  33.761  1.00  0.00
ATOM   3117  CB  ASP   196      -1.124  -1.830  32.407  1.00  0.00
ATOM   3118  HB2 ASP   196      -1.015  -1.861  31.323  1.00  0.00
ATOM   3119  HB3 ASP   196      -0.180  -1.524  32.858  1.00  0.00
ATOM   3120  CG  ASP   196      -1.506  -3.216  32.919  1.00  0.00
ATOM   3121  OD1 ASP   196      -2.492  -3.377  33.672  1.00  0.00
ATOM   3122  OD2 ASP   196      -0.772  -4.170  32.559  1.00  0.00
ATOM   3123  C   ASP   196      -1.518   0.639  32.433  1.00  0.00
ATOM   3124  O   ASP   196      -1.117   1.332  33.375  1.00  0.00
ATOM   3125  N   LEU   197      -1.490   1.076  31.164  1.00  0.00
ATOM   3126  H   LEU   197      -1.772   0.447  30.426  1.00  0.00
ATOM   3127  CA  LEU   197      -0.994   2.411  30.791  1.00  0.00
ATOM   3128  HA  LEU   197       0.011   2.563  31.184  1.00  0.00
ATOM   3129  CB  LEU   197      -0.947   2.536  29.257  1.00  0.00
ATOM   3130  HB2 LEU   197      -1.913   2.204  28.877  1.00  0.00
ATOM   3131  HB3 LEU   197      -0.815   3.595  29.036  1.00  0.00
ATOM   3132  CG  LEU   197       0.174   1.728  28.582  1.00  0.00
ATOM   3133  HG  LEU   197       0.160   0.705  28.959  1.00  0.00
ATOM   3134  CD1 LEU   197      -0.038   1.716  27.076  1.00  0.00
ATOM   3135 HD11 LEU   197      -0.024   2.738  26.698  1.00  0.00
ATOM   3136 HD12 LEU   197       0.758   1.143  26.601  1.00  0.00
ATOM   3137 HD13 LEU   197      -1.001   1.258  26.848  1.00  0.00
ATOM   3138  CD2 LEU   197       1.560   2.327  28.853  1.00  0.00
ATOM   3139 HD21 LEU   197       1.748   2.337  29.927  1.00  0.00
ATOM   3140 HD22 LEU   197       2.320   1.724  28.357  1.00  0.00
ATOM   3141 HD23 LEU   197       1.597   3.346  28.468  1.00  0.00
ATOM   3142  C   LEU   197      -1.853   3.527  31.412  1.00  0.00
ATOM   3143  O   LEU   197      -1.310   4.449  32.012  1.00  0.00
ATOM   3144  N   LYS   198      -3.187   3.414  31.345  1.00  0.00
ATOM   3145  H   LYS   198      -3.586   2.676  30.783  1.00  0.00
ATOM   3146  CA  LYS   198      -4.102   4.371  31.995  1.00  0.00
ATOM   3147  HA  LYS   198      -3.860   5.384  31.674  1.00  0.00
ATOM   3148  CB  LYS   198      -5.565   4.072  31.620  1.00  0.00
ATOM   3149  HB2 LYS   198      -5.734   3.002  31.741  1.00  0.00
ATOM   3150  HB3 LYS   198      -6.210   4.621  32.306  1.00  0.00
ATOM   3151  CG  LYS   198      -5.887   4.480  30.179  1.00  0.00
ATOM   3152  HG2 LYS   198      -5.526   5.497  30.023  1.00  0.00
ATOM   3153  HG3 LYS   198      -5.363   3.801  29.506  1.00  0.00
ATOM   3154  CD  LYS   198      -7.397   4.422  29.891  1.00  0.00
ATOM   3155  HD2 LYS   198      -7.744   3.393  29.978  1.00  0.00
ATOM   3156  HD3 LYS   198      -7.928   5.046  30.609  1.00  0.00
ATOM   3157  CE  LYS   198      -7.668   4.934  28.470  1.00  0.00
ATOM   3158  HE2 LYS   198      -7.034   5.806  28.306  1.00  0.00
ATOM   3159  HE3 LYS   198      -7.385   4.144  27.774  1.00  0.00
ATOM   3160  NZ  LYS   198      -9.085   5.305  28.246  1.00  0.00
ATOM   3161  HZ1 LYS   198      -9.347   6.037  28.890  1.00  0.00
ATOM   3162  HZ2 LYS   198      -9.201   5.633  27.298  1.00  0.00
ATOM   3163  HZ3 LYS   198      -9.672   4.497  28.397  1.00  0.00
ATOM   3164  C   LYS   198      -3.924   4.370  33.513  1.00  0.00
ATOM   3165  O   LYS   198      -3.864   5.429  34.135  1.00  0.00
ATOM   3166  N   LYS   199      -3.777   3.198  34.112  1.00  0.00
ATOM   3167  H   LYS   199      -3.859   2.367  33.544  1.00  0.00
ATOM   3168  CA  LYS   199      -3.570   3.037  35.555  1.00  0.00
ATOM   3169  HA  LYS   199      -4.338   3.562  36.123  1.00  0.00
ATOM   3170  CB  LYS   199      -3.659   1.542  35.878  1.00  0.00
ATOM   3171  HB2 LYS   199      -4.301   1.078  35.129  1.00  0.00
ATOM   3172  HB3 LYS   199      -2.654   1.126  35.803  1.00  0.00
ATOM   3173  CG  LYS   199      -4.222   1.265  37.272  1.00  0.00
ATOM   3174  HG2 LYS   199      -3.559   1.673  38.035  1.00  0.00
ATOM   3175  HG3 LYS   199      -5.211   1.712  37.375  1.00  0.00
ATOM   3176  CD  LYS   199      -4.327  -0.250  37.446  1.00  0.00
ATOM   3177  HD2 LYS   199      -4.848  -0.664  36.583  1.00  0.00
ATOM   3178  HD3 LYS   199      -3.320  -0.665  37.495  1.00  0.00
ATOM   3179  CE  LYS   199      -5.086  -0.609  38.717  1.00  0.00
ATOM   3180  HE2 LYS   199      -4.527  -0.264  39.587  1.00  0.00
ATOM   3181  HE3 LYS   199      -6.067  -0.133  38.704  1.00  0.00
ATOM   3182  NZ  LYS   199      -5.253  -2.089  38.789  1.00  0.00
ATOM   3183  HZ1 LYS   199      -4.344  -2.530  38.801  1.00  0.00
ATOM   3184  HZ2 LYS   199      -5.756  -2.330  39.631  1.00  0.00
ATOM   3185  HZ3 LYS   199      -5.772  -2.409  37.983  1.00  0.00
ATOM   3186  C   LYS   199      -2.245   3.627  36.032  1.00  0.00
ATOM   3187  O   LYS   199      -2.156   4.107  37.156  1.00  0.00
ATOM   3188  N   ALA   200      -1.227   3.624  35.165  1.00  0.00
ATOM   3189  H   ALA   200      -1.326   3.058  34.334  1.00  0.00
ATOM   3190  CA  ALA   200       0.048   4.289  35.400  1.00  0.00
ATOM   3191  HA  ALA   200       0.310   4.110  36.443  1.00  0.00
ATOM   3192  CB  ALA   200       1.109   3.641  34.511  1.00  0.00
ATOM   3193  HB1 ALA   200       0.865   3.820  33.464  1.00  0.00
ATOM   3194  HB2 ALA   200       2.084   4.073  34.735  1.00  0.00
ATOM   3195  HB3 ALA   200       1.135   2.568  34.699  1.00  0.00
ATOM   3196  C   ALA   200      -0.006   5.827  35.214  1.00  0.00
ATOM   3197  O   ALA   200       0.998   6.501  35.448  1.00  0.00
ATOM   3198  N   GLY   201      -1.158   6.368  34.809  1.00  0.00
ATOM   3199  H   GLY   201      -1.912   5.731  34.594  1.00  0.00
ATOM   3200  CA  GLY   201      -1.399   7.807  34.658  1.00  0.00
ATOM   3201  HA2 GLY   201      -2.439   7.989  34.929  1.00  0.00
ATOM   3202  HA3 GLY   201      -0.745   8.318  35.364  1.00  0.00
ATOM   3203  C   GLY   201      -1.147   8.360  33.257  1.00  0.00
ATOM   3204  O   GLY   201      -1.163   9.573  33.078  1.00  0.00
ATOM   3205  N   TYR   202      -0.918   7.506  32.263  1.00  0.00
ATOM   3206  H   TYR   202      -0.794   6.524  32.464  1.00  0.00
ATOM   3207  CA  TYR   202      -0.752   7.957  30.881  1.00  0.00
ATOM   3208  HA  TYR   202      -0.211   8.903  30.867  1.00  0.00
ATOM   3209  CB  TYR   202       0.038   6.930  30.064  1.00  0.00
ATOM   3210  HB2 TYR   202      -0.520   5.994  30.060  1.00  0.00
ATOM   3211  HB3 TYR   202       0.088   7.327  29.050  1.00  0.00
ATOM   3212  CG  TYR   202       1.430   6.681  30.574  1.00  0.00
ATOM   3213  CD1 TYR   202       2.377   7.728  30.604  1.00  0.00
ATOM   3214  HD1 TYR   202       2.095   8.717  30.243  1.00  0.00
ATOM   3215  CE1 TYR   202       3.673   7.503  31.094  1.00  0.00
ATOM   3216  HE1 TYR   202       4.406   8.310  31.108  1.00  0.00
ATOM   3217  CZ  TYR   202       4.022   6.232  31.566  1.00  0.00
ATOM   3218  OH  TYR   202       5.278   6.012  32.049  1.00  0.00
ATOM   3219  HH  TYR   202       5.834   6.794  32.017  1.00  0.00
ATOM   3220  CE2 TYR   202       3.093   5.180  31.549  1.00  0.00
ATOM   3221  HE2 TYR   202       3.369   4.191  31.914  1.00  0.00
ATOM   3222  CD2 TYR   202       1.798   5.410  31.056  1.00  0.00
ATOM   3223  HD2 TYR   202       1.068   4.601  31.044  1.00  0.00
ATOM   3224  C   TYR   202      -2.098   8.256  30.223  1.00  0.00
ATOM   3225  O   TYR   202      -3.044   7.477  30.317  1.00  0.00
ATOM   3226  N   THR   203      -2.150   9.373  29.496  1.00  0.00
ATOM   3227  H   THR   203      -1.411  10.057  29.575  1.00  0.00
ATOM   3228  CA  THR   203      -3.276   9.667  28.608  1.00  0.00
ATOM   3229  HA  THR   203      -4.205   9.399  29.111  1.00  0.00
ATOM   3230  CB  THR   203      -3.323  11.162  28.254  1.00  0.00
ATOM   3231  HB  THR   203      -2.432  11.402  27.673  1.00  0.00
ATOM   3232  CG2 THR   203      -4.565  11.521  27.450  1.00  0.00
ATOM   3233 HG21 THR   203      -5.456  11.282  28.030  1.00  0.00
ATOM   3234 HG22 THR   203      -4.556  12.587  27.223  1.00  0.00
ATOM   3235 HG23 THR   203      -4.574  10.952  26.520  1.00  0.00
ATOM   3236  OG1 THR   203      -3.346  11.934  29.436  1.00  0.00
ATOM   3237  HG1 THR   203      -3.375  12.866  29.209  1.00  0.00
ATOM   3238  C   THR   203      -3.145   8.822  27.348  1.00  0.00
ATOM   3239  O   THR   203      -2.192   8.999  26.590  1.00  0.00
ATOM   3240  N   VAL   204      -4.091   7.919  27.115  1.00  0.00
ATOM   3241  H   VAL   204      -4.764   7.725  27.843  1.00  0.00
ATOM   3242  CA  VAL   204      -4.155   7.132  25.884  1.00  0.00
ATOM   3243  HA  VAL   204      -3.147   7.003  25.489  1.00  0.00
ATOM   3244  CB  VAL   204      -4.770   5.741  26.129  1.00  0.00
ATOM   3245  HB  VAL   204      -5.787   5.875  26.498  1.00  0.00
ATOM   3246  CG1 VAL   204      -4.798   4.902  24.851  1.00  0.00
ATOM   3247 HG11 VAL   204      -3.781   4.767  24.482  1.00  0.00
ATOM   3248 HG12 VAL   204      -5.239   3.928  25.065  1.00  0.00
ATOM   3249 HG13 VAL   204      -5.394   5.412  24.094  1.00  0.00
ATOM   3250  CG2 VAL   204      -3.958   4.965  27.179  1.00  0.00
ATOM   3251 HG21 VAL   204      -3.954   5.519  28.118  1.00  0.00
ATOM   3252 HG22 VAL   204      -4.409   3.986  27.337  1.00  0.00
ATOM   3253 HG23 VAL   204      -2.934   4.840  26.827  1.00  0.00
ATOM   3254  C   VAL   204      -4.939   7.926  24.837  1.00  0.00
ATOM   3255  O   VAL   204      -6.111   8.225  25.048  1.00  0.00
ATOM   3256  N   LEU   205      -4.269   8.263  23.733  1.00  0.00
ATOM   3257  H   LEU   205      -3.290   8.019  23.696  1.00  0.00
ATOM   3258  CA  LEU   205      -4.848   8.989  22.598  1.00  0.00
ATOM   3259  HA  LEU   205      -5.632   9.664  22.940  1.00  0.00
ATOM   3260  CB  LEU   205      -3.749   9.820  21.908  1.00  0.00
ATOM   3261  HB2 LEU   205      -3.016   9.102  21.540  1.00  0.00
ATOM   3262  HB3 LEU   205      -4.225  10.317  21.063  1.00  0.00
ATOM   3263  CG  LEU   205      -3.041  10.871  22.791  1.00  0.00
ATOM   3264  HG  LEU   205      -2.592  10.379  23.654  1.00  0.00
ATOM   3265  CD1 LEU   205      -1.952  11.567  21.978  1.00  0.00
ATOM   3266 HD11 LEU   205      -2.401  12.060  21.116  1.00  0.00
ATOM   3267 HD12 LEU   205      -1.452  12.309  22.600  1.00  0.00
ATOM   3268 HD13 LEU   205      -1.225  10.830  21.637  1.00  0.00
ATOM   3269  CD2 LEU   205      -4.007  11.934  23.308  1.00  0.00
ATOM   3270 HD21 LEU   205      -4.785  11.459  23.905  1.00  0.00
ATOM   3271 HD22 LEU   205      -3.464  12.651  23.924  1.00  0.00
ATOM   3272 HD23 LEU   205      -4.463  12.452  22.465  1.00  0.00
ATOM   3273  C   LEU   205      -5.489   8.031  21.588  1.00  0.00
ATOM   3274  O   LEU   205      -6.538   8.337  21.026  1.00  0.00
ATOM   3275  N   TRP   206      -4.870   6.874  21.383  1.00  0.00
ATOM   3276  H   TRP   206      -3.969   6.755  21.824  1.00  0.00
ATOM   3277  CA  TRP   206      -5.382   5.787  20.543  1.00  0.00
ATOM   3278  HA  TRP   206      -6.466   5.859  20.460  1.00  0.00
ATOM   3279  CB  TRP   206      -4.776   5.878  19.139  1.00  0.00
ATOM   3280  HB2 TRP   206      -4.880   6.847  18.651  1.00  0.00
ATOM   3281  HB3 TRP   206      -3.718   5.649  19.269  1.00  0.00
ATOM   3282  CG  TRP   206      -5.318   4.864  18.193  1.00  0.00
ATOM   3283  CD1 TRP   206      -4.816   3.627  17.984  1.00  0.00
ATOM   3284  HD1 TRP   206      -3.884   3.372  18.489  1.00  0.00
ATOM   3285  NE1 TRP   206      -5.654   2.921  17.121  1.00  0.00
ATOM   3286  HE1 TRP   206      -5.492   1.966  16.834  1.00  0.00
ATOM   3287  CE2 TRP   206      -6.734   3.689  16.761  1.00  0.00
ATOM   3288  CZ2 TRP   206      -7.879   3.425  15.969  1.00  0.00
ATOM   3289  HZ2 TRP   206      -7.954   2.433  15.524  1.00  0.00
ATOM   3290  CH2 TRP   206      -8.833   4.428  15.802  1.00  0.00
ATOM   3291  HH2 TRP   206      -9.726   4.247  15.204  1.00  0.00
ATOM   3292  CZ3 TRP   206      -8.660   5.678  16.397  1.00  0.00
ATOM   3293  HZ3 TRP   206      -9.385   6.480  16.260  1.00  0.00
ATOM   3294  CE3 TRP   206      -7.528   5.938  17.201  1.00  0.00
ATOM   3295  HE3 TRP   206      -7.472   6.925  17.661  1.00  0.00
ATOM   3296  CD2 TRP   206      -6.550   4.938  17.404  1.00  0.00
ATOM   3297  C   TRP   206      -5.051   4.432  21.174  1.00  0.00
ATOM   3298  O   TRP   206      -3.927   4.247  21.640  1.00  0.00
ATOM   3299  N   PRO   207      -5.988   3.445  21.134  1.00  0.00
ATOM   3300  CD  PRO   207      -5.729   2.070  21.519  1.00  0.00
ATOM   3301  HD2 PRO   207      -5.299   2.076  22.521  1.00  0.00
ATOM   3302  HD3 PRO   207      -5.006   1.654  20.817  1.00  0.00
ATOM   3303  CG  PRO   207      -7.072   1.353  21.463  1.00  0.00
ATOM   3304  HG2 PRO   207      -7.548   1.347  22.444  1.00  0.00
ATOM   3305  HG3 PRO   207      -6.947   0.328  21.114  1.00  0.00
ATOM   3306  CB  PRO   207      -7.874   2.175  20.460  1.00  0.00
ATOM   3307  HB2 PRO   207      -8.943   2.122  20.665  1.00  0.00
ATOM   3308  HB3 PRO   207      -7.688   1.879  19.428  1.00  0.00
ATOM   3309  CA  PRO   207      -7.372   3.593  20.692  1.00  0.00
ATOM   3310  HA  PRO   207      -7.368   4.136  19.747  1.00  0.00
ATOM   3311  C   PRO   207      -8.231   4.346  21.708  1.00  0.00
ATOM   3312  O   PRO   207      -8.103   4.167  22.917  1.00  0.00
ATOM   3313  N   ASN   208      -9.157   5.158  21.207  1.00  0.00
ATOM   3314  H   ASN   208      -9.077   5.455  20.245  1.00  0.00
ATOM   3315  CA  ASN   208     -10.233   5.721  22.018  1.00  0.00
ATOM   3316  HA  ASN   208      -9.869   5.936  23.023  1.00  0.00
ATOM   3317  CB  ASN   208     -10.742   7.031  21.388  1.00  0.00
ATOM   3318  HB2 ASN   208     -10.467   6.977  20.335  1.00  0.00
ATOM   3319  HB3 ASN   208     -11.825   7.116  21.476  1.00  0.00
ATOM   3320  CG  ASN   208     -10.107   8.270  21.993  1.00  0.00
ATOM   3321  OD1 ASN   208      -9.665   8.300  23.123  1.00  0.00
ATOM   3322  ND2 ASN   208     -10.106   9.366  21.271  1.00  0.00
ATOM   3323 HD21 ASN   208      -9.692  10.210  21.641  1.00  0.00
ATOM   3324 HD22 ASN   208     -10.519   9.360  20.349  1.00  0.00
ATOM   3325  C   ASN   208     -11.330   4.667  22.188  1.00  0.00
ATOM   3326  O   ASN   208     -12.345   4.678  21.497  1.00  0.00
ATOM   3327  N   LEU   209     -11.100   3.721  23.104  1.00  0.00
ATOM   3328  H   LEU   209     -10.214   3.704  23.589  1.00  0.00
ATOM   3329  CA  LEU   209     -12.064   2.669  23.391  1.00  0.00
ATOM   3330  HA  LEU   209     -12.349   2.168  22.466  1.00  0.00
ATOM   3331  CB  LEU   209     -11.459   1.631  24.345  1.00  0.00
ATOM   3332  HB2 LEU   209     -10.941   2.165  25.142  1.00  0.00
ATOM   3333  HB3 LEU   209     -12.286   1.060  24.768  1.00  0.00
ATOM   3334  CG  LEU   209     -10.477   0.671  23.648  1.00  0.00
ATOM   3335  HG  LEU   209      -9.805   1.239  23.005  1.00  0.00
ATOM   3336  CD1 LEU   209      -9.664  -0.071  24.704  1.00  0.00
ATOM   3337 HD11 LEU   209     -10.336  -0.640  25.347  1.00  0.00
ATOM   3338 HD12 LEU   209      -8.967  -0.752  24.215  1.00  0.00
ATOM   3339 HD13 LEU   209      -9.107   0.647  25.306  1.00  0.00
ATOM   3340  CD2 LEU   209     -11.210  -0.369  22.797  1.00  0.00
ATOM   3341 HD21 LEU   209     -11.797   0.137  22.031  1.00  0.00
ATOM   3342 HD22 LEU   209     -10.483  -1.028  22.322  1.00  0.00
ATOM   3343 HD23 LEU   209     -11.872  -0.958  23.432  1.00  0.00
ATOM   3344  C   LEU   209     -13.349   3.277  23.986  1.00  0.00
ATOM   3345  O   LEU   209     -13.279   3.972  25.005  1.00  0.00
ATOM   3346  N   PRO   210     -14.531   2.969  23.415  1.00  0.00
ATOM   3347  CD  PRO   210     -14.732   2.215  22.177  1.00  0.00
ATOM   3348  HD2 PRO   210     -14.607   1.155  22.397  1.00  0.00
ATOM   3349  HD3 PRO   210     -13.976   2.528  21.457  1.00  0.00
ATOM   3350  CG  PRO   210     -16.144   2.555  21.720  1.00  0.00
ATOM   3351  HG2 PRO   210     -16.583   1.725  21.167  1.00  0.00
ATOM   3352  HG3 PRO   210     -16.144   3.448  21.094  1.00  0.00
ATOM   3353  CB  PRO   210     -16.885   2.807  23.028  1.00  0.00
ATOM   3354  HB2 PRO   210     -17.269   1.861  23.410  1.00  0.00
ATOM   3355  HB3 PRO   210     -17.703   3.522  22.940  1.00  0.00
ATOM   3356  CA  PRO   210     -15.805   3.358  23.982  1.00  0.00
ATOM   3357  HA  PRO   210     -15.860   4.446  24.018  1.00  0.00
ATOM   3358  C   PRO   210     -15.957   2.793  25.397  1.00  0.00
ATOM   3359  O   PRO   210     -15.686   1.629  25.663  1.00  0.00
ATOM   3360  N   GLY   211     -16.396   3.625  26.331  1.00  0.00
ATOM   3361  H   GLY   211     -16.567   4.588  26.077  1.00  0.00
ATOM   3362  CA  GLY   211     -16.646   3.216  27.718  1.00  0.00
ATOM   3363  HA2 GLY   211     -17.348   3.936  28.137  1.00  0.00
ATOM   3364  HA3 GLY   211     -17.116   2.233  27.677  1.00  0.00
ATOM   3365  C   GLY   211     -15.412   3.141  28.619  1.00  0.00
ATOM   3366  O   GLY   211     -15.568   3.167  29.844  1.00  0.00
ATOM   3367  N   VAL   212     -14.210   3.123  28.084  1.00  0.00
ATOM   3368  H   VAL   212     -14.095   2.848  27.119  1.00  0.00
ATOM   3369  CA  VAL   212     -13.007   3.361  28.886  1.00  0.00
ATOM   3370  HA  VAL   212     -13.229   3.016  29.896  1.00  0.00
ATOM   3371  CB  VAL   212     -11.758   2.612  28.372  1.00  0.00
ATOM   3372  HB  VAL   212     -11.408   3.084  27.454  1.00  0.00
ATOM   3373  CG1 VAL   212     -10.648   2.663  29.427  1.00  0.00
ATOM   3374 HG11 VAL   212     -10.997   2.191  30.345  1.00  0.00
ATOM   3375 HG12 VAL   212      -9.770   2.133  29.058  1.00  0.00
ATOM   3376 HG13 VAL   212     -10.386   3.701  29.630  1.00  0.00
ATOM   3377  CG2 VAL   212     -12.038   1.128  28.109  1.00  0.00
ATOM   3378 HG21 VAL   212     -12.822   1.033  27.357  1.00  0.00
ATOM   3379 HG22 VAL   212     -11.130   0.645  27.749  1.00  0.00
ATOM   3380 HG23 VAL   212     -12.362   0.650  29.033  1.00  0.00
ATOM   3381  C   VAL   212     -12.807   4.877  28.979  1.00  0.00
ATOM   3382  O   VAL   212     -12.085   5.475  28.196  1.00  0.00
ATOM   3383  N   THR   213     -13.512   5.475  29.939  1.00  0.00
ATOM   3384  H   THR   213     -14.194   4.937  30.455  1.00  0.00
ATOM   3385  CA  THR   213     -13.365   6.897  30.257  1.00  0.00
ATOM   3386  HA  THR   213     -13.699   7.482  29.401  1.00  0.00
ATOM   3387  CB  THR   213     -14.205   7.293  31.480  1.00  0.00
ATOM   3388  HB  THR   213     -13.852   8.254  31.854  1.00  0.00
ATOM   3389  CG2 THR   213     -15.685   7.404  31.107  1.00  0.00
ATOM   3390 HG21 THR   213     -16.039   6.443  30.733  1.00  0.00
ATOM   3391 HG22 THR   213     -16.262   7.685  31.988  1.00  0.00
ATOM   3392 HG23 THR   213     -15.810   8.162  30.334  1.00  0.00
ATOM   3393  OG1 THR   213     -14.103   6.333  32.507  1.00  0.00
ATOM   3394  HG1 THR   213     -14.637   6.608  33.256  1.00  0.00
ATOM   3395  C   THR   213     -11.889   7.222  30.523  1.00  0.00
ATOM   3396  O   THR   213     -11.157   6.424  31.105  1.00  0.00
ATOM   3397  N   SER   214     -11.473   8.378  30.035  1.00  0.00
ATOM   3398  H   SER   214     -12.090   8.847  29.388  1.00  0.00
ATOM   3399  CA  SER   214     -10.195   9.010  30.356  1.00  0.00
ATOM   3400  HA  SER   214      -9.370   8.367  30.048  1.00  0.00
ATOM   3401  CB  SER   214     -10.077  10.348  29.615  1.00  0.00
ATOM   3402  HB2 SER   214      -9.191  10.891  29.944  1.00  0.00
ATOM   3403  HB3 SER   214     -10.024  10.186  28.538  1.00  0.00
ATOM   3404  OG  SER   214     -11.229  11.101  29.920  1.00  0.00
ATOM   3405  HG  SER   214     -11.186  11.948  29.470  1.00  0.00
ATOM   3406  C   SER   214     -10.060   9.266  31.843  1.00  0.00
ATOM   3407  O   SER   214     -11.053   9.729  32.452  1.00  0.00
ATOM   3408  OXT SER   214      -8.910   8.998  32.360  1.00  0.00
TER   
ATOM   3409  N   MET   215      -0.204  12.558  14.864  1.00  0.00
ATOM   3410  H1  MET   215      -0.957  11.949  14.576  1.00  0.00
ATOM   3411  H2  MET   215      -0.549  13.186  15.576  1.00  0.00
ATOM   3412  H3  MET   215       0.618  11.998  15.040  1.00  0.00
ATOM   3413  CA  MET   215       0.153  13.429  13.711  1.00  0.00
ATOM   3414  HA  MET   215       0.029  14.480  13.970  1.00  0.00
ATOM   3415  CB  MET   215       1.628  13.184  13.344  1.00  0.00
ATOM   3416  HB2 MET   215       1.743  12.109  13.203  1.00  0.00
ATOM   3417  HB3 MET   215       1.806  13.695  12.398  1.00  0.00
ATOM   3418  CG  MET   215       2.646  13.676  14.392  1.00  0.00
ATOM   3419  HG2 MET   215       2.436  13.159  15.329  1.00  0.00
ATOM   3420  HG3 MET   215       3.642  13.404  14.043  1.00  0.00
ATOM   3421  SD  MET   215       2.581  15.477  14.673  1.00  0.00
ATOM   3422  CE  MET   215       3.239  15.993  13.055  1.00  0.00
ATOM   3423  HE1 MET   215       2.587  15.625  12.263  1.00  0.00
ATOM   3424  HE2 MET   215       3.285  17.081  13.011  1.00  0.00
ATOM   3425  HE3 MET   215       4.240  15.582  12.921  1.00  0.00
ATOM   3426  C   MET   215      -0.782  13.156  12.572  1.00  0.00
ATOM   3427  O   MET   215      -1.019  11.995  12.225  1.00  0.00
ATOM   3428  N   ILE   216      -1.403  14.197  12.018  1.00  0.00
ATOM   3429  H   ILE   216      -1.111  15.117  12.317  1.00  0.00
ATOM   3430  CA  ILE   216      -2.497  14.097  11.095  1.00  0.00
ATOM   3431  HA  ILE   216      -2.643  13.104  10.671  1.00  0.00
ATOM   3432  CB  ILE   216      -3.791  14.557  11.776  1.00  0.00
ATOM   3433  HB  ILE   216      -3.733  14.240  12.817  1.00  0.00
ATOM   3434  CG2 ILE   216      -4.036  16.077  11.715  1.00  0.00
ATOM   3435 HG21 ILE   216      -4.094  16.395  10.674  1.00  0.00
ATOM   3436 HG22 ILE   216      -4.972  16.315  12.220  1.00  0.00
ATOM   3437 HG23 ILE   216      -3.215  16.598  12.208  1.00  0.00
ATOM   3438  CG1 ILE   216      -5.005  13.803  11.256  1.00  0.00
ATOM   3439 HG12 ILE   216      -5.898  14.322  11.604  1.00  0.00
ATOM   3440 HG13 ILE   216      -4.973  13.825  10.167  1.00  0.00
ATOM   3441  CD1 ILE   216      -5.041  12.350  11.736  1.00  0.00
ATOM   3442 HD11 ILE   216      -5.073  12.327  12.825  1.00  0.00
ATOM   3443 HD12 ILE   216      -5.927  11.857  11.337  1.00  0.00
ATOM   3444 HD13 ILE   216      -4.148  11.830  11.388  1.00  0.00
ATOM   3445  C   ILE   216      -2.148  14.903   9.878  1.00  0.00
ATOM   3446  O   ILE   216      -1.363  15.856   9.958  1.00  0.00
ATOM   3447  N   VAL   217      -2.673  14.526   8.704  1.00  0.00
ATOM   3448  H   VAL   217      -3.283  13.721   8.719  1.00  0.00
ATOM   3449  CA  VAL   217      -2.356  15.124   7.422  1.00  0.00
ATOM   3450  HA  VAL   217      -1.296  14.992   7.205  1.00  0.00
ATOM   3451  CB  VAL   217      -3.160  14.443   6.335  1.00  0.00
ATOM   3452  HB  VAL   217      -4.167  14.250   6.704  1.00  0.00
ATOM   3453  CG1 VAL   217      -3.234  15.337   5.092  1.00  0.00
ATOM   3454 HG11 VAL   217      -2.227  15.530   4.722  1.00  0.00
ATOM   3455 HG12 VAL   217      -3.815  14.836   4.318  1.00  0.00
ATOM   3456 HG13 VAL   217      -3.713  16.281   5.351  1.00  0.00
ATOM   3457  CG2 VAL   217      -2.460  13.121   5.963  1.00  0.00
ATOM   3458 HG21 VAL   217      -2.405  12.479   6.842  1.00  0.00
ATOM   3459 HG22 VAL   217      -3.027  12.617   5.180  1.00  0.00
ATOM   3460 HG23 VAL   217      -1.453  13.331   5.603  1.00  0.00
ATOM   3461  C   VAL   217      -2.551  16.626   7.365  1.00  0.00
ATOM   3462  O   VAL   217      -1.698  17.347   6.848  1.00  0.00
ATOM   3463  N   GLU   218      -3.654  17.129   7.952  1.00  0.00
ATOM   3464  H   GLU   218      -4.328  16.462   8.300  1.00  0.00
ATOM   3465  CA  GLU   218      -3.968  18.541   8.054  1.00  0.00
ATOM   3466  HA  GLU   218      -4.147  18.964   7.065  1.00  0.00
ATOM   3467  CB  GLU   218      -5.250  18.717   8.907  1.00  0.00
ATOM   3468  HB2 GLU   218      -6.064  18.284   8.325  1.00  0.00
ATOM   3469  HB3 GLU   218      -5.097  18.128   9.811  1.00  0.00
ATOM   3470  CG  GLU   218      -5.611  20.174   9.295  1.00  0.00
ATOM   3471  HG2 GLU   218      -4.730  20.650   9.725  1.00  0.00
ATOM   3472  HG3 GLU   218      -5.906  20.705   8.390  1.00  0.00
ATOM   3473  CD  GLU   218      -6.754  20.216  10.304  1.00  0.00
ATOM   3474  OE1 GLU   218      -7.720  19.427  10.138  1.00  0.00
ATOM   3475  OE2 GLU   218      -6.656  21.040  11.250  1.00  0.00
ATOM   3476  C   GLU   218      -2.830  19.384   8.633  1.00  0.00
ATOM   3477  O   GLU   218      -2.597  20.506   8.205  1.00  0.00
ATOM   3478  N   GLN   219      -2.037  18.828   9.583  1.00  0.00
ATOM   3479  H   GLN   219      -2.202  17.870   9.858  1.00  0.00
ATOM   3480  CA  GLN   219      -0.964  19.558  10.238  1.00  0.00
ATOM   3481  HA  GLN   219      -1.330  20.530  10.567  1.00  0.00
ATOM   3482  CB  GLN   219      -0.444  18.782  11.471  1.00  0.00
ATOM   3483  HB2 GLN   219      -0.155  17.780  11.155  1.00  0.00
ATOM   3484  HB3 GLN   219       0.428  19.303  11.868  1.00  0.00
ATOM   3485  CG  GLN   219      -1.522  18.684  12.562  1.00  0.00
ATOM   3486  HG2 GLN   219      -1.680  19.665  13.011  1.00  0.00
ATOM   3487  HG3 GLN   219      -2.454  18.332  12.121  1.00  0.00
ATOM   3488  CD  GLN   219      -1.102  17.707  13.659  1.00  0.00
ATOM   3489  OE1 GLN   219      -0.988  16.515  13.459  1.00  0.00
ATOM   3490  NE2 GLN   219      -0.855  18.236  14.885  1.00  0.00
ATOM   3491 HE21 GLN   219      -0.574  17.633  15.645  1.00  0.00
ATOM   3492 HE22 GLN   219      -0.953  19.230  15.032  1.00  0.00
ATOM   3493  C   GLN   219       0.247  19.841   9.367  1.00  0.00
ATOM   3494  O   GLN   219       1.028  20.732   9.674  1.00  0.00
ATOM   3495  N   VAL   220       0.457  19.066   8.279  1.00  0.00
ATOM   3496  H   VAL   220      -0.207  18.348   8.027  1.00  0.00
ATOM   3497  CA  VAL   220       1.665  19.199   7.479  1.00  0.00
ATOM   3498  HA  VAL   220       2.258  20.064   7.775  1.00  0.00
ATOM   3499  CB  VAL   220       2.544  17.951   7.567  1.00  0.00
ATOM   3500  HB  VAL   220       3.417  18.062   6.924  1.00  0.00
ATOM   3501  CG1 VAL   220       3.003  17.783   9.033  1.00  0.00
ATOM   3502 HG11 VAL   220       2.131  17.672   9.677  1.00  0.00
ATOM   3503 HG12 VAL   220       3.632  16.897   9.118  1.00  0.00
ATOM   3504 HG13 VAL   220       3.570  18.662   9.340  1.00  0.00
ATOM   3505  CG2 VAL   220       1.818  16.684   7.049  1.00  0.00
ATOM   3506 HG21 VAL   220       1.537  16.826   6.005  1.00  0.00
ATOM   3507 HG22 VAL   220       2.483  15.824   7.132  1.00  0.00
ATOM   3508 HG23 VAL   220       0.922  16.509   7.645  1.00  0.00
ATOM   3509  C   VAL   220       1.388  19.484   6.020  1.00  0.00
ATOM   3510  O   VAL   220       2.299  19.837   5.277  1.00  0.00
ATOM   3511  N   MET   221       0.122  19.354   5.566  1.00  0.00
ATOM   3512  H   MET   221      -0.591  19.003   6.189  1.00  0.00
ATOM   3513  CA  MET   221      -0.224  19.565   4.173  1.00  0.00
ATOM   3514  HA  MET   221       0.476  19.007   3.551  1.00  0.00
ATOM   3515  CB  MET   221      -1.665  19.101   3.837  1.00  0.00
ATOM   3516  HB2 MET   221      -1.678  18.888   2.768  1.00  0.00
ATOM   3517  HB3 MET   221      -1.828  18.178   4.393  1.00  0.00
ATOM   3518  CG  MET   221      -2.786  20.109   4.174  1.00  0.00
ATOM   3519  HG2 MET   221      -2.718  20.349   5.235  1.00  0.00
ATOM   3520  HG3 MET   221      -2.618  21.012   3.586  1.00  0.00
ATOM   3521  SD  MET   221      -4.436  19.465   3.815  1.00  0.00
ATOM   3522  CE  MET   221      -5.354  20.584   4.899  1.00  0.00
ATOM   3523  HE1 MET   221      -5.180  21.615   4.590  1.00  0.00
ATOM   3524  HE2 MET   221      -6.419  20.361   4.835  1.00  0.00
ATOM   3525  HE3 MET   221      -5.017  20.452   5.927  1.00  0.00
ATOM   3526  C   MET   221      -0.007  20.985   3.679  1.00  0.00
ATOM   3527  O   MET   221      -0.153  21.967   4.411  1.00  0.00
ATOM   3528  N   LYS   222       0.341  21.163   2.393  1.00  0.00
ATOM   3529  H   LYS   222       0.597  20.384   1.804  1.00  0.00
ATOM   3530  CA  LYS   222       0.424  22.500   1.839  1.00  0.00
ATOM   3531  HA  LYS   222       0.765  23.180   2.620  1.00  0.00
ATOM   3532  CB  LYS   222       1.399  22.593   0.642  1.00  0.00
ATOM   3533  HB2 LYS   222       0.866  22.210  -0.228  1.00  0.00
ATOM   3534  HB3 LYS   222       1.618  23.651   0.496  1.00  0.00
ATOM   3535  CG  LYS   222       2.719  21.814   0.821  1.00  0.00
ATOM   3536  HG2 LYS   222       2.460  20.770   0.648  1.00  0.00
ATOM   3537  HG3 LYS   222       3.368  22.165   0.019  1.00  0.00
ATOM   3538  CD  LYS   222       3.454  21.944   2.171  1.00  0.00
ATOM   3539  HD2 LYS   222       2.706  21.819   2.954  1.00  0.00
ATOM   3540  HD3 LYS   222       4.174  21.127   2.222  1.00  0.00
ATOM   3541  CE  LYS   222       4.176  23.268   2.367  1.00  0.00
ATOM   3542  HE2 LYS   222       4.823  23.481   1.516  1.00  0.00
ATOM   3543  HE3 LYS   222       3.460  24.080   2.490  1.00  0.00
ATOM   3544  NZ  LYS   222       4.993  23.145   3.587  1.00  0.00
ATOM   3545  HZ1 LYS   222       5.657  22.393   3.473  1.00  0.00
ATOM   3546  HZ2 LYS   222       5.489  24.010   3.749  1.00  0.00
ATOM   3547  HZ3 LYS   222       4.393  22.948   4.375  1.00  0.00
ATOM   3548  C   LYS   222      -0.969  22.936   1.436  1.00  0.00
ATOM   3549  O   LYS   222      -1.690  22.181   0.789  1.00  0.00
ATOM   3550  N   THR   223      -1.412  24.137   1.850  1.00  0.00
ATOM   3551  H   THR   223      -0.755  24.829   2.182  1.00  0.00
ATOM   3552  CA  THR   223      -2.828  24.478   1.840  1.00  0.00
ATOM   3553  HA  THR   223      -3.384  23.542   1.896  1.00  0.00
ATOM   3554  CB  THR   223      -3.177  25.324   3.055  1.00  0.00
ATOM   3555  HB  THR   223      -4.229  25.605   3.011  1.00  0.00
ATOM   3556  CG2 THR   223      -2.916  24.519   4.334  1.00  0.00
ATOM   3557 HG21 THR   223      -1.864  24.238   4.379  1.00  0.00
ATOM   3558 HG22 THR   223      -3.167  25.126   5.204  1.00  0.00
ATOM   3559 HG23 THR   223      -3.532  23.620   4.330  1.00  0.00
ATOM   3560  OG1 THR   223      -2.350  26.476   3.157  1.00  0.00
ATOM   3561  HG1 THR   223      -2.600  26.982   3.933  1.00  0.00
ATOM   3562  C   THR   223      -3.261  25.264   0.617  1.00  0.00
ATOM   3563  O   THR   223      -4.441  25.382   0.324  1.00  0.00
ATOM   3564  N   SER   224      -2.298  25.800  -0.156  1.00  0.00
ATOM   3565  H   SER   224      -1.333  25.710   0.128  1.00  0.00
ATOM   3566  CA  SER   224      -2.593  26.547  -1.364  1.00  0.00
ATOM   3567  HA  SER   224      -3.674  26.595  -1.493  1.00  0.00
ATOM   3568  CB  SER   224      -2.035  27.995  -1.316  1.00  0.00
ATOM   3569  HB2 SER   224      -2.427  28.484  -0.424  1.00  0.00
ATOM   3570  HB3 SER   224      -0.948  27.941  -1.253  1.00  0.00
ATOM   3571  OG  SER   224      -2.408  28.746  -2.473  1.00  0.00
ATOM   3572  HG  SER   224      -2.047  29.633  -2.409  1.00  0.00
ATOM   3573  C   SER   224      -1.995  25.763  -2.498  1.00  0.00
ATOM   3574  O   SER   224      -0.780  25.650  -2.638  1.00  0.00
ATOM   3575  N   VAL   225      -2.869  25.132  -3.302  1.00  0.00
ATOM   3576  H   VAL   225      -3.856  25.307  -3.179  1.00  0.00
ATOM   3577  CA  VAL   225      -2.463  24.185  -4.313  1.00  0.00
ATOM   3578  HA  VAL   225      -1.447  23.844  -4.115  1.00  0.00
ATOM   3579  CB  VAL   225      -3.386  22.969  -4.356  1.00  0.00
ATOM   3580  HB  VAL   225      -4.377  23.293  -4.673  1.00  0.00
ATOM   3581  CG1 VAL   225      -2.852  21.904  -5.341  1.00  0.00
ATOM   3582 HG11 VAL   225      -1.861  21.580  -5.024  1.00  0.00
ATOM   3583 HG12 VAL   225      -3.527  21.048  -5.353  1.00  0.00
ATOM   3584 HG13 VAL   225      -2.791  22.332  -6.342  1.00  0.00
ATOM   3585  CG2 VAL   225      -3.492  22.360  -2.943  1.00  0.00
ATOM   3586 HG21 VAL   225      -3.899  23.103  -2.256  1.00  0.00
ATOM   3587 HG22 VAL   225      -4.150  21.492  -2.970  1.00  0.00
ATOM   3588 HG23 VAL   225      -2.502  22.055  -2.603  1.00  0.00
ATOM   3589  C   VAL   225      -2.453  24.863  -5.661  1.00  0.00
ATOM   3590  O   VAL   225      -3.415  25.515  -6.060  1.00  0.00
ATOM   3591  N   ILE   226      -1.346  24.716  -6.412  1.00  0.00
ATOM   3592  H   ILE   226      -0.518  24.333  -5.979  1.00  0.00
ATOM   3593  CA  ILE   226      -1.268  25.127  -7.801  1.00  0.00
ATOM   3594  HA  ILE   226      -1.817  26.052  -7.975  1.00  0.00
ATOM   3595  CB  ILE   226       0.173  25.293  -8.279  1.00  0.00
ATOM   3596  HB  ILE   226       0.633  24.311  -8.388  1.00  0.00
ATOM   3597  CG2 ILE   226       0.189  26.025  -9.644  1.00  0.00
ATOM   3598 HG21 ILE   226      -0.271  27.007  -9.536  1.00  0.00
ATOM   3599 HG22 ILE   226       1.219  26.142  -9.982  1.00  0.00
ATOM   3600 HG23 ILE   226      -0.369  25.442 -10.376  1.00  0.00
ATOM   3601  CG1 ILE   226       1.050  26.026  -7.223  1.00  0.00
ATOM   3602 HG12 ILE   226       1.088  25.384  -6.343  1.00  0.00
ATOM   3603 HG13 ILE   226       2.049  26.117  -7.650  1.00  0.00
ATOM   3604  CD1 ILE   226       0.537  27.418  -6.819  1.00  0.00
ATOM   3605 HD11 ILE   226      -0.462  27.328  -6.392  1.00  0.00
ATOM   3606 HD12 ILE   226       1.210  27.853  -6.080  1.00  0.00
ATOM   3607 HD13 ILE   226       0.499  28.061  -7.698  1.00  0.00
ATOM   3608  C   ILE   226      -1.992  24.097  -8.647  1.00  0.00
ATOM   3609  O   ILE   226      -1.712  22.900  -8.561  1.00  0.00
ATOM   3610  N   THR   227      -2.980  24.522  -9.447  1.00  0.00
ATOM   3611  H   THR   227      -3.099  25.515  -9.588  1.00  0.00
ATOM   3612  CA  THR   227      -3.908  23.618 -10.101  1.00  0.00
ATOM   3613  HA  THR   227      -3.510  22.615  -9.947  1.00  0.00
ATOM   3614  CB  THR   227      -5.342  23.668  -9.548  1.00  0.00
ATOM   3615  HB  THR   227      -5.950  22.917 -10.052  1.00  0.00
ATOM   3616  CG2 THR   227      -5.325  23.385  -8.042  1.00  0.00
ATOM   3617 HG21 THR   227      -4.717  24.136  -7.537  1.00  0.00
ATOM   3618 HG22 THR   227      -6.343  23.421  -7.653  1.00  0.00
ATOM   3619 HG23 THR   227      -4.903  22.396  -7.862  1.00  0.00
ATOM   3620  OG1 THR   227      -5.956  24.942  -9.691  1.00  0.00
ATOM   3621  HG1 THR   227      -6.845  24.911  -9.330  1.00  0.00
ATOM   3622  C   THR   227      -3.968  23.932 -11.567  1.00  0.00
ATOM   3623  O   THR   227      -3.456  24.944 -12.048  1.00  0.00
ATOM   3624  N   LEU   228      -4.615  23.049 -12.332  1.00  0.00
ATOM   3625  H   LEU   228      -4.881  22.156 -11.943  1.00  0.00
ATOM   3626  CA  LEU   228      -4.988  23.339 -13.691  1.00  0.00
ATOM   3627  HA  LEU   228      -4.730  24.370 -13.931  1.00  0.00
ATOM   3628  CB  LEU   228      -4.245  22.401 -14.675  1.00  0.00
ATOM   3629  HB2 LEU   228      -4.525  21.403 -14.339  1.00  0.00
ATOM   3630  HB3 LEU   228      -4.667  22.583 -15.663  1.00  0.00
ATOM   3631  CG  LEU   228      -2.715  22.506 -14.745  1.00  0.00
ATOM   3632  HG  LEU   228      -2.314  22.529 -13.732  1.00  0.00
ATOM   3633  CD1 LEU   228      -2.127  21.302 -15.501  1.00  0.00
ATOM   3634 HD11 LEU   228      -2.527  21.278 -16.515  1.00  0.00
ATOM   3635 HD12 LEU   228      -1.042  21.392 -15.541  1.00  0.00
ATOM   3636 HD13 LEU   228      -2.395  20.381 -14.983  1.00  0.00
ATOM   3637  CD2 LEU   228      -2.276  23.800 -15.422  1.00  0.00
ATOM   3638 HD21 LEU   228      -2.655  24.652 -14.858  1.00  0.00
ATOM   3639 HD22 LEU   228      -1.187  23.842 -15.455  1.00  0.00
ATOM   3640 HD23 LEU   228      -2.671  23.832 -16.437  1.00  0.00
ATOM   3641  C   LEU   228      -6.479  23.077 -13.810  1.00  0.00
ATOM   3642  O   LEU   228      -7.100  22.445 -12.958  1.00  0.00
ATOM   3643  N   ARG   229      -7.105  23.564 -14.886  1.00  0.00
ATOM   3644  H   ARG   229      -6.586  24.196 -15.479  1.00  0.00
ATOM   3645  CA  ARG   229      -8.456  23.224 -15.265  1.00  0.00
ATOM   3646  HA  ARG   229      -8.965  22.774 -14.412  1.00  0.00
ATOM   3647  CB  ARG   229      -9.253  24.465 -15.716  1.00  0.00
ATOM   3648  HB2 ARG   229      -8.734  24.915 -16.562  1.00  0.00
ATOM   3649  HB3 ARG   229     -10.245  24.139 -16.030  1.00  0.00
ATOM   3650  CG  ARG   229      -9.388  25.503 -14.586  1.00  0.00
ATOM   3651  HG2 ARG   229      -9.842  24.990 -13.738  1.00  0.00
ATOM   3652  HG3 ARG   229      -8.378  25.816 -14.322  1.00  0.00
ATOM   3653  CD  ARG   229     -10.224  26.731 -14.944  1.00  0.00
ATOM   3654  HD2 ARG   229     -11.266  26.466 -15.123  1.00  0.00
ATOM   3655  HD3 ARG   229     -10.172  27.491 -14.164  1.00  0.00
ATOM   3656  NE  ARG   229      -9.646  27.300 -16.212  1.00  0.00
ATOM   3657  HE  ARG   229      -8.747  26.952 -16.512  1.00  0.00
ATOM   3658  CZ  ARG   229     -10.253  28.226 -16.960  1.00  0.00
ATOM   3659  NH1 ARG   229     -11.396  28.777 -16.561  1.00  0.00
ATOM   3660 HH11 ARG   229     -11.811  28.494 -15.685  1.00  0.00
ATOM   3661 HH12 ARG   229     -11.844  29.476 -17.136  1.00  0.00
ATOM   3662  NH2 ARG   229      -9.708  28.608 -18.112  1.00  0.00
ATOM   3663 HH21 ARG   229      -8.837  28.196 -18.416  1.00  0.00
ATOM   3664 HH22 ARG   229     -10.167  29.308 -18.677  1.00  0.00
ATOM   3665  C   ARG   229      -8.365  22.269 -16.427  1.00  0.00
ATOM   3666  O   ARG   229      -7.308  22.115 -17.038  1.00  0.00
ATOM   3667  N   ALA   230      -9.488  21.617 -16.772  1.00  0.00
ATOM   3668  H   ALA   230     -10.317  21.827 -16.235  1.00  0.00
ATOM   3669  CA  ALA   230      -9.587  20.638 -17.834  1.00  0.00
ATOM   3670  HA  ALA   230      -8.848  19.852 -17.680  1.00  0.00
ATOM   3671  CB  ALA   230     -10.996  20.013 -17.752  1.00  0.00
ATOM   3672  HB1 ALA   230     -11.747  20.786 -17.913  1.00  0.00
ATOM   3673  HB2 ALA   230     -11.098  19.243 -18.517  1.00  0.00
ATOM   3674  HB3 ALA   230     -11.140  19.567 -16.768  1.00  0.00
ATOM   3675  C   ALA   230      -9.380  21.218 -19.239  1.00  0.00
ATOM   3676  O   ALA   230      -8.981  20.541 -20.178  1.00  0.00
ATOM   3677  N   THR   231      -9.656  22.534 -19.384  1.00  0.00
ATOM   3678  H   THR   231      -9.922  23.024 -18.542  1.00  0.00
ATOM   3679  CA  THR   231      -9.589  23.285 -20.625  1.00  0.00
ATOM   3680  HA  THR   231     -10.012  22.630 -21.387  1.00  0.00
ATOM   3681  CB  THR   231     -10.416  24.580 -20.576  1.00  0.00
ATOM   3682  HB  THR   231     -10.501  24.996 -21.580  1.00  0.00
ATOM   3683  CG2 THR   231     -11.809  24.273 -20.033  1.00  0.00
ATOM   3684 HG21 THR   231     -11.725  23.858 -19.029  1.00  0.00
ATOM   3685 HG22 THR   231     -12.396  25.191 -19.998  1.00  0.00
ATOM   3686 HG23 THR   231     -12.302  23.551 -20.684  1.00  0.00
ATOM   3687  OG1 THR   231      -9.940  25.589 -19.693  1.00  0.00
ATOM   3688  HG1 THR   231     -10.522  26.352 -19.735  1.00  0.00
ATOM   3689  C   THR   231      -8.195  23.711 -20.971  1.00  0.00
ATOM   3690  O   THR   231      -7.924  24.081 -22.106  1.00  0.00
ATOM   3691  N   ASN   232      -7.297  23.699 -19.960  1.00  0.00
ATOM   3692  H   ASN   232      -7.577  23.309 -19.072  1.00  0.00
ATOM   3693  CA  ASN   232      -5.992  24.299 -20.061  1.00  0.00
ATOM   3694  HA  ASN   232      -6.112  25.335 -20.377  1.00  0.00
ATOM   3695  CB  ASN   232      -5.203  24.277 -18.721  1.00  0.00
ATOM   3696  HB2 ASN   232      -5.141  23.263 -18.325  1.00  0.00
ATOM   3697  HB3 ASN   232      -4.199  24.647 -18.929  1.00  0.00
ATOM   3698  CG  ASN   232      -5.845  25.174 -17.666  1.00  0.00
ATOM   3699  OD1 ASN   232      -6.906  25.779 -17.785  1.00  0.00
ATOM   3700  ND2 ASN   232      -5.154  25.235 -16.498  1.00  0.00
ATOM   3701 HD21 ASN   232      -5.501  25.804 -15.739  1.00  0.00
ATOM   3702 HD22 ASN   232      -4.297  24.711 -16.394  1.00  0.00
ATOM   3703  C   ASN   232      -5.166  23.656 -21.151  1.00  0.00
ATOM   3704  O   ASN   232      -5.217  22.446 -21.396  1.00  0.00
ATOM   3705  N   THR   233      -4.372  24.484 -21.839  1.00  0.00
ATOM   3706  H   THR   233      -4.555  25.476 -21.780  1.00  0.00
ATOM   3707  CA  THR   233      -3.312  24.032 -22.716  1.00  0.00
ATOM   3708  HA  THR   233      -3.761  23.329 -23.417  1.00  0.00
ATOM   3709  CB  THR   233      -2.633  25.156 -23.515  1.00  0.00
ATOM   3710  HB  THR   233      -2.037  24.717 -24.315  1.00  0.00
ATOM   3711  CG2 THR   233      -3.693  26.088 -24.119  1.00  0.00
ATOM   3712 HG21 THR   233      -4.289  26.528 -23.319  1.00  0.00
ATOM   3713 HG22 THR   233      -3.202  26.881 -24.683  1.00  0.00
ATOM   3714 HG23 THR   233      -4.342  25.518 -24.784  1.00  0.00
ATOM   3715  OG1 THR   233      -1.786  25.991 -22.734  1.00  0.00
ATOM   3716  HG1 THR   233      -1.398  26.667 -23.295  1.00  0.00
ATOM   3717  C   THR   233      -2.250  23.275 -21.939  1.00  0.00
ATOM   3718  O   THR   233      -2.021  23.518 -20.746  1.00  0.00
ATOM   3719  N   ILE   234      -1.527  22.341 -22.568  1.00  0.00
ATOM   3720  H   ILE   234      -1.843  21.937 -23.438  1.00  0.00
ATOM   3721  CA  ILE   234      -0.296  21.835 -21.979  1.00  0.00
ATOM   3722  HA  ILE   234      -0.486  21.471 -20.969  1.00  0.00
ATOM   3723  CB  ILE   234       0.305  20.731 -22.805  1.00  0.00
ATOM   3724  HB  ILE   234       0.292  21.043 -23.849  1.00  0.00
ATOM   3725  CG2 ILE   234       1.763  20.409 -22.380  1.00  0.00
ATOM   3726 HG21 ILE   234       1.777  20.097 -21.336  1.00  0.00
ATOM   3727 HG22 ILE   234       2.155  19.606 -23.004  1.00  0.00
ATOM   3728 HG23 ILE   234       2.382  21.298 -22.501  1.00  0.00
ATOM   3729  CG1 ILE   234      -0.586  19.486 -22.664  1.00  0.00
ATOM   3730 HG12 ILE   234      -0.448  19.048 -21.676  1.00  0.00
ATOM   3731 HG13 ILE   234      -1.631  19.767 -22.794  1.00  0.00
ATOM   3732  CD1 ILE   234      -0.199  18.469 -23.728  1.00  0.00
ATOM   3733 HD11 ILE   234       0.846  18.187 -23.599  1.00  0.00
ATOM   3734 HD12 ILE   234      -0.828  17.584 -23.632  1.00  0.00
ATOM   3735 HD13 ILE   234      -0.337  18.907 -24.717  1.00  0.00
ATOM   3736  C   ILE   234       0.771  22.914 -21.766  1.00  0.00
ATOM   3737  O   ILE   234       1.511  22.898 -20.808  1.00  0.00
ATOM   3738  N   ALA   235       0.875  23.888 -22.708  1.00  0.00
ATOM   3739  H   ALA   235       0.284  23.829 -23.525  1.00  0.00
ATOM   3740  CA  ALA   235       1.835  24.975 -22.629  1.00  0.00
ATOM   3741  HA  ALA   235       2.819  24.533 -22.788  1.00  0.00
ATOM   3742  CB  ALA   235       1.559  25.989 -23.764  1.00  0.00
ATOM   3743  HB1 ALA   235       0.581  26.447 -23.613  1.00  0.00
ATOM   3744  HB2 ALA   235       2.327  26.763 -23.755  1.00  0.00
ATOM   3745  HB3 ALA   235       1.574  25.473 -24.724  1.00  0.00
ATOM   3746  C   ALA   235       1.859  25.724 -21.288  1.00  0.00
ATOM   3747  O   ALA   235       2.928  25.954 -20.724  1.00  0.00
ATOM   3748  N   GLU   236       0.672  26.057 -20.720  1.00  0.00
ATOM   3749  H   GLU   236      -0.155  25.967 -21.292  1.00  0.00
ATOM   3750  CA  GLU   236       0.528  26.610 -19.383  1.00  0.00
ATOM   3751  HA  GLU   236       1.180  27.477 -19.277  1.00  0.00
ATOM   3752  CB  GLU   236      -0.922  27.049 -19.115  1.00  0.00
ATOM   3753  HB2 GLU   236      -1.579  26.206 -19.328  1.00  0.00
ATOM   3754  HB3 GLU   236      -1.008  27.318 -18.062  1.00  0.00
ATOM   3755  CG  GLU   236      -1.332  28.255 -19.990  1.00  0.00
ATOM   3756  HG2 GLU   236      -0.663  29.079 -19.741  1.00  0.00
ATOM   3757  HG3 GLU   236      -1.206  27.990 -21.040  1.00  0.00
ATOM   3758  CD  GLU   236      -2.776  28.680 -19.743  1.00  0.00
ATOM   3759  OE1 GLU   236      -3.497  27.975 -18.989  1.00  0.00
ATOM   3760  OE2 GLU   236      -3.164  29.717 -20.337  1.00  0.00
ATOM   3761  C   GLU   236       0.986  25.661 -18.298  1.00  0.00
ATOM   3762  O   GLU   236       1.688  26.079 -17.376  1.00  0.00
ATOM   3763  N   ALA   237       0.682  24.350 -18.382  1.00  0.00
ATOM   3764  H   ALA   237       0.063  24.061 -19.126  1.00  0.00
ATOM   3765  CA  ALA   237       1.125  23.350 -17.427  1.00  0.00
ATOM   3766  HA  ALA   237       0.731  23.639 -16.453  1.00  0.00
ATOM   3767  CB  ALA   237       0.567  21.953 -17.791  1.00  0.00
ATOM   3768  HB1 ALA   237       0.960  21.646 -18.760  1.00  0.00
ATOM   3769  HB2 ALA   237       0.869  21.231 -17.032  1.00  0.00
ATOM   3770  HB3 ALA   237      -0.521  21.997 -17.838  1.00  0.00
ATOM   3771  C   ALA   237       2.644  23.297 -17.310  1.00  0.00
ATOM   3772  O   ALA   237       3.185  23.317 -16.217  1.00  0.00
ATOM   3773  N   LEU   238       3.369  23.328 -18.455  1.00  0.00
ATOM   3774  H   LEU   238       2.902  23.252 -19.348  1.00  0.00
ATOM   3775  CA  LEU   238       4.823  23.368 -18.438  1.00  0.00
ATOM   3776  HA  LEU   238       5.186  22.590 -17.766  1.00  0.00
ATOM   3777  CB  LEU   238       5.443  23.142 -19.834  1.00  0.00
ATOM   3778  HB2 LEU   238       5.006  22.205 -20.180  1.00  0.00
ATOM   3779  HB3 LEU   238       5.140  23.951 -20.499  1.00  0.00
ATOM   3780  CG  LEU   238       6.992  23.023 -19.836  1.00  0.00
ATOM   3781  HG  LEU   238       7.389  23.979 -19.495  1.00  0.00
ATOM   3782  CD1 LEU   238       7.537  21.891 -18.938  1.00  0.00
ATOM   3783 HD11 LEU   238       7.141  20.934 -19.278  1.00  0.00
ATOM   3784 HD12 LEU   238       8.625  21.874 -18.994  1.00  0.00
ATOM   3785 HD13 LEU   238       7.230  22.065 -17.907  1.00  0.00
ATOM   3786  CD2 LEU   238       7.487  22.820 -21.273  1.00  0.00
ATOM   3787 HD21 LEU   238       7.187  23.671 -21.885  1.00  0.00
ATOM   3788 HD22 LEU   238       8.574  22.736 -21.275  1.00  0.00
ATOM   3789 HD23 LEU   238       7.052  21.908 -21.682  1.00  0.00
ATOM   3790  C   LEU   238       5.377  24.654 -17.845  1.00  0.00
ATOM   3791  O   LEU   238       6.333  24.641 -17.076  1.00  0.00
ATOM   3792  N   GLN   239       4.759  25.818 -18.157  1.00  0.00
ATOM   3793  H   GLN   239       4.080  25.830 -18.904  1.00  0.00
ATOM   3794  CA  GLN   239       5.077  27.071 -17.496  1.00  0.00
ATOM   3795  HA  GLN   239       6.144  27.265 -17.609  1.00  0.00
ATOM   3796  CB  GLN   239       4.293  28.268 -18.080  1.00  0.00
ATOM   3797  HB2 GLN   239       3.236  28.003 -18.054  1.00  0.00
ATOM   3798  HB3 GLN   239       4.470  29.120 -17.423  1.00  0.00
ATOM   3799  CG  GLN   239       4.695  28.640 -19.525  1.00  0.00
ATOM   3800  HG2 GLN   239       4.565  27.759 -20.153  1.00  0.00
ATOM   3801  HG3 GLN   239       4.036  29.435 -19.874  1.00  0.00
ATOM   3802  CD  GLN   239       6.150  29.119 -19.646  1.00  0.00
ATOM   3803  OE1 GLN   239       6.686  29.992 -18.967  1.00  0.00
ATOM   3804  NE2 GLN   239       6.882  28.500 -20.606  1.00  0.00
ATOM   3805 HE21 GLN   239       7.848  28.760 -20.747  1.00  0.00
ATOM   3806 HE22 GLN   239       6.458  27.782 -21.176  1.00  0.00
ATOM   3807  C   GLN   239       4.831  27.046 -15.995  1.00  0.00
ATOM   3808  O   GLN   239       5.662  27.487 -15.244  1.00  0.00
ATOM   3809  N   LEU   240       3.694  26.482 -15.528  1.00  0.00
ATOM   3810  H   LEU   240       2.966  26.224 -16.179  1.00  0.00
ATOM   3811  CA  LEU   240       3.434  26.328 -14.108  1.00  0.00
ATOM   3812  HA  LEU   240       3.570  27.285 -13.605  1.00  0.00
ATOM   3813  CB  LEU   240       1.993  25.844 -13.864  1.00  0.00
ATOM   3814  HB2 LEU   240       1.878  24.967 -14.500  1.00  0.00
ATOM   3815  HB3 LEU   240       1.873  25.553 -12.820  1.00  0.00
ATOM   3816  CG  LEU   240       0.922  26.889 -14.232  1.00  0.00
ATOM   3817  HG  LEU   240       0.963  27.110 -15.299  1.00  0.00
ATOM   3818  CD1 LEU   240      -0.445  26.308 -13.885  1.00  0.00
ATOM   3819 HD11 LEU   240      -0.486  26.087 -12.818  1.00  0.00
ATOM   3820 HD12 LEU   240      -1.222  27.030 -14.137  1.00  0.00
ATOM   3821 HD13 LEU   240      -0.605  25.391 -14.452  1.00  0.00
ATOM   3822  CD2 LEU   240       1.096  28.257 -13.554  1.00  0.00
ATOM   3823 HD21 LEU   240       2.059  28.683 -13.835  1.00  0.00
ATOM   3824 HD22 LEU   240       0.297  28.926 -13.873  1.00  0.00
ATOM   3825 HD23 LEU   240       1.056  28.134 -12.472  1.00  0.00
ATOM   3826  C   LEU   240       4.402  25.424 -13.367  1.00  0.00
ATOM   3827  O   LEU   240       4.865  25.776 -12.284  1.00  0.00
ATOM   3828  N   LEU   241       4.777  24.265 -13.953  1.00  0.00
ATOM   3829  H   LEU   241       4.273  23.954 -14.771  1.00  0.00
ATOM   3830  CA  LEU   241       5.832  23.413 -13.428  1.00  0.00
ATOM   3831  HA  LEU   241       5.598  23.128 -12.402  1.00  0.00
ATOM   3832  CB  LEU   241       5.972  22.123 -14.282  1.00  0.00
ATOM   3833  HB2 LEU   241       6.126  22.499 -15.293  1.00  0.00
ATOM   3834  HB3 LEU   241       6.856  21.573 -13.960  1.00  0.00
ATOM   3835  CG  LEU   241       4.744  21.181 -14.264  1.00  0.00
ATOM   3836  HG  LEU   241       3.857  21.733 -14.574  1.00  0.00
ATOM   3837  CD1 LEU   241       4.984  20.010 -15.234  1.00  0.00
ATOM   3838 HD11 LEU   241       5.871  19.457 -14.925  1.00  0.00
ATOM   3839 HD12 LEU   241       4.120  19.345 -15.223  1.00  0.00
ATOM   3840 HD13 LEU   241       5.131  20.397 -16.242  1.00  0.00
ATOM   3841  CD2 LEU   241       4.413  20.660 -12.855  1.00  0.00
ATOM   3842 HD21 LEU   241       4.196  21.502 -12.197  1.00  0.00
ATOM   3843 HD22 LEU   241       3.543  20.005 -12.904  1.00  0.00
ATOM   3844 HD23 LEU   241       5.265  20.104 -12.463  1.00  0.00
ATOM   3845  C   LEU   241       7.175  24.139 -13.364  1.00  0.00
ATOM   3846  O   LEU   241       7.872  24.108 -12.353  1.00  0.00
ATOM   3847  N   ARG   242       7.526  24.876 -14.444  1.00  0.00
ATOM   3848  H   ARG   242       6.918  24.846 -15.250  1.00  0.00
ATOM   3849  CA  ARG   242       8.739  25.668 -14.526  1.00  0.00
ATOM   3850  HA  ARG   242       9.607  25.061 -14.269  1.00  0.00
ATOM   3851  CB  ARG   242       8.913  26.192 -15.976  1.00  0.00
ATOM   3852  HB2 ARG   242       8.849  25.333 -16.643  1.00  0.00
ATOM   3853  HB3 ARG   242       8.085  26.872 -16.179  1.00  0.00
ATOM   3854  CG  ARG   242      10.249  26.925 -16.210  1.00  0.00
ATOM   3855  HG2 ARG   242      10.234  27.820 -15.588  1.00  0.00
ATOM   3856  HG3 ARG   242      11.041  26.259 -15.868  1.00  0.00
ATOM   3857  CD  ARG   242      10.509  27.321 -17.669  1.00  0.00
ATOM   3858  HD2 ARG   242      11.570  27.501 -17.839  1.00  0.00
ATOM   3859  HD3 ARG   242      10.158  26.546 -18.350  1.00  0.00
ATOM   3860  NE  ARG   242       9.751  28.594 -17.954  1.00  0.00
ATOM   3861  HE  ARG   242       8.843  28.501 -18.386  1.00  0.00
ATOM   3862  CZ  ARG   242      10.208  29.826 -17.683  1.00  0.00
ATOM   3863  NH1 ARG   242      11.375  30.021 -17.082  1.00  0.00
ATOM   3864 HH11 ARG   242      11.942  29.228 -16.817  1.00  0.00
ATOM   3865 HH12 ARG   242      11.691  30.961 -16.892  1.00  0.00
ATOM   3866  NH2 ARG   242       9.464  30.880 -18.016  1.00  0.00
ATOM   3867 HH21 ARG   242       8.570  30.742 -18.466  1.00  0.00
ATOM   3868 HH22 ARG   242       9.797  31.813 -17.817  1.00  0.00
ATOM   3869  C   ARG   242       8.803  26.863 -13.578  1.00  0.00
ATOM   3870  O   ARG   242       9.824  27.097 -12.926  1.00  0.00
ATOM   3871  N   HID   243       7.721  27.662 -13.493  1.00  0.00
ATOM   3872  H   HID   243       6.943  27.402 -14.082  1.00  0.00
ATOM   3873  CA  HID   243       7.597  28.858 -12.677  1.00  0.00
ATOM   3874  HA  HID   243       8.448  29.511 -12.870  1.00  0.00
ATOM   3875  CB  HID   243       6.294  29.638 -12.987  1.00  0.00
ATOM   3876  HB2 HID   243       5.481  28.912 -12.966  1.00  0.00
ATOM   3877  HB3 HID   243       6.081  30.442 -12.282  1.00  0.00
ATOM   3878  CG  HID   243       6.285  30.249 -14.347  1.00  0.00
ATOM   3879  ND1 HID   243       5.115  30.835 -14.797  1.00  0.00
ATOM   3880  HD1 HID   243       4.212  30.878 -14.348  1.00  0.00
ATOM   3881  CE1 HID   243       5.418  31.343 -15.963  1.00  0.00
ATOM   3882  HE1 HID   243       4.618  31.858 -16.495  1.00  0.00
ATOM   3883  NE2 HID   243       6.715  31.124 -16.300  1.00  0.00
ATOM   3884  CD2 HID   243       7.274  30.420 -15.253  1.00  0.00
ATOM   3885  HD2 HID   243       8.323  30.128 -15.292  1.00  0.00
ATOM   3886  C   HID   243       7.619  28.581 -11.196  1.00  0.00
ATOM   3887  O   HID   243       8.312  29.246 -10.441  1.00  0.00
ATOM   3888  N   HIE   244       6.863  27.557 -10.753  1.00  0.00
ATOM   3889  H   HIE   244       6.414  26.921 -11.396  1.00  0.00
ATOM   3890  CA  HIE   244       6.626  27.382  -9.337  1.00  0.00
ATOM   3891  HA  HIE   244       6.827  28.313  -8.806  1.00  0.00
ATOM   3892  CB  HIE   244       5.155  26.984  -9.095  1.00  0.00
ATOM   3893  HB2 HIE   244       4.885  26.104  -9.679  1.00  0.00
ATOM   3894  HB3 HIE   244       4.982  26.785  -8.037  1.00  0.00
ATOM   3895  CG  HIE   244       4.207  28.061  -9.486  1.00  0.00
ATOM   3896  ND1 HIE   244       4.154  29.203  -8.710  1.00  0.00
ATOM   3897  CE1 HIE   244       3.246  29.956  -9.278  1.00  0.00
ATOM   3898  HE1 HIE   244       3.049  30.920  -8.810  1.00  0.00
ATOM   3899  NE2 HIE   244       2.704  29.372 -10.380  1.00  0.00
ATOM   3900  HE2 HIE   244       1.991  29.727 -11.001  1.00  0.00
ATOM   3901  CD2 HIE   244       3.329  28.147 -10.509  1.00  0.00
ATOM   3902  HD2 HIE   244       3.061  27.482 -11.330  1.00  0.00
ATOM   3903  C   HIE   244       7.535  26.355  -8.692  1.00  0.00
ATOM   3904  O   HIE   244       7.453  26.154  -7.488  1.00  0.00
ATOM   3905  N   ARG   245       8.448  25.704  -9.461  1.00  0.00
ATOM   3906  H   ARG   245       8.409  25.858 -10.458  1.00  0.00
ATOM   3907  CA  ARG   245       9.389  24.710  -8.950  1.00  0.00
ATOM   3908  HA  ARG   245       9.968  24.312  -9.783  1.00  0.00
ATOM   3909  CB  ARG   245      10.369  25.308  -7.905  1.00  0.00
ATOM   3910  HB2 ARG   245       9.773  25.613  -7.045  1.00  0.00
ATOM   3911  HB3 ARG   245      11.049  24.509  -7.610  1.00  0.00
ATOM   3912  CG  ARG   245      11.181  26.508  -8.417  1.00  0.00
ATOM   3913  HG2 ARG   245      11.776  26.197  -9.276  1.00  0.00
ATOM   3914  HG3 ARG   245      10.496  27.301  -8.718  1.00  0.00
ATOM   3915  CD  ARG   245      12.105  27.025  -7.320  1.00  0.00
ATOM   3916  HD2 ARG   245      11.537  27.360  -6.452  1.00  0.00
ATOM   3917  HD3 ARG   245      12.818  26.260  -7.013  1.00  0.00
ATOM   3918  NE  ARG   245      12.862  28.191  -7.877  1.00  0.00
ATOM   3919  HE  ARG   245      12.680  28.466  -8.832  1.00  0.00
ATOM   3920  CZ  ARG   245      13.769  28.881  -7.175  1.00  0.00
ATOM   3921  NH1 ARG   245      14.058  28.547  -5.921  1.00  0.00
ATOM   3922 HH11 ARG   245      13.589  27.763  -5.490  1.00  0.00
ATOM   3923 HH12 ARG   245      14.745  29.078  -5.406  1.00  0.00
ATOM   3924  NH2 ARG   245      14.394  29.920  -7.722  1.00  0.00
ATOM   3925 HH21 ARG   245      14.183  30.189  -8.672  1.00  0.00
ATOM   3926 HH22 ARG   245      15.077  30.435  -7.185  1.00  0.00
ATOM   3927  C   ARG   245       8.719  23.461  -8.388  1.00  0.00
ATOM   3928  O   ARG   245       9.112  22.915  -7.357  1.00  0.00
ATOM   3929  N   ILE   246       7.693  22.958  -9.092  1.00  0.00
ATOM   3930  H   ILE   246       7.517  23.347 -10.007  1.00  0.00
ATOM   3931  CA  ILE   246       6.827  21.896  -8.618  1.00  0.00
ATOM   3932  HA  ILE   246       7.259  21.398  -7.750  1.00  0.00
ATOM   3933  CB  ILE   246       5.414  22.381  -8.278  1.00  0.00
ATOM   3934  HB  ILE   246       4.759  21.531  -8.087  1.00  0.00
ATOM   3935  CG2 ILE   246       5.503  23.259  -7.007  1.00  0.00
ATOM   3936 HG21 ILE   246       6.157  24.110  -7.198  1.00  0.00
ATOM   3937 HG22 ILE   246       4.508  23.618  -6.742  1.00  0.00
ATOM   3938 HG23 ILE   246       5.906  22.668  -6.184  1.00  0.00
ATOM   3939  CG1 ILE   246       4.753  23.129  -9.467  1.00  0.00
ATOM   3940 HG12 ILE   246       5.315  24.049  -9.631  1.00  0.00
ATOM   3941 HG13 ILE   246       4.838  22.490 -10.346  1.00  0.00
ATOM   3942  CD1 ILE   246       3.278  23.468  -9.222  1.00  0.00
ATOM   3943 HD11 ILE   246       3.193  24.107  -8.343  1.00  0.00
ATOM   3944 HD12 ILE   246       2.875  23.990 -10.090  1.00  0.00
ATOM   3945 HD13 ILE   246       2.716  22.549  -9.058  1.00  0.00
ATOM   3946  C   ILE   246       6.740  20.869  -9.716  1.00  0.00
ATOM   3947  O   ILE   246       7.092  21.139 -10.859  1.00  0.00
ATOM   3948  N   ARG   247       6.301  19.633  -9.398  1.00  0.00
ATOM   3949  H   ARG   247       5.951  19.441  -8.470  1.00  0.00
ATOM   3950  CA  ARG   247       6.313  18.552 -10.366  1.00  0.00
ATOM   3951  HA  ARG   247       6.582  18.941 -11.348  1.00  0.00
ATOM   3952  CB  ARG   247       7.341  17.471  -9.964  1.00  0.00
ATOM   3953  HB2 ARG   247       6.864  16.827  -9.225  1.00  0.00
ATOM   3954  HB3 ARG   247       7.569  16.891 -10.858  1.00  0.00
ATOM   3955  CG  ARG   247       8.648  18.047  -9.377  1.00  0.00
ATOM   3956  HG2 ARG   247       8.913  18.901 -10.000  1.00  0.00
ATOM   3957  HG3 ARG   247       8.406  18.392  -8.372  1.00  0.00
ATOM   3958  CD  ARG   247       9.832  17.075  -9.312  1.00  0.00
ATOM   3959  HD2 ARG   247      10.227  16.867 -10.306  1.00  0.00
ATOM   3960  HD3 ARG   247      10.629  17.466  -8.680  1.00  0.00
ATOM   3961  NE  ARG   247       9.325  15.779  -8.709  1.00  0.00
ATOM   3962  HE  ARG   247       8.647  15.297  -9.281  1.00  0.00
ATOM   3963  CZ  ARG   247       9.665  15.240  -7.526  1.00  0.00
ATOM   3964  NH1 ARG   247      10.516  15.851  -6.716  1.00  0.00
ATOM   3965 HH11 ARG   247      10.919  16.737  -6.987  1.00  0.00
ATOM   3966 HH12 ARG   247      10.758  15.429  -5.831  1.00  0.00
ATOM   3967  NH2 ARG   247       9.162  14.060  -7.147  1.00  0.00
ATOM   3968 HH21 ARG   247       8.521  13.569  -7.754  1.00  0.00
ATOM   3969 HH22 ARG   247       9.425  13.665  -6.255  1.00  0.00
ATOM   3970  C   ARG   247       4.964  17.868 -10.484  1.00  0.00
ATOM   3971  O   ARG   247       4.828  16.848 -11.154  1.00  0.00
ATOM   3972  N   HIE   248       3.934  18.413  -9.811  1.00  0.00
ATOM   3973  H   HIE   248       4.064  19.303  -9.352  1.00  0.00
ATOM   3974  CA  HIE   248       2.639  17.788  -9.733  1.00  0.00
ATOM   3975  HA  HIE   248       2.521  17.113 -10.581  1.00  0.00
ATOM   3976  CB  HIE   248       2.454  16.977  -8.426  1.00  0.00
ATOM   3977  HB2 HIE   248       2.499  17.656  -7.575  1.00  0.00
ATOM   3978  HB3 HIE   248       1.493  16.463  -8.429  1.00  0.00
ATOM   3979  CG  HIE   248       3.503  15.925  -8.193  1.00  0.00
ATOM   3980  ND1 HIE   248       4.657  16.244  -7.490  1.00  0.00
ATOM   3981  CE1 HIE   248       5.348  15.132  -7.449  1.00  0.00
ATOM   3982  HE1 HIE   248       6.304  15.171  -6.927  1.00  0.00
ATOM   3983  NE2 HIE   248       4.721  14.108  -8.086  1.00  0.00
ATOM   3984  HE2 HIE   248       5.029  13.154  -8.212  1.00  0.00
ATOM   3985  CD2 HIE   248       3.530  14.623  -8.555  1.00  0.00
ATOM   3986  HD2 HIE   248       2.836  13.983  -9.100  1.00  0.00
ATOM   3987  C   HIE   248       1.598  18.874  -9.759  1.00  0.00
ATOM   3988  O   HIE   248       1.709  19.852  -9.022  1.00  0.00
ATOM   3989  N   LEU   249       0.576  18.725 -10.613  1.00  0.00
ATOM   3990  H   LEU   249       0.560  17.878 -11.163  1.00  0.00
ATOM   3991  CA  LEU   249      -0.503  19.669 -10.778  1.00  0.00
ATOM   3992  HA  LEU   249      -0.481  20.407  -9.976  1.00  0.00
ATOM   3993  CB  LEU   249      -0.356  20.405 -12.131  1.00  0.00
ATOM   3994  HB2 LEU   249      -0.086  19.634 -12.852  1.00  0.00
ATOM   3995  HB3 LEU   249      -1.309  20.850 -12.416  1.00  0.00
ATOM   3996  CG  LEU   249       0.734  21.494 -12.112  1.00  0.00
ATOM   3997  HG  LEU   249       1.632  21.083 -11.650  1.00  0.00
ATOM   3998  CD1 LEU   249       1.062  21.967 -13.534  1.00  0.00
ATOM   3999 HD11 LEU   249       0.165  22.378 -13.997  1.00  0.00
ATOM   4000 HD12 LEU   249       1.834  22.735 -13.493  1.00  0.00
ATOM   4001 HD13 LEU   249       1.421  21.124 -14.124  1.00  0.00
ATOM   4002  CD2 LEU   249       0.313  22.692 -11.244  1.00  0.00
ATOM   4003 HD21 LEU   249       0.140  22.357 -10.221  1.00  0.00
ATOM   4004 HD22 LEU   249       1.104  23.442 -11.252  1.00  0.00
ATOM   4005 HD23 LEU   249      -0.603  23.126 -11.643  1.00  0.00
ATOM   4006  C   LEU   249      -1.812  18.897 -10.778  1.00  0.00
ATOM   4007  O   LEU   249      -2.151  18.272 -11.785  1.00  0.00
ATOM   4008  N   PRO   250      -2.608  18.886  -9.717  1.00  0.00
ATOM   4009  CD  PRO   250      -2.264  19.405  -8.404  1.00  0.00
ATOM   4010  HD2 PRO   250      -2.424  20.483  -8.391  1.00  0.00
ATOM   4011  HD3 PRO   250      -1.215  19.191  -8.197  1.00  0.00
ATOM   4012  CG  PRO   250      -3.207  18.661  -7.460  1.00  0.00
ATOM   4013  HG2 PRO   250      -3.417  19.262  -6.576  1.00  0.00
ATOM   4014  HG3 PRO   250      -2.772  17.709  -7.156  1.00  0.00
ATOM   4015  CB  PRO   250      -4.471  18.442  -8.302  1.00  0.00
ATOM   4016  HB2 PRO   250      -5.128  19.302  -8.173  1.00  0.00
ATOM   4017  HB3 PRO   250      -5.016  17.530  -8.057  1.00  0.00
ATOM   4018  CA  PRO   250      -3.968  18.380  -9.760  1.00  0.00
ATOM   4019  HA  PRO   250      -3.948  17.359 -10.141  1.00  0.00
ATOM   4020  C   PRO   250      -4.836  19.230 -10.648  1.00  0.00
ATOM   4021  O   PRO   250      -4.664  20.451 -10.695  1.00  0.00
ATOM   4022  N   VAL   251      -5.784  18.624 -11.360  1.00  0.00
ATOM   4023  H   VAL   251      -5.844  17.616 -11.389  1.00  0.00
ATOM   4024  CA  VAL   251      -6.690  19.385 -12.179  1.00  0.00
ATOM   4025  HA  VAL   251      -6.254  20.384 -12.160  1.00  0.00
ATOM   4026  CB  VAL   251      -6.759  18.913 -13.621  1.00  0.00
ATOM   4027  HB  VAL   251      -7.303  19.661 -14.198  1.00  0.00
ATOM   4028  CG1 VAL   251      -5.367  18.713 -14.229  1.00  0.00
ATOM   4029 HG11 VAL   251      -4.822  17.965 -13.653  1.00  0.00
ATOM   4030 HG12 VAL   251      -5.466  18.375 -15.261  1.00  0.00
ATOM   4031 HG13 VAL   251      -4.821  19.656 -14.207  1.00  0.00
ATOM   4032  CG2 VAL   251      -7.352  17.523 -13.637  1.00  0.00
ATOM   4033 HG21 VAL   251      -8.352  17.549 -13.204  1.00  0.00
ATOM   4034 HG22 VAL   251      -7.411  17.164 -14.665  1.00  0.00
ATOM   4035 HG23 VAL   251      -6.722  16.852 -13.054  1.00  0.00
ATOM   4036  C   VAL   251      -8.037  19.338 -11.507  1.00  0.00
ATOM   4037  O   VAL   251      -8.405  18.348 -10.858  1.00  0.00
ATOM   4038  N   ILE   252      -8.792  20.436 -11.602  1.00  0.00
ATOM   4039  H   ILE   252      -8.473  21.203 -12.176  1.00  0.00
ATOM   4040  CA  ILE   252     -10.026  20.594 -10.874  1.00  0.00
ATOM   4041  HA  ILE   252     -10.438  19.637 -10.553  1.00  0.00
ATOM   4042  CB  ILE   252      -9.884  21.521  -9.662  1.00  0.00
ATOM   4043  HB  ILE   252     -10.847  21.660  -9.171  1.00  0.00
ATOM   4044  CG2 ILE   252      -8.904  20.851  -8.687  1.00  0.00
ATOM   4045 HG21 ILE   252      -7.940  20.712  -9.177  1.00  0.00
ATOM   4046 HG22 ILE   252      -8.776  21.483  -7.808  1.00  0.00
ATOM   4047 HG23 ILE   252      -9.299  19.882  -8.383  1.00  0.00
ATOM   4048  CG1 ILE   252      -9.470  22.977  -9.998  1.00  0.00
ATOM   4049 HG12 ILE   252      -8.457  22.950 -10.399  1.00  0.00
ATOM   4050 HG13 ILE   252     -10.153  23.348 -10.762  1.00  0.00
ATOM   4051  CD1 ILE   252      -9.512  23.910  -8.777  1.00  0.00
ATOM   4052 HD11 ILE   252      -8.829  23.540  -8.013  1.00  0.00
ATOM   4053 HD12 ILE   252      -9.212  24.914  -9.076  1.00  0.00
ATOM   4054 HD13 ILE   252     -10.525  23.938  -8.375  1.00  0.00
ATOM   4055  C   ILE   252     -11.106  21.122 -11.768  1.00  0.00
ATOM   4056  O   ILE   252     -10.830  21.635 -12.861  1.00  0.00
ATOM   4057  N   ASP   253     -12.368  21.004 -11.327  1.00  0.00
ATOM   4058  H   ASP   253     -12.527  20.387 -10.543  1.00  0.00
ATOM   4059  CA  ASP   253     -13.512  21.585 -11.981  1.00  0.00
ATOM   4060  HA  ASP   253     -13.259  21.885 -12.998  1.00  0.00
ATOM   4061  CB  ASP   253     -14.652  20.528 -12.044  1.00  0.00
ATOM   4062  HB2 ASP   253     -15.499  21.062 -12.475  1.00  0.00
ATOM   4063  HB3 ASP   253     -14.362  19.712 -12.706  1.00  0.00
ATOM   4064  CG  ASP   253     -15.046  19.965 -10.688  1.00  0.00
ATOM   4065  OD1 ASP   253     -14.764  20.618  -9.645  1.00  0.00
ATOM   4066  OD2 ASP   253     -15.583  18.830 -10.695  1.00  0.00
ATOM   4067  C   ASP   253     -13.905  22.903 -11.312  1.00  0.00
ATOM   4068  O   ASP   253     -13.104  23.541 -10.617  1.00  0.00
ATOM   4069  N   GLU   254     -15.152  23.359 -11.531  1.00  0.00
ATOM   4070  H   GLU   254     -15.698  22.820 -12.188  1.00  0.00
ATOM   4071  CA  GLU   254     -15.720  24.583 -11.009  1.00  0.00
ATOM   4072  HA  GLU   254     -15.086  25.427 -11.281  1.00  0.00
ATOM   4073  CB  GLU   254     -17.142  24.822 -11.590  1.00  0.00
ATOM   4074  HB2 GLU   254     -17.674  23.871 -11.558  1.00  0.00
ATOM   4075  HB3 GLU   254     -17.645  25.541 -10.943  1.00  0.00
ATOM   4076  CG  GLU   254     -17.128  25.359 -13.050  1.00  0.00
ATOM   4077  HG2 GLU   254     -18.087  25.864 -13.161  1.00  0.00
ATOM   4078  HG3 GLU   254     -16.323  26.091 -13.116  1.00  0.00
ATOM   4079  CD  GLU   254     -16.967  24.322 -14.162  1.00  0.00
ATOM   4080  OE1 GLU   254     -16.713  23.127 -13.867  1.00  0.00
ATOM   4081  OE2 GLU   254     -17.068  24.757 -15.337  1.00  0.00
ATOM   4082  C   GLU   254     -15.750  24.681  -9.492  1.00  0.00
ATOM   4083  O   GLU   254     -15.586  25.762  -8.928  1.00  0.00
ATOM   4084  N   GLU   255     -15.943  23.558  -8.779  1.00  0.00
ATOM   4085  H   GLU   255     -16.134  22.696  -9.269  1.00  0.00
ATOM   4086  CA  GLU   255     -16.099  23.578  -7.341  1.00  0.00
ATOM   4087  HA  GLU   255     -16.063  24.607  -6.984  1.00  0.00
ATOM   4088  CB  GLU   255     -17.453  22.957  -6.923  1.00  0.00
ATOM   4089  HB2 GLU   255     -17.384  22.819  -5.844  1.00  0.00
ATOM   4090  HB3 GLU   255     -18.199  23.721  -7.144  1.00  0.00
ATOM   4091  CG  GLU   255     -17.870  21.619  -7.589  1.00  0.00
ATOM   4092  HG2 GLU   255     -17.791  21.739  -8.669  1.00  0.00
ATOM   4093  HG3 GLU   255     -17.202  20.821  -7.263  1.00  0.00
ATOM   4094  CD  GLU   255     -19.312  21.260  -7.220  1.00  0.00
ATOM   4095  OE1 GLU   255     -19.959  22.084  -6.515  1.00  0.00
ATOM   4096  OE2 GLU   255     -19.780  20.162  -7.614  1.00  0.00
ATOM   4097  C   GLU   255     -14.900  23.016  -6.612  1.00  0.00
ATOM   4098  O   GLU   255     -14.911  22.885  -5.390  1.00  0.00
ATOM   4099  N   GLY   256     -13.783  22.828  -7.352  1.00  0.00
ATOM   4100  H   GLY   256     -13.821  23.053  -8.336  1.00  0.00
ATOM   4101  CA  GLY   256     -12.539  22.323  -6.811  1.00  0.00
ATOM   4102  HA2 GLY   256     -11.765  22.535  -7.548  1.00  0.00
ATOM   4103  HA3 GLY   256     -12.338  22.888  -5.901  1.00  0.00
ATOM   4104  C   GLY   256     -12.520  20.866  -6.492  1.00  0.00
ATOM   4105  O   GLY   256     -11.765  20.438  -5.625  1.00  0.00
ATOM   4106  N   HIE   257     -13.307  20.061  -7.226  1.00  0.00
ATOM   4107  H   HIE   257     -13.969  20.467  -7.871  1.00  0.00
ATOM   4108  CA  HIE   257     -13.273  18.624  -7.095  1.00  0.00
ATOM   4109  HA  HIE   257     -13.091  18.376  -6.049  1.00  0.00
ATOM   4110  CB  HIE   257     -14.585  17.944  -7.542  1.00  0.00
ATOM   4111  HB2 HIE   257     -14.884  18.558  -8.392  1.00  0.00
ATOM   4112  HB3 HIE   257     -14.535  16.899  -7.849  1.00  0.00
ATOM   4113  CG  HIE   257     -15.687  18.042  -6.535  1.00  0.00
ATOM   4114  ND1 HIE   257     -15.835  19.183  -5.763  1.00  0.00
ATOM   4115  CE1 HIE   257     -16.979  19.031  -5.151  1.00  0.00
ATOM   4116  HE1 HIE   257     -17.295  19.847  -4.500  1.00  0.00
ATOM   4117  NE2 HIE   257     -17.576  17.849  -5.451  1.00  0.00
ATOM   4118  HE2 HIE   257     -18.449  17.474  -5.110  1.00  0.00
ATOM   4119  CD2 HIE   257     -16.739  17.216  -6.350  1.00  0.00
ATOM   4120  HD2 HIE   257     -17.008  16.238  -6.750  1.00  0.00
ATOM   4121  C   HIE   257     -12.118  18.127  -7.917  1.00  0.00
ATOM   4122  O   HIE   257     -11.771  18.691  -8.950  1.00  0.00
ATOM   4123  N   LEU   258     -11.431  17.075  -7.456  1.00  0.00
ATOM   4124  H   LEU   258     -11.699  16.613  -6.598  1.00  0.00
ATOM   4125  CA  LEU   258     -10.280  16.573  -8.175  1.00  0.00
ATOM   4126  HA  LEU   258      -9.750  17.403  -8.642  1.00  0.00
ATOM   4127  CB  LEU   258      -9.322  15.852  -7.230  1.00  0.00
ATOM   4128  HB2 LEU   258      -9.833  15.013  -6.759  1.00  0.00
ATOM   4129  HB3 LEU   258      -8.491  15.480  -7.829  1.00  0.00
ATOM   4130  CG  LEU   258      -8.793  16.790  -6.157  1.00  0.00
ATOM   4131  HG  LEU   258      -9.596  17.096  -5.486  1.00  0.00
ATOM   4132  CD1 LEU   258      -7.752  16.038  -5.380  1.00  0.00
ATOM   4133 HD11 LEU   258      -6.949  15.732  -6.050  1.00  0.00
ATOM   4134 HD12 LEU   258      -7.347  16.680  -4.598  1.00  0.00
ATOM   4135 HD13 LEU   258      -8.203  15.155  -4.927  1.00  0.00
ATOM   4136  CD2 LEU   258      -8.140  18.024  -6.763  1.00  0.00
ATOM   4137 HD21 LEU   258      -8.872  18.566  -7.362  1.00  0.00
ATOM   4138 HD22 LEU   258      -7.774  18.671  -5.966  1.00  0.00
ATOM   4139 HD23 LEU   258      -7.306  17.721  -7.396  1.00  0.00
ATOM   4140  C   LEU   258     -10.646  15.606  -9.255  1.00  0.00
ATOM   4141  O   LEU   258     -11.178  14.531  -8.990  1.00  0.00
ATOM   4142  N   ILE   259     -10.351  15.974 -10.514  1.00  0.00
ATOM   4143  H   ILE   259      -9.853  16.835 -10.690  1.00  0.00
ATOM   4144  CA  ILE   259     -10.847  15.225 -11.647  1.00  0.00
ATOM   4145  HA  ILE   259     -11.456  14.378 -11.330  1.00  0.00
ATOM   4146  CB  ILE   259     -11.675  16.133 -12.578  1.00  0.00
ATOM   4147  HB  ILE   259     -12.191  15.520 -13.317  1.00  0.00
ATOM   4148  CG2 ILE   259     -12.717  16.922 -11.743  1.00  0.00
ATOM   4149 HG21 ILE   259     -12.202  17.535 -11.004  1.00  0.00
ATOM   4150 HG22 ILE   259     -13.301  17.563 -12.403  1.00  0.00
ATOM   4151 HG23 ILE   259     -13.381  16.223 -11.235  1.00  0.00
ATOM   4152  CG1 ILE   259     -10.808  17.108 -13.400  1.00  0.00
ATOM   4153 HG12 ILE   259     -10.413  17.836 -12.691  1.00  0.00
ATOM   4154 HG13 ILE   259      -9.988  16.516 -13.807  1.00  0.00
ATOM   4155  CD1 ILE   259     -11.521  17.840 -14.537  1.00  0.00
ATOM   4156 HD11 ILE   259     -12.341  18.432 -14.131  1.00  0.00
ATOM   4157 HD12 ILE   259     -10.816  18.497 -15.045  1.00  0.00
ATOM   4158 HD13 ILE   259     -11.916  17.113 -15.247  1.00  0.00
ATOM   4159  C   ILE   259      -9.705  14.511 -12.376  1.00  0.00
ATOM   4160  O   ILE   259      -9.922  13.678 -13.247  1.00  0.00
ATOM   4161  N   GLY   260      -8.436  14.816 -12.006  1.00  0.00
ATOM   4162  H   GLY   260      -8.285  15.511 -11.289  1.00  0.00
ATOM   4163  CA  GLY   260      -7.273  14.179 -12.604  1.00  0.00
ATOM   4164  HA2 GLY   260      -7.343  13.109 -12.408  1.00  0.00
ATOM   4165  HA3 GLY   260      -7.314  14.355 -13.679  1.00  0.00
ATOM   4166  C   GLY   260      -5.974  14.684 -12.079  1.00  0.00
ATOM   4167  O   GLY   260      -5.935  15.464 -11.120  1.00  0.00
ATOM   4168  N   LEU   261      -4.865  14.292 -12.722  1.00  0.00
ATOM   4169  H   LEU   261      -4.934  13.772 -13.585  1.00  0.00
ATOM   4170  CA  LEU   261      -3.555  14.616 -12.223  1.00  0.00
ATOM   4171  HA  LEU   261      -3.567  15.538 -11.641  1.00  0.00
ATOM   4172  CB  LEU   261      -3.120  13.460 -11.304  1.00  0.00
ATOM   4173  HB2 LEU   261      -3.932  13.397 -10.579  1.00  0.00
ATOM   4174  HB3 LEU   261      -3.076  12.536 -11.881  1.00  0.00
ATOM   4175  CG  LEU   261      -1.789  13.666 -10.565  1.00  0.00
ATOM   4176  HG  LEU   261      -0.999  13.728 -11.313  1.00  0.00
ATOM   4177  CD1 LEU   261      -1.777  14.939  -9.700  1.00  0.00
ATOM   4178 HD11 LEU   261      -2.567  14.878  -8.951  1.00  0.00
ATOM   4179 HD12 LEU   261      -0.812  15.032  -9.202  1.00  0.00
ATOM   4180 HD13 LEU   261      -1.944  15.811 -10.333  1.00  0.00
ATOM   4181  CD2 LEU   261      -1.487  12.420  -9.720  1.00  0.00
ATOM   4182 HD21 LEU   261      -1.415  11.548 -10.370  1.00  0.00
ATOM   4183 HD22 LEU   261      -0.543  12.558  -9.192  1.00  0.00
ATOM   4184 HD23 LEU   261      -2.288  12.268  -8.997  1.00  0.00
ATOM   4185  C   LEU   261      -2.504  14.761 -13.299  1.00  0.00
ATOM   4186  O   LEU   261      -2.075  13.793 -13.915  1.00  0.00
ATOM   4187  N   VAL   262      -1.983  15.983 -13.501  1.00  0.00
ATOM   4188  H   VAL   262      -2.376  16.782 -13.025  1.00  0.00
ATOM   4189  CA  VAL   262      -0.887  16.203 -14.420  1.00  0.00
ATOM   4190  HA  VAL   262      -0.841  15.405 -15.161  1.00  0.00
ATOM   4191  CB  VAL   262      -1.047  17.536 -15.147  1.00  0.00
ATOM   4192  HB  VAL   262      -1.133  18.327 -14.402  1.00  0.00
ATOM   4193  CG1 VAL   262       0.158  17.828 -16.071  1.00  0.00
ATOM   4194 HG11 VAL   262       0.245  17.038 -16.817  1.00  0.00
ATOM   4195 HG12 VAL   262       0.009  18.785 -16.572  1.00  0.00
ATOM   4196 HG13 VAL   262       1.071  17.868 -15.477  1.00  0.00
ATOM   4197  CG2 VAL   262      -2.349  17.483 -15.976  1.00  0.00
ATOM   4198 HG21 VAL   262      -3.197  17.316 -15.312  1.00  0.00
ATOM   4199 HG22 VAL   262      -2.483  18.427 -16.504  1.00  0.00
ATOM   4200 HG23 VAL   262      -2.288  16.669 -16.698  1.00  0.00
ATOM   4201  C   VAL   262       0.401  16.166 -13.612  1.00  0.00
ATOM   4202  O   VAL   262       0.491  16.737 -12.524  1.00  0.00
ATOM   4203  N   THR   263       1.449  15.474 -14.097  1.00  0.00
ATOM   4204  H   THR   263       1.318  14.920 -14.931  1.00  0.00
ATOM   4205  CA  THR   263       2.752  15.443 -13.444  1.00  0.00
ATOM   4206  HA  THR   263       2.818  16.237 -12.700  1.00  0.00
ATOM   4207  CB  THR   263       3.090  14.108 -12.768  1.00  0.00
ATOM   4208  HB  THR   263       4.067  14.168 -12.288  1.00  0.00
ATOM   4209  CG2 THR   263       2.015  13.820 -11.707  1.00  0.00
ATOM   4210 HG21 THR   263       1.038  13.760 -12.186  1.00  0.00
ATOM   4211 HG22 THR   263       2.236  12.874 -11.213  1.00  0.00
ATOM   4212 HG23 THR   263       2.008  14.622 -10.969  1.00  0.00
ATOM   4213  OG1 THR   263       3.192  13.020 -13.686  1.00  0.00
ATOM   4214  HG1 THR   263       3.404  12.216 -13.207  1.00  0.00
ATOM   4215  C   THR   263       3.823  15.769 -14.455  1.00  0.00
ATOM   4216  O   THR   263       3.616  15.670 -15.666  1.00  0.00
ATOM   4217  N   ASP   264       5.015  16.177 -13.976  1.00  0.00
ATOM   4218  H   ASP   264       5.075  16.364 -12.985  1.00  0.00
ATOM   4219  CA  ASP   264       6.185  16.429 -14.796  1.00  0.00
ATOM   4220  HA  ASP   264       5.964  17.164 -15.570  1.00  0.00
ATOM   4221  CB  ASP   264       7.313  16.991 -13.885  1.00  0.00
ATOM   4222  HB2 ASP   264       6.944  17.932 -13.477  1.00  0.00
ATOM   4223  HB3 ASP   264       7.539  16.305 -13.068  1.00  0.00
ATOM   4224  CG  ASP   264       8.573  17.249 -14.692  1.00  0.00
ATOM   4225  OD1 ASP   264       8.527  18.160 -15.549  1.00  0.00
ATOM   4226  OD2 ASP   264       9.562  16.490 -14.481  1.00  0.00
ATOM   4227  C   ASP   264       6.649  15.177 -15.547  1.00  0.00
ATOM   4228  O   ASP   264       6.975  15.194 -16.725  1.00  0.00
ATOM   4229  N   ARG   265       6.649  14.016 -14.862  1.00  0.00
ATOM   4230  H   ARG   265       6.453  14.006 -13.871  1.00  0.00
ATOM   4231  CA  ARG   265       7.096  12.793 -15.483  1.00  0.00
ATOM   4232  HA  ARG   265       8.031  12.989 -16.007  1.00  0.00
ATOM   4233  CB  ARG   265       7.330  11.661 -14.464  1.00  0.00
ATOM   4234  HB2 ARG   265       7.845  12.071 -13.595  1.00  0.00
ATOM   4235  HB3 ARG   265       6.365  11.259 -14.157  1.00  0.00
ATOM   4236  CG  ARG   265       8.184  10.533 -15.084  1.00  0.00
ATOM   4237  HG2 ARG   265       7.711  10.284 -16.034  1.00  0.00
ATOM   4238  HG3 ARG   265       9.167  10.966 -15.270  1.00  0.00
ATOM   4239  CD  ARG   265       8.337   9.269 -14.247  1.00  0.00
ATOM   4240  HD2 ARG   265       7.371   8.827 -14.001  1.00  0.00
ATOM   4241  HD3 ARG   265       8.959   8.526 -14.746  1.00  0.00
ATOM   4242  NE  ARG   265       9.014   9.686 -12.972  1.00  0.00
ATOM   4243  HE  ARG   265       9.112  10.675 -12.792  1.00  0.00
ATOM   4244  CZ  ARG   265       9.513   8.820 -12.078  1.00  0.00
ATOM   4245  NH1 ARG   265       9.511   7.519 -12.334  1.00  0.00
ATOM   4246 HH11 ARG   265       9.132   7.180 -13.206  1.00  0.00
ATOM   4247 HH12 ARG   265       9.889   6.873 -11.655  1.00  0.00
ATOM   4248  NH2 ARG   265       9.996   9.243 -10.910  1.00  0.00
ATOM   4249 HH21 ARG   265       9.988  10.229 -10.691  1.00  0.00
ATOM   4250 HH22 ARG   265      10.368   8.576 -10.249  1.00  0.00
ATOM   4251  C   ARG   265       6.217  12.323 -16.634  1.00  0.00
ATOM   4252  O   ARG   265       6.752  11.928 -17.655  1.00  0.00
ATOM   4253  N   ASP   266       4.872  12.415 -16.513  1.00  0.00
ATOM   4254  H   ASP   266       4.503  12.689 -15.613  1.00  0.00
ATOM   4255  CA  ASP   266       3.932  12.089 -17.573  1.00  0.00
ATOM   4256  HA  ASP   266       4.134  11.091 -17.962  1.00  0.00
ATOM   4257  CB  ASP   266       2.479  12.120 -17.014  1.00  0.00
ATOM   4258  HB2 ASP   266       2.255  13.098 -16.588  1.00  0.00
ATOM   4259  HB3 ASP   266       1.826  11.937 -17.867  1.00  0.00
ATOM   4260  CG  ASP   266       2.250  11.041 -15.958  1.00  0.00
ATOM   4261  OD1 ASP   266       3.106  10.135 -15.804  1.00  0.00
ATOM   4262  OD2 ASP   266       1.220  11.145 -15.242  1.00  0.00
ATOM   4263  C   ASP   266       4.080  13.051 -18.759  1.00  0.00
ATOM   4264  O   ASP   266       3.962  12.691 -19.929  1.00  0.00
ATOM   4265  N   LEU   267       4.413  14.333 -18.471  1.00  0.00
ATOM   4266  H   LEU   267       4.441  14.600 -17.497  1.00  0.00
ATOM   4267  CA  LEU   267       4.698  15.345 -19.470  1.00  0.00
ATOM   4268  HA  LEU   267       3.862  15.417 -20.165  1.00  0.00
ATOM   4269  CB  LEU   267       4.913  16.721 -18.816  1.00  0.00
ATOM   4270  HB2 LEU   267       4.028  16.875 -18.198  1.00  0.00
ATOM   4271  HB3 LEU   267       5.800  16.711 -18.183  1.00  0.00
ATOM   4272  CG  LEU   267       5.028  17.861 -19.839  1.00  0.00
ATOM   4273  HG  LEU   267       5.892  17.656 -20.471  1.00  0.00
ATOM   4274  CD1 LEU   267       3.775  18.003 -20.716  1.00  0.00
ATOM   4275 HD11 LEU   267       2.910  18.209 -20.085  1.00  0.00
ATOM   4276 HD12 LEU   267       3.914  18.824 -21.419  1.00  0.00
ATOM   4277 HD13 LEU   267       3.610  17.077 -21.267  1.00  0.00
ATOM   4278  CD2 LEU   267       5.327  19.150 -19.093  1.00  0.00
ATOM   4279 HD21 LEU   267       6.264  19.045 -18.547  1.00  0.00
ATOM   4280 HD22 LEU   267       5.412  19.971 -19.805  1.00  0.00
ATOM   4281 HD23 LEU   267       4.520  19.360 -18.392  1.00  0.00
ATOM   4282  C   LEU   267       5.930  15.034 -20.317  1.00  0.00
ATOM   4283  O   LEU   267       6.074  15.449 -21.463  1.00  0.00
ATOM   4284  N   ARG   268       6.856  14.236 -19.768  1.00  0.00
ATOM   4285  H   ARG   268       6.774  13.957 -18.801  1.00  0.00
ATOM   4286  CA  ARG   268       7.936  13.678 -20.554  1.00  0.00
ATOM   4287  HA  ARG   268       8.458  14.494 -21.053  1.00  0.00
ATOM   4288  CB  ARG   268       8.953  12.886 -19.708  1.00  0.00
ATOM   4289  HB2 ARG   268       8.397  12.036 -19.313  1.00  0.00
ATOM   4290  HB3 ARG   268       9.702  12.532 -20.417  1.00  0.00
ATOM   4291  CG  ARG   268       9.648  13.622 -18.556  1.00  0.00
ATOM   4292  HG2 ARG   268      10.319  14.382 -18.957  1.00  0.00
ATOM   4293  HG3 ARG   268       8.901  14.097 -17.919  1.00  0.00
ATOM   4294  CD  ARG   268      10.450  12.617 -17.736  1.00  0.00
ATOM   4295  HD2 ARG   268       9.809  11.822 -17.354  1.00  0.00
ATOM   4296  HD3 ARG   268      11.255  12.181 -18.328  1.00  0.00
ATOM   4297  NE  ARG   268      11.051  13.349 -16.574  1.00  0.00
ATOM   4298  HE  ARG   268      10.935  14.352 -16.542  1.00  0.00
ATOM   4299  CZ  ARG   268      11.712  12.752 -15.578  1.00  0.00
ATOM   4300  NH1 ARG   268      11.854  11.427 -15.555  1.00  0.00
ATOM   4301 HH11 ARG   268      11.459  10.867 -16.297  1.00  0.00
ATOM   4302 HH12 ARG   268      12.356  10.989 -14.796  1.00  0.00
ATOM   4303  NH2 ARG   268      12.249  13.484 -14.608  1.00  0.00
ATOM   4304 HH21 ARG   268      12.155  14.489 -14.627  1.00  0.00
ATOM   4305 HH22 ARG   268      12.748  13.032 -13.856  1.00  0.00
ATOM   4306  C   ARG   268       7.536  12.634 -21.571  1.00  0.00
ATOM   4307  O   ARG   268       8.451  12.098 -22.202  1.00  0.00
ATOM   4308  N   ASP   269       6.251  12.345 -21.861  1.00  0.00
ATOM   4309  H   ASP   269       5.523  12.598 -21.208  1.00  0.00
ATOM   4310  CA  ASP   269       5.895  11.555 -23.006  1.00  0.00
ATOM   4311  HA  ASP   269       6.790  11.157 -23.484  1.00  0.00
ATOM   4312  CB  ASP   269       5.009  10.376 -22.560  1.00  0.00
ATOM   4313  HB2 ASP   269       4.199  10.753 -21.935  1.00  0.00
ATOM   4314  HB3 ASP   269       4.591   9.843 -23.414  1.00  0.00
ATOM   4315  CG  ASP   269       5.880   9.425 -21.744  1.00  0.00
ATOM   4316  OD1 ASP   269       7.100   9.324 -22.037  1.00  0.00
ATOM   4317  OD2 ASP   269       5.328   8.765 -20.833  1.00  0.00
ATOM   4318  C   ASP   269       5.277  12.425 -24.096  1.00  0.00
ATOM   4319  O   ASP   269       5.011  11.974 -25.205  1.00  0.00
ATOM   4320  N   ALA   270       5.099  13.739 -23.823  1.00  0.00
ATOM   4321  H   ALA   270       5.435  14.081 -22.934  1.00  0.00
ATOM   4322  CA  ALA   270       4.407  14.657 -24.690  1.00  0.00
ATOM   4323  HA  ALA   270       3.758  14.192 -25.432  1.00  0.00
ATOM   4324  CB  ALA   270       3.537  15.504 -23.733  1.00  0.00
ATOM   4325  HB1 ALA   270       4.174  15.983 -22.990  1.00  0.00
ATOM   4326  HB2 ALA   270       3.007  16.267 -24.303  1.00  0.00
ATOM   4327  HB3 ALA   270       2.815  14.860 -23.231  1.00  0.00
ATOM   4328  C   ALA   270       5.441  15.454 -25.501  1.00  0.00
ATOM   4329  O   ALA   270       5.613  15.267 -26.698  1.00  0.00
ATOM   4330  N   SER   271       6.245  16.282 -24.789  1.00  0.00
ATOM   4331  H   SER   271       5.896  16.501 -23.867  1.00  0.00
ATOM   4332  CA  SER   271       7.323  17.089 -25.325  1.00  0.00
ATOM   4333  HA  SER   271       6.963  17.503 -26.267  1.00  0.00
ATOM   4334  CB  SER   271       7.834  18.249 -24.438  1.00  0.00
ATOM   4335  HB2 SER   271       8.385  17.815 -23.604  1.00  0.00
ATOM   4336  HB3 SER   271       8.508  18.859 -25.040  1.00  0.00
ATOM   4337  OG  SER   271       6.777  19.064 -23.936  1.00  0.00
ATOM   4338  HG  SER   271       7.144  19.766 -23.394  1.00  0.00
ATOM   4339  C   SER   271       8.503  16.407 -26.012  1.00  0.00
ATOM   4340  O   SER   271       8.948  16.862 -27.064  1.00  0.00
ATOM   4341  N   PRO   272       9.106  15.326 -25.530  1.00  0.00
ATOM   4342  CD  PRO   272       9.037  14.907 -24.126  1.00  0.00
ATOM   4343  HD2 PRO   272       8.175  14.251 -24.000  1.00  0.00
ATOM   4344  HD3 PRO   272       8.912  15.793 -23.504  1.00  0.00
ATOM   4345  CG  PRO   272      10.368  14.189 -23.862  1.00  0.00
ATOM   4346  HG2 PRO   272      10.263  13.401 -23.116  1.00  0.00
ATOM   4347  HG3 PRO   272      11.148  14.883 -23.550  1.00  0.00
ATOM   4348  CB  PRO   272      10.672  13.614 -25.238  1.00  0.00
ATOM   4349  HB2 PRO   272      10.092  12.704 -25.391  1.00  0.00
ATOM   4350  HB3 PRO   272      11.731  13.398 -25.378  1.00  0.00
ATOM   4351  CA  PRO   272      10.223  14.690 -26.231  1.00  0.00
ATOM   4352  HA  PRO   272      10.937  15.482 -26.458  1.00  0.00
ATOM   4353  C   PRO   272       9.855  13.957 -27.513  1.00  0.00
ATOM   4354  O   PRO   272      10.754  13.525 -28.225  1.00  0.00
ATOM   4355  N   SER   273       8.551  13.784 -27.842  1.00  0.00
ATOM   4356  H   SER   273       7.835  14.125 -27.217  1.00  0.00
ATOM   4357  CA  SER   273       8.134  13.097 -29.066  1.00  0.00
ATOM   4358  HA  SER   273       8.870  12.324 -29.287  1.00  0.00
ATOM   4359  CB  SER   273       6.720  12.430 -28.971  1.00  0.00
ATOM   4360  HB2 SER   273       6.599  11.819 -29.866  1.00  0.00
ATOM   4361  HB3 SER   273       6.733  11.786 -28.091  1.00  0.00
ATOM   4362  OG  SER   273       5.628  13.352 -28.871  1.00  0.00
ATOM   4363  HG  SER   273       4.802  12.865 -28.817  1.00  0.00
ATOM   4364  C   SER   273       8.117  14.094 -30.194  1.00  0.00
ATOM   4365  O   SER   273       7.764  13.797 -31.335  1.00  0.00
ATOM   4366  N   ILE   274       8.540  15.324 -29.885  1.00  0.00
ATOM   4367  H   ILE   274       8.773  15.512 -28.920  1.00  0.00
ATOM   4368  CA  ILE   274       8.608  16.393 -30.814  1.00  0.00
ATOM   4369  HA  ILE   274       7.899  16.286 -31.635  1.00  0.00
ATOM   4370  CB  ILE   274       8.341  17.680 -30.088  1.00  0.00
ATOM   4371  HB  ILE   274       9.028  17.799 -29.250  1.00  0.00
ATOM   4372  CG2 ILE   274       8.558  18.807 -31.085  1.00  0.00
ATOM   4373 HG21 ILE   274       7.871  18.689 -31.923  1.00  0.00
ATOM   4374 HG22 ILE   274       8.374  19.764 -30.598  1.00  0.00
ATOM   4375 HG23 ILE   274       9.585  18.777 -31.450  1.00  0.00
ATOM   4376  CG1 ILE   274       6.920  17.701 -29.464  1.00  0.00
ATOM   4377 HG12 ILE   274       6.211  17.991 -30.240  1.00  0.00
ATOM   4378 HG13 ILE   274       6.685  16.695 -29.117  1.00  0.00
ATOM   4379  CD1 ILE   274       6.824  18.668 -28.307  1.00  0.00
ATOM   4380 HD11 ILE   274       7.058  19.675 -28.654  1.00  0.00
ATOM   4381 HD12 ILE   274       5.813  18.650 -27.901  1.00  0.00
ATOM   4382 HD13 ILE   274       7.532  18.378 -27.531  1.00  0.00
ATOM   4383  C   ILE   274       9.935  16.457 -31.563  1.00  0.00
ATOM   4384  O   ILE   274      11.012  16.616 -30.993  1.00  0.00
ATOM   4385  N   PHE   275       9.877  16.409 -32.908  1.00  0.00
ATOM   4386  H   PHE   275       8.987  16.265 -33.364  1.00  0.00
ATOM   4387  CA  PHE   275      11.063  16.521 -33.735  1.00  0.00
ATOM   4388  HA  PHE   275      11.936  16.124 -33.217  1.00  0.00
ATOM   4389  CB  PHE   275      10.836  15.698 -35.024  1.00  0.00
ATOM   4390  HB2 PHE   275       9.914  15.977 -35.535  1.00  0.00
ATOM   4391  HB3 PHE   275      11.675  15.788 -35.714  1.00  0.00
ATOM   4392  CG  PHE   275      10.714  14.240 -34.684  1.00  0.00
ATOM   4393  CD1 PHE   275      11.872  13.510 -34.387  1.00  0.00
ATOM   4394  HD1 PHE   275      12.835  14.021 -34.383  1.00  0.00
ATOM   4395  CE1 PHE   275      11.804  12.144 -34.098  1.00  0.00
ATOM   4396  HE1 PHE   275      12.713  11.584 -33.881  1.00  0.00
ATOM   4397  CZ  PHE   275      10.564  11.496 -34.088  1.00  0.00
ATOM   4398  HZ  PHE   275      10.508  10.429 -33.874  1.00  0.00
ATOM   4399  CE2 PHE   275       9.395  12.219 -34.353  1.00  0.00
ATOM   4400  HE2 PHE   275       8.426  11.720 -34.329  1.00  0.00
ATOM   4401  CD2 PHE   275       9.471  13.586 -34.649  1.00  0.00
ATOM   4402  HD2 PHE   275       8.561  14.151 -34.854  1.00  0.00
ATOM   4403  C   PHE   275      11.450  17.955 -34.132  1.00  0.00
ATOM   4404  O   PHE   275      12.611  18.254 -34.399  1.00  0.00
ATOM   4405  N   HIE   276      10.491  18.897 -34.186  1.00  0.00
ATOM   4406  H   HIE   276       9.584  18.685 -33.795  1.00  0.00
ATOM   4407  CA  HIE   276      10.695  20.207 -34.785  1.00  0.00
ATOM   4408  HA  HIE   276      11.678  20.575 -34.492  1.00  0.00
ATOM   4409  CB  HIE   276      10.618  20.177 -36.350  1.00  0.00
ATOM   4410  HB2 HIE   276      10.677  21.185 -36.759  1.00  0.00
ATOM   4411  HB3 HIE   276      11.472  19.594 -36.696  1.00  0.00
ATOM   4412  CG  HIE   276       9.384  19.537 -36.951  1.00  0.00
ATOM   4413  ND1 HIE   276       9.127  18.201 -36.703  1.00  0.00
ATOM   4414  CE1 HIE   276       8.044  17.912 -37.375  1.00  0.00
ATOM   4415  HE1 HIE   276       7.679  16.887 -37.310  1.00  0.00
ATOM   4416  NE2 HIE   276       7.565  18.985 -38.050  1.00  0.00
ATOM   4417  HE2 HIE   276       6.748  19.049 -38.640  1.00  0.00
ATOM   4418  CD2 HIE   276       8.433  20.032 -37.777  1.00  0.00
ATOM   4419  HD2 HIE   276       8.257  21.014 -38.216  1.00  0.00
ATOM   4420  C   HIE   276       9.632  21.151 -34.279  1.00  0.00
ATOM   4421  O   HIE   276       8.717  20.741 -33.580  1.00  0.00
ATOM   4422  N   LEU   277       9.691  22.454 -34.638  1.00  0.00
ATOM   4423  H   LEU   277      10.425  22.723 -35.278  1.00  0.00
ATOM   4424  CA  LEU   277       8.754  23.477 -34.191  1.00  0.00
ATOM   4425  HA  LEU   277       8.886  23.680 -33.128  1.00  0.00
ATOM   4426  CB  LEU   277       9.023  24.781 -34.980  1.00  0.00
ATOM   4427  HB2 LEU   277      10.036  25.044 -34.676  1.00  0.00
ATOM   4428  HB3 LEU   277       9.004  24.592 -36.053  1.00  0.00
ATOM   4429  CG  LEU   277       8.065  25.948 -34.645  1.00  0.00
ATOM   4430  HG  LEU   277       7.042  25.615 -34.821  1.00  0.00
ATOM   4431  CD1 LEU   277       8.212  26.401 -33.181  1.00  0.00
ATOM   4432 HD11 LEU   277       9.235  26.735 -33.004  1.00  0.00
ATOM   4433 HD12 LEU   277       7.523  27.222 -32.983  1.00  0.00
ATOM   4434 HD13 LEU   277       7.983  25.567 -32.517  1.00  0.00
ATOM   4435  CD2 LEU   277       8.278  27.107 -35.627  1.00  0.00
ATOM   4436 HD21 LEU   277       8.081  26.764 -36.643  1.00  0.00
ATOM   4437 HD22 LEU   277       7.598  27.922 -35.381  1.00  0.00
ATOM   4438 HD23 LEU   277       9.307  27.459 -35.556  1.00  0.00
ATOM   4439  C   LEU   277       7.271  23.167 -34.414  1.00  0.00
ATOM   4440  O   LEU   277       6.450  23.334 -33.530  1.00  0.00
ATOM   4441  N   HIE   278       6.901  22.687 -35.618  1.00  0.00
ATOM   4442  H   HIE   278       7.620  22.580 -36.319  1.00  0.00
ATOM   4443  CA  HIE   278       5.537  22.305 -35.963  1.00  0.00
ATOM   4444  HA  HIE   278       4.861  23.149 -35.821  1.00  0.00
ATOM   4445  CB  HIE   278       5.480  21.872 -37.442  1.00  0.00
ATOM   4446  HB2 HIE   278       5.750  22.658 -38.148  1.00  0.00
ATOM   4447  HB3 HIE   278       6.190  21.049 -37.526  1.00  0.00
ATOM   4448  CG  HIE   278       4.164  21.344 -37.878  1.00  0.00
ATOM   4449  ND1 HIE   278       3.136  22.243 -38.034  1.00  0.00
ATOM   4450  CE1 HIE   278       2.091  21.503 -38.318  1.00  0.00
ATOM   4451  HE1 HIE   278       1.151  22.032 -38.477  1.00  0.00
ATOM   4452  NE2 HIE   278       2.386  20.177 -38.361  1.00  0.00
ATOM   4453  HE2 HIE   278       1.776  19.397 -38.561  1.00  0.00
ATOM   4454  CD2 HIE   278       3.730  20.076 -38.070  1.00  0.00
ATOM   4455  HD2 HIE   278       4.209  19.097 -38.037  1.00  0.00
ATOM   4456  C   HIE   278       5.002  21.147 -35.147  1.00  0.00
ATOM   4457  O   HIE   278       3.899  21.195 -34.617  1.00  0.00
ATOM   4458  N   GLN   279       5.826  20.088 -34.961  1.00  0.00
ATOM   4459  H   GLN   279       6.682  20.025 -35.494  1.00  0.00
ATOM   4460  CA  GLN   279       5.485  18.995 -34.085  1.00  0.00
ATOM   4461  HA  GLN   279       4.489  18.624 -34.326  1.00  0.00
ATOM   4462  CB  GLN   279       6.505  17.829 -34.252  1.00  0.00
ATOM   4463  HB2 GLN   279       6.531  17.594 -35.316  1.00  0.00
ATOM   4464  HB3 GLN   279       7.474  18.222 -33.943  1.00  0.00
ATOM   4465  CG  GLN   279       6.190  16.542 -33.447  1.00  0.00
ATOM   4466  HG2 GLN   279       7.055  15.878 -33.460  1.00  0.00
ATOM   4467  HG3 GLN   279       5.961  16.820 -32.418  1.00  0.00
ATOM   4468  CD  GLN   279       4.992  15.794 -34.029  1.00  0.00
ATOM   4469  OE1 GLN   279       4.979  15.506 -35.215  1.00  0.00
ATOM   4470  NE2 GLN   279       4.001  15.481 -33.157  1.00  0.00
ATOM   4471 HE21 GLN   279       3.183  14.986 -33.483  1.00  0.00
ATOM   4472 HE22 GLN   279       4.086  15.744 -32.186  1.00  0.00
ATOM   4473  C   GLN   279       5.424  19.541 -32.650  1.00  0.00
ATOM   4474  O   GLN   279       4.651  19.088 -31.829  1.00  0.00
ATOM   4475  N   HIE   280       6.240  20.592 -32.323  1.00  0.00
ATOM   4476  H   HIE   280       6.895  20.937 -33.010  1.00  0.00
ATOM   4477  CA  HIE   280       6.291  21.158 -30.963  1.00  0.00
ATOM   4478  HA  HIE   280       6.388  20.324 -30.267  1.00  0.00
ATOM   4479  CB  HIE   280       7.464  22.171 -30.700  1.00  0.00
ATOM   4480  HB2 HIE   280       8.409  21.677 -30.928  1.00  0.00
ATOM   4481  HB3 HIE   280       7.351  23.050 -31.335  1.00  0.00
ATOM   4482  CG  HIE   280       7.570  22.666 -29.304  1.00  0.00
ATOM   4483  ND1 HIE   280       8.027  21.832 -28.308  1.00  0.00
ATOM   4484  CE1 HIE   280       8.010  22.561 -27.223  1.00  0.00
ATOM   4485  HE1 HIE   280       8.331  22.077 -26.301  1.00  0.00
ATOM   4486  NE2 HIE   280       7.579  23.829 -27.462  1.00  0.00
ATOM   4487  HE2 HIE   280       7.478  24.596 -26.812  1.00  0.00
ATOM   4488  CD2 HIE   280       7.290  23.890 -28.807  1.00  0.00
ATOM   4489  HD2 HIE   280       6.915  24.816 -29.242  1.00  0.00
ATOM   4490  C   HIE   280       5.011  21.795 -30.537  1.00  0.00
ATOM   4491  O   HIE   280       4.487  21.573 -29.450  1.00  0.00
ATOM   4492  N   LEU   281       4.433  22.569 -31.451  1.00  0.00
ATOM   4493  H   LEU   281       4.971  22.782 -32.279  1.00  0.00
ATOM   4494  CA  LEU   281       3.123  23.137 -31.327  1.00  0.00
ATOM   4495  HA  LEU   281       3.033  23.743 -30.425  1.00  0.00
ATOM   4496  CB  LEU   281       2.912  24.040 -32.546  1.00  0.00
ATOM   4497  HB2 LEU   281       3.073  23.386 -33.403  1.00  0.00
ATOM   4498  HB3 LEU   281       1.896  24.433 -32.575  1.00  0.00
ATOM   4499  CG  LEU   281       3.913  25.206 -32.597  1.00  0.00
ATOM   4500  HG  LEU   281       4.933  24.830 -32.521  1.00  0.00
ATOM   4501  CD1 LEU   281       3.734  25.927 -33.936  1.00  0.00
ATOM   4502 HD11 LEU   281       2.714  26.304 -34.013  1.00  0.00
ATOM   4503 HD12 LEU   281       4.434  26.760 -33.997  1.00  0.00
ATOM   4504 HD13 LEU   281       3.926  25.231 -34.753  1.00  0.00
ATOM   4505  CD2 LEU   281       3.754  26.155 -31.397  1.00  0.00
ATOM   4506 HD21 LEU   281       3.922  25.603 -30.472  1.00  0.00
ATOM   4507 HD22 LEU   281       4.481  26.964 -31.474  1.00  0.00
ATOM   4508 HD23 LEU   281       2.747  26.572 -31.394  1.00  0.00
ATOM   4509  C   LEU   281       2.043  22.089 -31.257  1.00  0.00
ATOM   4510  O   LEU   281       1.096  22.254 -30.518  1.00  0.00
ATOM   4511  N   GLU   282       2.168  20.965 -31.996  1.00  0.00
ATOM   4512  H   GLU   282       2.982  20.855 -32.584  1.00  0.00
ATOM   4513  CA  GLU   282       1.178  19.904 -31.985  1.00  0.00
ATOM   4514  HA  GLU   282       0.213  20.293 -32.309  1.00  0.00
ATOM   4515  CB  GLU   282       1.599  18.771 -32.942  1.00  0.00
ATOM   4516  HB2 GLU   282       1.729  19.207 -33.932  1.00  0.00
ATOM   4517  HB3 GLU   282       2.553  18.379 -32.590  1.00  0.00
ATOM   4518  CG  GLU   282       0.567  17.623 -33.017  1.00  0.00
ATOM   4519  HG2 GLU   282       0.394  17.183 -32.035  1.00  0.00
ATOM   4520  HG3 GLU   282      -0.351  18.092 -33.371  1.00  0.00
ATOM   4521  CD  GLU   282       0.988  16.538 -33.990  1.00  0.00
ATOM   4522  OE1 GLU   282       1.931  16.773 -34.781  1.00  0.00
ATOM   4523  OE2 GLU   282       0.402  15.432 -33.883  1.00  0.00
ATOM   4524  C   GLU   282       0.956  19.266 -30.636  1.00  0.00
ATOM   4525  O   GLU   282      -0.180  19.104 -30.194  1.00  0.00
ATOM   4526  N   ASP   283       2.050  18.935 -29.929  1.00  0.00
ATOM   4527  H   ASP   283       2.946  18.963 -30.394  1.00  0.00
ATOM   4528  CA  ASP   283       2.008  18.520 -28.570  1.00  0.00
ATOM   4529  HA  ASP   283       1.386  17.638 -28.418  1.00  0.00
ATOM   4530  CB  ASP   283       3.459  18.159 -28.237  1.00  0.00
ATOM   4531  HB2 ASP   283       3.677  17.292 -28.861  1.00  0.00
ATOM   4532  HB3 ASP   283       4.226  18.918 -28.389  1.00  0.00
ATOM   4533  CG  ASP   283       3.445  17.745 -26.795  1.00  0.00
ATOM   4534  OD1 ASP   283       2.657  16.795 -26.543  1.00  0.00
ATOM   4535  OD2 ASP   283       4.059  18.430 -25.952  1.00  0.00
ATOM   4536  C   ASP   283       1.469  19.604 -27.646  1.00  0.00
ATOM   4537  O   ASP   283       0.462  19.421 -26.974  1.00  0.00
ATOM   4538  N   LEU   284       2.093  20.797 -27.675  1.00  0.00
ATOM   4539  H   LEU   284       2.796  20.976 -28.378  1.00  0.00
ATOM   4540  CA  LEU   284       1.810  21.836 -26.706  1.00  0.00
ATOM   4541  HA  LEU   284       1.872  21.415 -25.703  1.00  0.00
ATOM   4542  CB  LEU   284       2.810  23.009 -26.811  1.00  0.00
ATOM   4543  HB2 LEU   284       2.826  23.240 -27.876  1.00  0.00
ATOM   4544  HB3 LEU   284       2.389  23.852 -26.263  1.00  0.00
ATOM   4545  CG  LEU   284       4.252  22.744 -26.319  1.00  0.00
ATOM   4546  HG  LEU   284       4.843  22.285 -27.111  1.00  0.00
ATOM   4547  CD1 LEU   284       4.874  24.094 -25.933  1.00  0.00
ATOM   4548 HD11 LEU   284       4.283  24.553 -25.140  1.00  0.00
ATOM   4549 HD12 LEU   284       5.894  23.938 -25.581  1.00  0.00
ATOM   4550 HD13 LEU   284       4.887  24.751 -26.803  1.00  0.00
ATOM   4551  CD2 LEU   284       4.383  21.769 -25.136  1.00  0.00
ATOM   4552 HD21 LEU   284       3.973  20.799 -25.417  1.00  0.00
ATOM   4553 HD22 LEU   284       5.435  21.656 -24.873  1.00  0.00
ATOM   4554 HD23 LEU   284       3.835  22.161 -24.279  1.00  0.00
ATOM   4555  C   LEU   284       0.416  22.414 -26.851  1.00  0.00
ATOM   4556  O   LEU   284      -0.118  23.044 -25.934  1.00  0.00
ATOM   4557  N   GLN   285      -0.198  22.176 -28.027  1.00  0.00
ATOM   4558  H   GLN   285       0.380  21.761 -28.744  1.00  0.00
ATOM   4559  CA  GLN   285      -1.571  22.465 -28.341  1.00  0.00
ATOM   4560  HA  GLN   285      -1.785  23.495 -28.057  1.00  0.00
ATOM   4561  CB  GLN   285      -1.891  22.290 -29.855  1.00  0.00
ATOM   4562  HB2 GLN   285      -1.096  22.789 -30.410  1.00  0.00
ATOM   4563  HB3 GLN   285      -1.865  21.221 -30.066  1.00  0.00
ATOM   4564  CG  GLN   285      -3.262  22.868 -30.285  1.00  0.00
ATOM   4565  HG2 GLN   285      -3.423  22.700 -31.350  1.00  0.00
ATOM   4566  HG3 GLN   285      -4.066  22.399 -29.718  1.00  0.00
ATOM   4567  CD  GLN   285      -3.290  24.376 -30.017  1.00  0.00
ATOM   4568  OE1 GLN   285      -2.381  25.118 -30.358  1.00  0.00
ATOM   4569  NE2 GLN   285      -4.382  24.859 -29.373  1.00  0.00
ATOM   4570 HE21 GLN   285      -4.450  25.846 -29.172  1.00  0.00
ATOM   4571 HE22 GLN   285      -5.122  24.229 -29.098  1.00  0.00
ATOM   4572  C   GLN   285      -2.530  21.572 -27.591  1.00  0.00
ATOM   4573  O   GLN   285      -3.660  21.968 -27.314  1.00  0.00
ATOM   4574  N   LYS   286      -2.119  20.316 -27.290  1.00  0.00
ATOM   4575  H   LYS   286      -1.179  20.041 -27.536  1.00  0.00
ATOM   4576  CA  LYS   286      -3.010  19.311 -26.760  1.00  0.00
ATOM   4577  HA  LYS   286      -3.859  19.221 -27.438  1.00  0.00
ATOM   4578  CB  LYS   286      -2.356  17.913 -26.595  1.00  0.00
ATOM   4579  HB2 LYS   286      -1.485  18.036 -25.951  1.00  0.00
ATOM   4580  HB3 LYS   286      -3.084  17.270 -26.101  1.00  0.00
ATOM   4581  CG  LYS   286      -1.926  17.274 -27.918  1.00  0.00
ATOM   4582  HG2 LYS   286      -2.818  17.102 -28.520  1.00  0.00
ATOM   4583  HG3 LYS   286      -1.267  17.971 -28.436  1.00  0.00
ATOM   4584  CD  LYS   286      -1.193  15.945 -27.699  1.00  0.00
ATOM   4585  HD2 LYS   286      -0.336  16.131 -27.052  1.00  0.00
ATOM   4586  HD3 LYS   286      -1.877  15.255 -27.205  1.00  0.00
ATOM   4587  CE  LYS   286      -0.714  15.332 -29.017  1.00  0.00
ATOM   4588  HE2 LYS   286      -1.574  15.140 -29.659  1.00  0.00
ATOM   4589  HE3 LYS   286      -0.038  16.028 -29.514  1.00  0.00
ATOM   4590  NZ  LYS   286      -0.007  14.065 -28.751  1.00  0.00
ATOM   4591  HZ1 LYS   286      -0.633  13.420 -28.291  1.00  0.00
ATOM   4592  HZ2 LYS   286       0.307  13.665 -29.624  1.00  0.00
ATOM   4593  HZ3 LYS   286       0.790  14.243 -28.156  1.00  0.00
ATOM   4594  C   LYS   286      -3.671  19.752 -25.452  1.00  0.00
ATOM   4595  O   LYS   286      -3.046  20.407 -24.617  1.00  0.00
ATOM   4596  N   PRO   287      -4.942  19.469 -25.232  1.00  0.00
ATOM   4597  CD  PRO   287      -5.869  18.990 -26.252  1.00  0.00
ATOM   4598  HD2 PRO   287      -5.631  17.948 -26.464  1.00  0.00
ATOM   4599  HD3 PRO   287      -5.722  19.587 -27.152  1.00  0.00
ATOM   4600  CG  PRO   287      -7.265  19.164 -25.661  1.00  0.00
ATOM   4601  HG2 PRO   287      -7.865  18.278 -25.869  1.00  0.00
ATOM   4602  HG3 PRO   287      -7.744  20.038 -26.102  1.00  0.00
ATOM   4603  CB  PRO   287      -7.054  19.357 -24.150  1.00  0.00
ATOM   4604  HB2 PRO   287      -7.238  18.413 -23.638  1.00  0.00
ATOM   4605  HB3 PRO   287      -7.714  20.124 -23.745  1.00  0.00
ATOM   4606  CA  PRO   287      -5.581  19.778 -23.962  1.00  0.00
ATOM   4607  HA  PRO   287      -5.485  20.851 -23.795  1.00  0.00
ATOM   4608  C   PRO   287      -4.973  19.031 -22.798  1.00  0.00
ATOM   4609  O   PRO   287      -4.421  17.955 -22.999  1.00  0.00
ATOM   4610  N   VAL   288      -5.134  19.526 -21.559  1.00  0.00
ATOM   4611  H   VAL   288      -5.430  20.487 -21.461  1.00  0.00
ATOM   4612  CA  VAL   288      -4.833  18.772 -20.355  1.00  0.00
ATOM   4613  HA  VAL   288      -3.782  18.484 -20.322  1.00  0.00
ATOM   4614  CB  VAL   288      -5.135  19.650 -19.150  1.00  0.00
ATOM   4615  HB  VAL   288      -6.040  20.214 -19.377  1.00  0.00
ATOM   4616  CG1 VAL   288      -5.337  18.860 -17.847  1.00  0.00
ATOM   4617 HG11 VAL   288      -4.432  18.296 -17.619  1.00  0.00
ATOM   4618 HG12 VAL   288      -5.548  19.551 -17.031  1.00  0.00
ATOM   4619 HG13 VAL   288      -6.174  18.171 -17.965  1.00  0.00
ATOM   4620  CG2 VAL   288      -3.942  20.605 -18.981  1.00  0.00
ATOM   4621 HG21 VAL   288      -3.830  21.210 -19.881  1.00  0.00
ATOM   4622 HG22 VAL   288      -4.116  21.256 -18.125  1.00  0.00
ATOM   4623 HG23 VAL   288      -3.033  20.026 -18.818  1.00  0.00
ATOM   4624  C   VAL   288      -5.601  17.457 -20.294  1.00  0.00
ATOM   4625  O   VAL   288      -5.021  16.417 -20.015  1.00  0.00
ATOM   4626  N   SER   289      -6.912  17.480 -20.657  1.00  0.00
ATOM   4627  H   SER   289      -7.275  18.396 -20.879  1.00  0.00
ATOM   4628  CA  SER   289      -7.825  16.340 -20.717  1.00  0.00
ATOM   4629  HA  SER   289      -8.009  15.984 -19.703  1.00  0.00
ATOM   4630  CB  SER   289      -9.185  16.702 -21.369  1.00  0.00
ATOM   4631  HB2 SER   289      -9.009  17.123 -22.359  1.00  0.00
ATOM   4632  HB3 SER   289      -9.792  15.801 -21.460  1.00  0.00
ATOM   4633  OG  SER   289      -9.870  17.656 -20.562  1.00  0.00
ATOM   4634  HG  SER   289     -10.710  17.876 -20.970  1.00  0.00
ATOM   4635  C   SER   289      -7.325  15.118 -21.470  1.00  0.00
ATOM   4636  O   SER   289      -7.679  13.997 -21.130  1.00  0.00
ATOM   4637  N   THR   290      -6.491  15.298 -22.522  1.00  0.00
ATOM   4638  H   THR   290      -6.186  16.239 -22.726  1.00  0.00
ATOM   4639  CA  THR   290      -6.063  14.218 -23.419  1.00  0.00
ATOM   4640  HA  THR   290      -6.941  13.605 -23.623  1.00  0.00
ATOM   4641  CB  THR   290      -5.484  14.698 -24.746  1.00  0.00
ATOM   4642  HB  THR   290      -5.240  13.849 -25.384  1.00  0.00
ATOM   4643  CG2 THR   290      -6.547  15.559 -25.428  1.00  0.00
ATOM   4644 HG21 THR   290      -6.791  16.409 -24.790  1.00  0.00
ATOM   4645 HG22 THR   290      -6.165  15.920 -26.383  1.00  0.00
ATOM   4646 HG23 THR   290      -7.444  14.963 -25.598  1.00  0.00
ATOM   4647  OG1 THR   290      -4.318  15.489 -24.571  1.00  0.00
ATOM   4648  HG1 THR   290      -3.989  15.768 -25.429  1.00  0.00
ATOM   4649  C   THR   290      -5.041  13.259 -22.838  1.00  0.00
ATOM   4650  O   THR   290      -4.897  12.146 -23.326  1.00  0.00
ATOM   4651  N   ILE   291      -4.313  13.669 -21.782  1.00  0.00
ATOM   4652  H   ILE   291      -4.528  14.572 -21.385  1.00  0.00
ATOM   4653  CA  ILE   291      -3.250  12.884 -21.174  1.00  0.00
ATOM   4654  HA  ILE   291      -3.340  11.816 -21.372  1.00  0.00
ATOM   4655  CB  ILE   291      -1.848  13.363 -21.580  1.00  0.00
ATOM   4656  HB  ILE   291      -1.101  12.984 -20.882  1.00  0.00
ATOM   4657  CG2 ILE   291      -1.555  12.815 -22.996  1.00  0.00
ATOM   4658 HG21 ILE   291      -2.301  13.194 -23.694  1.00  0.00
ATOM   4659 HG22 ILE   291      -0.564  13.139 -23.314  1.00  0.00
ATOM   4660 HG23 ILE   291      -1.593  11.726 -22.980  1.00  0.00
ATOM   4661  CG1 ILE   291      -1.674  14.907 -21.446  1.00  0.00
ATOM   4662 HG12 ILE   291      -2.427  15.376 -22.080  1.00  0.00
ATOM   4663 HG13 ILE   291      -1.864  15.167 -20.405  1.00  0.00
ATOM   4664  CD1 ILE   291      -0.278  15.408 -21.852  1.00  0.00
ATOM   4665 HD11 ILE   291      -0.087  15.149 -22.893  1.00  0.00
ATOM   4666 HD12 ILE   291      -0.231  16.490 -21.733  1.00  0.00
ATOM   4667 HD13 ILE   291       0.475  14.940 -21.218  1.00  0.00
ATOM   4668  C   ILE   291      -3.374  13.018 -19.677  1.00  0.00
ATOM   4669  O   ILE   291      -2.419  12.877 -18.926  1.00  0.00
ATOM   4670  N   MET   292      -4.582  13.336 -19.187  1.00  0.00
ATOM   4671  H   MET   292      -5.423  13.120 -19.704  1.00  0.00
ATOM   4672  CA  MET   292      -4.716  13.938 -17.882  1.00  0.00
ATOM   4673  HA  MET   292      -4.025  14.770 -17.744  1.00  0.00
ATOM   4674  CB  MET   292      -6.154  14.476 -17.807  1.00  0.00
ATOM   4675  HB2 MET   292      -6.377  14.873 -18.797  1.00  0.00
ATOM   4676  HB3 MET   292      -6.788  13.611 -17.612  1.00  0.00
ATOM   4677  CG  MET   292      -6.424  15.555 -16.751  1.00  0.00
ATOM   4678  HG2 MET   292      -6.363  15.104 -15.761  1.00  0.00
ATOM   4679  HG3 MET   292      -5.668  16.335 -16.841  1.00  0.00
ATOM   4680  SD  MET   292      -8.078  16.293 -16.973  1.00  0.00
ATOM   4681  CE  MET   292      -8.908  14.885 -16.204  1.00  0.00
ATOM   4682  HE1 MET   292      -8.552  14.767 -15.181  1.00  0.00
ATOM   4683  HE2 MET   292      -9.984  15.057 -16.196  1.00  0.00
ATOM   4684  HE3 MET   292      -8.690  13.980 -16.771  1.00  0.00
ATOM   4685  C   MET   292      -4.568  13.033 -16.684  1.00  0.00
ATOM   4686  O   MET   292      -4.378  13.493 -15.575  1.00  0.00
ATOM   4687  N   LYS   293      -4.753  11.720 -16.932  1.00  0.00
ATOM   4688  H   LYS   293      -4.924  11.476 -17.897  1.00  0.00
ATOM   4689  CA  LYS   293      -4.935  10.697 -15.923  1.00  0.00
ATOM   4690  HA  LYS   293      -5.342   9.811 -16.410  1.00  0.00
ATOM   4691  CB  LYS   293      -3.636  10.303 -15.187  1.00  0.00
ATOM   4692  HB2 LYS   293      -2.893   9.970 -15.911  1.00  0.00
ATOM   4693  HB3 LYS   293      -3.250  11.164 -14.641  1.00  0.00
ATOM   4694  CG  LYS   293      -3.935   9.168 -14.204  1.00  0.00
ATOM   4695  HG2 LYS   293      -4.586   9.588 -13.437  1.00  0.00
ATOM   4696  HG3 LYS   293      -4.479   8.409 -14.766  1.00  0.00
ATOM   4697  CD  LYS   293      -2.713   8.533 -13.542  1.00  0.00
ATOM   4698  HD2 LYS   293      -2.090   8.076 -14.310  1.00  0.00
ATOM   4699  HD3 LYS   293      -2.145   9.308 -13.027  1.00  0.00
ATOM   4700  CE  LYS   293      -3.149   7.459 -12.530  1.00  0.00
ATOM   4701  HE2 LYS   293      -2.259   7.065 -12.039  1.00  0.00
ATOM   4702  HE3 LYS   293      -3.797   7.926 -11.788  1.00  0.00
ATOM   4703  NZ  LYS   293      -3.877   6.352 -13.194  1.00  0.00
ATOM   4704  HZ1 LYS   293      -3.277   5.919 -13.881  1.00  0.00
ATOM   4705  HZ2 LYS   293      -4.148   5.666 -12.504  1.00  0.00
ATOM   4706  HZ3 LYS   293      -4.702   6.717 -13.649  1.00  0.00
ATOM   4707  C   LYS   293      -6.090  10.973 -14.949  1.00  0.00
ATOM   4708  O   LYS   293      -6.044  11.885 -14.132  1.00  0.00
ATOM   4709  N   THR   294      -7.184  10.196 -14.979  1.00  0.00
ATOM   4710  H   THR   294      -7.200   9.325 -15.491  1.00  0.00
ATOM   4711  CA  THR   294      -8.398  10.615 -14.289  1.00  0.00
ATOM   4712  HA  THR   294      -8.317  11.693 -14.147  1.00  0.00
ATOM   4713  CB  THR   294      -9.606  10.331 -15.158  1.00  0.00
ATOM   4714  HB  THR   294     -10.521  10.584 -14.622  1.00  0.00
ATOM   4715  CG2 THR   294      -9.500  11.190 -16.420  1.00  0.00
ATOM   4716 HG21 THR   294      -8.585  10.937 -16.956  1.00  0.00
ATOM   4717 HG22 THR   294     -10.361  11.002 -17.062  1.00  0.00
ATOM   4718 HG23 THR   294      -9.478  12.244 -16.142  1.00  0.00
ATOM   4719  OG1 THR   294      -9.624   8.990 -15.619  1.00  0.00
ATOM   4720  HG1 THR   294     -10.402   8.849 -16.164  1.00  0.00
ATOM   4721  C   THR   294      -8.598   9.928 -12.953  1.00  0.00
ATOM   4722  O   THR   294      -9.244  10.462 -12.049  1.00  0.00
ATOM   4723  N   ASP   295      -8.007   8.738 -12.769  1.00  0.00
ATOM   4724  H   ASP   295      -7.538   8.375 -13.587  1.00  0.00
ATOM   4725  CA  ASP   295      -8.062   7.914 -11.593  1.00  0.00
ATOM   4726  HA  ASP   295      -9.004   8.079 -11.069  1.00  0.00
ATOM   4727  CB  ASP   295      -7.964   6.395 -11.984  1.00  0.00
ATOM   4728  HB2 ASP   295      -7.851   5.787 -11.086  1.00  0.00
ATOM   4729  HB3 ASP   295      -8.950   6.223 -12.417  1.00  0.00
ATOM   4730  CG  ASP   295      -6.885   6.009 -13.002  1.00  0.00
ATOM   4731  OD1 ASP   295      -6.415   6.857 -13.812  1.00  0.00
ATOM   4732  OD2 ASP   295      -6.404   4.853 -12.933  1.00  0.00
ATOM   4733  C   ASP   295      -6.984   8.340 -10.607  1.00  0.00
ATOM   4734  O   ASP   295      -5.853   7.852 -10.600  1.00  0.00
ATOM   4735  N   ILE   296      -7.320   9.306  -9.738  1.00  0.00
ATOM   4736  H   ILE   296      -8.264   9.665  -9.764  1.00  0.00
ATOM   4737  CA  ILE   296      -6.371   9.940  -8.855  1.00  0.00
ATOM   4738  HA  ILE   296      -5.329   9.691  -9.055  1.00  0.00
ATOM   4739  CB  ILE   296      -6.545  11.456  -8.882  1.00  0.00
ATOM   4740  HB  ILE   296      -6.400  11.798  -9.907  1.00  0.00
ATOM   4741  CG2 ILE   296      -7.949  11.888  -8.387  1.00  0.00
ATOM   4742 HG21 ILE   296      -8.094  11.547  -7.362  1.00  0.00
ATOM   4743 HG22 ILE   296      -8.029  12.974  -8.423  1.00  0.00
ATOM   4744 HG23 ILE   296      -8.712  11.447  -9.028  1.00  0.00
ATOM   4745  CG1 ILE   296      -5.407  12.173  -8.125  1.00  0.00
ATOM   4746 HG12 ILE   296      -5.535  11.981  -7.060  1.00  0.00
ATOM   4747 HG13 ILE   296      -4.459  11.750  -8.458  1.00  0.00
ATOM   4748  CD1 ILE   296      -5.408  13.677  -8.374  1.00  0.00
ATOM   4749 HD11 ILE   296      -6.355  14.100  -8.040  1.00  0.00
ATOM   4750 HD12 ILE   296      -4.590  14.138  -7.821  1.00  0.00
ATOM   4751 HD13 ILE   296      -5.280  13.870  -9.439  1.00  0.00
ATOM   4752  C   ILE   296      -6.458   9.370  -7.455  1.00  0.00
ATOM   4753  O   ILE   296      -7.534   9.146  -6.904  1.00  0.00
ATOM   4754  N   ILE   297      -5.300   9.101  -6.826  1.00  0.00
ATOM   4755  H   ILE   297      -4.432   9.130  -7.341  1.00  0.00
ATOM   4756  CA  ILE   297      -5.257   8.726  -5.426  1.00  0.00
ATOM   4757  HA  ILE   297      -6.189   8.259  -5.107  1.00  0.00
ATOM   4758  CB  ILE   297      -4.094   7.794  -5.125  1.00  0.00
ATOM   4759  HB  ILE   297      -3.166   8.292  -5.406  1.00  0.00
ATOM   4760  CG2 ILE   297      -4.049   7.428  -3.620  1.00  0.00
ATOM   4761 HG21 ILE   297      -4.977   6.930  -3.339  1.00  0.00
ATOM   4762 HG22 ILE   297      -3.208   6.761  -3.433  1.00  0.00
ATOM   4763 HG23 ILE   297      -3.931   8.336  -3.028  1.00  0.00
ATOM   4764  CG1 ILE   297      -4.162   6.521  -6.011  1.00  0.00
ATOM   4765 HG12 ILE   297      -4.105   6.851  -7.048  1.00  0.00
ATOM   4766 HG13 ILE   297      -3.285   5.919  -5.773  1.00  0.00
ATOM   4767  CD1 ILE   297      -5.433   5.677  -5.811  1.00  0.00
ATOM   4768 HD11 ILE   297      -6.310   6.278  -6.050  1.00  0.00
ATOM   4769 HD12 ILE   297      -5.399   4.808  -6.468  1.00  0.00
ATOM   4770 HD13 ILE   297      -5.491   5.347  -4.774  1.00  0.00
ATOM   4771  C   ILE   297      -5.149   9.990  -4.603  1.00  0.00
ATOM   4772  O   ILE   297      -4.350  10.879  -4.903  1.00  0.00
ATOM   4773  N   VAL   298      -5.977  10.108  -3.553  1.00  0.00
ATOM   4774  H   VAL   298      -6.565   9.318  -3.330  1.00  0.00
ATOM   4775  CA  VAL   298      -6.086  11.293  -2.738  1.00  0.00
ATOM   4776  HA  VAL   298      -5.249  11.967  -2.922  1.00  0.00
ATOM   4777  CB  VAL   298      -7.391  12.053  -2.991  1.00  0.00
ATOM   4778  HB  VAL   298      -7.455  12.911  -2.321  1.00  0.00
ATOM   4779  CG1 VAL   298      -7.407  12.541  -4.453  1.00  0.00
ATOM   4780 HG11 VAL   298      -7.343  11.684  -5.123  1.00  0.00
ATOM   4781 HG12 VAL   298      -8.332  13.084  -4.645  1.00  0.00
ATOM   4782 HG13 VAL   298      -6.557  13.201  -4.626  1.00  0.00
ATOM   4783  CG2 VAL   298      -8.642  11.187  -2.702  1.00  0.00
ATOM   4784 HG21 VAL   298      -8.633  10.871  -1.659  1.00  0.00
ATOM   4785 HG22 VAL   298      -9.542  11.771  -2.896  1.00  0.00
ATOM   4786 HG23 VAL   298      -8.633  10.308  -3.347  1.00  0.00
ATOM   4787  C   VAL   298      -6.025  10.878  -1.290  1.00  0.00
ATOM   4788  O   VAL   298      -6.247   9.712  -0.959  1.00  0.00
ATOM   4789  N   GLY   299      -5.698  11.830  -0.399  1.00  0.00
ATOM   4790  H   GLY   299      -5.429  12.734  -0.761  1.00  0.00
ATOM   4791  CA  GLY   299      -5.708  11.640   1.046  1.00  0.00
ATOM   4792  HA2 GLY   299      -5.888  10.588   1.269  1.00  0.00
ATOM   4793  HA3 GLY   299      -4.742  11.937   1.454  1.00  0.00
ATOM   4794  C   GLY   299      -6.778  12.461   1.684  1.00  0.00
ATOM   4795  O   GLY   299      -7.380  13.335   1.052  1.00  0.00
ATOM   4796  N   HID   300      -7.023  12.241   2.978  1.00  0.00
ATOM   4797  H   HID   300      -6.515  11.504   3.445  1.00  0.00
ATOM   4798  CA  HID   300      -8.008  12.975   3.732  1.00  0.00
ATOM   4799  HA  HID   300      -8.551  13.669   3.090  1.00  0.00
ATOM   4800  CB  HID   300      -9.016  11.961   4.331  1.00  0.00
ATOM   4801  HB2 HID   300      -9.398  11.249   3.600  1.00  0.00
ATOM   4802  HB3 HID   300      -8.458  11.427   5.100  1.00  0.00
ATOM   4803  CG  HID   300     -10.202  12.559   5.003  1.00  0.00
ATOM   4804  ND1 HID   300     -11.285  13.127   4.350  1.00  0.00
ATOM   4805  HD1 HID   300     -11.480  13.175   3.360  1.00  0.00
ATOM   4806  CE1 HID   300     -12.040  13.612   5.311  1.00  0.00
ATOM   4807  HE1 HID   300     -12.963  14.107   5.008  1.00  0.00
ATOM   4808  NE2 HID   300     -11.508  13.396   6.540  1.00  0.00
ATOM   4809  CD2 HID   300     -10.330  12.716   6.327  1.00  0.00
ATOM   4810  HD2 HID   300      -9.711  12.420   7.174  1.00  0.00
ATOM   4811  C   HID   300      -7.262  13.779   4.811  1.00  0.00
ATOM   4812  O   HID   300      -6.172  13.370   5.209  1.00  0.00
ATOM   4813  N   PRO   301      -7.717  14.926   5.343  1.00  0.00
ATOM   4814  CD  PRO   301      -8.883  15.632   4.837  1.00  0.00
ATOM   4815  HD2 PRO   301      -9.751  15.000   5.025  1.00  0.00
ATOM   4816  HD3 PRO   301      -8.748  15.751   3.762  1.00  0.00
ATOM   4817  CG  PRO   301      -8.964  16.975   5.568  1.00  0.00
ATOM   4818  HG2 PRO   301      -9.954  17.088   6.010  1.00  0.00
ATOM   4819  HG3 PRO   301      -8.788  17.785   4.860  1.00  0.00
ATOM   4820  CB  PRO   301      -7.870  16.941   6.644  1.00  0.00
ATOM   4821  HB2 PRO   301      -8.303  16.901   7.644  1.00  0.00
ATOM   4822  HB3 PRO   301      -7.247  17.831   6.554  1.00  0.00
ATOM   4823  CA  PRO   301      -7.023  15.677   6.389  1.00  0.00
ATOM   4824  HA  PRO   301      -6.054  15.969   5.985  1.00  0.00
ATOM   4825  C   PRO   301      -6.819  14.898   7.688  1.00  0.00
ATOM   4826  O   PRO   301      -5.919  15.246   8.440  1.00  0.00
ATOM   4827  N   LEU   302      -7.684  13.877   7.942  1.00  0.00
ATOM   4828  H   LEU   302      -8.415  13.789   7.251  1.00  0.00
ATOM   4829  CA  LEU   302      -7.748  13.029   9.132  1.00  0.00
ATOM   4830  HA  LEU   302      -7.138  13.514   9.894  1.00  0.00
ATOM   4831  CB  LEU   302      -9.180  12.757   9.731  1.00  0.00
ATOM   4832  HB2 LEU   302      -9.728  12.472   8.833  1.00  0.00
ATOM   4833  HB3 LEU   302      -9.148  11.912  10.419  1.00  0.00
ATOM   4834  CG  LEU   302      -9.894  13.955  10.415  1.00  0.00
ATOM   4835  HG  LEU   302     -10.909  13.661  10.683  1.00  0.00
ATOM   4836  CD1 LEU   302      -9.130  14.375  11.684  1.00  0.00
ATOM   4837 HD11 LEU   302      -8.115  14.670  11.417  1.00  0.00
ATOM   4838 HD12 LEU   302      -9.640  15.215  12.154  1.00  0.00
ATOM   4839 HD13 LEU   302      -9.093  13.537  12.380  1.00  0.00
ATOM   4840  CD2 LEU   302     -10.151  15.168   9.503  1.00  0.00
ATOM   4841 HD21 LEU   302     -10.781  14.867   8.666  1.00  0.00
ATOM   4842 HD22 LEU   302     -10.653  15.951  10.072  1.00  0.00
ATOM   4843 HD23 LEU   302      -9.201  15.546   9.125  1.00  0.00
ATOM   4844  C   LEU   302      -7.015  11.704   8.921  1.00  0.00
ATOM   4845  O   LEU   302      -7.223  10.756   9.671  1.00  0.00
ATOM   4846  N   ASP   303      -6.098  11.606   7.934  1.00  0.00
ATOM   4847  H   ASP   303      -6.019  12.330   7.234  1.00  0.00
ATOM   4848  CA  ASP   303      -5.222  10.451   7.832  1.00  0.00
ATOM   4849  HA  ASP   303      -5.741   9.567   8.202  1.00  0.00
ATOM   4850  CB  ASP   303      -4.802  10.200   6.364  1.00  0.00
ATOM   4851  HB2 ASP   303      -4.342  11.098   5.950  1.00  0.00
ATOM   4852  HB3 ASP   303      -4.077   9.386   6.359  1.00  0.00
ATOM   4853  CG  ASP   303      -6.001   9.813   5.522  1.00  0.00
ATOM   4854  OD1 ASP   303      -6.965   9.232   6.077  1.00  0.00
ATOM   4855  OD2 ASP   303      -5.971  10.123   4.304  1.00  0.00
ATOM   4856  C   ASP   303      -3.972  10.650   8.683  1.00  0.00
ATOM   4857  O   ASP   303      -3.461  11.764   8.826  1.00  0.00
ATOM   4858  N   PHE   304      -3.445   9.571   9.298  1.00  0.00
ATOM   4859  H   PHE   304      -3.985   8.718   9.281  1.00  0.00
ATOM   4860  CA  PHE   304      -2.186   9.577  10.030  1.00  0.00
ATOM   4861  HA  PHE   304      -2.189  10.414  10.729  1.00  0.00
ATOM   4862  CB  PHE   304      -1.960   8.267  10.827  1.00  0.00
ATOM   4863  HB2 PHE   304      -2.045   7.369  10.215  1.00  0.00
ATOM   4864  HB3 PHE   304      -0.981   8.289  11.305  1.00  0.00
ATOM   4865  CG  PHE   304      -2.972   8.133  11.928  1.00  0.00
ATOM   4866  CD1 PHE   304      -4.221   7.539  11.688  1.00  0.00
ATOM   4867  HD1 PHE   304      -4.463   7.196  10.682  1.00  0.00
ATOM   4868  CE1 PHE   304      -5.150   7.385  12.721  1.00  0.00
ATOM   4869  HE1 PHE   304      -6.123   6.936  12.519  1.00  0.00
ATOM   4870  CZ  PHE   304      -4.830   7.808  14.016  1.00  0.00
ATOM   4871  HZ  PHE   304      -5.549   7.682  14.826  1.00  0.00
ATOM   4872  CE2 PHE   304      -3.585   8.394  14.271  1.00  0.00
ATOM   4873  HE2 PHE   304      -3.330   8.720  15.279  1.00  0.00
ATOM   4874  CD2 PHE   304      -2.666   8.561  13.228  1.00  0.00
ATOM   4875  HD2 PHE   304      -1.700   9.028  13.422  1.00  0.00
ATOM   4876  C   PHE   304      -0.984   9.806   9.121  1.00  0.00
ATOM   4877  O   PHE   304      -0.839   9.167   8.075  1.00  0.00
ATOM   4878  N   VAL   305      -0.066  10.724   9.484  1.00  0.00
ATOM   4879  H   VAL   305      -0.213  11.257  10.329  1.00  0.00
ATOM   4880  CA  VAL   305       1.052  11.094   8.616  1.00  0.00
ATOM   4881  HA  VAL   305       0.703  11.106   7.584  1.00  0.00
ATOM   4882  CB  VAL   305       1.738  12.423   8.914  1.00  0.00
ATOM   4883  HB  VAL   305       2.376  12.715   8.080  1.00  0.00
ATOM   4884  CG1 VAL   305       0.647  13.478   9.115  1.00  0.00
ATOM   4885 HG11 VAL   305       0.009  13.187   9.949  1.00  0.00
ATOM   4886 HG12 VAL   305       1.108  14.442   9.330  1.00  0.00
ATOM   4887 HG13 VAL   305       0.046  13.558   8.209  1.00  0.00
ATOM   4888  CG2 VAL   305       2.655  12.321  10.144  1.00  0.00
ATOM   4889 HG21 VAL   305       3.424  11.569   9.964  1.00  0.00
ATOM   4890 HG22 VAL   305       3.127  13.286  10.327  1.00  0.00
ATOM   4891 HG23 VAL   305       2.065  12.035  11.015  1.00  0.00
ATOM   4892  C   VAL   305       2.118  10.014   8.495  1.00  0.00
ATOM   4893  O   VAL   305       2.773   9.864   7.470  1.00  0.00
ATOM   4894  N   GLU   306       2.314   9.201   9.548  1.00  0.00
ATOM   4895  H   GLU   306       1.819   9.397  10.406  1.00  0.00
ATOM   4896  CA  GLU   306       3.275   8.129   9.544  1.00  0.00
ATOM   4897  HA  GLU   306       4.186   8.440   9.033  1.00  0.00
ATOM   4898  CB  GLU   306       3.632   7.747  11.006  1.00  0.00
ATOM   4899  HB2 GLU   306       2.717   7.396  11.484  1.00  0.00
ATOM   4900  HB3 GLU   306       4.354   6.931  10.962  1.00  0.00
ATOM   4901  CG  GLU   306       4.230   8.926  11.832  1.00  0.00
ATOM   4902  HG2 GLU   306       4.863   8.489  12.604  1.00  0.00
ATOM   4903  HG3 GLU   306       4.850   9.471  11.120  1.00  0.00
ATOM   4904  CD  GLU   306       3.229   9.888  12.477  1.00  0.00
ATOM   4905  OE1 GLU   306       3.710  10.788  13.211  1.00  0.00
ATOM   4906  OE2 GLU   306       1.995   9.780  12.238  1.00  0.00
ATOM   4907  C   GLU   306       2.795   6.920   8.737  1.00  0.00
ATOM   4908  O   GLU   306       3.582   6.077   8.325  1.00  0.00
ATOM   4909  N   GLU   307       1.474   6.857   8.435  1.00  0.00
ATOM   4910  H   GLU   307       0.867   7.580   8.793  1.00  0.00
ATOM   4911  CA  GLU   307       0.880   5.777   7.669  1.00  0.00
ATOM   4912  HA  GLU   307       1.596   4.960   7.574  1.00  0.00
ATOM   4913  CB  GLU   307      -0.386   5.243   8.361  1.00  0.00
ATOM   4914  HB2 GLU   307      -1.193   5.947   8.159  1.00  0.00
ATOM   4915  HB3 GLU   307      -0.625   4.279   7.912  1.00  0.00
ATOM   4916  CG  GLU   307      -0.221   5.072   9.890  1.00  0.00
ATOM   4917  HG2 GLU   307       0.734   4.582  10.080  1.00  0.00
ATOM   4918  HG3 GLU   307      -0.218   6.062  10.346  1.00  0.00
ATOM   4919  CD  GLU   307      -1.347   4.239  10.491  1.00  0.00
ATOM   4920  OE1 GLU   307      -2.299   3.892   9.747  1.00  0.00
ATOM   4921  OE2 GLU   307      -1.250   3.947  11.709  1.00  0.00
ATOM   4922  C   GLU   307       0.532   6.197   6.247  1.00  0.00
ATOM   4923  O   GLU   307       0.585   5.390   5.321  1.00  0.00
ATOM   4924  N   VAL   308       0.283   7.512   5.996  1.00  0.00
ATOM   4925  H   VAL   308       0.144   8.124   6.787  1.00  0.00
ATOM   4926  CA  VAL   308       0.107   8.065   4.649  1.00  0.00
ATOM   4927  HA  VAL   308      -0.593   7.446   4.088  1.00  0.00
ATOM   4928  CB  VAL   308      -0.415   9.521   4.655  1.00  0.00
ATOM   4929  HB  VAL   308      -1.243   9.588   5.361  1.00  0.00
ATOM   4930  CG1 VAL   308       0.682  10.511   5.060  1.00  0.00
ATOM   4931 HG11 VAL   308       1.510  10.445   4.354  1.00  0.00
ATOM   4932 HG12 VAL   308       0.279  11.524   5.053  1.00  0.00
ATOM   4933 HG13 VAL   308       1.039  10.269   6.061  1.00  0.00
ATOM   4934  CG2 VAL   308      -0.969   9.991   3.303  1.00  0.00
ATOM   4935 HG21 VAL   308      -1.802   9.352   3.009  1.00  0.00
ATOM   4936 HG22 VAL   308      -1.315  11.021   3.390  1.00  0.00
ATOM   4937 HG23 VAL   308      -0.184   9.934   2.549  1.00  0.00
ATOM   4938  C   VAL   308       1.413   7.958   3.851  1.00  0.00
ATOM   4939  O   VAL   308       1.425   7.929   2.628  1.00  0.00
ATOM   4940  N   ALA   309       2.559   7.812   4.570  1.00  0.00
ATOM   4941  H   ALA   309       2.445   7.824   5.573  1.00  0.00
ATOM   4942  CA  ALA   309       3.892   7.637   4.033  1.00  0.00
ATOM   4943  HA  ALA   309       4.198   8.550   3.522  1.00  0.00
ATOM   4944  CB  ALA   309       4.867   7.378   5.210  1.00  0.00
ATOM   4945  HB1 ALA   309       4.579   6.462   5.726  1.00  0.00
ATOM   4946  HB2 ALA   309       5.882   7.274   4.826  1.00  0.00
ATOM   4947  HB3 ALA   309       4.827   8.215   5.907  1.00  0.00
ATOM   4948  C   ALA   309       4.023   6.460   3.064  1.00  0.00
ATOM   4949  O   ALA   309       4.648   6.555   2.017  1.00  0.00
ATOM   4950  N   ALA   310       3.402   5.306   3.394  1.00  0.00
ATOM   4951  H   ALA   310       2.925   5.239   4.282  1.00  0.00
ATOM   4952  CA  ALA   310       3.489   4.121   2.571  1.00  0.00
ATOM   4953  HA  ALA   310       4.513   4.079   2.201  1.00  0.00
ATOM   4954  CB  ALA   310       3.227   2.872   3.437  1.00  0.00
ATOM   4955  HB1 ALA   310       2.202   2.895   3.808  1.00  0.00
ATOM   4956  HB2 ALA   310       3.375   1.975   2.836  1.00  0.00
ATOM   4957  HB3 ALA   310       3.918   2.862   4.280  1.00  0.00
ATOM   4958  C   ALA   310       2.572   4.151   1.347  1.00  0.00
ATOM   4959  O   ALA   310       2.802   3.431   0.382  1.00  0.00
ATOM   4960  N   LEU   311       1.556   5.048   1.301  1.00  0.00
ATOM   4961  H   LEU   311       1.408   5.648   2.100  1.00  0.00
ATOM   4962  CA  LEU   311       0.626   5.145   0.181  1.00  0.00
ATOM   4963  HA  LEU   311       0.172   4.168   0.013  1.00  0.00
ATOM   4964  CB  LEU   311      -0.493   6.169   0.439  1.00  0.00
ATOM   4965  HB2 LEU   311       0.008   7.086   0.750  1.00  0.00
ATOM   4966  HB3 LEU   311      -1.028   6.346  -0.494  1.00  0.00
ATOM   4967  CG  LEU   311      -1.490   5.736   1.527  1.00  0.00
ATOM   4968  HG  LEU   311      -0.961   5.495   2.449  1.00  0.00
ATOM   4969  CD1 LEU   311      -2.447   6.901   1.779  1.00  0.00
ATOM   4970 HD11 LEU   311      -2.977   7.143   0.857  1.00  0.00
ATOM   4971 HD12 LEU   311      -3.167   6.621   2.548  1.00  0.00
ATOM   4972 HD13 LEU   311      -1.881   7.771   2.111  1.00  0.00
ATOM   4973  CD2 LEU   311      -2.289   4.476   1.153  1.00  0.00
ATOM   4974 HD21 LEU   311      -1.603   3.646   0.988  1.00  0.00
ATOM   4975 HD22 LEU   311      -2.973   4.225   1.963  1.00  0.00
ATOM   4976 HD23 LEU   311      -2.858   4.663   0.242  1.00  0.00
ATOM   4977  C   LEU   311       1.287   5.498  -1.138  1.00  0.00
ATOM   4978  O   LEU   311       0.881   5.020  -2.192  1.00  0.00
ATOM   4979  N   PHE   312       2.371   6.306  -1.086  1.00  0.00
ATOM   4980  H   PHE   312       2.585   6.733  -0.196  1.00  0.00
ATOM   4981  CA  PHE   312       3.231   6.607  -2.220  1.00  0.00
ATOM   4982  HA  PHE   312       2.662   7.152  -2.973  1.00  0.00
ATOM   4983  CB  PHE   312       4.446   7.477  -1.789  1.00  0.00
ATOM   4984  HB2 PHE   312       4.940   6.997  -0.944  1.00  0.00
ATOM   4985  HB3 PHE   312       5.170   7.642  -2.587  1.00  0.00
ATOM   4986  CG  PHE   312       4.011   8.833  -1.318  1.00  0.00
ATOM   4987  CD1 PHE   312       3.307   9.693  -2.175  1.00  0.00
ATOM   4988  HD1 PHE   312       3.058   9.361  -3.183  1.00  0.00
ATOM   4989  CE1 PHE   312       2.926  10.967  -1.745  1.00  0.00
ATOM   4990  HE1 PHE   312       2.356  11.615  -2.411  1.00  0.00
ATOM   4991  CZ  PHE   312       3.272  11.409  -0.471  1.00  0.00
ATOM   4992  HZ  PHE   312       2.982  12.406  -0.139  1.00  0.00
ATOM   4993  CE2 PHE   312       3.992  10.572   0.381  1.00  0.00
ATOM   4994  HE2 PHE   312       4.273  10.921   1.375  1.00  0.00
ATOM   4995  CD2 PHE   312       4.353   9.288  -0.037  1.00  0.00
ATOM   4996  HD2 PHE   312       4.905   8.631   0.635  1.00  0.00
ATOM   4997  C   PHE   312       3.783   5.353  -2.890  1.00  0.00
ATOM   4998  O   PHE   312       3.852   5.249  -4.108  1.00  0.00
ATOM   4999  N   TYR   313       4.140   4.335  -2.078  1.00  0.00
ATOM   5000  H   TYR   313       3.925   4.400  -1.093  1.00  0.00
ATOM   5001  CA  TYR   313       4.870   3.179  -2.544  1.00  0.00
ATOM   5002  HA  TYR   313       5.365   3.407  -3.488  1.00  0.00
ATOM   5003  CB  TYR   313       5.943   2.773  -1.509  1.00  0.00
ATOM   5004  HB2 TYR   313       5.506   2.544  -0.537  1.00  0.00
ATOM   5005  HB3 TYR   313       6.463   1.894  -1.889  1.00  0.00
ATOM   5006  CG  TYR   313       6.916   3.906  -1.365  1.00  0.00
ATOM   5007  CD1 TYR   313       7.804   4.210  -2.411  1.00  0.00
ATOM   5008  HD1 TYR   313       7.781   3.617  -3.325  1.00  0.00
ATOM   5009  CE1 TYR   313       8.714   5.266  -2.285  1.00  0.00
ATOM   5010  HE1 TYR   313       9.369   5.521  -3.118  1.00  0.00
ATOM   5011  CZ  TYR   313       8.751   6.021  -1.112  1.00  0.00
ATOM   5012  OH  TYR   313       9.741   7.005  -0.942  1.00  0.00
ATOM   5013  HH  TYR   313      10.336   7.072  -1.692  1.00  0.00
ATOM   5014  CE2 TYR   313       7.832   5.766  -0.089  1.00  0.00
ATOM   5015  HE2 TYR   313       7.823   6.390   0.804  1.00  0.00
ATOM   5016  CD2 TYR   313       6.923   4.707  -0.213  1.00  0.00
ATOM   5017  HD2 TYR   313       6.214   4.500   0.589  1.00  0.00
ATOM   5018  C   TYR   313       3.991   1.982  -2.840  1.00  0.00
ATOM   5019  O   TYR   313       4.425   1.102  -3.574  1.00  0.00
ATOM   5020  N   GLU   314       2.718   1.949  -2.368  1.00  0.00
ATOM   5021  H   GLU   314       2.415   2.627  -1.684  1.00  0.00
ATOM   5022  CA  GLU   314       1.753   0.965  -2.840  1.00  0.00
ATOM   5023  HA  GLU   314       2.181  -0.031  -2.728  1.00  0.00
ATOM   5024  CB  GLU   314       0.412   1.023  -2.046  1.00  0.00
ATOM   5025  HB2 GLU   314      -0.002   2.016  -2.220  1.00  0.00
ATOM   5026  HB3 GLU   314      -0.240   0.274  -2.496  1.00  0.00
ATOM   5027  CG  GLU   314       0.517   0.767  -0.519  1.00  0.00
ATOM   5028  HG2 GLU   314       1.203   1.523  -0.137  1.00  0.00
ATOM   5029  HG3 GLU   314      -0.476   0.935  -0.103  1.00  0.00
ATOM   5030  CD  GLU   314       1.012  -0.622  -0.112  1.00  0.00
ATOM   5031  OE1 GLU   314       1.299  -1.467  -0.992  1.00  0.00
ATOM   5032  OE2 GLU   314       1.088  -0.830   1.127  1.00  0.00
ATOM   5033  C   GLU   314       1.395   1.202  -4.301  1.00  0.00
ATOM   5034  O   GLU   314       1.424   0.317  -5.146  1.00  0.00
ATOM   5035  N   HIE   315       1.093   2.478  -4.634  1.00  0.00
ATOM   5036  H   HIE   315       1.266   3.230  -3.983  1.00  0.00
ATOM   5037  CA  HIE   315       0.557   2.810  -5.944  1.00  0.00
ATOM   5038  HA  HIE   315       0.114   1.920  -6.390  1.00  0.00
ATOM   5039  CB  HIE   315      -0.524   3.901  -5.846  1.00  0.00
ATOM   5040  HB2 HIE   315      -0.079   4.811  -5.444  1.00  0.00
ATOM   5041  HB3 HIE   315      -0.970   4.114  -6.817  1.00  0.00
ATOM   5042  CG  HIE   315      -1.636   3.538  -4.940  1.00  0.00
ATOM   5043  ND1 HIE   315      -2.615   2.678  -5.397  1.00  0.00
ATOM   5044  CE1 HIE   315      -3.425   2.527  -4.380  1.00  0.00
ATOM   5045  HE1 HIE   315      -4.281   1.870  -4.534  1.00  0.00
ATOM   5046  NE2 HIE   315      -3.032   3.240  -3.291  1.00  0.00
ATOM   5047  HE2 HIE   315      -3.469   3.305  -2.383  1.00  0.00
ATOM   5048  CD2 HIE   315      -1.874   3.892  -3.661  1.00  0.00
ATOM   5049  HD2 HIE   315      -1.360   4.537  -2.948  1.00  0.00
ATOM   5050  C   HIE   315       1.579   3.376  -6.909  1.00  0.00
ATOM   5051  O   HIE   315       1.266   3.603  -8.068  1.00  0.00
ATOM   5052  N   ARG   316       2.824   3.625  -6.438  1.00  0.00
ATOM   5053  H   ARG   316       2.957   3.528  -5.442  1.00  0.00
ATOM   5054  CA  ARG   316       3.919   4.164  -7.232  1.00  0.00
ATOM   5055  HA  ARG   316       4.791   4.269  -6.587  1.00  0.00
ATOM   5056  CB  ARG   316       4.300   3.274  -8.436  1.00  0.00
ATOM   5057  HB2 ARG   316       3.473   3.321  -9.144  1.00  0.00
ATOM   5058  HB3 ARG   316       5.190   3.711  -8.888  1.00  0.00
ATOM   5059  CG  ARG   316       4.577   1.812  -8.072  1.00  0.00
ATOM   5060  HG2 ARG   316       5.473   1.751  -7.454  1.00  0.00
ATOM   5061  HG3 ARG   316       3.729   1.403  -7.523  1.00  0.00
ATOM   5062  CD  ARG   316       4.786   1.014  -9.347  1.00  0.00
ATOM   5063  HD2 ARG   316       3.891   1.019  -9.969  1.00  0.00
ATOM   5064  HD3 ARG   316       5.629   1.397  -9.921  1.00  0.00
ATOM   5065  NE  ARG   316       5.081  -0.391  -8.945  1.00  0.00
ATOM   5066  HE  ARG   316       5.087  -0.625  -7.963  1.00  0.00
ATOM   5067  CZ  ARG   316       5.346  -1.355  -9.832  1.00  0.00
ATOM   5068  NH1 ARG   316       5.362  -1.090 -11.135  1.00  0.00
ATOM   5069 HH11 ARG   316       5.172  -0.152 -11.459  1.00  0.00
ATOM   5070 HH12 ARG   316       5.564  -1.828 -11.795  1.00  0.00
ATOM   5071  NH2 ARG   316       5.590  -2.595  -9.420  1.00  0.00
ATOM   5072 HH21 ARG   316       5.575  -2.808  -8.433  1.00  0.00
ATOM   5073 HH22 ARG   316       5.790  -3.318 -10.096  1.00  0.00
ATOM   5074  C   ARG   316       3.713   5.601  -7.679  1.00  0.00
ATOM   5075  O   ARG   316       3.853   5.943  -8.854  1.00  0.00
ATOM   5076  N   ILE   317       3.377   6.490  -6.733  1.00  0.00
ATOM   5077  H   ILE   317       3.392   6.186  -5.770  1.00  0.00
ATOM   5078  CA  ILE   317       2.978   7.851  -7.016  1.00  0.00
ATOM   5079  HA  ILE   317       3.243   8.145  -8.032  1.00  0.00
ATOM   5080  CB  ILE   317       1.482   8.090  -6.789  1.00  0.00
ATOM   5081  HB  ILE   317       1.252   9.151  -6.882  1.00  0.00
ATOM   5082  CG2 ILE   317       0.700   7.297  -7.865  1.00  0.00
ATOM   5083 HG21 ILE   317       0.929   6.235  -7.773  1.00  0.00
ATOM   5084 HG22 ILE   317      -0.370   7.451  -7.725  1.00  0.00
ATOM   5085 HG23 ILE   317       0.990   7.646  -8.856  1.00  0.00
ATOM   5086  CG1 ILE   317       1.054   7.730  -5.338  1.00  0.00
ATOM   5087 HG12 ILE   317       1.193   6.656  -5.213  1.00  0.00
ATOM   5088 HG13 ILE   317       1.719   8.263  -4.659  1.00  0.00
ATOM   5089  CD1 ILE   317      -0.399   8.097  -5.022  1.00  0.00
ATOM   5090 HD11 ILE   317      -1.065   7.564  -5.701  1.00  0.00
ATOM   5091 HD12 ILE   317      -0.629   7.818  -3.994  1.00  0.00
ATOM   5092 HD13 ILE   317      -0.538   9.171  -5.146  1.00  0.00
ATOM   5093  C   ILE   317       3.774   8.759  -6.114  1.00  0.00
ATOM   5094  O   ILE   317       4.306   8.325  -5.102  1.00  0.00
ATOM   5095  N   GLY   318       3.879  10.054  -6.480  1.00  0.00
ATOM   5096  H   GLY   318       3.320  10.381  -7.255  1.00  0.00
ATOM   5097  CA  GLY   318       4.761  11.008  -5.811  1.00  0.00
ATOM   5098  HA2 GLY   318       5.382  10.447  -5.113  1.00  0.00
ATOM   5099  HA3 GLY   318       5.393  11.462  -6.574  1.00  0.00
ATOM   5100  C   GLY   318       4.041  12.094  -5.062  1.00  0.00
ATOM   5101  O   GLY   318       4.672  12.906  -4.390  1.00  0.00
ATOM   5102  N   CYS   319       2.703  12.184  -5.217  1.00  0.00
ATOM   5103  H   CYS   319       2.246  11.574  -5.880  1.00  0.00
ATOM   5104  CA  CYS   319       1.912  13.204  -4.565  1.00  0.00
ATOM   5105  HA  CYS   319       2.402  13.462  -3.626  1.00  0.00
ATOM   5106  CB  CYS   319       1.732  14.507  -5.409  1.00  0.00
ATOM   5107  HB2 CYS   319       1.413  15.309  -4.744  1.00  0.00
ATOM   5108  HB3 CYS   319       2.692  14.766  -5.855  1.00  0.00
ATOM   5109  SG  CYS   319       0.527  14.478  -6.781  1.00  0.00
ATOM   5110  HG  CYS   319       0.726  15.735  -7.167  1.00  0.00
ATOM   5111  C   CYS   319       0.576  12.641  -4.140  1.00  0.00
ATOM   5112  O   CYS   319       0.108  11.640  -4.684  1.00  0.00
ATOM   5113  N   LEU   320      -0.046  13.275  -3.137  1.00  0.00
ATOM   5114  H   LEU   320       0.465  14.018  -2.683  1.00  0.00
ATOM   5115  CA  LEU   320      -1.395  13.010  -2.705  1.00  0.00
ATOM   5116  HA  LEU   320      -1.883  12.359  -3.430  1.00  0.00
ATOM   5117  CB  LEU   320      -1.424  12.323  -1.332  1.00  0.00
ATOM   5118  HB2 LEU   320      -0.719  12.867  -0.704  1.00  0.00
ATOM   5119  HB3 LEU   320      -2.418  12.373  -0.889  1.00  0.00
ATOM   5120  CG  LEU   320      -0.987  10.859  -1.440  1.00  0.00
ATOM   5121  HG  LEU   320      -0.141  10.784  -2.123  1.00  0.00
ATOM   5122  CD1 LEU   320      -0.578  10.340  -0.065  1.00  0.00
ATOM   5123 HD11 LEU   320      -1.424  10.414   0.618  1.00  0.00
ATOM   5124 HD12 LEU   320      -0.268   9.298  -0.147  1.00  0.00
ATOM   5125 HD13 LEU   320       0.251  10.936   0.317  1.00  0.00
ATOM   5126  CD2 LEU   320      -2.104   9.994  -2.044  1.00  0.00
ATOM   5127 HD21 LEU   320      -2.349  10.360  -3.041  1.00  0.00
ATOM   5128 HD22 LEU   320      -1.768   8.959  -2.110  1.00  0.00
ATOM   5129 HD23 LEU   320      -2.989  10.048  -1.410  1.00  0.00
ATOM   5130  C   LEU   320      -2.072  14.342  -2.560  1.00  0.00
ATOM   5131  O   LEU   320      -1.724  15.110  -1.663  1.00  0.00
ATOM   5132  N   PRO   321      -3.030  14.688  -3.375  1.00  0.00
ATOM   5133  CD  PRO   321      -3.195  14.166  -4.730  1.00  0.00
ATOM   5134  HD2 PRO   321      -3.750  13.229  -4.685  1.00  0.00
ATOM   5135  HD3 PRO   321      -2.212  13.985  -5.164  1.00  0.00
ATOM   5136  CG  PRO   321      -3.957  15.261  -5.457  1.00  0.00
ATOM   5137  HG2 PRO   321      -4.605  14.850  -6.231  1.00  0.00
ATOM   5138  HG3 PRO   321      -3.279  15.990  -5.901  1.00  0.00
ATOM   5139  CB  PRO   321      -4.765  15.886  -4.331  1.00  0.00
ATOM   5140  HB2 PRO   321      -5.677  15.298  -4.225  1.00  0.00
ATOM   5141  HB3 PRO   321      -5.025  16.929  -4.514  1.00  0.00
ATOM   5142  CA  PRO   321      -3.932  15.775  -3.071  1.00  0.00
ATOM   5143  HA  PRO   321      -3.331  16.652  -2.830  1.00  0.00
ATOM   5144  C   PRO   321      -4.852  15.460  -1.911  1.00  0.00
ATOM   5145  O   PRO   321      -5.230  14.300  -1.733  1.00  0.00
ATOM   5146  N   ILE   322      -5.235  16.459  -1.116  1.00  0.00
ATOM   5147  H   ILE   322      -4.935  17.394  -1.352  1.00  0.00
ATOM   5148  CA  ILE   322      -6.024  16.275   0.078  1.00  0.00
ATOM   5149  HA  ILE   322      -6.148  15.219   0.318  1.00  0.00
ATOM   5150  CB  ILE   322      -5.402  16.992   1.260  1.00  0.00
ATOM   5151  HB  ILE   322      -5.371  18.062   1.056  1.00  0.00
ATOM   5152  CG2 ILE   322      -6.242  16.735   2.535  1.00  0.00
ATOM   5153 HG21 ILE   322      -6.274  15.665   2.740  1.00  0.00
ATOM   5154 HG22 ILE   322      -5.789  17.253   3.380  1.00  0.00
ATOM   5155 HG23 ILE   322      -7.256  17.105   2.384  1.00  0.00
ATOM   5156  CG1 ILE   322      -3.931  16.532   1.422  1.00  0.00
ATOM   5157 HG12 ILE   322      -3.384  16.845   0.533  1.00  0.00
ATOM   5158 HG13 ILE   322      -3.519  17.035   2.297  1.00  0.00
ATOM   5159  CD1 ILE   322      -3.798  15.014   1.595  1.00  0.00
ATOM   5160 HD11 ILE   322      -4.209  14.511   0.720  1.00  0.00
ATOM   5161 HD12 ILE   322      -2.746  14.751   1.704  1.00  0.00
ATOM   5162 HD13 ILE   322      -4.344  14.700   2.484  1.00  0.00
ATOM   5163  C   ILE   322      -7.403  16.791  -0.176  1.00  0.00
ATOM   5164  O   ILE   322      -7.596  17.953  -0.544  1.00  0.00
ATOM   5165  N   VAL   323      -8.406  15.920   0.001  1.00  0.00
ATOM   5166  H   VAL   323      -8.182  14.976   0.282  1.00  0.00
ATOM   5167  CA  VAL   323      -9.783  16.241  -0.280  1.00  0.00
ATOM   5168  HA  VAL   323      -9.874  17.289  -0.567  1.00  0.00
ATOM   5169  CB  VAL   323     -10.385  15.376  -1.389  1.00  0.00
ATOM   5170  HB  VAL   323     -11.450  15.585  -1.486  1.00  0.00
ATOM   5171  CG1 VAL   323      -9.673  15.711  -2.714  1.00  0.00
ATOM   5172 HG11 VAL   323      -8.608  15.502  -2.617  1.00  0.00
ATOM   5173 HG12 VAL   323     -10.091  15.102  -3.516  1.00  0.00
ATOM   5174 HG13 VAL   323      -9.816  16.766  -2.947  1.00  0.00
ATOM   5175  CG2 VAL   323     -10.263  13.866  -1.084  1.00  0.00
ATOM   5176 HG21 VAL   323     -10.787  13.639  -0.156  1.00  0.00
ATOM   5177 HG22 VAL   323     -10.704  13.293  -1.900  1.00  0.00
ATOM   5178 HG23 VAL   323      -9.211  13.599  -0.981  1.00  0.00
ATOM   5179  C   VAL   323     -10.597  16.139   0.987  1.00  0.00
ATOM   5180  O   VAL   323     -10.453  15.216   1.783  1.00  0.00
ATOM   5181  N   ASN   324     -11.485  17.115   1.232  1.00  0.00
ATOM   5182  H   ASN   324     -11.445  17.968   0.692  1.00  0.00
ATOM   5183  CA  ASN   324     -12.473  17.014   2.282  1.00  0.00
ATOM   5184  HA  ASN   324     -12.469  16.001   2.684  1.00  0.00
ATOM   5185  CB  ASN   324     -12.179  18.011   3.442  1.00  0.00
ATOM   5186  HB2 ASN   324     -11.163  17.852   3.802  1.00  0.00
ATOM   5187  HB3 ASN   324     -12.278  19.032   3.074  1.00  0.00
ATOM   5188  CG  ASN   324     -13.147  17.817   4.610  1.00  0.00
ATOM   5189  OD1 ASN   324     -14.355  17.741   4.452  1.00  0.00
ATOM   5190  ND2 ASN   324     -12.613  17.732   5.852  1.00  0.00
ATOM   5191 HD21 ASN   324     -13.218  17.604   6.651  1.00  0.00
ATOM   5192 HD22 ASN   324     -11.612  17.797   5.974  1.00  0.00
ATOM   5193  C   ASN   324     -13.793  17.285   1.589  1.00  0.00
ATOM   5194  O   ASN   324     -13.962  18.311   0.937  1.00  0.00
ATOM   5195  N   GLY   325     -14.750  16.327   1.654  1.00  0.00
ATOM   5196  H   GLY   325     -14.570  15.494   2.195  1.00  0.00
ATOM   5197  CA  GLY   325     -16.039  16.446   0.972  1.00  0.00
ATOM   5198  HA2 GLY   325     -16.627  15.567   1.235  1.00  0.00
ATOM   5199  HA3 GLY   325     -16.529  17.340   1.359  1.00  0.00
ATOM   5200  C   GLY   325     -15.951  16.546  -0.531  1.00  0.00
ATOM   5201  O   GLY   325     -16.753  17.190  -1.186  1.00  0.00
ATOM   5202  N   GLY   326     -14.896  15.914  -1.087  1.00  0.00
ATOM   5203  H   GLY   326     -14.312  15.394  -0.447  1.00  0.00
ATOM   5204  CA  GLY   326     -14.538  15.919  -2.499  1.00  0.00
ATOM   5205  HA2 GLY   326     -13.890  15.058  -2.666  1.00  0.00
ATOM   5206  HA3 GLY   326     -15.463  15.791  -3.062  1.00  0.00
ATOM   5207  C   GLY   326     -13.839  17.158  -2.982  1.00  0.00
ATOM   5208  O   GLY   326     -13.271  17.149  -4.064  1.00  0.00
ATOM   5209  N   LYS   327     -13.784  18.212  -2.144  1.00  0.00
ATOM   5210  H   LYS   327     -14.207  18.094  -1.235  1.00  0.00
ATOM   5211  CA  LYS   327     -13.177  19.483  -2.456  1.00  0.00
ATOM   5212  HA  LYS   327     -13.243  19.665  -3.529  1.00  0.00
ATOM   5213  CB  LYS   327     -13.893  20.638  -1.714  1.00  0.00
ATOM   5214  HB2 LYS   327     -14.190  20.286  -0.726  1.00  0.00
ATOM   5215  HB3 LYS   327     -13.195  21.469  -1.608  1.00  0.00
ATOM   5216  CG  LYS   327     -15.132  21.107  -2.483  1.00  0.00
ATOM   5217  HG2 LYS   327     -14.791  21.698  -3.333  1.00  0.00
ATOM   5218  HG3 LYS   327     -15.654  20.221  -2.843  1.00  0.00
ATOM   5219  CD  LYS   327     -16.089  21.951  -1.623  1.00  0.00
ATOM   5220  HD2 LYS   327     -17.092  21.800  -2.022  1.00  0.00
ATOM   5221  HD3 LYS   327     -16.039  21.555  -0.609  1.00  0.00
ATOM   5222  CE  LYS   327     -15.768  23.447  -1.602  1.00  0.00
ATOM   5223  HE2 LYS   327     -16.345  23.940  -0.820  1.00  0.00
ATOM   5224  HE3 LYS   327     -14.704  23.596  -1.417  1.00  0.00
ATOM   5225  NZ  LYS   327     -16.126  24.025  -2.917  1.00  0.00
ATOM   5226  HZ1 LYS   327     -17.112  23.887  -3.088  1.00  0.00
ATOM   5227  HZ2 LYS   327     -15.919  25.014  -2.918  1.00  0.00
ATOM   5228  HZ3 LYS   327     -15.591  23.569  -3.642  1.00  0.00
ATOM   5229  C   LYS   327     -11.733  19.466  -2.050  1.00  0.00
ATOM   5230  O   LYS   327     -11.375  19.044  -0.946  1.00  0.00
ATOM   5231  N   LEU   328     -10.863  19.924  -2.956  1.00  0.00
ATOM   5232  H   LEU   328     -11.231  20.158  -3.867  1.00  0.00
ATOM   5233  CA  LEU   328      -9.443  20.055  -2.738  1.00  0.00
ATOM   5234  HA  LEU   328      -9.029  19.128  -2.342  1.00  0.00
ATOM   5235  CB  LEU   328      -8.757  20.366  -4.084  1.00  0.00
ATOM   5236  HB2 LEU   328      -8.973  19.448  -4.631  1.00  0.00
ATOM   5237  HB3 LEU   328      -9.233  21.208  -4.587  1.00  0.00
ATOM   5238  CG  LEU   328      -7.226  20.591  -4.038  1.00  0.00
ATOM   5239  HG  LEU   328      -7.037  21.397  -3.329  1.00  0.00
ATOM   5240  CD1 LEU   328      -6.430  19.340  -3.617  1.00  0.00
ATOM   5241 HD11 LEU   328      -6.619  18.533  -4.325  1.00  0.00
ATOM   5242 HD12 LEU   328      -5.365  19.573  -3.607  1.00  0.00
ATOM   5243 HD13 LEU   328      -6.743  19.028  -2.620  1.00  0.00
ATOM   5244  CD2 LEU   328      -6.705  21.179  -5.362  1.00  0.00
ATOM   5245 HD21 LEU   328      -7.190  22.137  -5.550  1.00  0.00
ATOM   5246 HD22 LEU   328      -5.627  21.325  -5.296  1.00  0.00
ATOM   5247 HD23 LEU   328      -6.929  20.492  -6.178  1.00  0.00
ATOM   5248  C   LEU   328      -9.081  21.122  -1.720  1.00  0.00
ATOM   5249  O   LEU   328      -9.448  22.289  -1.851  1.00  0.00
ATOM   5250  N   VAL   329      -8.331  20.729  -0.676  1.00  0.00
ATOM   5251  H   VAL   329      -8.067  19.756  -0.609  1.00  0.00
ATOM   5252  CA  VAL   329      -7.899  21.631   0.372  1.00  0.00
ATOM   5253  HA  VAL   329      -8.091  22.673   0.118  1.00  0.00
ATOM   5254  CB  VAL   329      -8.600  21.313   1.692  1.00  0.00
ATOM   5255  HB  VAL   329      -8.212  21.959   2.480  1.00  0.00
ATOM   5256  CG1 VAL   329     -10.117  21.557   1.526  1.00  0.00
ATOM   5257 HG11 VAL   329     -10.505  20.911   0.738  1.00  0.00
ATOM   5258 HG12 VAL   329     -10.626  21.333   2.463  1.00  0.00
ATOM   5259 HG13 VAL   329     -10.291  22.599   1.259  1.00  0.00
ATOM   5260  CG2 VAL   329      -8.320  19.864   2.158  1.00  0.00
ATOM   5261 HG21 VAL   329      -7.248  19.728   2.299  1.00  0.00
ATOM   5262 HG22 VAL   329      -8.836  19.678   3.100  1.00  0.00
ATOM   5263 HG23 VAL   329      -8.678  19.164   1.404  1.00  0.00
ATOM   5264  C   VAL   329      -6.404  21.558   0.602  1.00  0.00
ATOM   5265  O   VAL   329      -5.858  22.260   1.447  1.00  0.00
ATOM   5266  N   GLY   330      -5.672  20.711  -0.148  1.00  0.00
ATOM   5267  H   GLY   330      -6.066  20.126  -0.871  1.00  0.00
ATOM   5268  CA  GLY   330      -4.248  20.636   0.095  1.00  0.00
ATOM   5269  HA2 GLY   330      -3.823  21.624  -0.081  1.00  0.00
ATOM   5270  HA3 GLY   330      -4.098  20.357   1.138  1.00  0.00
ATOM   5271  C   GLY   330      -3.555  19.650  -0.773  1.00  0.00
ATOM   5272  O   GLY   330      -4.162  18.965  -1.589  1.00  0.00
ATOM   5273  N   ILE   331      -2.239  19.528  -0.615  1.00  0.00
ATOM   5274  H   ILE   331      -1.762  20.125   0.045  1.00  0.00
ATOM   5275  CA  ILE   331      -1.454  18.596  -1.384  1.00  0.00
ATOM   5276  HA  ILE   331      -1.963  17.650  -1.567  1.00  0.00
ATOM   5277  CB  ILE   331      -0.959  19.178  -2.718  1.00  0.00
ATOM   5278  HB  ILE   331      -1.813  19.445  -3.340  1.00  0.00
ATOM   5279  CG2 ILE   331      -0.107  20.446  -2.438  1.00  0.00
ATOM   5280 HG21 ILE   331       0.748  20.180  -1.816  1.00  0.00
ATOM   5281 HG22 ILE   331       0.246  20.862  -3.381  1.00  0.00
ATOM   5282 HG23 ILE   331      -0.716  21.187  -1.920  1.00  0.00
ATOM   5283  CG1 ILE   331      -0.233  18.130  -3.619  1.00  0.00
ATOM   5284 HG12 ILE   331       0.629  17.772  -3.055  1.00  0.00
ATOM   5285 HG13 ILE   331      -0.932  17.308  -3.773  1.00  0.00
ATOM   5286  CD1 ILE   331       0.233  18.666  -4.979  1.00  0.00
ATOM   5287 HD11 ILE   331       0.933  19.488  -4.826  1.00  0.00
ATOM   5288 HD12 ILE   331       0.726  17.868  -5.535  1.00  0.00
ATOM   5289 HD13 ILE   331      -0.628  19.023  -5.544  1.00  0.00
ATOM   5290  C   ILE   331      -0.297  18.194  -0.526  1.00  0.00
ATOM   5291  O   ILE   331       0.143  18.941   0.353  1.00  0.00
ATOM   5292  N   ILE   332       0.181  16.968  -0.732  1.00  0.00
ATOM   5293  H   ILE   332      -0.302  16.393  -1.407  1.00  0.00
ATOM   5294  CA  ILE   332       1.361  16.449  -0.122  1.00  0.00
ATOM   5295  HA  ILE   332       1.824  17.256   0.446  1.00  0.00
ATOM   5296  CB  ILE   332       0.939  15.353   0.817  1.00  0.00
ATOM   5297  HB  ILE   332       0.375  14.595   0.273  1.00  0.00
ATOM   5298  CG2 ILE   332       2.179  14.725   1.417  1.00  0.00
ATOM   5299 HG21 ILE   332       2.743  15.482   1.961  1.00  0.00
ATOM   5300 HG22 ILE   332       1.888  13.928   2.101  1.00  0.00
ATOM   5301 HG23 ILE   332       2.799  14.312   0.621  1.00  0.00
ATOM   5302  CG1 ILE   332       0.128  15.918   1.987  1.00  0.00
ATOM   5303 HG12 ILE   332       0.750  16.651   2.501  1.00  0.00
ATOM   5304 HG13 ILE   332      -0.751  16.414   1.575  1.00  0.00
ATOM   5305  CD1 ILE   332      -0.312  14.841   2.976  1.00  0.00
ATOM   5306 HD11 ILE   332       0.567  14.345   3.389  1.00  0.00
ATOM   5307 HD12 ILE   332      -0.883  15.300   3.783  1.00  0.00
ATOM   5308 HD13 ILE   332      -0.935  14.108   2.463  1.00  0.00
ATOM   5309  C   ILE   332       2.229  15.829  -1.188  1.00  0.00
ATOM   5310  O   ILE   332       1.713  15.156  -2.083  1.00  0.00
ATOM   5311  N   THR   333       3.562  15.994  -1.116  1.00  0.00
ATOM   5312  H   THR   333       3.918  16.730  -0.523  1.00  0.00
ATOM   5313  CA  THR   333       4.511  15.238  -1.923  1.00  0.00
ATOM   5314  HA  THR   333       3.955  14.481  -2.476  1.00  0.00
ATOM   5315  CB  THR   333       5.295  16.096  -2.920  1.00  0.00
ATOM   5316  HB  THR   333       5.884  15.453  -3.574  1.00  0.00
ATOM   5317  CG2 THR   333       4.307  16.916  -3.764  1.00  0.00
ATOM   5318 HG21 THR   333       3.718  17.560  -3.111  1.00  0.00
ATOM   5319 HG22 THR   333       4.859  17.529  -4.476  1.00  0.00
ATOM   5320 HG23 THR   333       3.643  16.241  -4.304  1.00  0.00
ATOM   5321  OG1 THR   333       6.181  17.001  -2.284  1.00  0.00
ATOM   5322  HG1 THR   333       6.647  17.513  -2.949  1.00  0.00
ATOM   5323  C   THR   333       5.465  14.454  -1.037  1.00  0.00
ATOM   5324  O   THR   333       5.409  14.503   0.194  1.00  0.00
ATOM   5325  N   GLU   334       6.376  13.656  -1.630  1.00  0.00
ATOM   5326  H   GLU   334       6.354  13.575  -2.637  1.00  0.00
ATOM   5327  CA  GLU   334       7.355  12.868  -0.895  1.00  0.00
ATOM   5328  HA  GLU   334       6.848  12.192  -0.206  1.00  0.00
ATOM   5329  CB  GLU   334       8.199  12.033  -1.869  1.00  0.00
ATOM   5330  HB2 GLU   334       8.610  12.711  -2.617  1.00  0.00
ATOM   5331  HB3 GLU   334       9.013  11.583  -1.301  1.00  0.00
ATOM   5332  CG  GLU   334       7.388  10.924  -2.571  1.00  0.00
ATOM   5333  HG2 GLU   334       7.151  10.211  -1.782  1.00  0.00
ATOM   5334  HG3 GLU   334       6.464  11.296  -3.013  1.00  0.00
ATOM   5335  CD  GLU   334       8.224  10.234  -3.645  1.00  0.00
ATOM   5336  OE1 GLU   334       9.309  10.773  -3.995  1.00  0.00
ATOM   5337  OE2 GLU   334       7.735   9.215  -4.186  1.00  0.00
ATOM   5338  C   GLU   334       8.314  13.664  -0.012  1.00  0.00
ATOM   5339  O   GLU   334       8.633  13.263   1.102  1.00  0.00
ATOM   5340  N   THR   335       8.775  14.840  -0.498  1.00  0.00
ATOM   5341  H   THR   335       8.605  15.021  -1.477  1.00  0.00
ATOM   5342  CA  THR   335       9.643  15.766   0.240  1.00  0.00
ATOM   5343  HA  THR   335      10.467  15.223   0.703  1.00  0.00
ATOM   5344  CB  THR   335      10.225  16.902  -0.621  1.00  0.00
ATOM   5345  HB  THR   335      10.779  16.450  -1.443  1.00  0.00
ATOM   5346  CG2 THR   335       9.139  17.830  -1.185  1.00  0.00
ATOM   5347 HG21 THR   335       8.585  18.283  -0.363  1.00  0.00
ATOM   5348 HG22 THR   335       9.604  18.613  -1.784  1.00  0.00
ATOM   5349 HG23 THR   335       8.456  17.254  -1.809  1.00  0.00
ATOM   5350  OG1 THR   335      11.167  17.694   0.083  1.00  0.00
ATOM   5351  HG1 THR   335      11.499  18.385  -0.495  1.00  0.00
ATOM   5352  C   THR   335       8.969  16.286   1.502  1.00  0.00
ATOM   5353  O   THR   335       9.594  16.336   2.556  1.00  0.00
ATOM   5354  N   ASP   336       7.640  16.588   1.460  1.00  0.00
ATOM   5355  H   ASP   336       7.161  16.544   0.572  1.00  0.00
ATOM   5356  CA  ASP   336       6.888  17.011   2.628  1.00  0.00
ATOM   5357  HA  ASP   336       7.344  17.909   3.044  1.00  0.00
ATOM   5358  CB  ASP   336       5.406  17.326   2.268  1.00  0.00
ATOM   5359  HB2 ASP   336       5.020  16.400   1.842  1.00  0.00
ATOM   5360  HB3 ASP   336       4.842  17.575   3.167  1.00  0.00
ATOM   5361  CG  ASP   336       5.263  18.448   1.254  1.00  0.00
ATOM   5362  OD1 ASP   336       5.898  19.517   1.446  1.00  0.00
ATOM   5363  OD2 ASP   336       4.453  18.255   0.310  1.00  0.00
ATOM   5364  C   ASP   336       6.919  15.941   3.731  1.00  0.00
ATOM   5365  O   ASP   336       7.147  16.238   4.898  1.00  0.00
ATOM   5366  N   LEU   337       6.741  14.648   3.351  1.00  0.00
ATOM   5367  H   LEU   337       6.516  14.479   2.381  1.00  0.00
ATOM   5368  CA  LEU   337       6.811  13.499   4.258  1.00  0.00
ATOM   5369  HA  LEU   337       6.217  13.734   5.141  1.00  0.00
ATOM   5370  CB  LEU   337       6.290  12.173   3.649  1.00  0.00
ATOM   5371  HB2 LEU   337       6.490  12.242   2.580  1.00  0.00
ATOM   5372  HB3 LEU   337       6.843  11.332   4.068  1.00  0.00
ATOM   5373  CG  LEU   337       4.787  11.961   3.876  1.00  0.00
ATOM   5374  HG  LEU   337       4.545  11.018   3.386  1.00  0.00
ATOM   5375  CD1 LEU   337       4.305  11.918   5.334  1.00  0.00
ATOM   5376 HD11 LEU   337       4.547  12.861   5.825  1.00  0.00
ATOM   5377 HD12 LEU   337       3.226  11.763   5.356  1.00  0.00
ATOM   5378 HD13 LEU   337       4.800  11.099   5.857  1.00  0.00
ATOM   5379  CD2 LEU   337       4.012  13.048   3.171  1.00  0.00
ATOM   5380 HD21 LEU   337       4.226  13.013   2.103  1.00  0.00
ATOM   5381 HD22 LEU   337       2.945  12.897   3.332  1.00  0.00
ATOM   5382 HD23 LEU   337       4.305  14.020   3.568  1.00  0.00
ATOM   5383  C   LEU   337       8.179  13.185   4.779  1.00  0.00
ATOM   5384  O   LEU   337       8.361  12.841   5.940  1.00  0.00
ATOM   5385  N   LEU   338       9.202  13.265   3.921  1.00  0.00
ATOM   5386  H   LEU   338       9.038  13.378   2.931  1.00  0.00
ATOM   5387  CA  LEU   338      10.559  13.091   4.373  1.00  0.00
ATOM   5388  HA  LEU   338      10.651  12.152   4.919  1.00  0.00
ATOM   5389  CB  LEU   338      11.522  13.057   3.168  1.00  0.00
ATOM   5390  HB2 LEU   338      11.230  12.145   2.648  1.00  0.00
ATOM   5391  HB3 LEU   338      11.362  13.915   2.515  1.00  0.00
ATOM   5392  CG  LEU   338      13.016  12.974   3.552  1.00  0.00
ATOM   5393  HG  LEU   338      13.256  13.849   4.156  1.00  0.00
ATOM   5394  CD1 LEU   338      13.355  11.694   4.344  1.00  0.00
ATOM   5395 HD11 LEU   338      13.116  10.819   3.740  1.00  0.00
ATOM   5396 HD12 LEU   338      14.417  11.688   4.588  1.00  0.00
ATOM   5397 HD13 LEU   338      12.772  11.670   5.264  1.00  0.00
ATOM   5398  CD2 LEU   338      13.895  13.110   2.301  1.00  0.00
ATOM   5399 HD21 LEU   338      13.703  14.071   1.824  1.00  0.00
ATOM   5400 HD22 LEU   338      14.945  13.050   2.586  1.00  0.00
ATOM   5401 HD23 LEU   338      13.662  12.306   1.603  1.00  0.00
ATOM   5402  C   LEU   338      10.976  14.159   5.384  1.00  0.00
ATOM   5403  O   LEU   338      11.575  13.851   6.407  1.00  0.00
ATOM   5404  N   HIE   339      10.600  15.437   5.147  1.00  0.00
ATOM   5405  H   HIE   339      10.095  15.630   4.294  1.00  0.00
ATOM   5406  CA  HIE   339      10.920  16.549   6.025  1.00  0.00
ATOM   5407  HA  HIE   339      12.000  16.616   6.158  1.00  0.00
ATOM   5408  CB  HIE   339      10.414  17.877   5.422  1.00  0.00
ATOM   5409  HB2 HIE   339      10.722  18.016   4.386  1.00  0.00
ATOM   5410  HB3 HIE   339       9.326  17.894   5.483  1.00  0.00
ATOM   5411  CG  HIE   339      10.902  19.068   6.175  1.00  0.00
ATOM   5412  ND1 HIE   339      12.248  19.378   6.118  1.00  0.00
ATOM   5413  CE1 HIE   339      12.387  20.423   6.892  1.00  0.00
ATOM   5414  HE1 HIE   339      13.393  20.832   6.985  1.00  0.00
ATOM   5415  NE2 HIE   339      11.210  20.813   7.452  1.00  0.00
ATOM   5416  HE2 HIE   339      11.031  21.582   8.082  1.00  0.00
ATOM   5417  CD2 HIE   339      10.254  19.931   6.987  1.00  0.00
ATOM   5418  HD2 HIE   339       9.216  20.036   7.302  1.00  0.00
ATOM   5419  C   HIE   339      10.341  16.401   7.423  1.00  0.00
ATOM   5420  O   HIE   339      10.976  16.689   8.434  1.00  0.00
ATOM   5421  N   THR   340       9.090  15.906   7.516  1.00  0.00
ATOM   5422  H   THR   340       8.538  15.819   6.675  1.00  0.00
ATOM   5423  CA  THR   340       8.455  15.610   8.792  1.00  0.00
ATOM   5424  HA  THR   340       8.610  16.495   9.409  1.00  0.00
ATOM   5425  CB  THR   340       6.963  15.341   8.695  1.00  0.00
ATOM   5426  HB  THR   340       6.540  15.130   9.677  1.00  0.00
ATOM   5427  CG2 THR   340       6.328  16.612   8.130  1.00  0.00
ATOM   5428 HG21 THR   340       6.750  16.824   7.148  1.00  0.00
ATOM   5429 HG22 THR   340       5.251  16.471   8.040  1.00  0.00
ATOM   5430 HG23 THR   340       6.530  17.448   8.799  1.00  0.00
ATOM   5431  OG1 THR   340       6.654  14.291   7.797  1.00  0.00
ATOM   5432  HG1 THR   340       5.703  14.161   7.772  1.00  0.00
ATOM   5433  C   THR   340       9.139  14.481   9.512  1.00  0.00
ATOM   5434  O   THR   340       9.457  14.621  10.684  1.00  0.00
ATOM   5435  N   LEU   341       9.491  13.374   8.813  1.00  0.00
ATOM   5436  H   LEU   341       9.157  13.283   7.864  1.00  0.00
ATOM   5437  CA  LEU   341      10.263  12.279   9.381  1.00  0.00
ATOM   5438  HA  LEU   341       9.716  11.870  10.231  1.00  0.00
ATOM   5439  CB  LEU   341      10.523  11.139   8.365  1.00  0.00
ATOM   5440  HB2 LEU   341      10.921  11.643   7.484  1.00  0.00
ATOM   5441  HB3 LEU   341      11.275  10.459   8.765  1.00  0.00
ATOM   5442  CG  LEU   341       9.265  10.340   7.974  1.00  0.00
ATOM   5443  HG  LEU   341       8.479  11.027   7.659  1.00  0.00
ATOM   5444  CD1 LEU   341       9.606   9.387   6.816  1.00  0.00
ATOM   5445 HD11 LEU   341      10.391   8.699   7.130  1.00  0.00
ATOM   5446 HD12 LEU   341       8.717   8.820   6.537  1.00  0.00
ATOM   5447 HD13 LEU   341       9.951   9.965   5.959  1.00  0.00
ATOM   5448  CD2 LEU   341       8.671   9.557   9.163  1.00  0.00
ATOM   5449 HD21 LEU   341       8.394  10.253   9.955  1.00  0.00
ATOM   5450 HD22 LEU   341       7.787   9.011   8.834  1.00  0.00
ATOM   5451 HD23 LEU   341       9.412   8.853   9.541  1.00  0.00
ATOM   5452  C   LEU   341      11.595  12.721   9.952  1.00  0.00
ATOM   5453  O   LEU   341      11.983  12.260  11.013  1.00  0.00
ATOM   5454  N   ILE   342      12.294  13.678   9.303  1.00  0.00
ATOM   5455  H   ILE   342      12.000  13.940   8.373  1.00  0.00
ATOM   5456  CA  ILE   342      13.502  14.290   9.844  1.00  0.00
ATOM   5457  HA  ILE   342      14.263  13.555  10.105  1.00  0.00
ATOM   5458  CB  ILE   342      14.083  15.293   8.840  1.00  0.00
ATOM   5459  HB  ILE   342      13.264  15.922   8.492  1.00  0.00
ATOM   5460  CG2 ILE   342      15.199  16.184   9.441  1.00  0.00
ATOM   5461 HG21 ILE   342      16.019  15.555   9.789  1.00  0.00
ATOM   5462 HG22 ILE   342      15.567  16.871   8.678  1.00  0.00
ATOM   5463 HG23 ILE   342      14.798  16.754  10.279  1.00  0.00
ATOM   5464  CG1 ILE   342      14.597  14.548   7.587  1.00  0.00
ATOM   5465 HG12 ILE   342      15.501  14.008   7.869  1.00  0.00
ATOM   5466 HG13 ILE   342      13.829  13.837   7.284  1.00  0.00
ATOM   5467  CD1 ILE   342      14.909  15.492   6.418  1.00  0.00
ATOM   5468 HD11 ILE   342      15.678  16.203   6.720  1.00  0.00
ATOM   5469 HD12 ILE   342      15.266  14.912   5.567  1.00  0.00
ATOM   5470 HD13 ILE   342      14.005  16.032   6.136  1.00  0.00
ATOM   5471  C   ILE   342      13.255  14.956  11.200  1.00  0.00
ATOM   5472  O   ILE   342      14.019  14.770  12.142  1.00  0.00
ATOM   5473  N   GLN   343      12.148  15.717  11.348  1.00  0.00
ATOM   5474  H   GLN   343      11.607  15.953  10.528  1.00  0.00
ATOM   5475  CA  GLN   343      11.749  16.288  12.625  1.00  0.00
ATOM   5476  HA  GLN   343      12.610  16.769  13.089  1.00  0.00
ATOM   5477  CB  GLN   343      10.633  17.337  12.451  1.00  0.00
ATOM   5478  HB2 GLN   343       9.811  16.883  11.897  1.00  0.00
ATOM   5479  HB3 GLN   343      10.282  17.639  13.438  1.00  0.00
ATOM   5480  CG  GLN   343      11.145  18.574  11.687  1.00  0.00
ATOM   5481  HG2 GLN   343      11.937  19.061  12.256  1.00  0.00
ATOM   5482  HG3 GLN   343      11.531  18.271  10.714  1.00  0.00
ATOM   5483  CD  GLN   343      10.014  19.574  11.473  1.00  0.00
ATOM   5484  OE1 GLN   343       8.839  19.249  11.408  1.00  0.00
ATOM   5485  NE2 GLN   343      10.391  20.874  11.359  1.00  0.00
ATOM   5486 HE21 GLN   343       9.692  21.589  11.216  1.00  0.00
ATOM   5487 HE22 GLN   343      11.369  21.120  11.418  1.00  0.00
ATOM   5488  C   GLN   343      11.308  15.286  13.670  1.00  0.00
ATOM   5489  O   GLN   343      11.723  15.375  14.824  1.00  0.00
ATOM   5490  N   LEU   344      10.482  14.294  13.274  1.00  0.00
ATOM   5491  H   LEU   344      10.190  14.324  12.307  1.00  0.00
ATOM   5492  CA  LEU   344       9.945  13.244  14.123  1.00  0.00
ATOM   5493  HA  LEU   344       9.437  13.705  14.970  1.00  0.00
ATOM   5494  CB  LEU   344       8.935  12.327  13.377  1.00  0.00
ATOM   5495  HB2 LEU   344       9.518  11.992  12.519  1.00  0.00
ATOM   5496  HB3 LEU   344       8.675  11.469  13.997  1.00  0.00
ATOM   5497  CG  LEU   344       7.640  13.017  12.883  1.00  0.00
ATOM   5498  HG  LEU   344       7.878  13.661  12.036  1.00  0.00
ATOM   5499  CD1 LEU   344       6.610  11.959  12.449  1.00  0.00
ATOM   5500 HD11 LEU   344       6.371  11.315  13.295  1.00  0.00
ATOM   5501 HD12 LEU   344       5.703  12.455  12.103  1.00  0.00
ATOM   5502 HD13 LEU   344       7.025  11.357  11.641  1.00  0.00
ATOM   5503  CD2 LEU   344       7.029  13.995  13.906  1.00  0.00
ATOM   5504 HD21 LEU   344       7.749  14.782  14.132  1.00  0.00
ATOM   5505 HD22 LEU   344       6.125  14.439  13.490  1.00  0.00
ATOM   5506 HD23 LEU   344       6.780  13.457  14.821  1.00  0.00
ATOM   5507  C   LEU   344      11.016  12.368  14.726  1.00  0.00
ATOM   5508  O   LEU   344      10.906  11.903  15.852  1.00  0.00
ATOM   5509  N   THR   345      12.106  12.125  13.974  1.00  0.00
ATOM   5510  H   THR   345      12.166  12.490  13.034  1.00  0.00
ATOM   5511  CA  THR   345      13.198  11.316  14.466  1.00  0.00
ATOM   5512  HA  THR   345      12.795  10.608  15.191  1.00  0.00
ATOM   5513  CB  THR   345      13.917  10.536  13.371  1.00  0.00
ATOM   5514  HB  THR   345      14.694   9.911  13.811  1.00  0.00
ATOM   5515  CG2 THR   345      12.895   9.648  12.647  1.00  0.00
ATOM   5516 HG21 THR   345      12.118  10.273  12.207  1.00  0.00
ATOM   5517 HG22 THR   345      13.396   9.084  11.860  1.00  0.00
ATOM   5518 HG23 THR   345      12.445   8.956  13.359  1.00  0.00
ATOM   5519  OG1 THR   345      14.525  11.386  12.409  1.00  0.00
ATOM   5520  HG1 THR   345      14.964  10.852  11.742  1.00  0.00
ATOM   5521  C   THR   345      14.253  12.126  15.186  1.00  0.00
ATOM   5522  O   THR   345      15.189  11.554  15.734  1.00  0.00
ATOM   5523  N   GLY   346      12.774  12.229  14.694  1.00  0.00
ATOM   5524  H   GLY   346      11.808  12.455  14.506  1.00  0.00
ATOM   5525  CA  GLY   346      13.502  13.047  15.665  1.00  0.00
ATOM   5526  HA2 GLY   346      12.896  13.929  15.872  1.00  0.00
ATOM   5527  HA3 GLY   346      13.610  12.458  16.576  1.00  0.00
ATOM   5528  C   GLY   346      14.883  13.493  15.196  1.00  0.00
ATOM   5529  O   GLY   346      15.673  13.954  16.026  1.00  0.00
ATOM   5530  N   ALA   347      15.195  13.408  13.916  1.00  0.00
ATOM   5531  H   ALA   347      14.496  13.042  13.285  1.00  0.00
ATOM   5532  CA  ALA   347      16.505  13.763  13.370  1.00  0.00
ATOM   5533  HA  ALA   347      17.259  13.108  13.806  1.00  0.00
ATOM   5534  CB  ALA   347      16.462  13.523  11.871  1.00  0.00
ATOM   5535  HB1 ALA   347      15.718  14.178  11.419  1.00  0.00
ATOM   5536  HB2 ALA   347      17.441  13.734  11.440  1.00  0.00
ATOM   5537  HB3 ALA   347      16.197  12.484  11.676  1.00  0.00
ATOM   5538  C   ALA   347      16.925  15.211  13.664  1.00  0.00
ATOM   5539  O   ALA   347      18.108  15.482  13.888  1.00  0.00
ATOM   5540  N   HID   348      15.963  16.138  13.759  1.00  0.00
ATOM   5541  H   HID   348      15.024  15.856  13.516  1.00  0.00
ATOM   5542  CA  HID   348      16.198  17.535  14.105  1.00  0.00
ATOM   5543  HA  HID   348      17.158  17.867  13.709  1.00  0.00
ATOM   5544  CB  HID   348      15.095  18.400  13.501  1.00  0.00
ATOM   5545  HB2 HID   348      14.093  18.110  13.817  1.00  0.00
ATOM   5546  HB3 HID   348      15.282  19.434  13.792  1.00  0.00
ATOM   5547  CG  HID   348      15.098  18.369  12.005  1.00  0.00
ATOM   5548  ND1 HID   348      16.156  18.743  11.194  1.00  0.00
ATOM   5549  HD1 HID   348      17.077  19.026  11.497  1.00  0.00
ATOM   5550  CE1 HID   348      15.735  18.662   9.925  1.00  0.00
ATOM   5551  HE1 HID   348      16.422  18.941   9.126  1.00  0.00
ATOM   5552  NE2 HID   348      14.467  18.225   9.884  1.00  0.00
ATOM   5553  CD2 HID   348      14.052  18.035  11.187  1.00  0.00
ATOM   5554  HD2 HID   348      13.043  17.678  11.391  1.00  0.00
ATOM   5555  C   HID   348      16.314  17.799  15.611  1.00  0.00
ATOM   5556  O   HID   348      16.579  18.934  16.021  1.00  0.00
ATOM   5557  N   GLN   349      16.101  16.787  16.445  1.00  0.00
ATOM   5558  H   GLN   349      15.788  15.890  16.101  1.00  0.00
ATOM   5559  CA  GLN   349      16.225  16.969  17.882  1.00  0.00
ATOM   5560  HA  GLN   349      15.779  17.921  18.170  1.00  0.00
ATOM   5561  CB  GLN   349      15.510  15.843  18.641  1.00  0.00
ATOM   5562  HB2 GLN   349      15.898  14.892  18.276  1.00  0.00
ATOM   5563  HB3 GLN   349      15.746  15.949  19.700  1.00  0.00
ATOM   5564  CG  GLN   349      13.985  15.881  18.450  1.00  0.00
ATOM   5565  HG2 GLN   349      13.769  15.850  17.382  1.00  0.00
ATOM   5566  HG3 GLN   349      13.547  15.009  18.935  1.00  0.00
ATOM   5567  CD  GLN   349      13.350  17.136  19.039  1.00  0.00
ATOM   5568  OE1 GLN   349      13.759  17.643  20.068  1.00  0.00
ATOM   5569  NE2 GLN   349      12.331  17.672  18.411  1.00  0.00
ATOM   5570 HE21 GLN   349      11.894  18.504  18.782  1.00  0.00
ATOM   5571 HE22 GLN   349      11.988  17.251  17.559  1.00  0.00
ATOM   5572  C   GLN   349      17.699  17.066  18.272  1.00  0.00
ATOM   5573  O   GLN   349      18.498  16.205  17.893  1.00  0.00
ATOM   5574  N   PRO   350      18.101  18.079  19.052  1.00  0.00
ATOM   5575  CD  PRO   350      17.291  19.154  19.580  1.00  0.00
ATOM   5576  HD2 PRO   350      16.372  18.724  19.978  1.00  0.00
ATOM   5577  HD3 PRO   350      17.050  19.832  18.761  1.00  0.00
ATOM   5578  CG  PRO   350      18.136  19.820  20.654  1.00  0.00
ATOM   5579  HG2 PRO   350      17.931  19.384  21.632  1.00  0.00
ATOM   5580  HG3 PRO   350      17.942  20.892  20.687  1.00  0.00
ATOM   5581  CB  PRO   350      19.576  19.537  20.205  1.00  0.00
ATOM   5582  HB2 PRO   350      20.232  19.469  21.073  1.00  0.00
ATOM   5583  HB3 PRO   350      19.978  20.267  19.503  1.00  0.00
ATOM   5584  CA  PRO   350      19.465  18.167  19.528  1.00  0.00
ATOM   5585  HA  PRO   350      20.143  18.133  18.675  1.00  0.00
ATOM   5586  C   PRO   350      19.777  17.000  20.476  1.00  0.00
ATOM   5587  O   PRO   350      18.979  16.647  21.342  1.00  0.00
ATOM   5588  N   GLY   351      20.953  16.424  20.315  1.00  0.00
ATOM   5589  H   GLY   351      21.567  16.759  19.587  1.00  0.00
ATOM   5590  CA  GLY   351      21.405  15.324  21.144  1.00  0.00
ATOM   5591  HA2 GLY   351      21.826  15.738  22.061  1.00  0.00
ATOM   5592  HA3 GLY   351      20.543  14.704  21.388  1.00  0.00
ATOM   5593  C   GLY   351      22.459  14.461  20.460  1.00  0.00
ATOM   5594  O   GLY   351      22.800  14.659  19.298  1.00  0.00
ATOM   5595  N   SER   352      22.974  13.488  21.214  1.00  0.00
ATOM   5596  H   SER   352      22.735  13.451  22.195  1.00  0.00
ATOM   5597  CA  SER   352      23.902  12.489  20.689  1.00  0.00
ATOM   5598  HA  SER   352      24.450  12.905  19.844  1.00  0.00
ATOM   5599  CB  SER   352      24.903  12.069  21.760  1.00  0.00
ATOM   5600  HB2 SER   352      24.367  11.582  22.575  1.00  0.00
ATOM   5601  HB3 SER   352      25.615  11.368  21.324  1.00  0.00
ATOM   5602  OG  SER   352      25.599  13.199  22.261  1.00  0.00
ATOM   5603  HG  SER   352      26.224  12.918  22.933  1.00  0.00
ATOM   5604  C   SER   352      23.125  11.273  20.193  1.00  0.00
ATOM   5605  O   SER   352      22.197  10.821  20.860  1.00  0.00
ATOM   5606  N   GLN   353      23.521  10.721  19.047  1.00  0.00
ATOM   5607  H   GLN   353      24.193  11.215  18.478  1.00  0.00
ATOM   5608  CA  GLN   353      22.932   9.491  18.515  1.00  0.00
ATOM   5609  HA  GLN   353      21.902   9.387  18.855  1.00  0.00
ATOM   5610  CB  GLN   353      22.939   9.541  16.986  1.00  0.00
ATOM   5611  HB2 GLN   353      22.447  10.465  16.684  1.00  0.00
ATOM   5612  HB3 GLN   353      23.979   9.561  16.661  1.00  0.00
ATOM   5613  CG  GLN   353      22.223   8.344  16.339  1.00  0.00
ATOM   5614  HG2 GLN   353      22.915   7.502  16.351  1.00  0.00
ATOM   5615  HG3 GLN   353      21.328   8.087  16.906  1.00  0.00
ATOM   5616  CD  GLN   353      21.822   8.624  14.896  1.00  0.00
ATOM   5617  OE1 GLN   353      21.284   9.666  14.594  1.00  0.00
ATOM   5618  NE2 GLN   353      22.031   7.713  13.978  1.00  0.00
ATOM   5619 HE21 GLN   353      21.766   7.895  13.020  1.00  0.00
ATOM   5620 HE22 GLN   353      22.456   6.833  14.232  1.00  0.00
ATOM   5621  C   GLN   353      23.646   8.264  19.096  1.00  0.00
ATOM   5622  O   GLN   353      24.872   8.226  19.184  1.00  0.00
ATOM   5623  N   ILE   354      22.864   7.267  19.494  1.00  0.00
ATOM   5624  H   ILE   354      21.871   7.446  19.543  1.00  0.00
ATOM   5625  CA  ILE   354      23.353   5.945  19.901  1.00  0.00
ATOM   5626  HA  ILE   354      24.390   5.814  19.592  1.00  0.00
ATOM   5627  CB  ILE   354      23.239   5.727  21.425  1.00  0.00
ATOM   5628  HB  ILE   354      22.194   5.815  21.723  1.00  0.00
ATOM   5629  CG2 ILE   354      23.762   4.330  21.798  1.00  0.00
ATOM   5630 HG21 ILE   354      24.807   4.241  21.501  1.00  0.00
ATOM   5631 HG22 ILE   354      23.678   4.185  22.875  1.00  0.00
ATOM   5632 HG23 ILE   354      23.173   3.571  21.283  1.00  0.00
ATOM   5633  CG1 ILE   354      24.008   6.817  22.208  1.00  0.00
ATOM   5634 HG12 ILE   354      25.063   6.719  21.951  1.00  0.00
ATOM   5635 HG13 ILE   354      23.640   7.784  21.866  1.00  0.00
ATOM   5636  CD1 ILE   354      23.841   6.716  23.729  1.00  0.00
ATOM   5637 HD11 ILE   354      24.209   5.749  24.072  1.00  0.00
ATOM   5638 HD12 ILE   354      24.408   7.512  24.211  1.00  0.00
ATOM   5639 HD13 ILE   354      22.786   6.815  23.987  1.00  0.00
ATOM   5640  C   ILE   354      22.539   4.904  19.147  1.00  0.00
ATOM   5641  O   ILE   354      21.317   4.886  19.247  1.00  0.00
ATOM   5642  N   GLU   355      23.225   4.026  18.431  1.00  0.00
ATOM   5643  H   GLU   355      24.222   4.164  18.342  1.00  0.00
ATOM   5644  CA  GLU   355      22.608   2.936  17.684  1.00  0.00
ATOM   5645  HA  GLU   355      21.527   2.938  17.825  1.00  0.00
ATOM   5646  CB  GLU   355      22.908   3.125  16.188  1.00  0.00
ATOM   5647  HB2 GLU   355      22.640   4.149  15.928  1.00  0.00
ATOM   5648  HB3 GLU   355      23.980   2.984  16.049  1.00  0.00
ATOM   5649  CG  GLU   355      22.142   2.150  15.281  1.00  0.00
ATOM   5650  HG2 GLU   355      22.519   1.141  15.448  1.00  0.00
ATOM   5651  HG3 GLU   355      21.099   2.203  15.592  1.00  0.00
ATOM   5652  CD  GLU   355      22.250   2.496  13.787  1.00  0.00
ATOM   5653  OE1 GLU   355      21.472   1.915  13.002  1.00  0.00
ATOM   5654  OE2 GLU   355      23.072   3.354  13.418  1.00  0.00
ATOM   5655  C   GLU   355      23.090   1.596  18.244  1.00  0.00
ATOM   5656  O   GLU   355      24.295   1.366  18.374  1.00  0.00
ATOM   5657  N   ILE   356      22.158   0.735  18.620  1.00  0.00
ATOM   5658  H   ILE   356      21.196   1.043  18.597  1.00  0.00
ATOM   5659  CA  ILE   356      22.451  -0.583  19.183  1.00  0.00
ATOM   5660  HA  ILE   356      23.472  -0.896  18.965  1.00  0.00
ATOM   5661  CB  ILE   356      22.207  -0.646  20.713  1.00  0.00
ATOM   5662  HB  ILE   356      22.436  -1.650  21.071  1.00  0.00
ATOM   5663  CG2 ILE   356      23.107   0.376  21.438  1.00  0.00
ATOM   5664 HG21 ILE   356      22.878   1.380  21.081  1.00  0.00
ATOM   5665 HG22 ILE   356      22.927   0.322  22.512  1.00  0.00
ATOM   5666 HG23 ILE   356      24.153   0.149  21.234  1.00  0.00
ATOM   5667  CG1 ILE   356      20.728  -0.450  21.103  1.00  0.00
ATOM   5668 HG12 ILE   356      20.454   0.568  20.827  1.00  0.00
ATOM   5669 HG13 ILE   356      20.143  -1.156  20.514  1.00  0.00
ATOM   5670  CD1 ILE   356      20.441  -0.670  22.600  1.00  0.00
ATOM   5671 HD11 ILE   356      21.025   0.036  23.190  1.00  0.00
ATOM   5672 HD12 ILE   356      19.380  -0.514  22.794  1.00  0.00
ATOM   5673 HD13 ILE   356      20.714  -1.688  22.877  1.00  0.00
ATOM   5674  C   ILE   356      21.686  -1.679  18.449  1.00  0.00
ATOM   5675  O   ILE   356      20.534  -1.498  18.049  1.00  0.00
ATOM   5676  N   LYS   357      22.307  -2.841  18.326  1.00  0.00
ATOM   5677  H   LYS   357      23.299  -2.853  18.517  1.00  0.00
ATOM   5678  CA  LYS   357      21.681  -4.067  17.844  1.00  0.00
ATOM   5679  HA  LYS   357      20.784  -3.837  17.270  1.00  0.00
ATOM   5680  CB  LYS   357      22.669  -4.810  16.934  1.00  0.00
ATOM   5681  HB2 LYS   357      22.978  -4.122  16.147  1.00  0.00
ATOM   5682  HB3 LYS   357      23.535  -5.084  17.537  1.00  0.00
ATOM   5683  CG  LYS   357      22.069  -6.067  16.304  1.00  0.00
ATOM   5684  HG2 LYS   357      21.931  -6.818  17.082  1.00  0.00
ATOM   5685  HG3 LYS   357      21.102  -5.814  15.868  1.00  0.00
ATOM   5686  CD  LYS   357      22.994  -6.628  15.209  1.00  0.00
ATOM   5687  HD2 LYS   357      23.077  -5.900  14.402  1.00  0.00
ATOM   5688  HD3 LYS   357      23.981  -6.814  15.633  1.00  0.00
ATOM   5689  CE  LYS   357      22.422  -7.933  14.660  1.00  0.00
ATOM   5690  HE2 LYS   357      22.703  -8.734  15.344  1.00  0.00
ATOM   5691  HE3 LYS   357      21.336  -7.838  14.638  1.00  0.00
ATOM   5692  NZ  LYS   357      22.920  -8.252  13.291  1.00  0.00
ATOM   5693  HZ1 LYS   357      23.926  -8.340  13.311  1.00  0.00
ATOM   5694  HZ2 LYS   357      22.512  -9.121  12.978  1.00  0.00
ATOM   5695  HZ3 LYS   357      22.660  -7.510  12.657  1.00  0.00
ATOM   5696  C   LYS   357      21.208  -4.893  19.040  1.00  0.00
ATOM   5697  O   LYS   357      21.980  -5.137  19.964  1.00  0.00
ATOM   5698  N   VAL   358      19.951  -5.306  19.014  1.00  0.00
ATOM   5699  H   VAL   358      19.384  -5.020  18.228  1.00  0.00
ATOM   5700  CA  VAL   358      19.316  -6.088  20.083  1.00  0.00
ATOM   5701  HA  VAL   358      20.057  -6.496  20.770  1.00  0.00
ATOM   5702  CB  VAL   358      18.307  -5.241  20.892  1.00  0.00
ATOM   5703  HB  VAL   358      17.861  -5.871  21.662  1.00  0.00
ATOM   5704  CG1 VAL   358      18.991  -4.050  21.545  1.00  0.00
ATOM   5705 HG11 VAL   358      19.437  -3.420  20.776  1.00  0.00
ATOM   5706 HG12 VAL   358      18.257  -3.472  22.107  1.00  0.00
ATOM   5707 HG13 VAL   358      19.770  -4.403  22.221  1.00  0.00
ATOM   5708  CG2 VAL   358      17.124  -4.724  20.068  1.00  0.00
ATOM   5709 HG21 VAL   358      16.574  -5.568  19.652  1.00  0.00
ATOM   5710 HG22 VAL   358      16.463  -4.140  20.708  1.00  0.00
ATOM   5711 HG23 VAL   358      17.492  -4.096  19.257  1.00  0.00
ATOM   5712  C   VAL   358      18.629  -7.328  19.505  1.00  0.00
ATOM   5713  O   VAL   358      18.179  -7.279  18.356  1.00  0.00
ATOM   5714  N   PRO   359      18.516  -8.434  20.263  1.00  0.00
ATOM   5715  CD  PRO   359      19.157  -8.712  21.532  1.00  0.00
ATOM   5716  HD2 PRO   359      18.612  -8.189  22.318  1.00  0.00
ATOM   5717  HD3 PRO   359      20.181  -8.341  21.492  1.00  0.00
ATOM   5718  CG  PRO   359      19.093 -10.227  21.684  1.00  0.00
ATOM   5719  HG2 PRO   359      19.071 -10.512  22.736  1.00  0.00
ATOM   5720  HG3 PRO   359      19.944 -10.703  21.197  1.00  0.00
ATOM   5721  CB  PRO   359      17.793 -10.591  20.983  1.00  0.00
ATOM   5722  HB2 PRO   359      16.950 -10.477  21.664  1.00  0.00
ATOM   5723  HB3 PRO   359      17.794 -11.601  20.573  1.00  0.00
ATOM   5724  CA  PRO   359      17.689  -9.564  19.847  1.00  0.00
ATOM   5725  HA  PRO   359      18.109  -9.978  18.930  1.00  0.00
ATOM   5726  C   PRO   359      16.236  -9.142  19.598  1.00  0.00
ATOM   5727  O   PRO   359      15.712  -8.253  20.281  1.00  0.00
ATOM   5728  N   ASN   360      15.566  -9.786  18.650  1.00  0.00
ATOM   5729  H   ASN   360      16.085 -10.389  18.028  1.00  0.00
ATOM   5730  CA  ASN   360      14.149  -9.567  18.378  1.00  0.00
ATOM   5731  HA  ASN   360      13.895  -8.516  18.514  1.00  0.00
ATOM   5732  CB  ASN   360      13.840  -9.964  16.922  1.00  0.00
ATOM   5733  HB2 ASN   360      14.534  -9.469  16.242  1.00  0.00
ATOM   5734  HB3 ASN   360      13.974 -11.044  16.854  1.00  0.00
ATOM   5735  CG  ASN   360      12.420  -9.623  16.500  1.00  0.00
ATOM   5736  OD1 ASN   360      11.696  -8.862  17.129  1.00  0.00
ATOM   5737  ND2 ASN   360      11.989 -10.152  15.382  1.00  0.00
ATOM   5738 HD21 ASN   360      11.052  -9.954  15.061  1.00  0.00
ATOM   5739 HD22 ASN   360      12.596 -10.756  14.846  1.00  0.00
ATOM   5740  C   ASN   360      13.267 -10.287  19.415  1.00  0.00
ATOM   5741  O   ASN   360      12.570 -11.257  19.110  1.00  0.00
ATOM   5742  N   GLU   361      13.339  -9.822  20.651  1.00  0.00
ATOM   5743  H   GLU   361      13.927  -9.014  20.797  1.00  0.00
ATOM   5744  CA  GLU   361      12.671 -10.409  21.807  1.00  0.00
ATOM   5745  HA  GLU   361      11.941 -11.150  21.480  1.00  0.00
ATOM   5746  CB  GLU   361      13.702 -11.102  22.717  1.00  0.00
ATOM   5747  HB2 GLU   361      14.475 -10.370  22.950  1.00  0.00
ATOM   5748  HB3 GLU   361      13.186 -11.389  23.633  1.00  0.00
ATOM   5749  CG  GLU   361      14.348 -12.344  22.082  1.00  0.00
ATOM   5750  HG2 GLU   361      13.580 -13.090  21.877  1.00  0.00
ATOM   5751  HG3 GLU   361      14.794 -12.015  21.143  1.00  0.00
ATOM   5752  CD  GLU   361      15.439 -12.963  22.980  1.00  0.00
ATOM   5753  OE1 GLU   361      16.159 -13.859  22.480  1.00  0.00
ATOM   5754  OE2 GLU   361      15.579 -12.522  24.142  1.00  0.00
ATOM   5755  C   GLU   361      11.905  -9.339  22.603  1.00  0.00
ATOM   5756  O   GLU   361      12.217  -8.145  22.548  1.00  0.00
ATOM   5757  N   ALA   362      10.918  -9.771  23.372  1.00  0.00
ATOM   5758  H   ALA   362      10.614 -10.731  23.294  1.00  0.00
ATOM   5759  CA  ALA   362      10.183  -8.886  24.257  1.00  0.00
ATOM   5760  HA  ALA   362       9.790  -8.057  23.668  1.00  0.00
ATOM   5761  CB  ALA   362       9.006  -9.653  24.871  1.00  0.00
ATOM   5762  HB1 ALA   362       9.384 -10.480  25.471  1.00  0.00
ATOM   5763  HB2 ALA   362       8.425  -8.982  25.503  1.00  0.00
ATOM   5764  HB3 ALA   362       8.371 -10.043  24.075  1.00  0.00
ATOM   5765  C   ALA   362      11.102  -8.263  25.330  1.00  0.00
ATOM   5766  O   ALA   362      12.016  -8.900  25.856  1.00  0.00
ATOM   5767  N   GLY   363      10.854  -7.007  25.662  1.00  0.00
ATOM   5768  H   GLY   363      10.157  -6.503  25.133  1.00  0.00
ATOM   5769  CA  GLY   363      11.532  -6.312  26.749  1.00  0.00
ATOM   5770  HA2 GLY   363      10.846  -5.539  27.095  1.00  0.00
ATOM   5771  HA3 GLY   363      11.678  -7.048  27.540  1.00  0.00
ATOM   5772  C   GLY   363      12.874  -5.670  26.414  1.00  0.00
ATOM   5773  O   GLY   363      13.420  -4.950  27.257  1.00  0.00
ATOM   5774  N   MET   364      13.415  -5.846  25.204  1.00  0.00
ATOM   5775  H   MET   364      12.969  -6.468  24.545  1.00  0.00
ATOM   5776  CA  MET   364      14.702  -5.242  24.830  1.00  0.00
ATOM   5777  HA  MET   364      15.460  -5.498  25.571  1.00  0.00
ATOM   5778  CB  MET   364      15.159  -5.760  23.463  1.00  0.00
ATOM   5779  HB2 MET   364      14.344  -5.636  22.750  1.00  0.00
ATOM   5780  HB3 MET   364      16.019  -5.175  23.136  1.00  0.00
ATOM   5781  CG  MET   364      15.548  -7.239  23.541  1.00  0.00
ATOM   5782  HG2 MET   364      14.666  -7.797  23.855  1.00  0.00
ATOM   5783  HG3 MET   364      15.841  -7.557  22.540  1.00  0.00
ATOM   5784  SD  MET   364      16.909  -7.575  24.697  1.00  0.00
ATOM   5785  CE  MET   364      16.519  -9.278  25.120  1.00  0.00
ATOM   5786  HE1 MET   364      16.536  -9.890  24.218  1.00  0.00
ATOM   5787  HE2 MET   364      17.257  -9.655  25.828  1.00  0.00
ATOM   5788  HE3 MET   364      15.527  -9.323  25.570  1.00  0.00
ATOM   5789  C   MET   364      14.667  -3.708  24.851  1.00  0.00
ATOM   5790  O   MET   364      15.559  -3.090  25.425  1.00  0.00
ATOM   5791  N   LEU   365      13.606  -3.094  24.347  1.00  0.00
ATOM   5792  H   LEU   365      12.921  -3.643  23.847  1.00  0.00
ATOM   5793  CA  LEU   365      13.415  -1.644  24.420  1.00  0.00
ATOM   5794  HA  LEU   365      14.264  -1.129  23.970  1.00  0.00
ATOM   5795  CB  LEU   365      12.144  -1.252  23.658  1.00  0.00
ATOM   5796  HB2 LEU   365      12.305  -1.535  22.618  1.00  0.00
ATOM   5797  HB3 LEU   365      11.315  -1.830  24.067  1.00  0.00
ATOM   5798  CG  LEU   365      11.808   0.256  23.735  1.00  0.00
ATOM   5799  HG  LEU   365      11.684   0.514  24.787  1.00  0.00
ATOM   5800  CD1 LEU   365      12.882   1.136  23.122  1.00  0.00
ATOM   5801 HD11 LEU   365      13.007   0.879  22.070  1.00  0.00
ATOM   5802 HD12 LEU   365      12.588   2.182  23.207  1.00  0.00
ATOM   5803 HD13 LEU   365      13.824   0.980  23.648  1.00  0.00
ATOM   5804  CD2 LEU   365      10.495   0.533  23.008  1.00  0.00
ATOM   5805 HD21 LEU   365       9.693  -0.038  23.475  1.00  0.00
ATOM   5806 HD22 LEU   365      10.264   1.597  23.066  1.00  0.00
ATOM   5807 HD23 LEU   365      10.589   0.239  21.963  1.00  0.00
ATOM   5808  C   LEU   365      13.356  -1.156  25.873  1.00  0.00
ATOM   5809  O   LEU   365      14.016  -0.182  26.223  1.00  0.00
ATOM   5810  N   SER   366      12.608  -1.847  26.731  1.00  0.00
ATOM   5811  H   SER   366      12.072  -2.626  26.377  1.00  0.00
ATOM   5812  CA  SER   366      12.482  -1.505  28.149  1.00  0.00
ATOM   5813  HA  SER   366      12.101  -0.490  28.260  1.00  0.00
ATOM   5814  CB  SER   366      11.504  -2.471  28.825  1.00  0.00
ATOM   5815  HB2 SER   366      10.497  -2.266  28.462  1.00  0.00
ATOM   5816  HB3 SER   366      11.782  -3.493  28.568  1.00  0.00
ATOM   5817  OG  SER   366      11.539  -2.313  30.226  1.00  0.00
ATOM   5818  HG  SER   366      10.921  -2.925  30.633  1.00  0.00
ATOM   5819  C   SER   366      13.836  -1.539  28.855  1.00  0.00
ATOM   5820  O   SER   366      14.188  -0.587  29.553  1.00  0.00
ATOM   5821  N   LYS   367      14.636  -2.587  28.643  1.00  0.00
ATOM   5822  H   LYS   367      14.289  -3.338  28.064  1.00  0.00
ATOM   5823  CA  LYS   367      15.958  -2.737  29.256  1.00  0.00
ATOM   5824  HA  LYS   367      15.880  -2.634  30.338  1.00  0.00
ATOM   5825  CB  LYS   367      16.537  -4.125  28.935  1.00  0.00
ATOM   5826  HB2 LYS   367      16.445  -4.277  27.860  1.00  0.00
ATOM   5827  HB3 LYS   367      17.591  -4.111  29.211  1.00  0.00
ATOM   5828  CG  LYS   367      15.828  -5.272  29.677  1.00  0.00
ATOM   5829  HG2 LYS   367      15.981  -5.159  30.750  1.00  0.00
ATOM   5830  HG3 LYS   367      14.761  -5.241  29.457  1.00  0.00
ATOM   5831  CD  LYS   367      16.406  -6.618  29.217  1.00  0.00
ATOM   5832  HD2 LYS   367      16.296  -6.683  28.135  1.00  0.00
ATOM   5833  HD3 LYS   367      17.465  -6.640  29.476  1.00  0.00
ATOM   5834  CE  LYS   367      15.696  -7.803  29.874  1.00  0.00
ATOM   5835  HE2 LYS   367      15.927  -7.798  30.939  1.00  0.00
ATOM   5836  HE3 LYS   367      14.622  -7.683  29.735  1.00  0.00
ATOM   5837  NZ  LYS   367      16.131  -9.094  29.279  1.00  0.00
ATOM   5838  HZ1 LYS   367      17.127  -9.206  29.408  1.00  0.00
ATOM   5839  HZ2 LYS   367      15.646  -9.854  29.733  1.00  0.00
ATOM   5840  HZ3 LYS   367      15.916  -9.099  28.292  1.00  0.00
ATOM   5841  C   LYS   367      16.913  -1.632  28.795  1.00  0.00
ATOM   5842  O   LYS   367      17.520  -0.970  29.638  1.00  0.00
ATOM   5843  N   ALA   368      17.009  -1.395  27.492  1.00  0.00
ATOM   5844  H   ALA   368      16.512  -1.992  26.847  1.00  0.00
ATOM   5845  CA  ALA   368      17.878  -0.357  26.945  1.00  0.00
ATOM   5846  HA  ALA   368      18.895  -0.522  27.300  1.00  0.00
ATOM   5847  CB  ALA   368      17.867  -0.476  25.418  1.00  0.00
ATOM   5848  HB1 ALA   368      16.857  -0.305  25.047  1.00  0.00
ATOM   5849  HB2 ALA   368      18.541   0.266  24.990  1.00  0.00
ATOM   5850  HB3 ALA   368      18.195  -1.474  25.128  1.00  0.00
ATOM   5851  C   ALA   368      17.469   1.048  27.418  1.00  0.00
ATOM   5852  O   ALA   368      18.304   1.805  27.915  1.00  0.00
ATOM   5853  N   ALA   369      16.171   1.364  27.365  1.00  0.00
ATOM   5854  H   ALA   369      15.526   0.726  26.921  1.00  0.00
ATOM   5855  CA  ALA   369      15.656   2.647  27.849  1.00  0.00
ATOM   5856  HA  ALA   369      16.217   3.449  27.370  1.00  0.00
ATOM   5857  CB  ALA   369      14.182   2.770  27.444  1.00  0.00
ATOM   5858  HB1 ALA   369      13.606   1.979  27.923  1.00  0.00
ATOM   5859  HB2 ALA   369      13.798   3.740  27.759  1.00  0.00
ATOM   5860  HB3 ALA   369      14.093   2.679  26.361  1.00  0.00
ATOM   5861  C   ALA   369      15.847   2.817  29.370  1.00  0.00
ATOM   5862  O   ALA   369      16.086   3.931  29.833  1.00  0.00
ATOM   5863  N   SER   370      15.811   1.733  30.142  1.00  0.00
ATOM   5864  H   SER   370      15.542   0.850  29.733  1.00  0.00
ATOM   5865  CA  SER   370      16.089   1.777  31.583  1.00  0.00
ATOM   5866  HA  SER   370      15.496   2.569  32.041  1.00  0.00
ATOM   5867  CB  SER   370      15.740   0.452  32.259  1.00  0.00
ATOM   5868  HB2 SER   370      16.302  -0.350  31.781  1.00  0.00
ATOM   5869  HB3 SER   370      16.012   0.508  33.313  1.00  0.00
ATOM   5870  OG  SER   370      14.361   0.192  32.144  1.00  0.00
ATOM   5871  HG  SER   370      14.156  -0.642  32.572  1.00  0.00
ATOM   5872  C   SER   370      17.545   2.123  31.882  1.00  0.00
ATOM   5873  O   SER   370      17.800   2.907  32.786  1.00  0.00
ATOM   5874  N   ILE   371      18.504   1.610  31.111  1.00  0.00
ATOM   5875  H   ILE   371      18.248   0.900  30.439  1.00  0.00
ATOM   5876  CA  ILE   371      19.931   1.959  31.251  1.00  0.00
ATOM   5877  HA  ILE   371      20.269   1.793  32.274  1.00  0.00
ATOM   5878  CB  ILE   371      20.781   1.109  30.284  1.00  0.00
ATOM   5879  HB  ILE   371      20.342   1.172  29.288  1.00  0.00
ATOM   5880  CG2 ILE   371      22.239   1.607  30.235  1.00  0.00
ATOM   5881 HG21 ILE   371      22.679   1.544  31.230  1.00  0.00
ATOM   5882 HG22 ILE   371      22.812   0.988  29.545  1.00  0.00
ATOM   5883 HG23 ILE   371      22.259   2.642  29.895  1.00  0.00
ATOM   5884  CG1 ILE   371      20.752  -0.376  30.716  1.00  0.00
ATOM   5885 HG12 ILE   371      21.376  -0.470  31.605  1.00  0.00
ATOM   5886 HG13 ILE   371      19.721  -0.623  30.969  1.00  0.00
ATOM   5887  CD1 ILE   371      21.255  -1.335  29.637  1.00  0.00
ATOM   5888 HD11 ILE   371      22.286  -1.089  29.384  1.00  0.00
ATOM   5889 HD12 ILE   371      21.207  -2.359  30.009  1.00  0.00
ATOM   5890 HD13 ILE   371      20.631  -1.242  28.748  1.00  0.00
ATOM   5891  C   ILE   371      20.131   3.461  31.031  1.00  0.00
ATOM   5892  O   ILE   371      20.827   4.113  31.812  1.00  0.00
ATOM   5893  N   ILE   372      19.480   4.026  30.023  1.00  0.00
ATOM   5894  H   ILE   372      18.982   3.424  29.383  1.00  0.00
ATOM   5895  CA  ILE   372      19.526   5.468  29.732  1.00  0.00
ATOM   5896  HA  ILE   372      20.552   5.837  29.726  1.00  0.00
ATOM   5897  CB  ILE   372      18.870   5.750  28.361  1.00  0.00
ATOM   5898  HB  ILE   372      17.847   5.373  28.371  1.00  0.00
ATOM   5899  CG2 ILE   372      18.856   7.261  28.076  1.00  0.00
ATOM   5900 HG21 ILE   372      19.878   7.639  28.065  1.00  0.00
ATOM   5901 HG22 ILE   372      18.391   7.444  27.107  1.00  0.00
ATOM   5902 HG23 ILE   372      18.289   7.773  28.853  1.00  0.00
ATOM   5903  CG1 ILE   372      19.615   4.997  27.230  1.00  0.00
ATOM   5904 HG12 ILE   372      20.610   5.436  27.160  1.00  0.00
ATOM   5905 HG13 ILE   372      19.699   3.957  27.544  1.00  0.00
ATOM   5906  CD1 ILE   372      18.929   5.063  25.859  1.00  0.00
ATOM   5907 HD11 ILE   372      18.845   6.103  25.544  1.00  0.00
ATOM   5908 HD12 ILE   372      19.520   4.509  25.129  1.00  0.00
ATOM   5909 HD13 ILE   372      17.934   4.624  25.929  1.00  0.00
ATOM   5910  C   ILE   372      18.873   6.273  30.868  1.00  0.00
ATOM   5911  O   ILE   372      19.460   7.233  31.370  1.00  0.00
ATOM   5912  N   SER   373      17.699   5.852  31.315  1.00  0.00
ATOM   5913  H   SER   373      17.272   5.062  30.852  1.00  0.00
ATOM   5914  CA  SER   373      16.965   6.496  32.412  1.00  0.00
ATOM   5915  HA  SER   373      16.780   7.546  32.184  1.00  0.00
ATOM   5916  CB  SER   373      15.618   5.790  32.593  1.00  0.00
ATOM   5917  HB2 SER   373      15.048   5.889  31.669  1.00  0.00
ATOM   5918  HB3 SER   373      15.804   4.735  32.793  1.00  0.00
ATOM   5919  OG  SER   373      14.884   6.347  33.659  1.00  0.00
ATOM   5920  HG  SER   373      14.047   5.885  33.747  1.00  0.00
ATOM   5921  C   SER   373      17.732   6.484  33.731  1.00  0.00
ATOM   5922  O   SER   373      17.701   7.466  34.471  1.00  0.00
ATOM   5923  N   ASN   374      18.456   5.409  34.025  1.00  0.00
ATOM   5924  H   ASN   374      18.431   4.626  33.387  1.00  0.00
ATOM   5925  CA  ASN   374      19.240   5.276  35.259  1.00  0.00
ATOM   5926  HA  ASN   374      18.614   5.466  36.131  1.00  0.00
ATOM   5927  CB  ASN   374      19.793   3.842  35.354  1.00  0.00
ATOM   5928  HB2 ASN   374      20.212   3.600  34.377  1.00  0.00
ATOM   5929  HB3 ASN   374      20.580   3.800  36.107  1.00  0.00
ATOM   5930  CG  ASN   374      18.739   2.810  35.698  1.00  0.00
ATOM   5931  OD1 ASN   374      17.657   3.099  36.161  1.00  0.00
ATOM   5932  ND2 ASN   374      19.059   1.555  35.506  1.00  0.00
ATOM   5933 HD21 ASN   374      18.391   0.828  35.720  1.00  0.00
ATOM   5934 HD22 ASN   374      19.972   1.319  35.145  1.00  0.00
ATOM   5935  C   ASN   374      20.382   6.290  35.354  1.00  0.00
ATOM   5936  O   ASN   374      20.836   6.604  36.451  1.00  0.00
ATOM   5937  N   ARG   375      20.830   6.839  34.222  1.00  0.00
ATOM   5938  H   ARG   375      20.570   6.398  33.351  1.00  0.00
ATOM   5939  CA  ARG   375      21.789   7.956  34.180  1.00  0.00
ATOM   5940  HA  ARG   375      22.346   8.003  35.116  1.00  0.00
ATOM   5941  CB  ARG   375      22.779   7.759  33.032  1.00  0.00
ATOM   5942  HB2 ARG   375      22.219   7.596  32.111  1.00  0.00
ATOM   5943  HB3 ARG   375      23.384   8.660  32.934  1.00  0.00
ATOM   5944  CG  ARG   375      23.694   6.555  33.293  1.00  0.00
ATOM   5945  HG2 ARG   375      23.800   6.400  34.367  1.00  0.00
ATOM   5946  HG3 ARG   375      23.264   5.662  32.838  1.00  0.00
ATOM   5947  CD  ARG   375      25.059   6.826  32.684  1.00  0.00
ATOM   5948  HD2 ARG   375      24.964   6.920  31.602  1.00  0.00
ATOM   5949  HD3 ARG   375      25.465   7.750  33.095  1.00  0.00
ATOM   5950  NE  ARG   375      25.986   5.736  32.979  1.00  0.00
ATOM   5951  HE  ARG   375      25.674   4.848  32.613  1.00  0.00
ATOM   5952  CZ  ARG   375      27.132   5.780  33.636  1.00  0.00
ATOM   5953  NH1 ARG   375      27.631   6.881  34.109  1.00  0.00
ATOM   5954 HH11 ARG   375      27.137   7.752  33.980  1.00  0.00
ATOM   5955 HH12 ARG   375      28.511   6.861  34.604  1.00  0.00
ATOM   5956  NH2 ARG   375      27.788   4.681  33.821  1.00  0.00
ATOM   5957 HH21 ARG   375      27.420   3.811  33.464  1.00  0.00
ATOM   5958 HH22 ARG   375      28.665   4.698  34.321  1.00  0.00
ATOM   5959  C   ARG   375      21.120   9.338  34.135  1.00  0.00
ATOM   5960  O   ARG   375      21.815  10.321  33.904  1.00  0.00
ATOM   5961  N   HIE   376      19.819   9.411  34.340  1.00  0.00
ATOM   5962  H   HIE   376      19.328   8.533  34.427  1.00  0.00
ATOM   5963  CA  HIE   376      19.032  10.639  34.258  1.00  0.00
ATOM   5964  HA  HIE   376      17.969  10.399  34.248  1.00  0.00
ATOM   5965  CB  HIE   376      19.321  11.538  35.469  1.00  0.00
ATOM   5966  HB2 HIE   376      20.374  11.820  35.472  1.00  0.00
ATOM   5967  HB3 HIE   376      18.705  12.437  35.460  1.00  0.00
ATOM   5968  CG  HIE   376      19.058  10.851  36.774  1.00  0.00
[truncated: 9,250,166 more chars]
