# Supplementary material for: A protein adaptor mediating Ap4A-dependent control of protein acetylation
Source: Nat Commun. 2026 Feb 23;17:3089. doi: 10.1038/s41467-026-70006-0 (PMC13039410; doi:10.1038/s41467-026-70006-0)
Supplement: Supplementary file 9 — Source data [file 41467_2026_70006_MOESM9_ESM.xlsx]

## Sheet: Figure 1c
	GtAcuB					GtAcuC				GtAcuB-GtAcuC
Chrom.1					Chrom.1				Chrom.1
UV 1_280_CUT_TEMP@100,BASEM					UV 1_280_CUT_TEMP@100,BASEM				UV 1_280_CUT_TEMP@100,BASEM
ml	mAU				ml	mAU			ml	mAU
0	-0.004718				0	0.001652			0	-0.015929
0.000833	-0.004702				0.000833	0.001684			0.000833	-0.015919
0.001665	-0.004686				0.001665	0.001716			0.001665	-0.01591
0.002498	-0.00467				0.002497	0.001748			0.002498	-0.0159
0.00333	-0.004654				0.00333	0.00178			0.00333	-0.01589
0.004163	-0.004638				0.004163	0.001812			0.004163	-0.01588
0.004995	-0.004622				0.004995	0.001844			0.004995	-0.015871
0.005828	-0.004606				0.005828	0.001876			0.005828	-0.015861
0.00666	-0.00459				0.00666	0.001908			0.00666	-0.015851
0.007493	-0.004574				0.007493	0.00194			0.007493	-0.015841
0.008326	-0.004558				0.008325	0.001972			0.008325	-0.015832
0.009158	-0.004542				0.009158	0.002004			0.009158	-0.015822
0.009991	-0.004525				0.00999	0.002037			0.00999	-0.015812
0.010823	-0.004508				0.010823	0.00207			0.010823	-0.015802
0.011656	-0.004492				0.011655	0.002102			0.011655	-0.015792
0.012489	-0.004475				0.012488	0.002135			0.012488	-0.015782
0.013321	-0.004458				0.01332	0.002168			0.01332	-0.015772
0.014154	-0.004442				0.014153	0.0022			0.014153	-0.015762
0.014986	-0.004425				0.014985	0.002233			0.014985	-0.015752
0.015819	-0.004409				0.015818	0.002265			0.015818	-0.015743
0.016651	-0.004392				0.01665	0.002298			0.01665	-0.015733
0.017484	-0.004375				0.017483	0.00233			0.017483	-0.015723
0.018317	-0.004358				0.018315	0.002361			0.018315	-0.015714
0.019149	-0.004342				0.019148	0.002393			0.019148	-0.015704
0.019982	-0.004325				0.01998	0.002425			0.01998	-0.015695
0.020814	-0.004308				0.020813	0.002456			0.020813	-0.015685
0.021647	-0.004291				0.021645	0.002488			0.021646	-0.015676
0.022479	-0.004275				0.022478	0.00252			0.022478	-0.015666
0.023312	-0.004258				0.02331	0.002551			0.02331	-0.015657
0.024144	-0.004241				0.024143	0.002583			0.024143	-0.015647
0.024977	-0.004224				0.024975	0.002614			0.024976	-0.015638
0.02581	-0.004209				0.025808	0.002647			0.025808	-0.015629
0.026642	-0.004193				0.02664	0.00268			0.026641	-0.015619
0.027475	-0.004177				0.027473	0.002713			0.027473	-0.01561
0.028307	-0.004162				0.028306	0.002746			0.028306	-0.015601
0.02914	-0.004146				0.029138	0.002779			0.029138	-0.015592
0.029972	-0.00413				0.02997	0.002812			0.029971	-0.015583
0.030805	-0.004114				0.030803	0.002844			0.030803	-0.015574
0.031637	-0.004099				0.031636	0.002877			0.031636	-0.015565
0.03247	-0.004083				0.032468	0.00291			0.032468	-0.015556
0.033303	-0.004067				0.0333	0.002943			0.033301	-0.015547
0.034135	-0.00405				0.034133	0.002975			0.034133	-0.015537
0.034968	-0.004033				0.034966	0.003007			0.034966	-0.015526
0.0358	-0.004015				0.035798	0.003039			0.035798	-0.015516
0.036633	-0.003998				0.036631	0.003071			0.036631	-0.015506
0.037466	-0.003981				0.037463	0.003103			0.037463	-0.015496
0.038298	-0.003963				0.038296	0.003135			0.038296	-0.015486
0.039131	-0.003946				0.039128	0.003167			0.039128	-0.015476
0.039963	-0.003929				0.039961	0.003198			0.039961	-0.015465
0.040796	-0.003911				0.040793	0.00323			0.040793	-0.015455
0.041628	-0.003894				0.041625	0.003262			0.041626	-0.015445
0.042461	-0.003878				0.042458	0.003292			0.042459	-0.015436
0.043293	-0.003861				0.043291	0.003321			0.043291	-0.015426
0.044126	-0.003845				0.044123	0.003351			0.044123	-0.015417
0.044959	-0.003828				0.044956	0.00338			0.044956	-0.015407
0.045791	-0.003812				0.045788	0.00341			0.045789	-0.015398
0.046624	-0.003795				0.046621	0.003439			0.046621	-0.015388
0.047456	-0.003779				0.047453	0.003469			0.047454	-0.015379
0.048289	-0.003762				0.048286	0.003498			0.048286	-0.015369
0.049121	-0.003746				0.049118	0.003527			0.049119	-0.01536
0.049954	-0.00373				0.049951	0.003557			0.049951	-0.015351
0.050786	-0.003715				0.050783	0.003594			0.050784	-0.01534
0.051619	-0.0037				0.051616	0.00363			0.051616	-0.01533
0.052452	-0.003685				0.052448	0.003667			0.052449	-0.01532
0.053284	-0.00367				0.053281	0.003704			0.053281	-0.01531
0.054117	-0.003655				0.054113	0.003741			0.054114	-0.0153
0.05495	-0.00364				0.054946	0.003777			0.054946	-0.01529
0.055782	-0.003624				0.055778	0.003814			0.055779	-0.01528
0.056615	-0.003609				0.056611	0.003851			0.056611	-0.01527
0.057447	-0.003594				0.057443	0.003887			0.057444	-0.01526
0.05828	-0.003579				0.058276	0.003924			0.058276	-0.01525
0.059112	-0.003562				0.059108	0.003957			0.059109	-0.015239
0.059945	-0.003544				0.059941	0.00399			0.059941	-0.015228
0.060777	-0.003526				0.060773	0.004023			0.060774	-0.015218
0.06161	-0.003508				0.061606	0.004056			0.061606	-0.015207
0.062443	-0.00349				0.062438	0.004089			0.062439	-0.015197
0.063275	-0.003472				0.063271	0.004122			0.063271	-0.015186
0.064108	-0.003454				0.064103	0.004155			0.064104	-0.015175
0.06494	-0.003437				0.064936	0.004188			0.064936	-0.015165
0.065773	-0.003419				0.065768	0.004221			0.065769	-0.015154
0.066605	-0.003401				0.066601	0.004254			0.066602	-0.015143
0.067438	-0.003385				0.067434	0.004283			0.067434	-0.015134
0.06827	-0.003369				0.068266	0.004311			0.068266	-0.015125
0.069103	-0.003353				0.069098	0.004339			0.069099	-0.015116
0.069936	-0.003337				0.069931	0.004368			0.069932	-0.015106
0.070768	-0.003321				0.070764	0.004396			0.070764	-0.015097
0.071601	-0.003305				0.071596	0.004425			0.071597	-0.015088
0.072433	-0.003289				0.072428	0.004453			0.072429	-0.015079
0.073266	-0.003273				0.073261	0.004481			0.073261	-0.01507
0.074098	-0.003257				0.074094	0.00451			0.074094	-0.01506
0.074931	-0.003241				0.074926	0.004538			0.074927	-0.015051
0.075763	-0.003225				0.075759	0.004573			0.075759	-0.015042
0.076596	-0.003209				0.076591	0.004609			0.076592	-0.015032
0.077429	-0.003192				0.077424	0.004644			0.077424	-0.015023
0.078261	-0.003176				0.078256	0.004679			0.078257	-0.015013
0.079094	-0.00316				0.079089	0.004714			0.079089	-0.015004
0.079926	-0.003144				0.079921	0.004749			0.079922	-0.014994
0.080759	-0.003128				0.080754	0.004785			0.080754	-0.014985
0.081592	-0.003111				0.081586	0.00482			0.081587	-0.014975
0.082424	-0.003095				0.082419	0.004855			0.082419	-0.014966
0.083257	-0.003079				0.083251	0.00489			0.083252	-0.014956
0.084089	-0.003062				0.084084	0.00492			0.084084	-0.014945
0.084922	-0.003046				0.084916	0.00495			0.084917	-0.014933
0.085754	-0.00303				0.085749	0.00498			0.085749	-0.014921
0.086587	-0.003013				0.086581	0.00501			0.086582	-0.014909
0.08742	-0.002997				0.087414	0.00504			0.087415	-0.014897
0.088252	-0.00298				0.088246	0.00507			0.088247	-0.014886
0.089085	-0.002964				0.089079	0.0051			0.089079	-0.014874
0.089917	-0.002948				0.089911	0.00513			0.089912	-0.014862
0.09075	-0.002931				0.090744	0.005159			0.090744	-0.01485
0.091582	-0.002915				0.091576	0.005189			0.091577	-0.014839
0.092415	-0.002898				0.092409	0.005226			0.09241	-0.014831
0.093247	-0.002882				0.093241	0.005263			0.093242	-0.014823
0.09408	-0.002865				0.094074	0.0053			0.094074	-0.014815
0.094913	-0.002849				0.094906	0.005336			0.094907	-0.014807
0.095745	-0.002832				0.095739	0.005373			0.09574	-0.014799
0.096578	-0.002816				0.096571	0.00541			0.096572	-0.014791
0.09741	-0.002799				0.097404	0.005447			0.097405	-0.014783
0.098243	-0.002783				0.098236	0.005483			0.098237	-0.014775
0.099076	-0.002766				0.099069	0.00552			0.09907	-0.014767
0.099908	-0.00275				0.099901	0.005557			0.099902	-0.014759
0.100741	-0.002734				0.100734	0.005588			0.100735	-0.014749
0.101573	-0.002717				0.101567	0.005619			0.101567	-0.014739
0.102406	-0.002701				0.102399	0.005649			0.1024	-0.014729
0.103238	-0.002684				0.103231	0.00568			0.103232	-0.014719
0.104071	-0.002668				0.104064	0.005711			0.104065	-0.014708
0.104903	-0.002651				0.104897	0.005742			0.104897	-0.014698
0.105736	-0.002635				0.105729	0.005773			0.10573	-0.014688
0.106569	-0.002618				0.106562	0.005804			0.106562	-0.014678
0.107401	-0.002602				0.107394	0.005835			0.107395	-0.014668
0.108234	-0.002585				0.108227	0.005866			0.108227	-0.014658
0.109066	-0.002571				0.109059	0.005897			0.10906	-0.014647
0.109899	-0.002557				0.109892	0.005928			0.109892	-0.014637
0.110731	-0.002543				0.110724	0.00596			0.110725	-0.014627
0.111564	-0.002529				0.111557	0.005991			0.111557	-0.014617
0.112396	-0.002515				0.112389	0.006022			0.11239	-0.014606
0.113229	-0.002501				0.113222	0.006053			0.113222	-0.014596
0.114062	-0.002487				0.114054	0.006084			0.114055	-0.014586
0.114894	-0.002473				0.114887	0.006116			0.114887	-0.014576
0.115727	-0.002459				0.115719	0.006147			0.11572	-0.014565
0.116559	-0.002445				0.116552	0.006178			0.116553	-0.014555
0.117392	-0.002427				0.117384	0.006209			0.117385	-0.014545
0.118224	-0.002408				0.118217	0.006241			0.118217	-0.014534
0.119057	-0.002389				0.119049	0.006272			0.11905	-0.014524
0.11989	-0.002371				0.119882	0.006304			0.119883	-0.014513
0.120722	-0.002352				0.120714	0.006335			0.120715	-0.014503
0.121555	-0.002333				0.121547	0.006366			0.121548	-0.014493
0.122387	-0.002315				0.122379	0.006398			0.12238	-0.014482
0.12322	-0.002296				0.123212	0.006429			0.123213	-0.014472
0.124053	-0.002277				0.124044	0.006461			0.124045	-0.014462
0.124885	-0.002259				0.124877	0.006492			0.124878	-0.014451
0.125718	-0.00224				0.125709	0.006524			0.12571	-0.014441
0.12655	-0.002222				0.126542	0.006555			0.126543	-0.01443
0.127383	-0.002203				0.127374	0.006587			0.127375	-0.01442
0.128215	-0.002185				0.128207	0.006618			0.128208	-0.014409
0.129048	-0.002167				0.129039	0.00665			0.12904	-0.014399
0.12988	-0.002148				0.129872	0.006681			0.129873	-0.014388
0.130713	-0.00213				0.130704	0.006713			0.130705	-0.014378
0.131546	-0.002111				0.131537	0.006744			0.131538	-0.014368
0.132378	-0.002093				0.13237	0.006776			0.13237	-0.014357
0.133211	-0.002074				0.133202	0.006807			0.133203	-0.014347
0.134043	-0.002061				0.134034	0.006839			0.134035	-0.014338
0.134876	-0.002048				0.134867	0.00687			0.134868	-0.01433
0.135708	-0.002034				0.1357	0.006902			0.1357	-0.014321
0.136541	-0.002021				0.136532	0.006934			0.136533	-0.014313
0.137373	-0.002007				0.137365	0.006965			0.137366	-0.014305
0.138206	-0.001994				0.138197	0.006997			0.138198	-0.014296
0.139039	-0.00198				0.13903	0.007028			0.13903	-0.014288
0.139871	-0.001967				0.139862	0.00706			0.139863	-0.01428
0.140704	-0.001953				0.140695	0.007091			0.140696	-0.014271
0.141536	-0.00194				0.141527	0.007123			0.141528	-0.014263
0.142369	-0.001922				0.142359	0.007161			0.142361	-0.014252
0.143202	-0.001904				0.143192	0.007199			0.143193	-0.014242
0.144034	-0.001886				0.144025	0.007237			0.144026	-0.014231
0.144867	-0.001869				0.144857	0.007275			0.144858	-0.014221
0.145699	-0.001851				0.14569	0.007313			0.145691	-0.01421
0.146532	-0.001833				0.146522	0.007351			0.146523	-0.0142
0.147364	-0.001815				0.147355	0.007388			0.147356	-0.014189
0.148197	-0.001798				0.148187	0.007426			0.148188	-0.014179
0.149029	-0.00178				0.14902	0.007464			0.149021	-0.014168
0.149862	-0.001762				0.149852	0.007502			0.149853	-0.014158
0.150695	-0.001745				0.150685	0.007527			0.150686	-0.014147
0.151527	-0.001727				0.151517	0.007552			0.151518	-0.014137
0.15236	-0.00171				0.15235	0.007577			0.152351	-0.014126
0.153192	-0.001693				0.153182	0.007602			0.153183	-0.014116
0.154025	-0.001675				0.154015	0.007627			0.154016	-0.014105
0.154857	-0.001658				0.154847	0.007652			0.154848	-0.014095
0.15569	-0.001641				0.15568	0.007677			0.155681	-0.014084
0.156523	-0.001623				0.156512	0.007702			0.156513	-0.014074
0.157355	-0.001606				0.157345	0.007727			0.157346	-0.014063
0.158188	-0.001589				0.158177	0.007752			0.158178	-0.014053
0.15902	-0.001572				0.15901	0.00779			0.159011	-0.014044
0.159853	-0.001555				0.159842	0.007828			0.159843	-0.014036
0.160685	-0.001538				0.160675	0.007865			0.160676	-0.014027
0.161518	-0.001521				0.161507	0.007903			0.161509	-0.014019
0.16235	-0.001504				0.16234	0.00794			0.162341	-0.014011
0.163183	-0.001487				0.163172	0.007978			0.163173	-0.014002
0.164016	-0.001471				0.164005	0.008015			0.164006	-0.013994
0.164848	-0.001454				0.164837	0.008053			0.164839	-0.013986
0.165681	-0.001437				0.16567	0.008091			0.165671	-0.013977
0.166513	-0.00142				0.166502	0.008128			0.166504	-0.013969
0.167346	-0.001404				0.167335	0.008153			0.167336	-0.013961
0.168179	-0.001387				0.168167	0.008178			0.168169	-0.013952
0.169011	-0.001371				0.169	0.008202			0.169001	-0.013944
0.169844	-0.001355				0.169832	0.008227			0.169834	-0.013936
0.170676	-0.001338				0.170665	0.008252			0.170666	-0.013927
0.171509	-0.001322				0.171498	0.008276			0.171499	-0.013919
0.172341	-0.001306				0.17233	0.008301			0.172331	-0.013911
0.173174	-0.001289				0.173162	0.008326			0.173164	-0.013902
0.174006	-0.001273				0.173995	0.00835			0.173996	-0.013894
0.174839	-0.001257				0.174828	0.008375			0.174829	-0.013886
0.175672	-0.001241				0.17566	0.008412			0.175661	-0.013873
0.176504	-0.001225				0.176492	0.008449			0.176494	-0.013861
0.177337	-0.001209				0.177325	0.008486			0.177326	-0.013848
0.178169	-0.001193				0.178158	0.008523			0.178159	-0.013835
0.179002	-0.001178				0.17899	0.00856			0.178991	-0.013823
0.179834	-0.001162				0.179823	0.008597			0.179824	-0.01381
0.180667	-0.001146				0.180655	0.008634			0.180656	-0.013798
0.181499	-0.00113				0.181488	0.008671			0.181489	-0.013785
0.182332	-0.001114				0.18232	0.008707			0.182322	-0.013773
0.183165	-0.001099				0.183153	0.008744			0.183154	-0.01376
0.183997	-0.001083				0.183985	0.008781			0.183986	-0.013752
0.18483	-0.001068				0.184818	0.008817			0.184819	-0.013744
0.185662	-0.001053				0.18565	0.008854			0.185652	-0.013736
0.186495	-0.001038				0.186483	0.00889			0.186484	-0.013727
0.187328	-0.001022				0.187315	0.008927			0.187317	-0.013719
0.18816	-0.001007				0.188148	0.008963			0.188149	-0.013711
0.188993	-0.000992				0.18898	0.009			0.188982	-0.013703
0.189825	-0.000977				0.189813	0.009036			0.189814	-0.013695
0.190658	-0.000961				0.190645	0.009073			0.190647	-0.013686
0.19149	-0.000946				0.191478	0.009109			0.191479	-0.013678
0.192323	-0.000928				0.19231	0.009133			0.192312	-0.013666
0.193156	-0.000909				0.193143	0.009157			0.193144	-0.013654
0.193988	-0.000891				0.193975	0.00918			0.193977	-0.013641
0.194821	-0.000872				0.194808	0.009204			0.194809	-0.013629
0.195653	-0.000854				0.19564	0.009228			0.195642	-0.013617
0.196486	-0.000836				0.196473	0.009252			0.196474	-0.013604
0.197318	-0.000817				0.197305	0.009276			0.197307	-0.013592
0.198151	-0.000799				0.198138	0.009299			0.198139	-0.01358
0.198983	-0.00078				0.19897	0.009323			0.198972	-0.013567
0.199816	-0.000762				0.199803	0.009347			0.199804	-0.013555
0.200649	-0.000748				0.200635	0.009382			0.200637	-0.013547
0.201481	-0.000734				0.201468	0.009418			0.201469	-0.013539
0.202314	-0.00072				0.202301	0.009453			0.202302	-0.013531
0.203146	-0.000706				0.203133	0.009489			0.203134	-0.013523
0.203979	-0.000692				0.203965	0.009524			0.203967	-0.013515
0.204811	-0.000678				0.204798	0.00956			0.204799	-0.013507
0.205644	-0.000664				0.205631	0.009595			0.205632	-0.013499
0.206476	-0.00065				0.206463	0.009631			0.206465	-0.013491
0.207309	-0.000636				0.207295	0.009666			0.207297	-0.013483
0.208142	-0.000623				0.208128	0.009702			0.208129	-0.013475
0.208974	-0.000602				0.208961	0.009737			0.208962	-0.013463
0.209807	-0.000582				0.209793	0.009771			0.209795	-0.01345
0.210639	-0.000562				0.210626	0.009806			0.210627	-0.013438
0.211472	-0.000542				0.211458	0.009841			0.21146	-0.013426
0.212305	-0.000522				0.212291	0.009876			0.212292	-0.013414
0.213137	-0.000501				0.213123	0.009911			0.213125	-0.013402
0.21397	-0.000481				0.213956	0.009946			0.213957	-0.01339
0.214802	-0.000461				0.214788	0.00998			0.21479	-0.013378
0.215635	-0.000441				0.215621	0.010015			0.215622	-0.013366
0.216467	-0.000421				0.216453	0.01005			0.216455	-0.013354
0.2173	-0.000408				0.217286	0.010084			0.217287	-0.013346
0.218132	-0.000396				0.218118	0.010118			0.21812	-0.013339
0.218965	-0.000383				0.218951	0.010152			0.218952	-0.013331
0.219798	-0.000371				0.219783	0.010186			0.219785	-0.013323
0.22063	-0.000358				0.220616	0.010221			0.220617	-0.013315
0.221463	-0.000346				0.221448	0.010255			0.22145	-0.013307
0.222295	-0.000333				0.222281	0.010289			0.222282	-0.013299
0.223128	-0.000321				0.223113	0.010323			0.223115	-0.013292
0.22396	-0.000308				0.223946	0.010357			0.223947	-0.013284
0.224793	-0.000296				0.224778	0.010391			0.22478	-0.013276
0.225626	-0.000278				0.225611	0.010424			0.225612	-0.013264
0.226458	-0.00026				0.226443	0.010458			0.226445	-0.013253
0.227291	-0.000242				0.227276	0.010491			0.227278	-0.013241
0.228123	-0.000224				0.228108	0.010524			0.22811	-0.013229
0.228956	-0.000206				0.228941	0.010558			0.228942	-0.013218
0.229788	-0.000188				0.229773	0.010591			0.229775	-0.013206
0.230621	-0.00017				0.230606	0.010625			0.230608	-0.013194
0.231454	-0.000152				0.231438	0.010658			0.23144	-0.013183
0.232286	-0.000134				0.232271	0.010691			0.232273	-0.013171
0.233119	-0.000116				0.233104	0.010725			0.233105	-0.013159
0.233951	-9.9e-05				0.233936	0.010757			0.233938	-0.013152
0.234784	-8.3e-05				0.234768	0.01079			0.23477	-0.013144
0.235616	-6.6e-05				0.235601	0.010822			0.235603	-0.013136
0.236449	-4.9e-05				0.236434	0.010855			0.236435	-0.013129
0.237282	-3.2e-05				0.237266	0.010887			0.237268	-0.013121
0.238114	-1.6e-05				0.238098	0.01092			0.2381	-0.013114
0.238947	1e-06				0.238931	0.010953			0.238933	-0.013106
0.239779	1.8e-05				0.239763	0.010985			0.239765	-0.013099
0.240612	3.4e-05				0.240596	0.011018			0.240598	-0.013091
0.241444	5.1e-05				0.241429	0.01105			0.24143	-0.013083
0.242277	6.7e-05				0.242261	0.011082			0.242263	-0.013072
0.243109	8.2e-05				0.243093	0.011114			0.243095	-0.013061
0.243942	9.8e-05				0.243926	0.011146			0.243928	-0.01305
0.244775	0.000113				0.244759	0.011177			0.24476	-0.013038
0.245607	0.000129				0.245591	0.011209			0.245593	-0.013027
0.24644	0.000144				0.246423	0.011241			0.246425	-0.013016
0.247272	0.00016				0.247256	0.011273			0.247258	-0.013004
0.248105	0.000175				0.248089	0.011304			0.24809	-0.012993
0.248937	0.000191				0.248921	0.011336			0.248923	-0.012982
0.24977	0.000206				0.249754	0.011368			0.249755	-0.012971
0.250603	0.000225				0.250586	0.011399			0.250588	-0.01296
0.251435	0.000244				0.251419	0.01143			0.25142	-0.012949
0.252268	0.000264				0.252251	0.011461			0.252253	-0.012938
0.2531	0.000283				0.253084	0.011492			0.253085	-0.012926
0.253933	0.000302				0.253916	0.011523			0.253918	-0.012915
0.254766	0.000321				0.254749	0.011554			0.25475	-0.012904
0.255598	0.00034				0.255581	0.011584			0.255583	-0.012893
0.256431	0.000359				0.256414	0.011615			0.256416	-0.012882
0.257263	0.000379				0.257246	0.011646			0.257248	-0.012871
0.258096	0.000398				0.258079	0.011677			0.258081	-0.01286
0.258928	0.000415				0.258911	0.011707			0.258913	-0.012853
0.259761	0.000432				0.259744	0.011737			0.259746	-0.012846
0.260593	0.000449				0.260576	0.011768			0.260578	-0.012839
0.261426	0.000466				0.261409	0.011798			0.261411	-0.012832
0.262259	0.000484				0.262241	0.011828			0.262243	-0.012825
0.263091	0.000501				0.263074	0.011858			0.263076	-0.012818
0.263924	0.000518				0.263906	0.011888			0.263908	-0.01281
0.264756	0.000535				0.264739	0.011918			0.264741	-0.012803
0.265589	0.000552				0.265571	0.011948			0.265573	-0.012796
0.266421	0.000569				0.266404	0.011978			0.266406	-0.012789
0.267254	0.000585				0.267236	0.012017			0.267238	-0.012778
0.268086	0.0006				0.268069	0.012056			0.268071	-0.012768
0.268919	0.000615				0.268901	0.012095			0.268903	-0.012757
0.269752	0.000631				0.269734	0.012135			0.269736	-0.012747
0.270584	0.000646				0.270566	0.012174			0.270568	-0.012736
0.271417	0.000662				0.271399	0.012213			0.271401	-0.012725
0.272249	0.000677				0.272232	0.012252			0.272233	-0.012715
0.273082	0.000692				0.273064	0.012291			0.273066	-0.012704
0.273914	0.000708				0.273896	0.01233			0.273898	-0.012694
0.274747	0.000723				0.274729	0.012369			0.274731	-0.012683
0.27558	0.000737				0.275562	0.012388			0.275563	-0.012673
0.276412	0.00075				0.276394	0.012406			0.276396	-0.012663
0.277245	0.000764				0.277226	0.012425			0.277229	-0.012652
0.278077	0.000777				0.278059	0.012444			0.278061	-0.012642
0.27891	0.000791				0.278892	0.012462			0.278893	-0.012632
0.279742	0.000805				0.279724	0.012481			0.279726	-0.012621
0.280575	0.000818				0.280557	0.0125			0.280559	-0.012611
0.281408	0.000832				0.281389	0.012518			0.281391	-0.012601
0.28224	0.000846				0.282222	0.012537			0.282224	-0.01259
0.283073	0.000859				0.283054	0.012556			0.283056	-0.01258
0.283905	0.000878				0.283887	0.012592			0.283889	-0.01257
0.284738	0.000896				0.284719	0.012629			0.284721	-0.01256
0.28557	0.000914				0.285552	0.012666			0.285554	-0.01255
0.286403	0.000933				0.286384	0.012703			0.286386	-0.01254
0.287235	0.000951				0.287217	0.01274			0.287219	-0.01253
0.288068	0.000969				0.288049	0.012776			0.288051	-0.01252
0.288901	0.000987				0.288882	0.012813			0.288884	-0.01251
0.289733	0.001006				0.289714	0.01285			0.289716	-0.0125
0.290566	0.001024				0.290547	0.012887			0.290549	-0.01249
0.291398	0.001042				0.291379	0.012923			0.291381	-0.01248
0.292231	0.001057				0.292212	0.012959			0.292214	-0.01247
0.293063	0.001072				0.293044	0.012994			0.293046	-0.012461
0.293896	0.001088				0.293877	0.013029			0.293879	-0.012451
0.294729	0.001103				0.294709	0.013064			0.294711	-0.012441
0.295561	0.001118				0.295542	0.013099			0.295544	-0.012431
0.296394	0.001133				0.296374	0.013135			0.296376	-0.012422
0.297226	0.001148				0.297207	0.01317			0.297209	-0.012412
0.298059	0.001163				0.298039	0.013205			0.298042	-0.012402
0.298892	0.001178				0.298872	0.01324			0.298874	-0.012392
0.299724	0.001194				0.299704	0.013276			0.299706	-0.012383
0.300557	0.00121				0.300537	0.013309			0.300539	-0.012376
0.301389	0.001227				0.301369	0.013343			0.301372	-0.01237
0.302222	0.001244				0.302202	0.013377			0.302204	-0.012364
0.303054	0.00126				0.303035	0.01341			0.303036	-0.012358
0.303887	0.001277				0.303867	0.013444			0.303869	-0.012351
0.304719	0.001294				0.304699	0.013478			0.304702	-0.012345
0.305552	0.00131				0.305532	0.013511			0.305534	-0.012339
0.306385	0.001327				0.306365	0.013545			0.306367	-0.012332
0.307217	0.001344				0.307197	0.013579			0.307199	-0.012326
0.30805	0.001361				0.308029	0.013612			0.308032	-0.01232
0.308882	0.00138				0.308862	0.013644			0.308864	-0.012308
0.309715	0.001399				0.309695	0.013677			0.309697	-0.012295
0.310547	0.001418				0.310527	0.013709			0.310529	-0.012283
0.31138	0.001437				0.31136	0.013741			0.311362	-0.01227
0.312212	0.001456				0.312192	0.013773			0.312194	-0.012258
0.313045	0.001475				0.313025	0.013805			0.313027	-0.012246
0.313878	0.001495				0.313857	0.013837			0.313859	-0.012233
0.31471	0.001514				0.31469	0.013869			0.314692	-0.012221
0.315543	0.001533				0.315522	0.013902			0.315524	-0.012209
0.316375	0.001552				0.316355	0.013934			0.316357	-0.012196
0.317208	0.001568				0.317187	0.013964			0.317189	-0.012184
0.31804	0.001585				0.31802	0.013995			0.318022	-0.012172
0.318873	0.001601				0.318852	0.014026			0.318854	-0.012161
0.319706	0.001617				0.319685	0.014056			0.319687	-0.012149
0.320538	0.001633				0.320517	0.014087			0.320519	-0.012137
0.321371	0.00165				0.32135	0.014118			0.321352	-0.012125
0.322203	0.001666				0.322182	0.014148			0.322185	-0.012113
0.323036	0.001682				0.323015	0.014179			0.323017	-0.012101
0.323869	0.001698				0.323847	0.01421			0.323849	-0.01209
0.324701	0.001715				0.32468	0.01424			0.324682	-0.012078
0.325534	0.001731				0.325512	0.01427			0.325515	-0.012066
0.326366	0.001748				0.326345	0.014299			0.326347	-0.012055
0.327199	0.001764				0.327177	0.014328			0.32718	-0.012044
0.328031	0.001781				0.32801	0.014357			0.328012	-0.012032
0.328864	0.001797				0.328842	0.014386			0.328845	-0.012021
0.329696	0.001814				0.329675	0.014416			0.329677	-0.01201
0.330529	0.001831				0.330507	0.014445			0.33051	-0.011998
0.331362	0.001847				0.33134	0.014474			0.331342	-0.011987
0.332194	0.001864				0.332172	0.014503			0.332175	-0.011976
0.333027	0.00188				0.333005	0.014532			0.333007	-0.011964
0.333859	0.001896				0.333837	0.014574			0.33384	-0.011959
0.334692	0.001911				0.33467	0.014616			0.334672	-0.011954
0.335524	0.001927				0.335502	0.014658			0.335505	-0.011948
0.336357	0.001943				0.336335	0.0147			0.336337	-0.011943
0.337189	0.001958				0.337168	0.014742			0.33717	-0.011937
0.338022	0.001974				0.338	0.014783			0.338002	-0.011932
0.338855	0.001989				0.338832	0.014825			0.338835	-0.011927
0.339687	0.002005				0.339665	0.014867			0.339667	-0.011921
0.34052	0.00202				0.340497	0.014909			0.3405	-0.011916
0.341352	0.002036				0.34133	0.014951			0.341332	-0.01191
0.342185	0.002052				0.342162	0.014976			0.342165	-0.0119
0.343018	0.002067				0.342995	0.015002			0.342997	-0.011889
0.34385	0.002083				0.343827	0.015028			0.34383	-0.011879
0.344683	0.002099				0.34466	0.015054			0.344662	-0.011868
0.345515	0.002115				0.345493	0.015079			0.345495	-0.011857
0.346348	0.00213				0.346325	0.015105			0.346328	-0.011847
0.34718	0.002146				0.347157	0.015131			0.34716	-0.011836
0.348013	0.002162				0.34799	0.015156			0.347993	-0.011826
0.348845	0.002177				0.348823	0.015182			0.348825	-0.011815
0.349678	0.002193				0.349655	0.015208			0.349658	-0.011805
0.350511	0.002209				0.350488	0.015245			0.35049	-0.011794
0.351343	0.002225				0.35132	0.015281			0.351323	-0.011784
0.352176	0.00224				0.352153	0.015318			0.352155	-0.011774
0.353008	0.002256				0.352985	0.015355			0.352988	-0.011764
0.353841	0.002272				0.353818	0.015391			0.35382	-0.011754
0.354673	0.002288				0.35465	0.015428			0.354653	-0.011744
0.355506	0.002304				0.355483	0.015465			0.355485	-0.011734
0.356339	0.002319				0.356315	0.015501			0.356318	-0.011724
0.357171	0.002335				0.357148	0.015538			0.35715	-0.011714
0.358004	0.002351				0.35798	0.015575			0.357983	-0.011704
0.358836	0.002367				0.358813	0.015597			0.358815	-0.011694
0.359669	0.002383				0.359645	0.01562			0.359648	-0.011684
0.360501	0.002399				0.360478	0.015642			0.36048	-0.011675
0.361334	0.002415				0.36131	0.015665			0.361313	-0.011665
0.362167	0.002431				0.362143	0.015687			0.362145	-0.011656
0.362999	0.002447				0.362975	0.01571			0.362978	-0.011646
0.363832	0.002462				0.363808	0.015732			0.36381	-0.011636
0.364664	0.002478				0.36464	0.015755			0.364643	-0.011627
0.365497	0.002494				0.365473	0.015777			0.365475	-0.011617
0.366329	0.00251				0.366305	0.0158			0.366308	-0.011608
0.367162	0.002526				0.367138	0.015843			0.367141	-0.011594
0.367995	0.002542				0.36797	0.015885			0.367973	-0.01158
0.368827	0.002558				0.368803	0.015928			0.368805	-0.011566
0.36966	0.002574				0.369635	0.015971			0.369638	-0.011553
0.370492	0.00259				0.370468	0.016014			0.370471	-0.011539
0.371325	0.002606				0.3713	0.016057			0.371303	-0.011525
0.372157	0.002622				0.372133	0.0161			0.372136	-0.011511
0.37299	0.002638				0.372966	0.016142			0.372968	-0.011498
0.373822	0.002654				0.373798	0.016185			0.373801	-0.011484
0.374655	0.00267				0.37463	0.016228			0.374633	-0.01147
0.375488	0.002686				0.375463	0.016266			0.375466	-0.011462
0.37632	0.002702				0.376296	0.016304			0.376298	-0.011453
0.377153	0.002719				0.377128	0.016343			0.377131	-0.011445
0.377985	0.002735				0.37796	0.016381			0.377963	-0.011436
0.378818	0.002751				0.378793	0.016419			0.378796	-0.011428
0.37965	0.002767				0.379626	0.016457			0.379628	-0.011419
0.380483	0.002783				0.380458	0.016495			0.380461	-0.011411
0.381316	0.002799				0.381291	0.016533			0.381293	-0.011403
0.382148	0.002815				0.382123	0.016572			0.382126	-0.011394
0.382981	0.002831				0.382956	0.01661			0.382958	-0.011386
0.383813	0.002847				0.383788	0.016644			0.383791	-0.011378
0.384646	0.002864				0.384621	0.016678			0.384623	-0.01137
0.385478	0.00288				0.385453	0.016712			0.385456	-0.011362
0.386311	0.002896				0.386286	0.016746			0.386288	-0.011354
0.387144	0.002912				0.387118	0.01678			0.387121	-0.011346
0.387976	0.002928				0.387951	0.016813			0.387954	-0.011338
0.388809	0.002944				0.388783	0.016847			0.388786	-0.011329
0.389641	0.002961				0.389616	0.016881			0.389618	-0.011321
0.390474	0.002977				0.390448	0.016915			0.390451	-0.011313
0.391306	0.002993				0.391281	0.016949			0.391284	-0.011305
0.392139	0.003009				0.392113	0.016979			0.392116	-0.011294
0.392972	0.003025				0.392946	0.01701			0.392948	-0.011283
0.393804	0.003042				0.393778	0.01704			0.393781	-0.011271
0.394637	0.003058				0.394611	0.01707			0.394614	-0.01126
0.395469	0.003074				0.395443	0.0171			0.395446	-0.011248
0.396302	0.003091				0.396276	0.01713			0.396279	-0.011237
0.397134	0.003107				0.397108	0.01716			0.397111	-0.011225
0.397967	0.003123				0.397941	0.01719			0.397944	-0.011214
0.398799	0.003139				0.398773	0.01722			0.398776	-0.011203
0.399632	0.003156				0.399606	0.01725			0.399609	-0.011191
0.400465	0.003172				0.400438	0.017277			0.400441	-0.011184
0.401297	0.003188				0.401271	0.017304			0.401274	-0.011177
0.40213	0.003205				0.402103	0.01733			0.402106	-0.01117
0.402962	0.003221				0.402936	0.017357			0.402939	-0.011163
0.403795	0.003237				0.403768	0.017384			0.403771	-0.011156
0.404627	0.003254				0.404601	0.017411			0.404604	-0.011149
0.40546	0.00327				0.405433	0.017437			0.405436	-0.011142
0.406293	0.003286				0.406266	0.017464			0.406269	-0.011135
0.407125	0.003303				0.407099	0.017491			0.407101	-0.011128
0.407958	0.003319				0.407931	0.017517			0.407934	-0.011121
0.40879	0.003335				0.408763	0.017541			0.408766	-0.011108
0.409623	0.003352				0.409596	0.017564			0.409599	-0.011095
0.410455	0.003368				0.410429	0.017588			0.410431	-0.011081
0.411288	0.003384				0.411261	0.017612			0.411264	-0.011068
0.412121	0.003401				0.412093	0.017635			0.412097	-0.011055
0.412953	0.003417				0.412926	0.017659			0.412929	-0.011041
0.413786	0.003434				0.413759	0.017682			0.413761	-0.011028
0.414618	0.00345				0.414591	0.017706			0.414594	-0.011015
0.415451	0.003466				0.415424	0.01773			0.415426	-0.011001
0.416283	0.003483				0.416256	0.017753			0.416259	-0.010988
0.417116	0.003499				0.417089	0.017795			0.417092	-0.010982
0.417948	0.003516				0.417921	0.017837			0.417924	-0.010976
0.418781	0.003532				0.418754	0.017879			0.418756	-0.01097
0.419614	0.003549				0.419586	0.017921			0.419589	-0.010964
0.420446	0.003565				0.420419	0.017962			0.420422	-0.010959
0.421279	0.003582				0.421251	0.018004			0.421254	-0.010953
0.422111	0.003598				0.422084	0.018046			0.422087	-0.010947
0.422944	0.003615				0.422916	0.018088			0.422919	-0.010941
0.423776	0.003631				0.423749	0.01813			0.423752	-0.010935
0.424609	0.003647				0.424581	0.018172			0.424584	-0.010929
0.425442	0.003664				0.425414	0.018203			0.425417	-0.010918
0.426274	0.00368				0.426246	0.018235			0.426249	-0.010907
0.427107	0.003697				0.427079	0.018267			0.427082	-0.010896
0.427939	0.003713				0.427911	0.018299			0.427914	-0.010884
0.428772	0.00373				0.428744	0.018331			0.428747	-0.010873
0.429605	0.003747				0.429576	0.018363			0.429579	-0.010862
0.430437	0.003763				0.430409	0.018395			0.430412	-0.010851
0.43127	0.00378				0.431241	0.018426			0.431244	-0.01084
0.432102	0.003796				0.432074	0.018458			0.432077	-0.010828
0.432935	0.003813				0.432906	0.01849			0.432909	-0.010817
0.433767	0.003829				0.433739	0.018514			0.433742	-0.010807
0.4346	0.003846				0.434571	0.018538			0.434574	-0.010797
0.435432	0.003862				0.435404	0.018563			0.435407	-0.010787
0.436265	0.003879				0.436236	0.018587			0.436239	-0.010778
0.437098	0.003895				0.437069	0.018611			0.437072	-0.010768
0.43793	0.003912				0.437901	0.018635			0.437905	-0.010758
0.438763	0.003929				0.438734	0.018659			0.438737	-0.010748
0.439595	0.003945				0.439566	0.018683			0.439569	-0.010738
0.440428	0.003962				0.440399	0.018708			0.440402	-0.010728
0.44126	0.003978				0.441231	0.018732			0.441235	-0.010718
0.442093	0.003995				0.442064	0.018768			0.442067	-0.010705
0.442925	0.004012				0.442896	0.018805			0.442899	-0.010692
0.443758	0.004028				0.443729	0.018842			0.443732	-0.010678
0.444591	0.004045				0.444561	0.018878			0.444565	-0.010665
0.445423	0.004061				0.445394	0.018915			0.445397	-0.010652
0.446256	0.004078				0.446227	0.018952			0.44623	-0.010639
0.447088	0.004095				0.447059	0.018988			0.447062	-0.010626
0.447921	0.004111				0.447891	0.019025			0.447895	-0.010612
0.448753	0.004128				0.448724	0.019062			0.448727	-0.010599
0.449586	0.004144				0.449557	0.019098			0.44956	-0.010586
0.450419	0.004161				0.450389	0.019136			0.450392	-0.010579
0.451251	0.004178				0.451222	0.019173			0.451225	-0.010571
0.452084	0.004194				0.452054	0.01921			0.452057	-0.010564
0.452916	0.004211				0.452887	0.019247			0.45289	-0.010557
0.453749	0.004228				0.453719	0.019284			0.453722	-0.01055
0.454581	0.004244				0.454552	0.019321			0.454555	-0.010542
0.455414	0.004261				0.455384	0.019359			0.455387	-0.010535
0.456247	0.004278				0.456217	0.019396			0.45622	-0.010528
0.457079	0.004294				0.457049	0.019433			0.457052	-0.010521
0.457912	0.004311				0.457882	0.01947			0.457885	-0.010513
0.458744	0.004328				0.458714	0.019491			0.458717	-0.010501
0.459577	0.004344				0.459547	0.019512			0.45955	-0.010488
0.460409	0.004361				0.460379	0.019533			0.460382	-0.010475
0.461242	0.004378				0.461212	0.019554			0.461215	-0.010462
0.462075	0.004395				0.462044	0.019575			0.462048	-0.010449
0.462907	0.004411				0.462877	0.019596			0.46288	-0.010436
0.46374	0.004428				0.463709	0.019617			0.463712	-0.010423
0.464572	0.004445				0.464542	0.019638			0.464545	-0.010411
0.465405	0.004461				0.465374	0.019659			0.465378	-0.010398
0.466237	0.004478				0.466207	0.01968			0.46621	-0.010385
0.46707	0.004495				0.467039	0.019722			0.467043	-0.010375
0.467902	0.004511				0.467872	0.019764			0.467875	-0.010365
0.468735	0.004528				0.468704	0.019807			0.468708	-0.010356
0.469568	0.004545				0.469537	0.019849			0.46954	-0.010346
0.4704	0.004562				0.470369	0.019891			0.470373	-0.010336
0.471233	0.004578				0.471202	0.019933			0.471205	-0.010326
0.472065	0.004595				0.472034	0.019976			0.472038	-0.010317
0.472898	0.004612				0.472867	0.020018			0.47287	-0.010307
0.473731	0.004629				0.473699	0.02006			0.473703	-0.010297
0.474563	0.004645				0.474532	0.020102			0.474535	-0.010287
0.475396	0.004662				0.475364	0.020145			0.475368	-0.01028
0.476228	0.004679				0.476197	0.020187			0.4762	-0.010272
0.477061	0.004696				0.47703	0.02023			0.477033	-0.010265
0.477893	0.004712				0.477862	0.020272			0.477865	-0.010258
0.478726	0.004729				0.478694	0.020315			0.478698	-0.01025
0.479558	0.004746				0.479527	0.020358			0.47953	-0.010243
0.480391	0.004763				0.48036	0.0204			0.480363	-0.010235
0.481224	0.004779				0.481192	0.020443			0.481195	-0.010228
0.482056	0.004796				0.482024	0.020485			0.482028	-0.010221
0.482889	0.004813				0.482857	0.020528			0.482861	-0.010213
0.483721	0.00483				0.48369	0.020549			0.483693	-0.010202
0.484554	0.004846				0.484522	0.02057			0.484525	-0.010191
0.485386	0.004863				0.485355	0.020592			0.485358	-0.01018
0.486219	0.00488				0.486187	0.020613			0.486191	-0.010168
0.487051	0.004897				0.48702	0.020634			0.487023	-0.010157
0.487884	0.004914				0.487852	0.020656			0.487856	-0.010146
0.488717	0.00493				0.488685	0.020677			0.488688	-0.010135
0.489549	0.004947				0.489517	0.020698			0.489521	-0.010123
0.490382	0.004964				0.49035	0.02072			0.490353	-0.010112
0.491214	0.004981				0.491182	0.020741			0.491186	-0.010101
0.492047	0.004998				0.492015	0.020784			0.492018	-0.01009
0.492879	0.005014				0.492847	0.020827			0.492851	-0.010078
0.493712	0.005031				0.49368	0.02087			0.493683	-0.010067
0.494545	0.005048				0.494512	0.020913			0.494516	-0.010056
0.495377	0.005065				0.495345	0.020956			0.495348	-0.010044
0.49621	0.005082				0.496177	0.020999			0.496181	-0.010033
0.497042	0.005098				0.49701	0.021042			0.497013	-0.010021
0.497875	0.005115				0.497842	0.021085			0.497846	-0.01001
0.498708	0.005132				0.498675	0.021128			0.498678	-0.009999
0.49954	0.005149				0.499507	0.021171			0.499511	-0.009987
0.500373	0.005166				0.50034	0.021192			0.500343	-0.00998
0.501205	0.005183				0.501172	0.021214			0.501176	-0.009973
0.502038	0.005199				0.502005	0.021235			0.502008	-0.009966
0.50287	0.005216				0.502837	0.021257			0.502841	-0.009959
0.503703	0.005233				0.50367	0.021279			0.503673	-0.009952
0.504535	0.00525				0.504502	0.0213			0.504506	-0.009945
0.505368	0.005267				0.505335	0.021322			0.505338	-0.009938
0.506201	0.005283				0.506167	0.021343			0.506171	-0.009931
0.507033	0.0053				0.507	0.021365			0.507004	-0.009924
0.507866	0.005317				0.507832	0.021386			0.507836	-0.009917
0.508698	0.005334				0.508665	0.02143			0.508669	-0.00991
0.509531	0.005351				0.509497	0.021473			0.509501	-0.009903
0.510363	0.005368				0.51033	0.021516			0.510334	-0.009896
0.511196	0.005384				0.511163	0.02156			0.511166	-0.009889
0.512029	0.005401				0.511995	0.021603			0.511999	-0.009882
0.512861	0.005418				0.512828	0.021646			0.512831	-0.009875
0.513694	0.005435				0.51366	0.02169			0.513664	-0.009868
0.514526	0.005452				0.514493	0.021733			0.514496	-0.009861
0.515359	0.005469				0.515325	0.021777			0.515329	-0.009854
0.516191	0.005486				0.516158	0.02182			0.516161	-0.009847
0.517024	0.005502				0.51699	0.021842			0.516994	-0.009833
0.517857	0.005519				0.517823	0.021863			0.517826	-0.009819
0.518689	0.005536				0.518655	0.021885			0.518659	-0.009805
0.519522	0.005553				0.519488	0.021907			0.519491	-0.009791
0.520354	0.00557				0.52032	0.021929			0.520324	-0.009777
0.521187	0.005587				0.521153	0.02195			0.521156	-0.009762
0.522019	0.005603				0.521985	0.021972			0.521989	-0.009748
0.522852	0.00562				0.522818	0.021994			0.522821	-0.009734
0.523685	0.005637				0.52365	0.022015			0.523654	-0.00972
0.524517	0.005654				0.524483	0.022037			0.524486	-0.009706
0.52535	0.005671				0.525315	0.022081			0.525319	-0.009699
0.526182	0.005688				0.526148	0.022125			0.526151	-0.009692
0.527015	0.005705				0.52698	0.022168			0.526984	-0.009685
0.527847	0.005721				0.527813	0.022212			0.527817	-0.009678
0.52868	0.005738				0.528645	0.022256			0.528649	-0.00967
0.529512	0.005755				0.529478	0.0223			0.529481	-0.009663
0.530345	0.005772				0.53031	0.022343			0.530314	-0.009656
0.531178	0.005789				0.531143	0.022387			0.531147	-0.009649
0.53201	0.005806				0.531975	0.022431			0.531979	-0.009642
0.532843	0.005823				0.532808	0.022474			0.532811	-0.009635
0.533675	0.005839				0.53364	0.022496			0.533644	-0.009621
0.534508	0.005856				0.534473	0.022518			0.534477	-0.009606
0.53534	0.005873				0.535305	0.02254			0.535309	-0.009592
0.536173	0.00589				0.536138	0.022562			0.536142	-0.009578
0.537005	0.005907				0.53697	0.022584			0.536974	-0.009564
0.537838	0.005924				0.537803	0.022606			0.537807	-0.009549
0.538671	0.005941				0.538635	0.022628			0.538639	-0.009535
0.539503	0.005957				0.539468	0.02265			0.539472	-0.009521
0.540336	0.005974				0.5403	0.022671			0.540304	-0.009506
0.541168	0.005991				0.541133	0.022693			0.541137	-0.009492
0.542001	0.006008				0.541965	0.022737			0.541969	-0.009485
0.542834	0.006025				0.542798	0.022781			0.542802	-0.009478
0.543666	0.006042				0.54363	0.022826			0.543634	-0.009471
0.544499	0.006059				0.544463	0.02287			0.544467	-0.009464
0.545331	0.006075				0.545295	0.022914			0.545299	-0.009456
0.546164	0.006092				0.546128	0.022958			0.546132	-0.009449
0.546996	0.006109				0.546961	0.023002			0.546964	-0.009442
0.547829	0.006126				0.547793	0.023046			0.547797	-0.009435
0.548661	0.006143				0.548625	0.02309			0.54863	-0.009428
0.549494	0.00616				0.549458	0.023134			0.549462	-0.009421
0.550327	0.006177				0.550291	0.023156			0.550294	-0.009413
0.551159	0.006193				0.551123	0.023178			0.551127	-0.009406
0.551992	0.00621				0.551955	0.0232			0.55196	-0.009399
0.552824	0.006227				0.552788	0.023222			0.552792	-0.009392
0.553657	0.006244				0.553621	0.023244			0.553624	-0.009385
0.554489	0.006261				0.554453	0.023266			0.554457	-0.009377
0.555322	0.006278				0.555286	0.023288			0.55529	-0.00937
0.556155	0.006295				0.556118	0.02331			0.556122	-0.009363
0.556987	0.006312				0.556951	0.023332			0.556955	-0.009356
0.55782	0.006328				0.557783	0.023354			0.557787	-0.009349
0.558652	0.006345				0.558616	0.023376			0.55862	-0.009334
0.559485	0.006362				0.559448	0.023399			0.559452	-0.00932
0.560318	0.006379				0.560281	0.023421			0.560285	-0.009305
0.56115	0.006396				0.561113	0.023443			0.561117	-0.009291
0.561983	0.006413				0.561946	0.023465			0.56195	-0.009276
0.562815	0.006429				0.562778	0.023487			0.562782	-0.009262
0.563648	0.006446				0.563611	0.023509			0.563615	-0.009248
0.56448	0.006463				0.564443	0.023531			0.564447	-0.009233
0.565313	0.00648				0.565276	0.023553			0.56528	-0.009219
0.566145	0.006497				0.566108	0.023575			0.566112	-0.009204
0.566978	0.006514				0.566941	0.02362			0.566945	-0.009197
0.567811	0.006531				0.567773	0.023664			0.567777	-0.00919
0.568643	0.006547				0.568606	0.023709			0.56861	-0.009182
0.569476	0.006564				0.569438	0.023753			0.569442	-0.009175
0.570308	0.006581				0.570271	0.023797			0.570275	-0.009168
0.571141	0.006598				0.571103	0.023842			0.571107	-0.009161
0.571973	0.006615				0.571936	0.023886			0.57194	-0.009153
0.572806	0.006632				0.572768	0.023931			0.572772	-0.009146
0.573638	0.006648				0.573601	0.023975			0.573605	-0.009139
0.574471	0.006665				0.574433	0.02402			0.574437	-0.009132
0.575304	0.006682				0.575266	0.024042			0.57527	-0.009124
0.576136	0.006699				0.576098	0.024064			0.576102	-0.009117
0.576969	0.006716				0.576931	0.024086			0.576935	-0.00911
0.577801	0.006733				0.577763	0.024109			0.577768	-0.009103
0.578634	0.006749				0.578596	0.024131			0.5786	-0.009095
0.579466	0.006766				0.579428	0.024153			0.579432	-0.009088
0.580299	0.006783				0.580261	0.024175			0.580265	-0.009081
0.581131	0.0068				0.581094	0.024197			0.581098	-0.009074
0.581964	0.006817				0.581926	0.02422			0.58193	-0.009066
0.582797	0.006834				0.582758	0.024242			0.582762	-0.009059
0.583629	0.00685				0.583591	0.024287			0.583595	-0.009045
0.584462	0.006867				0.584424	0.024331			0.584428	-0.00903
0.585294	0.006884				0.585256	0.024376			0.58526	-0.009015
0.586127	0.006901				0.586088	0.024421			0.586093	-0.009001
0.58696	0.006918				0.586921	0.024465			0.586925	-0.008986
0.587792	0.006935				0.587754	0.02451			0.587758	-0.008971
0.588625	0.006951				0.588586	0.024555			0.58859	-0.008957
0.589457	0.006968				0.589419	0.024599			0.589423	-0.008942
0.59029	0.006985				0.590251	0.024644			0.590255	-0.008928
0.591122	0.007002				0.591084	0.024689			0.591088	-0.008913
0.591955	0.007019				0.591916	0.024711			0.59192	-0.008906
0.592788	0.007035				0.592749	0.024733			0.592753	-0.008898
0.59362	0.007052				0.593581	0.024756			0.593585	-0.008891
0.594453	0.007069				0.594414	0.024778			0.594418	-0.008884
0.595285	0.007086				0.595246	0.024801			0.59525	-0.008877
0.596118	0.007103				0.596079	0.024823			0.596083	-0.008869
0.59695	0.007119				0.596911	0.024845			0.596915	-0.008862
0.597783	0.007136				0.597744	0.024868			0.597748	-0.008855
0.598616	0.007153				0.598576	0.02489			0.598581	-0.008847
0.599448	0.00717				0.599409	0.024912			0.599413	-0.00884
0.600281	0.007187				0.600241	0.024957			0.600245	-0.008825
0.601113	0.007203				0.601074	0.025002			0.601078	-0.008811
0.601946	0.00722				0.601906	0.025047			0.601911	-0.008796
0.602778	0.007237				0.602739	0.025092			0.602743	-0.008781
0.603611	0.007254				0.603571	0.025137			0.603575	-0.008766
0.604444	0.00727				0.604404	0.025182			0.604408	-0.008752
0.605276	0.007287				0.605236	0.025227			0.605241	-0.008737
0.606109	0.007304				0.606069	0.025272			0.606073	-0.008722
0.606941	0.007321				0.606901	0.025316			0.606906	-0.008708
0.607774	0.007338				0.607734	0.025361			0.607738	-0.008693
0.608606	0.007354				0.608567	0.025384			0.608571	-0.008686
0.609439	0.007371				0.609399	0.025406			0.609403	-0.008678
0.610271	0.007388				0.610231	0.025429			0.610236	-0.008671
0.611104	0.007405				0.611064	0.025451			0.611068	-0.008663
0.611937	0.007421				0.611897	0.025474			0.611901	-0.008656
0.612769	0.007438				0.612729	0.025496			0.612733	-0.008649
0.613602	0.007455				0.613561	0.025519			0.613566	-0.008641
0.614434	0.007472				0.614394	0.025541			0.614398	-0.008634
0.615267	0.007488				0.615227	0.025563			0.615231	-0.008627
0.616099	0.007505				0.616059	0.025586			0.616063	-0.008619
0.616932	0.007522				0.616892	0.025631			0.616896	-0.008612
0.617764	0.007539				0.617724	0.025676			0.617728	-0.008605
0.618597	0.007555				0.618556	0.025721			0.618561	-0.008597
0.61943	0.007572				0.619389	0.025766			0.619393	-0.00859
0.620262	0.007589				0.620222	0.025811			0.620226	-0.008582
0.621095	0.007605				0.621054	0.025857			0.621058	-0.008575
0.621927	0.007622				0.621886	0.025902			0.621891	-0.008568
0.62276	0.007639				0.622719	0.025947			0.622724	-0.00856
0.623592	0.007656				0.623552	0.025992			0.623556	-0.008553
0.624425	0.007672				0.624384	0.026037			0.624388	-0.008545
0.625257	0.007689				0.625217	0.026059			0.625221	-0.008531
0.62609	0.007706				0.626049	0.026082			0.626054	-0.008516
0.626923	0.007723				0.626882	0.026105			0.626886	-0.008501
0.627755	0.007739				0.627714	0.026127			0.627719	-0.008486
0.628588	0.007756				0.628547	0.02615			0.628551	-0.008471
0.629421	0.007773				0.629379	0.026172			0.629384	-0.008457
0.630253	0.007789				0.630212	0.026195			0.630216	-0.008442
0.631086	0.007806				0.631044	0.026217			0.631049	-0.008427
0.631918	0.007823				0.631877	0.02624			0.631881	-0.008412
0.632751	0.007839				0.632709	0.026262			0.632714	-0.008397
0.633583	0.007856				0.633542	0.026308			0.633546	-0.00839
0.634416	0.007873				0.634374	0.026353			0.634379	-0.008382
0.635248	0.007889				0.635207	0.026398			0.635211	-0.008375
0.636081	0.007906				0.636039	0.026444			0.636044	-0.008368
0.636914	0.007923				0.636872	0.026489			0.636876	-0.00836
0.637746	0.007939				0.637704	0.026534			0.637709	-0.008353
0.638579	0.007956				0.638537	0.026579			0.638541	-0.008345
0.639411	0.007973				0.639369	0.026625			0.639374	-0.008338
0.640244	0.007989				0.640202	0.02667			0.640206	-0.008331
0.641076	0.008006				0.641034	0.026715			0.641039	-0.008323
0.641909	0.008023				0.641867	0.026738			0.641871	-0.008316
0.642742	0.008039				0.642699	0.02676			0.642704	-0.008308
0.643574	0.008056				0.643532	0.026783			0.643536	-0.008301
0.644407	0.008073				0.644364	0.026806			0.644369	-0.008293
0.645239	0.008089				0.645197	0.026828			0.645201	-0.008286
0.646072	0.008106				0.646029	0.026851			0.646034	-0.008279
0.646904	0.008123				0.646862	0.026874			0.646867	-0.008271
0.647737	0.008139				0.647694	0.026896			0.647699	-0.008264
0.64857	0.008156				0.648527	0.026919			0.648532	-0.008256
0.649402	0.008173				0.649359	0.026942			0.649364	-0.008249
0.650235	0.008189				0.650192	0.026964			0.650197	-0.008234
0.651067	0.008206				0.651025	0.026987			0.651029	-0.008219
0.6519	0.008222				0.651857	0.027009			0.651862	-0.008204
0.652732	0.008239				0.652689	0.027032			0.652694	-0.008189
0.653565	0.008256				0.653522	0.027055			0.653527	-0.008174
0.654397	0.008272				0.654355	0.027077			0.654359	-0.008159
0.65523	0.008289				0.655187	0.0271			0.655192	-0.008144
0.656063	0.008305				0.656019	0.027123			0.656024	-0.008129
0.656895	0.008322				0.656852	0.027145			0.656857	-0.008115
0.657728	0.008339				0.657685	0.027168			0.657689	-0.0081
0.65856	0.008355				0.658517	0.027214			0.658522	-0.008092
0.659393	0.008372				0.65935	0.027259			0.659354	-0.008085
0.660225	0.008388				0.660182	0.027304			0.660187	-0.008077
0.661058	0.008405				0.661015	0.02735			0.661019	-0.00807
0.661891	0.008422				0.661847	0.027395			0.661852	-0.008062
0.662723	0.008438				0.66268	0.027441			0.662684	-0.008055
0.663556	0.008455				0.663512	0.027486			0.663517	-0.008047
0.664388	0.008471				0.664345	0.027532			0.664349	-0.00804
0.665221	0.008488				0.665177	0.027577			0.665182	-0.008032
0.666053	0.008504				0.66601	0.027623			0.666014	-0.008025
0.666886	0.008521				0.666842	0.027645			0.666847	-0.008017
0.667718	0.008537				0.667675	0.027668			0.66768	-0.00801
0.668551	0.008554				0.668507	0.027691			0.668512	-0.008003
0.669384	0.00857				0.66934	0.027714			0.669344	-0.007995
0.670216	0.008587				0.670172	0.027736			0.670177	-0.007988
0.671049	0.008604				0.671005	0.027759			0.67101	-0.00798
0.671881	0.00862				0.671837	0.027782			0.671842	-0.007973
0.672714	0.008637				0.67267	0.027805			0.672675	-0.007965
0.673547	0.008653				0.673502	0.027827			0.673507	-0.007958
0.674379	0.00867				0.674335	0.02785			0.67434	-0.00795
0.675212	0.008686				0.675167	0.027896			0.675172	-0.007943
0.676044	0.008703				0.676	0.027941			0.676005	-0.007935
0.676877	0.008719				0.676832	0.027987			0.676837	-0.007928
0.677709	0.008736				0.677665	0.028032			0.67767	-0.00792
0.678542	0.008752				0.678498	0.028078			0.678502	-0.007913
0.679374	0.008769				0.67933	0.028123			0.679335	-0.007905
0.680207	0.008785				0.680162	0.028169			0.680167	-0.007898
0.68104	0.008802				0.680995	0.028215			0.681	-0.00789
0.681872	0.008818				0.681828	0.02826			0.681832	-0.007883
0.682705	0.008835				0.68266	0.028306			0.682665	-0.007875
0.683537	0.008851				0.683492	0.028329			0.683497	-0.00786
0.68437	0.008868				0.684325	0.028351			0.68433	-0.007845
0.685202	0.008884				0.685158	0.028374			0.685162	-0.00783
0.686035	0.0089				0.68599	0.028397			0.685995	-0.007815
0.686868	0.008917				0.686823	0.02842			0.686827	-0.0078
0.6877	0.008933				0.687655	0.028442			0.68766	-0.007785
0.688533	0.00895				0.688488	0.028465			0.688493	-0.00777
0.689365	0.008966				0.68932	0.028488			0.689325	-0.007755
0.690198	0.008983				0.690153	0.028511			0.690157	-0.00774
0.691031	0.008999				0.690985	0.028533			0.69099	-0.007725
0.691863	0.009016				0.691818	0.028579			0.691823	-0.007718
0.692696	0.009032				0.69265	0.028625			0.692655	-0.00771
0.693528	0.009048				0.693483	0.028671			0.693487	-0.007703
0.694361	0.009065				0.694315	0.028716			0.69432	-0.007695
0.695193	0.009081				0.695148	0.028762			0.695153	-0.007688
0.696026	0.009098				0.69598	0.028808			0.695985	-0.00768
0.696858	0.009114				0.696813	0.028853			0.696818	-0.007673
0.697691	0.00913				0.697645	0.028899			0.69765	-0.007665
0.698524	0.009147				0.698478	0.028945			0.698483	-0.007658
0.699356	0.009163				0.69931	0.02899			0.699315	-0.00765
0.700189	0.00918				0.700143	0.029013			0.700148	-0.007643
0.701021	0.009196				0.700975	0.029036			0.70098	-0.007635
0.701854	0.009212				0.701808	0.029059			0.701813	-0.007628
0.702686	0.009229				0.70264	0.029082			0.702645	-0.00762
0.703519	0.009245				0.703473	0.029104			0.703478	-0.007613
0.704351	0.009261				0.704305	0.029127			0.70431	-0.007605
0.705184	0.009278				0.705138	0.02915			0.705143	-0.007598
0.706017	0.009294				0.70597	0.029173			0.705975	-0.00759
0.706849	0.00931				0.706803	0.029196			0.706808	-0.007582
0.707682	0.009327				0.707635	0.029218			0.70764	-0.007575
0.708514	0.009343				0.708468	0.029241			0.708473	-0.00756
0.709347	0.009359				0.7093	0.029264			0.709305	-0.007545
0.710179	0.009376				0.710133	0.029287			0.710138	-0.00753
0.711012	0.009392				0.710965	0.02931			0.71097	-0.007515
0.711844	0.009408				0.711798	0.029333			0.711803	-0.0075
0.712677	0.009425				0.712631	0.029355			0.712636	-0.007484
0.71351	0.009441				0.713463	0.029378			0.713468	-0.007469
0.714342	0.009457				0.714295	0.029401			0.7143	-0.007454
0.715175	0.009474				0.715128	0.029424			0.715133	-0.007439
0.716007	0.00949				0.715961	0.029447			0.715966	-0.007424
0.71684	0.009506				0.716793	0.029492			0.716798	-0.007417
0.717673	0.009523				0.717625	0.029538			0.717631	-0.007409
0.718505	0.009539				0.718458	0.029584			0.718463	-0.007402
0.719338	0.009555				0.71929	0.02963			0.719296	-0.007394
0.72017	0.009571				0.720123	0.029675			0.720128	-0.007386
0.721003	0.009588				0.720956	0.029721			0.720961	-0.007379
0.721835	0.009604				0.721788	0.029767			0.721793	-0.007371
0.722668	0.00962				0.72262	0.029813			0.722626	-0.007364
0.7235	0.009636				0.723453	0.029859			0.723458	-0.007356
0.724333	0.009653				0.724286	0.029904			0.724291	-0.007349
0.725166	0.009669				0.725118	0.029927			0.725123	-0.007341
0.725998	0.009685				0.72595	0.02995			0.725956	-0.007334
0.726831	0.009701				0.726783	0.029973			0.726788	-0.007326
0.727663	0.009717				0.727616	0.029996			0.727621	-0.007319
0.728496	0.009734				0.728448	0.030019			0.728453	-0.007311
0.729328	0.00975				0.729281	0.030041			0.729286	-0.007304
0.730161	0.009766				0.730113	0.030064			0.730118	-0.007296
0.730994	0.009782				0.730946	0.030087			0.730951	-0.007288
0.731826	0.009799				0.731778	0.03011			0.731783	-0.007281
0.732659	0.009815				0.732611	0.030133			0.732616	-0.007273
0.733491	0.009831				0.733443	0.030179			0.733448	-0.007258
0.734324	0.009847				0.734276	0.030224			0.734281	-0.007243
0.735157	0.009863				0.735108	0.03027			0.735113	-0.007228
0.735989	0.009879				0.735941	0.030316			0.735946	-0.007213
0.736822	0.009896				0.736773	0.030362			0.736778	-0.007198
0.737654	0.009912				0.737606	0.030408			0.737611	-0.007183
0.738487	0.009928				0.738438	0.030454			0.738444	-0.007167
0.739319	0.009944				0.739271	0.030499			0.739276	-0.007152
0.740152	0.00996				0.740103	0.030545			0.740108	-0.007137
0.740984	0.009976				0.740936	0.030591			0.740941	-0.007122
0.741817	0.010001				0.741768	0.030614			0.741774	-0.007115
0.74265	0.010025				0.742601	0.030637			0.742606	-0.007107
0.743482	0.010049				0.743433	0.03066			0.743438	-0.007099
0.744315	0.010073				0.744266	0.030682			0.744271	-0.007092
0.745147	0.010097				0.745098	0.030705			0.745104	-0.007084
0.74598	0.010122				0.745931	0.030728			0.745936	-0.007077
0.746812	0.010146				0.746763	0.030751			0.746769	-0.007069
0.747645	0.01017				0.747596	0.030774			0.747601	-0.007062
0.748477	0.010194				0.748428	0.030797			0.748434	-0.007054
0.74931	0.010218				0.749261	0.03082			0.749266	-0.007047
0.750143	0.010234				0.750093	0.030843			0.750099	-0.007039
0.750975	0.01025				0.750926	0.030865			0.750931	-0.007031
0.751808	0.010266				0.751758	0.030888			0.751764	-0.007024
0.75264	0.010282				0.752591	0.030911			0.752596	-0.007016
0.753473	0.010299				0.753423	0.030934			0.753429	-0.007009
0.754305	0.010315				0.754256	0.030957			0.754261	-0.007001
0.755138	0.010331				0.755089	0.03098			0.755094	-0.006994
0.75597	0.010347				0.755921	0.031003			0.755926	-0.006986
0.756803	0.010363				0.756754	0.031026			0.756759	-0.006978
0.757636	0.010379				0.757586	0.031048			0.757591	-0.006971
0.758468	0.010395				0.758419	0.031094			0.758424	-0.006956
0.759301	0.010411				0.759251	0.03114			0.759256	-0.006941
0.760134	0.010427				0.760084	0.031186			0.760089	-0.006925
0.760966	0.010443				0.760916	0.031232			0.760921	-0.00691
0.761799	0.010459				0.761749	0.031278			0.761754	-0.006895
0.762631	0.010474				0.762581	0.031323			0.762587	-0.00688
0.763464	0.01049				0.763414	0.031369			0.763419	-0.006865
0.764296	0.010506				0.764246	0.031415			0.764251	-0.00685
0.765129	0.010522				0.765079	0.031461			0.765084	-0.006834
0.765961	0.010538				0.765911	0.031507			0.765917	-0.006819
0.766794	0.010554				0.766744	0.03153			0.766749	-0.006812
0.767627	0.01057				0.767576	0.031553			0.767582	-0.006804
0.768459	0.010586				0.768409	0.031576			0.768414	-0.006797
0.769292	0.010602				0.769241	0.031598			0.769247	-0.006789
0.770124	0.010618				0.770074	0.031621			0.770079	-0.006781
0.770957	0.010634				0.770906	0.031644			0.770912	-0.006774
0.771789	0.01065				0.771739	0.031667			0.771744	-0.006766
0.772622	0.010666				0.772571	0.03169			0.772577	-0.006759
0.773455	0.010682				0.773404	0.031713			0.773409	-0.006751
0.774287	0.010698				0.774236	0.031736			0.774242	-0.006744
0.77512	0.010713				0.775069	0.031782			0.775074	-0.006736
0.775952	0.010729				0.775901	0.031827			0.775907	-0.006728
0.776785	0.010745				0.776734	0.031873			0.776739	-0.006721
0.777617	0.010761				0.777566	0.031919			0.777572	-0.006713
0.77845	0.010777				0.778399	0.031965			0.778404	-0.006706
0.779283	0.010793				0.779231	0.032011			0.779237	-0.006698
0.780115	0.010809				0.780064	0.032057			0.780069	-0.006691
0.780948	0.010824				0.780896	0.032102			0.780902	-0.006683
0.78178	0.01084				0.781729	0.032148			0.781734	-0.006675
0.782613	0.010856				0.782562	0.032194			0.782567	-0.006668
0.783445	0.010872				0.783394	0.032217			0.783399	-0.006653
0.784278	0.010888				0.784226	0.03224			0.784232	-0.006637
0.78511	0.010903				0.785059	0.032263			0.785064	-0.006622
0.785943	0.010919				0.785892	0.032286			0.785897	-0.006607
0.786776	0.010935				0.786724	0.032309			0.78673	-0.006592
0.787608	0.010951				0.787556	0.032331			0.787562	-0.006577
0.788441	0.010967				0.788389	0.032354			0.788395	-0.006562
0.789273	0.010982				0.789222	0.032377			0.789227	-0.006546
0.790106	0.010998				0.790054	0.0324			0.79006	-0.006531
0.790938	0.011014				0.790887	0.032423			0.790892	-0.006516
0.791771	0.01103				0.791719	0.032469			0.791725	-0.006508
0.792603	0.011046				0.792552	0.032515			0.792557	-0.006501
0.793436	0.011061				0.793384	0.03256			0.79339	-0.006493
0.794269	0.011077				0.794217	0.032606			0.794222	-0.006486
0.795101	0.011093				0.795049	0.032652			0.795055	-0.006478
0.795934	0.011108				0.795882	0.032698			0.795887	-0.006471
0.796766	0.011124				0.796714	0.032744			0.79672	-0.006463
0.797599	0.01114				0.797547	0.03279			0.797552	-0.006455
0.798431	0.011156				0.798379	0.032835			0.798385	-0.006448
0.799264	0.011171				0.799212	0.032881			0.799217	-0.00644
0.800097	0.011187				0.800044	0.032904			0.80005	-0.006433
0.800929	0.011203				0.800877	0.032927			0.800882	-0.006425
0.801762	0.011218				0.801709	0.03295			0.801715	-0.006418
0.802594	0.011234				0.802542	0.032973			0.802547	-0.00641
0.803427	0.01125				0.803374	0.032996			0.80338	-0.006402
0.80426	0.011265				0.804207	0.033018			0.804212	-0.006395
0.805092	0.011281				0.805039	0.033041			0.805045	-0.006387
0.805925	0.011297				0.805872	0.033064			0.805877	-0.00638
0.806757	0.011312				0.806704	0.033087			0.80671	-0.006372
0.80759	0.011328				0.807537	0.03311			0.807543	-0.006364
0.808422	0.011344				0.808369	0.033133			0.808375	-0.006357
0.809255	0.011359				0.809202	0.033156			0.809208	-0.006349
0.810087	0.011375				0.810034	0.033178			0.81004	-0.006342
0.81092	0.011391				0.810867	0.033201			0.810873	-0.006334
0.811753	0.011406				0.811699	0.033224			0.811705	-0.006327
0.812585	0.011422				0.812532	0.033247			0.812538	-0.006319
0.813418	0.011437				0.813364	0.03327			0.81337	-0.006311
0.81425	0.011453				0.814197	0.033293			0.814203	-0.006304
0.815083	0.011469				0.815029	0.033316			0.815035	-0.006296
0.815915	0.011484				0.815862	0.033338			0.815868	-0.006289
0.816748	0.0115				0.816694	0.033384			0.8167	-0.006274
0.817581	0.011515				0.817527	0.03343			0.817533	-0.006258
0.818413	0.011531				0.818359	0.033476			0.818365	-0.006243
0.819246	0.011546				0.819192	0.033522			0.819198	-0.006228
0.820078	0.011562				0.820024	0.033567			0.82003	-0.006213
0.820911	0.011577				0.820857	0.033613			0.820863	-0.006198
0.821743	0.011593				0.821689	0.033659			0.821695	-0.006182
0.822576	0.011609				0.822522	0.033705			0.822528	-0.006167
0.823409	0.011624				0.823354	0.03375			0.82336	-0.006152
0.824241	0.01164				0.824187	0.033796			0.824193	-0.006137
0.825074	0.011655				0.82502	0.033819			0.825025	-0.006129
0.825906	0.011671				0.825852	0.033842			0.825858	-0.006122
0.826739	0.011686				0.826685	0.033865			0.82669	-0.006114
0.827571	0.011702				0.827517	0.033888			0.827523	-0.006107
0.828404	0.011717				0.82835	0.03391			0.828356	-0.006099
0.829237	0.011733				0.829182	0.033933			0.829188	-0.006091
0.830069	0.011748				0.830015	0.033956			0.83002	-0.006084
0.830902	0.011764				0.830847	0.033979			0.830853	-0.006076
0.831734	0.011779				0.83168	0.034002			0.831686	-0.006069
0.832567	0.011794				0.832512	0.034025			0.832518	-0.006061
0.833399	0.01181				0.833345	0.03407			0.83335	-0.006053
0.834232	0.011825				0.834177	0.034116			0.834183	-0.006046
0.835064	0.011841				0.83501	0.034162			0.835016	-0.006038
0.835897	0.011856				0.835842	0.034208			0.835848	-0.006031
0.83673	0.011872				0.836675	0.034253			0.836681	-0.006023
0.837562	0.011887				0.837507	0.034299			0.837513	-0.006016
0.838395	0.011902				0.83834	0.034345			0.838346	-0.006008
0.839227	0.011918				0.839172	0.03439			0.839178	-0.006
0.84006	0.011933				0.840005	0.034436			0.840011	-0.005993
0.840892	0.011949				0.840837	0.034482			0.840843	-0.005985
0.841725	0.011964				0.84167	0.034505			0.841676	-0.00597
0.842557	0.011979				0.842502	0.034528			0.842508	-0.005955
0.84339	0.011995				0.843335	0.03455			0.843341	-0.00594
0.844223	0.01201				0.844167	0.034573			0.844173	-0.005925
0.845055	0.012025				0.845	0.034596			0.845006	-0.005909
0.845888	0.012041				0.845832	0.034619			0.845838	-0.005894
0.84672	0.012056				0.846665	0.034642			0.846671	-0.005879
0.847553	0.012071				0.847497	0.034664			0.847503	-0.005864
0.848386	0.012087				0.84833	0.034687			0.848336	-0.005849
0.849218	0.012102				0.849162	0.03471			0.849169	-0.005833
0.850051	0.012117				0.849995	0.034756			0.850001	-0.005826
0.850883	0.012133				0.850827	0.034801			0.850833	-0.005818
0.851716	0.012148				0.85166	0.034847			0.851666	-0.005811
0.852548	0.012163				0.852493	0.034893			0.852499	-0.005803
0.853381	0.012178				0.853325	0.034938			0.853331	-0.005796
0.854213	0.012194				0.854157	0.034984			0.854163	-0.005788
0.855046	0.012209				0.85499	0.03503			0.854996	-0.00578
0.855879	0.012224				0.855823	0.035075			0.855829	-0.005773
0.856711	0.01224				0.856655	0.035121			0.856661	-0.005765
0.857544	0.012255				0.857487	0.035167			0.857494	-0.005758
0.858376	0.012285				0.85832	0.035189			0.858326	-0.00575
0.859209	0.012316				0.859153	0.035212			0.859159	-0.005743
0.860041	0.012346				0.859985	0.035235			0.859991	-0.005735
0.860874	0.012377				0.860818	0.035258			0.860824	-0.005727
0.861707	0.012407				0.86165	0.03528			0.861656	-0.00572
0.862539	0.012438				0.862483	0.035303			0.862489	-0.005712
0.863372	0.012468				0.863315	0.035326			0.863321	-0.005705
0.864204	0.012499				0.864148	0.035349			0.864154	-0.005697
0.865037	0.012529				0.86498	0.035371			0.864986	-0.00569
0.86587	0.01256				0.865813	0.035394			0.865819	-0.005682
0.866702	0.012575				0.866645	0.035417			0.866651	-0.005667
0.867535	0.01259				0.867478	0.03544			0.867484	-0.005652
0.868367	0.012605				0.86831	0.035462			0.868316	-0.005637
0.8692	0.01262				0.869143	0.035485			0.869149	-0.005621
0.870032	0.012635				0.869975	0.035508			0.869981	-0.005606
0.870865	0.01265				0.870808	0.035531			0.870814	-0.005591
0.871697	0.012665				0.87164	0.035553			0.871646	-0.005576
0.87253	0.01268				0.872473	0.035576			0.872479	-0.005561
0.873363	0.012695				0.873305	0.035599			0.873311	-0.005546
0.874195	0.01271				0.874138	0.035622			0.874144	-0.00553
0.875028	0.012725				0.87497	0.035667			0.874976	-0.005523
0.87586	0.01274				0.875803	0.035713			0.875809	-0.005515
0.876693	0.012755				0.876635	0.035758			0.876642	-0.005508
0.877525	0.01277				0.877468	0.035804			0.877474	-0.0055
0.878358	0.012785				0.8783	0.03585			0.878307	-0.005493
0.87919	0.0128				0.879133	0.035895			0.879139	-0.005485
0.880023	0.012815				0.879965	0.035941			0.879972	-0.005477
0.880856	0.01283				0.880798	0.035986			0.880804	-0.00547
0.881688	0.012845				0.88163	0.036032			0.881637	-0.005462
0.882521	0.01286				0.882463	0.036077			0.882469	-0.005455
0.883353	0.012875				0.883295	0.0361			0.883301	-0.005447
0.884186	0.01289				0.884128	0.036123			0.884134	-0.00544
0.885018	0.012905				0.88496	0.036145			0.884967	-0.005432
0.885851	0.01292				0.885793	0.036168			0.885799	-0.005425
0.886683	0.012935				0.886626	0.036191			0.886632	-0.005417
0.887516	0.01295				0.887458	0.036213			0.887464	-0.005409
0.888349	0.012965				0.88829	0.036236			0.888297	-0.005402
0.889181	0.01298				0.889123	0.036259			0.889129	-0.005394
0.890014	0.012995				0.889956	0.036282			0.889962	-0.005387
0.890846	0.01301				0.890788	0.036304			0.890794	-0.005379
0.891679	0.013025				0.89162	0.03635			0.891627	-0.005372
0.892512	0.013039				0.892453	0.036395			0.892459	-0.005364
0.893344	0.013054				0.893286	0.036441			0.893292	-0.005357
0.894177	0.013069				0.894118	0.036486			0.894124	-0.005349
0.895009	0.013084				0.894951	0.036532			0.894957	-0.005341
0.895842	0.013099				0.895783	0.036577			0.895789	-0.005334
0.896674	0.013114				0.896616	0.036622			0.896622	-0.005326
0.897507	0.013129				0.897448	0.036668			0.897455	-0.005319
0.89834	0.013143				0.898281	0.036713			0.898287	-0.005311
0.899172	0.013158				0.899113	0.036759			0.89912	-0.005304
0.900005	0.013173				0.899945	0.036781			0.899952	-0.005289
0.900837	0.013188				0.900778	0.036804			0.900784	-0.005273
0.90167	0.013203				0.901611	0.036827			0.901617	-0.005258
0.902502	0.013217				0.902443	0.036849			0.90245	-0.005243
0.903335	0.013232				0.903276	0.036872			0.903282	-0.005228
0.904167	0.013247				0.904108	0.036895			0.904114	-0.005213
0.905	0.013262				0.904941	0.036917			0.904947	-0.005198
0.905833	0.013277				0.905773	0.03694			0.90578	-0.005183
0.906665	0.013291				0.906606	0.036963			0.906612	-0.005168
0.907498	0.013306				0.907438	0.036985			0.907445	-0.005152
0.90833	0.013321				0.908271	0.037031			0.908277	-0.005145
0.909163	0.013336				0.909103	0.037076			0.90911	-0.005137
0.909996	0.01335				0.909936	0.037121			0.909942	-0.00513
0.910828	0.013365				0.910768	0.037167			0.910775	-0.005122
0.911661	0.01338				0.911601	0.037212			0.911607	-0.005115
0.912493	0.013394				0.912433	0.037257			0.91244	-0.005107
0.913326	0.013409				0.913266	0.037303			0.913272	-0.0051
0.914158	0.013424				0.914098	0.037348			0.914105	-0.005092
0.914991	0.013439				0.914931	0.037393			0.914937	-0.005085
0.915823	0.013453				0.915763	0.037439			0.91577	-0.005077
0.916656	0.013483				0.916596	0.037461			0.916602	-0.005069
0.917489	0.013512				0.917428	0.037484			0.917435	-0.005062
0.918321	0.013541				0.918261	0.037506			0.918267	-0.005054
0.919154	0.013571				0.919093	0.037529			0.9191	-0.005047
0.919986	0.0136				0.919926	0.037552			0.919932	-0.005039
0.920819	0.013629				0.920758	0.037574			0.920765	-0.005032
0.921651	0.013659				0.921591	0.037597			0.921597	-0.005024
0.922484	0.013688				0.922424	0.037619			0.92243	-0.005017
0.923316	0.013717				0.923256	0.037642			0.923262	-0.005009
0.924149	0.013747				0.924088	0.037665			0.924095	-0.005002
0.924982	0.013761				0.924921	0.037687			0.924927	-0.004987
0.925814	0.013776				0.925754	0.03771			0.92576	-0.004972
0.926647	0.01379				0.926586	0.037732			0.926593	-0.004956
0.927479	0.013805				0.927418	0.037755			0.927425	-0.004941
0.928312	0.013819				0.928251	0.037777			0.928258	-0.004926
0.929144	0.013834				0.929084	0.0378			0.92909	-0.004911
0.929977	0.013848				0.929916	0.037823			0.929923	-0.004896
0.930809	0.013863				0.930749	0.037845			0.930755	-0.004881
0.931642	0.013877				0.931581	0.037868			0.931588	-0.004866
0.932475	0.013892				0.932414	0.03789			0.93242	-0.004851
0.933307	0.013906				0.933246	0.037935			0.933253	-0.004843
0.93414	0.01392				0.934079	0.037981			0.934085	-0.004836
0.934973	0.013935				0.934911	0.038026			0.934918	-0.004828
0.935805	0.013949				0.935744	0.038071			0.93575	-0.004821
0.936638	0.013964				0.936576	0.038116			0.936583	-0.004813
0.93747	0.013978				0.937409	0.038161			0.937415	-0.004806
0.938303	0.013992				0.938241	0.038206			0.938248	-0.004798
0.939135	0.014007				0.939074	0.038252			0.93908	-0.004791
0.939968	0.014021				0.939906	0.038297			0.939913	-0.004783
0.9408	0.014036				0.940739	0.038342			0.940745	-0.004776
0.941633	0.01405				0.941571	0.038364			0.941578	-0.004768
0.942466	0.014064				0.942404	0.038387			0.94241	-0.004761
0.943298	0.014079				0.943236	0.038409			0.943243	-0.004753
0.944131	0.014093				0.944069	0.038432			0.944075	-0.004746
0.944963	0.014107				0.944901	0.038454			0.944908	-0.004738
0.945796	0.014122				0.945734	0.038477			0.94574	-0.004731
0.946628	0.014136				0.946566	0.0385			0.946573	-0.004723
0.947461	0.01415				0.947399	0.038522			0.947406	-0.004716
0.948294	0.014165				0.948231	0.038545			0.948238	-0.004708
0.949126	0.014179				0.949064	0.038567			0.949071	-0.004701
0.949959	0.014193				0.949896	0.038612			0.949903	-0.004685
0.950791	0.014208				0.950729	0.038657			0.950736	-0.00467
0.951624	0.014222				0.951561	0.038702			0.951568	-0.004655
0.952456	0.014236				0.952394	0.038747			0.952401	-0.00464
0.953289	0.014251				0.953226	0.038792			0.953233	-0.004625
0.954122	0.014265				0.954059	0.038837			0.954066	-0.00461
0.954954	0.014279				0.954891	0.038882			0.954898	-0.004595
0.955787	0.014293				0.955724	0.038927			0.955731	-0.00458
0.956619	0.014308				0.956557	0.038972			0.956563	-0.004565
0.957452	0.014322				0.957389	0.039017			0.957396	-0.00455
0.958284	0.01435				0.958221	0.03904			0.958228	-0.004543
0.959117	0.014379				0.959054	0.039062			0.959061	-0.004535
0.959949	0.014407				0.959887	0.039085			0.959893	-0.004528
0.960782	0.014436				0.960719	0.039107			0.960726	-0.00452
0.961615	0.014464				0.961551	0.039129			0.961558	-0.004513
0.962447	0.014492				0.962384	0.039152			0.962391	-0.004505
0.96328	0.014521				0.963217	0.039174			0.963223	-0.004498
0.964112	0.014549				0.964049	0.039197			0.964056	-0.00449
0.964945	0.014578				0.964882	0.039219			0.964888	-0.004483
0.965777	0.014606				0.965714	0.039242			0.965721	-0.004475
0.96661	0.01462				0.966547	0.039286			0.966553	-0.004468
0.967443	0.014634				0.967379	0.039331			0.967386	-0.00446
0.968275	0.014648				0.968212	0.039376			0.968219	-0.004453
0.969108	0.014662				0.969044	0.039421			0.969051	-0.004445
0.96994	0.014676				0.969877	0.039466			0.969883	-0.004438
0.970773	0.01469				0.970709	0.039511			0.970716	-0.00443
0.971605	0.014704				0.971542	0.039556			0.971549	-0.004423
0.972438	0.014718				0.972374	0.039601			0.972381	-0.004415
0.97327	0.014732				0.973207	0.039645			0.973214	-0.004408
0.974103	0.014747				0.974039	0.03969			0.974046	-0.0044
0.974936	0.01476				0.974872	0.039713			0.974879	-0.004385
0.975768	0.014774				0.975704	0.039735			0.975711	-0.00437
0.976601	0.014788				0.976537	0.039757			0.976544	-0.004355
0.977433	0.014802				0.977369	0.03978			0.977376	-0.00434
0.978266	0.014816				0.978202	0.039802			0.978209	-0.004325
0.979099	0.01483				0.979034	0.039824			0.979041	-0.00431
0.979931	0.014844				0.979867	0.039847			0.979874	-0.004295
0.980764	0.014858				0.980699	0.039869			0.980706	-0.004281
0.981596	0.014872				0.981532	0.039892			0.981539	-0.004266
0.982429	0.014886				0.982364	0.039914			0.982371	-0.004251
0.983261	0.0149				0.983197	0.039959			0.983204	-0.004243
0.984094	0.014914				0.984029	0.040003			0.984036	-0.004236
0.984926	0.014928				0.984862	0.040048			0.984869	-0.004228
0.985759	0.014942				0.985694	0.040093			0.985701	-0.004221
0.986592	0.014956				0.986527	0.040137			0.986534	-0.004213
0.987424	0.014969				0.987359	0.040182			0.987366	-0.004206
0.988257	0.014983				0.988192	0.040227			0.988199	-0.004198
0.989089	0.014997				0.989024	0.040272			0.989032	-0.004191
0.989922	0.015011				0.989857	0.040316			0.989864	-0.004183
0.990754	0.015025				0.99069	0.040361			0.990696	-0.004176
0.991587	0.015039				0.991522	0.040383			0.991529	-0.004168
0.99242	0.015053				0.992355	0.040406			0.992362	-0.004161
0.993252	0.015066				0.993187	0.040428			0.993194	-0.004154
0.994085	0.01508				0.99402	0.04045			0.994026	-0.004146
0.994917	0.015094				0.994852	0.040472			0.994859	-0.004139
0.99575	0.015108				0.995685	0.040495			0.995692	-0.004131
0.996583	0.015122				0.996517	0.040517			0.996524	-0.004124
0.997415	0.015136				0.99735	0.040539			0.997357	-0.004116
0.998248	0.015149				0.998182	0.040561			0.998189	-0.004109
0.99908	0.015163				0.999015	0.040584			0.999022	-0.004101
0.999913	0.015191				0.999847	0.040628			0.999854	-0.004086
1.00074	0.015218				1.00068	0.040673			1.00069	-0.004072
1.00158	0.015246				1.00151	0.040717			1.00152	-0.004057
1.00241	0.015273				1.00235	0.040762			1.00235	-0.004042
1.00324	0.015301				1.00318	0.040806			1.00318	-0.004027
1.00408	0.015328				1.00401	0.040851			1.00402	-0.004012
1.00491	0.015356				1.00484	0.040895			1.00485	-0.003997
1.00574	0.015383				1.00568	0.04094			1.00568	-0.003982
1.00657	0.015411				1.00651	0.040985			1.00651	-0.003967
1.00741	0.015438				1.00734	0.041029			1.00735	-0.003952
1.00824	0.015452				1.00817	0.041051			1.00818	-0.003945
1.00907	0.015465				1.009	0.041073			1.00901	-0.003937
1.0099	0.015479				1.00984	0.041096			1.00985	-0.00393
1.01074	0.015493				1.01067	0.041118			1.01068	-0.003923
1.01157	0.015506				1.0115	0.04114			1.01151	-0.003915
1.0124	0.01552				1.01233	0.041162			1.01234	-0.003908
1.01323	0.015533				1.01317	0.041184			1.01317	-0.0039
1.01407	0.015547				1.014	0.041207			1.01401	-0.003893
1.0149	0.01556				1.01483	0.041229			1.01484	-0.003885
1.01573	0.015574				1.01567	0.041251			1.01567	-0.003878
1.01656	0.015587				1.0165	0.041295			1.0165	-0.003871
1.0174	0.015601				1.01733	0.04134			1.01734	-0.003863
1.01823	0.015614				1.01816	0.041384			1.01817	-0.003856
1.01906	0.015628				1.019	0.041428			1.019	-0.003848
1.01989	0.015642				1.01983	0.041473			1.01984	-0.003841
1.02073	0.015655				1.02066	0.041517			1.02067	-0.003833
1.02156	0.015669				1.02149	0.041561			1.0215	-0.003826
1.02239	0.015682				1.02232	0.041606			1.02233	-0.003819
1.02323	0.015696				1.02316	0.04165			1.02317	-0.003811
1.02406	0.015709				1.02399	0.041695			1.024	-0.003804
1.02489	0.015722				1.02482	0.041717			1.02483	-0.003796
1.02572	0.015736				1.02565	0.041739			1.02566	-0.003789
1.02656	0.015749				1.02649	0.041761			1.02649	-0.003781
1.02739	0.015763				1.02732	0.041783			1.02733	-0.003774
1.02822	0.015776				1.02815	0.041805			1.02816	-0.003767
1.02905	0.01579				1.02899	0.041827			1.02899	-0.003759
1.02988	0.015803				1.02982	0.041849			1.02982	-0.003752
1.03072	0.015816				1.03065	0.041871			1.03066	-0.003744
1.03155	0.01583				1.03148	0.041893			1.03149	-0.003737
1.03238	0.015843				1.03232	0.041915			1.03232	-0.00373
1.03322	0.01587				1.03315	0.041937			1.03316	-0.003715
1.03405	0.015897				1.03398	0.04196			1.03399	-0.0037
1.03488	0.015923				1.03481	0.041982			1.03482	-0.003685
1.03571	0.01595				1.03564	0.042004			1.03565	-0.00367
1.03655	0.015977				1.03648	0.042026			1.03649	-0.003655
1.03738	0.016004				1.03731	0.042048			1.03732	-0.003641
1.03821	0.01603				1.03814	0.04207			1.03815	-0.003626
1.03904	0.016057				1.03897	0.042092			1.03898	-0.003611
1.03988	0.016084				1.03981	0.042114			1.03981	-0.003596
1.04071	0.016111				1.04064	0.042136			1.04065	-0.003581
1.04154	0.016124				1.04147	0.04218			1.04148	-0.003574
1.04237	0.016137				1.04231	0.042224			1.04231	-0.003567
1.04321	0.01615				1.04314	0.042268			1.04314	-0.003559
1.04404	0.016163				1.04397	0.042312			1.04398	-0.003552
1.04487	0.016176				1.0448	0.042357			1.04481	-0.003544
1.0457	0.01619				1.04564	0.042401			1.04564	-0.003537
1.04654	0.016203				1.04647	0.042445			1.04648	-0.00353
1.04737	0.016216				1.0473	0.042489			1.04731	-0.003522
1.0482	0.016229				1.04813	0.042533			1.04814	-0.003515
1.04903	0.016242				1.04896	0.042577			1.04897	-0.003508
1.04987	0.016256				1.0498	0.042599			1.04981	-0.0035
1.0507	0.016269				1.05063	0.042621			1.05064	-0.003493
1.05153	0.016282				1.05146	0.042643			1.05147	-0.003485
1.05236	0.016295				1.05229	0.042665			1.0523	-0.003478
1.0532	0.016308				1.05313	0.042687			1.05313	-0.003471
1.05403	0.016321				1.05396	0.042709			1.05397	-0.003463
1.05486	0.016334				1.05479	0.042731			1.0548	-0.003456
1.0557	0.016347				1.05563	0.042753			1.05563	-0.003449
1.05653	0.01636				1.05646	0.042775			1.05646	-0.003441
1.05736	0.016374				1.05729	0.042797			1.0573	-0.003434
1.05819	0.0164				1.05812	0.042841			1.05813	-0.003419
1.05903	0.016426				1.05896	0.042884			1.05896	-0.003404
1.05986	0.016452				1.05979	0.042928			1.0598	-0.00339
1.06069	0.016478				1.06062	0.042972			1.06063	-0.003375
1.06152	0.016504				1.06145	0.043016			1.06146	-0.00336
1.06235	0.01653				1.06229	0.04306			1.06229	-0.003345
1.06319	0.016556				1.06312	0.043104			1.06313	-0.003331
1.06402	0.016582				1.06395	0.043148			1.06396	-0.003316
1.06485	0.016608				1.06478	0.043192			1.06479	-0.003301
1.06569	0.016635				1.06561	0.043236			1.06562	-0.003286
1.06652	0.016647				1.06645	0.043258			1.06646	-0.003279
1.06735	0.01666				1.06728	0.043279			1.06729	-0.003272
1.06818	0.016673				1.06811	0.043301			1.06812	-0.003264
1.06902	0.016686				1.06895	0.043323			1.06895	-0.003257
1.06985	0.016699				1.06978	0.043345			1.06979	-0.00325
1.07068	0.016712				1.07061	0.043367			1.07062	-0.003242
1.07151	0.016725				1.07144	0.043389			1.07145	-0.003235
1.07235	0.016738				1.07228	0.043411			1.07228	-0.003228
1.07318	0.01675				1.07311	0.043432			1.07312	-0.00322
1.07401	0.016763				1.07394	0.043454			1.07395	-0.003213
1.07484	0.016776				1.07477	0.043498			1.07478	-0.003198
1.07568	0.016789				1.07561	0.043542			1.07561	-0.003184
1.07651	0.016802				1.07644	0.043585			1.07645	-0.003169
1.07734	0.016815				1.07727	0.043629			1.07728	-0.003154
1.07817	0.016827				1.0781	0.043673			1.07811	-0.00314
1.07901	0.01684				1.07894	0.043716			1.07894	-0.003125
1.07984	0.016853				1.07977	0.04376			1.07978	-0.00311
1.08067	0.016866				1.0806	0.043804			1.08061	-0.003095
1.0815	0.016879				1.08143	0.043848			1.08144	-0.003081
1.08234	0.016891				1.08227	0.043891			1.08227	-0.003066
1.08317	0.016917				1.0831	0.043913			1.08311	-0.003059
1.084	0.016942				1.08393	0.043935			1.08394	-0.003051
1.08483	0.016968				1.08476	0.043957			1.08477	-0.003044
1.08567	0.016993				1.0856	0.043978			1.0856	-0.003037
1.0865	0.017019				1.08643	0.044			1.08644	-0.00303
1.08733	0.017044				1.08726	0.044022			1.08727	-0.003022
1.08817	0.01707				1.08809	0.044044			1.0881	-0.003015
1.089	0.017095				1.08893	0.044065			1.08893	-0.003008
1.08983	0.017121				1.08976	0.044087			1.08977	-0.003
1.09066	0.017146				1.09059	0.044109			1.0906	-0.002993
1.0915	0.017159				1.09142	0.044152			1.09143	-0.002986
1.09233	0.017171				1.09226	0.044196			1.09226	-0.002978
1.09316	0.017184				1.09309	0.044239			1.0931	-0.002971
1.09399	0.017196				1.09392	0.044283			1.09393	-0.002964
1.09482	0.017209				1.09475	0.044326			1.09476	-0.002957
1.09566	0.017222				1.09559	0.04437			1.09559	-0.002949
1.09649	0.017234				1.09642	0.044413			1.09643	-0.002942
1.09732	0.017247				1.09725	0.044457			1.09726	-0.002935
1.09815	0.017259				1.09808	0.0445			1.09809	-0.002927
1.09899	0.017272				1.09892	0.044544			1.09892	-0.00292
1.09982	0.017284				1.09975	0.044565			1.09976	-0.002905
1.10065	0.017297				1.10058	0.044587			1.10059	-0.002891
1.10149	0.017309				1.10141	0.044609			1.10142	-0.002876
1.10232	0.017322				1.10225	0.04463			1.10225	-0.002862
1.10315	0.017334				1.10308	0.044652			1.10309	-0.002847
1.10398	0.017347				1.10391	0.044673			1.10392	-0.002832
1.10482	0.017359				1.10474	0.044695			1.10475	-0.002818
1.10565	0.017372				1.10558	0.044717			1.10558	-0.002803
1.10648	0.017384				1.10641	0.044738			1.10642	-0.002789
1.10731	0.017397				1.10724	0.04476			1.10725	-0.002774
1.10815	0.017422				1.10807	0.044803			1.10808	-0.002767
1.10898	0.017446				1.10891	0.044847			1.10891	-0.00276
1.10981	0.017471				1.10974	0.04489			1.10975	-0.002752
1.11064	0.017496				1.11057	0.044933			1.11058	-0.002745
1.11148	0.017521				1.1114	0.044976			1.11141	-0.002738
1.11231	0.017546				1.11224	0.04502			1.11224	-0.002731
1.11314	0.017571				1.11307	0.045063			1.11308	-0.002723
1.11397	0.017595				1.1139	0.045106			1.11391	-0.002716
1.11481	0.01762				1.11473	0.045149			1.11474	-0.002709
1.11564	0.017645				1.11557	0.045193			1.11557	-0.002701
1.11647	0.017657				1.1164	0.045193			1.11641	-0.002694
1.1173	0.01767				1.11723	0.045193			1.11724	-0.002687
1.11814	0.017682				1.11806	0.045193			1.11807	-0.00268
1.11897	0.017694				1.1189	0.045193			1.1189	-0.002672
1.1198	0.017706				1.11973	0.045193			1.11974	-0.002665
1.12064	0.017719				1.12056	0.045193			1.12057	-0.002658
1.12147	0.017731				1.12139	0.045193			1.1214	-0.002651
1.1223	0.017743				1.12223	0.045193			1.12223	-0.002643
1.12313	0.017756				1.12306	0.045193			1.12307	-0.002636
1.12397	0.017768				1.12389	0.045193			1.1239	-0.002629
1.1248	0.017792				1.12472	0.045236			1.12473	-0.002614
1.12563	0.017817				1.12556	0.045279			1.12556	-0.0026
1.12646	0.017841				1.12639	0.045322			1.1264	-0.002585
1.12729	0.017865				1.12722	0.045365			1.12723	-0.002571
1.12813	0.01789				1.12805	0.045408			1.12806	-0.002556
1.12896	0.017914				1.12889	0.045451			1.12889	-0.002542
1.12979	0.017938				1.12972	0.045494			1.12973	-0.002527
1.13063	0.017963				1.13055	0.045538			1.13056	-0.002513
1.13146	0.017987				1.13138	0.045581			1.13139	-0.002498
1.13229	0.018012				1.13222	0.045624			1.13223	-0.002484
1.13312	0.018024				1.13305	0.045667			1.13306	-0.002477
1.13396	0.018036				1.13388	0.04571			1.13389	-0.00247
1.13479	0.018048				1.13471	0.045753			1.13472	-0.002462
1.13562	0.01806				1.13555	0.045796			1.13556	-0.002455
1.13645	0.018072				1.13638	0.045838			1.13639	-0.002448
1.13729	0.018084				1.13721	0.045881			1.13722	-0.002441
1.13812	0.018096				1.13804	0.045924			1.13805	-0.002433
1.13895	0.018108				1.13888	0.045967			1.13888	-0.002426
1.13978	0.01812				1.13971	0.04601			1.13972	-0.002419
1.14062	0.018132				1.14054	0.046053			1.14055	-0.002412
1.14145	0.018144				1.14137	0.046096			1.14138	-0.002405
1.14228	0.018156				1.14221	0.046139			1.14221	-0.002397
1.14311	0.018168				1.14304	0.046182			1.14305	-0.00239
1.14395	0.01818				1.14387	0.046224			1.14388	-0.002383
1.14478	0.018192				1.1447	0.046267			1.14471	-0.002376
1.14561	0.018204				1.14554	0.04631			1.14555	-0.002369
1.14644	0.018216				1.14637	0.046353			1.14638	-0.002361
1.14728	0.018227				1.1472	0.046396			1.14721	-0.002354
1.14811	0.018239				1.14803	0.046438			1.14804	-0.002347
1.14894	0.018251				1.14887	0.046481			1.14888	-0.00234
1.14977	0.018275				1.1497	0.046481			1.14971	-0.002325
1.15061	0.018299				1.15053	0.046481			1.15054	-0.002311
1.15144	0.018323				1.15136	0.046481			1.15137	-0.002297
1.15227	0.018346				1.1522	0.046481			1.1522	-0.002282
1.15311	0.01837				1.15303	0.046481			1.15304	-0.002268
1.15394	0.018394				1.15386	0.046481			1.15387	-0.002253
1.15477	0.018418				1.15469	0.046481			1.1547	-0.002239
1.1556	0.018442				1.15553	0.046481			1.15553	-0.002225
1.15644	0.018465				1.15636	0.046481			1.15637	-0.00221
1.15727	0.018489				1.15719	0.046481			1.1572	-0.002196
1.1581	0.018501				1.15803	0.046524			1.15803	-0.002189
1.15893	0.018512				1.15886	0.046566			1.15887	-0.002181
1.15976	0.018524				1.15969	0.046609			1.1597	-0.002174
1.1606	0.018536				1.16052	0.046652			1.16053	-0.002167
1.16143	0.018548				1.16135	0.046694			1.16136	-0.00216
1.16226	0.018559				1.16219	0.046737			1.1622	-0.002153
1.1631	0.018571				1.16302	0.04678			1.16303	-0.002146
1.16393	0.018583				1.16385	0.046822			1.16386	-0.002138
1.16476	0.018595				1.16468	0.046865			1.16469	-0.002131
1.16559	0.018606				1.16552	0.046908			1.16552	-0.002124
1.16643	0.01863				1.16635	0.04695			1.16636	-0.002117
1.16726	0.018653				1.16718	0.046993			1.16719	-0.00211
1.16809	0.018676				1.16802	0.047035			1.16802	-0.002103
1.16892	0.018699				1.16885	0.047077			1.16885	-0.002096
1.16976	0.018723				1.16968	0.04712			1.16969	-0.002088
1.17059	0.018746				1.17051	0.047162			1.17052	-0.002081
1.17142	0.018769				1.17135	0.047205			1.17135	-0.002074
1.17225	0.018793				1.17218	0.047247			1.17219	-0.002067
1.17309	0.018816				1.17301	0.04729			1.17302	-0.00206
1.17392	0.018839				1.17384	0.047332			1.17385	-0.002053
1.17475	0.018851				1.17467	0.047375			1.17468	-0.002038
1.17558	0.018862				1.17551	0.047417			1.17552	-0.002024
1.17642	0.018874				1.17634	0.047459			1.17635	-0.00201
1.17725	0.018885				1.17717	0.047502			1.17718	-0.001995
1.17808	0.018897				1.178	0.047544			1.17801	-0.001981
1.17891	0.018908				1.17884	0.047586			1.17885	-0.001967
1.17975	0.01892				1.17967	0.047628			1.17968	-0.001953
1.18058	0.018931				1.1805	0.047671			1.18051	-0.001938
1.18141	0.018943				1.18134	0.047713			1.18134	-0.001924
1.18224	0.018954				1.18217	0.047755			1.18218	-0.00191
1.18308	0.018977				1.183	0.047798			1.18301	-0.001903
1.18391	0.019				1.18383	0.04784			1.18384	-0.001895
1.18474	0.019023				1.18467	0.047882			1.18467	-0.001888
1.18558	0.019046				1.1855	0.047924			1.18551	-0.001881
1.18641	0.019069				1.18633	0.047966			1.18634	-0.001874
1.18724	0.019091				1.18716	0.048008			1.18717	-0.001867
1.18807	0.019114				1.18799	0.04805			1.188	-0.00186
1.18891	0.019137				1.18883	0.048093			1.18884	-0.001853
1.18974	0.01916				1.18966	0.048135			1.18967	-0.001846
1.19057	0.019183				1.19049	0.048177			1.1905	-0.001839
1.1914	0.019194				1.19132	0.048177			1.19133	-0.001824
1.19223	0.019205				1.19216	0.048177			1.19217	-0.00181
1.19307	0.019217				1.19299	0.048177			1.193	-0.001796
1.1939	0.019228				1.19382	0.048177			1.19383	-0.001782
1.19473	0.019239				1.19466	0.048177			1.19466	-0.001768
1.19557	0.01925				1.19549	0.048177			1.1955	-0.001753
1.1964	0.019262				1.19632	0.048177			1.19633	-0.001739
1.19723	0.019273				1.19715	0.048177			1.19716	-0.001725
1.19806	0.019284				1.19799	0.048177			1.19799	-0.001711
1.1989	0.019295				1.19882	0.048177			1.19883	-0.001696
1.19973	0.019318				1.19965	0.048219			1.19966	-0.001689
1.20056	0.01934				1.20048	0.048261			1.20049	-0.001682
1.20139	0.019363				1.20131	0.048303			1.20132	-0.001675
1.20223	0.019385				1.20215	0.048345			1.20216	-0.001668
1.20306	0.019407				1.20298	0.048387			1.20299	-0.001661
1.20389	0.01943				1.20381	0.048429			1.20382	-0.001654
1.20472	0.019452				1.20464	0.048471			1.20465	-0.001647
1.20556	0.019475				1.20548	0.048513			1.20549	-0.00164
1.20639	0.019497				1.20631	0.048555			1.20632	-0.001633
1.20722	0.019519				1.20714	0.048597			1.20715	-0.001626
1.20806	0.019542				1.20798	0.048638			1.20798	-0.001619
1.20889	0.019564				1.20881	0.04868			1.20882	-0.001612
1.20972	0.019586				1.20964	0.048722			1.20965	-0.001605
1.21055	0.019608				1.21047	0.048764			1.21048	-0.001598
1.21138	0.01963				1.21131	0.048806			1.21131	-0.00159
1.21222	0.019652				1.21214	0.048847			1.21215	-0.001583
1.21305	0.019674				1.21297	0.048889			1.21298	-0.001576
1.21388	0.019696				1.2138	0.048931			1.21381	-0.001569
1.21471	0.019718				1.21463	0.048973			1.21464	-0.001562
1.21555	0.01974				1.21547	0.049015			1.21548	-0.001555
1.21638	0.019751				1.2163	0.049056			1.21631	-0.001541
1.21721	0.019762				1.21713	0.049098			1.21714	-0.001527
1.21805	0.019773				1.21796	0.049139			1.21797	-0.001513
1.21888	0.019784				1.2188	0.049181			1.21881	-0.001499
1.21971	0.019795				1.21963	0.049223			1.21964	-0.001485
1.22054	0.019806				1.22046	0.049264			1.22047	-0.001471
1.22138	0.019817				1.2213	0.049306			1.2213	-0.001456
1.22221	0.019828				1.22213	0.049348			1.22214	-0.001442
1.22304	0.019838				1.22296	0.049389			1.22297	-0.001428
1.22387	0.019849				1.22379	0.049431			1.2238	-0.001414
1.22471	0.019871				1.22463	0.049431			1.22463	-0.001414
1.22554	0.019893				1.22546	0.049431			1.22547	-0.001414
1.22637	0.019914				1.22629	0.049431			1.2263	-0.001414
1.2272	0.019936				1.22712	0.049431			1.22713	-0.001414
1.22804	0.019958				1.22796	0.049431			1.22796	-0.001414
1.22887	0.019979				1.22879	0.049431			1.2288	-0.001414
1.2297	0.020001				1.22962	0.049431			1.22963	-0.001414
1.23053	0.020023				1.23045	0.049431			1.23046	-0.001414
1.23137	0.020044				1.23128	0.049431			1.23129	-0.001414
1.2322	0.020066				1.23212	0.049431			1.23213	-0.001414
1.23303	0.020077				1.23295	0.049472			1.23296	-0.0014
1.23386	0.020087				1.23378	0.049514			1.23379	-0.001386
1.2347	0.020098				1.23462	0.049555			1.23462	-0.001372
1.23553	0.020109				1.23545	0.049597			1.23546	-0.001358
1.23636	0.020119				1.23628	0.049638			1.23629	-0.001344
1.23719	0.02013				1.23711	0.049679			1.23712	-0.00133
1.23803	0.020141				1.23795	0.049721			1.23795	-0.001316
1.23886	0.020151				1.23878	0.049762			1.23879	-0.001302
1.23969	0.020162				1.23961	0.049804			1.23962	-0.001288
1.24052	0.020173				1.24044	0.049845			1.24045	-0.001274
1.24136	0.020194				1.24128	0.049887			1.24128	-0.00126
1.24219	0.020215				1.24211	0.049928			1.24212	-0.001246
1.24302	0.020236				1.24294	0.049969			1.24295	-0.001232
1.24385	0.020258				1.24377	0.05001			1.24378	-0.001218
1.24469	0.020279				1.24461	0.050052			1.24461	-0.001204
1.24552	0.0203				1.24544	0.050093			1.24545	-0.00119
1.24635	0.020321				1.24627	0.050134			1.24628	-0.001176
1.24718	0.020342				1.2471	0.050176			1.24711	-0.001162
1.24802	0.020364				1.24794	0.050217			1.24795	-0.001148
1.24885	0.020385				1.24877	0.050258			1.24878	-0.001134
1.24968	0.020406				1.2496	0.050299			1.24961	-0.001134
1.25052	0.020427				1.25043	0.05034			1.25044	-0.001134
1.25135	0.020448				1.25127	0.050381			1.25127	-0.001134
1.25218	0.020469				1.2521	0.050422			1.25211	-0.001134
1.25301	0.02049				1.25293	0.050464			1.25294	-0.001134
1.25385	0.02051				1.25376	0.050505			1.25377	-0.001134
1.25468	0.020531				1.2546	0.050546			1.2546	-0.001134
1.25551	0.020552				1.25543	0.050587			1.25544	-0.001134
1.25634	0.020573				1.25626	0.050628			1.25627	-0.001134
1.25718	0.020594				1.25709	0.050669			1.2571	-0.001134
1.25801	0.020604				1.25793	0.05071			1.25794	-0.00112
1.25884	0.020615				1.25876	0.050751			1.25877	-0.001106
1.25967	0.020625				1.25959	0.050792			1.2596	-0.001092
1.26051	0.020635				1.26042	0.050833			1.26043	-0.001078
1.26134	0.020646				1.26126	0.050874			1.26127	-0.001064
1.26217	0.020656				1.26209	0.050915			1.2621	-0.00105
1.263	0.020666				1.26292	0.050955			1.26293	-0.001036
1.26384	0.020677				1.26375	0.050996			1.26376	-0.001022
1.26467	0.020687				1.26459	0.051037			1.26459	-0.001009
1.2655	0.020697				1.26542	0.051078			1.26543	-0.000995
1.26633	0.020718				1.26625	0.051078			1.26626	-0.000981
1.26717	0.020738				1.26708	0.051078			1.26709	-0.000967
1.268	0.020759				1.26792	0.051078			1.26792	-0.000953
1.26883	0.020779				1.26875	0.051078			1.26876	-0.000939
1.26966	0.0208				1.26958	0.051078			1.26959	-0.000925
1.2705	0.02082				1.27041	0.051078			1.27042	-0.000911
1.27133	0.020841				1.27125	0.051078			1.27126	-0.000898
1.27216	0.020861				1.27208	0.051078			1.27209	-0.000884
1.273	0.020882				1.27291	0.051078			1.27292	-0.00087
1.27383	0.020902				1.27374	0.051078			1.27375	-0.000856
1.27466	0.020922				1.27458	0.051119			1.27459	-0.000842
1.27549	0.020943				1.27541	0.05116			1.27542	-0.000828
1.27632	0.020963				1.27624	0.0512			1.27625	-0.000815
1.27716	0.020983				1.27707	0.051241			1.27708	-0.000801
1.27799	0.021003				1.27791	0.051282			1.27791	-0.000787
1.27882	0.021024				1.27874	0.051323			1.27875	-0.000773
1.27965	0.021044				1.27957	0.051363			1.27958	-0.000759
1.28049	0.021064				1.2804	0.051404			1.28041	-0.000745
1.28132	0.021084				1.28124	0.051445			1.28124	-0.000732
1.28215	0.021104				1.28207	0.051486			1.28208	-0.000718
1.28299	0.021124				1.2829	0.051526			1.28291	-0.000718
1.28382	0.021144				1.28373	0.051567			1.28374	-0.000718
1.28465	0.021164				1.28457	0.051607			1.28458	-0.000718
1.28548	0.021184				1.2854	0.051648			1.28541	-0.000718
1.28632	0.021204				1.28623	0.051688			1.28624	-0.000718
1.28715	0.021224				1.28706	0.051729			1.28707	-0.000718
1.28798	0.021244				1.2879	0.051769			1.28791	-0.000718
1.28881	0.021264				1.28873	0.05181			1.28874	-0.000718
1.28965	0.021284				1.28956	0.05185			1.28957	-0.000718
1.29048	0.021304				1.29039	0.051891			1.2904	-0.000718
1.29131	0.021314				1.29123	0.051931			1.29123	-0.000704
1.29214	0.021323				1.29206	0.051972			1.29207	-0.00069
1.29298	0.021333				1.29289	0.052012			1.2929	-0.000677
1.29381	0.021343				1.29372	0.052052			1.29373	-0.000663
1.29464	0.021353				1.29456	0.052093			1.29456	-0.000649
1.29547	0.021363				1.29539	0.052133			1.2954	-0.000635
1.29631	0.021372				1.29622	0.052174			1.29623	-0.000622
1.29714	0.021382				1.29705	0.052214			1.29706	-0.000608
1.29797	0.021392				1.29789	0.052254			1.2979	-0.000594
1.2988	0.021402				1.29872	0.052295			1.29873	-0.00058
1.29964	0.021421				1.29955	0.052335			1.29956	-0.000567
1.30047	0.021441				1.30038	0.052375			1.30039	-0.000553
1.3013	0.021461				1.30122	0.052415			1.30123	-0.000539
1.30214	0.02148				1.30205	0.052455			1.30206	-0.000526
1.30297	0.0215				1.30288	0.052496			1.30289	-0.000512
1.3038	0.021519				1.30371	0.052536			1.30372	-0.000498
1.30463	0.021539				1.30455	0.052576			1.30456	-0.000485
1.30547	0.021558				1.30538	0.052616			1.30539	-0.000471
1.3063	0.021578				1.30621	0.052656			1.30622	-0.000457
1.30713	0.021597				1.30704	0.052696			1.30705	-0.000444
1.30796	0.021616				1.30788	0.052696			1.30789	-0.000444
1.30879	0.021636				1.30871	0.052696			1.30872	-0.000444
1.30963	0.021655				1.30954	0.052696			1.30955	-0.000444
1.31046	0.021674				1.31037	0.052696			1.31038	-0.000444
1.31129	0.021693				1.31121	0.052696			1.31122	-0.000444
1.31212	0.021713				1.31204	0.052696			1.31205	-0.000444
1.31296	0.021732				1.31287	0.052696			1.31288	-0.000444
1.31379	0.021751				1.3137	0.052696			1.31371	-0.000444
1.31462	0.02177				1.31454	0.052696			1.31455	-0.000444
1.31546	0.02179				1.31537	0.052696			1.31538	-0.000444
1.31629	0.021809				1.3162	0.052736			1.31621	-0.00043
1.31712	0.021827				1.31703	0.052776			1.31704	-0.000416
1.31795	0.021846				1.31787	0.052816			1.31788	-0.000403
1.31879	0.021865				1.3187	0.052856			1.31871	-0.000389
1.31962	0.021884				1.31953	0.052896			1.31954	-0.000375
1.32045	0.021903				1.32036	0.052936			1.32037	-0.000362
1.32128	0.021922				1.3212	0.052976			1.32121	-0.000348
1.32212	0.021941				1.32203	0.053016			1.32204	-0.000335
1.32295	0.02196				1.32286	0.053056			1.32287	-0.000321
1.32378	0.021979				1.32369	0.053096			1.3237	-0.000307
1.32461	0.021998				1.32453	0.053136			1.32454	-0.000294
1.32545	0.022017				1.32536	0.053176			1.32537	-0.00028
1.32628	0.022035				1.32619	0.053216			1.3262	-0.000267
1.32711	0.022054				1.32702	0.053256			1.32703	-0.000253
1.32794	0.022073				1.32786	0.053295			1.32787	-0.00024
1.32878	0.022091				1.32869	0.053335			1.3287	-0.000226
1.32961	0.02211				1.32952	0.053375			1.32953	-0.000212
1.33044	0.022129				1.33035	0.053415			1.33036	-0.000199
1.33127	0.022148				1.33119	0.053455			1.3312	-0.000185
1.33211	0.022166				1.33202	0.053494			1.33203	-0.000172
1.33294	0.022175				1.33285	0.053534			1.33286	-0.000158
1.33377	0.022185				1.33368	0.053574			1.33369	-0.000145
1.33461	0.022194				1.33452	0.053613			1.33453	-0.000131
1.33544	0.022203				1.33535	0.053653			1.33536	-0.000118
1.33627	0.022212				1.33618	0.053692			1.33619	-0.000104
1.3371	0.022222				1.33701	0.053732			1.33702	-9.1e-05
1.33794	0.022231				1.33785	0.053772			1.33786	-7.7e-05
1.33877	0.02224				1.33868	0.053811			1.33869	-6.4e-05
1.3396	0.022249				1.33951	0.053851			1.33952	-5e-05
1.34043	0.022258				1.34034	0.05389			1.34035	-3.7e-05
1.34126	0.022277				1.34118	0.05393			1.34119	-3.7e-05
1.3421	0.022295				1.34201	0.053969			1.34202	-3.7e-05
1.34293	0.022313				1.34284	0.054009			1.34285	-3.7e-05
1.34376	0.022332				1.34367	0.054048			1.34368	-3.7e-05
1.34459	0.02235				1.34451	0.054088			1.34452	-3.7e-05
1.34543	0.022368				1.34534	0.054127			1.34535	-3.7e-05
1.34626	0.022386				1.34617	0.054166			1.34618	-3.7e-05
1.34709	0.022405				1.34701	0.054206			1.34701	-3.7e-05
1.34793	0.022423				1.34784	0.054245			1.34785	-3.7e-05
1.34876	0.022441				1.34867	0.054285			1.34868	-3.7e-05
1.34959	0.022459				1.3495	0.054324			1.34951	-2.3e-05
1.35042	0.022477				1.35034	0.054363			1.35034	-1e-05
1.35126	0.022496				1.35117	0.054402			1.35118	4e-06
1.35209	0.022514				1.352	0.054442			1.35201	1.7e-05
1.35292	0.022532				1.35283	0.054481			1.35284	3e-05
1.35375	0.02255				1.35366	0.05452			1.35367	4.4e-05
1.35459	0.022568				1.3545	0.054559			1.35451	5.7e-05
1.35542	0.022586				1.35533	0.054599			1.35534	7.1e-05
1.35625	0.022604				1.35616	0.054638			1.35617	8.4e-05
1.35708	0.022622				1.35699	0.054677			1.357	9.8e-05
1.35792	0.02264				1.35783	0.054677			1.35784	0.000111
1.35875	0.022657				1.35866	0.054677			1.35867	0.000124
1.35958	0.022675				1.35949	0.054677			1.3595	0.000138
1.36041	0.022693				1.36033	0.054677			1.36034	0.000151
1.36125	0.022711				1.36116	0.054677			1.36117	0.000164
1.36208	0.022728				1.36199	0.054677			1.362	0.000178
1.36291	0.022746				1.36282	0.054677			1.36283	0.000191
1.36374	0.022764				1.36366	0.054677			1.36366	0.000205
1.36458	0.022782				1.36449	0.054677			1.3645	0.000218
1.36541	0.0228				1.36532	0.054677			1.36533	0.000231
1.36624	0.022817				1.36615	0.054716			1.36616	0.000231
1.36707	0.022835				1.36698	0.054755			1.36699	0.000231
1.36791	0.022852				1.36782	0.054794			1.36783	0.000231
1.36874	0.02287				1.36865	0.054833			1.36866	0.000231
1.36957	0.022887				1.36948	0.054872			1.36949	0.000231
1.37041	0.022905				1.37031	0.054911			1.37033	0.000231
1.37124	0.022922				1.37115	0.05495			1.37116	0.000231
1.37207	0.02294				1.37198	0.054989			1.37199	0.000231
1.3729	0.022957				1.37281	0.055028			1.37282	0.000231
1.37373	0.022975				1.37365	0.055067			1.37366	0.000231
1.37457	0.022992				1.37448	0.055106			1.37449	0.000245
1.3754	0.023009				1.37531	0.055145			1.37532	0.000258
1.37623	0.023027				1.37614	0.055184			1.37615	0.000271
1.37706	0.023044				1.37698	0.055223			1.37698	0.000284
1.3779	0.023061				1.37781	0.055262			1.37782	0.000298
1.37873	0.023078				1.37864	0.0553			1.37865	0.000311
1.37956	0.023096				1.37947	0.055339			1.37948	0.000324
1.3804	0.023113				1.3803	0.055378			1.38031	0.000338
1.38123	0.02313				1.38114	0.055417			1.38115	0.000351
1.38206	0.023148				1.38197	0.055456			1.38198	0.000364
1.38289	0.023165				1.3828	0.055494			1.38281	0.000378
1.38373	0.023182				1.38363	0.055533			1.38365	0.000391
1.38456	0.023199				1.38447	0.055572			1.38448	0.000404
1.38539	0.023216				1.3853	0.05561			1.38531	0.000417
1.38622	0.023233				1.38613	0.055649			1.38614	0.00043
1.38706	0.02325				1.38697	0.055688			1.38698	0.000444
1.38789	0.023267				1.3878	0.055726			1.38781	0.000457
1.38872	0.023284				1.38863	0.055765			1.38864	0.00047
1.38955	0.023301				1.38946	0.055804			1.38947	0.000483
1.39039	0.023318				1.3903	0.055842			1.3903	0.000497
1.39122	0.023335				1.39113	0.055881			1.39114	0.00051
1.39205	0.023351				1.39196	0.055919			1.39197	0.000523
1.39288	0.023368				1.39279	0.055958			1.3928	0.000536
1.39372	0.023385				1.39362	0.055996			1.39363	0.000549
1.39455	0.023402				1.39446	0.056035			1.39447	0.000563
1.39538	0.023418				1.39529	0.056073			1.3953	0.000576
1.39621	0.023435				1.39612	0.056111			1.39613	0.000589
1.39705	0.023452				1.39695	0.05615			1.39697	0.000602
1.39788	0.023469				1.39779	0.056188			1.3978	0.000615
1.39871	0.023486				1.39862	0.056227			1.39863	0.000628
1.39955	0.023502				1.39945	0.056265			1.39946	0.000628
1.40038	0.023519				1.40029	0.056303			1.4003	0.000628
1.40121	0.023535				1.40112	0.056342			1.40113	0.000628
1.40204	0.023552				1.40195	0.05638			1.40196	0.000628
1.40288	0.023568				1.40278	0.056418			1.40279	0.000628
1.40371	0.023585				1.40362	0.056456			1.40362	0.000628
1.40454	0.023601				1.40445	0.056495			1.40446	0.000628
1.40537	0.023618				1.40528	0.056533			1.40529	0.000628
1.4062	0.023634				1.40611	0.056571			1.40612	0.000628
1.40704	0.023651				1.40694	0.056609			1.40695	0.000628
1.40787	0.023667				1.40778	0.056647			1.40779	0.000641
1.4087	0.023683				1.40861	0.056685			1.40862	0.000655
1.40953	0.0237				1.40944	0.056724			1.40945	0.000668
1.41037	0.023716				1.41028	0.056762			1.41029	0.000681
1.4112	0.023732				1.41111	0.0568			1.41112	0.000694
1.41203	0.023749				1.41194	0.056838			1.41195	0.000707
1.41287	0.023765				1.41277	0.056876			1.41278	0.00072
1.4137	0.023781				1.41361	0.056914			1.41362	0.000733
1.41453	0.023797				1.41444	0.056952			1.41445	0.000746
1.41536	0.023814				1.41527	0.05699			1.41528	0.000759
1.4162	0.02383				1.4161	0.05699			1.41611	0.000772
1.41703	0.023846				1.41694	0.05699			1.41695	0.000122
1.41786	0.023862				1.41777	0.05699			1.41778	-0.000157
1.41869	0.023878				1.4186	0.05699			1.41861	-0.0002
1.41953	0.023894				1.41943	0.05699			1.41944	4.2e-05
1.42036	0.02391				1.42027	0.05699			1.42028	0.000578
1.42119	0.023926				1.4211	0.05699			1.42111	0.000851
1.42202	0.023942				1.42193	0.05699			1.42194	0.000864
1.42286	0.023958				1.42276	0.05699			1.42277	0.000877
1.42369	0.023974				1.4236	0.05699			1.42361	0.00089
1.42452	0.02399				1.42443	0.057028			1.42444	0.000903
1.42535	0.024006				1.42526	0.057066			1.42527	0.000916
1.42619	0.024022				1.42609	0.057104			1.4261	0.000929
1.42702	0.024037				1.42693	0.057141			1.42694	0.000942
1.42785	0.024053				1.42776	0.057179			1.42777	0.000955
1.42868	0.024069				1.42859	0.057217			1.4286	0.000968
1.42952	0.024085				1.42942	0.057255			1.42943	0.000981
1.43035	0.024101				1.43026	0.057293			1.43027	0.000994
1.43118	0.024116				1.43109	0.057331			1.4311	0.001007
1.43202	0.024132				1.43192	0.057369			1.43193	0.00102
1.43285	0.024163				1.43275	0.057406			1.43276	0.00102
1.43368	0.024195				1.43359	0.057444			1.4336	0.00102
1.43451	0.024226				1.43442	0.057482			1.43443	0.00102
1.43535	0.024257				1.43525	0.057519			1.43526	0.00102
1.43618	0.024288				1.43608	0.057557			1.43609	0.00102
1.43701	0.024319				1.43692	0.057595			1.43693	0.00102
1.43784	0.02435				1.43775	0.057632			1.43776	0.00102
1.43867	0.024382				1.43858	0.05767			1.43859	0.00102
1.43951	0.024413				1.43941	0.057708			1.43942	0.00102
1.44034	0.024444				1.44025	0.057745			1.44026	0.00102
1.44117	0.024459				1.44108	0.057783			1.44109	0.001032
1.44201	0.024474				1.44191	0.05782			1.44192	0.001045
1.44284	0.024489				1.44274	0.057858			1.44275	0.001058
1.44367	0.024504				1.44358	0.057895			1.44359	0.001071
1.4445	0.02452				1.44441	0.057933			1.44442	0.001084
1.44534	0.024535				1.44524	0.05797			1.44525	0.001097
1.44617	0.02455				1.44607	0.058007			1.44608	0.00111
1.447	0.024565				1.44691	0.058045			1.44692	0.001123
1.44783	0.02458				1.44774	0.058082			1.44775	0.001136
1.44867	0.024595				1.44857	0.05812			1.44858	0.001149
1.4495	0.02461				1.4494	0.058157			1.44941	0.001161
1.45033	0.024625				1.45024	0.058194			1.45025	0.001174
1.45116	0.02464				1.45107	0.058232			1.45108	0.001187
1.452	0.024655				1.4519	0.058269			1.45191	0.0012
1.45283	0.02467				1.45273	0.058306			1.45274	0.001213
1.45366	0.024684				1.45357	0.058343			1.45358	0.001226
1.45449	0.024699				1.4544	0.058381			1.45441	0.001238
1.45533	0.024714				1.45523	0.058418			1.45524	0.001251
1.45616	0.024729				1.45606	0.058455			1.45607	0.001264
1.45699	0.024744				1.4569	0.058492			1.45691	0.001277
1.45782	0.024759				1.45773	0.05853			1.45774	0.00129
1.45866	0.024773				1.45856	0.058567			1.45857	0.001303
1.45949	0.024788				1.45939	0.058604			1.4594	0.001315
1.46032	0.024803				1.46023	0.058641			1.46024	0.001328
1.46115	0.024817				1.46106	0.058678			1.46107	0.001341
1.46199	0.024832				1.46189	0.058715			1.4619	0.001354
1.46282	0.024847				1.46272	0.058752			1.46273	0.001366
1.46365	0.024861				1.46356	0.058789			1.46357	0.001379
1.46449	0.024876				1.46439	0.058826			1.4644	0.001392
1.46532	0.024891				1.46522	0.058863			1.46523	0.001405
1.46615	0.024905				1.46605	0.0589			1.46606	0.001405
1.46698	0.02492				1.46689	0.058937			1.4669	0.001405
1.46782	0.024934				1.46772	0.058974			1.46773	0.001405
1.46865	0.024949				1.46855	0.059011			1.46856	0.001405
1.46948	0.024963				1.46938	0.059047			1.46939	0.001405
1.47031	0.024977				1.47022	0.059084			1.47023	0.001405
1.47115	0.024992				1.47105	0.059121			1.47106	0.001405
1.47198	0.025006				1.47188	0.059158			1.47189	0.001405
1.47281	0.025021				1.47271	0.059195			1.47272	0.001405
1.47364	0.025035				1.47355	0.059232			1.47356	0.001405
1.47448	0.025064				1.47438	0.059268			1.47439	0.001417
1.47531	0.025092				1.47521	0.059305			1.47522	0.00143
1.47614	0.025121				1.47604	0.059342			1.47605	0.001443
1.47697	0.025149				1.47688	0.059378			1.47689	0.001455
1.47781	0.025178				1.47771	0.059415			1.47772	0.001468
1.47864	0.025206				1.47854	0.059452			1.47855	0.001481
1.47947	0.025235				1.47937	0.059488			1.47938	0.001494
1.4803	0.025263				1.48021	0.059525			1.48022	0.001506
1.48114	0.025292				1.48104	0.059562			1.48105	0.001519
1.48197	0.02532				1.48187	0.059598			1.48188	0.001532
1.4828	0.025334				1.4827	0.059598			1.48272	0.001544
1.48363	0.025348				1.48354	0.059598			1.48355	0.001557
1.48447	0.025362				1.48437	0.059598			1.48438	0.00157
1.4853	0.025375				1.4852	0.059598			1.48521	0.001582
1.48613	0.025389				1.48603	0.059598			1.48605	0.001595
1.48696	0.025403				1.48687	0.059598			1.48688	0.001607
1.4878	0.025417				1.4877	0.059598			1.48771	0.00162
1.48863	0.025431				1.48853	0.059598			1.48854	0.001633
1.48946	0.025444				1.48936	0.059598			1.48937	0.001645
1.49029	0.025458				1.4902	0.059598			1.49021	0.001658
1.49113	0.025472				1.49103	0.059635			1.49104	0.001671
1.49196	0.025485				1.49186	0.059671			1.49187	0.001683
1.49279	0.025499				1.49269	0.059708			1.4927	0.001696
1.49362	0.025513				1.49353	0.059744			1.49354	0.001708
1.49446	0.025526				1.49436	0.059781			1.49437	0.001721
1.49529	0.02554				1.49519	0.059817			1.4952	0.001733
1.49612	0.025553				1.49602	0.059854			1.49604	0.001746
1.49696	0.025567				1.49686	0.05989			1.49687	0.001759
1.49779	0.025581				1.49769	0.059927			1.4977	0.001771
1.49862	0.025594				1.49852	0.059963			1.49853	0.001784
1.49945	0.025621				1.49935	0.059999			1.49937	0.001796
1.50029	0.025648				1.50019	0.060036			1.5002	0.001809
1.50112	0.025675				1.50102	0.060072			1.50103	0.001821
1.50195	0.025701				1.50185	0.060108			1.50186	0.001834
1.50278	0.025728				1.50268	0.060144			1.50269	0.001846
1.50362	0.025755				1.50352	0.060181			1.50353	0.001859
1.50445	0.025782				1.50435	0.060217			1.50436	0.001871
1.50528	0.025809				1.50518	0.060253			1.50519	0.001884
1.50611	0.025835				1.50602	0.06029			1.50602	0.001896
1.50695	0.025862				1.50685	0.060326			1.50686	0.001909
1.50778	0.025875				1.50768	0.060362			1.50769	0.001909
1.50861	0.025888				1.50851	0.060398			1.50852	0.001909
1.50944	0.025901				1.50934	0.060434			1.50936	0.001909
1.51028	0.025914				1.51018	0.06047			1.51019	0.001909
1.51111	0.025927				1.51101	0.060506			1.51102	0.001909
1.51194	0.02594				1.51184	0.060542			1.51185	0.001909
1.51277	0.025953				1.51267	0.060578			1.51269	0.001909
1.51361	0.025966				1.51351	0.060614			1.51352	0.001909
1.51444	0.025979				1.51434	0.06065			1.51435	0.001909
1.51527	0.025992				1.51517	0.060686			1.51518	0.001909
1.5161	0.026005				1.51601	0.060722			1.51601	0.001921
1.51694	0.026018				1.51684	0.060758			1.51685	0.001933
1.51777	0.026031				1.51767	0.060794			1.51768	0.001946
1.5186	0.026043				1.5185	0.06083			1.51851	0.001958
1.51943	0.026056				1.51934	0.060866			1.51935	0.001971
1.52027	0.026069				1.52017	0.060902			1.52018	0.001983
1.5211	0.026082				1.521	0.060938			1.52101	0.001996
1.52193	0.026095				1.52183	0.060973			1.52184	0.002008
1.52276	0.026107				1.52266	0.061009			1.52268	0.00202
1.5236	0.02612				1.5235	0.061045			1.52351	0.002033
1.52443	0.026145				1.52433	0.061081			1.52434	0.002045
1.52526	0.026171				1.52516	0.061116			1.52517	0.002058
1.52609	0.026196				1.52599	0.061152			1.52601	0.00207
1.52693	0.026221				1.52683	0.061188			1.52684	0.002082
1.52776	0.026246				1.52766	0.061223			1.52767	0.002095
1.52859	0.026271				1.52849	0.061259			1.5285	0.002107
1.52943	0.026297				1.52933	0.061295			1.52934	0.002119
1.53026	0.026322				1.53016	0.06133			1.53017	0.002132
1.53109	0.026347				1.53099	0.061366			1.531	0.002144
1.53192	0.026372				1.53182	0.061402			1.53183	0.002156
1.53276	0.026385				1.53266	0.061437			1.53267	0.002169
1.53359	0.026397				1.53349	0.061473			1.5335	0.002181
1.53442	0.026409				1.53432	0.061508			1.53433	0.002193
1.53525	0.026421				1.53515	0.061544			1.53516	0.002206
1.53609	0.026433				1.53598	0.061579			1.536	0.002218
1.53692	0.026446				1.53682	0.061615			1.53683	0.00223
1.53775	0.026458				1.53765	0.06165			1.53766	0.002242
1.53858	0.02647				1.53848	0.061685			1.53849	0.002255
1.53942	0.026482				1.53931	0.061721			1.53933	0.002267
1.54025	0.026495				1.54015	0.061756			1.54016	0.002279
1.54108	0.026519				1.54098	0.061792			1.54099	0.002292
1.54191	0.026543				1.54181	0.061827			1.54182	0.002304
1.54275	0.026567				1.54265	0.061862			1.54266	0.002316
1.54358	0.026591				1.54348	0.061897			1.54349	0.002328
1.54441	0.026615				1.54431	0.061933			1.54432	0.00234
1.54524	0.026639				1.54514	0.061968			1.54515	0.002353
1.54608	0.026663				1.54598	0.062003			1.54599	0.002365
1.54691	0.026687				1.54681	0.062038			1.54682	0.002377
1.54774	0.026711				1.54764	0.062074			1.54765	0.002389
1.54857	0.026735				1.54847	0.062109			1.54848	0.002401
1.54941	0.026747				1.5493	0.062144			1.54932	0.002401
1.55024	0.026759				1.55014	0.062179			1.55015	0.002401
1.55107	0.02677				1.55097	0.062214			1.55098	0.002401
1.5519	0.026782				1.5518	0.062249			1.55181	0.002401
1.55274	0.026794				1.55263	0.062284			1.55265	0.002401
1.55357	0.026805				1.55347	0.062319			1.55348	0.002401
1.5544	0.026817				1.5543	0.062354			1.55431	0.002401
1.55523	0.026829				1.55513	0.062389			1.55514	0.002401
1.55607	0.02684				1.55597	0.062425			1.55598	0.002401
1.5569	0.026852				1.5568	0.06246			1.55681	0.002401
1.55773	0.026875				1.55763	0.062494			1.55764	0.002414
1.55856	0.026898				1.55846	0.062529			1.55847	0.002426
1.5594	0.026921				1.5593	0.062564			1.55931	0.002438
1.56023	0.026944				1.56013	0.062599			1.56014	0.00245
1.56106	0.026967				1.56096	0.062634			1.56097	0.002462
1.5619	0.02699				1.56179	0.062669			1.5618	0.002474
1.56273	0.027013				1.56262	0.062704			1.56264	0.002487
1.56356	0.027036				1.56346	0.062738			1.56347	0.002499
1.56439	0.027059				1.56429	0.062773			1.5643	0.002511
1.56523	0.027082				1.56512	0.062808			1.56513	0.002523
1.56606	0.027093				1.56595	0.062843			1.56597	0.002535
1.56689	0.027104				1.56679	0.062877			1.5668	0.002547
1.56772	0.027115				1.56762	0.062912			1.56763	0.002559
1.56856	0.027126				1.56845	0.062947			1.56846	0.002571
1.56939	0.027138				1.56929	0.062981			1.5693	0.002583
1.57022	0.027149				1.57012	0.063016			1.57013	0.002595
1.57105	0.02716				1.57095	0.063051			1.57096	0.002608
1.57189	0.027171				1.57178	0.063085			1.57179	0.00262
1.57272	0.027182				1.57262	0.06312			1.57263	0.002632
1.57355	0.027193				1.57345	0.063155			1.57346	0.002644
1.57438	0.027215				1.57428	0.063189			1.57429	0.002656
1.57522	0.027237				1.57511	0.063224			1.57512	0.002668
1.57605	0.027259				1.57595	0.063258			1.57596	0.00268
1.57688	0.027281				1.57678	0.063293			1.57679	0.002692
1.57771	0.027303				1.57761	0.063327			1.57762	0.002704
1.57855	0.027325				1.57844	0.063361			1.57845	0.002716
1.57938	0.027347				1.57928	0.063396			1.57929	0.002728
1.58021	0.027369				1.58011	0.06343			1.58012	0.00274
1.58104	0.027391				1.58094	0.063465			1.58095	0.002752
1.58188	0.027413				1.58177	0.063499			1.58178	0.002764
1.58271	0.027434				1.58261	0.063499			1.58262	0.002776
1.58354	0.027455				1.58344	0.063499			1.58345	0.002788
1.58437	0.027477				1.58427	0.063499			1.58428	0.0028
1.58521	0.027498				1.5851	0.063499			1.58511	0.002812
1.58604	0.027519				1.58594	0.063499			1.58595	0.002824
1.58687	0.02754				1.58677	0.063499			1.58678	0.002835
1.5877	0.027562				1.5876	0.063499			1.58761	0.002847
1.58854	0.027583				1.58843	0.063499			1.58844	0.002859
1.58937	0.027604				1.58927	0.063499			1.58928	0.002871
1.5902	0.027625				1.5901	0.063499			1.59011	0.002883
1.59103	0.027636				1.59093	0.063534			1.59094	0.002883
1.59187	0.027646				1.59176	0.063568			1.59177	0.002883
1.5927	0.027656				1.5926	0.063602			1.59261	0.002883
1.59353	0.027667				1.59343	0.063636			1.59344	0.002883
1.59437	0.027677				1.59426	0.063671			1.59427	0.002883
1.5952	0.027687				1.59509	0.063705			1.5951	0.002883
1.59603	0.027698				1.59593	0.063739			1.59594	0.002883
1.59686	0.027708				1.59676	0.063773			1.59677	0.002883
1.5977	0.027718				1.59759	0.063808			1.5976	0.002883
1.59853	0.027729				1.59842	0.063842			1.59844	0.002883
1.59936	0.027749				1.59926	0.063876			1.59927	0.002895
1.60019	0.027769				1.60009	0.06391			1.6001	0.002907
1.60103	0.027789				1.60092	0.063944			1.60093	0.002919
1.60186	0.02781				1.60175	0.063978			1.60177	0.002931
1.60269	0.02783				1.60259	0.064012			1.6026	0.002943
1.60352	0.02785				1.60342	0.064046			1.60343	0.002954
1.60436	0.027871				1.60425	0.06408			1.60426	0.002966
1.60519	0.027891				1.60508	0.064114			1.60509	0.002978
1.60602	0.027911				1.60592	0.064148			1.60593	0.00299
1.60685	0.027932				1.60675	0.064182			1.60676	0.003002
1.60769	0.027951				1.60758	0.064216			1.60759	0.003014
1.60852	0.027971				1.60841	0.06425			1.60842	0.003026
1.60935	0.027991				1.60925	0.064284			1.60926	0.003037
1.61018	0.02801				1.61008	0.064318			1.61009	0.003049
1.61102	0.02803				1.61091	0.064352			1.61092	0.003061
1.61185	0.02805				1.61174	0.064386			1.61176	0.003073
1.61268	0.028069				1.61258	0.064419			1.61259	0.003085
1.61351	0.028089				1.61341	0.064453			1.61342	0.003096
1.61435	0.028109				1.61424	0.064487			1.61425	0.003108
1.61518	0.028128				1.61507	0.064521			1.61509	0.00312
1.61601	0.028147				1.61591	0.064555			1.61592	0.003132
1.61685	0.028166				1.61674	0.064588			1.61675	0.003143
1.61768	0.028186				1.61757	0.064622			1.61758	0.003155
1.61851	0.028205				1.6184	0.064656			1.61841	0.003167
1.61934	0.028224				1.61924	0.064689			1.61925	0.003179
1.62017	0.028243				1.62007	0.064723			1.62008	0.00319
1.62101	0.028262				1.6209	0.064756			1.62091	0.003202
1.62184	0.028281				1.62173	0.06479			1.62174	0.003214
1.62267	0.0283				1.62257	0.064824			1.62258	0.003226
1.6235	0.028319				1.6234	0.064857			1.62341	0.003237
1.62434	0.028337				1.62423	0.064891			1.62424	0.003249
1.62517	0.028356				1.62506	0.064924			1.62508	0.003261
1.626	0.028374				1.6259	0.064958			1.62591	0.003272
1.62684	0.028393				1.62673	0.064991			1.62674	0.003284
1.62767	0.028411				1.62756	0.065025			1.62757	0.003296
1.6285	0.02843				1.62839	0.065058			1.62841	0.003307
1.62933	0.028448				1.62923	0.065092			1.62924	0.003319
1.63017	0.028467				1.63006	0.065125			1.63007	0.003331
1.631	0.028485				1.63089	0.065159			1.6309	0.003342
1.63183	0.028504				1.63172	0.065192			1.63173	0.003354
1.63266	0.028522				1.63256	0.065225			1.63257	0.003365
1.6335	0.02854				1.63339	0.065259			1.6334	0.003377
1.63433	0.028558				1.63422	0.065292			1.63423	0.003389
1.63516	0.028575				1.63505	0.065325			1.63506	0.0034
1.63599	0.028593				1.63589	0.065358			1.6359	0.003412
1.63683	0.028611				1.63672	0.065392			1.63673	0.003423
1.63766	0.028629				1.63755	0.065425			1.63756	0.003435
1.63849	0.028647				1.63838	0.065458			1.6384	0.003447
1.63932	0.028665				1.63922	0.065491			1.63923	0.003458
1.64016	0.028683				1.64005	0.065525			1.64006	0.00347
1.64099	0.0287				1.64088	0.065558			1.64089	0.00347
1.64182	0.028718				1.64171	0.065591			1.64173	0.00347
1.64265	0.028735				1.64255	0.065624			1.64256	0.00347
1.64349	0.028752				1.64338	0.065657			1.64339	0.00347
1.64432	0.02877				1.64421	0.06569			1.64422	0.00347
1.64515	0.028787				1.64504	0.065723			1.64506	0.00347
1.64599	0.028804				1.64588	0.065756			1.64589	0.00347
1.64682	0.028822				1.64671	0.065789			1.64672	0.00347
1.64765	0.028839				1.64754	0.065822			1.64755	0.00347
1.64848	0.028856				1.64837	0.065855			1.64839	0.00347
1.64932	0.028873				1.64921	0.065888			1.64922	0.003481
1.65015	0.02889				1.65004	0.065921			1.65005	0.003493
1.65098	0.028907				1.65087	0.065954			1.65088	0.003504
1.65181	0.028924				1.6517	0.065986			1.65172	0.003516
1.65264	0.028941				1.65254	0.066019			1.65255	0.003527
1.65348	0.028957				1.65337	0.066052			1.65338	0.003539
1.65431	0.028974				1.6542	0.066085			1.65421	0.00355
1.65514	0.028991				1.65503	0.066118			1.65505	0.003562
1.65597	0.029008				1.65587	0.066151			1.65588	0.003573
1.65681	0.029025				1.6567	0.066184			1.65671	0.003585
1.65764	0.029041				1.65753	0.066216			1.65754	0.003596
1.65847	0.029057				1.65836	0.066249			1.65838	0.003608
1.65931	0.029074				1.6592	0.066282			1.65921	0.003619
1.66014	0.02909				1.66003	0.066314			1.66004	0.003631
1.66097	0.029106				1.66086	0.066347			1.66087	0.003642
[truncated: 29,239 more rows]

## Sheet: Figure 1d
	wo GtAcuC	GtAcuC	GtAcuB-AcuC
Peak area	2	485	134
	4	612	140
	4	482	111

## Sheet: Figure 1e-1g
	1st antibody: Anti-K-Ac, (1:1500)								2nd antibody: anti-rabbit IgG-alkaline phosphatase antibodies (1:1500)

## Sheet: Figure 2f
BsAcuB VS AMP			BsAcuB VS ADP			BsAcuB VS ATP			BsAcuB VS Ap3A			BsAcuB VS Ap4A			GtAcuB VS AMP			GtAcuB VS ADP			GtAcuB VS ATP			GtAcuB VS Ap3A			GtAcuB VS Ap4A
DP_X	DP_Y		DP_X	DP_Y		DP_X	DP_Y		DP_X	DP_Y		DP_X	DP_Y		DP_X	DP_Y		DP_X	DP_Y		DP_X	DP_Y		DP_X	DP_Y		DP_X	DP_Y
0.083333	0.001456		0.083333	-0.004537		0.083333	0.002948		0.083333	0.006477					0.083333	0.001587		0.083333	-0.01086		0.083333	0.009963		0.083333	-0.009276		0.083333	-0.000136
0.1	0.001218		0.1	-0.003351		0.1	0.002301		0.1	0.005427		0.083333	0.001155		0.1	0.004413		0.1	-0.009234		0.1	0.006775		0.1	-0.006965		0.1	-0.00024
0.116667	0.00099		0.116667	-0.002845		0.116667	0.002004		0.116667	0.004317					0.116667	0.004049		0.116667	-0.008858		0.116667	0.005718		0.116667	-0.006093		0.116667	-0.000223
0.133333	0.000912		0.133333	-0.002448		0.133333	0.001577		0.133333	0.003026		0.1	2e-05		0.133333	0.003476		0.133333	-0.008582		0.133333	0.00462		0.133333	-0.005541		0.133333	-0.000146
0.15	0.000823		0.15	-0.002012		0.15	0.00116		0.15	0.001776					0.15	0.004122		0.15	-0.008956		0.15	0.003603		0.15	-0.004889		0.15	-5.9e-05
0.166667	0.000725		0.166667	-0.001856		0.166667	0.000603		0.166667	0.000106		0.116667	-0.000154		0.166667	0.003828		0.166667	-0.00854		0.166667	0.002715		0.166667	-0.004788		0.166667	1.8e-05
0.183333	0.000587		0.183333	-0.001689		0.183333	0.000296		0.183333	-0.001325					0.183333	0.004254		0.183333	-0.007714		0.183333	0.001687		0.183333	-0.005116		0.183333	-0.000106
0.2	0.000308		0.2	-0.00134		0.2	3.7e-05		0.2	-0.002419		0.133333	-0.000268		0.2	0.003318		0.2	-0.006729		0.2	0.001287		0.2	-0.005353		0.2	-0.000179
0.216667	-4.1e-05		0.216667	-0.000991		0.216667	-0.000193		0.216667	-0.003863					0.216667	0.001183		0.216667	-0.005674		0.216667	0.000636		0.216667	-0.00534		0.216667	-0.000302
0.233333	-0.00023		0.233333	-0.000781		0.233333	-0.000302		0.233333	-0.005768		0.15	-0.000283		0.233333	0.000877		0.233333	-0.00449		0.233333	-0.000145		0.233333	-0.004877		0.233333	-0.000675
0.25	-0.000169		0.25	-0.000422		0.25	-0.000521		0.25	-0.007472					0.25	-0.000369		0.25	-0.002745		0.25	-0.000796		0.25	-0.003894		0.25	-0.000808
0.266667	-0.000128		0.266667	-6.2e-05		0.266667	-0.00055		0.266667	-0.008916		0.166667	-0.000627		0.266667	-0.000335		0.266667	-0.00101		0.266667	-0.000927		0.266667	-0.003091		0.266667	-0.000931
0.283333	-7.7e-05		0.283333	0.000117		0.283333	-0.000269		0.283333	-0.010141					0.283333	0.00056		0.283333	0.000684		0.283333	-0.000777		0.283333	-0.002767		0.283333	-0.001024
0.3	5.2e-05		0.3	0.000505		0.3	-0.000183		0.3	-0.01184		0.183333	-0.001302		0.3	0.001338		0.3	0.002365		0.3	-0.001376		0.3	-0.002061		0.3	-0.001076
0.316667	5e-05		0.316667	0.000993		0.316667	-0.000288		0.316667	-0.0139					0.316667	0.001836		0.316667	0.004195		0.316667	-0.002854		0.316667	-0.001514		0.316667	-0.000959
0.333333	7.9e-05		0.333333	0.001301		0.333333	-0.000542		0.333333	-0.015799		0.2	-0.001326		0.333333	0.001734		0.333333	0.005656		0.333333	-0.004073		0.333333	-0.002007		0.333333	-0.001101
0.35	8e-06		0.35	0.001438		0.35	-0.000896		0.35	-0.016888					0.35	0.000623		0.35	0.006586		0.35	-0.004802		0.35	-0.002		0.35	-0.001203
0.366667	-0.000194		0.366667	0.001576		0.366667	-0.00124		0.366667	-0.018058		0.216667	-0.001271		0.366667	-0.000939		0.366667	0.007146		0.366667	-0.0053		0.366667	-0.001483		0.366667	-0.001036
0.383333	-0.000435		0.383333	0.001814		0.383333	-0.001434		0.383333	-0.019567					0.383333	-0.002351		0.383333	0.007377		0.383333	-0.005599		0.383333	-0.001586		0.383333	-0.001078
0.4	-0.00053		0.4	0.002145		0.4	-0.001686		0.4	-0.020576		0.233333	-0.001435		0.4	-0.003113		0.4	0.007429		0.4	-0.005598		0.4	-0.002102		0.4	-0.001108
0.416667	-0.000395		0.416667	0.002206		0.416667	-0.001967		0.416667	-0.021625					0.416667	-0.003135		0.416667	0.007181		0.416667	-0.005488		0.416667	-0.002897		0.416667	-0.001298
0.433333	-0.00025		0.433333	0.002057		0.433333	-0.002208		0.433333	-0.022853		0.25	-0.001339		0.433333	-0.002728		0.433333	0.006523		0.433333	-0.005588		0.433333	-0.003693		0.433333	-0.001158
0.45	-0.000255		0.45	0.001918		0.45	-0.002469		0.45	-0.024022					0.45	-0.00221		0.45	0.006196		0.45	-0.005458		0.45	-0.004379		0.45	-0.000938
0.466667	-0.000239		0.466667	0.001789		0.466667	-0.002651		0.466667	-0.024691		0.266667	-0.001054		0.466667	-0.001393		0.466667	0.006348		0.466667	-0.005147		0.466667	-0.005494		0.466667	-0.000728
0.483333	-0.000254		0.483333	0.00171		0.483333	-0.002942		0.483333	-0.02517					0.483333	-0.000745		0.483333	0.005351		0.483333	-0.004767		0.483333	-0.00533		0.483333	-0.000668
0.5	-3.4e-05		0.5	0.001786		0.5	-0.00324		0.5	-0.025573		0.283333	-0.000768		0.5	-0.000292		0.5	0.004902		0.5	-0.004397		0.5	-0.004494		0.5	-0.000413
0.516667	-0.000114		0.516667	0.001853		0.516667	-0.003598		0.516667	-0.025825					0.516667	-7.9e-05		0.516667	0.004814		0.516667	-0.004238		0.516667	-0.003568		0.516667	0.000182
0.533333	7.7e-05		0.533333	0.00176		0.533333	-0.004416		0.533333	-0.027506		0.3	-0.000572		0.533333	-2.6e-05		0.533333	0.005036		0.533333	-0.004088		0.533333	-0.002242		0.533333	0.000508
0.55	0.000367		0.55	0.001586		0.55	-0.005254		0.55	-0.028728					0.55	-0.000343		0.55	0.005288		0.55	-0.004048		0.55	-0.000637		0.55	0.000723
0.566667	0.000487		0.566667	0.001443		0.566667	-0.005221		0.566667	-0.02834		0.316667	-0.000516		0.566667	-0.00094		0.566667	0.00534		0.566667	-0.003889		0.566667	0.000379		0.566667	0.001198
0.583333	0.000458		0.583333	0.00129		0.583333	-0.005539		0.583333	-0.033372					0.583333	-0.001697		0.583333	0.004923		0.583333	-0.003339		0.583333	0.000575		0.583333	0.001644
0.6	0.000423		0.6	0.001181		0.6	-0.005818		0.6	-0.037945		0.333333	-0.0005		0.6	-0.002321		0.6	0.004213		0.6	-0.002556		0.6	7.8e-05		0.6	0.001718
0.616667	0.000487		0.616667	0.001124		0.616667	-0.007717		0.616667	-0.023364					0.616667	-0.002965		0.616667	0.003844		0.616667	-0.001613		0.616667	0.00091		0.616667	0.001692
0.633333	0.000462		0.633333	0.000946		0.633333	-0.004906		0.633333	0.043826		0.35	-0.000284		0.633333	-0.00353		0.633333	0.003026		0.633333	-0.00066		0.633333	0.002363		0.633333	0.001756
0.65	0.000247		0.65	0.000798		0.65	-0.030224		0.65	0.103007					0.65	-0.004104		0.65	0.002487		0.65	0.000333		0.65	0.004046		0.65	0.001741
0.666667	7.1e-05		0.666667	0.00064		0.666667	-0.053233		0.666667	0.130498		0.366667	0.000142		0.666667	-0.004488		0.666667	0.002039		0.666667	0.000996		0.666667	0.005149		0.666667	0.001445
0.683333	0.000286		0.683333	0.000402		0.683333	-0.028132		0.683333	0.128269					0.683333	-0.004952		0.683333	0.001551		0.683333	0.00166		0.683333	0.005971		0.683333	0.001199
0.7	0.000444		0.7	0.000206		0.7	0.003429		0.7	0.114889		0.383333	0.000728		0.7	-0.005344		0.7	0.001364		0.7	0.002322		0.7	0.007145		0.7	0.001534
0.716667	0.000172		0.716667	-1.9e-05		0.716667	0.02462		0.716667	0.091408					0.716667	-0.005697		0.716667	0.001418		0.716667	0.002745		0.716667	0.00811		0.716667	0.001489
0.733333	-0.00024		0.733333	-0.000244		0.733333	0.034592		0.733333	0.069357		0.4	0.001376		0.733333	-0.00573		0.733333	0.001383		0.733333	0.003038		0.733333	0.009414		0.733333	0.001504
0.75	-0.000483		0.75	-0.000488		0.75	0.033853		0.75	0.044895					0.75	-0.005672		0.75	0.001198		0.75	0.003481		0.75	0.010089		0.75	0.00133
0.766667	-0.000615		0.766667	-0.000663		0.766667	0.029395		0.766667	0.030374		0.416667	0.001614		0.766667	-0.005545		0.766667	0.001122		0.766667	0.004083		0.766667	0.010054		0.766667	0.001075
0.783333	-0.000647		0.783333	-0.000788		0.783333	0.022966		0.783333	0.018673					0.783333	-0.005088		0.783333	0.001827		0.783333	0.004306		0.783333	0.009858		0.783333	0.00064
0.8	-0.000398		0.8	-0.000913		0.8	0.015302		0.8	0.007158		0.433333	0.002082		0.8	-0.004425		0.8	0.002634		0.8	0.004204		0.8	0.009697		0.8	0.000636
0.816667	-0.000289		0.816667	-0.000798		0.816667	0.0109		0.816667	-0.000959					0.816667	-0.003813		0.816667	0.000942		0.816667	0.003941		0.816667	0.009927		0.816667	0.000582
0.833333	-0.000409		0.833333	-0.000513		0.833333	0.007908		0.833333	-0.005555		0.45	0.002119		0.833333	-0.003101		0.833333	-6.9e-05		0.833333	0.003739		0.833333	0.009627		0.833333	5.8e-05
0.85	-0.00066		0.85	-0.000418		0.85	0.005356		0.85	-0.009802					0.85	-0.002209		0.85	-0.000991		0.85	0.003696		0.85	0.009097		0.85	-0.000106
0.866667	-0.001021		0.866667	-0.000432		0.866667	0.003744		0.866667	-0.014189		0.466667	0.002487		0.866667	0.000183		0.866667	-0.002593		0.866667	0.003824		0.866667	0.009227		0.866667	-0.00018
0.883333	-0.001162		0.883333	-0.000557		0.883333	0.002121		0.883333	-0.017695					0.883333	0.003365		0.883333	-0.004075		0.883333	0.003882		0.883333	0.010317		0.883333	-8.4e-05
0.9	-0.001381		0.9	-0.000604		0.9	0.000914		0.9	-0.021324		0.483333	0.002485		0.9	0.004988		0.9	-0.004664		0.9	0.002816		0.9	0.011341		0.9	8.2e-05
0.916667	-0.001272		0.916667	-0.000461		0.916667	-0.000812		0.916667	-0.023577					0.916667	0.00601		0.916667	-0.005723		0.916667	0.001841		0.916667	0.009847		0.916667	0.000548
0.933333	-0.000962		0.933333	-0.000317		0.933333	-0.002487		0.933333	-0.03908		0.5	0.002425		0.933333	0.006773		0.933333	-0.007921		0.933333	0.001026		0.933333	0.007183		0.933333	0.001295
0.95	-0.000262		0.95	-2.4e-05		0.95	-0.003522		0.95	-0.049392					0.95	0.007046		0.95	-0.00868		0.95	0.00112		0.95	0.006179		0.95	0.001531
0.966667	0.000768		0.966667	0.000399		0.966667	-0.004518		0.966667	-0.048335		0.516667	0.002255		0.966667	0.006498		0.966667	-0.006888		0.966667	0.000925		0.966667	0.005465		0.966667	0.001437
0.983333	0.000407		0.983333	0.001713		0.983333	-0.005653		0.983333	-0.035357					0.983333	0.005471		0.983333	-0.001977		0.983333	3e-05		0.983333	0.001781		0.983333	0.001673
1	-0.001152		1	0.003382		1	-0.00645		1	-0.018725		0.533333	0.001804		1	0.0012		1	0.005591		1	0.002082		1	-0.00074		1	0.002868
1.01667	-0.001892		1.01667	0.001042		1.01667	-0.009784		1.01667	-0.012797					1.01667	-0.004162		1.01667	0.01022		1.01667	0.004154		1.01667	-0.00163		1.01667	0.002722
1.03333	-0.004281		1.03333	-0.000718		1.03333	-0.013819		1.03333	-0.015969		0.55	0.001624		1.03333	-0.005844		1.03333	0.005209		1.03333	0.001216		1.03333	-0.00548		1.03333	-0.000763
1.05	-0.005671		1.05	-0.004268		1.05	-0.014153		1.05	-0.016392					1.05	-0.004646		1.05	-0.001912		1.05	-0.003602		1.05	-0.00117		1.05	-0.012878
1.06667	-0.005221		1.06667	-0.008238		1.06667	-0.013608		1.06667	-0.018084		0.566667	0.001644		1.06667	-0.001438		1.06667	-0.005954		1.06667	-0.00444		1.06667	0.00783		1.06667	-0.030923
1.08333	-0.00464		1.08333	-0.010948		1.08333	-0.012523		1.08333	-0.018856					1.08333	0.00205		1.08333	-0.008455		1.08333	-0.002997		1.08333	0.01315		1.08333	-0.039338
1.1	-0.003989		1.1	-0.011513		1.1	-0.011612		1.1	-0.019065		0.583333	0.001404		1.1	0.002756		1.1	-0.011741		1.1	-0.001019		1.1	0.017641		1.1	-0.036048
1.11667	-0.003448		1.11667	-0.011178		1.11667	-0.01136		1.11667	-0.019038					1.11667	0.002532		1.11667	-0.009596		1.11667	0.00034		1.11667	0.018292		1.11667	-0.027167
1.13333	-0.003087		1.13333	-0.010433		1.13333	-0.011017		1.13333	-0.019152		0.6	0.000725		1.13333	0.002597		1.13333	-0.007542		1.13333	0.000879		1.13333	0.017754		1.13333	-0.022826
1.15	-0.002936		1.15	-0.009899		1.15	-0.010564		1.15	-0.019326					1.15	0.003493		1.15	-0.006677		1.15	0.000868		1.15	0.016715		1.15	-0.017465
1.16667	-0.002525		1.16667	-0.009744		1.16667	-0.010662		1.16667	-0.019519		0.616667	0.000437		1.16667	0.003979		1.16667	-0.006492		1.16667	0.000947		1.16667	0.014187		1.16667	-0.006944
1.18333	-0.002394		1.18333	-0.009459		1.18333	-0.010879		1.18333	-0.019663					1.18333	0.003914		1.18333	-0.006658		1.18333	0.000686		1.18333	0.012208		1.18333	0.001057
1.2	-0.002262		1.2	-0.008731		1.2	-0.010735		1.2	-0.020001		0.633333	0.000258		1.2	0.003769		1.2	-0.006739		1.2	0.000291		1.2	0.010847		1.2	0.002431
1.21667	-0.00175		1.21667	-0.008233		1.21667	-0.010378		1.21667	-0.020114					1.21667	0.003614		1.21667	-0.00676		1.21667	0.000217		1.21667	0.010847		1.21667	0.003146
1.23333	-0.001028		1.23333	-0.008005		1.23333	-0.010201		1.23333	-0.020377		0.65	5.9e-05		1.23333	0.003379		1.23333	-0.00679		1.23333	0.000382		1.23333	0.012127		1.23333	0.003961
1.25	-0.000437		1.25	-0.007627		1.25	-0.010204		1.25	-0.02107					1.25	0.003084		1.25	-0.006511		1.25	0.000968		1.25	0.013307		1.25	0.003586
1.26667	-9.5e-05		1.26667	-0.006859		1.26667	-0.010008		1.26667	-0.021603		0.666667	0.00018		1.26667	0.002608		1.26667	-0.005951		1.26667	0.001773		1.26667	0.013927		1.26667	0.00368
1.28333	0.000267		1.28333	-0.005771		1.28333	-0.009941		1.28333	-0.021376					1.28333	0.001693		1.28333	-0.005602		1.28333	0.002319		1.28333	0.013247		1.28333	0.003525
1.3	0.0004		1.3	-0.004962		1.3	-0.010146		1.3	-0.021211		0.683333	0.000181		1.3	0.000599		1.3	-0.00571		1.3	0.00243		1.3	0.012422		1.3	0.001821
1.31667	0.000503		1.31667	-0.004142		1.31667	-0.010268		1.31667	-0.021512					1.31667	-0.000605		1.31667	-0.006047		1.31667	0.002181		1.31667	0.011647		1.31667	0.000787
1.33333	0.000706		1.33333	-0.003533		1.33333	-0.0105		1.33333	-0.021882		0.7	-0.000138		1.33333	-0.00149		1.33333	-0.006504		1.33333	0.001622		1.33333	0.012293		1.33333	0.000753
1.35	0.000808		1.35	-0.002764		1.35	-0.010862		1.35	-0.022253					1.35	-0.002024		1.35	-0.00711		1.35	0.001224		1.35	0.013299		1.35	0.000479
1.36667	0.000861		1.36667	-0.002084		1.36667	-0.011315		1.36667	-0.022753		0.716667	-0.000667		1.36667	-0.002058		1.36667	-0.007877		1.36667	0.001215		1.36667	0.014114		1.36667	0.000555
1.38333	0.000874		1.38333	-0.001585		1.38333	-0.011457		1.38333	-0.023954					1.38333	-0.001683		1.38333	-0.008544		1.38333	0.001277		1.38333	0.01471		1.38333	0.000631
1.4	0.001058		1.4	-0.001116		1.4	-0.011804		1.4	-0.026664		0.733333	-0.001006		1.4	-0.001274		1.4	-0.009149		1.4	0.001083		1.4	0.015977		1.4	0.000315
1.41667	0.001302		1.41667	-0.000477		1.41667	-0.012188		1.41667	-0.02901					1.41667	-0.001006		1.41667	-0.009764		1.41667	0.00073		1.41667	0.015566		1.41667	-0.0003
1.43333	0.001576		1.43333	0.000302		1.43333	-0.012473		1.43333	-0.024847		0.75	-0.001275		1.43333	-0.000658		1.43333	-0.010408		1.43333	0.000447		1.43333	0.016174		1.43333	-0.000455
1.45	0.001879		1.45	0.001041		1.45	-0.012857		1.45	-0.004843					1.45	-0.000689		1.45	-0.010832		1.45	0.000104		1.45	0.017082		1.45	-0.00031
1.46667	0.002003		1.46667	0.00172		1.46667	-0.013152		1.46667	0.022551		0.766667	-0.001115		1.46667	-0.001121		1.46667	-0.011047		1.46667	-0.000399		1.46667	0.018221		1.46667	-6.6e-05
1.48333	0.002027		1.48333	0.002159		1.48333	-0.013246		1.48333	0.035285					1.48333	-0.001513		1.48333	-0.011511		1.48333	-0.000863		1.48333	0.019659		1.48333	7.9e-05
1.5	0.002003		1.5	0.002496		1.5	-0.013118		1.5	0.038682		0.783333	-0.001234		1.5	-0.00187		1.5	-0.012245		1.5	-0.001191		1.5	0.020307		1.5	-8.9e-05
1.51667	0.002018		1.51667	0.002763		1.51667	-0.013018		1.51667	0.035552					1.51667	-0.002007		1.51667	-0.013077		1.51667	-0.001399		1.51667	0.020895		1.51667	5.2e-05
1.53333	0.001963		1.53333	0.00297		1.53333	-0.013217		1.53333	0.025102		0.8	-0.001235		1.53333	-0.001804		1.53333	-0.01421		1.53333	-0.001417		1.53333	0.020843		1.53333	-0.000527
1.55	0.001858		1.55	0.003096		1.55	-0.013227		1.55	0.013463					1.55	-0.001102		1.55	-0.015463		1.55	-0.001126		1.55	0.019981		1.55	-0.000716
1.56667	0.001733		1.56667	0.003163		1.56667	-0.013107		1.56667	0.003423		0.816667	-0.001316		1.56667	1e-06		1.56667	-0.016816		1.56667	-0.000604		1.56667	0.019459		1.56667	0.001255
1.58333	0.001578		1.58333	0.00332		1.58333	-0.012977		1.58333	-0.003167					1.58333	0.001164		1.58333	-0.018038		1.58333	1.8e-05		1.58333	0.019247		1.58333	0.002296
1.6	0.001525		1.6	0.003373		1.6	-0.012917		1.6	-0.007721		0.833333	-0.001197		1.6	0.002444		1.6	-0.019072		1.6	0.000504		1.6	0.018682		1.6	0.002062
1.61667	0.001551		1.61667	0.003406		1.61667	-0.012875		1.61667	-0.010383					1.61667	0.003894		1.61667	-0.019784		1.61667	0.000711		1.61667	0.018397		1.61667	0.001547
1.63333	0.001697		1.63333	0.003709		1.63333	-0.012663		1.63333	-0.012014		0.85	-0.000789		1.63333	0.005035		1.63333	-0.020576		1.63333	0.000857		1.63333	0.018192		1.63333	0.000852
1.65	0.001853		1.65	0.003912		1.65	-0.012271		1.65	-0.012575					1.65	0.005805		1.65	-0.021079		1.65	0.001323		1.65	0.017917		1.65	0.000787
1.66667	0.00195		1.66667	0.003845		1.66667	-0.011789		1.66667	-0.012967		0.866667	-0.0004		1.66667	0.006275		1.66667	-0.021521		1.66667	0.00189		1.66667	0.017972		1.66667	0.001012
1.68333	0.001976		1.68333	0.003908		1.68333	-0.011247		1.68333	-0.013038					1.68333	0.006466		1.68333	-0.020493		1.68333	0.002106		1.68333	0.018308		1.68333	0.001447
1.7	0.001913		1.7	0.003895		1.7	-0.010859		1.7	-0.012802		0.883333	-0.000521		1.7	0.006124		1.7	-0.019567		1.7	0.002046		1.7	0.018256		1.7	0.001544
1.71667	0.00172		1.71667	0.003923		1.71667	-0.010608		1.71667	-0.012583					1.71667	0.005173		1.71667	-0.01913		1.71667	0.001827		1.71667	0.018206		1.71667	0.0018
1.73333	0.001227		1.73333	0.00362		1.73333	-0.010238		1.73333	-0.013434		0.9	-0.000855		1.73333	0.003973		1.73333	-0.018903		1.73333	0.001667		1.73333	0.018255		1.73333	0.001727
1.75	0.000883		1.75	0.003577		1.75	-0.009727		1.75	-0.013695					1.75	0.002842		1.75	-0.018816		1.75	0.001828		1.75	0.017844		1.75	0.001493
1.76667	0.00073		1.76667	0.003554		1.76667	-0.009167		1.76667	-0.013526		0.916667	-0.001089		1.76667	0.001861		1.76667	-0.018979		1.76667	0.002148		1.76667	0.016813		1.76667	0.001529
1.78333	0.000507		1.78333	0.003831		1.78333	-0.008647		1.78333	-0.013347					1.78333	0.00091		1.78333	-0.019522		1.78333	0.002638		1.78333	0.015052		1.78333	0.001686
1.8	0.000322		1.8	0.003862		1.8	-0.008183		1.8	-0.012978		0.933333	-0.000644		1.8	0.000255		1.8	-0.019238		1.8	0.003132		1.8	0.012952		1.8	0.001792
1.81667	0.000356		1.81667	0.003761		1.81667	-0.007727		1.81667	-0.012607					1.81667	-0.000129		1.81667	-0.018073		1.81667	0.003456		1.81667	0.010313		1.81667	0.001808
1.83333	0.0002		1.83333	0.003791		1.83333	-0.007191		1.83333	-0.012016		0.95	0.000522		1.83333	-0.000174		1.83333	-0.016977		1.83333	0.00369		1.83333	0.011013		1.83333	0.001653
1.85	0.000205		1.85	0.003891		1.85	-0.006495		1.85	-0.011395					1.85	-7.8e-05		1.85	-0.014532		1.85	0.003924		1.85	0.010273		1.85	0.001958
1.86667	-7.1e-05		1.86667	0.003821		1.86667	-0.00586		1.86667	-0.010773		0.966667	0.000718		1.86667	-0.000113		1.86667	-0.014377		1.86667	0.004138		1.86667	0.009584		1.86667	0.001954
1.88333	-0.000227		1.88333	0.0037		1.88333	-0.005414		1.88333	-0.010032					1.88333	-0.000527		1.88333	-0.015451		1.88333	0.003902		1.88333	0.007584		1.88333	0.001909
1.9	-0.000297		1.9	0.003722		1.9	-0.004747		1.9	-0.009718		0.983333	5.4e-05		1.9	-0.001439		1.9	-0.01518		1.9	0.003439		1.9	0.003223		1.9	0.001922
1.91667	-0.000359		1.91667	0.003932		1.91667	-0.004469		1.91667	-0.009523					1.91667	-0.002491		1.91667	-0.014527		1.91667	0.002926		1.91667	-0.002979		1.91667	0.001804
1.93333	-0.000601		1.93333	0.004083		1.93333	-0.004241		1.93333	-0.009087		1	-0.000363		1.93333	-0.003553		1.93333	-0.013615		1.93333	0.002643		1.93333	-0.01056		1.93333	0.001806
1.95	-0.000823		1.95	0.003893		1.95	-0.004443		1.95	-0.008602					1.95	-0.004585		1.95	-0.013103		1.95	0.00273		1.95	-0.018461		1.95	0.001468
1.96667	-0.000825		1.96667	0.003594		1.96667	-0.004435		1.96667	-0.008366		1.01667	-0.002071		1.96667	-0.005607		1.96667	-0.014		1.96667	0.002977		1.96667	-0.022293		1.96667	0.000909
1.98333	-0.000957		1.98333	0.003494		1.98333	-0.004397		1.98333	-0.008141					1.98333	-0.006329		1.98333	-0.014188		1.98333	0.003125		1.98333	-0.059444		1.98333	0.000371
2	-0.001086		2	0.003275		2	-0.004481		2	-0.007937		1.03333	-0.009088		2	-0.007061		2	-0.01416		2	0.003254		2	-0.11182		2	-0.000112
2.01667	-0.001247		2.01667	0.003064		2.01667	-0.004514		2.01667	-0.007872					2.01667	-0.007553		2.01667	-0.014491		2.01667	0.003404		2.01667	-0.131706		2.01667	-0.000597
2.03333	-0.001399		2.03333	0.002934		2.03333	-0.004437		2.03333	-0.007817		1.05	-0.016886		2.03333	-0.007145		2.03333	-0.014963		2.03333	0.003434		2.03333	-0.123512		2.03333	-0.000963
2.05	-0.0014		2.05	0.002773		2.05	-0.00408		2.05	-0.007651					2.05	-0.005567		2.05	-0.015484		2.05	0.003553		2.05	-0.103028		2.05	-0.001528
2.06667	-0.001292		2.06667	0.002543		2.06667	-0.003892		2.06667	-0.007326		1.06667	-0.034563		2.06667	-0.003169		2.06667	-0.015826		2.06667	0.003833		2.06667	-0.083904		2.06667	-0.002313
2.08333	-0.001273		2.08333	0.002212		2.08333	-0.004035		2.08333	-0.007041					2.08333	-0.000471		2.08333	-0.015987		2.08333	0.004213		2.08333	-0.06766		2.08333	-0.003068
2.1	-0.001344		2.1	0.00199		2.1	-0.004313		2.1	-0.006662		1.08333	-0.055241		2.1	0.001929		2.1	-0.016194		2.1	0.004654		2.1	-0.057103		2.1	-0.003592
2.11667	-0.001717		2.11667	0.001717		2.11667	-0.00457		2.11667	-0.006321					2.11667	0.003918		2.11667	-0.016151		2.11667	0.004916		2.11667	-0.048766		2.11667	-0.004087
2.13333	-0.00186		2.13333	0.001424		2.13333	-0.004717		2.13333	-0.006289		1.1	-0.064062		2.13333	0.005498		2.13333	-0.015997		2.13333	0.005188		2.13333	-0.04198		2.13333	-0.005013
2.15	-0.001723		2.15	0.00128		2.15	-0.004723		2.15	-0.006288					2.15	0.006757		2.15	-0.015834		2.15	0.0054		2.15	-0.038063		2.15	-0.005769
2.16667	-0.001907		2.16667	0.001197		2.16667	-0.00452		2.16667	-0.006407		1.11667	-0.060953		2.16667	0.007667		2.16667	-0.01566		2.16667	0.005292		2.16667	-0.035657		2.16667	-0.006394
2.18333	-0.0022		2.18333	0.000974		2.18333	-0.004527		2.18333	-0.006626					2.18333	0.008567		2.18333	-0.015697		2.18333	0.004784		2.18333	-0.03136		2.18333	-0.00736
2.2	-0.002102		2.2	0.000748		2.2	-0.004381		2.2	-0.006695		1.13333	-0.054914		2.2	0.009769		2.2	-0.01593		2.2	0.004247		2.2	-0.026123		2.2	-0.008253
2.21667	-0.002108		2.21667	0.00075		2.21667	-0.004135		2.21667	-0.0067					2.21667	0.009362		2.21667	-0.016383		2.21667	0.004121		2.21667	-0.021157		2.21667	-0.006969
2.23333	-0.002123		2.23333	0.000582		2.23333	-0.004109		2.23333	-0.006465		1.15	-0.048806		2.23333	0.008535		2.23333	-0.016855		2.23333	0.003985		2.23333	-0.017671		2.23333	-0.003144
2.25	-0.002109		2.25	0.000164		2.25	-0.003843		2.25	-0.00607					2.25	0.007808		2.25	-0.017128		2.25	0.003368		2.25	-0.015365		2.25	0.00221
2.26667	-0.002094		2.26667	-0.000214		2.26667	-0.003397		2.26667	-0.005775		1.16667	-0.042917		2.26667	0.00753		2.26667	-0.01741		2.26667	0.002602		2.26667	-0.014309		2.26667	0.002304
2.28333	-0.002319		2.28333	-0.000412		2.28333	-0.003041		2.28333	-0.00556					2.28333	0.007133		2.28333	-0.017803		2.28333	0.001765		2.28333	-0.012733		2.28333	0.000729
2.3	-0.002622		2.3	-0.000574		2.3	-0.002785		2.3	-0.005092		1.18333	-0.037758		2.3	0.006725		2.3	-0.017723		2.3	0.00112		2.3	-0.010198		2.3	0.000682
2.31667	-0.002617		2.31667	-0.000798		2.31667	-0.002339		2.31667	-0.004755					2.31667	0.006277		2.31667	-0.017833		2.31667	0.000805		2.31667	-0.008056		2.31667	0.000923
2.33333	-0.002633		2.33333	-0.000782		2.33333	-0.002234		2.33333	-0.004529		1.2	-0.033563		2.33333	0.006019		2.33333	-0.017762		2.33333	0.00086		2.33333	-0.006273		2.33333	0.001254
2.35	-0.002448		2.35	-0.000916		2.35	-0.002158		2.35	-0.004302					2.35	0.005751		2.35	-0.017802		2.35	0.000815		2.35	-0.00472		2.35	0.001165
2.36667	-0.002204		2.36667	-0.00106		2.36667	-0.001922		2.36667	-0.003896		1.21667	-0.030639		2.36667	0.004983		2.36667	-0.017822		2.36667	0.000749		2.36667	-0.003507		2.36667	0.001126
2.38333	-0.002289		2.38333	-0.001134		2.38333	-0.001596		2.38333	-0.003439					2.38333	0.003475		2.38333	-0.017932		2.38333	0.000514		2.38333	-0.002645		2.38333	0.000897
2.4	-0.002317		2.4	-0.001254		2.4	-0.001243		2.4	-0.003048		1.23333	-0.028904		2.4	0.001227		2.4	-0.0181		2.4	0.00023		2.4	-0.001666		2.4	0.001153
2.41667	-0.002148		2.41667	-0.001306		2.41667	-0.000781		2.41667	-0.002493					2.41667	-0.001352		2.41667	-0.018278		2.41667	-3.5e-05		2.41667	-0.000239		2.41667	0.001078
2.43333	-0.001958		2.43333	-0.001219		2.43333	-0.000448		2.43333	-0.002098		1.25	-0.02776		2.43333	-0.003712		2.43333	-0.018266		2.43333	-0.000289		2.43333	-0.000503		2.43333	0.001112
2.45	-0.001878		2.45	-0.001041		2.45	4.4e-05		2.45	-0.001664					2.45	-0.005431		2.45	-0.018154		2.45	-0.000754		2.45	-0.000796		2.45	0.001537
2.46667	-0.001819		2.46667	-0.000963		2.46667	0.000297		2.46667	-0.001099		1.26667	-0.026075		2.46667	-0.00684		2.46667	-0.017842		2.46667	-0.001358		2.46667	-0.001089		2.46667	0.001732
2.48333	-0.001649		2.48333	-0.001015		2.48333	0.000549		2.48333	-0.000414					2.48333	-0.00812		2.48333	-0.01764		2.48333	-0.001903		2.48333	-0.000973		2.48333	0.001727
2.5	-0.001485		2.5	-0.001345		2.5	0.000696		2.5	0.00057		1.28333	-0.024581		2.5	-0.009069		2.5	-0.017428		2.5	-0.002247		2.5	-0.000793		2.5	0.001551
2.51667	-0.001533		2.51667	-0.001557		2.51667	0.000822		2.51667	0.001235					2.51667	-0.009551		2.51667	-0.016985		2.51667	-0.001701		2.51667	5e-06		2.51667	0.001665
2.53333	-0.0017		2.53333	-0.001569		2.53333	0.000758		2.53333	0.001779		1.3	-0.02212		2.53333	-0.009643		2.53333	-0.016202		2.53333	-0.001055		2.53333	0.000722		2.53333	0.002179
2.55	-0.001877		2.55	-0.001791		2.55	0.000584		2.55	0.002564					2.55	-0.009535		2.55	-0.0153		2.55	-0.000699		2.55	0.00133		2.55	0.002983
2.56667	-0.001935		2.56667	-0.001913		2.56667	0.00044		2.56667	0.003298		1.31667	-0.01926		2.56667	-0.009457		2.56667	-0.014727		2.56667	-0.000264		2.56667	0.001757		2.56667	0.002657
2.58333	-0.001932		2.58333	-0.001675		2.58333	6.6e-05		2.58333	0.004003					2.58333	-0.009379		2.58333	-0.012974		2.58333	0.000522		2.58333	0.001765		2.58333	0.002171
2.6	-0.002007		2.6	-0.001406		2.6	-0.000396		2.6	0.005012		1.33333	-0.01706		2.6	-0.009265		2.6	-0.011992		2.6	0.001368		2.6	0.001634		2.6	0.002387
2.61667	-0.002221		2.61667	-0.001409		2.61667	-0.0008		2.61667	0.006108					2.61667	-0.009115		2.61667	-0.01098		2.61667	0.001983		2.61667	0.001819		2.61667	0.002823
2.63333	-0.002185		2.63333	-0.001443		2.63333	-0.000835		2.63333	0.007084		1.35	-0.01562		2.63333	-0.008836		2.63333	-0.010268		2.63333	0.002269		2.63333	0.001575		2.63333	0.002569
2.65	-0.002449		2.65	-0.001546		2.65	-0.000869		2.65	0.008271					2.65	-0.008426		2.65	-0.009306		2.65	0.002135		2.65	0.00063		2.65	0.002176
2.66667	-0.002333		2.66667	-0.00176		2.66667	-0.000703		2.66667	0.009547		1.36667	-0.01455		2.66667	-0.007837		2.66667	-0.007963		2.66667	0.00175		2.66667	-0.000584		2.66667	0.001622
2.68333	-0.002608		2.68333	-0.001814		2.68333	-0.000867		2.68333	0.010903					2.68333	-0.007037		2.68333	-0.006641		2.68333	0.001476		2.68333	-0.001409		2.68333	0.001138
2.7	-0.003108		2.7	-0.001906		2.7	-0.000963		2.7	0.011982		1.38333	-0.01373		2.7	-0.00638		2.7	-0.00645		2.7	0.001371		2.7	-0.002185		2.7	0.000937
2.71667	-0.003206		2.71667	-0.002053		2.71667	-0.001011		2.71667	0.012934					2.71667	-0.005917		2.71667	-0.00513		2.71667	0.001406		2.71667	-0.003454		2.71667	0.000475
2.73333	-0.003584		2.73333	-0.002219		2.73333	-0.000969		2.73333	0.013797		1.4	-0.012885		2.73333	-0.005524		2.73333	-0.005369		2.73333	0.001311		2.73333	-0.003994		2.73333	-6.6e-05
2.75	-0.003642		2.75	-0.002615		2.75	-0.001137		2.75	0.014509					2.75	-0.004932		2.75	-0.005378		2.75	0.001036		2.75	-0.003723		2.75	-0.000747
2.76667	-0.005921		2.76667	-0.003101		2.76667	-0.001395		2.76667	0.015282		1.41667	-0.01232		2.76667	-0.004289		2.76667	-0.004767		2.76667	0.000671		2.76667	-0.002903		2.76667	-0.001458
2.78333	-0.002739		2.78333	-0.003547		2.78333	-0.001313		2.78333	0.016094					2.78333	-0.003726		2.78333	-0.004017		2.78333	0.000766		2.78333	-0.003033		2.78333	-0.001679
2.8	0.0154		2.8	-0.00384		2.8	-0.001134		2.8	0.017243		1.43333	-0.011884		2.8	-0.002949		2.8	-0.002728		2.8	0.0014		2.8	-0.004646		2.8	-0.00191
2.81667	0.026763		2.81667	-0.003977		2.81667	-0.001318		2.81667	0.018459					2.81667	-0.002145		2.81667	-0.00234		2.81667	0.002013		2.81667	-0.006543		2.81667	-0.002229
2.83333	0.026827		2.83333	-0.003734		2.83333	-0.001451		2.83333	0.019665		1.45	-0.011249		2.83333	-0.00151		2.83333	-0.002282		2.83333	0.002747		2.83333	-0.009281		2.83333	-0.002789
2.85	0.02451		2.85	-0.00368		2.85	-0.001595		2.85	0.020802					2.85	-0.000956		2.85	-0.002804		2.85	0.003131		2.85	-0.012939		2.85	-0.003329
2.86667	0.017024		2.86667	-0.003557		2.86667	-0.001499		2.86667	0.021768		1.46667	-0.010254		2.86667	-0.000602		2.86667	-0.003386		2.86667	0.003585		2.86667	-0.016096		2.86667	-0.003769
2.88333	0.010827		2.88333	-0.003183		2.88333	-0.001183		2.88333	0.022754					2.88333	-0.000308		2.88333	-0.004448		2.88333	0.003898		2.88333	-0.019344		2.88333	-0.003969
2.9	0.006972		2.9	-0.002361		2.9	-0.0009		2.9	0.023798		1.48333	-0.009809		2.9	0.000339		2.9	-0.005303		2.9	0.003951		2.9	-0.022135		2.9	-0.004696
2.91667	0.004903		2.91667	-0.002012		2.91667	-0.00061		2.91667	0.024919					2.91667	0.001375		2.91667	-0.005879		2.91667	0.004183		2.91667	-0.023292		2.91667	-0.005174
2.93333	0.002284		2.93333	-0.002152		2.93333	-0.00027		2.93333	0.026101		1.5	-0.009539		2.93333	0.002451		2.93333	-0.005514		2.93333	0.004585		2.93333	-0.024628		2.93333	-0.002831
2.95	0.001506		2.95	-0.002072		2.95	-0.000199		2.95	0.027072					2.95	0.003567		2.95	-0.00549		2.95	0.005057		2.95	-0.024785		2.95	-0.000319
2.96667	0.001297		2.96667	-0.001742		2.96667	-0.000359		2.96667	0.027713		1.51667	-0.009119		2.96667	0.004814		2.96667	-0.005015		2.96667	0.005559		2.96667	-0.025971		2.96667	0.000704
2.98333	0.000978		2.98333	-0.001423		2.98333	-0.000399		2.98333	0.028784					2.98333	0.00582		2.98333	-0.004551		2.98333	0.005922		2.98333	-0.029578		2.98333	0.001996
3	0.000504		3	-0.000265		3	-0.000421		3	0.029984		1.53333	-0.0081		3	0.006458		3	-0.00376		3	0.006052		3	-0.032125		3	0.003244
3.01667	2.5e-05		3.01667	0.001622		3.01667	-0.000365		3.01667	0.031375					3.01667	0.007026		3.01667	-0.0038		3.01667	0.005912		3.01667	-0.030286		3.01667	0.004144
3.03333	-0.000374		3.03333	0.003999		3.03333	-0.000349		3.03333	0.032676		1.55	-0.00753		3.03333	0.007815		3.03333	-0.00379		3.03333	0.005512		3.03333	-0.024967		3.03333	0.004553
3.05	-0.000513		3.05	0.005866		3.05	-0.000273		3.05	0.034297					3.05	0.008463		3.05	-0.0024		3.05	0.005232		3.05	-0.014748		3.05	0.004413
3.06667	-0.001012		3.06667	0.006513		3.06667	-0.000118		3.06667	0.035798		1.56667	-0.00708		3.06667	0.009202		3.06667	-0.00091		3.06667	0.005082		3.06667	0.008501		3.06667	0.003942
3.08333	-0.001361		3.08333	0.00575		3.08333	8e-06		3.08333	0.036889					3.08333	0.00981		3.08333	-0.00043		3.08333	0.005202		3.08333	0.02874		3.08333	0.003362
3.1	-0.001664		3.1	0.004834		3.1	2.4e-05		3.1	0.038761		1.58333	-0.006731		3.1	0.010145		3.1	-0.000603		3.1	0.00576		3.1	0.035147		3.1	0.003259
3.11667	-0.001713		3.11667	0.003959		3.11667	2.7e-05		3.11667	0.040869					3.11667	0.009962		3.11667	-0.000405		3.11667	0.006518		3.11667	0.032141		3.11667	0.003509
3.13333	-0.001732		3.13333	0.003553		3.13333	-7.9e-05		3.13333	0.042407		1.6	-0.006306		3.13333	0.009228		3.13333	2.2e-05		3.13333	0.007015		3.13333	0.026246		3.13333	0.003628
3.15	-0.001501		3.15	0.003608		3.15	-6.5e-05		3.15	0.043015					3.15	0.008445		3.15	0.00068		3.15	0.007423		3.15	0.02051		3.15	0.003107
3.16667	-0.00158		3.16667	0.002953		3.16667	-0.000122		3.16667	0.044873		1.61667	-0.006062		3.16667	0.008032		3.16667	0.001847		3.16667	0.00797		3.16667	0.015785		3.16667	0.002257
3.18333	-0.00185		3.18333	0.002518		3.18333	-0.000108		3.18333	0.049681					3.18333	0.007398		3.18333	0.003385		3.18333	0.008218		3.18333	0.014299		3.18333	0.000956
3.2	-0.00209		3.2	0.002363		3.2	0.000307		3.2	0.019888		1.63333	-0.006248		3.2	0.00652		3.2	0.003853		3.2	0.007933		3.2	0.012948		3.2	-0.000478
3.21667	-0.002138		3.21667	0.00215		3.21667	0.000571		3.21667	-0.050256					3.21667	0.005593		3.21667	0.003801		3.21667	0.007577		3.21667	0.010826		3.21667	-0.00107
3.23333	-0.002247		3.23333	0.001567		3.23333	0.000465		3.23333	-0.08262		1.65	-0.006374		3.23333	0.004586		3.23333	0.003969		3.23333	0.007251		3.23333	0.008003		3.23333	-0.000872
3.25	-0.002315		3.25	0.000984		3.25	0.000158		3.25	-0.116024					3.25	0.00334		3.25	0.003747		3.25	0.006626		3.25	0.005601		3.25	-0.000664
3.26667	-0.002243		3.26667	0.000382		3.26667	-7.8e-05		3.26667	-0.136609		1.66667	-0.00626		3.26667	0.002103		3.26667	0.002505		3.26667	0.00559		3.26667	0.004359		3.26667	-0.000306
3.28333	-0.002211		3.28333	-3.1e-05		3.28333	4.6e-05		3.28333	-0.139273					3.28333	0.000916		3.28333	0.001423		3.28333	0.004595		3.28333	0.001557		3.28333	-0.000458
3.3	-0.002146		3.3	-0.000284		3.3	0.000224		3.3	-0.126177		1.68333	-0.006076		3.3	-0.000542		3.3	0.000932		3.3	0.003596		3.3	0.001412		3.3	-0.000606
3.31667	-0.00197		3.31667	-0.000344		3.31667	0.0006		3.31667	-0.09845					3.31667	-0.001949		3.31667	0.00061		3.31667	0.002687		3.31667	0.002006		3.31667	-0.000892
3.33333	-0.001904		3.33333	-0.000354		3.33333	0.000756		3.33333	-0.064752		1.7	-0.005938		3.33333	-0.003177		3.33333	0.000299		3.33333	0.002078		3.33333	0.001931		3.33333	-0.001108
3.35	-0.001957		3.35	-0.000354		3.35	0.000592		3.35	-0.035715					3.35	-0.004495		3.35	-0.000232		3.35	0.001889		3.35	0.002755		3.35	-0.001205
3.36667	-0.002021		3.36667	-0.000354		3.36667	0.000638		3.36667	-0.012427		1.71667	-0.00579		3.36667	-0.006432		3.36667	-0.001223		3.36667	0.00243		3.36667	0.004179		3.36667	-0.001071
3.38333	-0.001995		3.38333	-4.5e-05		3.38333	0.000534		3.38333	0.00527					3.38333	-0.00865		3.38333	-0.001264		3.38333	0.002671		3.38333	0.005534		3.38333	-0.000778
3.4	-0.002178		3.4	0.000145		3.4	0.000276		3.4	0.015679		1.73333	-0.005703		3.4	-0.010754		3.4	-0.001456		3.4	0.001169		3.4	0.005297		3.4	-0.000651
3.41667	-0.002311		3.41667	0.000537		3.41667	0.000426		3.41667	0.019526					3.41667	-0.01205		3.41667	-0.002509		3.41667	-0.001425		3.41667	0.00588		3.41667	-0.000724
3.43333	-0.002064		3.43333	0.00079		3.43333	-0.000124		3.43333	0.019252		1.75	-0.005685		3.43333	-0.013556		3.43333	-0.003561		3.43333	-0.004368		3.43333	0.008684		3.43333	-0.000907
3.45	-0.001977		3.45	0.001072		3.45	-0.000934		3.45	0.020779					3.45	-0.013322		3.45	-0.004144		3.45	-0.006341		3.45	0.010977		3.45	-0.001719
3.46667	-0.00197		3.46667	0.001284		3.46667	-4e-06		3.46667	0.021906		1.76667	-0.005547		3.46667	-0.012977		3.46667	-0.002656		3.46667	-0.007854		3.46667	0.01258		3.46667	-0.001942
3.48333	-0.002083		3.48333	0.001246		3.48333	0.001327		3.48333	0.022843					3.48333	-0.014193		3.48333	-0.000478		3.48333	-0.008888		3.48333	0.015993		3.48333	-0.002315
3.5	-0.003436		3.5	0.000728		3.5	0.002413		3.5	0.025687		1.78333	-0.005219		3.5	-0.014047		3.5	0.001078		3.5	-0.008924		3.5	0.009546		3.5	-0.003145
3.51667	-0.002529		3.51667	0.001892		3.51667	0.005078		3.51667	0.027152					3.51667	-0.013473		3.51667	0.003034		3.51667	-0.008912		3.51667	-0.012952		3.51667	-0.004235
3.53333	-0.002163		3.53333	0.000576		3.53333	-0.001026		3.53333	0.027247		1.8	-0.004967		3.53333	-0.021208		3.53333	-0.000951		3.53333	-0.01109		3.53333	-0.047609		3.53333	-0.007385
3.55	-0.011476		3.55	-0.01291		3.55	-0.011491		3.55	0.020922					3.55	-0.015544		3.55	-0.021315		3.55	-0.014818		3.55	-0.075897		3.55	-0.018345
3.56667	-0.023879		3.56667	-0.037756		3.56667	-0.014615		3.56667	0.004597		1.81667	-0.004616		3.56667	-0.00687		3.56667	-0.049629		3.56667	-0.017216		3.56667	-0.083244		3.56667	-0.047705
3.58333	-0.036203		3.58333	-0.062151		3.58333	-0.0144		3.58333	0.003182					3.58333	0.011604		3.58333	-0.089323		3.58333	-0.016633		3.58333	-0.079831		3.58333	-0.096385
3.6	-0.050867		3.6	-0.093198		3.6	-0.015517		3.6	0.006485		1.83333	-0.004185		3.6	0.054532		3.6	-0.120248		3.6	-0.012684		3.6	-0.070339		3.6	-0.142973
3.61667	-0.061851		3.61667	-0.118563		3.61667	-0.005136		3.61667	0.01092					3.61667	0.083878		3.61667	-0.145414		3.61667	-0.010357		3.61667	-0.062907		3.61667	-0.18126
3.63333	-0.063006		3.63333	-0.126758		3.63333	0.081696		3.63333	0.014315		1.85	-0.003764		3.63333	0.105524		3.63333	-0.162739		3.63333	-0.010249		3.63333	-0.054685		3.63333	-0.206688
3.65	-0.06075		3.65	-0.126402		3.65	0.135408		3.65	0.01607					3.65	0.12051		3.65	-0.162904		3.65	-0.009891		3.65	-0.044613		3.65	-0.211245
3.66667	-0.058465		3.66667	-0.117067		3.66667	0.1252		3.66667	0.017415		1.86667	-0.003503		3.66667	0.125366		3.66667	-0.149479		3.66667	-0.008613		3.66667	-0.033831		3.66667	-0.188843
3.68333	-0.052019		3.68333	-0.102822		3.68333	0.093932		3.68333	0.018029					3.68333	0.120642		3.68333	-0.126595		3.68333	-0.006695		3.68333	-0.024879		3.68333	-0.150241
3.7	-0.044974		3.7	-0.084668		3.7	0.058372		3.7	0.017982		1.88333	-0.003101		3.7	0.114422		3.7	-0.09806		3.7	-0.00544		3.7	-0.013148		3.7	-0.112837
3.71667	-0.03923		3.71667	-0.070642		3.71667	0.040771		3.71667	0.018028					3.71667	0.111762		3.71667	-0.076906		3.71667	-0.004316		3.71667	-0.002576		3.71667	-0.083812
3.73333	-0.036776		3.73333	-0.059107		3.73333	0.025291		3.73333	0.018884		1.9	-0.002956		3.73333	0.108571		3.73333	-0.066091		3.73333	-0.002882		3.73333	0.001695		3.73333	-0.063928
3.75	-0.034192		3.75	-0.053011		3.75	0.01393		3.75	0.02041					3.75	0.10719		3.75	-0.061847		3.75	-0.001468		3.75	0.004036		3.75	-0.050073
3.76667	-0.031528		3.76667	-0.049495		3.76667	0.00122		3.76667	0.021796		1.91667	-0.002862		3.76667	0.097369		3.76667	-0.056632		3.76667	0.000196		3.76667	0.004938		3.76667	-0.044029
3.78333	-0.029804		3.78333	-0.046669		3.78333	0.000609		3.78333	0.022972					3.78333	0.085728		3.78333	-0.051408		3.78333	0.002		3.78333	0.003889		3.78333	-0.041245
3.8	-0.028181		3.8	-0.044376		3.8	0.002478		3.8	0.023836		1.93333	-0.002768		3.8	0.076834		3.8	-0.041353		3.8	0.002811		3.8	0.00297		3.8	-0.039079
3.81667	-0.026619		3.81667	-0.042151		3.81667	0.002846		3.81667	0.024484					3.81667	0.070468		3.81667	-0.027978		3.81667	0.003911		3.81667	0.002031		3.81667	-0.032013
3.83333	-0.024736		3.83333	-0.040075		3.83333	0.003354		3.83333	0.024613		1.95	-0.002944		3.83333	0.064332		3.83333	-0.017483		3.83333	0.004691		3.83333	0.002002		3.83333	-0.028807
3.85	-0.023174		3.85	-0.03789		3.85	0.003403		3.85	0.024461					3.85	0.056856		3.85	-0.013168		3.85	0.004581		3.85	0.002712		3.85	-0.026182
3.86667	-0.021462		3.86667	-0.035654		3.86667	0.003401		3.86667	0.02459		1.96667	-0.00296		3.86667	0.048781		3.86667	-0.011883		3.86667	0.003942		3.86667	0.003413		3.86667	-0.019676
3.88333	-0.01959		3.88333	-0.033469		3.88333	0.003249		3.88333	0.025008					3.88333	0.040885		3.88333	-0.011278		3.88333	0.003672		3.88333	0.003114		3.88333	-0.0136
3.9	-0.017949		3.9	-0.031376		3.9	0.003118		3.9	0.025764		1.98333	-0.002865		3.9	0.033616		3.9	-0.011112		3.9	0.003909		3.9	0.002004		3.9	-0.011863
3.91667	-0.016719		3.91667	-0.029502		3.91667	0.003126		3.91667	0.026606					3.91667	0.027157		3.91667	-0.010896		3.91667	0.004686		3.91667	0.000844		3.91667	-0.011046
3.93333	-0.01555		3.93333	-0.028077		3.93333	0.003085		3.93333	0.027508		2	-0.003008		3.93333	0.022228		3.93333	-0.00946		3.93333	0.005523		3.93333	-0.000396		3.93333	-0.009709
3.95	-0.01471		3.95	-0.026883		3.95	0.003063		3.95	0.028161					3.95	0.018639		3.95	-0.007653		3.95	0.00578		3.95	-0.001226		3.95	-0.008172
3.96667	-0.01391		3.96667	-0.025559		3.96667	0.003012		3.96667	0.028883		2.01667	-0.002961		3.96667	0.01587		3.96667	-0.006667		3.96667	0.005517		3.96667	-0.001626		3.96667	-0.007095
3.98333	-0.01338		3.98333	-0.024254		3.98333	0.00273		3.98333	0.029765					3.98333	0.013741		3.98333	-0.005791		3.98333	0.005064		3.98333	-0.001986		3.98333	-0.006168
4	-0.012352		4	-0.022953		4	0.002409		4	0.030524		2.03333	-0.002614		4	0.01192		4	-0.005843		4	0.004688		4	-0.002376		4	-0.005591
4.01667	-0.011095		4.01667	-0.021831		4.01667	0.002209		4.01667	0.031251					4.01667	0.01023		4.01667	-0.005724		4.01667	0.004262		4.01667	-0.002897		4.01667	-0.005593
4.03333	-0.009898		4.03333	-0.020788		4.03333	0.001949		4.03333	0.031998		2.05	-0.002157		4.03333	0.008709		4.03333	-0.006376		4.03333	0.003856		4.03333	-0.002907		4.03333	-0.005326
4.05	-0.008791		4.05	-0.019526		4.05	0.001739		4.05	0.032535					4.05	0.007288		4.05	-0.007717		4.05	0.00323		4.05	-0.002828		4.05	-0.004608
4.06667	-0.007994		4.06667	-0.018853		4.06667	0.001648		4.06667	0.033172		2.06667	-0.00166		4.06667	0.005897		4.06667	-0.007979		4.06667	0.002623		4.06667	-0.002709		4.06667	-0.00376
4.08333	-0.007397		4.08333	-0.01856		4.08333	0.001588		4.08333	0.03372					4.08333	0.004506		4.08333	-0.00836		4.08333	0.002037		4.08333	-0.002709		4.08333	-0.003173
4.1	-0.006763		4.1	-0.018862		4.1	0.001569		4.1	0.034113		2.08333	-0.001424		4.1	0.002766		4.1	-0.00867		4.1	0.001299		4.1	-0.0034		4.1	-0.003015
4.11667	-0.006089		4.11667	-0.018872		4.11667	0.001381		4.11667	0.034596					4.11667	0.000735		4.11667	-0.008328		4.11667	0.00041		4.11667	-0.004062		4.11667	-0.003027
4.13333	-0.005155		4.13333	-0.018522		4.13333	0.001172		4.13333	0.035229		2.1	-0.001204		4.13333	-0.001506		4.13333	-0.008827		4.13333	-0.000349		4.13333	-0.005233		4.13333	-0.003379
4.15	-0.003922		4.15	-0.018522		4.15	0.001274		4.15	0.035823					4.15	-0.003747		4.15	-0.009476		4.15	-0.000968		4.15	-0.006284		4.15	-0.004252
4.16667	-0.004298		4.16667	-0.018532		4.16667	0.001275		4.16667	0.036336		2.11667	-0.001064		4.16667	-0.005618		4.16667	-0.010074		4.16667	-0.001667		4.16667	-0.007186		4.16667	-0.003434
4.18333	-0.004684		4.18333	-0.018382		4.18333	0.001097		4.18333	0.0368					4.18333	-0.007279		4.18333	-0.011423		4.18333	-0.002136		4.18333	-0.008097		4.18333	-0.000376
4.2	-0.003894		4.2	-0.018686		4.2	0.000928		4.2	0.037308		2.13333	-0.000935		4.2	-0.008808		4.2	-0.012499		4.2	-0.002177		4.2	-0.008959		4.2	0.001422
4.21667	-0.004514		4.21667	-0.0197		4.21667	0.00053		4.21667	0.037719					4.21667	-0.010467		4.21667	-0.012294		4.21667	-0.002209		4.21667	-0.009691		4.21667	0.001169
4.23333	-0.004484		4.23333	-0.020383		4.23333	-4.9e-05		4.23333	0.03806		2.15	-0.000896		4.23333	-0.012166		4.23333	-0.012468		4.23333	-0.00233		4.23333	-0.010163		4.23333	0.000407
4.25	-0.004284		4.25	-0.019536		4.25	-0.000257		4.25	0.038551					4.25	-0.013316		4.25	-0.012403		4.25	-0.002531		4.25	-0.010575		4.25	0.000375
4.26667	-0.004014		4.26667	-0.018459		4.26667	-0.000326		4.26667	0.039012		2.16667	-0.001017		4.26667	-0.013285		4.26667	-0.012178		4.26667	-0.002513		4.26667	-0.010607		4.26667	0.000282
4.28333	-0.003744		4.28333	-0.017532		4.28333	-0.000344		4.28333	0.039613					4.28333	-0.012424		4.28333	-0.012303		4.28333	-0.002544		4.28333	-0.01056		4.28333	0.00024
4.3	-0.003917		4.3	-0.017731		4.3	-0.000205		4.3	0.040098		2.18333	-0.001348		4.3	-0.010981		4.3	-0.012035		4.3	-0.002578		4.3	-0.009882		4.3	0.000227
4.31667	-0.003672		4.31667	-0.017178		4.31667	-0.000147		4.31667	0.040587					4.31667	-0.009276		4.31667	-0.011525		4.31667	-0.002741		4.31667	-0.009485		4.31667	0.000224
4.33333	-0.003496		4.33333	-0.015796		4.33333	-0.000888		4.33333	0.041097		2.2	-0.001616		4.33333	-0.007632		4.33333	-0.010915		4.33333	-0.002815		4.33333	-0.008908		4.33333	0.000181
4.35	-0.00354		4.35	-0.014523		4.35	-0.00128		4.35	0.041657					4.35	-0.006068		4.35	-0.010366		4.35	-0.002758		4.35	-0.008511		4.35	-2.2e-05
4.36667	-0.003685		4.36667	-0.01366		4.36667	-0.000731		4.36667	0.042246		2.21667	-0.001645		4.36667	-0.004574		4.36667	-0.009986		4.36667	-0.002792		4.36667	-0.009134		4.36667	-0.000165
4.38333	-0.003519		4.38333	-0.012357		4.38333	0.000107		4.38333	0.042886					4.38333	-0.00346		4.38333	-0.010276		4.38333	-0.002796		4.38333	-0.009087		4.38333	-0.000358
4.4	-0.003177		4.4	-0.011321		4.4	8.2e-05		4.4	0.043029		2.23333	-0.001413		4.4	-0.001682		4.4	-0.011393		4.4	-0.002611		4.4	-0.00824		4.4	-0.000491
4.41667	-0.002806		4.41667	-0.010643		4.41667	0.000205		4.41667	0.043079					4.41667	0.001257		4.41667	-0.012368		4.41667	-0.002136		4.41667	-0.006944		4.41667	-0.000785
4.43333	-0.002545		4.43333	-0.009885		4.43333	0.000327		4.43333	0.043278		2.25	-0.001252		4.43333	0.004616		4.43333	-0.012313		4.43333	-0.001312		4.43333	-0.004578		4.43333	-0.001069
4.45	-0.002064		4.45	-0.008987		4.45	2e-05		4.45	0.043378					4.45	0.006626		4.45	-0.012018		4.45	-7.7e-05		4.45	-0.001811		4.45	-0.000953
4.46667	-0.001913		4.46667	-0.008189		4.46667	-0.000267		4.46667	0.043268		2.26667	-0.001171		4.46667	0.007865		4.46667	-0.011873		4.46667	0.001047		4.46667	0.000415		4.46667	-0.000707
4.48333	-0.001762		4.48333	-0.007601		4.48333	-0.000594		4.48333	0.043277					4.48333	0.007744		4.48333	-0.012578		4.48333	0.001862		4.48333	0.001311		4.48333	-0.000731
4.5	-0.001675		4.5	-0.007229		4.5	-0.000157		4.5	0.043359		2.28333	-0.000979		4.5	0.008568		4.5	-0.014338		4.5	0.002385		4.5	0.001637		4.5	-0.000747
4.51667	-0.001579		4.51667	-0.006897		4.51667	-0.000652		4.51667	0.04351					4.51667	0.009704		4.51667	-0.016757		4.51667	0.002808		4.51667	0.001752		4.51667	-0.000742
4.53333	-0.001554		4.53333	-0.006355		4.53333	-0.000517		4.53333	0.043671		2.3	-0.000634		4.53333	0.01077		4.53333	-0.020846		4.53333	0.003041		4.53333	0.002318		4.53333	-0.000868
4.55	-0.001638		4.55	-0.006092		4.55	-0.000432		4.55	0.043752					4.55	0.011695		4.55	-0.022565		4.55	0.002984		4.55	0.003113		4.55	-0.001063
4.56667	-0.001612		4.56667	-0.00583		4.56667	-0.000607		4.56667	0.043903		2.31667	-0.00051		4.56667	0.012381		4.56667	-0.024384		4.56667	0.002677		4.56667	0.003919		4.56667	-0.001049
4.58333	-0.001506		4.58333	-0.005777		4.58333	-0.000542		4.58333	0.043994					4.58333	0.012607		4.58333	-0.023113		4.58333	0.00225		4.58333	0.004754		4.58333	-0.000994
4.6	-0.001325		4.6	-0.005672		4.6	-0.000594		4.6	0.044036		2.33333	-0.000325		4.6	0.011519		4.6	-0.021436		4.6	0.001482		4.6	0.005219		4.6	-0.001011
4.61667	-0.001155		4.61667	-0.005346		4.61667	-0.001099		4.61667	0.04419					4.61667	0.009253		4.61667	-0.019268		4.61667	0.001044		4.61667	0.004424		4.61667	-0.000668
4.63333	-0.001145		4.63333	-0.00523		4.63333	-0.001594		4.63333	0.044273		2.35	0.000159		4.63333	0.006427		4.63333	-0.01629		4.63333	0.000785		4.63333	0.003498		4.63333	-0.000426
4.65	-0.001045		4.65	-0.005114		4.65	-0.002278		4.65	0.044247					4.65	0.003311		4.65	-0.013082		4.65	0.000837		4.65	0.002563		4.65	-0.000433
4.66667	-0.000804		4.66667	-0.004927		4.66667	-0.002443		4.66667	0.04433		2.36667	0.000393		4.66667	0.000526		4.66667	-0.011044		4.66667	0.001029		4.66667	0.001807		4.66667	-0.00025
4.68333	-0.000584		4.68333	-0.004811		4.68333	-0.002538		4.68333	0.044554					4.68333	-0.00166		4.68333	-0.010406		4.68333	0.00129		4.68333	0.001022		4.68333	9.2e-05
4.7	-0.000499		4.7	-0.004673		4.7	-0.002919		4.7	0.044437		2.38333	0.000358		4.7	-0.003329		4.7	-0.008893		4.7	0.001621		4.7	0.000606		4.7	0.000463
4.71667	-0.000375		4.71667	-0.004354		4.71667	-0.003054		4.71667	0.044374					4.71667	-0.004685		4.71667	-0.005637		4.71667	0.002092		4.71667	0.00035		4.71667	0.000634
4.73333	-0.000341		4.73333	-0.004215		4.73333	-0.002808		4.73333	0.044332		2.4	0.000337		4.73333	-0.00597		4.73333	-0.002681		4.73333	0.002363		4.73333	-0.000227		4.73333	0.001074
4.75	-9.7e-05		4.75	-0.004095		4.75	-0.002932		4.75	0.044009					4.75	-0.007106		4.75	-0.001145		4.75	0.002294		4.75	-0.000583		4.75	0.001414
4.76667	-0.000373		4.76667	-0.003756		4.76667	-0.003007		4.76667	0.043816		2.41667	0.000316		4.76667	-0.008412		4.76667	0.000131		4.76667	0.001934		4.76667	-0.000789		4.76667	0.001085
4.78333	-0.000129		4.78333	-0.003467		4.78333	-0.002771		4.78333	0.043444					4.78333	-0.009578		4.78333	0.001266		4.78333	0.001295		4.78333	-0.000906		4.78333	0.000785
4.8	0.000231		4.8	-0.003296		4.8	-0.002449		4.8	0.042969		2.43333	0.000185		4.8	-0.010235		4.8	0.001128		4.8	0.000545		4.8	-0.001123		4.8	0.000673
4.81667	0.000349		4.81667	-0.002845		4.81667	-0.002039		4.81667	0.042521					4.81667	-0.01031		4.81667	0.001343		4.81667	-0.000355		4.81667	-0.00135		4.81667	0.000601
4.83333	0.000556		4.83333	-0.002564		4.83333	-0.001909		4.83333	0.041984		2.45	-0.000106		4.83333	-0.010184		4.83333	0.001467		4.83333	-0.001094		4.83333	-0.001177		4.83333	0.000338
4.85	0.000964		4.85	-0.002572		4.85	-0.001799		4.85	0.041376					4.85	-0.010058		4.85	0.002071		4.85	-0.001454		4.85	-0.000704		4.85	0.000276
4.86667	0.001172		4.86667	-0.002611		4.86667	-0.001659		4.86667	0.040579		2.46667	-0.000387		4.86667	-0.009822		4.86667	0.002686		4.86667	-0.001634		4.86667	-0.000622		4.86667	0.000283
4.88333	0.00099		4.88333	-0.00231		4.88333	-0.001559		4.88333	0.040111					4.88333	-0.009386		4.88333	0.003		4.88333	-0.001584		4.88333	-0.000489		4.88333	0.00029
4.9	0.001063		4.9	-0.002077		4.9	-0.001228		4.9	0.03961		2.48333	-0.000509		4.9	-0.008751		4.9	0.003081		4.9	-0.001224		4.9	-0.000437		4.9	0.000144
4.91667	0.000974		4.91667	-0.001804		4.91667	-0.000785		4.91667	0.039069					4.91667	-0.008112		4.91667	0.003064		4.91667	-0.000855		4.91667	-0.000454		4.91667	5.7e-05
4.93333	0.000835		4.93333	-0.001571		4.93333	-0.000353		4.93333	0.038328		2.5	-0.000493		4.93333	-0.007402		4.93333	0.002736		4.93333	-0.000265		4.93333	-9.2e-05		4.93333	-0.00016
4.95	0.000756		4.95	-0.001459		4.95	-0.00013		4.95	0.037457					4.95	-0.006513		4.95	0.002279		4.95	8.5e-05		4.95	0.00043		4.95	-0.000337
4.96667	0.000527		4.96667	-0.001246		4.96667	-0.000108		4.96667	0.036616		2.51667	-0.000469		4.96667	-0.005714		4.96667	0.001982		4.96667	0.000275		4.96667	0.000562		4.96667	-0.000825
4.98333	0.000258		4.98333	-0.001083		4.98333	0.000214		4.98333	0.035875					4.98333	-0.005055		4.98333	0.001725		4.98333	0.000435		4.98333	0.000734		4.98333	-0.001202
5	-8.6e-05		5	-0.000759		5	0.000515		5	0.034768		2.53333	-0.000604		5	-0.004475		5	0.001453		5	0.000464		5	0.000766		5	-0.001134
5.01667	-0.000373		5.01667	-0.000415		5.01667	0.00089		5.01667	0.033664					5.01667	-0.003941		5.01667	0.001301		5.01667	0.000174		5.01667	-0.000312		5.01667	-0.001217
5.03333	-0.00045		5.03333	5.9e-05		5.03333	0.001145		5.03333	0.032821		2.55	-0.000669		5.03333	-0.003537		5.03333	0.00129		5.03333	-0.000216		5.03333	-0.00118		5.03333	-0.001351
5.05	-0.000466		5.05	0.000152		5.05	0.00131		5.05	0.032177					5.05	-0.003203		5.05	0.001129		5.05	-0.000527		5.05	-0.001458		5.05	-0.001425
5.06667	-0.000433		5.06667	0.000406		5.06667	0.001685		5.06667	0.031654		2.56667	-0.000785		5.06667	-0.002838		5.06667	0.000508		5.06667	-0.000647		5.06667	-0.001427		5.06667	-0.001409
5.08333	-0.00055		5.08333	0.00064		5.08333	0.00205		5.08333	0.03124					5.08333	-0.002454		5.08333	0.000147		5.08333	-0.000667		5.08333	-0.001345		5.08333	-0.001332
5.1	-0.000843		5.1	0.000755		5.1	0.00206		5.1	0.030639		2.58333	-0.00103		5.1	-0.002008		5.1	6e-06		5.1	-0.000477		5.1	-0.000923		5.1	-0.001371
5.11667	-0.00102		5.11667	0.00072		5.11667	0.001887		5.11667	0.029965					5.11667	-0.001297		5.11667	0.000116		5.11667	-0.000207		5.11667	-0.000701		5.11667	-0.001492
5.13333	-0.000956		5.13333	0.000846		5.13333	0.001664		5.13333	0.02927		2.6	-0.001057		5.13333	-0.000236		5.13333	0.000176		5.13333	-7.7e-05		5.13333	-3.9e-05		5.13333	-0.001452
5.15	-0.001002		5.15	0.000841		5.15	0.00161		5.15	0.028755					5.15	0.001395		5.15	0.000425		5.15	0.000413		5.15	5.3e-05		5.15	-0.001123
5.16667	-0.000888		5.16667	0.001106		5.16667	0.001517		5.16667	0.028391		2.61667	-0.001065		5.16667	0.003136		5.16667	0.000495		5.16667	0.000913		5.16667	-0.000735		5.16667	-0.000894
5.18333	-0.000815		5.18333	0.001471		5.18333	0.001424		5.18333	0.027926					5.18333	0.004637		5.18333	0.000844		5.18333	0.001173		5.18333	-0.000333		5.18333	-0.000925
5.2	-0.000618		5.2	0.001727		5.2	0.001381		5.2	0.027172		2.63333	-0.001263		5.2	0.005892		5.2	0.00073		5.2	0.001213		5.2	5.9e-05		5.2	-0.001089
5.21667	-0.000495		5.21667	0.001793		5.21667	0.001387		5.21667	0.026498					5.21667	0.006902		5.21667	-6e-06		5.21667	0.001054		5.21667	0.000142		5.21667	-0.001106
5.23333	-0.000501		5.23333	0.001729		5.23333	0.001323		5.23333	0.025953		2.65	-0.001201		5.23333	0.007402		5.23333	-0.000462		5.23333	0.000814		5.23333	0.000324		5.23333	-0.001083
5.25	-0.000728		5.25	0.001445		5.25	0.001248		5.25	0.025569					5.25	0.007502		5.25	0.000653		5.25	0.000615		5.25	0.000717		5.25	-0.0012
5.26667	-0.000864		5.26667	0.001391		5.26667	0.001184		5.26667	0.025224		2.66667	-0.001079		5.26667	0.007452		5.26667	0.000767		5.26667	0.000506		5.26667	0.00089		5.26667	-0.001066
5.28333	-0.000961		5.28333	0.001297		5.28333	0.00121		5.28333	0.02471					5.28333	0.007303		5.28333	-0.000299		5.28333	0.000446		5.28333	0.000642		5.28333	-0.000893
5.3	-0.001034		5.3	0.001092		5.3	0.001249		5.3	0.024394		2.68333	-0.001246		5.3	0.007295		5.3	-0.001573		5.3	0.000467		5.3	0.000306		5.3	-0.000712
5.31667	-0.000801		5.31667	0.000997		5.31667	0.001368		5.31667	0.024251					5.31667	0.007383		5.31667	-0.002261		5.31667	0.000489		5.31667	4e-05		5.31667	-0.000322
5.33333	-0.000487		5.33333	0.000781		5.33333	0.001468		5.33333	0.023828		2.7	-0.001564		5.33333	0.007511		5.33333	-0.002389		5.33333	0.00046		5.33333	0.000154		5.33333	0.000108
5.35	-0.000244		5.35	0.000406		5.35	0.001497		5.35	0.023295					5.35	0.007549		5.35	-0.002656		5.35	0.000652		5.35	0.000178		5.35	0.000388
5.36667	-0.00019		5.36667	1e-05		5.36667	0.001656		5.36667	0.022642		2.71667	-0.001672		5.36667	0.007687		5.36667	-0.003324		5.36667	0.000953		5.36667	3.2e-05		5.36667	0.000237
5.38333	-0.000387		5.38333	-0.000296		5.38333	0.001575		5.38333	0.022249					5.38333	0.007545		5.38333	-0.004062		5.38333	0.000855		5.38333	0.000176		5.38333	0.000457
5.4	-0.000839		5.4	-0.000705		5.4	0.001739		5.4	0.021942		2.73333	-0.00169		5.4	0.00712		5.4	-0.003601		5.4	0.000557		5.4	0.000671		5.4	0.000627
5.41667	-0.000745		5.41667	-0.001056		5.41667	0.001884		5.41667	0.021461					5.41667	0.006338		5.41667	-0.003915		5.41667	0.00022		5.41667	0.001137		5.41667	0.000397
5.43333	-0.00053		5.43333	-0.001258		5.43333	0.002029		5.43333	0.021001		2.75	-0.001578		5.43333	0.005456		5.43333	-0.00441		5.43333	-0.000218		5.43333	0.001293		5.43333	2.7e-05
5.45	-0.000276		5.45	-0.001239		5.45	0.002154		5.45	0.020451					5.45	0.004335		5.45	-0.006074		5.45	-0.000505		5.45	0.001299		5.45	-0.000174
5.46667	-0.000281		5.46667	-0.00116		5.46667	0.002189		5.46667	0.019971		2.76667	-0.001086		5.46667	0.002723		5.46667	-0.007089		5.46667	-0.000373		5.46667	0.000934		5.46667	1.6e-05
5.48333	-0.000166		5.48333	-0.001131		5.48333	0.002244		5.48333	0.01958					5.48333	0.000391		5.48333	-0.005533		5.48333	-0.00015		5.48333	0.00154		5.48333	0.000206
5.5	-0.000257		5.5	-0.001299		5.5	0.002493		5.5	0.019203		2.78333	-0.000574		5.5	-0.002182		5.5	-0.004189		5.5	0.000214		5.5	0.001248		5.5	0.000358
5.51667	-0.000159		5.51667	-0.00143		5.51667	0.002513		5.51667	0.019047					5.51667	-0.004526		5.51667	-0.00344		5.51667	0.000298		5.51667	0.001166		5.51667	0.000621
5.53333	-0.000152		5.53333	-0.00168		5.53333	0.002383		5.53333	0.018771		2.8	-0.00025		5.53333	-0.0064		5.53333	-0.002401		5.53333	9.2e-05		5.53333	0.001254		5.53333	0.000783
5.55	-0.000245		5.55	-0.001691		5.55	0.002233		5.55	0.018145					5.55	-0.007724		5.55	-0.001232		5.55	2.6e-05		5.55	0.002292		5.55	0.000846
5.56667	-0.000117		5.56667	-0.001391		5.56667	0.002072		5.56667	0.017548		2.81667	5.5e-05		5.56667	-0.008329		5.56667	-0.000393		5.56667	0.000281		5.56667	0.00354		5.56667	0.000619
5.58333	0.00018		5.58333	-0.000922		5.58333	0.002132		5.58333	0.017372					5.58333	-0.008373		5.58333	0.001575		5.58333	0.000535		5.58333	0.003878		5.58333	0.000512
5.6	0.000574		5.6	-0.00081		5.6	0.002423		5.6	0.017076		2.83333	0.000151		5.6	-0.008126		5.6	0.003067		5.6	0.00068		5.6	0.003788		5.6	0.000538
5.61667	0.000726		5.61667	-0.000822		5.61667	0.002683		5.61667	0.016995					5.61667	-0.007785		5.61667	0.003335		5.61667	0.000726		5.61667	0.003398		5.61667	0.000537
5.63333	0.000928		5.63333	-0.000763		5.63333	0.002724		5.63333	0.016984		2.85	0.000336		5.63333	-0.007654		5.63333	0.003123		5.63333	0.000642		5.63333	0.003218		5.63333	0.000635
5.65	0.001121		5.65	-0.000735		5.65	0.002505		5.65	0.017103					5.65	-0.007742		5.65	0.00314		5.65	0.000259		5.65	0.003218		5.65	0.000623
5.66667	0.001373		5.66667	-0.000776		5.66667	0.002385		5.66667	0.017112		2.86667	0.000591		5.66667	-0.008001		5.66667	0.003358		5.66667	-0.000325		5.66667	0.003178		5.66667	0.000932
5.68333	0.001375		5.68333	-0.000598		5.68333	0.003066		5.68333	0.017201					5.68333	-0.0083		5.68333	0.003816		5.68333	-0.000929		5.68333	0.003089		5.68333	0.00123
5.7	0.001355		5.7	-0.000347		5.7	0.003391		5.7	0.017118		2.88333	0.000896		5.7	-0.008652		5.7	0.004449		5.7	-0.001102		5.7	0.00325		5.7	0.001304
5.71667	0.001274		5.71667	5e-05		5.71667	0.003713		5.71667	0.017154					5.71667	-0.008631		5.71667	0.00593		5.71667	-0.000694		5.71667	0.003111		5.71667	0.00148
5.73333	0.001052		5.73333	0.000267		5.73333	0.003836		5.73333	0.016889		2.9	0.001436		5.73333	-0.008241		5.73333	0.005861		5.73333	-4.5e-05		5.73333	0.002232		5.73333	0.001645
5.75	0.000951		5.75	0.000184		5.75	0.003769		5.75	0.016505					5.75	-0.00751		5.75	0.004432		5.75	0.000523		5.75	0.000834		5.75	0.001791
5.76667	0.00082		5.76667	0.000261		5.76667	0.004301		5.76667	0.01608		2.91667	0.001938		5.76667	-0.006579		5.76667	0.003543		5.76667	0.000831		5.76667	-0.000265		5.76667	0.001787
5.78333	0.000808		5.78333	0.000299		5.78333	0.004394		5.78333	0.015766					5.78333	-0.005478		5.78333	0.002594		5.78333	0.000859		5.78333	-0.000713		5.78333	0.001483
5.8	0.000745		5.8	0.000159		5.8	0.004982		5.8	0.015446		2.93333	0.00178		5.8	-0.004251		5.8	0.00181		5.8	0.000659		5.8	-0.000692		5.8	0.001014
5.81667	0.00046		5.81667	1.5e-05		5.81667	0.005882		5.81667	0.015329					5.81667	-0.00287		5.81667	0.001073		5.81667	0.000349		5.81667	-0.001891		5.81667	0.000677
5.83333	0.000395		5.83333	-0.000128		5.83333	0.006563		5.83333	0.015123		2.95	0.001682		5.83333	-0.001379		5.83333	0.000186		5.83333	-0.00014		5.83333	-0.00216		5.83333	0.000501
5.85	0.00019		5.85	-0.000192		5.85	0.007603		5.85	0.014556					5.85	0.000291		5.85	-0.000531		5.85	-0.00041		5.85	-0.002759		5.85	0.000434
5.86667	3.5e-05		5.86667	-0.000176		5.86667	0.006984		5.86667	0.013869		2.96667	0.001574		5.86667	0.001492		5.86667	-0.001698		5.86667	0		5.86667	-0.003728		5.86667	0.000428
5.88333	-0.000289		5.88333	-0.000669		5.88333	0.004825		5.88333	0.013133					5.88333	0.001923		5.88333	-0.002806		5.88333	0.000181		5.88333	-0.004557		5.88333	0.000311
5.9	-0.000497		5.9	-0.00068		5.9	0.002206		5.9	0.012436		2.98333	0.001305		5.9	0.001913		5.9	-0.00337		5.9	-3.7e-05		5.9	-0.005018		5.9	-0.000351
5.91667	-0.000946		5.91667	-0.000733		5.91667	-0.011226		5.91667	0.011426					5.91667	0.002528		5.91667	-0.00432		5.91667	0.000416		5.91667	-0.003749		5.91667	-0.001211
5.93333	-0.001634		5.93333	-0.000617		5.93333	-0.047519		5.93333	0.010676		3	0.001065		5.93333	0.004563		5.93333	-0.005329		5.93333	0.002158		5.93333	-0.00181		5.93333	-0.001411
5.95	-0.001933		5.95	-0.000631		5.95	-0.044202		5.95	0.010466					5.95	0.007038		5.95	-0.005358		5.95	0.002131		5.95	-0.000991		5.95	-0.002011
5.96667	-0.001972		5.96667	-0.001025		5.96667	-0.019584		5.96667	0.009936		3.01667	0.000947		5.96667	0.008633		5.96667	-0.004507		5.96667	-0.000246		5.96667	5.8e-05		5.96667	-0.002971
5.98333	-0.001181		5.98333	-0.001809		5.98333	0.000403		5.98333	0.007996					5.98333	0.009948		5.98333	-0.003366		5.98333	-0.000964		5.98333	-0.000412		5.98333	-0.002401
6	-0.000972		6	-0.002779		6	0.010273		6	0.006273		3.03333	0.001068		6	0.011666		6	-0.003125		6	-0.001399		6	0.000305		6	-0.002427
6.01667	-0.001965		6.01667	-0.002492		6.01667	0.012804		6.01667	0.005798					6.01667	0.017049		6.01667	-0.004377		6.01667	-0.000795		6.01667	3.1e-05		6.01667	-0.003432
6.03333	-0.000109		6.03333	-0.001625		6.03333	0.005154		6.03333	0.003592		3.05	0.000739		6.03333	0.014491		6.03333	-0.0065		6.03333	-0.00564		6.03333	-0.002222		6.03333	-0.001106
6.05	-0.006622		6.05	-0.008078		6.05	-0.012425		6.05	-0.000794					6.05	0.001834		6.05	-0.019253		6.05	-0.013585		6.05	-0.000286		6.05	-0.008721
6.06667	-0.016835		6.06667	-0.025642		6.06667	-0.025154		6.06667	-0.00605		3.06667	0.000571		6.06667	-0.011523		6.06667	-0.038526		6.06667	-0.020081		6.06667	0.00232		6.06667	-0.031325
6.08333	-0.025978		6.08333	-0.045745		6.08333	-0.035363		6.08333	-0.010196					6.08333	-0.01763		6.08333	-0.066799		6.08333	-0.019976		6.08333	0.006427		6.08333	-0.07145
6.1	-0.037124		6.1	-0.064143		6.1	-0.03853		6.1	-0.01233		3.08333	0.000282		6.1	-0.015973		6.1	-0.09634		6.1	-0.01624		6.1	0.010031		6.1	-0.113921
6.11667	-0.044891		6.11667	-0.082114		6.11667	-0.038445		6.11667	-0.012399					6.11667	-0.01105		6.11667	-0.123346		6.11667	-0.012384		6.11667	0.010994		6.11667	-0.147501
6.13333	-0.048598		6.13333	-0.094786		6.13333	-0.033631		6.13333	-0.011958		3.1	4.4e-05		6.13333	-0.005147		6.13333	-0.147123		6.13333	-0.010358		6.13333	0.009307		6.13333	-0.17444
6.15	-0.047615		6.15	-0.093277		6.15	-0.019867		6.15	-0.012318					6.15	0.000736		6.15	-0.153059		6.15	-0.010042		6.15	0.00777		6.15	-0.18636
6.16667	-0.043222		6.16667	-0.083828		6.16667	-0.007473		6.16667	-0.014037		3.11667	7e-06		6.16667	0.002419		6.16667	-0.139595		6.16667	-0.009286		6.16667	0.007553		6.16667	-0.172639
6.18333	-0.038029		6.18333	-0.070939		6.18333	-0.000889		6.18333	-0.014197					6.18333	0.005092		6.18333	-0.116241		6.18333	-0.009139		6.18333	0.008397		6.18333	-0.145179
6.2	-0.032679		6.2	-0.057375		6.2	0.001879		6.2	-0.013959		3.13333	-0.00021		6.2	0.006521		6.2	-0.089915		6.2	-0.009413		6.2	0.009697		6.2	-0.110405
6.21667	-0.02925		6.21667	-0.042963		6.21667	0.002187		6.21667	-0.01325					6.21667	0.005947		6.21667	-0.068874		6.21667	-0.009376		6.21667	0.010247		6.21667	-0.08444
6.23333	-0.026301		6.23333	-0.039731		6.23333	0.003155		6.23333	-0.012891		3.15	-7.7e-05		6.23333	0.005482		6.23333	-0.053143		6.23333	-0.008909		6.23333	0.010146		6.23333	-0.067205
6.25	-0.024562		6.25	-0.037979		6.25	0.003123		6.25	-0.012882					6.25	0.005788		6.25	-0.039132		6.25	-0.007932		6.25	0.010286		6.25	-0.05787
6.26667	-0.026423		6.26667	-0.035647		6.26667	0.001551		6.26667	-0.012582		3.16667	-0.000113		6.26667	0.007004		6.26667	-0.030001		6.26667	-0.006605		6.26667	0.010075		6.26667	-0.047505
6.28333	-0.035374		6.28333	-0.033455		6.28333	0.00095		6.28333	-0.011883					6.28333	0.00881		6.28333	-0.02311		6.28333	-0.004968		6.28333	0.009455		6.28333	-0.04029
6.3	-0.043157		6.3	-0.031297		6.3	0.000462		6.3	-0.010822		3.18333	-0.00028		6.3	0.010582		6.3	-0.017477		6.3	-0.003771		6.3	0.008731		6.3	-0.035453
6.31667	-0.047902		6.31667	-0.02915		6.31667	-0.000685		6.31667	-0.009722					6.31667	0.011923		6.31667	-0.014148		6.31667	-0.003034		6.31667	0.007577		6.31667	-0.030424
6.33333	-0.048556		6.33333	-0.027574		6.33333	-0.002333		6.33333	-0.008882		3.2	-0.000406		6.33333	0.012674		6.33333	-0.01268		6.33333	-0.002557		6.33333	0.006342		6.33333	-0.028185
6.35	-0.045581		6.35	-0.026058		6.35	-0.00348		6.35	-0.008352					6.35	0.013164		6.35	-0.011491		6.35	-0.002449		6.35	0.005027		6.35	-0.025926
6.36667	-0.036296		6.36667	-0.024181		6.36667	-0.003747		6.36667	-0.008152		3.21667	-0.000489		6.36667	0.012295		6.36667	-0.010132		6.36667	-0.002612		6.36667	0.003722		6.36667	-0.023777
6.38333	-0.03356		6.38333	-0.022395		6.38333	-0.002824		6.38333	-0.007722					6.38333	0.011096		6.38333	-0.008754		6.38333	-0.002825		6.38333	0.002378		6.38333	-0.019578
6.4	-0.030617		6.4	-0.020811		6.4	-0.002767		6.4	-0.007115		3.23333	-0.000382		6.4	0.009705		6.4	-0.007233		6.4	-0.002948		6.4	0.00138		6.4	-0.014737
6.41667	-0.027755		6.41667	-0.019359		6.41667	-0.004069		6.41667	-0.006312					6.41667	0.007563		6.41667	-0.006216		6.41667	-0.002932		6.41667	0.00088		6.41667	-0.013974
6.43333	-0.026242		6.43333	-0.017857		6.43333	-0.004341		6.43333	-0.005719		3.25	-0.000135		6.43333	0.004841		6.43333	-0.004509		6.43333	-0.002735		6.43333	0.000891		6.43333	-0.012782
6.45	-0.02472		6.45	-0.016215		6.45	-0.003563		6.45	-0.004956					6.45	0.001679		6.45	-0.003042		6.45	-0.002458		6.45	0.001271		6.45	-0.011649
6.46667	-0.023828		6.46667	-0.014692		6.46667	-0.002145		6.46667	-0.004024		3.26667	1.2e-05		6.46667	-0.001463		6.46667	-0.001786		6.46667	-0.002572		6.46667	0.001702		6.46667	-0.010587
6.48333	-0.022846		6.48333	-0.01329		6.48333	0.000323		6.48333	-0.003261					6.48333	-0.003885		6.48333	-0.001079		6.48333	-0.002585		6.48333	0.001702		6.48333	-0.010274
6.5	-0.021446		6.5	-0.01239		6.5	0.001606		6.5	-0.002476		3.28333	0.000359		6.5	-0.005687		6.5	-0.000719		6.5	-0.002289		6.5	0.001379		6.5	-0.0103
6.51667	-0.019897		6.51667	-0.011731		6.51667	0.0021		6.51667	-0.001628					6.51667	-0.00698		6.51667	-0.000454		6.51667	-0.001823		6.51667	0.000945		6.51667	-0.010035
6.53333	-0.018388		6.53333	-0.010812		6.53333	0.002824		6.53333	-0.00087		3.3	0.000909		6.53333	-0.007552		6.53333	8.1e-05		6.53333	-0.001367		6.53333	1e-05		6.53333	-0.009469
6.55	-0.017049		6.55	-0.010022		6.55	0.002467		6.55	-0.000112					6.55	-0.007174		6.55	0.000486		6.55	-0.000872		6.55	-0.001165		6.55	-0.008874
6.56667	-0.01613		6.56667	-0.009383		6.56667	0.001831		6.56667	0.000406		3.31667	0.001461		6.56667	-0.006266		6.56667	0.000951		6.56667	-0.000386		6.56667	-0.00207		6.56667	-0.008269
6.58333	-0.014881		6.58333	-0.008674		6.58333	0.002905		6.58333	0.001004					6.58333	-0.005289		6.58333	0.001617		6.58333	8e-05		6.58333	-0.002974		6.58333	-0.007943
6.6	-0.013644		6.6	-0.007986		6.6	0.003254		6.6	0.001489		3.33333	0.002014		6.6	-0.00438		6.6	0.002035		6.6	0.000534		6.6	-0.003613		6.6	-0.007616
6.61667	-0.012917		6.61667	-0.007369		6.61667	0.002244		6.61667	0.001985					6.61667	-0.00342		6.61667	0.002299		6.61667	0.000878		6.61667	-0.003593		6.61667	-0.007528
6.63333	-0.012641		6.63333	-0.006701		6.63333	0.001304		6.63333	0.00232		3.35	0.002436		6.63333	-0.00277		6.63333	0.001444		6.63333	0.001322		6.63333	-0.003504		6.63333	-0.007471
6.65	-0.012375		6.65	-0.006174		6.65	0.000355		6.65	0.002655					6.65	-0.00227		6.65	0.001398		6.65	0.001506		6.65	-0.002304		6.65	-0.006293
6.66667	-0.012029		6.66667	-0.005616		6.66667	-0.001965		6.66667	0.003251		3.36667	0.002899		6.66667	-0.002111		6.66667	0.000772		6.66667	0.00154		6.66667	-0.001705		6.66667	-0.005615
6.68333	-0.011433		6.68333	-0.005079		6.68333	-0.003495		6.68333	0.004046					6.68333	-0.002141		6.68333	-0.000474		6.68333	0.001424		6.68333	-0.001175		6.68333	-0.004797
6.7	-0.010708		6.7	-0.004722		6.7	-0.00387		6.7	0.004523		3.38333	0.003252		6.7	-0.002279		6.7	-0.001626		6.7	0.001047		6.7	6e-05		6.7	-0.003548
6.71667	-0.010284		6.71667	-0.004195		6.71667	-0.003883		6.71667	0.004938					6.71667	-0.002474		6.71667	-0.002282		6.71667	0.000549		6.71667	0.002044		6.71667	-0.002738
6.73333	-0.009701		6.73333	-0.003528		6.73333	-0.004127		6.73333	0.005293		3.4	0.003628		6.73333	-0.00276		6.73333	-0.002599		6.73333	-4e-05		6.73333	0.003887		6.73333	-0.001838
6.75	-0.009167		6.75	-0.003051		6.75	-0.003871		6.75	0.005288					6.75	-0.002866		6.75	-0.003755		6.75	-0.000598		6.75	0.00505		6.75	-0.001239
6.76667	-0.008933		6.76667	-0.002714		6.76667	-0.003455		6.76667	0.005492		3.41667	0.003937		6.76667	-0.002832		6.76667	-0.005162		6.76667	-0.001096		6.76667	0.006083		6.76667	-0.000689
6.78333	-0.00882		6.78333	-0.002457		6.78333	-0.003009		6.78333	0.005767					6.78333	-0.002488		6.78333	-0.006308		6.78333	-0.001164		6.78333	0.006586		6.78333	-0.000409
6.8	-0.008768		6.8	-0.001999		6.8	-0.003265		6.8	0.006249		3.43333	0.004717		6.8	-0.002239		6.8	-0.00704		6.8	-0.000734		6.8	0.006935		6.8	-0.000158
6.81667	-0.008576		6.81667	-0.001751		6.81667	-0.003399		6.81667	0.006725					6.81667	-0.002578		6.81667	-0.006907		6.81667	-0.000256		6.81667	0.007342		6.81667	-0.000127
6.83333	-0.008175		6.83333	-0.001684		6.83333	-0.003314		6.83333	0.007242		3.45	0.005126		6.83333	-0.003098		6.83333	-0.006283		6.83333	0.000163		6.83333	0.008018		6.83333	-0.000396
6.85	-0.008114		6.85	-0.001656		6.85	-0.002868		6.85	0.007348					6.85	-0.003577		6.85	-0.00633		6.85	0.000552		6.85	0.010055		6.85	-0.000705
6.86667	-0.007993		6.86667	-0.001498		6.86667	-0.002123		6.86667	0.007285		3.46667	0.005236		6.86667	-0.004096		6.86667	-0.007426		6.86667	0.000721		6.86667	0.011621		6.86667	-0.000563
6.88333	-0.007661		6.88333	-0.00128		6.88333	-0.001887		6.88333	0.007681					6.88333	-0.004745		6.88333	-0.008803		6.88333	0.00054		6.88333	0.011158		6.88333	-0.000552
6.9	-0.007261		6.9	-0.001161		6.9	-0.001618		6.9	0.0081		3.48333	0.005895		6.9	-0.005178		6.9	-0.009135		6.9	0.000187		6.9	0.01058		6.9	-0.00055
6.91667	-0.006832		6.91667	-0.001001		6.91667	-0.001275		6.91667	0.00876					6.91667	-0.005547		6.91667	-0.008261		6.91667	-0.000158		6.91667	0.010749		6.91667	-0.000748
6.93333	-0.006703		6.93333	-0.000891		6.93333	-0.000641		6.93333	0.00962		3.5	0.004978		6.93333	-0.005787		6.93333	-0.008017		6.93333	-0.000653		6.93333	0.011118		6.93333	-0.000896
6.95	-0.006524		6.95	-0.000721		6.95	-0.000147		6.95	0.01032					6.95	-0.006196		6.95	-0.008074		6.95	-0.001277		6.95	0.011457		6.95	-0.001124
6.96667	-0.006555		6.96667	-0.000582		6.96667	0.000156		6.96667	0.01077		3.51667	0.001824		6.96667	-0.005946		6.96667	-0.00817		6.96667	-0.001962		6.96667	0.011666		6.96667	-0.001522
6.98333	-0.007096		6.98333	-0.000302		6.98333	0.00046		6.98333	0.011321					6.98333	-0.004715		6.98333	-0.007896		6.98333	-0.002266		6.98333	0.011945		6.98333	-0.00181
7	-0.005977		7	-0.00027		7	0.001173		7	0.011908		3.53333	-0.007681		7	-0.002935		7	-0.007387		7	-0.002653		7	0.01192		7	-0.001917
7.01667	-0.006		7.01667	-0.000417		7.01667	0.001627		7.01667	0.012455					7.01667	-0.000869		7.01667	-0.007703		7.01667	-0.003022		7.01667	0.011421		7.01667	-0.001805
7.03333	-0.007513		7.03333	-0.000523		7.03333	0.00163		7.03333	0.013061		3.55	-0.032875		7.03333	0.001187		7.03333	-0.008058		7.03333	-0.00319		7.03333	0.010592		7.03333	-0.001812
7.05	-0.007435		7.05	-0.00078		7.05	0.001423		7.05	0.013667					7.05	0.002873		7.05	-0.007684		7.05	-0.002679		7.05	0.009804		7.05	-0.00199
7.06667	-0.007318		7.06667	-0.001097		7.06667	0.001457		7.06667	0.014793		3.56667	-0.080489		7.06667	0.004209		7.06667	-0.006909		7.06667	-0.001707		7.06667	0.008735		7.06667	-0.002397
7.08333	-0.008071		7.08333	-0.001264		7.08333	0.00076		7.08333	0.015089					7.08333	0.005265		7.08333	-0.006084		7.08333	-0.000826		7.08333	0.007386		7.08333	-0.002754
7.1	-0.007034		7.1	-0.001118		7.1	0.000209		7.1	0.015678		3.58333	-0.168493		7.1	0.006155		7.1	-0.005575		7.1	3.4e-05		7.1	0.005683		7.1	-0.003022
7.11667	-0.006459		7.11667	-0.00098		7.11667	0.000353		7.11667	0.016772					7.11667	0.006604		7.11667	-0.005189		7.11667	0.000523		7.11667	0.004416		7.11667	-0.003229
7.13333	-0.005563		7.13333	-0.000892		7.13333	0.000917		7.13333	0.017027		3.6	-0.283036		7.13333	0.007064		7.13333	-0.004953		7.13333	0.000752		7.13333	0.002199		7.13333	-0.003217
7.15	-0.004037		7.15	-0.000834		7.15	0.00027		7.15	0.017761					7.15	0.007693		7.15	-0.005117		7.15	0.000751		7.15	-4.8e-05		7.15	-0.003164
7.16667	0.009628		7.16667	-0.000376		7.16667	-0.001376		7.16667	0.018845		3.61667	-0.411275		7.16667	0.008093		7.16667	-0.005782		7.16667	0.000599		7.16667	-0.001095		7.16667	-0.002992
7.18333	0.065864		7.18333	6.2e-05		7.18333	-0.002852		7.18333	0.017709					7.18333	0.008202		7.18333	-0.005726		7.18333	0.000248		7.18333	-0.001862		7.18333	-0.002849
7.2	0.105159		7.2	9.3e-05		7.2	-0.005367		7.2	0.009372		3.63333	-0.520145		7.2	0.008307		7.2	-0.005494		7.2	6e-06		7.2	-0.002654		7.2	-0.002777
7.21667	0.098963		7.21667	0.000357		7.21667	-0.000733		7.21667	-0.016023					7.21667	0.008314		7.21667	-0.005236		7.21667	-3.6e-05		7.21667	-0.00372		7.21667	-0.002365
7.23333	0.073468		7.23333	0.0005		7.23333	0.010541		7.23333	-0.028469		3.65	-0.608294		7.23333	0.007971		7.23333	-0.004878		7.23333	-7.8e-05		7.23333	-0.005586		7.23333	-0.001914
7.25	0.048742		7.25	0.000484		7.25	0.014524		7.25	-0.035454					7.25	0.007498		7.25	-0.00443		7.25	-0.00021		7.25	-0.006542		7.25	-0.001782
7.26667	0.029206		7.26667	0.000478		7.26667	0.011908		7.26667	-0.0382		3.66667	-0.651114		7.26667	0.006954		7.26667	-0.003862		7.26667	-7.2e-05		7.26667	-0.006138		7.26667	-0.00166
7.28333	0.019781		7.28333	0.000621		7.28333	0.008482		7.28333	-0.036556					7.28333	0.006191		7.28333	-0.003214		7.28333	0.000475		7.28333	-0.006204		7.28333	-0.001758
7.3	0.012865		7.3	0.000459		7.3	0.005301		7.3	-0.032847		3.68333	-0.637113		7.3	0.005252		7.3	-0.002217		7.3	0.001353		7.3	-0.006545		7.3	-0.001757
7.31667	0.011508		7.31667	0.00047		7.31667	0.003412		7.31667	-0.02964					7.31667	0.003844		7.31667	-0.001342		7.31667	0.001952		7.31667	-0.00706		7.31667	-0.001376
7.33333	0.011471		7.33333	0.00062		7.33333	0.002652		7.33333	-0.027053		3.7	-0.588852		7.33333	0.002156		7.33333	-0.001116		7.33333	0.00238		7.33333	-0.006535		7.33333	-0.000575
7.35	0.011494		7.35	0.000571		7.35	0.002062		7.35	-0.024166					7.35	0.000257		7.35	-0.001771		7.35	0.002729		7.35	-0.006		7.35	1.6e-05
7.36667	0.010168		7.36667	0.000692		7.36667	0.001613		7.36667	-0.021859		3.71667	-0.520759		7.36667	-0.001721		7.36667	-0.001935		7.36667	0.003157		7.36667	-0.005845		7.36667	0.000467
7.38333	0.008851		7.38333	0.000752		7.38333	0.001283		7.38333	-0.020142					7.38333	-0.003409		7.38333	-0.00165		7.38333	0.002965		7.38333	-0.005561		7.38333	0.000647
7.4	0.008154		7.4	0.000817		7.4	0.000697		7.4	-0.018515		3.73333	-0.449245		7.4	-0.004397		7.4	-0.001031		7.4	0.002245		7.4	-0.004901		7.4	0.000967
7.41667	0.007446		7.41667	0.000744		7.41667	-6.8e-05		7.41667	-0.016834					7.41667	-0.004527		7.41667	-0.000369		7.41667	0.001554		7.41667	-0.003816		7.41667	0.001066
7.43333	0.006458		7.43333	0.000452		7.43333	-0.000834		7.43333	-0.015082		3.75	-0.384042		7.43333	-0.004236		7.43333	0.000363		7.43333	0.000964		7.43333	-0.002501		7.43333	0.000996
7.45	0.005551		7.45	0.00031		7.45	-0.00131		7.45	-0.013331					7.45	-0.003706		7.45	0.000765		7.45	0.000424		7.45	-0.001067		7.45	0.001025
7.46667	0.004523		7.46667	0.000217		7.46667	-0.001375		7.46667	-0.01138		3.76667	-0.337548		7.46667	-0.003266		7.46667	0.001167		7.46667	-0.000207		7.46667	-0.000372		7.46667	0.000874
7.48333	0.004345		7.48333	0.000105		7.48333	-0.001301		7.48333	-0.009678					7.48333	-0.002995		7.48333	0.00178		7.48333	-0.000707		7.48333	-0.000957		7.48333	0.001133
7.5	0.004087		7.5	-0.000324		7.5	-0.001056		7.5	-0.00832		3.78333	-0.299035		7.5	-0.002757		7.5	0.002161		7.5	-0.000787		7.5	-0.001067		7.5	0.001231
7.51667	0.003539		7.51667	-0.000569		7.51667	-0.000622		7.51667	-0.007552					7.51667	-0.002443		7.51667	0.00224		7.51667	-0.000477		7.51667	-0.000163		7.51667	0.001208
7.53333	0.002711		7.53333	-0.000675		7.53333	-0.000299		7.53333	-0.006923		3.8	-0.270292		7.53333	-0.002379		7.53333	0.002329		7.53333	-0.000426		7.53333	-0.000298		7.53333	0.001015
7.55	0.002123		7.55	-0.000931		7.55	0.000125		7.55	-0.006274					7.55	-0.002355		7.55	0.002608		7.55	-0.000306		7.55	-0.000584		7.55	0.001062
7.56667	0.001705		7.56667	-0.001107		7.56667	0.000279		7.56667	-0.005766		3.81667	-0.249908		7.56667	-0.002321		7.56667	0.002807		7.56667	4e-06		7.56667	-0.000479		7.56667	0.001079
7.58333	0.001706		7.58333	-0.001053		7.58333	0.000482		7.58333	-0.005277					7.58333	-0.001997		7.58333	0.002266		7.58333	0.000464		7.58333	-0.000895		7.58333	0.000846
7.6	0.001718		7.6	-0.000815		7.6	0.000384		7.6	-0.004873		3.83333	-0.230673		7.6	-0.001547		7.6	0.001399		7.6	0.000795		7.6	-0.003756		7.6	0.000842
7.61667	0.001379		7.61667	-0.000565		7.61667	5.3e-05		7.61667	-0.004639					7.61667	-0.000931		7.61667	0.000763		7.61667	0.000865		7.61667	-0.009632		7.61667	0.000706
7.63333	0.001231		7.63333	-0.000435		7.63333	-0.000418		7.63333	-0.004345		3.85	-0.214478		7.63333	-0.000346		7.63333	0.000897		7.63333	0.000535		7.63333	-0.020779		7.63333	0.00072
7.65	0.001022		7.65	-0.000265		7.65	-0.000779		7.65	-0.003951					7.65	0.00011		7.65	0.001442		7.65	8.5e-05		7.65	-0.034685		7.65	0.000664
7.66667	0.000773		7.66667	2.6e-05		7.66667	-0.00074		7.66667	-0.003407		3.86667	-0.202143		7.66667	0.000595		7.66667	0.002106		7.66667	-0.000255		7.66667	-0.039441		7.66667	0.000138
7.68333	0.000625		7.68333	0.000126		7.68333	-0.000351		7.68333	-0.003033					7.68333	0.001141		7.68333	0.00293		7.68333	-0.000394		7.68333	-0.038677		7.68333	-0.000598
7.7	0.000676		7.7	9e-05		7.7	4.4e-05		7.7	-0.00254		3.88333	-0.188548		7.7	0.001872		7.7	0.003501		7.7	-0.000675		7.7	-0.03385		7.7	-0.000787
7.71667	0.000607		7.71667	0.000277		7.71667	0.000295		7.71667	-0.001965					7.71667	0.002767		7.71667	0.003087		7.71667	-0.000896		7.71667	-0.029518		7.71667	-0.000737
7.73333	0.000469		7.73333	0.000633		7.73333	0.000586		7.73333	-0.00156		3.9	-0.178236		7.73333	0.003213		7.73333	0.001892		7.73333	-0.000736		7.73333	-0.028975		7.73333	-0.001118
7.75	0.00012		7.75	0.0008		7.75	0.000577		7.75	-0.001385					7.75	0.002879		7.75	0.002097		7.75	-0.000437		7.75	-0.026583		7.75	-0.001749
7.76667	-5.9e-05		7.76667	0.000657		7.76667	0.000147		7.76667	-0.00129		3.91667	-0.163781		7.76667	0.002394		7.76667	0.002532		7.76667	-0.000508		7.76667	-0.022961		7.76667	-0.00236
7.78333	2e-06		7.78333	0.000534		7.78333	-0.000582		7.78333	-0.001324					7.78333	0.00219		7.78333	0.002357		7.78333	-0.000599		7.78333	-0.020028		7.78333	-0.00277
7.8	6.4e-05		7.8	0.000495		7.8	-0.001097		7.8	-0.001305		3.93333	-0.152396		7.8	0.00215		7.8	0.001781		7.8	-0.000511		7.8	-0.018343		7.8	-0.002304
7.81667	-6.5e-05		7.81667	0.000459		7.81667	-0.000788		7.81667	-0.001298					7.81667	0.002174		7.81667	0.001289		7.81667	-0.000383		7.81667	-0.016762		7.81667	-0.00295
7.83333	-0.000183		7.83333	0.000562		7.83333	-0.000398		7.83333	-0.001201		3.95	-0.142662		7.83333	0.001997		7.83333	0.001258		7.83333	-0.000335		7.83333	-0.014442		7.83333	-0.003187
7.85	-0.000242		7.85	0.000636		7.85	1.1e-05		7.85	-0.000924					7.85	0.001771		7.85	0.001197		7.85	-0.000508		7.85	-0.011681		7.85	-0.002033
7.86667	-0.000391		7.86667	0.0008		7.86667	0.00051		7.86667	-0.000607		3.96667	-0.128797		7.86667	0.001824		7.86667	0.001515		7.86667	-0.00053		7.86667	-0.009031		7.86667	-0.001399
7.88333	-0.000499		7.88333	0.000954		7.88333	0.000769		7.88333	-0.00038					7.88333	0.001858		7.88333	0.001784		7.88333	-0.000523		7.88333	-0.006561		7.88333	-0.000946
7.9	-0.000618		7.9	0.001181		7.9	0.001101		7.9	-0.000141		3.98333	-0.120413		7.9	0.001874		7.9	0.00274		7.9	-0.000426		7.9	-0.005037		7.9	-0.000614
7.91667	-0.000716		7.91667	0.001212		7.91667	0.001425		7.91667	5e-05					7.91667	0.001561		7.91667	0.003542		7.91667	-0.00054		7.91667	-0.003969		7.91667	-0.000185
7.93333	-0.000624		7.93333	0.000992		7.93333	0.00168		7.93333	0.000151		4	-0.114332		7.93333	0.000989		7.93333	0.003684		7.93333	-0.000745		7.93333	-0.003321		7.93333	3.5e-05
7.95	-0.000402		7.95	0.000853		7.95	0.002114		7.95	0.000182					7.95	0.000626		7.95	0.003195		7.95	-0.000959		7.95	-0.003443		7.95	8.5e-05
7.96667	-0.00041		7.96667	0.000673		7.96667	0.002408		7.96667	0.000174		4.01667	-0.109799		7.96667	0.000153		7.96667	0.002957		7.96667	-0.001033		7.96667	-0.003675		7.96667	0.000284
7.98333	-0.000438		7.98333	0.000353		7.98333	0.002152		7.98333	4.5e-05					7.98333	-0.000449		7.98333	0.002299		7.98333	-0.001028		7.98333	-0.003477		7.98333	0.000624
8	-0.000356		8	3.6e-05		8	0.001827		8	7.5e-05		4.03333	-0.102506		8	-0.001213		8	0.001406		8	-0.000783		8	-0.003206		8	0.001023
8.01667	-1.2e-05		8.01667	-4.8e-05		8.01667	0.001662		8.01667	0.000194					8.01667	-0.001917		8.01667	0.000907		8.01667	-0.000609		8.01667	-0.00317		8.01667	0.001061
8.03333	0.000191		8.03333	-4.3e-05		8.03333	0.001577		8.03333	0.000513		4.05	-0.096024		8.03333	-0.002681		8.03333	0.000508		8.03333	-0.000355		8.03333	-0.003175		8.03333	0.00105
8.05	0.000424		8.05	-0.000158		8.05	0.001621		8.05	0.000682					8.05	-0.003485		8.05	5e-05		8.05	-0.00017		8.05	-0.00334		8.05	0.001088
8.06667	0.000658		8.06667	-0.000323		8.06667	0.001666		8.06667	0.000981		4.06667	-0.091051		8.06667	-0.004049		8.06667	-0.000219		8.06667	-0.000256		8.06667	-0.003245		8.06667	0.001347
8.08333	0.000851		8.08333	-0.000327		8.08333	0.001631		8.08333	0.00121					8.08333	-0.004343		8.08333	-0.000188		8.08333	-0.000472		8.08333	-0.002709		8.08333	0.001465
8.1	0.000845		8.1	-0.000331		8.1	0.001582		8.1	0.001344		4.08333	-0.085618		8.1	-0.00482		8.1	-2.5e-05		8.1	-0.000428		8.1	-0.002221		8.1	0.001424
8.11667	0.000781		8.11667	-0.000393		8.11667	0.00139		8.11667	0.001374					8.11667	-0.00542		8.11667	0.00048		8.11667	-0.000355		8.11667	-0.001798		8.11667	0.001413
8.13333	0.000957		8.13333	-0.000205		8.13333	0.001117		8.13333	0.001493		4.1	-0.080431		8.13333	-0.00606		8.13333	0.000805		8.13333	-0.000432		8.13333	-0.001575		8.13333	0.001363
8.15	0.001383		8.15	7.3e-05		8.15	0.000485		8.15	0.001753					8.15	-0.00656		8.15	0.00085		8.15	-0.000559		8.15	-0.001682		8.15	0.001412
8.16667	0.001218		8.16667	0.000191		8.16667	-7e-06		8.16667	0.001972		4.11667	-0.076102		8.16667	-0.00657		8.16667	0.000694		8.16667	-0.000625		8.16667	-0.001899		8.16667	0.001242
8.18333	0.000974		8.18333	0.000139		8.18333	-0.00062		8.18333	0.002301					8.18333	-0.00599		8.18333	0.000489		8.18333	-0.000672		8.18333	-0.002106		8.18333	0.001181
8.2	0.000551		8.2	0.000197		8.2	-0.001221		8.2	0.002812		4.13333	-0.072133		8.2	-0.005104		8.2	0.000182		8.2	-0.000739		8.2	-0.002039		8.2	0.001052
8.21667	0.00054		8.21667	0.000275		8.21667	-0.00143		8.21667	0.003053					8.21667	-0.00412		8.21667	-0.000106		8.21667	-0.000755		8.21667	-0.001817		8.21667	0.000903
8.23333	0.000658		8.23333	0.000244		8.23333	-0.001849		8.23333	0.003233		4.15	-0.068164		8.23333	-0.003147		8.23333	-0.000414		8.23333	-0.000761		8.23333	-0.001805		8.23333	0.000864
8.25	0.000697		8.25	0.000102		8.25	-0.002328		8.25	0.003304					8.25	-0.002034		8.25	-0.000193		8.25	-0.000678		8.25	-0.001423		8.25	0.000725
8.26667	0.000585		8.26667	-0.00014		8.26667	-0.002478		8.26667	0.003405		4.16667	-0.064765		8.26667	-0.00102		8.26667	0.000129		8.26667	-0.000354		8.26667	-0.001281		8.26667	0.000556
8.28333	0.000364		8.28333	-0.000301		8.28333	-0.002567		8.28333	0.003426					8.28333	-8.7e-05		8.28333	-0.00027		8.28333	-1e-06		8.28333	-0.000519		8.28333	0.000477
8.3	0.000273		8.3	-0.000454		8.3	-0.002789		8.3	0.003711		4.18333	-0.061906		8.3	0.000824		8.3	-0.000583		8.3	0.000384		8.3	0.000598		8.3	0.000558
8.31667	0.000153		8.31667	-0.000587		8.31667	-0.002954		8.31667	0.00399					8.31667	0.001534		8.31667	-0.000871		8.31667	0.000709		8.31667	0.00147		8.31667	0.00045
8.33333	-0.000336		8.33333	-0.00087		8.33333	-0.003218		8.33333	0.004199		4.2	-0.059023		8.33333	0.002214		8.33333	-0.00101		8.33333	0.000875		8.33333	0.002032		8.33333	0.000101
8.35	-0.000706		8.35	-0.000983		8.35	-0.004003		8.35	0.004378					8.35	0.002974		8.35	-0.001008		8.35	0.00084		8.35	0.002665		8.35	-0.000277
8.36667	-0.001025		8.36667	-0.001046		8.36667	-0.004697		8.36667	0.004318		4.21667	-0.056659		8.36667	0.003894		8.36667	-0.000927		8.36667	0.000776		8.36667	0.003257		8.36667	-0.000555
8.38333	-0.001045		8.38333	-0.000909		8.38333	-0.004642		8.38333	0.004517					8.38333	0.004973		8.38333	-0.001515		8.38333	0.001051		8.38333	0.003189		8.38333	-0.000824
8.4	-0.001164		8.4	-0.000894		8.4	-0.004101		8.4	0.005081		4.23333	-0.054455		8.4	0.006653		8.4	-0.002761		8.4	0.001459		8.4	0.003188		8.4	-0.001052
8.41667	-0.001173		8.41667	-0.00153		8.41667	-0.004155		8.41667	0.005429					8.41667	0.008752		8.41667	-0.003356		8.41667	0.002147		8.41667	0.003732		8.41667	-0.001271
8.43333	-0.000951		8.43333	-0.002406		8.43333	-0.004229		8.43333	0.005288		4.25	-0.052461		8.43333	0.010101		8.43333	-0.00399		8.43333	0.002516		8.43333	0.004387		8.43333	-0.00158
8.45	-0.00089		8.45	-0.003212		8.45	-0.003313		8.45	0.004597					8.45	0.009131		8.45	-0.004065		8.45	0.003205		8.45	0.004831		8.45	-0.00204
8.46667	-0.001429		8.46667	-0.003918		8.46667	-0.000437		8.46667	0.004745		4.26667	-0.050688		8.46667	0.00741		8.46667	-0.00405		8.46667	0.003544		8.46667	0.007235		8.46667	-0.002099
8.48333	-0.001317		8.48333	-0.003264		8.48333	0.010659		8.48333	0.006444					8.48333	0.005809		8.48333	-0.003914		8.48333	0.003293		8.48333	0.00956		8.48333	-0.002638
8.5	-0.000626		8.5	-0.002171		8.5	0.017032		8.5	0.008474		4.28333	-0.048764		8.5	0.005467		8.5	-0.003558		8.5	0.002214		8.5	0.008531		8.5	-0.004888
8.51667	0.000727		8.51667	-0.00028		8.51667	0.01941		8.51667	0.010727					8.51667	0.009825		8.51667	-0.003522		8.51667	-5.4e-05		8.51667	0.008248		8.51667	-0.002548
8.53333	-5.1e-05		8.53333	-0.000118		8.53333	0.017359		8.53333	0.00313		4.3	-0.046908		8.53333	0.006732		8.53333	-0.010397		8.53333	-0.000571		8.53333	0.005055		8.53333	0.001102
8.55	-0.008439		8.55	-0.010897		8.55	0.006337		8.55	-0.008307					8.55	-0.00501		8.55	-0.024351		8.55	-0.005219		8.55	0.000933		8.55	-0.001509
8.56667	-0.023616		8.56667	-0.022296		8.56667	-0.005744		8.56667	-0.017634		4.31667	-0.045011		8.56667	-0.015163		8.56667	-0.040655		8.56667	-0.011856		8.56667	0.00106		8.56667	-0.022039
8.58333	-0.035384		8.58333	-0.037515		8.58333	-0.011615		8.58333	-0.023351					8.58333	-0.015415		8.58333	-0.067279		8.58333	-0.016103		8.58333	0.001507		8.58333	-0.05376
8.6	-0.041351		8.6	-0.053794		8.6	-0.015978		8.6	-0.027671		4.33333	-0.043264		8.6	-0.00663		8.6	-0.093484		8.6	-0.016319		8.6	0.000921		8.6	-0.085411
8.61667	-0.048308		8.61667	-0.068164		8.61667	-0.019643		8.61667	-0.031721					8.61667	0.002193		8.61667	-0.12064		8.61667	-0.013932		8.61667	0.000692		8.61667	-0.113712
8.63333	-0.051124		8.63333	-0.075845		8.63333	-0.014618		8.63333	-0.035932		4.35	-0.041307		8.63333	0.005276		8.63333	-0.135276		8.63333	-0.011966		8.63333	0.001192		8.63333	-0.132194
8.65	-0.048441		8.65	-0.070915		8.65	-0.000954		8.65	-0.038812					8.65	0.005639		8.65	-0.133962		8.65	-0.010639		8.65	0.001203		8.65	-0.137726
8.66667	-0.039198		8.66667	-0.061015		8.66667	0.010661		8.66667	-0.050123		4.36667	-0.04008		8.66667	0.009312		8.66667	-0.124918		8.66667	-0.009873		8.66667	0.001064		8.66667	-0.132317
8.68333	-0.028504		8.68333	-0.051205		8.68333	0.019026		8.68333	-0.032423					8.68333	0.011404		8.68333	-0.106613		8.68333	-0.009977		8.68333	0.000774		8.68333	-0.111639
8.7	-0.02422		8.7	-0.041216		8.7	0.022622		8.7	-0.000759		4.38333	-0.038843		8.7	0.011403		8.7	-0.089631		8.7	-0.009658		8.7	0.000682		8.7	-0.090181
8.71667	-0.018545		8.71667	-0.031976		8.71667	0.023827		8.71667	0.028229					8.71667	0.010038		8.71667	-0.070011		8.71667	-0.009798		8.71667	0.000756		8.71667	-0.070404
8.73333	-0.01657		8.73333	-0.027166		8.73333	0.022812		8.73333	0.042158		4.4	-0.037835		8.73333	0.008653		8.73333	-0.054701		8.73333	-0.009798		8.73333	0.000861		8.73333	-0.059997
8.75	-0.016765		8.75	-0.025097		8.75	0.022127		8.75	0.048606					8.75	0.009158		8.75	-0.043571		8.75	-0.009078		8.75	0.000755		8.75	-0.0513
8.76667	-0.01547		8.76667	-0.023937		8.76667	0.019932		8.76667	0.046305		4.41667	-0.036607		8.76667	0.010483		8.76667	-0.03574		8.76667	-0.007998		8.76667	0.00038		8.76667	-0.041433
8.78333	-0.014146		8.78333	-0.022598		8.78333	0.018407		8.78333	0.040283					8.78333	0.012708		8.78333	-0.03331		8.78333	-0.006768		8.78333	-0.000236		8.78333	-0.036276
8.8	-0.01279		8.8	-0.021828		8.8	0.016624		8.8	0.033102		4.43333	-0.035609		8.8	0.015157		8.8	-0.031113		8.8	-0.005396		8.8	-0.000644		8.8	-0.03324
8.81667	-0.012263		8.81667	-0.020758		8.81667	0.014803		8.81667	0.024722					8.81667	0.016891		8.81667	-0.028609		8.81667	-0.003972		8.81667	-0.001146		8.81667	-0.029244
8.83333	-0.011477		8.83333	-0.019957		8.83333	0.012862		8.83333	0.018112		4.45	-0.03454		8.83333	0.017575		8.83333	-0.025154		8.83333	-0.002838		8.83333	-0.001597		8.83333	-0.028138
8.85	-0.01047		8.85	-0.018797		8.85	0.011021		8.85	0.013872					8.85	0.017469		8.85	-0.02048		8.85	-0.002044		8.85	-0.001768		8.85	-0.027062
8.86667	-0.009023		8.86667	-0.017616		8.86667	0.00898		8.86667	0.012352		4.46667	-0.033342		8.86667	0.016743		8.86667	-0.016276		8.86667	-0.0017		8.86667	-0.00176		8.86667	-0.023917
8.88333	-0.007857		8.88333	-0.016536		8.88333	0.007369		8.88333	0.010322					8.88333	0.015857		8.88333	-0.012652		8.88333	-0.001617		8.88333	-0.001911		8.88333	-0.020381
8.9	-0.006969		8.9	-0.015334		8.9	0.006392		8.9	0.007089		4.48333	-0.032414		8.9	0.015124		8.9	-0.009761		8.9	-0.001541		8.9	-0.002125		8.9	-0.016126
8.91667	-0.0056		8.91667	-0.014222		8.91667	0.005488		8.91667	0.003783					8.91667	0.014374		8.91667	-0.006115		8.91667	-0.001374		8.91667	-0.002111		8.91667	-0.013941
8.93333	-0.004542		8.93333	-0.013239		8.93333	0.004855		8.93333	0.000446		4.5	-0.031376		8.93333	0.013543		8.93333	-0.002379		8.93333	-0.001336		8.93333	-0.001838		8.93333	-0.011926
8.95	-0.003633		8.95	-0.012196		8.95	0.004482		8.95	-0.00173					8.95	0.012863		8.95	-0.000443		8.95	-0.001249		8.95	-0.001355		8.95	-0.010232
8.96667	-0.002744		8.96667	-0.011294		8.96667	0.003648		8.96667	-0.003106		4.51667	-0.030468		8.96667	0.012132		8.96667	-6e-06		8.96667	-0.001161		8.96667	-0.001251		8.96667	-0.009167
8.98333	-0.001136		8.98333	-0.010671		8.98333	0.002565		8.98333	-0.004732					8.98333	0.011452		8.98333	-0.00015		8.98333	-0.001124		8.98333	-0.001248		8.98333	-0.008343
9	-0.000806		9	-0.009847		9	0.001788		9	-0.004595		4.53333	-0.0294		9	0.010934		9	-0.000119		9	-0.000975		9	-0.001137		9	-0.007639
9.01667	-0.000535		9.01667	-0.008961		9.01667	0.001416		9.01667	-0.003855					9.01667	0.010806		9.01667	0.000137		9.01667	-0.000844		9.01667	-0.001298		9.01667	-0.007095
9.03333	-0.000454		9.03333	-0.007925		9.03333	0.001284		9.03333	-0.004075		4.55	-0.028642		9.03333	0.010938		9.03333	0.001103		9.03333	-0.000853		9.03333	-0.00175		9.03333	-0.006412
9.05	-0.000443		9.05	-0.006999		9.05	0.001182		9.05	-0.005625					9.05	0.01145		9.05	0.002109		9.05	-0.000772		9.05	-0.002111		9.05	-0.006088
9.06667	-0.000452		9.06667	-0.006302		9.06667	0.00095		9.06667	-0.007105		4.56667	-0.027783		9.06667	0.012083		9.06667	0.002685		9.06667	-0.000621		9.06667	-0.002072		9.06667	-0.005485
9.08333	-0.000461		9.08333	-0.005586		9.08333	0.000648		9.08333	-0.007135					9.08333	0.012745		9.08333	0.003281		9.08333	-0.00065		9.08333	-0.001504		9.08333	-0.004641
9.1	-0.000349		9.1	-0.004718		9.1	0.000584		9.1	-0.006895		4.58333	-0.027005		9.1	0.013488		9.1	0.003471		9.1	-0.000677		9.1	-0.000767		9.1	-0.004078
9.11667	0.000174		9.11667	-0.003928		9.11667	0.000688		9.11667	-0.005536					9.11667	0.014139		9.11667	0.003295		9.11667	-0.000403		9.11667	4.7e-05		9.11667	-0.003486
9.13333	0.000678		9.13333	-0.003007		9.13333	0.000781		9.13333	-0.004298		4.6	-0.025849		9.13333	0.014161		9.13333	0.002479		9.13333	-2.9e-05		9.13333	0.000831		9.13333	-0.003144
9.15	0.000642		9.15	-0.002336		9.15	0.000835		9.15	-0.003889					9.15	0.013853		9.15	0.002192		9.15	0.000186		9.15	0.001565		9.15	-0.002782
9.16667	0.001105		9.16667	-0.001965		9.16667	0.000958		9.16667	-0.002901		4.61667	-0.024862		9.16667	0.013194		9.16667	0.002586		9.16667	0.00013		9.16667	0.002199		9.16667	-0.002389
9.18333	0.001329		9.18333	-0.001675		9.18333	0.001122		9.18333	-0.001602					9.18333	0.011946		9.18333	0.00254		9.18333	-8.5e-05		9.18333	0.002513		9.18333	-0.002087
9.2	0.001273		9.2	-0.001381		9.2	0.001415		9.2	-0.000916		4.63333	-0.023996		9.2	0.010207		9.2	0.002477		9.2	-0.000369		9.2	0.002476		9.2	-0.001965
9.21667	0.00151		9.21667	-0.000985		9.21667	0.001437		9.21667	-0.001367					9.21667	0.008225		9.21667	0.003396		9.21667	-0.000671		9.21667	0.002246		9.21667	-0.001604
9.23333	0.001486		9.23333	-0.000848		9.23333	0.00123		9.23333	-0.001717		4.65	-0.02331		9.23333	0.006343		9.23333	0.004595		9.23333	-0.001004		9.23333	0.001986		9.23333	-0.001383
9.25	0.002003		9.25	-0.000632		9.25	0.000893		9.25	-0.001937					9.25	0.004831		9.25	0.005745		9.25	-0.001186		9.25	0.001447		9.25	-0.001192
9.26667	0.002549		9.26667	-0.000255		9.26667	0.000545		9.26667	-0.001697		4.66667	-0.022464		9.26667	0.003619		9.26667	0.006984		9.26667	-0.001338		9.26667	0.000957		9.26667	-0.00112
9.28333	0.002596		9.28333	0.000231		9.28333	4.8e-05		9.28333	-0.001428					9.28333	0.002527		9.28333	0.008113		9.28333	-0.00135		9.28333	0.000747		9.28333	-0.000879
9.3	0.002243		9.3	0.000701		9.3	-0.000158		9.3	-0.001323		4.68333	-0.021668		9.3	0.001683		9.3	0.009095		9.3	-0.001291		9.3	0.000816		9.3	-0.000739
9.31667	0.002053		9.31667	0.000875		9.31667	0.000117		9.31667	-0.001448					9.31667	0.001084		9.31667	0.010118		9.31667	-0.001049		9.31667	0.000953		9.31667	-0.000699
9.33333	0.002473		9.33333	0.001128		9.33333	-5.7e-05		9.33333	-0.001763		4.7	-0.020734		9.33333	0.000565		9.33333	0.011751		9.33333	-0.000738		9.33333	0.000919		9.33333	-0.000518
9.35	0.003322		9.35	0.001202		9.35	-0.000322		9.35	-0.001798					9.35	-0.000314		9.35	0.013703		9.35	-0.000337		9.35	0.000626		9.35	-0.000468
9.36667	0.003362		9.36667	0.001256		9.36667	0.000254		9.36667	-0.001723		4.71667	-0.019712		9.36667	-0.001093		9.36667	0.015696		9.36667	8.4e-05		9.36667	0.000473		9.36667	-0.000388
9.38333	0.003201		9.38333	0.001289		9.38333	0.000449		9.38333	-0.001719					9.38333	-0.001852		9.38333	0.016229		9.38333	0.000445		9.38333	-3e-05		9.38333	-0.000288
9.4	0.002782		9.4	0.001306		9.4	0.000548		9.4	-0.0022		4.73333	-0.018699		9.4	-0.002254		9.4	0.016013		9.4	0.000738		9.4	-0.000625		9.4	-0.000508
9.41667	0.002525		9.41667	0.001378		9.41667	0.00018		9.41667	-0.002874					9.41667	-0.002193		9.41667	0.015928		9.41667	0.000803		9.41667	-0.001161		9.41667	-0.000619
9.43333	0.002288		9.43333	0.00114		9.43333	-0.000237		9.43333	-0.003407		4.75	-0.017696		9.43333	-0.002161		9.43333	0.016142		9.43333	0.000737		9.43333	-0.001947		9.43333	-0.00089
9.45	0.002241		9.45	0.000932		9.45	0.000305		9.45	-0.00347					9.45	-0.00236		9.45	0.016376		9.45	0.000832		9.45	-0.002944		9.45	-0.001011
9.46667	0.002074		9.46667	0.001194		9.46667	0.001027		9.46667	-0.003444		4.76667	-0.016824		9.46667	-0.002549		9.46667	0.01643		9.46667	0.000956		9.46667	-0.00402		9.46667	-0.001152
9.48333	0.001827		9.48333	0.001366		9.48333	0.001359		9.48333	-0.003327					9.48333	-0.002798		9.48333	0.016594		9.48333	0.001031		9.48333	-0.005056		9.48333	-0.001183
9.5	0.001352		9.5	0.001502		9.5	0.001026		9.5	-0.003007		4.78333	-0.015831		9.5	-0.00306		9.5	0.016839		9.5	0.001237		9.5	-0.005553		9.5	-0.001365
9.51667	0.001009		9.51667	0.001594		9.51667	0.000789		9.51667	-0.002428					9.51667	-0.003271		9.51667	0.017213		9.51667	0.001474		9.51667	-0.005442		9.51667	-0.001496
9.53333	0.001096		9.53333	0.001835		9.53333	0.000562		9.53333	-0.002299		4.8	-0.014862		9.53333	-0.003411		9.53333	0.017426		9.53333	0.001862		9.53333	-0.004881		9.53333	-0.001548
9.55	0.001302		9.55	0.002077		9.55	4.5e-05		9.55	-0.002701					9.55	-0.003591		9.55	0.01705		9.55	0.00224		9.55	-0.00424		9.55	-0.00167
9.56667	0.001389		9.56667	0.002348		9.56667	-0.000122		9.56667	-0.003272		4.81667	-0.014105		9.56667	-0.003692		9.56667	0.016123		9.56667	0.002438		9.56667	-0.003699		9.56667	-0.001722
9.58333	0.001406		9.58333	0.00237		9.58333	-0.000179		9.58333	-0.003313					9.58333	-0.003782		9.58333	0.015057		9.58333	0.002385		9.58333	-0.002967		9.58333	-0.001414
9.6	0.001444		9.6	0.002256		9.6	-6e-05		9.6	-0.003469		4.83333	-0.013317		9.6	-0.003976		9.6	0.01398		9.6	0.002524		9.6	-0.002557		9.6	-0.001176
9.61667	0.001265		9.61667	0.002208		9.61667	8.7e-05		9.61667	-0.002853					9.61667	-0.004127		9.61667	0.013131		9.61667	0.002625		9.61667	-0.002598		9.61667	-0.001289
9.63333	0.000886		9.63333	0.00235		9.63333	0.000214		9.63333	-0.001688		4.85	-0.01276		9.63333	-0.004408		9.63333	0.012501		9.63333	0.002616		9.63333	-0.002869		9.63333	-0.001441
9.65	0.000686		9.65	0.002412		9.65	5.1e-05		9.65	-0.001202					9.65	-0.004649		9.65	0.012072		9.65	0.002517		9.65	-0.00324		9.65	-0.001193
9.66667	0.000647		9.66667	0.002245		9.66667	-0.000192		9.66667	-0.000497		4.86667	-0.012182		9.66667	-0.00485		9.66667	0.010873		9.66667	0.002528		9.66667	-0.003161		9.66667	-0.000956
9.68333	0.000728		9.68333	0.002147		9.68333	-0.000284		9.68333	0.000799					9.68333	-0.004551		9.68333	0.009803		9.68333	0.002549		9.68333	-0.003032		9.68333	-0.000468
9.7	0.00053		9.7	0.002334		9.7	-0.000569		9.7	0.000954		4.88333	-0.011565		9.7	-0.004054		9.7	0.008763		9.7	0.002551		9.7	-0.002623		9.7	-0.000119
9.71667	0.000545		9.71667	0.002547		9.71667	-0.000584		9.71667	-0.000105					9.71667	-0.003702		9.71667	0.006659		9.71667	0.002505		9.71667	-0.002006		9.71667	0.00038
9.73333	0.00065		9.73333	0.00284		9.73333	-0.000289		9.73333	0.000377		4.9	-0.010982		9.73333	-0.003719		9.73333	0.004745		9.73333	0.002459		9.73333	-0.001448		9.73333	0.00219
9.75	0.000665		9.75	0.003103		9.75	-3.3e-05		9.75	0.000258					9.75	-0.004307		9.75	0.00362		9.75	0.002483		9.75	-0.001041		9.75	0.002969
9.76667	0.00066		9.76667	0.003396		9.76667	0.000172		9.76667	0.000399		4.91667	-0.010462		9.76667	-0.005145		9.76667	0.002406		9.76667	0.002507		9.76667	-0.000573		9.76667	0.002569
9.78333	0.000845		9.78333	0.003599		9.78333	0.000237		9.78333	0.00136					9.78333	-0.006193		9.78333	0.001292		9.78333	0.002141		9.78333	0.000144		9.78333	0.002058
9.8	0.000692		9.8	0.003455		9.8	0.000482		9.8	0.000635		4.93333	-0.009951		9.8	-0.006948		9.8	0.000306		9.8	0.001707		9.8	0.001021		9.8	0.001959
9.81667	0.000701		9.81667	0.003226		9.81667	0.00051		9.81667	-0.000529					9.81667	-0.007805		9.81667	-0.001175		9.81667	0.001374		9.81667	0.001947		9.81667	0.001902
9.83333	0.00069		9.83333	0.002856		9.83333	0.000688		9.83333	-3.3e-05		4.95	-0.009181		9.83333	-0.008771		9.83333	-0.003357		9.83333	0.00139		9.83333	0.002434		9.83333	0.001925
9.85	0.000609		9.85	0.003327		9.85	0.001135		9.85	0.000333					9.85	-0.009518		9.85	-0.004898		9.85	0.001617		9.85	0.00249		9.85	0.001978
9.86667	0.000557		9.86667	0.003277		9.86667	0.001443		9.86667	-0.000942		4.96667	-0.00852		9.86667	-0.010024		9.86667	-0.005059		9.86667	0.001654		9.86667	0.002336		9.86667	0.001922
9.88333	0.000296		9.88333	0.003398		9.88333	0.001491		9.88333	-0.001766					9.88333	-0.01014		9.88333	-0.004231		9.88333	0.001581		9.88333	0.002223		9.88333	0.001885
9.9	0.000116		9.9	0.003838		9.9	0.001439		9.9	-0.002012		4.98333	-0.00777		9.9	-0.010019		9.9	-0.004234		9.9	0.001519		9.9	0.002048		9.9	0.001879
9.91667	8.8e-05		9.91667	0.004268		9.91667	0.001452		9.91667	-0.001523					9.91667	-0.00987		9.91667	-0.004694		9.91667	0.001557		9.91667	0.001564		9.91667	0.001715
9.93333	0.00019		9.93333	0.004287		9.93333	0.001756		9.93333	-0.000783		5	-0.007135		9.93333	-0.009511		9.93333	-0.005415		9.93333	0.001485		9.93333	0.00093		9.93333	0.001411
9.95	0.000212		9.95	0.003587		9.95	0.002169		9.95	-0.000124					9.95	-0.008913		9.95	-0.005935		9.95	0.001384		9.95	0.000445		9.95	0.001347
9.96667	0.000343		9.96667	0.001647		9.96667	0.002512		9.96667	-0.000304		5.01667	-0.006673		9.96667	-0.008094		9.96667	-0.005686		9.96667	0.001342		9.96667	-1.9e-05		9.96667	0.001283
9.98333	0.000445		9.98333	-0.004534		9.98333	0.002576		9.98333	-4.4e-05					9.98333	-0.007365		9.98333	-0.005306		9.98333	0.001281		9.98333	-0.000324		9.98333	0.001289
10	0.000438		10	-0.00871		10	0.00259		10	0.000527		5.03333	-0.006201		10	-0.006639		10	-0.004598		10	0.001249		10	-0.000568		10	0.001246
10.0167	0.000391		10.0167	-0.009313		10.0167	0.00274		10.0167	0.00147					10.0167	-0.005794		10.0167	-0.004367		10.0167	0.001076		10.0167	-0.000973		10.0167	0.001132
10.0333	0.000344		10.0333	-0.008667		10.0333	0.00289		10.0333	0.002033		5.05	-0.005839		10.0333	-0.004098		10.0333	-0.003877		10.0333	0.000873		10.0333	-0.001258		10.0333	0.001078
10.05	0.000277		10.05	-0.007141		10.05	0.00278		10.05	0.001997					10.05	-0.001733		10.05	-0.003316		10.05	0.000801		10.05	-0.001263		10.05	0.000914
10.0667	0.00028		10.0667	-0.005984		10.0667	0.0025		10.0667	0.0024		5.06667	-0.005607		10.0667	0.000733		10.0667	-0.003185		10.0667	0.000688		10.0667	-0.001147		10.0667	0.00079
10.0833	0.000133		10.0833	-0.005638		10.0833	0.00233		10.0833	0.002773					10.0833	0.003338		10.0833	-0.003104		10.0833	0.000386		10.0833	-0.001282		10.0833	0.000546
10.1	-9.4e-05		10.1	-0.0052		10.1	0.002269		10.1	0.002782		5.08333	-0.005465		10.1	0.006021		10.1	-0.002863		10.1	-9e-06		10.1	-0.001517		10.1	0.000171
10.1167	-0.000292		10.1167	-0.004705		10.1167	0.002303		10.1167	0.003158					10.1167	0.00873		10.1167	-0.002575		10.1167	-0.000256		10.1167	-0.002001		10.1167	-0.000248
10.1333	-0.00029		10.1333	-0.004159		10.1333	0.002407		10.1333	0.003794		5.1	-0.00536		10.1333	0.010998		10.1333	-0.002057		10.1333	-0.000613		10.1333	-0.002686		10.1333	-0.000576
10.15	-0.000437		10.15	-0.003604		10.15	0.00227		10.15	0.00355					10.15	0.013377		10.15	-0.001619		10.15	-0.000939		10.15	-0.003241		10.15	-0.000964
10.1667	-0.000515		10.1667	-0.002948		10.1667	0.001874		10.1667	0.003646		5.11667	-0.005208		10.1667	0.016016		10.1667	-0.001321		10.1667	-0.001256		10.1667	-0.003615		10.1667	-0.001312
10.1833	-0.000693		10.1833	-0.002133		10.1833	0.001367		10.1833	0.003522					10.1833	0.018834		10.1833	-0.000914		10.1833	-0.001773		10.1833	-0.00386		10.1833	-0.001491
10.2	-0.000841		10.2	-0.001375		10.2	0.000987		10.2	0.003515		5.13333	-0.004856		10.2	0.020819		10.2	-0.000331		10.2	-0.002233		10.2	-0.003924		10.2	-0.001673
10.2167	-0.000721		10.2167	-0.00082		10.2167	0.001018		10.2167	0.003509					10.2167	0.020503		10.2167	0.000514		10.2167	-0.002668		10.2167	-0.004058		10.2167	-0.00191
10.2333	-0.000661		10.2333	-0.000235		10.2333	0.001008		10.2333	0.002703		5.15	-0.004494		10.2333	0.020366		10.2333	0.000859		10.2333	-0.002903		10.2333	-0.003412		10.2333	-0.002368
10.25	-0.000592		10.25	0.000121		10.25	0.000438		10.25	0.000727					10.25	0.02054		10.25	0.001094		10.25	-0.002987		10.25	-0.002776		10.25	-0.002445
10.2667	-0.000492		10.2667	0.000286		10.2667	-0.000272		10.2667	-0.0009		5.16667	-0.004013		10.2667	0.020394		10.2667	0.001138		10.2667	-0.003092		10.2667	-0.00182		10.2667	-0.002232
10.2833	-0.000442		10.2833	0.000401		10.2833	-0.000842		10.2833	-0.000716					10.2833	0.019968		10.2833	0.001023		10.2833	-0.003167		10.2833	-0.000854		10.2833	-0.00224
10.3	-0.000374		10.3	0.00059		10.3	-0.001259		10.3	-0.000145		5.18333	-0.003791		10.3	0.01956		10.3	0.000807		10.3	-0.002965		10.3	3e-06		10.3	-0.002582
10.3167	-0.000447		10.3167	0.000748		10.3167	-0.001941		10.3167	-0.001523					10.3167	0.019356		10.3167	0.000729		10.3167	-0.00265		10.3167	0.00046		10.3167	-0.002521
10.3333	-0.000551		10.3333	0.000887		10.3333	-0.001613		10.3333	-0.002401		5.2	-0.003797		10.3333	0.019283		10.3333	0.000732		10.3333	-0.002444		10.3333	0.000467		10.3333	-0.00216
10.35	-0.000565		10.35	0.000746		10.35	-0.002705		10.35	-0.001389					10.35	0.018969		10.35	0.000464		10.35	-0.002219		10.35	0.000584		10.35	-0.001929
10.3667	-0.000729		10.3667	0.000674		10.3667	-0.001938		10.3667	-0.000227		5.21667	-0.003697		10.3667	0.017555		10.3667	0.000317		10.3667	-0.002113		10.3667	0.000801		10.3667	-0.001848
10.3833	-0.000893		10.3833	0.000783		10.3833	0.0001		10.3833	0.002175					10.3833	0.015252		10.3833	0.000399		10.3833	-0.002167		10.3833	0.000789		10.3833	-0.001758
10.4	-0.000979		10.4	0.000976		10.4	0.000368		10.4	0.000964		5.23333	-0.003577		10.4	0.012763		10.4	0.000534		10.4	-0.002215		10.4	0.000626		10.4	-0.001681
10.4167	-0.000977		10.4167	0.001112		10.4167	-0.000445		10.4167	-0.000335					10.4167	0.010263		10.4167	0.000464		10.4167	-0.002029		10.4167	0.000825		10.4167	-0.001462
10.4333	-0.000855		10.4333	0.001137		10.4333	-0.000488		10.4333	3.6e-05		5.25	-0.003467		10.4333	0.007893		10.4333	0.000264		10.4333	-0.001713		10.4333	0.001234		10.4333	-0.001073
10.45	-0.000763		10.45	0.001142		10.45	-0.00023		10.45	-0.000113					10.45	0.005703		10.45	0.000153		10.45	-0.001327		10.45	0.001972		10.45	-0.001094
10.4667	-0.000631		10.4667	0.001157		10.4667	7.7e-05		10.4667	0.000158		5.26667	-0.003277		10.4667	0.003703		10.4667	-5.7e-05		10.4667	-0.000991		10.4667	0.002721		10.4667	-0.000894
10.4833	-0.000489		10.4833	0.001082		10.4833	0.000255		10.4833	0.000728					10.4833	0.001753		10.4833	-0.000207		10.4833	-0.000815		10.4833	0.00312		10.4833	-0.000725
10.5	-0.000429		10.5	0.000943		10.5	0.000309		10.5	0.000977		5.28333	-0.003107		10.5	-8e-05		10.5	-0.000191		10.5	-0.000682		10.5	0.003159		10.5	-0.00055
10.5167	-0.000221		10.5167	0.000707		10.5167	0.00025		10.5167	0.000897					10.5167	-0.001486		10.5167	3.5e-05		10.5167	-0.000433		10.5167	0.00293		10.5167	-0.00039
10.5333	-9.3e-05		10.5333	0.00062		10.5333	-0.00035		10.5333	0.000997		5.3	-0.003066		10.5333	-0.002582		10.5333	-0.000109		10.5333	-0.000185		10.5333	0.002841		10.5333	-0.0002
10.55	-0.000145		10.55	0.000614		10.55	-0.000889		10.55	0.001117					10.55	-0.003378		10.55	0.000377		10.55	0.000164		10.55	0.002511		10.55	-0.00018
10.5667	-9.7e-05		10.5667	0.000647		10.5667	-0.000809		10.5667	0.000838		5.31667	-0.00305		10.5667	-0.003754		10.5667	0.000623		10.5667	0.000482		10.5667	0.001952		10.5667	0
10.5833	-0.000119		10.5833	0.000791		10.5833	-0.000299		10.5833	0.000298					10.5833	-0.00392		10.5833	0.000869		10.5833	0.00043		10.5833	0.001353		10.5833	0.0002
10.6	-5.2e-05		10.6	0.00078		10.6	-0.000663		10.6	7.5e-05		5.33333	-0.003213		10.6	-0.003898		10.6	0.001315		10.6	0.000347		10.6	0.000934		10.6	0.000208
10.6167	-0.000106		10.6167	0.000683		10.6167	-0.001376		10.6167	6.4e-05					10.6167	-0.003921		10.6167	0.001806		10.6167	0.00026		10.6167	0.000527		10.6167	0.000271
10.6333	-0.000281		10.6333	0.000385		10.6333	-0.003219		10.6333	0.000224		5.35	-0.003397		10.6333	-0.003975		10.6333	0.002458		10.6333	-0.000147		10.6333	0.00016		10.6333	0.000335
10.65	-0.000346		10.65	0.000177		10.65	-0.004442		10.65	0.000593					10.65	-0.004359		10.65	0.003029		10.65	-0.000504		10.65	0.000173		10.65	0.000449
10.6667	-0.00042		10.6667	0		10.6667	-0.004955		10.6667	0.001012		5.36667	-0.00335		10.6667	-0.004902		10.6667	0.003661		10.6667	-0.000761		10.6667	0.000446		10.6667	0.000493
10.6833	-0.000375		10.6833	-1.8e-05		10.6833	-0.004918		10.6833	0.001212					10.6833	-0.005516		10.6833	0.004352		10.6833	-0.000818		10.6833	0.000649		10.6833	0.000526
10.7	-0.00024		10.7	7e-05		10.7	-0.004647		10.7	0.001058		5.38333	-0.003154		10.7	-0.006038		10.7	0.004245		10.7	-0.000536		10.7	0.000713		10.7	0.000529
10.7167	-0.000196		10.7167	-6e-05		10.7167	-0.004326		10.7167	0.000815					10.7167	-0.006437		10.7167	0.004069		10.7167	-0.000126		10.7167	0.000848		10.7167	0.00052
10.7333	4.7e-05		10.7333	-0.000159		10.7333	-0.003686		10.7333	0.000622		5.4	-0.002887		10.7333	-0.006727		10.7333	0.004152		10.7333	0.000274		10.7333	0.001013		10.7333	0.00055
10.75	0.000221		10.75	-0.000158		10.75	-0.002686		10.75	0.000569					10.75	-0.006876		10.75	0.004386		10.75	0.000474		10.75	0.001068		10.75	0.000721
10.7667	5.5e-05		10.7667	-0.000128		10.7667	-0.002206		10.7667	0.000646		5.41667	-0.002706		10.7667	-0.006966		10.7667	0.004679		10.7667	0.000624		10.7667	0.000963		10.7667	0.000732
10.7833	0.000199		10.7833	-0.000257		10.7833	-0.002085		10.7833	0.000644					10.7833	-0.006885		10.7833	0.004633		10.7833	0.000704		10.7833	0.000779		10.7833	0.000712
10.8	0.000252		10.8	-0.000431		10.8	-0.00152		10.8	0.000186		5.43333	-0.002514		10.8	-0.006648		10.8	0.004249		10.8	0.000863		10.8	0.000564		10.8	0.000672
10.8167	0.000226		10.8167	-0.000593		10.8167	-0.000824		10.8167	-2.1e-05					10.8167	-0.006558		10.8167	0.003796		10.8167	0.001223		10.8167	0.000412		10.8167	0.000632
10.8333	0.00016		10.8333	-0.000635		10.8333	-3.9e-05		10.8333	-8.8e-05		5.45	-0.002402		10.8333	-0.006997		10.8333	0.003123		10.8333	0.001262		10.8333	0.000389		10.8333	0.000632
10.85	0.000264		10.85	-0.000666		10.85	0.000917		10.85	-0.000196					10.85	-0.008146		10.85	0.00236		10.85	0.001252		10.85	0.000276		10.85	0.000782
10.8667	0.000268		10.8667	-0.000848		10.8667	0.001693		10.8667	-0.000513		5.46667	-0.002271		10.8667	-0.008885		10.8667	0.001697		10.8667	0.001271		10.8667	0.000193		10.8667	0.000812
10.8833	0.000161		10.8833	-0.0011		10.8833	0.001949		10.8833	-0.00079					10.8833	-0.009244		10.8833	0.001314		10.8833	0.001551		10.8833	0.00032		10.8833	0.000842
10.9	0.000145		10.9	-0.001116		10.9	0.002761		10.9	-0.000663		5.48333	-0.002329		10.9	-0.00972		10.9	0.000612		10.9	0.002471		10.9	-0.000312		10.9	0.000862
10.9167	0.00058		10.9167	-0.00098		10.9167	0.003737		10.9167	-0.000828					10.9167	-0.009996		10.9167	-0.000131		10.9167	0.003352		10.9167	-0.000673		10.9167	0.000692
10.9333	0.001245		10.9333	-0.000964		10.9333	0.004813		10.9333	-0.001152		5.5	-0.002097		10.9333	-0.009342		10.9333	-0.000583		10.9333	0.003542		10.9333	-0.000474		10.9333	0.000373
10.95	0.00157		10.95	-0.001008		10.95	0.00546		10.95	-0.000487					10.95	-0.008378		10.95	-0.001376		10.95	0.002423		10.95	-0.000526		10.95	0.000283
10.9667	0.001095		10.9667	-0.001402		10.9667	0.005306		10.9667	-0.000381		5.51667	-0.001831		10.9667	-0.007445		10.9667	-0.002869		10.9667	0.001114		10.9667	-0.000957		10.9667	0.000504
10.9833	0.000781		10.9833	-0.002206		10.9833	0.004462		10.9833	-0.002816					10.9833	-0.008971		10.9833	-0.004631		10.9833	0.001065		10.9833	-0.001278		10.9833	0.001364
11	0.001676		11	-0.002064		11	0.002455		11	-0.001736		5.53333	-0.001554		11	-0.018394		11	-0.003195		11	0.001026		11	-0.000889		11	0.002405
11.0167	0.003423		11.0167	-0.000479		11.0167	0.002573		11.0167	-0.00189					11.0167	-0.028308		11.0167	0.000477		11.0167	0.004118		11.0167	-0.001759		11.0167	0.003297
11.0333	0.00435		11.0333	-0.000464		11.0333	0.001381		11.0333	-0.001194		5.55	-0.001517		11.0333	-0.030342		11.0333	-0.002771		11.0333	0.005591		11.0333	-0.001819		11.0333	0.003299
11.05	-0.004593		11.05	-0.010569		11.05	-0.002131		11.05	-0.008138					11.05	-0.034677		11.05	-0.016088		11.05	-0.000727		11.05	-0.003559		11.05	0.002111
11.0667	-0.019636		11.0667	-0.023504		11.0667	-0.008014		11.0667	-0.020681		5.56667	-0.0014		11.0667	-0.042441		11.0667	-0.034896		11.0667	-0.008234		11.0667	-0.004469		11.0667	-0.015448
11.0833	-0.027419		11.0833	-0.03299		11.0833	-0.010136		11.0833	-0.038675					11.0833	-0.045476		11.0833	-0.057193		11.0833	-0.012222		11.0833	-0.002649		11.0833	-0.037316
11.1	-0.031681		11.1	-0.047838		11.1	-0.012211		11.1	-0.052786		5.58333	-0.001484		11.1	-0.042446		11.1	-0.080344		11.1	-0.011989		11.1	1.1e-05		11.1	-0.063123
11.1167	-0.035882		11.1167	-0.057942		11.1167	-0.011261		11.1167	-0.052421					11.1167	-0.036867		11.1167	-0.102132		11.1167	-0.008985		11.1167	0.000492		11.1167	-0.07942
11.1333	-0.038282		11.1333	-0.059437		11.1333	-0.005312		11.1333	-0.049895		5.6	-0.001516		11.1333	-0.032589		11.1333	-0.115519		11.1333	-0.006701		11.1333	-2.7e-05		11.1333	-0.094536
11.15	-0.034063		11.15	-0.056422		11.15	0.004987		11.15	-0.0383					11.15	-0.0295		11.15	-0.114277		11.15	-0.005117		11.15	-0.000306		11.15	-0.100963
11.1667	-0.023823		11.1667	-0.045886		11.1667	0.013806		11.1667	-0.028285		5.61667	-0.001472		11.1667	-0.027332		11.1667	-0.105274		11.1667	-0.005023		11.1667	-0.000336		11.1667	-0.095569
11.1833	-0.015224		11.1833	-0.034531		11.1833	0.022786		11.1833	-0.020409					11.1833	-0.025473		11.1833	-0.089222		11.1833	-0.005669		11.1833	-0.000175		11.1833	-0.081305
11.2	-0.012453		11.2	-0.025478		11.2	0.028292		11.2	-0.013101		5.63333	-0.001459		11.2	-0.02202		11.2	-0.070894		11.2	-0.005445		11.2	-0.000314		11.2	-0.065891
11.2167	-0.010531		11.2167	-0.014621		11.2167	0.031143		11.2167	-0.008129					11.2167	-0.018727		11.2167	-0.051657		11.2167	-0.005239		11.2167	-0.000663		11.2167	-0.049075
11.2333	-0.009109		11.2333	-0.011913		11.2333	0.042933		11.2333	-0.006746		5.65	-0.001386		11.2333	-0.015364		11.2333	-0.039039		11.2333	-0.005264		11.2333	-0.000621		11.2333	-0.035709
11.25	-0.008237		11.25	-0.010786		11.25	0.043853		11.25	-0.006293					11.25	-0.011962		11.25	-0.035141		11.25	-0.004769		11.25	-0.00044		11.25	-0.029974
11.2667	-0.007644		11.2667	-0.010848		11.2667	0.038664		11.2667	-0.00668		5.66667	-0.001112		11.2667	-0.008429		11.2667	-0.031744		11.2667	-0.003544		11.2667	7.1e-05		11.2667	-0.022398
11.2833	-0.006762		11.2833	-0.010721		11.2833	0.032584		11.2833	-0.007428					11.2833	-0.004826		11.2833	-0.029526		11.2833	-0.001888		11.2833	0.000632		11.2833	-0.020102
11.3	-0.006219		11.3	-0.010265		11.3	0.023561		11.3	-0.007393		5.68333	-0.000829		11.3	-0.001488		11.3	-0.027865		11.3	-0.000153		11.3	0.000984		11.3	-0.019575
11.3167	-0.005933		11.3167	-0.009824		11.3167	0.016832		11.3167	-0.006825					11.3167	0.00122		11.3167	-0.025957		11.3167	0.001414		11.3167	0.000785		11.3167	-0.018486
11.3333	-0.005758		11.3333	-0.009343		11.3333	0.014103		11.3333	-0.006446		5.7	-0.000532		11.3333	0.003768		11.3333	-0.024459		11.3333	0.00266		11.3333	0.000246		11.3333	-0.017218
11.35	-0.005502		11.35	-0.009311		11.35	0.014234		11.35	-0.005958					11.35	0.005616		11.35	-0.022471		11.35	0.003217		11.35	-0.000642		11.35	-0.015659
11.3667	-0.005027		11.3667	-0.00957		11.3667	0.013515		11.3667	-0.006179		5.71667	-0.00032		11.3667	0.005054		11.3667	-0.020533		11.3667	0.003203		11.3667	-0.001411		11.3667	-0.014481
11.3833	-0.004591		11.3833	-0.009259		11.3833	0.012616		11.3833	-0.006411					11.3833	0.005202		11.3833	-0.018986		11.3833	0.00265		11.3833	-0.00188		11.3833	-0.013452
11.4	-0.004165		11.4	-0.009009		11.4	0.012234		11.4	-0.006351		5.73333	-0.000137		11.4	0.004845		11.4	-0.017226		11.4	0.002026		11.4	-0.002178		11.4	-0.012292
11.4167	-0.003785		11.4167	-0.009172		11.4167	0.007926		11.4167	-0.006158					11.4167	0.00472		11.4167	-0.015563		11.4167	0.001784		11.4167	-0.002447		11.4167	-0.011201
11.4333	-0.003666		11.4333	-0.008786		11.4333	0.002837		11.4333	-0.006076		5.75	0.000225		11.4333	0.005354		11.4333	-0.01383		11.4333	0.001531		11.4333	-0.002656		11.4333	-0.010429
11.45	-0.003587		11.45	-0.008629		11.45	0.003698		11.45	-0.006033					11.45	0.006469		11.45	-0.012307		11.45	0.001318		11.45	-0.002595		11.45	-0.009967
11.4667	-0.003488		11.4667	-0.008743		11.4667	0.004709		11.4667	-0.005831		5.76667	0.000398		11.4667	0.007483		11.4667	-0.010943		11.4667	0.001386		11.4667	-0.002464		11.4667	-0.009675
11.4833	-0.003249		11.4833	-0.009286		11.4833	0.007791		11.4833	-0.005498					11.4833	0.008588		11.4833	-0.00962		11.4833	0.001363		11.4833	-0.002513		11.4833	-0.009294
11.5	-0.003018		11.5	-0.01054		11.5	0.009479		11.5	-0.004905		5.78333	0.000551		11.5	0.009889		11.5	-0.008207		11.5	0.001421		11.5	-0.002542		11.5	-0.008501
11.5167	-0.002925		11.5167	-0.010917		11.5167	0.00937		11.5167	-0.00424					11.5167	0.010531		11.5167	-0.006844		11.5167	0.001669		11.5167	-0.002352		11.5167	-0.007715
11.5333	-0.002902		11.5333	-0.007253		11.5333	0.008811		11.5333	-0.003655		5.8	0.000718		11.5333	0.010373		11.5333	-0.0057		11.5333	0.002177		11.5333	-0.001951		11.5333	-0.00696
11.55	-0.002878		11.55	-0.00161		11.55	0.008562		11.55	-0.002791					11.55	0.009475		11.55	-0.004707		11.55	0.002435		11.55	-0.001601		11.55	-0.006334
11.5667	-0.002755		11.5667	0.016884		11.5667	0.007843		11.5667	-0.001886		5.81667	0.000803		11.5667	0.008357		11.5667	-0.003973		11.5667	0.002323		11.5667	-0.00145		11.5667	-0.005849
11.5833	-0.002542		11.5833	0.025398		11.5833	0.007004		11.5833	-0.001181					11.5833	0.007199		11.5833	-0.0033		11.5833	0.002102		11.5833	-0.00153		11.5833	-0.005503
11.6	-0.002507		11.6	0.024461		11.6	0.006202		11.6	-0.000556		5.83333	0.001018		11.6	0.006078		11.6	-0.002518		11.6	0.00177		11.6	-0.00177		11.6	-0.005126
11.6167	-0.00252		11.6167	0.019643		11.6167	0.006013		11.6167	-0.00043					11.6167	0.005139		11.6167	-0.001959		11.6167	0.001459		11.6167	-0.00207		11.6167	-0.004877
11.6333	-0.002472		11.6333	0.016425		11.6333	0.005593		11.6333	-1.5e-05		5.85	0.001323		11.6333	0.00422		11.6333	-0.00166		11.6333	0.001217		11.6333	-0.002281		11.6333	-0.004757
11.65	-0.002344		11.65	0.013877		11.65	0.004794		11.65	0.000531					11.65	0.003681		11.65	-0.001221		11.65	0.001056		11.65	-0.002542		11.65	-0.004698
11.6667	-0.002146		11.6667	0.011849		11.6667	0.004115		11.6667	0.001436		5.86667	0.001708		11.6667	0.003652		11.6667	-0.001062		11.6667	0.000615		11.6667	-0.002642		11.6667	-0.004678
11.6833	-0.001939		11.6833	0.010182		11.6833	0.003545		11.6833	0.001762					11.6833	0.004083		11.6833	-0.001094		11.6833	0.000193		11.6833	-0.002693		11.6833	-0.004618
11.7	-0.00177		11.7	0.009094		11.7	0.002952		11.7	0.002027		5.88333	0.002473		11.7	0.004731		11.7	-0.001068		11.7	-8.8e-05		11.7	-0.002714		11.7	-0.004367
11.7167	-0.001637		11.7167	0.008336		11.7167	0.002012		11.7167	0.002292					11.7167	0.004922		11.7167	-0.001148		11.7167	-7.9e-05		11.7167	-0.002496		11.7167	-0.004443
11.7333	-0.001554		11.7333	0.007719		11.7333	0.001252		11.7333	0.002576		5.9	0.003145		11.7333	0.004693		11.7333	-0.001159		11.7333	-4.1e-05		11.7333	-0.002038		11.7333	-0.004729
11.75	-0.001292		11.75	0.006881		11.75	0.000881		11.75	0.00212					11.75	0.004144		11.75	-0.00119		11.75	-0.000372		11.75	-0.00156		11.75	-0.004735
11.7667	-0.000659		11.7667	0.005633		11.7667	0.000721		11.7667	0.001964		5.91667	0.003795		11.7667	0.003225		11.7667	-0.001331		11.7667	-0.000643		11.7667	-0.001162		11.7667	-0.00449
11.7833	-0.000356		11.7833	0.004616		11.7833	0.00028		11.7833	0.001929					11.7833	0.001676		11.7833	-0.001471		11.7833	-0.000805		11.7833	-0.000924		11.7833	-0.004116
11.8	-0.000142		11.8	0.003799		11.8	-0.000253		11.8	0.000811		5.93333	0.004465		11.8	0.000544		11.8	-0.001476		11.8	-0.001046		11.8	-0.001066		11.8	-0.00397
11.8167	-7.4e-05		11.8167	0.003293		11.8167	-0.000795		11.8167	-0.000229					11.8167	0.000387		11.8167	-0.001952		11.8167	-0.001488		11.8167	-0.00142		11.8167	-0.003901
11.8333	-0.000176		11.8333	0.002977		11.8333	-0.001227		11.8333	-0.00081		5.95	0.004395		11.8333	0.000719		11.8333	-0.002437		11.8333	-0.00179		11.8333	-0.001933		11.8333	-0.003772
11.85	-0.000108		11.85	0.002651		11.85	-0.001559		11.85	-0.001261					11.85	0.001421		11.85	-0.002652		11.85	-0.002042		11.85	-0.002427		11.85	-0.003782
11.8667	9e-06		11.8667	0.002435		11.8667	-0.001791		11.8667	-0.001812		5.96667	0.004474		11.8667	0.002123		11.8667	-0.003027		11.8667	-0.002374		11.8667	-0.002991		11.8667	-0.003493
11.8833	4.7e-05		11.8833	0.00235		11.8833	-0.002042		11.8833	-0.002453					11.8833	0.002605		11.8833	-0.003383		11.8833	-0.002405		11.8833	-0.003504		11.8833	-0.003174
11.9	0.000397		11.9	0.002295		11.9	-0.002417		11.9	-0.002707		5.98333	0.004654		11.9	0.002875		11.9	-0.003523		11.9	-0.001917		11.9	-0.003849		11.9	-0.002843
11.9167	0.000991		11.9167	0.002112		11.9167	-0.00253		11.9167	-0.002418					11.9167	0.00306		11.9167	-0.003407		11.9167	-0.00119		11.9167	-0.004355		11.9167	-0.002518
11.9333	0.000974		11.9333	0.00196		11.9333	-0.003113		11.9333	-0.002279		6	0.004672		11.9333	0.003424		11.9333	-0.003441		11.9333	-0.000632		11.9333	-0.00512		11.9333	-0.002313
11.95	0.000978		11.95	0.001818		11.95	-0.003616		11.95	-0.00215					11.95	0.004509		11.95	-0.003295		11.95	-0.000424		11.95	-0.005906		11.95	-0.002338
11.9667	0.001571		11.9667	0.001585		11.9667	-0.003778		11.9667	-0.00182		6.01667	0.004637		11.9667	0.005923		11.9667	-0.003218		11.9667	-0.000477		11.9667	-0.006852		11.9667	-0.002183
11.9833	0.001785		11.9833	0.001493		11.9833	-0.003621		11.9833	-0.001771					11.9833	0.005558		11.9833	-0.002932		11.9833	-0.000719		11.9833	-0.007668		11.9833	-0.001898
12	0.00177		12	0.001352		12	-0.003766		12	-0.002076		6.03333	0.005013		12	0.0047		12	-0.002831		12	-0.000641		12	-0.008294		12	-0.001592
12.0167	0.001849		12.0167	0.001045		12.0167	-0.003575		12.0167	-0.002189					12.0167	0.003868		12.0167	-0.002794		12.0167	-0.000262		12.0167	-0.008173		12.0167	-0.001051
12.0333	0.001858		12.0333	0.000647		12.0333	-0.003665		12.0333	-0.002112		6.05	-0.009071		12.0333	0.002976		12.0333	-0.002566		12.0333	9.6e-05		12.0333	-0.007471		12.0333	-0.00053
12.05	0.001467		12.05	0.0003		12.05	-0.002744		12.05	-0.001935					12.05	0.002184		12.05	-0.002349		12.05	0.000335		12.05	-0.006859		12.05	-0.000239
12.0667	0.001626		12.0667	2.3e-05		12.0667	-0.002743		12.0667	-0.001598		6.06667	-0.041675		12.0667	0.001742		12.0667	-0.002242		12.0667	0.000594		12.0667	-0.006487		12.0667	-6.8e-05
12.0833	0.001905		12.0833	-0.000205		12.0833	-0.002473		12.0833	-0.001231					12.0833	0.00158		12.0833	-0.002154		12.0833	0.001012		12.0833	-0.005966		12.0833	0.000163
12.1	0.001725		12.1	-0.00033		12.1	-0.002351		12.1	-0.000767		6.08333	-0.107689		12.1	0.001407		12.1	-0.002031		12.1	0.001272		12.1	-0.005305		12.1	0.000175
12.1167	0.001897		12.1167	-0.000421		12.1167	-0.000578		12.1167	-0.000171					12.1167	0.001329		12.1167	-0.001988		12.1167	0.001473		12.1167	-0.005686		12.1167	0.000223
12.1333	0.002199		12.1333	-0.000441		12.1333	0.002286		12.1333	-0.000165		6.1	-0.203696		12.1333	0.000882		12.1333	-0.001956		12.1333	0.001704		12.1333	-0.005467		12.1333	0.00019
12.15	0.001721		12.15	-0.000562		12.15	0.005959		12.15	-0.000209					12.15	-0.000375		12.15	-0.001843		12.15	0.001895		12.15	-0.004538		12.15	0.000478
12.1667	0.001103		12.1667	-0.000743		12.1667	0.006613		12.1667	-1.3e-05		6.11667	-0.324134		12.1667	-0.002053		12.1667	-0.001491		12.1667	0.001957		12.1667	-0.003649		12.1667	0.000655
12.1833	0.000375		12.1833	-0.000873		12.1833	0.004997		12.1833	0.000123					12.1833	-0.00387		12.1833	-0.001189		12.1833	0.002128		12.1833	-0.00192		12.1833	0.000323
12.2	-6.3e-05		12.2	-0.001062		12.2	0.004534		12.2	-5.4e-05		6.13333	-0.441462		12.2	-0.005748		12.2	-0.000678		12.2	0.00212		12.2	-0.000602		12.2	9.2e-05
12.2167	-0.000542		12.2167	-0.001264		12.2167	0.004581		12.2167	-0.000387					12.2167	-0.0073		12.2167	-0.000124		12.2167	0.001855		12.2167	-0.000167		12.2167	3.6e-05
12.2333	-0.000671		12.2333	-0.001406		12.2333	0.004137		12.2333	-0.000499		6.15	-0.53805		12.2333	-0.008441		12.2333	0.00027		12.2333	0.001649		12.2333	-0.000481		12.2333	0.000341
12.25	-0.00123		12.25	-0.001388		12.25	0.003924		12.25	-0.000512					12.25	-0.009053		12.25	0.000504		12.25	0.001554		12.25	-0.000285		12.25	0.000555
12.2667	-0.001729		12.2667	-0.00107		12.2667	0.003681		12.2667	-0.000305		6.16667	-0.606528		12.2667	-0.009214		12.2667	0.000688		12.2667	0.001488		12.2667	0.00094		12.2667	0.000429
12.2833	-0.001978		12.2833	-0.000872		12.2833	0.003678		12.2833	-0.000297					12.2833	-0.009236		12.2833	0.000903		12.2833	0.001533		12.2833	0.001786		12.2833	0.000154
12.3	-0.002498		12.3	-0.000571		12.3	0.003379		12.3	-0.000491		6.18333	-0.633096		12.3	-0.009048		12.3	0.000987		12.3	0.001388		12.3	0.002441		12.3	1e-05
12.3167	-0.002793		12.3167	-0.000562		12.3167	0.002673		12.3167	-0.000449					12.3167	-0.009002		12.3167	0.00113		12.3167	0.001345		12.3167	0.003203		12.3167	-0.000348
12.3333	-0.002017		12.3333	-0.000442		12.3333	0.002266		12.3333	-0.000498		6.2	-0.607896		12.3333	-0.008997		12.3333	0.001344		12.3333	0.001253		12.3333	0.003815		12.3333	-0.000656
12.35	-0.002042		12.35	-0.000252		12.35	0.00176		12.35	-0.000616					12.35	-0.008791		12.35	0.001497		12.35	0.0012		12.35	0.003767		12.35	-0.000314
12.3667	-0.002276		12.3667	8.7e-05		12.3667	0.001223		12.3667	-0.000824		6.21667	-0.556818		12.3667	-0.008516		12.3667	0.001631		12.3667	0.001067		12.3667	0.003009		12.3667	0.000348
12.3833	-0.001951		12.3833	0.000597		12.3833	0.001037		12.3833	-0.001082					12.3833	-0.00799		12.3833	0.001845		12.3833	0.000825		12.3833	0.002251		12.3833	0.000719
12.4	-0.001657		12.4	0.000941		12.4	0.001355		12.4	-0.000991		6.23333	-0.49182		12.4	-0.007525		12.4	0.00207		12.4	0.000432		12.4	0.001842		12.4	0.000823
12.4167	-0.001249		12.4167	0.001266		12.4167	0.001264		12.4167	-0.000661					12.4167	-0.007192		12.4167	0.002149		12.4167	0.000141		12.4167	0.00079		12.4167	0.000673
12.4333	-0.001132		12.4333	0.001442		12.4333	0.000813		12.4333	-0.000681		6.25	-0.430751		12.4333	-0.006598		12.4333	0.002199		12.4333	2.9e-05		12.4333	-0.000312		12.4333	0.001263
12.45	-0.001334		12.45	0.001597		12.45	0.000342		12.45	-0.000521					12.45	-0.005754		12.45	0.002268		12.45	-0.000273		12.45	0.000226		12.45	0.001433
12.4667	-0.001376		12.4667	0.001593		12.4667	0.000141		12.4667	-0.000231		6.26667	-0.379953		12.4667	-0.00482		12.4667	0.002168		12.4667	-0.000625		12.4667	-3.5e-05		12.4667	0.001512
12.4833	-0.001299		12.4833	0.001568		12.4833	-1e-05		12.4833	-6.1e-05					12.4833	-0.003927		12.4833	0.002017		12.4833	-0.000586		12.4833	-0.000517		12.4833	0.001362
12.5	-0.000983		12.5	0.001448		12.5	-2.7e-05		12.5	-0.00018		6.28333	-0.336155		12.5	-0.003213		12.5	0.001899		12.5	-0.000278		12.5	-0.00067		12.5	0.001514
12.5167	-0.000403		12.5167	0.001383		12.5167	-0.000196		12.5167	-0.000317					12.5167	-0.00262		12.5167	0.001798		12.5167	-0.000281		12.5167	-0.000736		12.5167	0.001942
12.5333	7e-06		12.5333	0.001547		12.5333	-0.000266		12.5333	-0.000164		6.3	-0.300829		12.5333	-0.001967		12.5333	0.001517		12.5333	-0.000144		12.5333	-0.000343		12.5333	0.00232
12.55	0.000197		12.55	0.001642		12.55	-0.000465		12.55	6e-05					12.55	-0.001444		12.55	0.001367		12.55	2.4e-05		12.55	5.1e-05		12.55	0.002078
12.5667	0.000377		12.5667	0.001686		12.5667	-0.000714		12.5667	0.000263		6.31667	-0.270834		12.5667	-0.000531		12.5667	0.001316		12.5667	3.1e-05		12.5667	0.000185		12.5667	0.002115
12.5833	0.000307		12.5833	0.001661		12.5833	-0.000933		12.5833	0.000376					12.5833	0.000922		12.5833	0.001105		12.5833	-0.000292		12.5833	0.000159		12.5833	0.001903
12.6	-1.5e-05		12.6	0.00145		12.6	-0.00086		12.6	0.000311		6.33333	-0.250049		12.6	0.002475		12.6	0.000857		12.6	-0.000826		12.6	-3.8e-05		12.6	0.001813
12.6167	-0.000382		12.6167	0.001555		12.6167	-0.000541		12.6167	0.000412					12.6167	0.004079		12.6167	0.000557		12.6167	-0.001431		12.6167	0.000171		12.6167	0.001927
12.6333	-0.000579		12.6333	0.001689		12.6333	-0.000302		12.6333	0.000733		6.35	-0.230774		12.6333	0.005832		12.6333	0.000337		12.6333	-0.001587		12.6333	0.00078		12.6333	0.001601
12.65	-0.000596		12.65	0.001744		12.65	-0.000232		12.65	0.001065					12.65	0.007796		12.65	0.000148		12.65	-0.001563		12.65	0.001379		12.65	0.001116
12.6667	-0.000534		12.6667	0.001788		12.6667	-0.000163		12.6667	0.001636		6.36667	-0.214699		12.6667	0.00955		12.6667	-1.2e-05		12.6667	-0.001289		12.6667	0.001848		12.6667	0.0007
12.6833	-0.000501		12.6833	0.001732		12.6833	-0.000264		12.6833	0.002027					12.6833	0.011203		12.6833	-7.2e-05		12.6833	-0.001185		12.6833	0.002797		12.6833	0.000444
12.7	-0.000489		12.7	0.001731		12.7	-0.000354		12.7	0.002261		6.38333	-0.201065		12.7	0.012727		12.7	2.1e-05		12.7	-0.001161		12.7	0.003455		12.7	0.00021
12.7167	-0.000342		12.7167	0.001504		12.7167	-0.00013		12.7167	0.002325					12.7167	0.013772		12.7167	7.3e-05		12.7167	-0.001522		12.7167	0.003849		12.7167	-0.000103
12.7333	-7.5e-05		12.7333	0.001367		12.7333	-5.5e-05		12.7333	0.002179		6.4	-0.186462		12.7333	0.014468		12.7333	8.4e-05		12.7333	-0.001832		12.7333	0.003913		12.7333	-0.000126
12.75	-0.000108		12.75	0.00144		12.75	3.9e-05		12.75	0.002013					12.75	0.015063		12.75	0.000106		12.75	-0.002182		12.75	0.003638		12.75	-0.000429
12.7667	-0.000371		12.7667	0.001262		12.7667	0.000133		12.7667	0.001996		6.41667	-0.17611		12.7667	0.015408		12.7667	9.7e-05		12.7667	-0.002452		12.7667	0.003072		12.7667	-0.000522
12.7833	-0.000303		12.7833	0.001085		12.7833	0.000318		12.7833	0.00166					12.7833	0.015494		12.7833	5.9e-05		12.7833	-0.002392		12.7833	0.002266		12.7833	-0.000675
12.8	-0.000237		12.8	0.001261		12.8	0.000473		12.8	0.001587		6.43333	-0.161929		12.8	0.015469		12.8	0.000273		12.8	-0.002124		12.8	0.001619		12.8	-0.000798
12.8167	-0.000294		12.8167	0.001398		12.8167	0.0006		12.8167	0.001415					12.8167	0.015458		12.8167	0.000645		12.8167	-0.001838		12.8167	0.001387		12.8167	-0.000742
12.8333	-0.000411		12.8333	0.001345		12.8333	0.000667		12.8333	0.001653		6.45	-0.148927		12.8333	0.015246		12.8333	0.001008		12.8333	-0.001803		12.8333	0.001176		12.8333	-0.000917
12.85	-0.000558		12.85	0.001242		12.85	0.000554		12.85	0.002041					12.85	0.014914		12.85	0.00136		12.85	-0.001727		12.85	0.000835		12.85	-0.000901
12.8667	-0.000806		12.8667	0.001149		12.8667	0.000251		12.8667	0.001909		6.46667	-0.138246		12.8667	0.014322		12.8667	0.001532		12.8667	-0.001762		12.8667	0.000483		12.8667	-0.001315
12.8833	-0.000953		12.8833	0.001097		12.8833	7e-06		12.8833	0.001866					12.8833	0.01357		12.8833	0.001535		12.8833	-0.001537		12.8833	0.000632		12.8833	-0.00118
12.9	-0.00072		12.9	0.001066		12.9	-0.000106		12.9	0.001417		6.48333	-0.129475		12.9	0.012499		12.9	0.00153		12.9	-0.001552		12.9	0.001309		12.9	-0.001035
12.9167	-0.000499		12.9167	0.000991		12.9167	-0.000219		12.9167	0.000838					12.9167	0.010591		12.9167	0.001742		12.9167	-0.0017		12.9167	0.002072		12.9167	-0.000985
12.9333	-0.000218		12.9333	0.000806		12.9333	-0.000473		12.9333	0.000319		6.5	-0.119975		12.9333	0.008433		12.9333	0.002195		12.9333	-0.001547		12.9333	0.002295		12.9333	-0.000834
12.95	-0.000117		12.95	0.000642		12.95	-0.000696		12.95	-0.0001					12.95	0.006526		12.95	0.002407		12.95	-0.001195		12.95	0.002008		12.95	-0.000583
12.9667	-0.000157		12.9667	0.000277		12.9667	-0.000879		12.9667	-0.00051		6.51667	-0.111097		12.9667	0.004518		12.9667	0.00275		12.9667	-0.000992		12.9667	0.002661		12.9667	-0.000442
12.9833	-0.000136		12.9833	0.000103		12.9833	-0.000903		12.9833	-0.000399					12.9833	0.00263		12.9833	0.002932		12.9833	-0.001		12.9833	0.002794		12.9833	-0.000582
13	5e-06		13	-3.2e-05		13	-0.001027		13	-0.000966		6.53333	-0.102778		13	0.001103		13	0.002406		13	-0.001268		13	0.002596		13	-0.000853
13.0167	4.7e-05		13.0167	-0.000196		13.0167	-0.000924		13.0167	-0.001545					13.0167	-0.000329		13.0167	0.001926		13.0167	-0.001646		13.0167	0.002342		13.0167	-0.000869
13.0333	9.8e-05		13.0333	-0.000539		13.0333	-0.00056		13.0333	-0.001314		6.55	-0.0964		13.0333	-0.001562		13.0333	0.001615		13.0333	-0.001834		13.0333	0.001919		13.0333	-0.000805
13.05	0.00017		13.05	-0.000753		13.05	-0.000617		13.05	-0.001183					13.05	-0.002235		13.05	0.001314		13.05	-0.001332		13.05	0.001566		13.05	-0.000892
13.0667	0.000661		13.0667	-0.000887		13.0667	-0.000804		13.0667	-0.000753		6.56667	-0.089702		13.0667	-0.002297		13.0667	0.000943		13.0667	-0.00066		13.0667	0.001613		13.0667	-0.000818
13.0833	0.001113		13.0833	-0.001		13.0833	-0.00085		13.0833	6.8e-05					13.0833	-0.00227		13.0833	0.000843		13.0833	5.3e-05		13.0833	0.001949		13.0833	-0.000905
13.1	0.001405		13.1	-0.000935		13.1	-0.001018		13.1	0.000771		6.58333	-0.084194		13.1	-0.002301		13.1	0.000882		13.1	0.000555		13.1	0.002515		13.1	-0.000933
13.1167	0.00161		13.1167	-0.001106		13.1167	-0.0014		13.1167	0.00063					13.1167	-0.002237		13.1167	0.000872		13.1167	0.000841		13.1167	0.003185		13.1167	-0.000878
13.1333	0.001684		13.1333	-0.001326		13.1333	-0.001311		13.1333	0.000648		6.6	-0.079397		13.1333	-0.002054		13.1333	0.000532		13.1333	0.000976		13.1333	0.003605		13.1333	-0.001132
13.15	0.001639		13.15	-0.001306		13.15	-0.001243		13.15	0.000877					13.15	-0.00191		13.15	-8e-06		13.15	0.000962		13.15	0.003675		13.15	-0.001287
13.1667	0.001704		13.1667	-0.001236		13.1667	-0.001225		13.1667	0.000956		6.61667	-0.075222		13.1667	-0.001776		13.1667	-0.000538		13.1667	0.001037		13.1667	0.003666		13.1667	-0.001162
13.1833	0.001878		13.1833	-0.001226		13.1833	-0.001036		13.1833	0.001485					13.1833	-0.001312		13.1833	-0.000888		13.1833	0.001112		13.1833	0.003836		13.1833	-0.001187
13.2	0.001904		13.2	-0.001359		13.2	-0.000849		13.2	0.001475		6.63333	-0.071437		13.2	-0.000587		13.2	-0.00105		13.2	0.001149		13.2	0.004005		13.2	-0.001203
13.2167	0.001713		13.2167	-0.001502		13.2167	-0.000555		13.2167	0.001679					13.2167	0.000425		13.2167	-0.001137		13.2167	0.000922		13.2167	0.004088		13.2167	-0.001226
13.2333	0.001372		13.2333	-0.001845		13.2333	-0.000422		13.2333	0.001193		6.65	-0.067831		13.2333	0.001377		13.2333	-0.001403		13.2333	0.000924		13.2333	0.003891		13.2333	-0.001199
13.25	0.001252		13.25	-0.002157		13.25	-0.000238		13.25	0.001328					13.25	0.002419		13.25	-0.00192		13.25	0.001296		13.25	0.003585		13.25	-0.001182
13.2667	0.001091		13.2667	-0.00224		13.2667	-6.4e-05		13.2667	0.001342		6.66667	-0.063816		13.2667	0.003361		13.2667	-0.002116		13.2667	0.001579		13.2667	0.003358		13.2667	-0.000835
13.2833	0.00126		13.2833	-0.002203		13.2833	6.9e-05		13.2833	0.001407					13.2833	0.003823		13.2833	-0.002133		13.2833	0.001711		13.2833	0.002952		13.2833	-0.000648
13.3	0.00126		13.3	-0.001929		13.3	0.000112		13.3	0.001171		6.68333	-0.060211		13.3	0.003767		13.3	-0.002372		13.3	0.001826		13.3	0.001563		13.3	-0.000302
13.3167	0.001063		13.3167	-0.001997		13.3167	-0.000118		13.3167	0.000587					13.3167	0.003299		13.3167	-0.002331		13.3167	0.001948		13.3167	0		13.3167	-1.2e-05
13.3333	0.000866		13.3333	-0.002046		13.3333	-0.000238		13.3333	-0.000447		6.7	-0.057007		13.3333	0.002781		13.3333	-0.00275		13.3333	0.00231		13.3333	-0.000794		13.3333	0.000108
13.35	0.000699		13.35	-0.001965		13.35	-0.000268		13.35	-0.001281					13.35	0.002433		13.35	-0.00298		13.35	0.002832		13.35	-0.000928		13.35	0.000168
13.3667	0.000372		13.3667	-0.001794		13.3667	-4.8e-05		13.3667	-0.001385		6.71667	-0.053725		13.3667	0.002285		13.3667	-0.003119		13.3667	0.003324		13.3667	-0.001012		13.3667	0.000459
13.3833	-0.000245		13.3833	-0.001753		13.3833	0.000192		13.3833	-0.001609					13.3833	0.002007		13.3833	-0.003168		13.3833	0.003276		13.3833	-0.001826		13.3833	0.000739
13.4	-0.000822		13.4	-0.001945		13.4	0.000242		13.4	-0.001904		6.73333	-0.050992		13.4	0.002141		13.4	-0.00365		13.4	0.003231		13.4	-0.002491		13.4	0.001028
13.4167	-0.001127		13.4167	-0.00204		13.4167	-4e-05		13.4167	-0.002401					13.4167	0.001883		13.4167	-0.003774		13.4167	0.003104		13.4167	-0.002673		13.4167	0.001404
13.4333	-0.001462		13.4333	-0.002296		13.4333	0.000168		13.4333	-0.002268		6.75	-0.04847		13.4333	0.001174		13.4333	-0.003609		13.4333	0.002997		13.4333	-0.003824		13.4333	0.001549
13.45	-0.001558		13.45	-0.002291		13.45	0.000366		13.45	-0.001905					13.45	-0.000764		13.45	-0.004213		13.45	0.00321		13.45	-0.006656		13.45	0.001865
13.4667	-0.001473		13.4667	-0.001437		13.4667	0.000235		13.4667	-0.002993		6.76667	-0.046787		13.4667	-0.003982		13.4667	-0.005138		13.4667	0.003553		13.4667	-0.011717		13.4667	0.00224
13.4833	-0.001888		13.4833	-0.001162		13.4833	-0.000177		13.4833	-0.00373					13.4833	-0.008211		13.4833	-0.005782		13.4833	0.003176		13.4833	-0.014448		13.4833	0.001866
13.5	-0.002773		13.5	-0.001811		13.5	-0.000619		13.5	-0.002719		6.78333	-0.045475		13.5	-0.009788		13.5	-0.005179		13.5	0.004561		13.5	-0.007321		13.5	0.00102
13.5167	-0.004348		13.5167	-0.002131		13.5167	0.000648		13.5167	0.001218					13.5167	-0.008708		13.5167	-0.003488		13.5167	0.005525		13.5167	0.00502		13.5167	0.002222
13.5333	-0.002734		13.5333	-0.001401		13.5333	-7.4e-05		13.5333	0.003734		6.8	-0.043744		13.5333	-0.011359		13.5333	-0.006176		13.5333	0.004098		13.5333	0.008811		13.5333	0.003164
13.55	-0.010879		13.55	-0.005481		13.55	-0.012186		13.55	-0.007049					13.55	-0.018259		13.55	-0.012094		13.55	-0.001569		13.55	0.009533		13.55	-0.000114
13.5667	-0.025104		13.5667	-0.016841		13.5667	-0.018318		13.5667	-0.018833		6.81667	-0.041714		13.5667	-0.02541		13.5667	-0.030333		13.5667	-0.008396		13.5667	0.011514		13.5667	-0.006492
13.5833	-0.033769		13.5833	-0.033502		13.5833	-0.022531		13.5833	-0.031146					13.5833	-0.029081		13.5833	-0.047451		13.5833	-0.013552		13.5833	0.013405		13.5833	-0.02387
13.6	-0.038285		13.6	-0.045264		13.6	-0.026093		13.6	-0.037491		6.83333	-0.039375		13.6	-0.02756		13.6	-0.068822		13.6	-0.013467		13.6	0.015565		13.6	-0.043259
13.6167	-0.040291		13.6167	-0.051726		13.6167	-0.028714		13.6167	-0.040423					13.6167	-0.022015		13.6167	-0.093322		13.6167	-0.010985		13.6167	0.01707		13.6167	-0.05597
13.6333	-0.040737		13.6333	-0.052318		13.6333	-0.023405		13.6333	-0.041185		6.85	-0.036865		13.6333	-0.01706		13.6333	-0.114731		13.6333	-0.008963		13.6333	0.016914		13.6333	-0.070351
13.65	-0.033994		13.65	-0.04983		13.65	-0.014316		13.65	-0.032037					13.65	-0.014205		13.65	-0.120431		13.65	-0.007731		13.65	0.016098		13.65	-0.074513
13.6667	-0.02318		13.6667	-0.039862		13.6667	-0.001478		13.6667	-0.018639		6.86667	-0.034785		13.6667	-0.01314		13.6667	-0.115001		13.6667	-0.007369		13.6667	0.015033		13.6667	-0.069374
13.6833	-0.016687		13.6833	-0.026834		13.6833	0.011841		13.6833	-0.00991					13.6833	-0.012805		13.6833	-0.102671		13.6833	-0.007436		13.6833	0.014117		13.6833	-0.058135
13.7	-0.010593		13.7	-0.017128		13.7	0.01537		13.7	-0.000704		6.88333	-0.033305		13.7	-0.012129		13.7	-0.083012		13.7	-0.007483		13.7	0.014061		13.7	-0.043447
13.7167	-0.008812		13.7167	-0.011749		13.7167	0.016442		13.7167	0.003224					13.7167	-0.01148		13.7167	-0.057341		13.7167	-0.007313		13.7167	0.013429		13.7167	-0.03239
13.7333	-0.008621		13.7333	-0.00722		13.7333	0.015813		13.7333	0.005141		6.9	-0.031957		13.7333	-0.010572		13.7333	-0.03943		13.7333	-0.007034		13.7333	0.013207		13.7333	-0.024274
13.75	-0.00899		13.75	-0.007511		13.75	0.014474		13.75	0.004619					13.75	-0.009093		13.75	-0.027618		13.75	-0.006724		13.75	0.012905		13.75	-0.023828
13.7667	-0.009359		13.7667	-0.007421		13.7667	0.012235		13.7667	0.004477		6.91667	-0.03048		13.7667	-0.006854		13.7667	-0.023587		13.7667	-0.006385		13.7667	0.012373		13.7667	-0.023601
13.7833	-0.009288		13.7833	-0.007322		13.7833	0.010227		13.7833	0.004124					13.7833	-0.003965		13.7833	-0.020545		13.7833	-0.005975		13.7833	0.011681		13.7833	-0.021965
13.8	-0.009088		13.8	-0.006854		13.8	0.008878		13.8	0.00351		6.93333	-0.029062		13.8	-0.000676		13.8	-0.018005		13.8	-0.005215		13.8	0.010979		13.8	-0.020819
13.8167	-0.008991		13.8167	-0.006611		13.8167	0.007234		13.8167	0.002655					13.8167	0.002384		13.8167	-0.01611		13.8167	-0.004599		13.8167	0.010191		13.8167	-0.019305
13.8333	-0.008944		13.8333	-0.006118		13.8333	0.006389		13.8333	0.00205		6.95	-0.027855		13.8333	0.005134		13.8333	-0.014405		13.8333	-0.004623		13.8333	0.009053		13.8333	-0.01803
13.85	-0.008556		13.85	-0.005525		13.85	0.005964		13.85	0.001856					13.85	0.007235		13.85	-0.013459		13.85	-0.005018		13.85	0.008026		13.85	-0.016666
13.8667	-0.008199		13.8667	-0.005092		13.8667	0.005499		13.8667	0.001991		6.96667	-0.026438		13.8667	0.008425		13.8667	-0.012494		13.8667	-0.005522		13.8667	0.006748		13.8667	-0.015261
13.8833	-0.007912		13.8833	-0.004349		13.8833	0.004794		13.8833	0.001726					13.8833	0.008925		13.8833	-0.011349		13.8833	-0.006327		13.8833	0.005541		13.8833	-0.013437
13.9	-0.007636		13.9	-0.003927		13.9	0.00414		13.9	0.001519		6.98333	-0.025081		13.9	0.008975		13.9	-0.009564		13.9	-0.00705		13.9	0.004672		13.9	-0.011983
13.9167	-0.007524		13.9167	-0.003667		13.9167	0.003271		13.9167	0.001269					13.9167	0.008805		13.9167	-0.008272		13.9167	-0.00725		13.9167	0.004009		13.9167	-0.010459
13.9333	-0.007212		13.9333	-0.003267		13.9333	0.002371		13.9333	0.0009		7	-0.023765		13.9333	0.008595		13.9333	-0.00741		13.9333	-0.00697		13.9333	0.003176		13.9333	-0.008806
13.95	-0.0068		13.95	-0.002837		13.95	0.001472		13.95	0.00077					13.95	0.008635		13.95	-0.007189		13.95	-0.00664		13.95	0.002604		13.95	-0.006953
13.9667	-0.006388		13.9667	-0.002477		13.9667	0.000642		13.9667	0.000501		7.01667	-0.02202		13.9667	0.008995		13.9667	-0.006517		13.9667	-0.00624		13.9667	0.002161		13.9667	-0.00431
13.9833	-0.005846		13.9833	-0.002297		13.9833	1.3e-05		13.9833	6.2e-05					13.9833	0.009345		13.9833	-0.005735		13.9833	-0.00596		13.9833	0.001868		13.9833	-0.000507
14	-0.005415		14	-0.001957		14	-0.000425		14	-0.000501		7.03333	-0.020975		14	0.009754		14	-0.005293		14	-0.005829		14	0.001624		14	0.000806
14.0167	-0.005179		14.0167	-0.001638		14.0167	-0.000678		14.0167	-0.000837					14.0167	0.010461		14.0167	-0.004862		14.0167	-0.005696		14.0167	0.001507		14.0167	0.000209
14.0333	-0.004734		14.0333	-0.001498		14.0333	-0.000871		14.0333	-0.000973		7.05	-0.02009		14.0333	0.011389		14.0333	-0.004391		14.0333	-0.005792		14.0333	0.001249		14.0333	-0.000709
14.05	-0.004378		14.05	-0.001558		14.05	-0.001014		14.05	-0.001159					14.05	0.012046		14.05	-0.0041		14.05	-0.006149		14.05	0.000841		14.05	-0.001546
14.0667	-0.004013		14.0667	-0.001439		14.0667	-0.000996		14.0667	-0.001265		7.06667	-0.019455		14.0667	0.012513		14.0667	-0.003559		14.0667	-0.006386		14.0667	0.000594		14.0667	-0.002574
14.0833	-0.003557		14.0833	-0.001219		14.0833	-0.001029		14.0833	-0.001061					14.0833	0.012981		14.0833	-0.003309		14.0833	-0.006322		14.0833	0.000586		14.0833	-0.003011
14.1	-0.003003		14.1	-0.001019		14.1	-0.00093		14.1	-0.000941		7.08333	-0.01829		14.1	0.013117		14.1	-0.002857		14.1	-0.005829		14.1	0.000698		14.1	-0.003489
14.1167	-0.002415		14.1167	-0.000996		14.1167	-0.000985		14.1167	-0.000815					14.1167	0.01266		14.1167	-0.002594		14.1167	-0.005074		14.1167	0.000736		14.1167	-0.004496
14.1333	-0.001818		14.1333	-0.001044		14.1333	-0.001179		14.1333	-0.00126		7.1	-0.017366		14.1333	0.011583		14.1333	-0.002092		14.1333	-0.004328		14.1333	0.000695		14.1333	-0.005074
14.15	-0.00149		14.15	-0.000962		14.15	-0.001384		14.15	-0.001205					14.15	0.010136		14.15	-0.002119		14.15	-0.003423		14.15	0.001123		14.15	-0.005172
14.1667	-0.001212		14.1667	-0.000679		14.1667	-0.001388		14.1667	-0.00049		7.11667	-0.016713		14.1667	0.008568		14.1667	-0.002296		14.1667	-0.002558		14.1667	0.001221		14.1667	-0.005329
14.1833	-0.000864		14.1833	-0.000507		14.1833	-0.001283		14.1833	-0.000525					14.1833	0.006901		14.1833	-0.001713		14.1833	-0.001743		14.1833	0.001469		14.1833	-0.005547
14.2	-0.000598		14.2	-0.000584		14.2	-0.001285		14.2	-0.000563		7.13333	-0.016251		14.2	0.005303		14.2	-0.00076		14.2	-0.000958		14.2	0.001527		14.2	-0.005484
14.2167	-0.000379		14.2167	-0.000756		14.2167	-0.00093		14.2167	-0.000809					14.2167	0.003749		14.2167	4.7e-05		14.2167	-0.000292		14.2167	0.001501		14.2167	-0.005541
14.2333	-5.1e-05		14.2333	-0.000738		14.2333	-0.000435		14.2333	-0.001455		7.15	-0.015988		14.2333	0.002385		14.2333	0.000415		14.2333	0.000273		14.2333	0.001136		14.2333	-0.005089
14.25	0.000148		14.25	-0.00076		14.25	-2.9e-05		14.25	-0.001711					14.25	0.001421		14.25	0.000632		14.25	0.000548		14.25	0.000961		14.25	-0.004576
14.2667	1.6e-05		14.2667	-0.000662		14.2667	0.000286		14.2667	-0.001217		7.16667	-0.015605		14.2667	0.000777		14.2667	0.000789		14.2667	0.000644		14.2667	0.001405		14.2667	-0.004473
14.2833	4.5e-05		14.2833	-0.000484		14.2833	0.000731		14.2833	-0.001262					14.2833	0.000403		14.2833	0.000766		14.2833	0.000809		14.2833	0.00187		14.2833	-0.00422
14.3	0.000272		14.3	-0.000255		14.3	0.000589		14.3	-0.001951		7.18333	-0.014972		14.3	0.000128		14.3	0.001045		14.3	0.001255		14.3	0.002144		14.3	-0.003837
14.3167	0.00027		14.3167	-0.000238		14.3167	0.000476		14.3167	-0.002279					14.3167	-3.4e-05		14.3167	0.001379		14.3167	0.002039		14.3167	0.002335		14.3167	-0.003483
14.3333	0.000248		14.3333	-7.2e-05		14.3333	0.000804		14.3333	-0.002356		7.2	-0.014371		14.3333	-0.000337		14.3333	0.001853		14.3333	0.002894		14.3333	0.002647		14.3333	-0.003119
14.35	0.000167		14.35	-2.6e-05		14.35	0.001181		14.35	-0.002044					14.35	-0.00096		14.35	0.002348		14.35	0.003328		14.35	0.002508		14.35	-0.002555
14.3667	-3.5e-05		14.3667	0.000131		14.3667	0.001548		14.3667	-0.002121		7.21667	-0.0139		14.3667	-0.001642		14.3667	0.002742		14.3667	0.003772		14.3667	0.002079		14.3667	-0.002221
14.3833	-9.7e-05		14.3833	0.000407		14.3833	0.001776		14.3833	-0.002359					14.3833	-0.002035		14.3833	0.003336		14.3833	0.004167		14.3833	0.002201		14.3833	-0.002167
14.4	-1.1e-05		14.4	0.000565		14.4	0.001655		14.4	-0.002489		7.23333	-0.013359		14.4	-0.002189		14.4	0.003962		14.4	0.004211		14.4	0.001242		14.4	-0.002303
14.4167	3.6e-05		14.4167	0.000733		14.4167	0.001516		14.4167	-0.002546					14.4167	-0.002372		14.4167	0.004415		14.4167	0.004273		14.4167	0.000301		14.4167	-0.002007
14.4333	-0.000168		14.4333	0.000851		14.4333	0.001657		14.4333	-0.002533		7.25	-0.012968		14.4333	-0.002685		14.4333	0.004528		14.4333	0.004245		14.4333	-0.000321		14.4333	-0.001652
14.45	-0.000281		14.45	0.001109		14.45	0.001248		14.45	-0.002551					14.45	-0.002908		14.45	0.00463		14.45	0.003997		14.45	-0.000892		14.45	-0.001356
14.4667	-0.000335		14.4667	0.000937		14.4667	0.001219		14.4667	-0.002868		7.26667	-0.012708		14.4667	-0.002661		14.4667	0.004313		14.4667	0.003699		14.4667	-0.001193		14.4667	-0.00091
14.4833	-0.000428		14.4833	0.000784		14.4833	0.000909		14.4833	-0.003035					14.4833	-0.002014		14.4833	0.003586		14.4833	0.003571		14.4833	-0.001234		14.4833	-0.000525
14.5	-0.000674		14.5	0.000704		14.5	0.000592		14.5	-0.002744		7.28333	-0.012607		14.5	-0.001119		14.5	0.002449		14.5	0.003552		14.5	-0.001406		14.5	-0.000379
14.5167	-0.00088		14.5167	0.000646		14.5167	0.000715		14.5167	-0.001806					14.5167	0.000317		14.5167	0.001498		14.5167	0.0037		14.5167	-0.001409		14.5167	-0.000361
14.5333	-0.001077		14.5333	0.000777		14.5333	0.000409		14.5333	-0.001037		7.3	-0.012467		14.5333	0.002233		14.5333	0.000766		14.5333	0.003888		14.5333	-0.000813		14.5333	-0.000403
14.55	-0.001083		14.55	0.000959		14.55	0.000892		14.55	-0.000319					14.55	0.00482		14.55	0.000414		14.55	0.004036		14.55	0.000254		14.55	-0.000525
14.5667	-0.0008		14.5667	0.00096		14.5667	0.001406		14.5667	0.00047		7.31667	-0.012298		14.5667	0.007826		14.5667	8.2e-05		14.5667	0.004284		14.5667	0.001011		14.5667	-0.000887
14.5833	-0.000606		14.5833	0.001041		14.5833	0.001589		14.5833	0.001229					14.5833	0.010592		14.5833	-5e-05		14.5833	0.004682		14.5833	0.001587		14.5833	-0.001159
14.6	-0.000444		14.6	0.000965		14.6	0.002124		14.6	0.001796		7.33333	-0.012009		14.6	0.013076		14.6	-2e-06		14.6	0.00475		14.6	0.001814		14.6	-0.001291
14.6167	-0.000434		14.6167	0.000761		14.6167	0.002517		14.6167	0.002439					14.6167	0.015021		14.6167	0.000295		14.6167	0.004393		14.6167	0.001659		14.6167	-0.00139
14.6333	-0.000504		14.6333	0.000797		14.6333	0.002431		14.6333	0.002232		7.35	-0.01175		14.6333	0.016785		14.6333	8.2e-05		14.6333	0.003635		14.6333	0.001664		14.6333	-0.001069
14.65	-0.000444		14.65	0.000783		14.65	0.002494		14.65	0.001695					14.65	0.018269		14.65	-0.000311		14.65	0.002878		14.65	0.002539		14.65	-0.000619
14.6667	-7.4e-05		14.6667	0.000609		14.6667	0.002487		14.6667	0.001158		7.36667	-0.011341		14.6667	0.019613		14.6667	-0.001294		14.6667	0.002321		14.6667	0.003224		14.6667	-0.000248
14.6833	9.6e-05		14.6833	0.000525		14.6833	0.002511		14.6833	0.00069					14.6833	0.020707		14.6833	-0.002267		14.6833	0.002154		14.6833	0.004099		14.6833	-1.7e-05
14.7	-0.000546		14.7	0.000473		14.7	0.002355		14.7	0.000623		7.38333	-0.010712		14.7	0.021498		14.7	-0.003011		14.7	0.002006		14.7	0.005074		14.7	0.000474
14.7167	-0.001249		14.7167	0.000453		14.7167	0.002172		14.7167	0.001097					14.7167	0.021989		14.7167	-0.003821		14.7167	0.001682		14.7167	0.006058		14.7167	0.000488
14.7333	-0.001672		14.7333	0.000574		14.7333	0.00186		14.7333	0.001841		7.4	-0.010124		14.7333	0.02231		14.7333	-0.004512		14.7333	0.001528		14.7333	0.006862		14.7333	0.000453
14.75	-0.001966		14.75	0.000604		14.75	0.001787		14.75	0.001985					14.75	0.023951		14.75	-0.004943		14.75	0.001544		14.75	0.007496		14.75	0.000487
14.7667	-0.002019		14.7667	0.000674		14.7667	0.001725		14.7667	0.002159		7.41667	-0.009597		14.7667	0.028732		14.7667	-0.004923		14.7667	0.00163		14.7667	0.00803		14.7667	0.000511
14.7833	-0.002142		14.7833	0.000684		14.7833	0.001643		14.7833	0.002123					14.7833	0.031083		14.7833	-0.004794		14.7833	0.001726		14.7833	0.008384		14.7833	0.000415
14.8	-0.002927		14.8	0.000796		14.8	0.00153		14.8	0.001858		7.43333	-0.009069		14.8	0.030667		14.8	-0.004566		14.8	0.002011		14.8	0.008528		14.8	0.00028
14.8167	-0.003462		14.8167	0.0008		14.8167	0.001182		14.8167	0.001328					14.8167	0.026855		14.8167	-0.004227		14.8167	0.002099		14.8167	0.008392		14.8167	0.000408
14.8333	-0.003737		14.8333	0.000673		14.8333	0.000945		14.8333	0.000548		7.45	-0.008462		14.8333	0.022533		14.8333	-0.003878		14.8333	0.001967		14.8333	0.007985		14.8333	0.000556
14.85	-0.003532		14.85	0.000636		14.85	0.000467		14.85	0.000148					14.85	0.018071		14.85	-0.003459		14.85	0.001915		14.85	0.007519		14.85	0.000515
14.8667	-0.003517		14.8667	0.0006		14.8667	-3e-05		14.8667	0.000198		7.46667	-0.007845		14.8667	0.01395		14.8667	-0.003101		14.8667	0.001833		14.8667	0.007252		14.8667	0.000653
14.8833	-0.003682		14.8833	0.000543		14.8833	-0.000728		14.8833	8.8e-05					14.8833	0.011488		14.8833	-0.003142		14.8833	0.001671		14.8833	0.007005		14.8833	0.001001
14.9	-0.003988		14.9	0.000498		14.9	-0.001257		14.9	0.000109		7.48333	-0.007457		14.9	0.010765		14.9	-0.002334		14.9	0.001378		14.9	0.006589		14.9	0.00116
14.9167	-0.00457		14.9167	0.000432		14.9167	-0.001721		14.9167	0.000148					14.9167	-0.080546		14.9167	-0.001853		14.9167	0.000826		14.9167	0.006142		14.9167	0.001243
14.9333	-0.004751		14.9333	0.000356		14.9333	-0.002024		14.9333	0.000117		7.5	-0.007091		14.9333	-0.279646		14.9333	-0.001611		14.9333	0.000425		14.9333	0.005786		14.9333	0.001136
14.95	-0.004823		14.95	0.00014		14.95	-0.002468		14.95	0.000146					14.95	-0.297766		14.95	-0.00135		14.95	9.3e-05		14.95	0.005309		14.95	0.000949
14.9667	-0.004715		14.9667	0.000124		14.9667	-0.002862		14.9667	0.000324		7.51667	-0.007085		14.9667	-0.191047		14.9667	-0.000959		14.9667	-5.9e-05		14.9667	0.004813		14.9667	0.000671
14.9833	-0.004537		14.9833	0.000308		14.9833	-0.003026		14.9833	0.000643					14.9833	-0.078497		14.9833	-0.000418		14.9833	-0.00032		14.9833	0.004086		14.9833	0.000574
15	-0.004309		15	0.000543		15	-0.003292		15	0.001233		7.53333	-0.007399		15	0.002413		15	0.000153		15	-0.000573		15	0.00347		15	0.000198
15.0167	-0.004007		15.0167	0.000835		15.0167	-0.003502		15.0167	0.001233					15.0167	0.042732		15.0167	0.000813		15.0167	-0.000647		15.0167	0.002924		15.0167	0.000146
15.0333	-0.004396		15.0333	0.000937		15.0333	-0.003642		15.0333	0.000732		7.55	-0.007613		15.0333	0.05342		15.0333	0.001343		15.0333	-0.00079		15.0333	0.002408		15.0333	8.4e-05
15.05	-0.004735		15.05	0.001168		15.05	-0.003811		15.05	4.2e-05					15.05	0.050079		15.05	0.001983		15.05	-0.000974		15.05	0.001872		15.05	0.000202
15.0667	-0.004673		15.0667	0.00127		15.0667	-0.003871		15.0667	-7.8e-05		7.56667	-0.007558		15.0667	0.042198		15.0667	0.002443		15.0667	-0.001027		15.0667	0.001275		15.0667	0.00042
15.0833	-0.005172		15.0833	0.001252		15.0833	-0.003681		15.0833	-0.000359					15.0833	0.035007		15.0833	0.002483		15.0833	-0.001191		15.0833	0.000339		15.0833	0.000318
15.1	-0.006639		15.1	0.001174		15.1	-0.003593		15.1	-0.000508		7.58333	-0.007172		15.1	0.029152		15.1	0.002804		15.1	-0.001496		15.1	-0.001287		15.1	0.000277
15.1167	-0.005419		15.1167	0.00126		15.1167	-0.003554		15.1167	-0.000506					15.1167	0.024252		15.1167	0.002479		15.1167	-0.001593		15.1167	-0.002162		15.1167	0.000171
15.1333	0.016901		15.1333	0.001365		15.1333	-0.003764		15.1333	-0.000464		7.6	-0.006627		15.1333	0.019993		15.1333	0.002403		15.1333	-0.00152		15.1333	-0.002677		15.1333	9.5e-05
15.15	0.032591		15.15	0.001201		15.15	-0.003614		15.15	-0.000712					15.15	0.017294		15.15	0.002188		15.15	-0.001497		15.15	-0.003542		15.15	-3.1e-05
15.1667	0.034711		15.1667	0.001186		15.1667	-0.003484		15.1667	-0.00074		7.61667	-0.006082		15.1667	0.015985		15.1667	0.002193		15.1667	-0.001454		15.1667	-0.004757		15.1667	0.000123
15.1833	0.025041		15.1833	0.001402		15.1833	-0.003354		15.1833	-0.000868					15.1833	0.014526		15.1833	0.002208		15.1833	-0.001591		15.1833	-0.005682		15.1833	0.000327
15.2	0.016144		15.2	0.001357		15.2	-0.003087		15.2	-0.000435		7.63333	-0.005448		15.2	0.011996		15.2	0.002263		15.2	-0.001859		15.2	-0.006827		15.2	0.000241
15.2167	0.006452		15.2167	0.00136		15.2167	-0.002875		15.2167	0.000101					15.2167	0.009132		15.2167	0.002126		15.2167	-0.002061		15.2167	-0.0084		15.2167	0.000141
15.2333	0.002321		15.2333	0.000883		15.2333	-0.002964		15.2333	0.000287		7.65	-0.004843		15.2333	0.006888		15.2333	0.001919		15.2333	-0.002272		15.2333	-0.011664		15.2333	-6.9e-05
15.25	0.000929		15.25	0.000297		15.25	-0.003053		15.25	0.000403					15.25	0.005263		15.25	0.001792		15.25	-0.002374		15.25	-0.016307		15.25	-0.000158
15.2667	0.000388		15.2667	-0.0002		15.2667	-0.003132		15.2667	0.000489		7.66667	-0.004429		15.2667	0.004149		15.2667	0.001605		15.2667	-0.002445		15.2667	-0.0202		15.2667	0.000132
15.2833	0.000246		15.2833	-0.000356		15.2833	-0.002791		15.2833	0.000485					15.2833	0.003755		15.2833	0.001437		15.2833	-0.002417		15.2833	-0.008084		15.2833	9.2e-05
15.3	-0.000163		15.3	-0.000634		15.3	-0.002352		15.3	0.000492		7.68333	-0.004404		15.3	0.003792		15.3	0.001171		15.3	-0.002559		15.3	0.000793		15.3	0.000233
15.3167	-0.000441		15.3167	-0.00109		15.3167	-0.001953		15.3167	0.000334					15.3167	0.004013		15.3167	0.000672		15.3167	-0.002714		15.3167	0.004691		15.3167	0.000419
15.3333	-0.000669		15.3333	-0.001786		15.3333	-0.002023		15.3333	0.000336		7.7	-0.00443		15.3333	0.004395		15.3333	0.000403		15.3333	-0.002909		15.3333	0.0047		15.3333	0.000476
15.35	-0.000758		15.35	-0.002572		15.35	-0.002064		15.35	0.000688					15.35	0.005286		15.35	0.000214		15.35	-0.002954		15.35	0.004049		15.35	0.000563
15.3667	-0.000676		15.3667	-0.002988		15.3667	-0.001845		15.3667	0.00114		7.71667	-0.004527		15.3667	0.006668		15.3667	7.5e-05		15.3667	-0.00293		15.3667	0.003577		15.3667	0.00062
15.3833	-0.000784		15.3833	-0.002914		15.3833	-0.001736		15.3833	0.001362					15.3833	0.0083		15.3833	-4e-06		15.3833	-0.002895		15.3833	0.002856		15.3833	0.000706
15.4	-0.000861		15.4	-0.002851		15.4	-0.001387		15.4	0.001555		7.73333	-0.004593		15.4	0.009914		15.4	-0.000123		15.4	-0.002711		15.4	0.002355		15.4	0.000794
15.4167	-0.001074		15.4167	-0.002702		15.4167	-0.001189		15.4167	0.001935					15.4167	0.011618		15.4167	7.5e-05		15.4167	-0.002387		15.4167	0.002786		15.4167	0.000697
15.4333	-0.001256		15.4333	-0.002583		15.4333	-0.000891		15.4333	0.002274		7.75	-0.00441		15.4333	0.013272		15.4333	0.000503		15.4333	-0.002012		15.4333	0.004157		15.4333	0.00081
15.45	-0.001258		15.45	-0.002645		15.45	0.000168		15.45	0.002263					15.45	0.014425		15.45	0.000741		15.45	-0.001838		15.45	0.005158		15.45	0.000993
15.4667	-0.001301		15.4667	-0.002536		15.4667	0.000356		15.4667	0.002013		7.76667	-0.004057		15.4667	0.014929		15.4667	0.001028		15.4667	-0.001754		15.4667	0.005259		15.4667	0.001067
15.4833	-0.001393		15.4833	-0.002507		15.4833	-0.000216		15.4833	0.001702					15.4833	0.014993		15.4833	0.001296		15.4833	-0.00159		15.4833	0.00473		15.4833	0.00102
15.5	-0.001465		15.5	-0.00243		15.5	-0.000917		15.5	0.001313		7.78333	-0.003763		15.5	0.01447		15.5	0.001174		15.5	-0.001267		15.5	0.004192		15.5	0.001034
15.5167	-0.001368		15.5167	-0.002478		15.5167	-0.001576		15.5167	0.000938					15.5167	0.013694		15.5167	0.000767		15.5167	-0.000929		15.5167	0.003006		15.5167	0.001162
15.5333	-0.001291		15.5333	-0.002527		15.5333	-0.001795		15.5333	0.000524		7.8	-0.003661		15.5333	0.012987		15.5333	0.00042		15.5333	-0.000501		15.5333	0.00189		15.5333	0.001281
15.55	-0.001154		15.55	-0.002476		15.55	-0.001575		15.55	0.00023					15.55	0.012401		15.55	2.3e-05		15.55	-4e-06		15.55	0.001485		15.55	0.00124
15.5667	-0.001107		15.5667	-0.002124		15.5667	-0.001194		15.5667	1.5e-05		7.81667	-0.003428		15.5667	0.011555		15.5667	-0.000274		15.5667	0.000474		15.5667	0.001319		15.5667	0.001129
15.5833	-0.00113		15.5833	-0.001623		15.5833	-0.000543		15.5833	-9.9e-05					15.5833	0.010739		15.5833	-0.000582		15.5833	0.000972		15.5833	0.001633		15.5833	0.000837
15.6	-0.001082		15.6	-0.001022		15.6	0.000169		15.6	-0.000223		7.83333	-0.003116		15.6	0.010125		15.6	-0.000719		15.6	0.00151		15.6	0.001898		15.6	0.000586
15.6167	-0.001101		15.6167	-0.000567		15.6167	0.000507		15.6167	-0.000223					15.6167	0.009166		15.6167	-0.000634		15.6167	0.001977		15.6167	0.002086		15.6167	0.000458
15.6333	-0.001119		15.6333	-0.000211		15.6333	0.000495		15.6333	-4e-06		7.85	-0.002633		15.6333	0.008046		15.6333	-0.000368		15.6333	0.002494		15.6333	0.002124		15.6333	0.00039
15.65	-0.001277		15.65	2.4e-05		15.65	0.000152		15.65	0.000165					15.65	0.006617		15.65	0.000107		15.65	0.002711		15.65	0.002162		15.65	0.000322
15.6667	-0.001425		15.6667	0.00017		15.6667	0.00049		15.6667	0.000524		7.86667	-0.002121		15.6667	0.005067		15.6667	0.000242		15.6667	0.002768		15.6667	0.00245		15.6667	0.000484
15.6833	-0.001443		15.6833	0.000385		15.6833	0.000908		15.6833	0.000683					15.6833	0.003318		15.6833	0.000227		15.6833	0.002695		15.6833	0.002888		15.6833	0.000445
15.7	-0.001411		15.7	0.00052		15.7	0.001228		15.7	0.000653		7.88333	-0.001769		15.7	0.00109		15.7	0.000402		15.7	0.002712		15.7	0.003426		15.7	0.000247
15.7167	-0.001257		15.7167	0.000493		15.7167	0.001718		15.7167	0.000523					15.7167	-0.000984		15.7167	0.000547		15.7167	0.002763		15.7167	0.003708		15.7167	-0.000121
15.7333	-0.001134		15.7333	0.000326		15.7333	0.002418		15.7333	0.000202		7.9	-0.001617		15.7333	-0.002809		15.7333	0.000482		15.7333	0.002773		15.7333	0.00358		15.7333	-0.00036
15.75	-0.00102		15.75	0.000409		15.75	0.002688		15.75	-0.000188					15.75	-0.004433		15.75	0.000227		15.75	0.002644		15.75	0.003302		15.75	-0.000438
15.7667	-0.000926		15.7667	0.000562		15.7667	0.003068		15.7667	-0.000459		7.91667	-0.001635		15.7667	-0.005887		15.7667	-0.000248		15.7667	0.002584		15.7667	0.003144		15.7667	-0.000526
15.7833	-0.000913		15.7833	0.000725		15.7833	0.003588		15.7833	-0.000499					15.7833	-0.007022		15.7833	-0.000653		15.7833	0.002775		15.7833	0.002946		15.7833	-0.000755
15.8	-0.000939		15.8	0.000868		15.8	0.004271		15.8	-0.000469		7.93333	-0.001513		15.8	-0.008005		15.8	-0.001028		15.8	0.002826		15.8	0.002589		15.8	-0.001113
15.8167	-0.000825		15.8167	0.000901		15.8167	0.004845		15.8167	-0.000503					15.8167	-0.008717		15.8167	-0.001346		15.8167	0.002703		15.8167	0.002115		15.8167	-0.001505
15.8333	-0.000731		15.8333	0.000805		15.8333	0.00531		15.8333	-0.000496		7.95	-0.001312		15.8333	-0.008818		15.8333	-0.001534		15.8333	0.00241		15.8333	0.001592		15.8333	-0.001527
15.85	-0.000867		15.85	0.000718		15.85	0.005574		15.85	-0.00064					15.85	-0.00819		15.85	-0.001442		15.85	0.002306		15.85	0.001358		15.85	-0.001659
15.8667	-0.000893		15.8667	0.000801		15.8667	0.005979		15.8667	-0.000683		7.96667	-0.00127		15.8667	-0.007772		15.8667	-0.00126		15.8667	0.002043		15.8667	0.001455		15.8667	-0.001681
15.8833	-0.00071		15.8833	0.000785		15.8833	0.006213		15.8833	-0.000487					15.8833	-0.007983		15.8833	-0.001067		15.8833	0.00133		15.8833	0.001091		15.8833	-0.001663
15.9	-0.000616		15.9	0.000598		15.9	0.0061		15.9	-0.00042		7.98333	-0.001169		15.9	-0.008835		15.9	-0.000915		15.9	0.000477		15.9	0.000498		15.9	-0.001675
15.9167	-0.000262		15.9167	0.000214		15.9167	0.006105		15.9167	-0.00072					15.9167	-0.008661		15.9167	-0.001348		15.9167	-0.00027		15.9167	0.000129		15.9167	-0.001823
15.9333	7.1e-05		15.9333	-0.000151		15.9333	0.00614		15.9333	-0.00132		8	-0.000927		15.9333	-0.007246		15.9333	-0.00214		15.9333	3e-06		15.9333	-0.00051		15.9333	-0.00155
15.95	0.000235		15.95	-0.000445		15.95	0.006254		15.95	-0.002099					15.95	-0.005382		15.95	-0.003092		15.95	0.000347		15.95	-0.002059		15.95	-0.001718
15.9667	-0.000221		15.9667	0.000111		15.9667	0.006629		15.9667	-0.002349		8.01667	-0.000866		15.9667	-0.004388		15.9667	-0.003644		15.9667	0.00087		15.9667	-0.003448		15.9667	-0.001855
15.9833	0.000102		15.9833	-0.000283		15.9833	0.006694		15.9833	-0.003128					15.9833	-0.003884		15.9833	-0.003526		15.9833	0.001013		15.9833	-0.004368		15.9833	-0.002153
16	0.001166		16	-0.000488		16	0.006061		16	-0.005028		8.03333	-0.000655		16	-0.00264		16	-0.003278		16	0.000797		16	-0.004337		16	-0.002311
16.0167	0.001109		16.0167	0.000391		16.0167	0.006303		16.0167	-0.007735					16.0167	0.001928		16.0167	-0.001684		16.0167	0.003166		16.0167	-0.001552		16.0167	-0.003004
16.0333	0.000593		16.0333	0.002941		16.0333	0.005865		16.0333	-0.010213		8.05	-0.000574		16.0333	-0.000793		16.0333	-0.00169		16.0333	0.003666		16.0333	-0.000947		16.0333	-0.005177
16.05	-0.004203		16.05	-0.00022		16.05	-0.001812		16.05	-0.01734					16.05	-0.010065		16.05	-0.008986		16.05	-0.002905		16.05	-0.001572		16.05	-0.006681
16.0667	-0.02106		16.0667	-0.01177		16.0667	-0.01101		16.0667	-0.023888		8.06667	-0.000593		16.0667	-0.020837		16.0667	-0.020322		16.0667	-0.010905		16.0667	0.000253		16.0667	-0.009714
16.0833	-0.033846		16.0833	-0.024211		16.0833	-0.017458		16.0833	-0.030545					16.0833	-0.026458		16.0833	-0.041769		16.0833	-0.015356		16.0833	0.002417		16.0833	-0.018617
16.1	-0.036513		16.1	-0.040632		16.1	-0.021034		16.1	-0.037093		8.08333	-0.000912		16.1	-0.0253		16.1	-0.065855		16.1	-0.015316		16.1	0.005542		16.1	-0.027911
16.1167	-0.038669		16.1167	-0.047958		16.1167	-0.023219		16.1167	-0.04312					16.1167	-0.021407		16.1167	-0.086614		16.1167	-0.013061		16.1167	0.007281		16.1167	-0.04189
16.1333	-0.036405		16.1333	-0.052383		16.1333	-0.020634		16.1333	-0.045906		8.1	-0.001241		16.1333	-0.018934		16.1333	-0.103133		16.1333	-0.010455		16.1333	0.00749		16.1333	-0.047268
16.15	-0.026032		16.15	-0.044089		16.15	-0.00724		16.15	-0.032453					16.15	-0.017661		16.15	-0.105592		16.15	-0.00817		16.15	0.006568		16.15	-0.051177
16.1667	-0.015178		16.1667	-0.029975		16.1667	0.005785		16.1667	-0.021		8.11667	-0.00126		16.1667	-0.017278		16.1667	-0.095122		16.1667	-0.006595		16.1667	0.005727		16.1667	-0.051216
16.1833	-0.005344		16.1833	-0.02077		16.1833	0.01938		16.1833	-0.008506					16.1833	-0.017225		16.1833	-0.081501		16.1833	-0.005519		16.1833	0.004745		16.1833	-0.038445
16.2	0.000929		16.2	-0.009196		16.2	0.024906		16.2	-0.001993		8.13333	-0.001089		16.2	-0.017822		16.2	-0.06689		16.2	-0.005434		16.2	0.004124		16.2	-0.026004
16.2167	0.002653		16.2167	-0.006606		16.2167	0.027328		16.2167	0.00204					16.2167	-0.018094		16.2167	-0.050611		16.2167	-0.005753		16.2167	0.004136		16.2167	-0.014198
16.2333	0.001398		16.2333	-0.004565		16.2333	0.026779		16.2333	0.003512		8.15	-0.000898		16.2333	-0.017907		16.2333	-0.037423		16.2333	-0.005792		16.2333	0.004509		16.2333	-0.011032
16.25	-0.000788		16.25	-0.005394		16.25	0.024561		16.25	0.002635					16.25	-0.017179		16.25	-0.028184		16.25	-0.005362		16.25	0.004711		16.25	-0.008766
16.2667	-0.002394		16.2667	-0.006734		16.2667	0.021663		16.2667	0.001128		8.16667	-0.000627		16.2667	-0.015621		16.2667	-0.025005		16.2667	-0.004361		16.2667	0.004523		16.2667	-0.00763
16.2833	-0.00376		16.2833	-0.006443		16.2833	0.019985		16.2833	-0.000219					16.2833	-0.013934		16.2833	-0.023317		16.2833	-0.00294		16.2833	0.004225		16.2833	-0.008004
16.3	-0.004456		16.3	-0.005323		16.3	0.016978		16.3	-0.001077		8.18333	-0.000366		16.3	-0.012106		16.3	-0.021548		16.3	-0.001289		16.3	0.003968		16.3	-0.008138
16.3167	-0.005222		16.3167	-0.004735		16.3167	0.014912		16.3167	-0.001326					16.3167	-0.010743		16.3167	-0.018881		16.3167	0.000117		16.3167	0.003213		16.3167	-0.008177
16.3333	-0.005787		16.3333	-0.004367		16.3333	0.012956		16.3333	-0.001825		8.2	-0.000305		16.3333	-0.01021		16.3333	-0.016463		16.3333	0.001273		16.3333	0.002319		16.3333	-0.008286
16.35	-0.005793		16.35	-0.004398		16.35	0.01184		16.35	-0.002204					16.35	-0.010298		16.35	-0.014256		16.35	0.001818		16.35	0.001145		16.35	-0.008055
16.3667	-0.005738		16.3667	-0.00465		16.3667	0.011524		16.3667	-0.002433		8.21667	1.8e-05		16.3667	-0.010955		16.3667	-0.012138		16.3667	0.001844		16.3667	7e-05		16.3667	-0.007513
16.3833	-0.006154		16.3833	-0.004322		16.3833	0.011538		16.3833	-0.003072					16.3833	-0.011633		16.3833	-0.010251		16.3833	0.00165		16.3833	-0.000734		16.3833	-0.006902
16.4	-0.006639		16.4	-0.003954		16.4	0.011622		16.4	-0.003971		8.23333	0.00045		16.4	-0.01213		16.4	-0.009173		16.4	0.001196		16.4	-0.001178		16.4	-0.006521
16.4167	-0.007364		16.4167	-0.003787		16.4167	0.011473		16.4167	-0.004643					16.4167	-0.012452		16.4167	-0.008016		16.4167	0.000767		16.4167	-0.001049		16.4167	-0.006535
16.4333	-0.007528		16.4333	-0.00352		16.4333	0.010874		16.4333	-0.004866		8.25	0.000822		16.4333	-0.012704		16.4333	-0.007008		16.4333	0.000167		16.4333	-0.00098		16.4333	-0.006248
16.45	-0.007183		16.45	-0.003373		16.45	0.010035		16.45	-0.004958					16.45	-0.012616		16.45	-0.006061		16.45	-0.000452		16.45	-0.000721		16.45	-0.005641
16.4667	-0.007028		16.4667	-0.002966		16.4667	0.009455		16.4667	-0.00477		8.26667	0.000784		16.4667	-0.012688		16.4667	-0.005074		16.4667	-0.000752		16.4667	-0.000312		16.4667	-0.004945
16.4833	-0.006823		16.4833	-0.002159		16.4833	0.009396		16.4833	-0.004723					16.4833	-0.012801		16.4833	-0.004116		16.4833	-0.001131		16.4833	-3e-06		16.4833	-0.003868
16.5	-0.006627		16.5	-0.001592		16.5	0.009577		16.5	-0.004545		8.28333	0.000877		16.5	-0.012413		16.5	-0.003169		16.5	-0.001341		16.5	0.000276		16.5	-0.002321
16.5167	-0.006171		16.5167	-0.001325		16.5167	0.00968		16.5167	-0.004372					16.5167	-0.011009		16.5167	-0.002121		16.5167	-0.001716		16.5167	0.000838		16.5167	-0.001279
16.5333	-0.005825		16.5333	-0.001198		16.5333	0.009862		16.5333	-0.003978		8.3	0.00094		16.5333	-0.009266		16.5333	-0.001033		16.5333	-0.001791		16.5333	0.00084		16.5333	0.000304
16.55	-0.005499		16.55	-0.001181		16.55	0.010214		16.55	-0.003625					16.55	-0.007753		16.55	-0.000325		16.55	-0.001686		16.55	8.2e-05		16.55	-0.000364
16.5667	-0.005253		16.5667	-0.001314		16.5667	0.010797		16.5667	-0.002822		8.31667	0.000935		16.5667	-0.006379		16.5667	-1.7e-05		16.5667	-0.001432		16.5667	-0.000765		16.5667	-0.000781
16.5833	-0.005006		16.5833	-0.001567		16.5833	0.011349		16.5833	-0.002099					16.5833	-0.004796		16.5833	0.000281		16.5833	-0.001117		16.5833	-0.001053		16.5833	-0.000799
16.6	-0.00454		16.6	-0.00176		16.6	0.011572		16.6	-0.001726		8.33333	0.00089		16.6	-0.003403		16.6	0.000469		16.6	-0.000792		16.6	-0.001091		16.6	-0.000946
16.6167	-0.003903		16.6167	-0.001711		16.6167	0.01154		16.6167	-0.001538					16.6167	-0.002064		16.6167	0.000819		16.6167	-0.000833		16.6167	-0.001116		16.6167	-0.000938
16.6333	-0.003475		16.6333	-0.001522		16.6333	0.011359		16.6333	-0.001431		8.35	0.000895		16.6333	-0.000765		16.6333	0.000919		16.6333	-0.001095		16.6333	-0.001461		16.6333	-0.000549
16.65	-0.003168		16.65	-0.001454		16.65	0.011558		16.65	-0.001394					16.65	0.000994		16.65	0.000759		16.65	-0.001216		16.65	-0.001306		16.65	-0.00048
16.6667	-0.002761		16.6667	-0.001545		16.6667	0.012287		16.6667	-0.001526		8.36667	0.00128		16.6667	0.002443		16.6667	0.000449		16.6667	-0.001227		16.6667	-0.00095		16.6667	-0.000302
16.6833	-0.002303		16.6833	-0.001557		16.6833	0.013706		16.6833	-0.001059					16.6833	0.003682		16.6833	0.000118		16.6833	-0.001109		16.6833	-0.000395		16.6833	-0.000193
16.7	-0.001746		16.7	-0.001388		16.7	0.014444		16.7	-0.000551		8.38333	0.001945		16.7	0.004321		16.7	-0.000332		16.7	-0.00086		16.7	-3e-05		16.7	-0.000384
16.7167	-0.001428		16.7167	-0.001227		16.7167	0.015484		16.7167	-0.000251					16.7167	0.004856		16.7167	-0.000419		16.7167	-0.000658		16.7167	0.000468		16.7167	-0.000489
16.7333	-0.001089		16.7333	-0.001275		16.7333	0.017424		16.7333	-1e-06		8.4	0.002491		16.7333	0.00574		16.7333	-0.000107		16.7333	-0.000336		16.7333	0.000266		16.7333	-0.000274
16.75	-0.0005		16.75	-0.001164		16.75	-0.040956		16.75	-0.00045					16.75	0.006465		16.75	-0.000244		16.75	-0.000113		16.75	-0.000306		16.75	2.1e-05
16.7667	0.000228		16.7667	-0.000973		16.7667	-0.143026		16.7667	-0.0007		8.41667	0.002559		16.7667	0.00726		16.7667	-0.000262		16.7667	1.9e-05		16.7667	-0.000548		16.7667	0.000146
16.7833	0.000727		16.7833	-0.000811		16.7833	-0.158206		16.7833	-0.00057					16.7833	0.007825		16.7833	-9.9e-05		16.7833	0.000371		16.7833	-0.00098		16.7833	0.000161
16.8	0.000856		16.8	-0.00053		16.8	-0.157046		16.8	-0.000159		8.43333	0.002478		16.8	0.00841		16.8	0.000423		16.8	0.000603		16.8	-0.001382		16.8	0.000166
16.8167	0.001166		16.8167	-0.000265		16.8167	-0.14654		16.8167	0.000623					16.8167	0.008941		16.8167	0.0012		16.8167	0.000589		16.8167	-0.001352		16.8167	1.8e-05
16.8333	0.001616		16.8333	-0.000249		16.8333	-0.124874		16.8333	0.000706		8.45	0.002626		16.8333	0.009001		16.8333	0.001436		16.8333	0.000415		16.8333	-0.001271		16.8333	0.00017
16.85	0.001556		16.85	-0.000344		16.85	-0.104918		16.85	0.000778					16.85	0.007892		16.85	0.001482		16.85	0.000301		16.85	-0.00076		16.85	0.000322
16.8667	0.001326		16.8667	-0.000278		16.8667	-0.084052		16.8667	0.000791		8.46667	0.002114		16.8667	0.006313		16.8667	0.001098		16.8667	3.6e-05		16.8667	-1e-05		16.8667	0.000504
16.8833	0.001386		16.8833	-0.000123		16.8833	-0.066266		16.8833	0.000723					16.8833	0.004724		16.8833	0.000904		16.8833	-0.000168		16.8833	0.000801		16.8833	0.000586
16.9	0.001437		16.9	2e-06		16.9	-0.05747		16.9	0.000316		8.48333	0.001733		16.9	0.003195		16.9	0.0009		16.9	-0.000322		16.9	0.001382		16.9	0.000348
16.9167	0.001498		16.9167	0.000193		16.9167	-0.045783		16.9167	-0.00043					16.9167	0.001462		16.9167	0.00099		16.9167	-0.000433		16.9167	0.001775		16.9167	0.000147
16.9333	0.00171		16.9333	0.000484		16.9333	-0.038716		16.9333	-0.000377		8.5	0.000792		16.9333	-0.00027		16.9333	0.00076		16.9333	-0.000514		16.9333	0.002408		16.9333	-2.4e-05
16.95	0.001692		16.95	0.000545		16.95	-0.035339		16.95	-1.3e-05					16.95	-0.002043		16.95	0.0009		16.95	-0.000365		16.95	0.002861		16.95	-0.000125
16.9667	0.001534		16.9667	0.000575		16.9667	-0.030062		16.9667	-0.000209		8.51667	0.002354		16.9667	-0.004046		16.9667	0.000969		16.9667	-0.000156		16.9667	0.003314		16.9667	-0.000145
16.9833	0.001606		16.9833	0.000636		16.9833	-0.024095		16.9833	0.000105					16.9833	-0.006129		16.9833	0.000639		16.9833	-8e-06		16.9833	0.003367		16.9833	-0.000326
17	0.001778		17	0.000707		17	-0.019459		17	9e-06		8.53333	0.003515		17	-0.008211		17	0.000549		17	-0.000179		17	0.003321		17	-0.000417
17.0167	0.001611		17.0167	0.000604		17.0167	-0.015896		17.0167	-0.000147					17.0167	-0.010218		17.0167	0.000941		17.0167	-0.000226		17.0167	0.003136		17.0167	-0.000641
17.0333	0.001255		17.0333	0.000751		17.0333	-0.008994		17.0333	-6.3e-05		8.55	-0.013134		17.0333	-0.011974		17.0333	0.001253		17.0333	-0.000124		17.0333	0.003212		17.0333	-0.000754
17.05	0.001089		17.05	0.000868		17.05	0.003459		17.05	1.1e-05					17.05	-0.01367		17.05	0.001385		17.05	2.8e-05		17.05	0.003467		17.05	-0.000717
17.0667	0.001073		17.0667	0.000935		17.0667	0.016331		17.0667	-0.000135		8.56667	-0.043242		17.0667	-0.015156		17.0667	0.001528		17.0667	5e-05		17.0667	0.004223		17.0667	-0.000551
17.0833	0.001166		17.0833	0.000892		17.0833	0.027394		17.0833	-0.000181					17.0833	-0.016323		17.0833	0.00128		17.0833	1.2e-05		17.0833	0.004788		17.0833	-0.000524
17.1	0.00114		17.1	0.00086		17.1	0.032966		17.1	-0.000387		8.58333	-0.102011		17.1	-0.017489		17.1	0.000922		17.1	0.000124		17.1	0.005094		17.1	-0.000457
17.1167	0.001106		17.1167	0.000843		17.1167	0.034239		17.1167	-0.000803					17.1167	-0.018468		17.1167	0.000364		17.1167	0.00029		17.1167	0.005361		17.1167	-0.000362
17.1333	0.000972		17.1333	0.000606		17.1333	0.032422		17.1333	-0.00101		8.6	-0.189378		17.1333	-0.019258		17.1333	-0.000154		17.1333	0.000475		17.1333	0.005509		17.1333	-5.7e-05
17.15	0.001058		17.15	0.00048		17.15	0.022355		17.15	-0.000787					17.15	-0.019827		17.15	-0.000653		17.15	0.00093		17.15	0.004997		17.15	0.000168
17.1667	0.001183		17.1667	0.000573		17.1667	0.010937		17.1667	-0.000694		8.61667	-0.293165		17.1667	-0.020307		17.1667	-0.000971		17.1667	0.001606		17.1667	0.004374		17.1667	0.000322
17.1833	0.001309		17.1833	0.000547		17.1833	0.00269		17.1833	-0.00081					17.1833	-0.020706		17.1833	-0.001289		17.1833	0.002151		17.1833	0.003782		17.1833	0.000477
17.2	0.001385		17.2	0.00036		17.2	-0.003467		17.2	-0.001027		8.63333	-0.387371		17.2	-0.020975		17.2	-0.001187		17.2	0.002576		17.2	0.00344		17.2	0.000712
17.2167	0.001242		17.2167	0.000109		17.2167	-0.006069		17.2167	-0.001225					17.2167	-0.021328		17.2167	-0.001199		17.2167	0.002744		17.2167	0.003289		17.2167	0.000767
17.2333	0.00106		17.2333	-5.2e-05		17.2333	-0.005991		17.2333	-0.001223		8.65	-0.468158		17.2333	-0.02166		17.2333	-0.00127		17.2333	0.002772		17.2333	0.003239		17.2333	0.000781
17.25	0.000957		17.25	-4.3e-05		17.25	-0.004342		17.25	-0.001111					17.25	-0.021763		17.25	-0.001232		17.25	0.002681		17.25	0.003179		17.25	0.000986
17.2667	0.000965		17.2667	-0.000185		17.2667	-0.003404		17.2667	-0.001199		8.66667	-0.525484		17.2667	-0.021465		17.2667	-0.001154		17.2667	0.002589		17.2667	0.002929		17.2667	0.00134
17.2833	0.000682		17.2833	-0.000256		17.2833	-0.002596		17.2833	-0.001217					17.2833	-0.020828		17.2833	-0.001186		17.2833	0.002337		17.2833	0.002638		17.2833	0.001734
17.3	0.000299		17.3	-0.000387		17.3	-0.001828		17.3	-0.001105		8.68333	-0.552331		17.3	-0.01974		17.3	-0.001257		17.3	0.001925		17.3	0.002728		17.3	0.001879
17.3167	4.7e-05		17.3167	-0.000455		17.3167	-0.000939		17.3167	-0.001002					17.3167	-0.018696		17.3167	-0.001434		17.3167	0.001544		17.3167	0.00276		17.3167	0.001543
17.3333	-7.6e-05		17.3333	-0.000442		17.3333	-0.00068		17.3333	-0.00115		8.7	-0.547036		17.3333	-0.017541		17.3333	-0.001762		17.3333	0.001303		17.3333	0.002401		17.3333	0.001647
17.35	-4.9e-05		17.35	-0.000349		17.35	-0.000302		17.35	-0.001568					17.35	-0.016416		17.35	-0.001999		17.35	0.000952		17.35	0.002263		17.35	0.001821
17.3667	-0.000102		17.3667	-0.000547		17.3667	0.000137		17.3667	-0.001816		8.71667	-0.517332		17.3667	-0.015591		17.3667	-0.001956		17.3667	0.000651		17.3667	0.002104		17.3667	0.000925
17.3833	-0.000145		17.3833	-0.000624		17.3833	0.000956		17.3833	-0.001824					17.3833	-0.014866		17.3833	-0.001584		17.3833	0.00027		17.3833	0.001696		17.3833	0.000109
17.4	-0.000467		17.4	-0.000662		17.4	0.001375		17.4	-0.001862		8.73333	-0.475627		17.4	-0.013972		17.4	-0.001211		17.4	-0.000191		17.4	0.001058		17.4	-0.000156
17.4167	-0.000803		17.4167	-0.000667		17.4167	0.001582		17.4167	-0.001856					17.4167	-0.01258		17.4167	-0.000843		17.4167	-0.000444		17.4167	0.000741		17.4167	-0.000604
17.4333	-0.000958		17.4333	-0.000731		17.4333	0.001748		17.4333	-0.00157		8.75	-0.430942		17.4333	-0.010357		17.4333	-0.000536		17.4333	-0.000638		17.4333	0.000614		17.4333	-0.000691
17.45	-0.001083		17.45	-0.000876		17.45	0.001674		17.45	-0.001245					17.45	-0.007945		17.45	-0.000409		17.45	-0.001061		17.45	0.000437		17.45	-0.001309
17.4667	-0.001128		17.4667	-0.000831		17.4667	0.001701		17.4667	-0.001449		8.76667	-0.384337		17.4667	-0.005513		17.4667	-0.000302		17.4667	-0.001345		17.4667	0.000221		17.4667	-0.001736
17.4833	-0.001424		17.4833	-0.000925		17.4833	0.001447		17.4833	-0.001604					17.4833	-0.003001		17.4833	-0.000215		17.4833	-0.001618		17.4833	0.000434		17.4833	-0.001574
17.5	-0.001629		17.5	-0.00102		17.5	0.001323		17.5	-0.001508		8.78333	-0.347212		17.5	-0.000538		17.5	2.2e-05		17.5	-0.002052		17.5	0.000897		17.5	-0.001471
17.5167	-0.001748		17.5167	-0.000822		17.5167	0.001144		17.5167	-0.001094					17.5167	0.001671		17.5167	-6.4e-05		17.5167	-0.00254		17.5167	0.001302		17.5167	-0.001461
17.5333	-0.001857		17.5333	-0.000664		17.5333	0.001024		17.5333	-0.000329		8.8	-0.317577		17.5333	0.003541		17.5333	-0.000211		17.5333	-0.00274		17.5333	0.001357		17.5333	-0.001412
17.55	-0.001957		17.55	-0.000466		17.55	0.000753		17.55	0.000396					17.55	0.005351		17.55	-0.000258		17.55	-0.002589		17.55	0.001042		17.55	-0.001332
17.5667	-0.001956		17.5667	-0.000238		17.5667	0.000263		17.5667	0.00078		8.81667	-0.288901		17.5667	0.007521		17.5667	-0.000395		17.5667	-0.002308		17.5667	0.000667		17.5667	-0.001192
17.5833	-0.001925		17.5833	-0.00025		17.5833	-0.000138		17.5833	0.001065					17.5833	0.009061		17.5833	-0.000362		17.5833	-0.001987		17.5833	0.000391		17.5833	-0.001133
17.6	-0.001905		17.6	-0.000122		17.6	-0.000238		17.6	0.00149		8.83333	-0.265166		17.6	0.009771		17.6	-0.000319		17.6	-0.001916		17.6	-0.000124		17.6	-0.001023
17.6167	-0.001818		17.6167	-3.1e-05		17.6167	-0.00048		17.6167	0.00123					17.6167	0.010648		17.6167	-0.000128		17.6167	-0.001992		17.6167	-0.000858		17.6167	-0.000626
17.6333	-0.001631		17.6333	5.1e-05		17.6333	-0.000714		17.6333	0.001321		8.85	-0.24373		17.6333	0.011096		17.6333	6.3e-05		17.6333	-0.002089		17.6333	-0.001411		17.6333	-0.000538
17.65	-0.001424		17.65	1.3e-05		17.65	-0.000817		17.65	0.002182					17.65	0.011444		17.65	0.000294		17.65	-0.002026		17.65	-0.001495		17.65	-0.000431
17.6667	-0.001317		17.6667	0.000154		17.6667	-0.000861		17.6667	0.002923		8.86667	-0.227995		17.6667	0.011492		17.6667	0.000476		17.6667	-0.002012		17.6667	-0.001519		17.6667	-0.000204
17.6833	-0.00125		17.6833	0.000346		17.6833	-0.000984		17.6833	0.003374					17.6833	0.01098		17.6833	0.000397		17.6833	-0.001909		17.6833	-0.001523		17.6833	-0.000297
17.7	-0.001273		17.7	0.000547		17.7	-0.000998		17.7	0.003574		8.88333	-0.20877		17.7	0.010128		17.7	0.000158		17.7	-0.001905		17.7	-0.001457		17.7	-0.00035
17.7167	-0.001387		17.7167	0.000624		17.7167	-0.000918		17.7167	0.003596					17.7167	0.009243		17.7167	-0.000331		17.7167	-0.001709		17.7167	-0.00157		17.7167	-0.000424
17.7333	-0.001202		17.7333	0.0007		17.7333	-0.000821		17.7333	0.004188		8.9	-0.192674		17.7333	0.008369		17.7333	-0.0005		17.7333	-0.001454		17.7333	-0.001512		17.7333	-0.000428
17.75	-0.001136		17.75	0.000657		17.75	-0.000823		17.75	0.00411					17.75	0.007095		17.75	-0.000559		17.75	-0.001358		17.75	-0.001255		17.75	-0.000442
17.7667	-0.001081		17.7667	0.000764		17.7667	-0.000906		17.7667	0.003572		8.91667	-0.173959		17.7667	0.005011		17.7667	-0.000447		17.7667	-0.001372		17.7667	-0.001238		17.7667	-0.000336
17.7833	-0.000905		17.7833	0.00083		17.7833	-0.001188		17.7833	0.002904					17.7833	0.002597		17.7833	-0.000116		17.7833	-0.001306		17.7833	-0.00097		17.7833	-8e-05
17.8	-0.000589		17.8	0.000737		17.8	-0.001561		17.8	0.002306		8.93333	-0.162834		17.8	-8.7e-05		17.8	0.000205		17.8	-0.001281		17.8	-0.000613		17.8	6.6e-05
17.8167	-0.000351		17.8167	0.000768		17.8167	-0.001735		17.8167	0.001629					17.8167	-0.002753		17.8167	0.000388		17.8167	-0.001381		17.8167	-0.000394		17.8167	9.3e-05
17.8333	-5.3e-05		17.8333	0.000661		17.8333	-0.001741		17.8333	0.000952		8.95	-0.149959		17.8333	-0.005349		17.8333	0.000602		17.8333	-0.001422		17.8333	-0.000116		17.8333	8e-05
17.85	0.000216		17.85	0.000553		17.85	-0.001857		17.85	0.000496					17.85	-0.007635		17.85	0.000735		17.85	-0.001193		17.85	0.000143		17.85	0.000277
17.8667	0.000514		17.8667	0.000695		17.8667	-0.001924		17.8667	-0.00013		8.96667	-0.139474		17.8667	-0.0093		17.8667	0.000729		17.8667	-0.001013		17.8667	0.000252		17.8667	0.000434
17.8833	0.000952		17.8833	0.000617		17.8833	-0.00219		17.8833	-0.000647					17.8833	-0.010286		17.8833	0.001083		17.8833	-0.001084		17.8833	0.000361		17.8833	0.001051
17.9	0.001161		17.9	0.000529		17.9	-0.002386		17.9	-0.000823		8.98333	-0.128709		17.9	-0.011252		17.9	0.001196		17.9	-0.001365		17.9	0.000339		17.9	0.001408
17.9167	0.001306		17.9167	0.000596		17.9167	-0.002726		17.9167	-0.000732					17.9167	-0.012379		17.9167	0.001294		17.9167	-0.00173		17.9167	0.00031		17.9167	0.001398
17.9333	0.001592		17.9333	0.000753		17.9333	-0.002958		17.9333	-0.00065		9	-0.118945		17.9333	-0.013547		17.9333	0.001251		17.9333	-0.001654		17.9333	0.00057		17.9333	0.001328
17.95	0.001698		17.95	0.00095		17.95	-0.00279		17.95	-0.000887					17.95	-0.014464		17.95	0.001109		17.95	-0.001439		17.95	0.001151		17.95	0.001338
17.9667	0.001814		17.9667	0.001218		17.9667	-0.002573		17.9667	-0.001275		9.01667	-0.110991		17.9667	-0.014861		17.9667	0.001037		17.9667	-0.001024		17.9667	0.001641		17.9667	0.001738
17.9833	0.00177		17.9833	0.001415		17.9833	-0.002565		17.9833	-0.001853					17.9833	-0.014918		17.9833	0.001125		17.9833	-0.000719		17.9833	0.001972		17.9833	0.001658
18	0.001876		18	0.001422		18	-0.002447		18	-0.002111		9.03333	-0.102307		18	-0.014495		18	0.001592		18	-0.000454		18	0.002102		18	0.001158
18.0167	0.002001		18.0167	0.001172		18.0167	-0.002321		18.0167	-0.002123					18.0167	-0.013474		18.0167	0.001704		18.0167	-0.00034		18.0167	0.002135		18.0167	0.001081
18.0333	0.002288		18.0333	0.000733		18.0333	-0.001957		18.0333	-0.001575		9.05	-0.095423		18.0333	-0.011772		18.0333	0.001867		18.0333	-5.5e-05		18.0333	0.001928		18.0333	0.001024
18.05	0.002645		18.05	0.000534		18.05	-0.001734		18.05	-0.001326					18.05	-0.009761		18.05	0.001989		18.05	6.9e-05		18.05	0.00177		18.05	0.000907
18.0667	0.002692		18.0667	0.000384		18.0667	-0.00143		18.0667	-0.001038		9.06667	-0.088509		18.0667	-0.007879		18.0667	0.001622		18.0667	7.3e-05		18.0667	0.001433		18.0667	0.000671
18.0833	0.002768		18.0833	0.000295		18.0833	-0.001157		18.0833	-0.00087					18.0833	-0.006427		18.0833	0.001274		18.0833	0.000227		18.0833	0.001145		18.0833	0.000284
18.1	0.002845		18.1	6.6e-05		18.1	-0.001023		18.1	-0.000841		9.08333	-0.081905		18.1	-0.005456		18.1	0.001017		18.1	0.000412		18.1	0.000818		18.1	7.8e-05
18.1167	0.002783		18.1167	-0.000233		18.1167	-0.000676		18.1167	-0.000858					18.1167	-0.004576		18.1167	0.000642		18.1167	0.000739		18.1167	0.000502		18.1167	2.3e-05
18.1333	0.002771		18.1333	-0.000182		18.1333	-0.000452		18.1333	-0.000333		9.1	-0.074663		18.1333	-0.003595		18.1333	0.000238		18.1333	0.001016		18.1333	0.000217		18.1333	-7e-05
18.15	0.00262		18.15	-0.000191		18.15	-7.7e-05		18.15	0.000161					18.15	-0.002724		18.15	-2.7e-05		18.15	0.001183		18.15	-8.9e-05		18.15	-0.000254
18.1667	0.002508		18.1667	-0.000399		18.1667	0.000267		18.1667	0.000185		9.11667	-0.068451		18.1667	-0.002083		18.1667	-1e-06		18.1667	0.00127		18.1667	-0.000504		18.1667	-0.000448
18.1833	0.002397		18.1833	-9.8e-05		18.1833	0.000542		18.1833	-0.00013					18.1833	-0.001613		18.1833	-0.000166		18.1833	0.001248		18.1833	-0.00085		18.1833	-0.000632
18.2	0.002035		18.2	1.3e-05		18.2	0.000706		18.2	-0.000286		9.13333	-0.064239		18.2	-0.001342		18.2	-0.00043		18.2	0.001395		18.2	-0.000905		18.2	-0.000986
18.2167	0.001712		18.2167	-6.9e-05		18.2167	0.000811		18.2167	-0.000305					18.2167	-0.001233		18.2167	-0.000794		18.2167	0.001688		18.2167	-0.000529		18.2167	-0.001009
18.2333	0.00164		18.2333	-4e-05		18.2333	0.001133		18.2333	-0.000184		9.15	-0.060437		18.2333	-0.000763		18.2333	-0.001088		18.2333	0.001941		18.2333	1.7e-05		18.2333	-0.000961
18.25	0.001468		18.25	-0.000192		18.25	0.001376		18.25	4.8e-05					18.25	5.8e-05		18.25	-0.001422		18.25	0.002405		18.25	0.000413		18.25	-0.000694
18.2667	0.001145		18.2667	-0.000543		18.2667	0.001628		18.2667	0.000239		9.16667	-0.057116		18.2667	0.001008		18.2667	-0.001486		18.2667	0.002348		18.2667	0.000599		18.2667	-0.000466
18.2833	0.000863		18.2833	-0.000955		18.2833	0.00167		18.2833	0.000541					18.2833	0.001458		18.2833	-0.00133		18.2833	0.002152		18.2833	0.000794		18.2833	-0.000388
18.3	0.000321		18.3	-0.001487		18.3	0.001683		18.3	0.000802		9.18333	-0.053874		18.3	0.001518		18.3	-0.001204		18.3	0.002035		18.3	0.00095		18.3	-0.000191
18.3167	-0.000187		18.3167	-0.001763		18.3167	0.001521		18.3167	0.001281					18.3167	0.001677		18.3167	-0.001209		18.3167	0.002136		18.3167	0.000827		18.3167	-9.2e-05
18.3333	-0.000765		18.3333	-0.001881		18.3333	0.001537		18.3333	0.00153		9.2	-0.050413		18.3333	0.001687		18.3333	-0.001155		18.3333	0.002138		18.3333	0.000515		18.3333	-0.000124
18.35	-0.001323		18.35	-0.001668		18.35	0.001392		18.35	0.00139					18.35	0.001637		18.35	-0.00108		18.35	0.0022		18.35	0.000152		18.35	-0.000125
18.3667	-0.001931		18.3667	-0.001465		18.3667	0.001368		18.3667	0.00083		9.21667	-0.047235		18.3667	0.001267		18.3667	-0.000986		18.3667	0.002082		18.3667	-9.1e-05		18.3667	-0.000146
18.3833	-0.002469		18.3833	-0.001372		18.3833	0.001444		18.3833	0.000429					18.3833	0.000257		18.3833	-0.000911		18.3833	0.002224		18.3833	0.000236		18.3833	0.000162
18.4	-0.003016		18.4	-0.00118		18.4	0.0012		18.4	0.000669		9.23333	-0.044686		18.4	-0.000233		18.4	-0.000787		18.4	0.002395		18.4	0.000753		18.4	0.000301
18.4167	-0.003525		18.4167	-0.001213		18.4167	0.000735		18.4167	0.001176					18.4167	-7.4e-05		18.4167	-0.000514		18.4167	0.001955		18.4167	0.00133		18.4167	0.000391
18.4333	-0.004273		18.4333	-0.001777		18.4333	0.000497		18.4333	0.001664		9.25	-0.042387		18.4333	0.001126		18.4333	-0.000302		18.4333	0.001766		18.4333	0.001918		18.4333	0.000171
18.45	-0.004891		18.45	-0.002231		18.45	0.00014		18.45	0.001862					18.45	0.002836		18.45	0.000201		18.45	0.001157		18.45	0.002076		18.45	-1.9e-05
18.4667	-0.005939		18.4667	-0.002726		18.4667	-0.000227		18.4667	0.00177		9.26667	-0.040178		18.4667	0.002066		18.4667	0.001063		18.4667	0.000277		18.4667	0.000833		18.4667	-0.00026
18.4833	-0.007428		18.4833	-0.00213		18.4833	6e-06		18.4833	0.001808					18.4833	-0.000514		18.4833	0.002026		18.4833	0.000348		18.4833	-0.000609		18.4833	-0.0006
18.5	-0.007436		18.5	-0.000184		18.5	0.000438		18.5	0.001406		9.28333	-0.038179		18.5	-0.001214		18.5	0.002668		18.5	0.001208		18.5	-0.003331		18.5	-0.00144
18.5167	-0.007236		18.5167	-0.000283		18.5167	-0.000898		18.5167	-0.00191					18.5167	-0.002266		18.5167	0.002089		18.5167	0.000256		18.5167	-0.005584		18.5167	-0.002499
18.5333	-0.005937		18.5333	-0.001083		18.5333	-0.000587		18.5333	-0.005285		9.3	-0.036652		18.5333	-0.003457		18.5333	-0.00142		18.5333	0.000795		18.5333	-0.004856		18.5333	-0.001158
18.55	-0.010558		18.55	-0.006084		18.55	-0.004425		18.55	-0.01231					18.55	-0.011488		18.55	-0.013909		18.55	-0.004737		18.55	-0.008029		18.55	-0.001018
18.5667	-0.026229		18.5667	-0.016574		18.5667	-0.016664		18.5667	-0.024975		9.31667	-0.034907		18.5667	-0.021119		18.5667	-0.030728		18.5667	-0.011808		18.5667	-0.008401		18.5667	-0.003537
18.5833	-0.03415		18.5833	-0.025864		18.5833	-0.025273		18.5833	-0.03581					18.5833	-0.028371		18.5833	-0.048608		18.5833	-0.01697		18.5833	-0.004843		18.5833	-0.012016
18.6	-0.03479		18.6	-0.039464		18.6	-0.029651		18.6	-0.045265		9.33333	-0.032932		18.6	-0.028562		18.6	-0.067207		18.6	-0.016701		18.6	9.4e-05		18.6	-0.024875
18.6167	-0.035074		18.6167	-0.048308		18.6167	-0.032007		18.6167	-0.049496					18.6167	-0.023656		18.6167	-0.081547		18.6167	-0.013787		18.6167	0.001871		18.6167	-0.028623
18.6333	-0.033379		18.6333	-0.048673		18.6333	-0.026876		18.6333	-0.052296		9.35	-0.031307		18.6333	-0.018779		18.6333	-0.085087		18.6333	-0.011021		18.6333	0.002517		18.6333	-0.036722
18.65	-0.024573		18.65	-0.041918		18.65	-0.010444		18.65	-0.044336					18.65	-0.015172		18.65	-0.083077		18.65	-0.009096		18.65	0.002434		18.65	-0.03951
18.6667	-0.013928		18.6667	-0.030343		18.6667	0.004958		18.6667	-0.025376		9.36667	-0.029782		18.6667	-0.013515		18.6667	-0.076998		18.6667	-0.008511		18.6667	0.002221		18.6667	-0.035718
18.6833	-0.003512		18.6833	-0.014838		18.6833	0.019659		18.6833	-0.015116					18.6833	-0.012568		18.6833	-0.064708		18.6833	-0.007256		18.6833	0.001027		18.6833	-0.026316
18.7	0.000373		18.7	-0.004272		18.7	0.025981		18.7	-0.006236		9.38333	-0.028437		18.7	-0.011291		18.7	-0.048198		18.7	-0.006331		18.7	0.000624		18.7	-0.016234
18.7167	0.001585		18.7167	0.00068		18.7167	0.029326		18.7167	0.002527					18.7167	-0.010738		18.7167	-0.034109		18.7167	-0.006151		18.7167	0.000949		18.7167	-0.009782
18.7333	0.000946		18.7333	0.000542		18.7333	0.03085		18.7333	0.00506		9.4	-0.027184		18.7333	-0.009865		18.7333	-0.02733		18.7333	-0.00565		18.7333	0.001894		18.7333	-0.006959
18.75	0.000777		18.75	-0.000616		18.75	0.031813		18.75	0.004253					18.75	-0.008571		18.75	-0.02122		18.75	-0.004659		18.75	0.002379		18.75	-0.004657
18.7667	0.000538		18.7667	-0.001624		18.7667	0.031967		18.7667	0.003076		9.41667	-0.025974		18.7667	-0.006987		18.7667	-0.017691		18.7667	-0.003509		18.7667	0.002493		18.7667	-0.004704
18.7833	-0.000101		18.7833	-0.002692		18.7833	0.03166		18.7833	0.002629					18.7833	-0.005094		18.7833	-0.015392		18.7833	-0.001998		18.7833	0.002718		18.7833	-0.005081
18.8	-0.00049		18.8	-0.00312		18.8	0.031284		18.8	0.002282		9.43333	-0.024854		18.8	-0.00276		18.8	-0.013873		18.8	-0.000167		18.8	0.002563		18.8	-0.005159
18.8167	-0.000894		18.8167	-0.00286		18.8167	0.031573		18.8167	0.002076					18.8167	-0.000491		18.8167	-0.013714		18.8167	0.001577		18.8167	0.001796		18.8167	-0.004945
18.8333	-0.001389		18.8333	-0.00297		18.8333	0.03176		18.8333	0.000771		9.45	-0.023883		18.8333	0.001048		18.8333	-0.013354		18.8333	0.002662		18.8333	0.000788		18.8333	-0.004552
18.85	-0.001844		18.85	-0.003089		18.85	0.031886		18.85	-0.000935					18.85	0.001818		18.85	-0.012465		18.85	0.003047		18.85	-0.00032		18.85	-0.004099
18.8667	-0.001848		18.8667	-0.003209		18.8667	0.031823		18.8667	-0.001881		9.46667	-0.022893		18.8667	0.001697		18.8667	-0.011526		18.8667	0.003102		18.8667	-0.000988		18.8667	-0.003555
18.8833	-0.001993		18.8833	-0.003369		18.8833	0.03168		18.8833	-0.002836					18.8833	0.001277		18.8833	-0.009847		18.8833	0.002947		18.8833	-0.001815		18.8833	-0.003182
18.9	-0.002258		18.9	-0.003819		18.9	0.031407		18.9	-0.004042		9.48333	-0.021933		18.9	0.000846		18.9	-0.008838		18.9	0.002912		18.9	-0.002943		18.9	-0.002999
18.9167	-0.002438		18.9167	-0.003769		18.9167	0.031051		18.9167	-0.004828					18.9167	0.000419		18.9167	-0.008998		18.9167	0.003079		18.9167	-0.003954		18.9167	-0.002765
18.9333	-0.002669		18.9333	-0.003449		18.9333	0.030822		18.9333	-0.005744		9.5	-0.020925		18.9333	-0.000226		18.9333	-0.009268		18.9333	0.002947		18.9333	-0.004455		18.9333	-0.002611
18.95	-0.00283		18.95	-0.003179		18.95	0.030984		18.95	-0.007031					18.95	-0.001052		18.95	-0.009299		18.95	0.002625		18.95	-0.004536		18.95	-0.002407
18.9667	-0.002852		18.9667	-0.00289		18.9667	0.031106		18.9667	-0.007287		9.51667	-0.02008		18.9667	-0.001868		18.9667	-0.009169		18.9667	0.002223		18.9667	-0.004267		18.9667	-0.002313
18.9833	-0.003153		18.9833	-0.00259		18.9833	0.031078		18.9833	-0.006323					18.9833	-0.002844		18.9833	-0.009269		18.9833	0.001861		18.9833	-0.003499		18.9833	-0.001939
19	-0.003254		19	-0.00206		19	0.031319		19	-0.00527		9.53333	-0.019255		19	-0.00364		19	-0.00943		19	0.001629		19	-0.00292		19	-0.001595
19.0167	-0.003262		19.0167	-0.001539		19.0167	0.031329		19.0167	-0.004988					19.0167	-0.004343		19.0167	-0.009389		19.0167	0.001438		19.0167	-0.002935		19.0167	-0.001281
19.0333	-0.00319		19.0333	-0.000988		19.0333	0.031208		19.0333	-0.005507		9.55	-0.018371		19.0333	-0.004735		19.0333	-0.009448		19.0333	0.001288		19.0333	-0.003		19.0333	-0.000866
19.05	-0.002999		19.05	-0.000438		19.05	0.031166		19.05	-0.006456					19.05	-0.005018		19.05	-0.009248		19.05	0.001248		19.05	-0.003256		19.05	-0.000532
19.0667	-0.002868		19.0667	0.000233		19.0667	0.031234		19.0667	-0.006605		9.56667	-0.017586		19.0667	-0.00521		19.0667	-0.009197		19.0667	0.001117		19.0667	-0.003571		19.0667	-0.000247
19.0833	-0.002787		19.0833	0.000994		19.0833	0.031282		19.0833	-0.005874					19.0833	-0.005373		19.0833	-0.008856		19.0833	0.001067		19.0833	-0.003366		19.0833	0.000127
19.1	-0.002625		19.1	0.001405		19.1	0.031521		19.1	-0.005273		9.58333	-0.016771		19.1	-0.005395		19.1	-0.008345		19.1	0.001077		19.1	-0.003522		19.1	0.000322
19.1167	-0.002371		19.1167	0.001838		19.1167	0.031368		19.1167	-0.004546					19.1167	-0.005295		19.1167	-0.008173		19.1167	0.001137		19.1167	-0.003762		19.1167	0.000347
19.1333	-0.002079		19.1333	0.002211		19.1333	0.031565		19.1333	-0.003759		9.6	-0.016009		19.1333	-0.005505		19.1333	-0.007981		19.1333	0.001257		19.1333	-0.003922		19.1333	0.000431
19.15	-0.001686		19.15	0.002585		19.15	0.031581		19.15	-0.002752					19.15	-0.005615		19.15	-0.007919		19.15	0.001167		19.15	-0.004063		19.15	0.000276
19.1667	-0.001373		19.1667	0.002908		19.1667	0.031717		19.1667	-0.001996		9.61667	-0.0153		19.1667	-0.005675		19.1667	-0.007857		19.1667	0.001047		19.1667	-0.003813		19.1667	4.1e-05
19.1833	-0.001391		19.1833	0.003521		19.1833	0.031934		19.1833	-0.001319					19.1833	-0.005765		19.1833	-0.007784		19.1833	0.000988		19.1833	-0.003543		19.1833	0.000136
19.2	-0.001668		19.2	0.003824		19.2	0.03213		19.2	-0.000553		9.63333	-0.014682		19.2	-0.005925		19.2	-0.007472		19.2	0.000818		19.2	-0.003504		19.2	0.000591
19.2167	-0.001693		19.2167	0.004101		19.2167	0.032327		19.2167	2.9e-05					19.2167	-0.006344		19.2167	-0.006938		19.2167	0.000628		19.2167	-0.003409		19.2167	0.000996
19.2333	-0.00159		19.2333	0.004238		19.2333	0.032593		19.2333	0.000249		9.65	-0.014104		19.2333	-0.006802		19.2333	-0.006444		19.2333	0.000217		19.2333	-0.003036		19.2333	0.000671
19.25	-0.001457		19.25	0.004435		19.25	0.032649		19.25	0.000289					19.25	-0.007181		19.25	-0.005889		19.25	-0.000373		19.25	-0.002372		19.25	0.000266
19.2667	-0.001254		19.2667	0.004823		19.2667	0.032895		19.2667	-1e-05		9.66667	-0.013465		19.2667	-0.00701		19.2667	-0.005405		19.2667	-0.000694		19.2667	-0.001848		19.2667	-0.001059
19.2833	-0.001251		19.2833	0.00514		19.2833	0.033141		19.2833	-0.00047					19.2833	-0.006228		19.2833	-0.0051		19.2833	-0.000674		19.2833	-0.001455		19.2833	-0.001554
19.3	-0.001107		19.3	0.005157		19.3	0.033056		19.3	-0.0008		9.68333	-0.012677		19.3	-0.005217		19.3	-0.004686		19.3	-0.000435		19.3	-0.001331		19.3	-0.001979
19.3167	-0.001123		19.3167	0.005159		19.3167	0.032945		19.3167	-0.000956					19.3167	-0.004075		19.3167	-0.00418		19.3167	-0.000187		19.3167	-0.001513		19.3167	-0.002403
19.3333	-0.001		19.3333	0.005191		19.3333	0.032562		19.3333	-0.000943		9.7	-0.011801		19.3333	-0.003073		19.3333	-0.003953		19.3333	4.1e-05		19.3333	-0.001685		19.3333	-0.002588
19.35	-0.000547		19.35	0.005124		19.35	0.032109		19.35	-0.000691					19.35	-0.002192		19.35	-0.003626		19.35	-5.1e-05		19.35	-0.001728		19.35	-0.002763
19.3667	-0.000364		19.3667	0.004966		19.3667	0.031986		19.3667	-0.000298		9.71667	-0.01105		19.3667	-0.00164		19.3667	-0.003399		19.3667	-0.000253		19.3667	-0.001771		19.3667	-0.002527
19.3833	-0.000631		19.3833	0.004699		19.3833	0.032323		19.3833	-0.000236					19.3833	-0.001418		19.3833	-0.002942		19.3833	-0.000516		19.3833	-0.002013		19.3833	-0.002952
19.4	-0.000898		19.4	0.004551		19.4	0.03225		19.4	-0.000413		9.73333	-0.010369		19.4	-0.001417		19.4	-0.002395		19.4	-0.000818		19.4	-0.002506		19.4	-0.003347
19.4167	-0.000894		19.4167	0.004239		19.4167	0.031781		19.4167	-0.000667					19.4167	-0.001356		19.4167	-0.001964		19.4167	-0.001262		19.4167	-0.002844		19.4167	-0.003111
19.4333	-0.000901		19.4333	0.003999		19.4333	0.03102		19.4333	-0.001003		9.75	-0.009648		19.4333	-0.001245		19.4333	-0.001453		19.4333	-0.001517		19.4333	-0.002973		19.4333	-0.003036
19.45	-0.000848		19.45	0.003888		19.45	0.03023		19.45	-0.001239					19.45	-0.001224		19.45	-0.000991		19.45	-0.001592		19.45	-0.003182		19.45	-0.002801
19.4667	-0.001085		19.4667	0.003927		19.4667	0.03002		19.4667	-0.001455		9.76667	-0.009107		19.4667	-0.001073		19.4667	-0.00035		19.4667	-0.001767		19.4667	-0.003371		19.4667	-0.002665
19.4833	-0.001132		19.4833	0.003996		19.4833	0.029759		19.4833	-0.001691					19.4833	-0.001072		19.4833	0.000341		19.4833	-0.001822		19.4833	-0.00333		19.4833	-0.00221
19.5	-0.001139		19.5	0.003955		19.5	0.028649		19.5	-0.001837		9.78333	-0.008696		19.5	-0.001161		19.5	0.000773		19.5	-0.001777		19.5	-0.003219		19.5	-0.002045
19.5167	-0.001233		19.5167	0.003771		19.5167	0.027734		19.5167	-0.001829					19.5167	-0.000731		19.5167	0.001321		19.5167	-0.001645		19.5167	-0.003272		19.5167	-0.001959
19.5333	-0.000999		19.5333	0.003769		19.5333	0.026738		19.5333	-0.001153		9.8	-0.008228		19.5333	-0.000131		19.5333	0.00186		19.5333	-0.001373		19.5333	-0.003337		19.5333	-0.001634
19.55	-0.000955		19.55	0.003676		19.55	0.025302		19.55	-0.000596					19.55	0.000539		19.55	0.00231		19.55	-0.00115		19.55	-0.003321		19.55	-0.001189
19.5667	-0.00102		19.5667	0.003634		19.5667	0.023816		19.5667	0.00027		9.81667	-0.007765		19.5667	0.001039		19.5667	0.002619		19.5667	-0.000858		19.5667	-0.003095		19.5667	-0.001093
19.5833	-0.001066		19.5833	0.003431		19.5833	0.02293		19.5833	0.000656					19.5833	0.001309		19.5833	0.002769		19.5833	-0.000486		19.5833	-0.00306		19.5833	-0.001188
19.6	-0.000992		19.6	0.003308		19.6	0.021954		19.6	0.000623		9.83333	-0.007212		19.6	0.001169		19.6	0.002858		19.6	-0.000184		19.6	-0.003064		19.6	-0.001403
19.6167	-0.001113		19.6167	0.003113		19.6167	0.020874		19.6167	0.000934					19.6167	0.000369		19.6167	0.003237		19.6167	6.6e-05		19.6167	-0.002812		19.6167	-0.001848
19.6333	-0.001285		19.6333	0.002929		19.6333	0.019794		19.6333	0.001205		9.85	-0.006649		19.6333	-0.000312		19.6333	0.003507		19.6333	0.000197		19.6333	-0.00235		19.6333	-0.001713
19.65	-0.001307		19.65	0.002676		19.65	0.018864		19.65	0.001166					19.65	-0.000603		19.65	0.003308		19.65	0.000217		19.65	-0.002508		19.65	-0.001377
19.6667	-0.001068		19.6667	0.002392		19.6667	0.018204		19.6667	0.001566		9.86667	-0.006026		19.6667	-0.000714		19.6667	0.003598		19.6667	0.000167		19.6667	-0.002617		19.6667	-0.001332
19.6833	-0.00085		19.6833	0.002239		19.6833	0.017803		19.6833	0.001657					19.6833	-0.000794		19.6833	0.003109		19.6833	0.000497		19.6833	-0.002065		19.6833	-0.001157
19.7	-0.000622		19.7	0.002155		19.7	0.017453		19.7	0.001797		9.88333	-0.005433		19.7	-0.000875		19.7	0.002969		19.7	0.000877		19.7	-0.002053		19.7	-0.001802
19.7167	-0.000306		19.7167	0.001927		19.7167	0.017051		19.7167	0.002554					19.7167	-0.000967		19.7167	0.003028		19.7167	0.001047		19.7167	-0.001882		19.7167	-0.002037
19.7333	-0.00019		19.7333	0.0017		19.7333	0.016908		19.7333	0.003261		9.9	-0.004873		19.7333	-0.001148		19.7333	0.002988		19.7333	0.001266		19.7333	-0.001162		19.7333	-0.001812
19.75	-0.000104		19.75	0.001603		19.75	0.016885		19.75	0.003137					19.75	-0.001489		19.75	0.002389		19.75	0.001585		19.75	-0.000421		19.75	-9.7e-05
19.7667	-0.000108		19.7667	0.001497		19.7667	0.017052		19.7667	0.002503		9.91667	-0.004299		19.7667	-0.001741		19.7667	0.001479		19.7667	0.001785		19.7667	0.000259		19.7667	-0.000162
19.7833	-7.2e-05		19.7833	0.00136		19.7833	0.016899		19.7833	0.002269					19.7833	-0.001982		19.7833	0.000729		19.7833	0.001894		19.7833	0.00099		19.7833	-0.000268
19.8	4.4e-05		19.8	0.001213		19.8	0.017156		19.8	0.001656		9.93333	-0.003845		19.8	-0.002154		19.8	-0.00013		19.8	0.001893		19.8	0.00169		19.8	0.000237
19.8167	0.000202		19.8167	0.000908		19.8167	0.017553		19.8167	0.001147					19.8167	-0.002085		19.8167	-0.000645		19.8167	0.001572		19.8167	0.002362		19.8167	-0.000328
19.8333	0.000481		19.8333	0.000422		19.8333	0.017839		19.8333	0.000727		9.95	-0.003401		19.8333	-0.001736		19.8333	-0.00067		19.8333	0.001261		19.8333	0.002674		19.8333	-0.000414
19.85	0.00075		19.85	-0.000203		19.85	0.017945		19.85	0.000227					19.85	-0.001337		19.85	-0.000804		19.85	0.00106		19.85	0.002906		19.85	-0.000609
19.8667	0.000868		19.8667	-0.000718		19.8667	0.018521		19.8667	-1.3e-05		9.96667	-0.002987		19.8667	-0.000779		19.8667	-0.001029		19.8667	0.000869		19.8667	0.003308		19.8667	-0.001125
19.8833	0.000987		19.8833	-0.000993		19.8833	0.019217		19.8833	-0.000553					19.8833	-0.0002		19.8833	-0.001403		19.8833	0.000728		19.8833	0.00335		19.8833	-0.0016
19.9	0.001375		19.9	-0.001149		19.9	0.019803		19.9	-0.001153		9.98333	-0.002523		19.9	0.000339		19.9	-0.001738		19.9	0.000617		19.9	0.003672		19.9	-0.001706
19.9167	0.00161		19.9167	-0.001318		19.9167	0.019849		19.9167	-0.001502					19.9167	0.000829		19.9167	-0.002012		19.9167	0.000505		19.9167	0.004038		19.9167	-0.001742
19.9333	0.001625		19.9333	-0.001638		19.9333	0.019816		19.9333	-0.001702		10	-0.002183		19.9333	0.00129		19.9333	-0.002227		19.9333	0.000373		19.9333	0.004234		19.9333	-0.001638
19.95	0.001651		19.95	-0.001899		19.95	0.020043		19.95	-0.001682					19.95	0.002081		19.95	-0.002471		19.95	0.000352		19.95	0.00419		19.95	-0.001174
19.9667	0.001776		19.9667	-0.002279		19.9667	0.019949		19.9667	-0.001752		10.0167	-0.002048		19.9667	0.002763		19.9667	-0.002556		19.9667	0.00037		19.9667	0.004026		19.9667	-0.0008
19.9833	0.001962		19.9833	-0.002389		19.9833	0.019426		19.9833	-0.002293					19.9833	0.003004		19.9833	-0.002501		19.9833	0.000308		19.9833	0.003872		19.9833	-0.000666
20	0.001927		20	-0.00218		20	0.019242		20	-0.002503		10.0333	-0.002014		20	0.003055		20	-0.002245		20	0.000206		20	0.003749		20	-0.000512
20.0167	0.001921		20.0167	-0.002128		20.0167	0.01849		20.0167	-0.002304					20.0167	0.002849		20.0167	-0.002013		20.0167	6.2e-05		20.0167	0.003859		20.0167	-0.000688
20.0333	0.001816		20.0333	-0.002338		20.0333	0.017389		20.0333	-0.002277		10.05	-0.00197		20.0333	0.002434		20.0333	-0.001691		20.0333	-0.000122		20.0333	0.003871		20.0333	-0.000775
20.05	0.001731		20.05	-0.002628		20.05	0.015887		20.05	-0.0022					20.05	0.002009		20.05	-0.001508		20.05	-0.000136		20.05	0.003803		20.05	-0.000341
20.0667	0.001847		20.0667	-0.002789		20.0667	0.014676		20.0667	-0.002193		10.0667	-0.002036		20.0667	0.001644		20.0667	-0.001256		20.0667	-0.00027		20.0667	0.003435		20.0667	-0.000138
20.0833	0.001922		20.0833	-0.002869		20.0833	0.013555		20.0833	-0.002096					20.0833	0.001619		20.0833	-0.000844		20.0833	-0.000534		20.0833	0.003207		20.0833	8.5e-05
20.1	0.002007		20.1	-0.003169		20.1	0.012273		20.1	-0.00199		10.0833	-0.002351		20.1	0.001794		20.1	-0.000522		20.1	-0.000768		20.1	0.003038		20.1	-7.1e-05
20.1167	0.001661		20.1167	-0.003368		20.1167	0.011495		20.1167	-0.002133					20.1167	0.002192		20.1167	-0.000193		20.1167	-0.001155		20.1167	0.002905		20.1167	7.2e-05
20.1333	0.001617		20.1333	-0.00356		20.1333	0.010667		20.1333	-0.001978		10.1	-0.002571		20.1333	0.00254		20.1333	0.000315		20.1333	-0.001412		20.1333	0.002713		20.1333	0.000114
20.15	0.001672		20.15	-0.003352		20.15	0.009509		20.15	-0.001734					20.15	0.002829		20.15	0.000704		20.15	-0.001269		20.15	0.002331		20.15	0.000257
20.1667	0.001548		20.1667	-0.002963		20.1667	0.008541		20.1667	-0.00158		10.1167	-0.002638		20.1667	0.002718		20.1667	0.000962		20.1667	-0.001077		20.1667	0.001809		20.1667	0.00034
20.1833	0.001494		20.1833	-0.002575		20.1833	0.007953		20.1833	-0.001305					20.1833	0.002137		20.1833	0.00093		20.1833	-0.000894		20.1833	0.001606		20.1833	0.000482
20.2	0.001399		20.2	-0.002186		20.2	0.007275		20.2	-0.000891		10.1333	-0.002724		20.2	0.001085		20.2	0.000739		20.2	-0.000801		20.2	0.001464		20.2	0.000545
20.2167	0.001272		20.2167	-0.001995		20.2167	0.007222		20.2167	-0.000314					20.2167	0.000205		20.2167	0.000574		20.2167	-0.000812		20.2167	0.001247		20.2167	0.000257
20.2333	0.001096		20.2333	-0.002065		20.2333	0.007159		20.2333	0.000362		10.15	-0.002831		20.2333	-0.000644		20.2333	0.000659		20.2333	-0.000693		20.2333	0.00086		20.2333	-1e-06
20.25	0.00112		20.25	-0.002085		20.25	0.006986		20.25	0.000767					20.25	-0.001294		20.25	0.000804		20.25	-0.000654		20.25	0.000513		20.25	-0.000239
20.2667	0.001045		20.2667	-0.002145		20.2667	0.006774		20.2667	0.001103		10.1667	-0.002857		20.2667	-0.001673		20.2667	0.000909		20.2667	-0.000586		20.2667	0.000197		20.2667	-0.000488
20.2833	0.000769		20.2833	-0.002295		20.2833	0.006361		20.2833	0.001148					20.2833	-0.002043		20.2833	0.000804		20.2833	-0.000637		20.2833	-3e-05		20.2833	-0.000546
20.3	0.000424		20.3	-0.001595		20.3	0.005828		20.3	0.000993		10.1833	-0.002863		20.3	-0.002432		20.3	0.000789		20.3	-0.000708		20.3	-0.000426		20.3	-0.000394
20.3167	0.000282		20.3167	-0.000296		20.3167	0.005941		20.3167	0.000645					20.3167	-0.002923		20.3167	0.00083		20.3167	-0.000623		20.3167	-0.000559		20.3167	-0.000233
20.3333	3.2e-05		20.3333	0.000213		20.3333	0.006235		20.3333	0.000266		10.2	-0.002964		20.3333	-0.003383		20.3333	0.000411		20.3333	-0.000308		20.3333	-0.000441		20.3333	-0.000202
20.35	-0.000199		20.35	0.000761		20.35	0.005909		20.35	0.000128					20.35	-0.003283		20.35	0.000232		20.35	-0.000173		20.35	-0.000243		20.35	-0.000201
20.3667	-0.000309		20.3667	0.00142		20.3667	0.005643		20.3667	4.9e-05		10.2167	-0.002952		20.3667	-0.002904		20.3667	0.000282		20.3667	-8.8e-05		20.3667	-4e-06		20.3667	-0.00032
20.3833	-0.000459		20.3833	0.002348		20.3833	0.005307		20.3833	0.00019					20.3833	-0.002424		20.3833	0.000243		20.3833	2.6e-05		20.3833	0.000134		20.3833	-0.000189
20.4	-0.00069		20.4	0.002876		20.4	0.004841		20.4	0.000381		10.2333	-0.00297		20.4	-0.001544		20.4	0.000144		20.4	0.000201		20.4	0.000332		20.4	-0.000218
20.4167	-0.000699		20.4167	0.00371		20.4167	0.005021		20.4167	0.000511					20.4167	-0.000526		20.4167	0.0001		20.4167	0.000333		20.4167	0.000643		20.4167	-0.000208
20.4333	-0.000618		20.4333	0.005304		20.4333	0.004994		20.4333	0.000361		10.25	-0.003148		20.4333	0.000172		20.4333	-7.5e-05		20.4333	0.000295		20.4333	0.000775		20.4333	-8.8e-05
20.45	-0.000366		20.45	0.007349		20.45	0.004956		20.45	0.000152					20.45	0.00053		20.45	-0.00019		20.45	0.000396		20.45	0.000658		20.45	0.000212
20.4667	-0.000285		20.4667	0.006143		20.4667	0.004718		20.4667	-9.8e-05		10.2667	-0.003126		20.4667	0.000808		20.4667	-0.000385		20.4667	0.000487		20.4667	0.00047		20.4667	0.000102
20.4833	-0.000414		20.4833	0.005238		20.4833	0.00419		20.4833	-0.000188					20.4833	0.000836		20.4833	-0.00083		20.4833	0.000458		20.4833	0.000382		20.4833	3.2e-05
20.5	-0.000463		20.5	0.006172		20.5	0.004083		20.5	-0.000427		10.2833	-0.003184		20.5	0.000834		20.5	-0.001345		20.5	0.00059		20.5	0.000714		20.5	0.000112
20.5167	-0.000443		20.5167	0.004744		20.5167	0.004122		20.5167	-0.000465					20.5167	0.00117		20.5167	-0.001716		20.5167	0.000838		20.5167	0.000708		20.5167	-6.9e-05
20.5333	-0.000674		20.5333	0.003667		20.5333	0.004265		20.5333	0.000178		10.3	-0.003327		20.5333	0.001917		20.5333	-0.001668		20.5333	0.000946		20.5333	0.000654		20.5333	-6e-05
20.55	-0.000765		20.55	0.002701		20.55	0.004317		20.55	0.000111					20.55	0.002373		20.55	-0.001421		20.55	0.000974		20.55	0.000679		20.55	0.000149
20.5667	-0.000676		20.5667	0.002344		20.5667	0.004029		20.5667	0.000174		10.3167	-0.003477		20.5667	0.00264		20.5667	-0.001393		20.5667	0.000662		20.5667	0.000734		20.5667	0.000258
20.5833	-0.000556		20.5833	0.001788		20.5833	0.003821		20.5833	-0.000183					20.5833	0.002896		20.5833	-0.001465		20.5833	0.00029		20.5833	0.000749		20.5833	0.000337
20.6	-0.000397		20.6	0.001421		20.6	0.003633		20.6	-0.00056		10.3333	-0.003627		20.6	0.002852		20.6	-0.001438		20.6	-6.2e-05		20.6	0.000964		20.6	0.000206
20.6167	-0.000302		20.6167	0.000848		20.6167	0.003684		20.6167	-0.000432					20.6167	0.002667		20.6167	-0.001266		20.6167	-0.000286		20.6167	0.001271		20.6167	-4.5e-05
20.6333	-0.000367		20.6333	-3e-06		20.6333	0.003697		20.6333	0.000197		10.35	-0.003567		20.6333	0.002501		20.6333	-0.000955		20.6333	-0.000561		20.6333	0.001338		20.6333	-0.000257
20.65	-0.000332		20.65	-0.000945		20.65	0.0034		20.65	0.000466					20.65	0.002485		20.65	-0.000525		20.65	-0.000827		20.65	0.001275		20.65	-0.000449
20.6667	-0.000138		20.6667	-0.001886		20.6667	0.003244		20.6667	0.000644		10.3667	-0.003496		20.6667	0.002589		20.6667	-0.000275		20.6667	-0.001222		20.6667	0.000982		20.6667	-0.000731
20.6833	0.000197		20.6833	-0.002038		20.6833	0.003037		20.6833	0.000543					20.6833	0.002403		20.6833	0.000116		20.6833	-0.001657		20.6833	0.000699		20.6833	-0.000752
20.7	0.000251		20.7	-0.00209		20.7	0.002941		20.7	0.000302		10.3833	-0.003376		20.7	0.002047		20.7	0.000366		20.7	-0.001963		20.7	0.000246		20.7	-0.000464
20.7167	0.00012		20.7167	-0.002052		20.7167	0.002474		20.7167	0.000369					20.7167	0.001677		20.7167	0.000471		20.7167	-0.002051		20.7167	-0.000487		20.7167	-0.000106
20.7333	-9.2e-05		20.7333	-0.001964		20.7333	0.00228		20.7333	0.000467		10.4	-0.00288		20.7333	0.001336		20.7333	0.000556		20.7333	-0.002029		20.7333	-0.001329		20.7333	4.1e-05
20.75	-0.000304		20.75	-0.001886		20.75	0.002187		20.75	0.000585					20.75	0.000615		20.75	0.00056		20.75	-0.001978		20.75	-0.002152		20.75	0.000109
20.7667	-0.000487		20.7667	-0.001759		20.7667	0.002053		20.7667	0.000564		10.4167	-0.00224		20.7667	-0.000156		20.7667	0.000544		20.7667	-0.001667		20.7667	-0.002684		20.7667	0.000146
20.7833	-0.000639		20.7833	-0.001701		20.7833	0.00209		20.7833	0.001652					20.7833	-0.000588		20.7833	0.000458		20.7833	-0.001246		20.7833	-0.002677		20.7833	0.000153
20.8	-0.000822		20.8	-0.001713		20.8	0.001646		20.8	0.002051		10.4333	-0.001581		20.8	-0.000949		20.8	0.000202		20.8	-0.000804		20.8	-0.002289		20.8	0.000251
20.8167	-0.000911		20.8167	-0.001649		20.8167	0.001103		20.8167	0.001508					20.8167	-0.001257		20.8167	0.000162		20.8167	-0.000395		20.8167	-0.002062		20.8167	0.000528
20.8333	-0.000972		20.8333	-0.001725		20.8333	0.000334		20.8333	0.000978		10.45	-0.001121		20.8333	-0.001568		20.8333	0.000422		20.8333	-8.6e-05		20.8333	-0.002285		20.8333	0.000475
20.85	-0.001244		20.85	-0.001681		20.85	0.000165		20.85	0.001209					20.85	-0.002059		20.85	0.000641		20.85	-0.000136		20.85	-0.002239		20.85	0.000202
20.8667	-0.001425		20.8667	-0.001548		20.8667	0.000546		20.8667	0.002609		10.4667	-0.000911		20.8667	-0.003029		20.8667	0.00075		20.8667	-0.000177		20.8667	-0.002112		20.8667	1e-05
20.8833	-0.000946		20.8833	-0.001554		20.8833	0.000857		20.8833	0.002659					20.8833	-0.00377		20.8833	0.000859		20.8833	0.000222		20.8833	-0.002015		20.8833	-3e-06
20.9	-0.000808		20.9	-0.00141		20.9	0.001057		20.9	0.001809		10.4833	-0.000771		20.9	-0.004171		20.9	0.000939		20.9	0.000861		20.9	-0.002098		20.9	0.000114
20.9167	-0.000807		20.9167	-0.00085		20.9167	0.0011		20.9167	0.001289					20.9167	-0.004471		20.9167	0.000645		20.9167	0.001599		20.9167	-0.002542		20.9167	0.000211
20.9333	-0.001018		20.9333	-0.000252		20.9333	0.001767		20.9333	0.001202		10.5	-0.000594		20.9333	-0.004885		20.9333	-0.00015		20.9333	0.002308		20.9333	-0.002867		20.9333	7.8e-05
20.95	-0.00108		20.95	-2.3e-05		20.95	0.002403		20.95	0.001504					20.95	-0.005009		20.95	-0.000865		20.95	0.003446		20.95	-0.002712		20.95	-0.000585
20.9667	-0.000131		20.9667	0.000126		20.9667	0.00314		20.9667	-0.000483		10.5167	-0.000421		20.9667	-0.005442		20.9667	-0.001511		20.9667	0.004135		20.9667	2.4e-05		20.9667	-0.000998
20.9833	0.000697		20.9833	-0.000395		20.9833	0.003337		20.9833	-0.00307					20.9833	-0.006046		20.9833	-0.001556		20.9833	0.005154		20.9833	0.002509		20.9833	-0.001661
21	0.002276		21	0.000124		21	0.003523		21	-0.004278		10.5333	-0.000238		21	-0.008059		21	-3.1e-05		21	0.004672		21	0.000915		21	-0.002444
21.0167	0.003447		21.0167	0.000839		21.0167	0.004572		21.0167	-0.006047					21.0167	-0.009283		21.0167	0.001221		21.0167	0.002271		21.0167	-0.001371		21.0167	-0.002578
21.0333	0.001945		21.0333	0.000944		21.0333	0.001714		21.0333	-0.006354		10.55	-0.000225		21.0333	-0.01343		21.0333	0.002322		21.0333	0.00114		21.0333	-0.002337		21.0333	-0.001251
21.05	0.000113		21.05	0.000849		21.05	-0.005074		21.05	-0.01272					21.05	-0.019297		21.05	-0.003677		21.05	-0.004041		21.05	-0.005333		21.05	-0.001544
21.0667	-0.010478		21.0667	-0.011537		21.0667	-0.015741		21.0667	-0.027237		10.5667	-2.2e-05		21.0667	-0.026984		21.0667	-0.013926		21.0667	-0.011422		21.0667	-0.002849		21.0667	-0.002497
21.0833	-0.02226		21.0833	-0.021292		21.0833	-0.020149		21.0833	-0.041164					21.0833	-0.030711		21.0833	-0.028115		21.0833	-0.015613		21.0833	0.002134		21.0833	-0.00639
21.1	-0.025821		21.1	-0.034318		21.1	-0.021397		21.1	-0.05086		10.5833	0.0005		21.1	-0.028158		21.1	-0.046495		21.1	-0.015834		21.1	0.005918		21.1	-0.017623
21.1167	-0.02713		21.1167	-0.043245		21.1167	-0.022183		21.1167	-0.055461					21.1167	-0.020525		21.1167	-0.065146		21.1167	-0.012255		21.1167	0.007631		21.1167	-0.022817
21.1333	-0.028022		21.1333	-0.047044		21.1333	-0.020185		21.1333	-0.055879		10.6	0.000462		21.1333	-0.011545		21.1333	-0.076209		21.1333	-0.009015		21.1333	0.007414		21.1333	-0.02638
21.15	-0.023483		21.15	-0.042793		21.15	-0.010738		21.15	-0.044017					21.15	-0.004945		21.15	-0.075812		21.15	-0.006835		21.15	0.005896		21.15	-0.033743
21.1667	-0.012585		21.1667	-0.027661		21.1667	0.00322		21.1667	-0.025535		10.6167	0.000332		21.1667	-0.001894		21.1667	-0.068535		21.1667	-0.006816		21.1667	0.004488		21.1667	-0.034156
21.1833	0.000873		21.1833	-0.01173		21.1833	0.013487		21.1833	-0.008954					21.1833	0.000646		21.1833	-0.058548		21.1833	-0.006716		21.1833	0.003521		21.1833	-0.031319
21.2	0.006292		21.2	-0.002769		21.2	0.020615		21.2	0.007978		10.6333	0.000382		21.2	0.003446		21.2	-0.046171		21.2	-0.005546		21.2	0.003143		21.2	-0.022852
21.2167	0.005523		21.2167	0.003541		21.2167	0.021493		21.2167	0.013045					21.2167	0.004757		21.2167	-0.035446		21.2167	-0.004946		21.2167	0.003555		21.2167	-0.013586
21.2333	0.003922		21.2333	0.00529		21.2333	0.019895		21.2333	0.015633		10.65	0.000352		21.2333	0.005295		21.2333	-0.029312		21.2333	-0.004446		21.2333	0.003886		21.2333	-0.010209
21.25	0.003031		21.25	0.003099		21.25	0.017827		21.25	0.017441					21.25	0.006844		21.25	-0.025358		21.25	-0.003675		21.25	0.003367		21.25	-0.005322
21.2667	0.00134		21.2667	0.001417		21.2667	0.01516		21.2667	0.020049		10.6667	0.000452		21.2667	0.008882		21.2667	-0.022174		21.2667	-0.002364		21.2667	0.002628		21.2667	-0.003095
21.2833	0.000108		21.2833	-4e-06		21.2833	0.012992		21.2833	0.013627					21.2833	0.01143		21.2833	-0.02001		21.2833	-0.001024		21.2833	0.001849		21.2833	-0.003018
21.3	-0.000713		21.3	-0.000995		21.3	0.011224		21.3	0.002455		10.6833	0.000562		21.3	0.013938		21.3	-0.018176		21.3	0.000477		21.3	0.00092		21.3	-0.003201
21.3167	-0.000801		21.3167	-0.001677		21.3167	0.009016		21.3167	-0.004574					21.3167	0.016038		21.3167	-0.016304		21.3167	0.002208		21.3167	-7e-05		21.3167	-0.003344
21.3333	-0.000662		21.3333	-0.00181		21.3333	0.006862		21.3333	-0.006792		10.7	0.000703		21.3333	0.017295		21.3333	-0.014402		21.3333	0.00361		21.3333	-0.00103		21.3333	-0.003677
21.35	-0.001402		21.35	-0.001622		21.35	0.005158		21.35	-0.0054					21.35	0.017402		21.35	-0.013181		21.35	0.004542		21.35	-0.002111		21.35	-0.004209
21.3667	-0.001993		21.3667	-0.001785		21.3667	0.004015		21.3667	-0.003298		10.7167	0.000974		21.3667	0.016599		21.3667	-0.01219		21.3667	0.004873		21.3667	-0.003081		21.3667	-0.004332
21.3833	-0.002634		21.3833	-0.001888		21.3833	0.002141		21.3833	-0.003226					21.3833	0.015326		21.3833	-0.010499		21.3833	0.004795		21.3833	-0.003901		21.3833	-0.004425
21.4	-0.002515		21.4	-0.002351		21.4	0.000387		21.4	-0.003814		10.7333	0.001165		21.4	0.013473		21.4	-0.009107		21.4	0.004467		21.4	-0.004421		21.4	-0.004448
21.4167	-0.003012		21.4167	-0.002834		21.4167	-7.7e-05		21.4167	-0.0045					21.4167	0.011602		21.4167	-0.008058		21.4167	0.004229		21.4167	-0.004383		21.4167	-0.004681
21.4333	-0.003552		21.4333	-0.003117		21.4333	0.000762		21.4333	-0.004626		10.75	0.001216		21.4333	0.010349		21.4333	-0.007169		21.4333	0.003902		21.4333	-0.004174		21.4333	-0.004633
21.45	-0.003822		21.45	-0.002891		21.45	0.001291		21.45	-0.004452					21.45	0.009495		21.45	-0.00638		21.45	0.003646		21.45	-0.003826		21.45	-0.004536
21.4667	-0.003972		21.4667	-0.002804		21.4667	0.001261		21.4667	-0.004438		10.7667	0.001237		21.4667	0.009112		21.4667	-0.005791		21.4667	0.003629		21.4667	-0.003307		21.4667	-0.004288
21.4833	-0.004062		21.4833	-0.002588		21.4833	0.00106		21.4833	-0.003964					21.4833	0.008638		21.4833	-0.005412		21.4833	0.003622		21.4833	-0.002999		21.4833	-0.003891
21.5	-0.003912		21.5	-0.002161		21.5	0.00074		21.5	-0.0032		10.7833	0.001368		21.5	0.008144		21.5	-0.004643		21.5	0.003555		21.5	-0.002911		21.5	-0.003843
21.5167	-0.003888		21.5167	-0.001694		21.5167	0.001429		21.5167	-0.002286					21.5167	0.007554		21.5167	-0.003595		21.5167	0.003409		21.5167	-0.002803		21.5167	-0.003805
21.5333	-0.003707		21.5333	-0.001148		21.5333	0.001841		21.5333	-0.001373		10.8	0.001651		21.5333	0.007021		21.5333	-0.002528		21.5333	0.003254		21.5333	-0.002646		21.5333	-0.003637
21.55	-0.003226		21.55	-0.000661		21.55	0.001463		21.55	-0.000769					21.55	0.007017		21.55	-0.001571		21.55	0.002988		21.55	-0.002339		21.55	-0.003399
21.5667	-0.003065		21.5667	-0.000224		21.5667	0.000775		21.5667	-0.000805		10.8167	0.001936		21.5667	0.007474		21.5667	-0.000644		21.5667	0.002713		21.5667	-0.002272		21.5667	-0.003151
21.5833	-0.003454		21.5833	0.000182		21.5833	-2.3e-05		21.5833	-0.001212					21.5833	0.008201		21.5833	0.000134		21.5833	0.002458		21.5833	-0.002064		21.5833	-0.002733
21.6	-0.003222		21.6	0.000399		21.6	-0.00053		21.6	-0.001158		10.8333	0.002032		21.6	0.008808		21.6	0.000411		21.6	0.002432		21.6	-0.001717		21.6	-0.002246
21.6167	-0.002728		21.6167	0.000526		21.6167	-0.00104		21.6167	-0.000486					21.6167	0.008938		21.6167	0.000797		21.6167	0.002398		21.6167	-0.001401		21.6167	-0.001877
21.6333	-0.002555		21.6333	0.000404		21.6333	-0.001425		21.6333	0.000545		10.85	0.002067		21.6333	0.009086		21.6333	0.001353		21.6333	0.002365		21.6333	-0.000995		21.6333	-0.001749
21.65	-0.002153		21.65	0.000282		21.65	-0.001581		21.65	0.001226					21.65	0.009293		21.65	0.002269		21.65	0.002121		21.65	-0.000619		21.65	-0.00154
21.6667	-0.001681		21.6667	0.000399		21.6667	-0.001677		21.6667	0.001138		10.8667	0.002112		21.6667	0.009391		21.6667	0.002624		21.6667	0.001998		21.6667	-0.000223		21.6667	-0.001152
21.6833	-0.001118		21.6833	0.000717		21.6833	-0.002372		21.6833	0.001059					21.6833	0.009489		21.6833	0.00201		21.6833	0.001884		21.6833	0.000123		21.6833	-0.000753
21.7	-0.000586		21.7	0.000945		21.7	-0.002798		21.7	0.0018		10.8833	0.002338		21.7	0.009817		21.7	0.001806		21.7	0.001511		21.7	0.000179		21.7	-0.000345
21.7167	-0.00074		21.7167	0.001083		21.7167	-0.003355		21.7167	0.002508					21.7167	0.010039		21.7167	0.001851		21.7167	0.001109		21.7167	0.000205		21.7167	-9.6e-05
21.7333	-0.000906		21.7333	0.001433		21.7333	-0.003899		21.7333	0.003924		10.9	0.002926		21.7333	0.010168		21.7333	0.001846		21.7333	0.000917		21.7333	7.9e-05		21.7333	6.3e-05
21.75	-0.000852		21.75	0.001762		21.75	-0.004214		21.75	0.00514					21.75	0.010148		21.75	0.002021		21.75	0.000786		21.75	-0.000206		21.75	0.000243
21.7667	-0.000748		21.7667	0.001822		21.7667	-0.004398		21.7667	0.004717		10.9167	0.003758		21.7667	0.009517		21.7667	0.002676		21.7667	0.000575		21.7667	-0.000401		21.7667	0.000352
21.7833	-0.000644		21.7833	0.001721		21.7833	-0.004532		21.7833	0.003743					21.7833	0.008367		21.7833	0.002991		21.7833	0.000333		21.7833	-0.000526		21.7833	0.000381
21.8	-0.000281		21.8	0.001611		21.8	-0.004516		21.8	0.004759		10.9333	0.00436		21.8	0.006796		21.8	0.003336		21.8	0.000102		21.8	-0.000801		21.8	0.00037
21.8167	3.7e-05		21.8167	0.001532		21.8167	-0.004652		21.8167	0.006837					21.8167	0.005351		21.8167	0.00297		21.8167	-2.8e-05		21.8167	-0.000877		21.8167	0.00044
21.8333	-9.7e-05		21.8333	0.001504		21.8333	-0.004476		21.8333	0.010973		10.95	0.004382		21.8333	0.003943		21.8333	0.002225		21.8333	-0.000327		21.8333	-0.000613		21.8333	0.00044
21.85	-0.000141		21.85	0.001267		21.85	-0.003969		21.85	0.015648					21.85	0.002605		21.85	0.003039		21.85	-0.000716		21.85	-0.000169		21.85	0.00051
21.8667	-0.000416		21.8667	0.000879		21.8667	-0.003542		21.8667	0.011823		10.9667	0.003874		21.8667	0.001497		21.8667	0.004053		21.8667	-0.000896		21.8667	0.000155		21.8667	0.00049
21.8833	-0.00052		21.8833	0.000671		21.8833	-0.003195		21.8833	-0.003422					21.8833	0.000549		21.8833	0.004358		21.8833	-0.000775		21.8833	0.000339		21.8833	0.00039
21.9	-0.000495		21.9	0.000663		21.9	-0.002868		21.9	-0.007737		10.9833	0.003436		21.9	-0.000339		21.9	0.004302		21.9	-0.000724		21.9	0.000693		21.9	0.0002
21.9167	-0.000585		21.9167	0.000678		21.9167	-0.002603		21.9167	-0.010319					21.9167	-0.001221		21.9167	0.003977		21.9167	-0.000631		21.9167	0.000896		21.9167	0.00014
21.9333	-0.000828		21.9333	0.000773		21.9333	-0.002014		21.9333	-0.01136		11	0.0021		21.9333	-0.001956		21.9333	0.003531		21.9333	-0.000518		21.9333	0.000959		21.9333	0.000141
21.95	-0.00115		21.95	0.000839		21.95	-0.001416		21.95	-0.01021					21.95	-0.002461		21.95	0.003676		21.95	-0.000504		21.95	0.000921		21.95	0.000302
21.9667	-0.001383		21.9667	0.000965		21.9667	-0.000947		21.9667	-0.008951		11.0167	0.000719		21.9667	-0.002945		21.9667	0.00438		21.9667	-0.000511		21.9667	0.000764		21.9667	0.000393
21.9833	-0.001505		21.9833	0.00104		21.9833	-0.000508		21.9833	-0.008161					21.9833	-0.00348		21.9833	0.004595		21.9833	-0.000497		21.9833	0.000497		21.9833	0.000424
22	-0.001398		22	0.000986		22	-1.9e-05		22	-0.007482		11.0333	-0.002532		22	-0.003554		22	0.004569		22	-0.000434		22	-5e-05		22	0.000455
22.0167	-0.001425		22.0167	0.000865		22.0167	0.00043		22.0167	-0.006937					22.0167	-0.003033		22.0167	0.003904		22.0167	-0.000358		22.0167	-0.000498		22.0167	0.000386
22.0333	-0.001346		22.0333	0.000575		22.0333	0.000665		22.0333	-0.006414		11.05	-0.014593		22.0333	-0.002174		22.0333	0.003169		22.0333	-9.1e-05		22.0333	-0.000626		22.0333	0.000308
22.05	-0.001266		22.05	0.000215		22.05	0.00125		22.05	-0.005781					22.05	-0.001134		22.05	0.002723		22.05	3.6e-05		22.05	-0.000664		22.05	0.00019
22.0667	-0.001216		22.0667	-1.5e-05		22.0667	0.002025		22.0667	-0.005427		11.0667	-0.037824		22.0667	-0.000325		22.0667	0.002428		22.0667	0.000132		22.0667	-0.000472		22.0667	0.000111
22.0833	-0.001096		22.0833	-0.000145		22.0833	0.00241		22.0833	-0.005154					22.0833	0.000305		22.0833	0.001873		22.0833	0.000229		22.0833	6e-05		22.0833	0.000213
22.1	-0.001076		22.1	-7.5e-05		22.1	0.002595		22.1	-0.004761		11.0833	-0.082225		22.1	0.001034		22.1	0.001388		22.1	0.000226		22.1	0.000682		22.1	0.000225
22.1167	-0.00094		22.1167	4.9e-05		22.1167	0.002834		22.1167	-0.004292					22.1167	0.0023		22.1167	0.001053		22.1167	0.000376		22.1167	0.001263		22.1167	-5.3e-05
22.1333	-0.001057		22.1333	0.000294		22.1333	0.003079		22.1333	-0.003744		11.1	-0.148224		22.1333	0.003974		22.1333	0.000559		22.1333	0.000447		22.1333	0.001944		22.1333	-0.00028
22.15	-0.001363		22.15	0.00043		22.15	0.003264		22.15	-0.003346					22.15	0.005599		22.15	-4.6e-05		22.15	0.000488		22.15	0.002365		22.15	-0.000378
22.1667	-0.001409		22.1667	0.000485		22.1667	0.00332		22.1667	-0.003188		11.1167	-0.224449		22.1667	0.007173		22.1667	-0.000761		22.1667	0.000719		22.1667	0.002436		22.1667	-0.000405
22.1833	-0.001635		22.1833	0.00055		22.1833	0.003715		22.1833	-0.003					22.1833	0.008817		22.1833	-0.001415		22.1833	0.00121		22.1833	0.002097		22.1833	-0.000372
22.2	-0.001791		22.2	0.000666		22.2	0.00394		22.2	-0.002942		11.1333	-0.295483		22.2	0.010461		22.2	-0.00172		22.2	0.001731		22.2	0.001698		22.2	-0.00018
22.2167	-0.001779		22.2167	0.000395		22.2167	0.003899		22.2167	-0.002602					22.2167	0.011713		22.2167	-0.002075		22.2167	0.002006		22.2167	0.001609		22.2167	-8.7e-05
22.2333	-0.001788		22.2333	0.000186		22.2333	0.004175		22.2333	-0.002231		11.15	-0.353898		22.2333	0.012523		22.2333	-0.00264		22.2333	0.002192		22.2333	0.001729		22.2333	-2.4e-05
22.25	-0.001847		22.25	0.000168		22.25	0.00415		22.25	-0.00161					22.25	0.012732		22.25	-0.002495		22.25	0.002528		22.25	0.001989		22.25	-1.1e-05
22.2667	-0.002006		22.2667	0.000179		22.2667	0.003776		22.2667	-0.001039		11.1667	-0.399672		22.2667	0.012712		22.2667	-0.00256		22.2667	0.002614		22.2667	0.002249		22.2667	8.2e-05
22.2833	-0.002125		22.2833	8e-05		22.2833	0.003312		22.2833	-0.000418					22.2833	0.012792		22.2833	-0.002394		22.2833	0.00257		22.2833	0.00262		22.2833	-2.5e-05
22.3	-0.002144		22.3	4.1e-05		22.3	0.002877		22.3	0.000503		11.1833	-0.428766		22.3	0.012912		22.3	-0.002239		22.3	0.002276		22.3	0.00282		22.3	-1.2e-05
22.3167	-0.002531		22.3167	9.7e-05		22.3167	0.002743		22.3167	0.001194					22.3167	0.013389		22.3167	-0.002134		22.3167	0.001875		22.3167	0.002999		22.3167	-0.000188
22.3333	-0.003067		22.3333	0.000234		22.3333	0.002823		22.3333	0.00164		11.2	-0.437259		22.3333	0.013796		22.3333	-0.002017		22.3333	0.001326		22.3333	0.003579		22.3333	-0.000225
22.35	-0.003434		22.35	0.000301		22.35	0.002753		22.35	0.002126					22.35	0.013862		22.35	-0.001861		22.35	0.000716		22.35	0.004378		22.35	-6.1e-05
22.3667	-0.0036		22.3667	0.000549		22.3667	0.002033		22.3667	0.002482		11.2167	-0.432207		22.3667	0.013428		22.3667	-0.001605		22.3667	0.000196		22.3667	0.004728		22.3667	-6.8e-05
22.3833	-0.003696		22.3833	0.000716		22.3833	0.001553		22.3833	0.002758					22.3833	0.012264		22.3833	-0.000939		22.3833	-0.000133		22.3833	0.004947		22.3833	-6.4e-05
22.4	-0.003603		22.4	0.000563		22.4	0.000753		22.4	0.003444		11.2333	-0.414385		22.4	0.01108		22.4	-0.000193		22.4	-0.000243		22.4	0.005287		22.4	0.000129
22.4167	-0.003502		22.4167	0.000445		22.4167	-0.000244		22.4167	0.003278					22.4167	0.010234		22.4167	0.000617		22.4167	-0.000171		22.4167	0.005116		22.4167	0.000503
22.4333	-0.003457		22.4333	0.000328		22.4333	-0.00085		22.4333	0.00222		11.25	-0.391664		22.4333	0.009378		22.4333	0.001368		22.4333	3.2e-05		22.4333	0.004654		22.4333	0.000547
22.45	-0.003522		22.45	0.000331		22.45	-0.001657		22.45	0.002613					22.45	0.008281		22.45	0.001949		22.45	-3.5e-05		22.45	0.004213		22.45	0.000251
22.4667	-0.003587		22.4667	0.000374		22.4667	-0.002243		22.4667	0.001816		11.2667	-0.367272		22.4667	0.007104		22.4667	0.002481		22.4667	-0.000342		22.4667	0.003852		22.4667	0.000325
22.4833	-0.003662		22.4833	0.000357		22.4833	-0.003369		22.4833	0.000719					22.4833	0.005908		22.4833	0.002702		22.4833	-0.000589		22.4833	0.00355		22.4833	0.000459
22.5	-0.003777		22.5	0.000361		22.5	-0.004296		22.5	0.000891		11.2833	-0.34587		22.5	0.004971		22.5	0.002873		22.5	-0.000856		22.5	0.003449		22.5	0.000414
22.5167	-0.004136		22.5167	0.000437		22.5167	-0.005187		22.5167	0.000897					22.5167	0.004353		22.5167	0.00294		22.5167	-0.001083		22.5167	0.003518		22.5167	0.000208
22.5333	-0.004237		22.5333	0.000565		22.5333	-0.005861		22.5333	-1.6e-05		11.3	-0.323446		22.5333	0.003704		22.5333	0.00275		22.5333	-0.00099		22.5333	0.004096		22.5333	1.2e-05
22.55	-0.004328		22.55	0.000713		22.55	-0.005344		22.55	-0.001938					22.55	0.003015		22.55	0.002711		22.55	-0.000816		22.55	0.004564		22.55	-0.000223
22.5667	-0.004029		22.5667	0.000972		22.5667	-0.004498		22.5667	-0.004841		11.3167	-0.299959		22.5667	0.002496		22.5667	0.002821		22.5667	-0.000643		22.5667	0.004502		22.5667	-0.000179
22.5833	-0.00314		22.5833	0.00098		22.5833	-0.004172		22.5833	-0.006034					22.5833	0.002387		22.5833	0.003051		22.5833	-0.000739		22.5833	0.00426		22.5833	-8.5e-05
22.6	-0.00345		22.6	0.000738		22.6	-0.004405		22.6	-0.008006		11.3333	-0.279361		22.6	0.002498		22.6	0.003271		22.6	-0.000856		22.6	0.003658		22.6	0.00011
22.6167	-0.004054		22.6167	0.000458		22.6167	-0.004747		22.6167	-0.01136					22.6167	0.002678		22.6167	0.003427		22.6167	-0.000993		22.6167	0.002936		22.6167	-4.6e-05
22.6333	-0.005362		22.6333	0.00036		22.6333	-0.004903		22.6333	-0.013219		11.35	-0.254964		22.6333	0.002888		22.6333	0.003547		22.6333	-0.001081		22.6333	0.002553		22.6333	4.9e-05
22.65	-0.006511		22.65	0.000262		22.65	-0.0047		22.65	-0.012009					22.65	0.002548		22.65	0.003556		22.65	-0.001049		22.65	0.00212		22.65	-7e-06
22.6667	0.014681		22.6667	0.000143		22.6667	-0.004216		22.6667	-0.005618		11.3667	-0.238476		22.6667	0.001727		22.6667	0.003486		22.6667	-0.001046		22.6667	0.001718		22.6667	-0.000273
22.6833	0.043492		22.6833	0.000185		22.6833	-0.004172		22.6833	0.002553					22.6833	0.000827		22.6833	0.003645		22.6833	-0.001054		22.6833	0.001305		22.6833	-0.000498
22.7	0.049983		22.7	0.000216		22.7	-0.003658		22.7	0.009423		11.3833	-0.220258		22.7	1.7e-05		22.7	0.003555		22.7	-0.000992		22.7	0.000643		22.7	-0.000344
22.7167	0.040942		22.7167	0.000369		22.7167	-0.00285		22.7167	0.018124					22.7167	-9.4e-05		22.7167	0.002257		22.7167	-0.001		22.7167	0.00035		22.7167	0
22.7333	0.0265		22.7333	0.000281		22.7333	-0.001986		22.7333	0.020434		11.4	-0.205339		22.7333	0.000395		22.7333	0.001172		22.7333	-0.00105		22.7333	0.000617		22.7333	0.000344
22.75	0.017499		22.75	-0.000146		22.75	-0.001092		22.75	0.020285					22.75	0.000644		22.75	0.000487		22.75	-0.001199		22.75	0.001264		22.75	0.000678
22.7667	0.009667		22.7667	0.000206		22.7667	-8.8e-05		22.7667	0.018456		11.4167	-0.189656		22.7667	0.000903		22.7667	-7.9e-05		22.7667	-0.001389		22.7667	0.001631		22.7667	0.000642
22.7833	0.003845		22.7833	0.000149		22.7833	0.000696		22.7833	0.015596					22.7833	0.001053		22.7833	-0.000234		22.7833	-0.001228		22.7833	0.001948		22.7833	0.000926
22.8	0.000214		22.8	-0.000149		22.8	0.00109		22.8	0.013197		11.4333	-0.175753		22.8	0.001192		22.8	-0.00049		22.8	-0.000837		22.8	0.002125		22.8	0.00103
22.8167	-0.000158		22.8167	-0.000278		22.8167	0.001262		22.8167	0.01199					22.8167	0.001391		22.8167	-0.000786		22.8167	-0.000708		22.8167	0.002241		22.8167	0.001203
22.8333	9.7e-05		22.8333	-0.000467		22.8333	0.001564		22.8333	0.009776		11.45	-0.16274		22.8333	0.00127		22.8333	-0.001124		22.8333	-0.000569		22.8333	0.002308		22.8333	0.001706
22.85	3.2e-05		22.85	-0.000586		22.85	0.002016		22.85	0.007212					22.85	0.000779		22.85	-0.001081		22.85	-0.00042		22.85	0.002634		22.85	0.001819
22.8667	-0.000483		22.8667	-0.000656		22.8667	0.002997		22.8667	0.006028		11.4667	-0.151747		22.8667	0.000328		22.8667	-0.001349		22.8667	-0.000471		22.8667	0.002511		22.8667	0.002061
22.8833	-0.000568		22.8833	-0.000705		22.8833	0.003959		22.8833	0.004423					22.8833	0.000197		22.8833	-0.001637		22.8833	-0.000712		22.8833	0.002357		22.8833	0.000544
22.9	-0.000844		22.9	-0.000785		22.9	0.00413		22.9	0.002159		11.4833	-0.139484		22.9	0.000187		22.9	-0.001964		22.9	-0.000713		22.9	0.002444		22.9	-0.002733
22.9167	-0.001202		22.9167	-0.000447		22.9167	0.004864		22.9167	-0.000221					22.9167	9.6e-05		22.9167	-0.002617		22.9167	-0.000665		22.9167	0.00238		22.9167	-0.003551
22.9333	-0.0014		22.9333	-0.000161		22.9333	0.005538		22.9333	-0.002394		11.5	-0.129389		22.9333	4.6e-05		22.9333	-0.002883		22.9333	-0.000707		22.9333	0.002396		22.9333	-0.003591
22.95	-0.001688		22.95	0.000146		22.95	0.005163		22.95	-0.003337					22.95	-8.3e-05		22.95	-0.00358		22.95	-0.000469		22.95	0.002582		22.95	-0.003351
22.9667	-0.001806		22.9667	0.000402		22.9667	0.003657		22.9667	-0.004849		11.5167	-0.117811		22.9667	-0.000353		22.9667	-0.004066		22.9667	-0.000121		22.9667	0.002748		22.9667	-0.0025
22.9833	-0.001774		22.9833	0.000448		22.9833	0.002472		22.9833	-0.006012					22.9833	-0.000303		22.9833	-0.004312		22.9833	0.000207		22.9833	0.002914		22.9833	-0.00156
23	-0.001863		23	0.000464		23	0.001687		23	-0.007125		11.5333	-0.106873		23	8.7e-05		23	-0.004188		23	0.000615		23	0.00294		23	-0.00105
23.0167	-0.001966		23.0167	0.000507		23.0167	0.001173		23.0167	-0.007984					23.0167	0.000418		23.0167	-0.003792		23.0167	0.000883		23.0167	0.002926		23.0167	-0.000801
23.0333	-0.002336		23.0333	0.000296		23.0333	0.000191		23.0333	-0.008151		11.55	-0.098074		23.0333	0.00074		23.0333	-0.003021		23.0333	0.000942		23.0333	0.002781		23.0333	-9.3e-05
23.05	-0.002526		23.05	6.6e-05		23.05	-0.001361		23.05	-0.008519					23.05	0.000961		23.05	-0.002259		23.05	0.00111		23.05	0.002437		23.05	0.000454
23.0667	-0.002776		23.0667	-0.000114		23.0667	-0.001944		23.0667	-0.010056		11.5667	-0.090326		23.0667	0.000753		23.0667	-0.001587		23.0667	0.001168		23.0667	0.001913		23.0667	0.000902
23.0833	-0.002986		23.0833	-0.000134		23.0833	-0.001866		23.0833	-0.010833					23.0833	0.000585		23.0833	-0.001376		23.0833	0.001066		23.0833	0.001268		23.0833	0.00115
23.1	-0.003036		23.1	-0.000254		23.1	-0.001819		23.1	-0.009711		11.5833	-0.084328		23.1	0.000276		23.1	-0.001394		23.1	0.001024		23.1	0.000824		23.1	0.001218
23.1167	-0.003221		23.1167	-0.00031		23.1167	-0.001441		23.1167	-0.010499					23.1167	7e-05		23.1167	-0.001479		23.1167	0.001033		23.1167	0.000419		23.1167	0.000954
23.1333	-0.003439		23.1333	-0.000429		23.1333	-0.001443		23.1333	-0.009727		11.6	-0.079328		23.1333	-6e-06		23.1333	-0.001699		23.1333	0.000942		23.1333	3.4e-05		23.1333	0.001211
23.15	-0.003476		23.15	-0.000678		23.15	-0.001405		23.15	-0.002425					23.15	6.8e-05		23.15	-0.001728		23.15	0.001072		23.15	-0.000461		23.15	0.001017
23.1667	-0.003394		23.1667	-0.000737		23.1667	-0.001357		23.1667	0.011547		11.6167	-0.074855		23.1667	0.000232		23.1667	-0.001698		23.1667	0.001191		23.1667	-0.001016		23.1667	0.001353
23.1833	-0.003452		23.1833	-0.000856		23.1833	-0.000949		23.1833	0.024578					23.1833	0.000296		23.1833	-0.001767		23.1833	0.00112		23.1833	-0.001631		23.1833	0.001429
23.2	-0.00339		23.2	-0.000945		23.2	-0.000111		23.2	0.02624		11.6333	-0.070383		23.2	0.00051		23.2	-0.001527		23.2	0.000889		23.2	-0.001995		23.2	0.001136
23.2167	-0.00314		23.2167	-0.00096		23.2167	6.7e-05		23.2167	0.010662					23.2167	0.000946		23.2167	-0.001371		23.2167	0.000859		23.2167	-0.002111		23.2167	0.000721
23.2333	-0.003198		23.2333	-0.000999		23.2333	-2.6e-05		23.2333	-0.009047		11.65	-0.06594		23.2333	0.001363		23.2333	-0.001157		23.2333	0.000859		23.2333	-0.002207		23.2333	0.000286
23.25	-0.003285		23.25	-0.001069		23.25	-0.000248		23.25	-0.015935					23.25	0.00172		23.25	-0.000904		23.25	0.000999		23.25	-0.001962		23.25	-0.000589
23.2667	-0.003223		23.2667	-0.001038		23.2667	-1e-06		23.2667	-0.018194		11.6667	-0.061877		23.2667	0.001768		23.2667	-0.000281		23.2667	0.00108		23.2667	-0.001628		23.2667	-0.000554
23.2833	-0.003301		23.2833	-0.001148		23.2833	0.000706		23.2833	-0.017103					23.2833	0.001465		23.2833	0.000382		23.2833	0.00107		23.2833	-0.001334		23.2833	-0.000769
23.3	-0.003569		23.3	-0.001117		23.3	0.000954		23.3	-0.013741		11.6833	-0.058084		23.3	0.000852		23.3	0.000815		23.3	0.00077		23.3	-0.00113		23.3	-0.001574
23.3167	-0.003833		23.3167	-0.001084		23.3167	0.001151		23.3167	-0.010731					23.3167	0.000372		23.3167	0.000927		23.3167	0.00029		23.3167	-0.001076		23.3167	-0.002271
23.3333	-0.003749		23.3333	-0.001104		23.3333	0.001508		23.3333	-0.00654		11.7	-0.05412		23.3333	0.000203		23.3333	0.001028		23.3333	-0.00024		23.3333	-0.001132		23.3333	-0.001977
23.35	-0.003655		23.35	-0.001155		23.35	0.001255		23.35	-0.00346					23.35	0.000414		23.35	0.001159		23.35	-0.000869		23.35	-0.000719		23.35	-0.000594
23.3667	-0.00361		23.3667	-0.001055		23.3667	0.000702		23.3667	0.00109		11.7167	-0.050512		23.3667	0.000935		23.3667	0.00131		23.3667	-0.001459		23.3667	-0.000215		23.3667	0.000599
23.3833	-0.003576		23.3833	-0.000976		23.3833	0.000109		23.3833	0.00469					23.3833	0.000726		23.3833	0.001391		23.3833	-0.001709		23.3833	0.000128		23.3833	0.000902
23.4	-0.003482		23.4	-0.000646		23.4	-0.000634		23.4	0.007		11.7333	-0.047535		23.4	0.000607		23.4	0.001972		23.4	-0.001838		23.4	0.000522		23.4	0.000565
23.4167	-0.003526		23.4167	-8.3e-05		23.4167	-0.001128		23.4167	0.008925					23.4167	0.000661		23.4167	0.002505		23.4167	-0.002248		23.4167	0.000875		23.4167	0.000227
23.4333	-0.003463		23.4333	0.000496		23.4333	-0.001283		23.4333	0.010203		11.75	-0.044858		23.4333	0.000397		23.4333	0.003178		23.4333	-0.002789		23.4333	0.002008		23.4333	0.000699
23.45	-0.00397		23.45	0.000806		23.45	-0.001188		23.45	0.013091					23.45	0.000473		23.45	0.003952		23.45	-0.003179		23.45	0.003221		23.45	0.00072
23.4667	-0.004207		23.4667	0.000595		23.4667	-0.001202		23.4667	0.013879		11.7667	-0.042031		23.4667	-0.000711		23.4667	0.004645		23.4667	-0.004609		23.4667	0.003325		23.4667	6.2e-05
23.4833	-0.004264		23.4833	0.000234		23.4833	-0.002157		23.4833	0.015067					23.4833	-0.001806		23.4833	0.004658		23.4833	-0.00748		23.4833	0.003668		23.4833	-0.001036
23.5	-0.003291		23.5	0.000164		23.5	-0.004161		23.5	0.014295		11.7833	-0.039163		23.5	0.001		23.5	0.004562		23.5	-0.01048		23.5	0.004421		23.5	-0.001995
23.5167	-0.002726		23.5167	0.001478		23.5167	-0.004027		23.5167	0.01035					23.5167	0.007159		23.5167	0.007018		23.5167	-0.01275		23.5167	0.006554		23.5167	-0.002624
23.5333	-0.003364		23.5333	0.000789		23.5333	-0.004394		23.5333	0.001909		11.8	-0.036855		23.5333	0.0153		23.5333	0.005406		23.5333	-0.013481		23.5333	0.007197		23.5333	-0.002004
23.55	-0.005822		23.55	0.00067		23.55	-0.008881		23.55	-0.016911					23.55	0.00832		23.55	-0.002737		23.55	-0.013982		23.55	0.00418		23.55	-0.002953
23.5667	-0.01689		23.5667	-0.013259		23.5667	-0.020967		23.5667	-0.036072		11.8167	-0.034624		23.5667	-0.007069		23.5667	-0.018729		23.5667	-0.018552		23.5667	0.003893		23.5667	-0.005613
23.5833	-0.032397		23.5833	-0.028818		23.5833	-0.030384		23.5833	-0.050193					23.5833	-0.018618		23.5833	-0.034961		23.5833	-0.021793		23.5833	0.005996		23.5833	-0.012733
23.6	-0.036915		23.6	-0.038048		23.6	-0.032821		23.6	-0.048973		11.8333	-0.032652		23.6	-0.022987		23.6	-0.049553		23.6	-0.022373		23.6	0.008059		23.6	-0.020802
23.6167	-0.03977		23.6167	-0.043061		23.6167	-0.031999		23.6167	-0.046049					23.6167	-0.021473		23.6167	-0.064263		23.6167	-0.018193		23.6167	0.007532		23.6167	-0.029773
23.6333	-0.038896		23.6333	-0.045287		23.6333	-0.027808		23.6333	-0.0436		11.85	-0.030811		23.6333	-0.017267		23.6333	-0.072841		23.6333	-0.013543		23.6333	0.006065		23.6333	-0.032223
23.65	-0.029762		23.65	-0.041613		23.65	-0.015546		23.65	-0.031782					23.65	-0.013		23.65	-0.073768		23.65	-0.010782		23.65	0.004458		23.65	-0.033064
23.6667	-0.013939		23.6667	-0.02832		23.6667	-0.003395		23.6667	-0.015323		11.8667	-0.02918		23.6667	-0.009684		23.6667	-0.069336		23.6667	-0.010122		23.6667	0.003541		23.6667	-0.030915
23.6833	-0.003065		23.6833	-0.015646		23.6833	0.007906		23.6833	-0.000324					23.6833	-0.008048		23.6833	-0.058964		23.6833	-0.009131		23.6833	0.003144		23.6833	-0.022786
23.7	0.001349		23.7	-0.001212		23.7	0.016847		23.7	0.004824		11.8833	-0.027379		23.7	-0.007872		23.7	-0.046652		23.7	-0.007681		23.7	0.002797		23.7	-0.011577
23.7167	0.004577		23.7167	0.005378		23.7167	0.019787		23.7167	0.004097					23.7167	-0.008602		23.7167	-0.034706		23.7167	-0.006629		23.7167	0.002299		23.7167	-0.004999
23.7333	0.003964		23.7333	0.005997		23.7333	0.019586		23.7333	0.006723		11.9	-0.025996		23.7333	-0.008909		23.7333	-0.024029		23.7333	-0.005786		23.7333	0.002442		23.7333	-0.003151
23.75	0.002391		23.75	0.004695		23.75	0.017985		23.75	0.007178					23.75	-0.008037		23.75	-0.019842		23.75	-0.004624		23.75	0.002495		23.75	-0.001693
23.7667	0.001128		23.7667	0.003023		23.7667	0.016013		23.7667	0.006444		11.9167	-0.025082		23.7667	-0.006145		23.7667	-0.017915		23.7667	-0.002991		23.7667	0.002328		23.7667	-0.000345
23.7833	0.000145		23.7833	0.001501		23.7833	0.014562		23.7833	0.005519					23.7833	-0.003622		23.7833	-0.016258		23.7833	-0.001528		23.7833	0.001941		23.7833	0.000873
23.8	-0.000398		23.8	0.000779		23.8	0.013071		23.8	0.004265		11.9333	-0.024247		23.8	-0.00088		23.8	-0.01532		23.8	-0.000105		23.8	0.001143		23.8	0.000751
23.8167	-0.001155		23.8167	0.000365		23.8167	0.011049		23.8167	0.002164					23.8167	0.001816		23.8167	-0.01484		23.8167	0.00124		23.8167	-5.4e-05		23.8167	0.000778
23.8333	-0.001632		23.8333	0.000268		23.8333	0.009555		23.8333	0.001474		11.95	-0.023592		23.8333	0.004105		23.8333	-0.014708		23.8333	0.002326		23.8333	-0.001331		23.8333	0.001295
23.85	-0.002169		23.85	-0.000108		23.85	0.008382		23.85	0.001225					23.85	0.005643		23.85	-0.014436		23.85	0.002882		23.85	-0.002109		23.85	0.001231
23.8667	-0.002437		23.8667	-0.000514		23.8667	0.006608		23.8667	-7.5e-05		11.9667	-0.023007		23.8667	0.006522		23.8667	-0.014233		23.8667	0.002868		23.8667	-0.002716		23.8667	0.000418
23.8833	-0.002994		23.8833	-0.00073		23.8833	0.004885		23.8833	-0.002394					23.8833	0.006761		23.8833	-0.013461		23.8833	0.002395		23.8833	-0.002983		23.8833	0.000345
23.9	-0.003581		23.9	-0.001147		23.9	0.003471		23.9	-0.004664		11.9833	-0.022322		23.9	0.006329		23.9	-0.012399		23.9	0.002131		23.9	-0.003091		23.9	6.2e-05
23.9167	-0.003582		23.9167	-0.001564		23.9167	0.002797		23.9167	-0.004972					23.9167	0.005402		23.9167	-0.011793		23.9167	0.00199		23.9167	-0.003138		23.9167	-0.000242
23.9333	-0.003701		23.9333	-0.001944		23.9333	0.001951		23.9333	-0.003868		12	-0.021736		23.9333	0.004238		23.9333	-0.011385		23.9333	0.002041		23.9333	-0.002986		23.9333	-0.000587
23.95	-0.003751		23.95	-0.002113		23.95	0.000725		23.95	-0.000585					23.95	0.002883		23.95	-0.010877		23.95	0.002072		23.95	-0.002863		23.95	-0.000421
23.9667	-0.00369		23.9667	-0.002102		23.9667	-0.000381		23.9667	-0.000452		12.0167	-0.020968		23.9667	0.001519		23.9667	-0.0103		23.9667	0.001984		23.9667	-0.002571		23.9667	-0.000476
23.9833	-0.00371		23.9833	-0.001841		23.9833	-0.001587		23.9833	0.003251					23.9833	0.000534		23.9833	-0.009762		23.9833	0.001755		23.9833	-0.002438		23.9833	-0.00085
24	-0.00378		24	-0.00154		24	-0.002923		24	0.008045		12.0333	-0.02009		24	5e-05		24	-0.009304		24	0.001346		24	-0.002766		24	-0.001384
24.0167	-0.003801		24.0167	-0.00101		24.0167	-0.00358		24.0167	0.010168					24.0167	-0.00033		24.0167	-0.009113		24.0167	0.00082		24.0167	-0.003093		24.0167	-0.001459
24.0333	-0.00418		24.0333	-0.000551		24.0333	-0.003788		24.0333	0.013252		12.05	-0.019522		24.0333	-0.000487		24.0333	-0.00867		24.0333	0.000738		24.0333	-0.003241		24.0333	-0.001325
24.05	-0.00454		24.05	-0.000211		24.05	-0.005316		24.05	0.016746					24.05	-0.000334		24.05	-0.008306		24.05	0.000885		24.05	-0.003328		24.05	-0.00153
24.0667	-0.00481		24.0667	5.8e-05		24.0667	-0.007165		24.0667	0.01708		12.0667	-0.018984		24.0667	-0.000101		24.0667	-0.007903		24.0667	0.000872		24.0667	-0.003386		24.0667	-0.001416
24.0833	-0.00464		24.0833	0.000217		24.0833	-0.007953		24.0833	0.013503					24.0833	-0.000149		24.0833	-0.007239		24.0833	0.000699		24.0833	-0.003124		24.0833	-0.001361
24.1	-0.00463		24.1	0.000337		24.1	-0.007551		24.1	0.006617		12.0833	-0.018626		24.1	-0.000506		24.1	-0.006536		24.1	0.000486		24.1	-0.002821		24.1	-0.001387
24.1167	-0.0043		24.1167	0.000336		24.1167	0.002179		24.1167	-0.00317					24.1167	-0.001038		24.1167	-0.005619		24.1167	0.000468		24.1167	-0.002639		24.1167	-0.001483
24.1333	-0.004288		24.1333	0.000545		24.1333	0.011048		24.1333	-0.012178		12.1	-0.018337		24.1333	-0.001638		24.1333	-0.004589		24.1333	0.000712		24.1333	-0.002337		24.1333	-0.00169
24.15	-0.004735		24.15	0.000655		24.15	0.014847		24.15	-0.011946					24.15	-0.002087		24.15	-0.00376		24.15	0.001037		24.15	-0.002264		24.15	-0.001646
24.1667	-0.006043		24.1667	0.001004		24.1667	0.012986		24.1667	-0.008664		12.1167	-0.018086		24.1667	-0.002366		24.1667	-0.00323		24.1667	0.001211		24.1667	-0.002032		24.1667	-0.001423
24.1833	-0.008071		24.1833	0.001393		24.1833	0.009856		24.1833	-0.002892					24.1833	-0.002466		24.1833	-0.002511		24.1833	0.001096		24.1833	-0.00184		24.1833	-0.001249
24.2	-0.010069		24.2	0.001612		24.2	0.008135		24.2	3.1e-05		12.1333	-0.017745		24.2	-0.002545		24.2	-0.001751		24.2	0.00047		24.2	-0.001628		24.2	-0.001166
24.2167	-0.008816		24.2167	0.001612		24.2167	0.006842		24.2167	-0.000269					24.2167	-0.00251		24.2167	-0.001278		24.2167	-0.00016		24.2167	-0.001155		24.2167	-0.001193
24.2333	-0.0007		24.2333	0.001703		24.2333	0.005509		24.2333	0.001859		12.15	-0.017284		24.2333	-0.002091		24.2333	-0.000943		24.2333	-0.000727		24.2333	-0.000813		24.2333	-0.00142
24.25	0.003077		24.25	0.001953		24.25	0.004506		24.25	0.003657					24.25	-0.001502		24.25	-0.000577		24.25	-0.001174		24.25	-0.000911		24.25	-0.001498
24.2667	0.002613		24.2667	0.002164		24.2667	0.004232		24.2667	0.002836		12.1667	-0.016953		24.2667	-0.000863		24.2667	-0.000121		24.2667	-0.001481		24.2667	-0.000809		24.2667	-0.001416
24.2833	-0.000841		24.2833	0.002325		24.2833	0.003059		24.2833	0.005904					24.2833	-0.000214		24.2833	0.000205		24.2833	-0.001388		24.2833	-0.000757		24.2833	-0.001293
24.3	-0.007175		24.3	0.002305		24.3	0.001665		24.3	0.004692		12.1833	-0.016612		24.3	0.000235		24.3	0.000441		24.3	-0.001044		24.3	-0.001045		24.3	-0.001351
24.3167	-0.010826		24.3167	0.002287		24.3167	0.00122		24.3167	-0.008073					24.3167	0.000339		24.3167	0.00042		24.3167	-0.000516		24.3167	-0.001132		24.3167	-0.001409
24.3333	-0.008904		24.3333	0.00215		24.3333	0.000834		24.3333	-0.01665		12.2	-0.016531		24.3333	0.000177		24.3333	0.000642		24.3333	0.000388		24.3333	-0.00053		24.3333	-0.001327
24.35	-0.007592		24.35	0.002044		24.35	0.000518		24.35	-0.020808					24.35	0.000255		24.35	0.000755		24.35	0.001321		24.35	0.000272		24.35	-0.001346
24.3667	-0.007119		24.3667	0.002027		24.3667	0.001242		24.3667	-0.021936		12.2167	-0.016267		24.3667	0.000353		24.3667	0.000857		24.3667	0.001864		24.3667	0.001084		24.3667	-0.001414
24.3833	-0.007527		24.3833	0.00202		24.3833	0.003756		24.3833	-0.022544					24.3833	0.000341		24.3833	0.001129		24.3833	0.001948		24.3833	0.001476		24.3833	-0.001313
24.4	-0.007485		24.4	0.001933		24.4	0.00873		24.4	-0.022431		12.2333	-0.015954		24.4	0.000339		24.4	0.001372		24.4	0.001901		24.4	0.001508		24.4	-0.001221
24.4167	-0.006909		24.4167	0.001928		24.4167	0.009342		24.4167	-0.018043					24.4167	0.000562		24.4167	0.001168		24.4167	0.001831		24.4167	0.00139		24.4167	-0.00102
24.4333	-0.006858		24.4333	0.001996		24.4333	0.007224		24.4333	-0.006209		12.25	-0.015481		24.4333	0.0009		24.4333	0.000797		24.4333	0.001636		24.4333	0.001252		24.4333	-0.000859
24.45	-0.007208		24.45	0.001953		24.45	0.006485		24.45	0.006295					24.45	0.001328		24.45	0.000316		24.45	0.001441		24.45	0.001123		24.45	-0.000818
24.4667	-0.006727		24.4667	0.00181		24.4667	0.004336		24.4667	0.013339		12.2667	-0.014817		24.4667	0.001756		24.4667	-0.000295		24.4667	0.001216		24.4667	0.001175		24.4667	-0.000837
24.4833	-0.006896		24.4833	0.001587		24.4833	0.003487		24.4833	0.010103					24.4833	0.002025		24.4833	-0.000786		24.4833	0.001172		24.4833	0.001197		24.4833	-0.000776
24.5	-0.007326		24.5	0.001254		24.5	0.002538		24.5	0.008567		12.2833	-0.014294		24.5	0.001913		24.5	-0.000926		24.5	0.001427		24.5	0.001509		24.5	-0.000645
24.5167	-0.00752		24.5167	0.000793		24.5167	0.001796		24.5167	0.005235					24.5167	0.001806		24.5167	-0.001013		24.5167	0.001909		24.5167	0.001761		24.5167	-0.000433
24.5333	-0.006899		24.5333	0.000583		24.5333	0.001373		24.5333	0.001807		12.3	-0.01381		24.5333	0.002104		24.5333	-0.001237		24.5333	0.002586		24.5333	0.002203		24.5333	-0.000361
24.55	-0.007238		24.55	0.000633		24.55	0.000649		24.55	-0.000351					24.55	0.002433		24.55	-0.001441		24.55	0.003184		24.55	0.002595		24.55	-0.000139
24.5667	-0.007917		24.5667	0.000704		24.5667	0.000315		24.5667	-0.005688		12.3167	-0.013254		24.5667	0.002361		24.5667	-0.001314		24.5667	0.003501		24.5667	0.002997		24.5667	8.4e-05
24.5833	-0.008746		24.5833	0.000604		24.5833	0.000201		24.5833	-0.010416					24.5833	0.002399		24.5833	-0.001058		24.5833	0.003589		24.5833	0.003298		24.5833	0.000276
24.6	-0.010015		24.6	0.000465		24.6	-0.000353		24.6	-0.007344		12.3333	-0.012669		24.6	0.002397		24.6	-0.000861		24.6	0.003506		24.6	0.00307		24.6	0.000368
24.6167	-0.011168		24.6167	0.000276		24.6167	-0.001212		24.6167	0.002279					24.6167	0.00237		24.6167	-0.00069		24.6167	0.00358		24.6167	0.003272		24.6167	0.000533
24.6333	-0.012415		24.6333	0.000167		24.6333	-0.001596		24.6333	0.014682		12.35	-0.012333		24.6333	0.002718		24.6333	-0.000535		24.6333	0.003688		24.6333	0.002564		24.6333	0.000579
24.65	-0.013781		24.65	3.9e-05		24.65	-0.001661		24.65	0.016216					24.65	0.003185		24.65	-0.00043		24.65	0.003897		24.65	0.001995		24.65	0.000675
24.6667	-0.014178		24.6667	-7e-05		24.6667	-0.001755		24.6667	0.01427		12.3667	-0.011868		24.6667	0.003572		24.6667	-0.000484		24.6667	0.003806		24.6667	0.001357		24.6667	0.000951
24.6833	-0.015604		24.6833	-0.000418		24.6833	-0.002099		24.6833	0.002744					24.6833	0.003769		24.6833	-0.000439		24.6833	0.003574		24.6833	0.000629		24.6833	0.001227
24.7	-0.016871		24.7	-0.000827		24.7	-0.002293		24.7	-0.011293		12.3833	-0.011292		24.7	0.003587		24.7	-0.000244		24.7	0.003313		24.7	-9e-05		24.7	0.001432
24.7167	-0.01803		24.7167	-0.000966		24.7167	-0.002185		24.7167	-0.020113					24.7167	0.003417		24.7167	-1.3e-05		24.7167	0.003305		24.7167	-0.000588		24.7167	0.001591
24.7333	-0.017022		24.7333	-0.001006		24.7333	-0.002184		24.7333	-0.022387		12.4	-0.010776		24.7333	0.003139		24.7333	0.000214		24.7333	0.003331		24.7333	-0.001116		24.7333	0.001653
24.75	-0.008944		24.75	-0.000886		24.75	-0.001932		24.75	-0.0215					24.75	0.002452		24.75	0.000561		24.75	0.003427		24.75	-0.001375		24.75	0.001684
24.7667	0.001094		24.7667	-0.000986		24.7667	-0.001921		24.7667	-0.016383		12.4167	-0.010239		24.7667	0.001674		24.7667	0.001077		24.7667	0.003943		24.7667	-0.001333		24.7667	0.001845
24.7833	0.008082		24.7833	-0.001106		24.7833	-0.00205		24.7833	-0.007897					24.7833	0.001297		24.7833	0.001524		24.7833	0.004279		24.7833	-0.001322		24.7833	0.001947
24.8	-0.00691		24.8	-0.001016		24.8	-0.002009		24.8	0.00278		12.4333	-0.009522		24.8	0.001099		24.8	0.001721		24.8	0.004225		24.8	-0.00128		24.8	0.001938
24.8167	-0.016113		24.8167	-0.000928		24.8167	-0.002086		24.8167	0.005792					24.8167	0.000801		24.8167	0.002285		24.8167	0.003981		24.8167	-0.001249		24.8167	0.001652
24.8333	-0.019668		24.8333	-0.000852		24.8333	-0.002121		24.8333	0.006062		12.45	-0.008894		24.8333	0.000613		24.8333	0.002425		24.8333	0.003537		24.8333	-0.001327		24.8333	0.001319
24.85	-0.020434		24.85	-0.000565		24.85	-0.002086		24.85	0.004102					24.85	0.000225		24.85	0.002446		24.85	0.003233		24.85	-0.001436		24.85	0.001166
24.8667	-0.021259		24.8667	-0.000308		24.8667	-0.00218		24.8667	0.001201		12.4667	-0.008257		24.8667	-0.000573		24.8667	0.002946		24.8667	0.00296		24.8667	-0.001774		24.8667	0.001113
24.8833	-0.022464		24.8833	-0.000352		24.8833	-0.002385		24.8833	-0.001959					24.8833	-0.001441		24.8833	0.003687		24.8833	0.002806		24.8833	-0.002223		24.8833	0.00095
24.9	-0.014359		24.9	-0.000565		24.9	-0.00262		24.9	-0.003629		12.4833	-0.0077		24.9	-0.00226		24.9	0.004097		24.9	0.002502		24.9	-0.002611		24.9	0.000956
24.9167	0.083005		24.9167	-0.000641		24.9167	-0.002842		24.9167	-0.00538					24.9167	-0.003102		24.9167	0.004255		24.9167	0.001924		24.9167	-0.00289		24.9167	0.000765
24.9333	0.192849		24.9333	-0.000688		24.9333	-0.0026		24.9333	-0.00817		12.5	-0.007042		24.9333	-0.003647		24.9333	0.004029		24.9333	0.001201		24.9333	-0.002898		24.9333	0.000255
24.95	0.219593		24.95	-0.000735		24.95	-0.002499		24.95	-0.00819					24.95	-0.003773		24.95	0.003843		24.95	0.000338		24.95	-0.002657		24.95	-0.000224
24.9667	0.195437		24.9667	-0.000803		24.9667	-0.002647		24.9667	-0.00973		12.5167	-0.006294		24.9667	-0.004089		24.9667	0.003927		24.9667	-0.000604		24.9667	-0.002416		24.9667	-0.000584
24.9833	0.15783		24.9833	-0.00102		24.9833	-0.002825		24.9833	-0.01163					24.9833	-0.004445		24.9833	0.002761		24.9833	-0.001757		24.9833	-0.002084		24.9833	-0.000964
25	0.121854		25	-0.001178		25	-0.003474		25	-0.0114		12.5333	-0.005595		25	-0.00447		25	0.002346		25	-0.00249		25	-0.001863		25	-0.001164
25.0167	0.094878		25.0167	-0.001307		25.0167	-0.003936		25.0167	-0.008054					25.0167	-0.004522		25.0167	0.001884		25.0167	-0.003013		25.0167	-0.001852		25.0167	-0.001213
25.0333	0.073613		25.0333	-0.001367		25.0333	-0.004621		25.0333	-0.00165		12.55	-0.004916		25.0333	-0.004331		25.0333	0.001317		25.0333	-0.003746		25.0333	-0.00181		25.0333	-0.001142
25.05	0.060418		25.05	-0.001478		25.05	-0.004706		25.05	0.005293					25.05	-0.004119		25.05	0.00062		25.05	-0.004569		25.05	-0.001899		25.05	-0.001221
25.0667	0.049562		25.0667	-0.001369		25.0667	-0.004731		25.0667	0.010436		12.5667	-0.004318		25.0667	-0.004237		25.0667	0.000102		25.0667	-0.005432		25.0667	-0.002228		25.0667	-0.001159
25.0833	0.046927		25.0833	-0.0014		25.0833	-0.001637		25.0833	0.01283					25.0833	-0.004115		25.0833	-0.000375		25.0833	-0.006264		25.0833	-0.002737		25.0833	-0.001568
25.1	0.044872		25.1	-0.001441		25.1	0.006278		25.1	0.016083		12.5833	-0.003829		25.1	-0.003763		25.1	-0.000302		25.1	-0.007137		25.1	-0.003365		25.1	-0.001487
25.1167	0.038758		25.1167	-0.001442		25.1167	0.008875		25.1167	0.019072					25.1167	-0.003518		25.1167	-0.000499		25.1167	-0.007494		25.1167	-0.003744		25.1167	-0.001136
25.1333	0.030386		25.1333	-0.001534		25.1333	0.009524		25.1333	0.019166		12.6	-0.00328		25.1333	-0.00341		25.1333	-0.000505		25.1333	-0.007056		25.1333	-0.004053		25.1333	-0.001016
25.15	0.022873		25.15	-0.001546		25.15	0.009343		25.15	0.01704					25.15	-0.003352		25.15	-0.000922		25.15	-0.006248		25.15	-0.004372		25.15	-0.000895
25.1667	0.021631		25.1667	-0.001528		25.1667	0.008072		25.1667	0.005334		12.6167	-0.002681		25.1667	-0.003244		25.1667	-0.000638		25.1667	-0.005239		25.1667	-0.004801		25.1667	-0.000805
25.1833	0.018889		25.1833	-0.00166		25.1833	0.00642		25.1833	-0.004592					25.1833	-0.002876		25.1833	-0.000594		25.1833	-0.004531		25.1833	-0.005129		25.1833	-0.000865
25.2	0.017637		25.2	-0.001671		25.2	0.005099		25.2	-0.009739		12.6333	-0.002181		25.2	-0.002238		25.2	-0.001111		25.2	-0.004002		25.2	-0.005368		25.2	-0.000834
25.2167	0.016357		25.2167	-0.001602		25.2167	0.004473		25.2167	-0.008618					25.2167	-0.001576		25.2167	-0.002171		25.2167	-0.00357		25.2167	-0.005737		25.2167	-0.000514
25.2333	0.01447		25.2333	-0.00139		25.2333	0.003132		25.2333	-0.00836		12.65	-0.001831		25.2333	-0.00087		25.2333	-0.002744		25.2333	-0.003375		25.2333	-0.006206		25.2333	-0.000324
25.25	0.012893		25.25	-0.001029		25.25	0.00186		25.25	-0.009261					25.25	-0.000274		25.25	-0.003067		25.25	-0.003099		25.25	-0.006465		25.25	-0.000404
25.2667	0.011196		25.2667	-0.000617		25.2667	0.001279		25.2667	-0.008713		12.6667	-0.001642		25.2667	0.000192		25.2667	-0.00284		25.2667	-0.002534		25.2667	-0.006554		25.2667	-0.000265
25.2833	0.009699		25.2833	-0.000206		25.2833	0.000737		25.2833	-0.006335					25.2833	0.000388		25.2833	-0.002794		25.2833	-0.002508		25.2833	-0.006743		25.2833	-0.000395
25.3	0.008602		25.3	0.000346		25.3	0.000216		25.3	-0.005157		12.6833	-0.001602		25.3	0.000604		25.3	-0.002437		25.3	-0.003523		25.3	-0.006972		25.3	-0.000525
25.3167	0.007869		25.3167	0.001002		25.3167	-0.000562		25.3167	-0.004009					25.3167	0.000746		25.3167	-0.001686		25.3167	-0.003784		25.3167	-0.007161		25.3167	-0.000175
25.3333	0.007229		25.3333	0.001503		25.3333	-0.001736		25.3333	-0.003841		12.7	-0.001462		25.3333	0.000723		25.3333	-0.001571		25.3333	-0.003793		25.3333	-0.0071		25.3333	0.000114
25.35	0.006519		25.35	0.001975		25.35	-0.00287		25.35	-0.000503					25.35	0.00079		25.35	-0.001507		25.35	-0.003881		25.35	-0.006969		25.35	0.000324
25.3667	0.005709		25.3667	0.002226		25.3667	-0.003054		25.3667	0.001635		12.7167	-0.001432		25.3667	0.000657		25.3667	-0.001532		25.3667	-0.00366		25.3667	-0.006678		25.3667	0.000214
25.3833	0.00494		25.3833	0.002577		25.3833	-0.003068		25.3833	0.005033					25.3833	0.000554		25.3833	-0.001277		25.3833	-0.003088		25.3833	-0.006327		25.3833	-0.000166
25.4	0.00386		25.4	0.002688		25.4	-0.003282		25.4	0.006931		12.7333	-0.001452		25.4	0.000661		25.4	-0.000973		25.4	-0.002327		25.4	-0.005956		25.4	2.4e-05
25.4167	0.002815		25.4167	0.002637		25.4167	-0.003233		25.4167	0.008374					25.4167	0.000955		25.4167	-0.000745		25.4167	-0.001431		25.4167	-0.005675		25.4167	0.000284
25.4333	0.001985		25.4333	0.002773		25.4333	-0.003022		25.4333	0.011004		12.75	-0.001542		25.4333	0.001157		25.4333	-0.000765		25.4333	-0.000822		25.4333	-0.005434		25.4333	0.000435
25.45	0.001434		25.45	0.00304		25.45	-0.00261		25.45	0.011643					25.45	0.001148		25.45	-0.000675		25.45	-0.000902		25.45	-0.005373		25.45	0.000347
25.4667	0.001024		25.4667	0.003316		25.4667	-0.001958		25.4667	0.011143		12.7667	-0.001511		25.4667	0.001149		25.4667	-0.000624		25.4667	-0.001393		25.4667	-0.004993		25.4667	0.000468
25.4833	0.000784		25.4833	0.003292		25.4833	-0.001296		25.4833	0.010442					25.4833	0.00131		25.4833	-0.000754		25.4833	-0.002004		25.4833	-0.004262		25.4833	0.000499
25.5	0.000634		25.5	0.003539		25.5	-0.000545		25.5	0.010362		12.7833	-0.001321		25.5	0.001351		25.5	-0.000764		25.5	-0.002484		25.5	-0.003481		25.5	0.00064
25.5167	0.000309		25.5167	0.003673		25.5167	2.1e-05		25.5167	0.010287					25.5167	0.001291		25.5167	-0.000741		25.5167	-0.002999		25.5167	-0.00276		25.5167	0.000832
25.5333	1e-05		25.5333	0.003566		25.5333	0.00048		25.5333	0.00944		12.8	-0.001191		25.5333	0.001128		25.5333	-0.000836		25.5333	-0.003618		25.5333	-0.001949		25.5333	0.000875
25.55	-0.000159		25.55	0.003469		25.55	0.00087		25.55	0.008753					25.55	0.000945		25.55	-0.000941		25.55	-0.004367		25.55	-0.001158		25.55	0.000958
25.5667	-0.000217		25.5667	0.003292		25.5667	0.001459		25.5667	0.008155		12.8167	-0.001071		25.5667	0.000773		25.5667	-0.001027		25.5667	-0.004777		25.5667	-0.000378		25.5667	0.001191
25.5833	-0.000316		25.5833	0.002885		25.5833	0.002379		25.5833	0.007898					25.5833	0.00054		25.5833	-0.001102		25.5833	-0.005066		25.5833	0.000403		25.5833	0.001274
25.6	-0.000335		25.6	0.002358		25.6	0.003518		25.6	0.006821		12.8333	-0.00106		25.6	0.000218		25.6	-0.000997		25.6	-0.004835		25.6	0.001394		25.6	0.001107
25.6167	-0.000597		25.6167	0.001887		25.6167	0.003393		25.6167	0.005753					25.6167	-0.000366		25.6167	-0.000619		25.6167	-0.003785		25.6167	0.001975		25.6167	0.00104
25.6333	-0.000762		25.6333	0.001364		25.6333	0.003083		25.6333	0.005286		12.85	-0.00086		25.6333	-0.000791		25.6333	-0.00042		25.6333	-0.002737		25.6333	0.002425		25.6333	0.000845
25.65	-0.000777		25.65	0.00087		25.65	0.003333		25.65	0.004129					25.65	-0.000876		25.65	-0.00034		25.65	-0.001689		25.65	0.002286		25.65	0.00055
25.6667	-0.001152		25.6667	0.000416		25.6667	0.003943		25.6667	0.002282		12.8667	-0.000739		25.6667	-0.000791		25.6667	-0.00014		25.6667	-0.000661		25.6667	0.002297		25.6667	0.000294
25.6833	-0.001097		25.6833	-1.8e-05		25.6833	0.003523		25.6833	0.000215					25.6833	-0.000596		25.6833	0.00013		25.6833	0.000187		25.6833	0.002387		25.6833	0.000179
25.7	-0.000752		25.7	-0.000222		25.7	0.002753		25.7	-0.001762		12.8833	-0.000639		25.7	-0.000141		25.7	0.000269		25.7	0.001015		25.7	0.002398		25.7	0.000184
25.7167	-0.000729		25.7167	-0.000293		25.7167	0.002107		25.7167	-0.0029					25.7167	0.000233		25.7167	0.000263		25.7167	0.001426		25.7167	0.002289		25.7167	0.000139
25.7333	-0.000848		25.7333	-0.00042		25.7333	0.001556		25.7333	-0.004879		12.9	-0.000568		25.7333	0.000667		25.7333	0.000288		25.7333	0.00166		25.7333	0.002199		25.7333	-1.6e-05
25.75	-0.000987		25.75	-0.000667		25.75	0.001155		25.75	-0.007209					25.75	0.000981		25.75	9.4e-05		25.75	0.001753		25.75	0.00232		25.75	0.000109
25.7667	-0.000855		25.7667	-0.000984		25.7667	0.000775		25.7667	-0.009638		12.9167	-0.000538		25.7667	0.001234		25.7667	-0.00012		25.7667	0.001977		25.7667	0.00263		25.7667	-6.6e-05
25.7833	-0.002364		25.7833	-0.001401		25.7833	0.000314		25.7833	-0.011757					25.7833	0.001268		25.7833	-0.000374		25.7833	0.00269		25.7833	0.002961		25.7833	-0.0003
25.8	-0.003972		25.8	-0.001678		25.8	-0.000407		25.8	-0.014356		12.9333	-0.000637		25.8	0.000912		25.8	-0.000699		25.8	0.003404		25.8	0.003101		25.8	-0.000415
25.8167	-0.005222		25.8167	-0.001825		25.8167	-0.000806		25.8167	-0.016944					25.8167	0.000436		25.8167	-0.000739		25.8167	0.003844		25.8167	0.002742		25.8167	-0.000661
25.8333	0.00223		25.8333	-0.002052		25.8333	-0.001313		25.8333	-0.019192		12.95	-0.000837		25.8333	0.000299		25.8333	-0.000686		25.8333	0.003611		25.8333	0.002282		25.8333	-0.000827
25.85	0.010342		25.85	-0.002329		25.85	-0.00166		25.85	-0.022411					25.85	0.000273		25.85	-0.000513		25.85	0.003298		25.85	0.001673		25.85	-0.000842
25.8667	0.009904		25.8667	-0.002636		25.8667	-0.001886		25.8667	-0.024099		12.9667	-0.000867		25.8667	7.7e-05		25.8667	-0.0003		25.8667	0.003605		25.8667	0.000713		25.8667	-0.001158
25.8833	0.007615		25.8833	-0.002752		25.8833	-0.002223		25.8833	-0.022718					25.8833	4.1e-05		25.8833	0.000233		25.8833	0.004892		25.8833	-0.000166		25.8833	-0.001364
25.9	0.004987		25.9	-0.002759		25.9	-0.00258		25.9	-0.015416		12.9833	-0.001056		25.9	0.000534		25.9	0.000266		25.9	0.006358		25.9	-0.000916		25.9	-0.00145
25.9167	0.002669		25.9167	-0.002748		25.9167	-0.002737		25.9167	0.001278					25.9167	0.001538		25.9167	-9.6e-05		25.9167	0.006664		25.9167	-0.001385		25.9167	-0.000927
25.9333	0.001654		25.9333	-0.002938		25.9333	-0.002774		25.9333	0.020614		13	-0.001076		25.9333	0.001782		25.9333	-0.000204		25.9333	0.006		25.9333	-0.001315		25.9333	-0.000745
25.95	-0.000101		25.95	-0.003318		25.95	-0.002741		25.95	0.02818					25.95	0.000847		25.95	1.8e-05		25.95	0.005065		25.95	-0.001615		25.95	-0.000602
25.9667	-0.001626		25.9667	-0.004118		25.9667	-0.002528		25.9667	0.028916		13.0167	-0.000776		25.9667	-0.000709		25.9667	0.00012		25.9667	0.004521		25.9667	-0.001644		25.9667	-0.00097
25.9833	-0.003131		25.9833	-0.004268		25.9833	-0.001624		25.9833	0.025182					25.9833	-0.003615		25.9833	0.000642		25.9833	0.003806		25.9833	-0.001454		25.9833	-0.000858
26	-0.002937		26	-0.004428		26	-0.001191		26	0.021958		13.0333	-0.000666		26	-0.004541		26	0.003204		26	0.000491		26	-0.002234		26	8.4e-05
26.0167	-0.001372		26.0167	-0.00524		26.0167	-0.001859		26.0167	0.016751					26.0167	-0.003986		26.0167	0.005372		26.0167	-0.003343		26.0167	-0.003594		26.0167	0.002606
26.0333	-0.003235		26.0333	-0.004603		26.0333	-0.002207		26.0333	0.01314		13.05	-0.000566		26.0333	-0.007041		26.0333	0.003054		26.0333	0.000482		26.0333	-0.006774		26.0333	0.002426
26.05	-0.004789		26.05	-0.006597		26.05	-0.004365		26.05	0.0097					26.05	-0.009716		26.05	-0.002213		26.05	-0.000452		26.05	-0.012294		26.05	-0.000533
26.0667	-0.012412		26.0667	-0.01601		26.0667	-0.015134		26.0667	-0.006741		13.0667	-0.000465		26.0667	-0.013922		26.0667	-0.010551		26.0667	-0.003916		26.0667	-0.011954		26.0667	-0.003842
26.0833	-0.024825		26.0833	-0.026774		26.0833	-0.023642		26.0833	-0.022242					26.0833	-0.021577		26.0833	-0.029488		26.0833	-0.0071		26.0833	-0.007223		26.0833	-0.006472
26.1	-0.030149		26.1	-0.033467		26.1	-0.03158		26.1	-0.032563		13.0833	-0.000315		26.1	-0.023752		26.1	-0.044615		26.1	-0.008005		26.1	-0.001833		26.1	-0.014531
26.1167	-0.031273		26.1167	-0.037701		26.1167	-0.034479		26.1167	-0.040157					26.1167	-0.020547		26.1167	-0.054546		26.1167	-0.006339		26.1167	0.000997		26.1167	-0.021311
26.1333	-0.032326		26.1333	-0.040027		26.1333	-0.036228		26.1333	-0.043604		13.1	-0.000195		26.1333	-0.015421		26.1333	-0.061481		26.1333	-0.003752		26.1333	0.001367		26.1333	-0.023741
26.15	-0.031279		26.15	-0.037572		26.15	-0.031007		26.15	-0.041411					26.15	-0.011286		26.15	-0.060616		26.15	-0.001925		26.15	0.000857		26.15	-0.024131
26.1667	-0.023692		26.1667	-0.026177		26.1667	-0.015557		26.1667	-0.027318		13.1167	-0.000255		26.1667	-0.00811		26.1667	-0.055501		26.1667	-0.000339		26.1667	0.000847		26.1667	-0.024111
26.1833	-0.003315		26.1833	-0.015163		26.1833	0.002434		26.1833	-0.013665					26.1833	-0.006285		26.1833	-0.044186		26.1833	0.000388		26.1833	0.000567		26.1833	-0.021092
26.2	0.010531		26.2	-0.001748		26.2	0.019945		26.2	-0.003912		13.1333	-0.000254		26.2	-0.004869		26.2	-0.03401		26.2	0.000655		26.2	0.000256		26.2	-0.012652
26.2167	0.015816		26.2167	0.006766		26.2167	0.031375		26.2167	-0.000422					26.2167	-0.003924		26.2167	-0.025168		26.2167	0.001002		26.2167	0.000176		26.2167	-0.006302
26.2333	0.012932		26.2333	0.006951		26.2333	0.034795		26.2333	0.000446		13.15	-0.000224		26.2333	-0.002987		26.2333	-0.020008		26.2333	0.00145		26.2333	0.000826		26.2333	-0.001973
26.25	0.009538		26.25	0.004595		26.25	0.032585		26.25	0.002323					26.25	-0.002031		26.25	-0.016929		26.25	0.001788		26.25	0.001496		26.25	0.001137
26.2667	0.007613		26.2667	0.003119		26.2667	0.026655		26.2667	0.00413		13.1667	0.000197		26.2667	-0.000855		26.2667	-0.01505		26.2667	0.002226		26.2667	0.001786		26.2667	0.001716
26.2833	0.001289		26.2833	0.002243		26.2833	0.020154		26.2833	0.006357					26.2833	0.000921		26.2833	-0.01396		26.2833	0.002805		26.2833	0.001796		26.2833	0.001065
26.3	-0.000546		26.3	0.001718		26.3	0.017674		26.3	0.007064		13.1833	0.000477		26.3	0.003337		26.3	-0.013291		26.3	0.003473		26.3	0.001226		26.3	0.000455
26.3167	-0.002463		26.3167	0.000833		26.3167	0.014794		26.3167	0.008469					26.3167	0.005883		26.3167	-0.012833		26.3167	0.003962		26.3167	0.000156		26.3167	-0.000585
26.3333	-0.00375		26.3333	0.000478		26.3333	0.012323		26.3333	0.009321		13.2	0.000508		26.3333	0.00764		26.3333	-0.011878		26.3333	0.004272		26.3333	-0.001093		26.3333	-0.001476
26.35	-0.004387		26.35	0.000543		26.35	0.010092		26.35	0.010093					26.35	0.008647		26.35	-0.010492		26.35	0.004392		26.35	-0.002303		26.35	-0.002046
26.3667	-0.005065		26.3667	0.000479		26.3667	0.008971		26.3667	0.009745		13.2167	0.000539		26.3667	0.009073		26.3667	-0.008637		26.3667	0.004203		26.3667	-0.003263		26.3667	-0.001956
26.3833	-0.005112		26.3833	6.4e-05		26.3833	0.00879		26.3833	0.010237					26.3833	0.00897		26.3833	-0.007312		26.3833	0.003543		26.3833	-0.003693		26.3833	-0.001616
26.4	-0.005389		26.4	-0.000561		26.4	0.008309		26.4	0.009639		13.2333	0.0005		26.4	0.008487		26.4	-0.006536		26.4	0.002763		26.4	-0.003993		26.4	-0.001706
26.4167	-0.00599		26.4167	-0.000614		26.4167	0.007358		26.4167	0.008959					26.4167	0.007934		26.4167	-0.006132		26.4167	0.002205		26.4167	-0.004233		26.4167	-0.002246
26.4333	-0.006382		26.4333	-0.000276		26.4333	0.006107		26.4333	0.008886		13.25	0.000392		26.4333	0.007551		26.4333	-0.005858		26.4333	0.001478		26.4333	-0.004302		26.4333	-0.002585
26.45	-0.006684		26.45	-0.000178		26.45	0.004825		26.45	0.008923					26.45	0.007168		26.45	-0.005685		26.45	0.000451		26.45	-0.004312		26.45	-0.002915
26.4667	-0.007225		26.4667	0.0005		26.4667	0.003984		26.4667	0.00793		13.2667	0.000323		26.4667	0.006595		26.4667	-0.005542		26.4667	-0.000546		26.4667	-0.004181		26.4667	-0.002784
26.4833	-0.007307		26.4833	0.000958		26.4833	0.003162		26.4833	0.006458					26.4833	0.006043		26.4833	-0.005348		26.4833	-0.001323		26.4833	-0.003921		26.4833	-0.002363
26.5	-0.007269		26.5	0.001196		26.5	0.002651		26.5	0.004535		13.2833	0.000204		26.5	0.00541		26.5	-0.005225		26.5	-0.00203		26.5	-0.003771		26.5	-0.002572
26.5167	-0.007225		26.5167	0.001415		26.5167	0.00243		26.5167	0.0031					26.5167	0.004837		26.5167	-0.005052		26.5167	-0.002646		26.5167	-0.0039		26.5167	-0.002611
26.5333	-0.006453		26.5333	0.001528		26.5333	0.002558		26.5333	0.001963		13.3	0.000316		26.5333	0.004425		26.5333	-0.004709		26.5333	-0.00315		26.5333	-0.004189		26.5333	-0.002508
26.55	-0.006021		26.55	0.00177		26.55	0.002286		26.55	0.000586					26.55	0.004153		26.55	-0.004386		26.55	-0.003804		26.55	-0.004479		26.55	-0.002436
26.5667	-0.005738		26.5667	0.002402		26.5667	0.001265		26.5667	-0.000792		13.3167	0.000519		26.5667	0.003941		26.5667	-0.003953		26.5667	-0.004467		26.5667	-0.004728		26.5667	-0.002333
26.5833	-0.005756		26.5833	0.002744		26.5833	0.000193		26.5833	-0.001839					26.5833	0.003609		26.5833	-0.00374		26.5833	-0.004951		26.5833	-0.004937		26.5833	-0.001921
26.6	-0.006214		26.6	0.002856		26.6	-0.000119		26.6	-0.003106		13.3333	0.000691		26.6	0.003326		26.6	-0.003617		26.6	-0.005215		26.6	-0.005006		26.6	-0.001798
26.6167	-0.006937		26.6167	0.00309		26.6167	-0.000921		26.6167	-0.005045					26.6167	0.003025		26.6167	-0.003274		26.6167	-0.005577		26.6167	-0.005255		26.6167	-0.001815
26.6333	-0.006772		26.6333	0.003238		26.6333	-0.002082		26.6333	-0.007206		13.35	0.000724		26.6333	0.002573		26.6333	-0.00292		26.6333	-0.006017		26.6333	-0.005354		26.6333	-0.00192
26.65	-0.006898		26.65	0.003326		26.65	-0.002664		26.65	-0.008297					26.65	0.002031		26.65	-0.002745		26.65	-0.006497		26.65	-0.005123		26.65	-0.001945
26.6667	-0.006913		26.6667	0.003463		26.6667	-0.003096		26.6667	-0.007609		13.3667	0.000867		26.6667	0.00157		26.6667	-0.002571		26.6667	-0.006767		26.6667	-0.004962		26.6667	-0.00195
26.6833	-0.006559		26.6833	0.003811		26.6833	-0.003708		26.6833	-0.00558					26.6833	0.000948		26.6833	-0.002397		26.6833	-0.006807		26.6833	-0.00488		26.6833	-0.002016
26.7	-0.006394		26.7	0.004089		26.7	-0.004729		26.7	0.001269		13.3833	0.00101		26.7	0.000556		26.7	-0.002322		26.7	-0.006987		26.7	-0.004839		26.7	-0.002141
26.7167	-0.006815		26.7167	0.004209		26.7167	-0.005431		26.7167	0.008176					26.7167	0.000275		26.7167	-0.002177		26.7167	-0.006995		26.7167	-0.004668		26.7167	-0.002325
26.7333	-0.00766		26.7333	0.004184		26.7333	-0.006653		26.7333	0.015292		13.4	0.001163		26.7333	-7.6e-05		26.7333	-0.001799		26.7333	-0.00693		26.7333	-0.004656		26.7333	-0.002457
26.75	-0.008325		26.75	0.004129		26.75	-0.008704		26.75	0.017577					26.75	-0.000197		26.75	-0.001222		26.75	-0.007026		26.75	-0.004574		26.75	-0.002299
26.7667	-0.008529		26.7667	0.003924		26.7667	-0.009846		26.7667	0.005772		13.4167	0.000947		26.7667	-0.000198		26.7667	-0.000834		26.7667	-0.007021		26.7667	-0.004532		26.7667	-0.002082
26.7833	-0.008584		26.7833	0.003669		26.7833	-0.009658		26.7833	-0.011152					26.7833	-0.000289		26.7833	0.000583		26.7833	-0.007307		26.7833	-0.00482		26.7833	-0.002044
26.8	-0.008439		26.8	0.003504		26.8	-0.009229		26.8	-0.008987		13.4333	0.000371		26.8	-0.000571		26.8	0.001921		26.8	-0.007932		26.8	-0.005878		26.8	-0.001856
26.8167	-0.00794		26.8167	0.003312		26.8167	-0.0089		26.8167	-0.002403					26.8167	-0.000771		26.8167	0.002611		26.8167	-0.008726		26.8167	-0.007906		26.8167	-0.001697
26.8333	-0.007465		26.8333	0.003165		26.8333	-0.00218		26.8333	0.003429		13.45	-0.000175		26.8333	-0.000972		26.8333	0.003013		26.8333	-0.009536		26.8333	-0.010234		26.8333	-0.001595
26.85	-0.006981		26.85	0.003099		26.85	0.011221		26.85	0.005602					26.85	-0.001363		26.85	0.003136		26.85	-0.010167		26.85	-0.011661		26.85	-0.001493
26.8667	-0.006456		26.8667	0.003182		26.8667	0.014981		26.8667	0.009034		13.4667	-0.00043		26.8667	-0.001933		26.8667	0.003288		26.8667	-0.010387		26.8667	-0.012199		26.8667	-0.001292
26.8833	-0.005621		26.8833	0.003095		26.8833	0.014191		26.8833	0.010676					26.8833	-0.002494		26.8833	0.003761		26.8833	-0.010008		26.8833	-0.012866		26.8833	-0.00064
26.9	-0.005197		26.9	0.002959		26.9	0.012972		26.9	0.005718		13.4833	7.4e-05		26.9	-0.003114		26.9	0.004883		26.9	-0.009318		26.9	-0.013543		26.9	-0.000458
26.9167	-0.004559		26.9167	0.002886		26.9167	0.010093		26.9167	9e-05					26.9167	-0.003875		26.9167	0.004698		26.9167	-0.008627		26.9167	-0.014901		26.9167	-0.000134
26.9333	-0.004107		26.9333	0.00268		26.9333	0.007877		26.9333	-0.008721		13.5	0.000768		26.9333	-0.004445		26.9333	0.004898		26.9333	-0.008041		26.9333	-0.017377		26.9333	4.4e-05
26.95	-0.004105		26.95	0.002503		26.95	0.00532		26.95	-0.012341					26.95	-0.004305		26.95	0.004277		26.95	-0.007446		26.95	-0.021894		26.95	0.000212
26.9667	-0.003563		26.9667	0.002427		26.9667	0.001753		26.9667	-0.009561		13.5167	0.000544		26.9667	-0.003575		26.9667	0.003336		26.9667	-0.006831		26.9667	-0.02581		26.9667	0.00078
26.9833	-0.00293		26.9833	0.00228		26.9833	-0.002233		26.9833	0.002969					26.9833	-0.002725		26.9833	0.003185		26.9833	-0.006236		26.9833	-0.025667		26.9833	0.001358
27	-0.002608		27	0.002074		27	-0.00518		27	0.005128		13.5333	-0.001821		27	-0.001915		27	0.002565		27	-0.005831		27	-0.023493		27	0.002436
27.0167	-0.002904		27.0167	0.001661		27.0167	-0.007219		27.0167	0.006137					27.0167	-0.000935		27.0167	0.002137		27.0167	-0.005764		27.0167	-0.02217		27.0167	0.004117
27.0333	-0.003395		27.0333	0.001564		27.0333	-0.007872		27.0333	0.005065		13.55	-0.009065		27.0333	-8.4e-05		27.0333	0.001953		27.0333	-0.005712		27.0333	-0.022575		27.0333	0.005634
27.05	-0.003527		27.05	0.001508		27.05	-0.006935		27.05	0.001723					27.05	0.000406		27.05	0.002009		27.05	-0.005051		27.05	-0.019201		27.05	0.00504
27.0667	-0.003399		27.0667	0.001421		27.0667	-0.006048		27.0667	3.1e-05		13.5667	-0.02345		27.0667	0.000706		27.0667	0.001896		27.0667	-0.00473		27.0667	-0.016747		27.0667	0.003807
27.0833	-0.003311		27.0833	0.001195		27.0833	-0.006901		27.0833	-0.001582					27.0833	0.001017		27.0833	0.001072		27.0833	-0.004689		27.0833	-0.015272		27.0833	0.003234
27.1	-0.003132		27.1	0.001118		27.1	-0.007404		27.1	-0.002084		13.5833	-0.043944		27.1	0.000917		27.1	6.8e-05		27.1	-0.004868		27.1	-0.014438		27.1	0.003141
27.1167	-0.003602		27.1167	0.001054		27.1167	-0.006501		27.1167	-0.003747					27.1167	0.000648		27.1167	0.000156		27.1167	-0.004724		27.1167	-0.013303		27.1167	0.00275
27.1333	-0.00443		27.1333	0.000885		27.1333	-0.004736		27.1333	-0.005622		13.6	-0.072059		27.1333	0.000659		27.1333	-0.000353		27.1333	-0.004176		27.1333	-0.011338		27.1333	0.002095
27.15	-0.004907		27.15	0.000716		27.15	-0.00303		27.15	-0.002807					27.15	0.00072		27.15	-0.000772		27.15	-0.003388		27.15	-0.008992		27.15	0.00176
27.1667	-0.005544		27.1667	0.000676		27.1667	-0.001694		27.1667	0.002168		13.6167	-0.110053		27.1667	0.000821		27.1667	-0.000811		27.1667	-0.00281		27.1667	-0.006367		27.1667	0.001494
27.1833	-0.005191		27.1833	0.000447		27.1833	-0.001389		27.1833	0.004143					27.1833	0.000721		27.1833	-0.00058		27.1833	-0.002512		27.1833	-0.004151		27.1833	0.000779
27.2	-0.003149		27.2	0.000298		27.2	-0.001793		27.2	0.004458		13.6333	-0.149366		27.2	0.000512		27.2	-0.000449		27.2	-0.002584		27.2	-0.002626		27.2	4.3e-05
27.2167	-0.002535		27.2167	0.00027		27.2167	-0.00125		27.2167	0.003991					27.2167	0.000503		27.2167	-0.000398		27.2167	-0.003143		27.2167	-0.00196		27.2167	-0.000401
27.2333	0.007771		27.2333	0.000103		27.2333	-0.000702		27.2333	0.003623		13.65	-0.17919		27.2333	0.000535		27.2333	-0.000486		27.2333	-0.004118		27.2333	-0.001774		27.2333	-0.000473
27.25	0.018007		27.25	-0.000213		27.25	0.000236		27.25	0.003014					27.25	0.000676		27.25	-0.000213		27.25	-0.005153		27.25	-0.001577		27.25	-0.000565
27.2667	0.016182		27.2667	-0.000419		27.2667	0.000334		27.2667	0.001116		13.6667	-0.200044		27.2667	0.000898		27.2667	5.9e-05		27.2667	-0.006107		27.2667	-0.00142		27.2667	-0.000507
27.2833	0.014768		27.2833	-0.000546		27.2833	0.000371		27.2833	0.001257					27.2833	0.000909		27.2833	0.000271		27.2833	-0.006842		27.2833	-0.001134		27.2833	-0.00048
27.3	0.013684		27.3	-0.000752		27.3	-0.000341		27.3	0.001398		13.6833	-0.217098		27.3	0.00035		27.3	0.000434		27.3	-0.007497		27.3	-0.000827		27.3	-0.000352
27.3167	0.01284		27.3167	-0.000909		27.3167	-0.001383		27.3167	8.7e-05					27.3167	-0.000488		27.3167	0.000585		27.3167	-0.008068		27.3167	-0.00052		27.3167	-0.000424
27.3333	0.012887		27.3333	-0.000767		27.3333	-0.001947		27.3333	-0.001768		13.7	-0.227421		27.3333	-0.001416		27.3333	0.000786		27.3333	-0.008335		27.3333	-0.000242		27.3333	-0.000528
27.35	0.012184		27.35	-0.000805		27.35	-0.002271		27.35	-0.003553					27.35	-0.002314		27.35	0.000677		27.35	-0.008362		27.35	0.000126		27.35	-0.000752
27.3667	0.011241		27.3667	-0.000993		27.3667	-0.002824		27.3667	-0.005059		13.7167	-0.233115		27.3667	-0.003023		27.3667	0.000218		27.3667	-0.008229		27.3667	0.000434		27.3667	-0.001096
27.3833	0.010468		27.3833	-0.001101		27.3833	-0.004248		27.3833	-0.007834					27.3833	-0.003121		27.3833	-0.000202		27.3833	-0.008266		27.3833	0.000752		27.3833	-0.00131
27.4	0.009745		27.4	-0.001099		27.4	-0.005151		27.4	-0.012639		13.7333	-0.226718		27.4	-0.002859		27.4	-0.000491		27.4	-0.008263		27.4	0.001049		27.4	-0.001424
27.4167	0.009172		27.4167	-0.001148		27.4167	-0.004982		27.4167	-0.011428					27.4167	-0.003107		27.4167	-0.000492		27.4167	-0.008356		27.4167	0.001288		27.4167	-0.00135
27.4333	0.008749		27.4333	-0.001032		27.4333	-0.004469		27.4333	-0.002312		13.75	-0.218761		27.4333	-0.003675		27.4333	-0.000575		27.4333	-0.008335		27.4333	0.001357		27.4333	-0.00122
27.45	0.008376		27.45	-0.000995		27.45	-0.003845		27.45	0.007644					27.45	-0.004503		27.45	-0.000899		27.45	-0.008343		27.45	0.001037		27.45	-0.00118
27.4667	0.008112		27.4667	-0.000858		27.4667	-0.002861		27.4667	0.01513		13.7667	-0.208495		27.4667	-0.00567		27.4667	-0.001103		27.4667	-0.008501		27.4667	0.000426		27.4667	-0.0012
27.4833	0.007879		27.4833	-0.000701		27.4833	-7e-06		27.4833	0.014416					27.4833	-0.007178		27.4833	-0.001306		27.4833	-0.00887		27.4833	-4.5e-05		27.4833	-0.001319
27.5	0.007186		27.5	-0.000675		27.5	0.007906		27.5	0.012393		13.7833	-0.193338		27.5	-0.008646		27.5	-0.00151		27.5	-0.009058		27.5	-0.000406		27.5	-0.001369
27.5167	0.006272		27.5167	-0.000601		27.5167	0.010427		27.5167	0.011615					27.5167	-0.009653		27.5167	-0.001606		27.5167	-0.008873		27.5167	-0.000736		27.5167	-0.001222
27.5333	0.006087		27.5333	-0.000741		27.5333	0.010511		27.5333	0.009213		13.8	-0.182122		27.5333	-0.010481		27.5333	-0.001637		27.5333	-0.008732		27.5333	-0.000745		27.5333	-0.001041
27.55	0.006472		27.55	-0.000742		27.55	0.009695		27.55	0.00717					27.55	-0.011348		27.55	-0.001537		27.55	-0.008702		27.55	-0.000644		27.55	-0.000989
27.5667	0.005837		27.5667	-0.000503		27.5667	0.008379		27.5667	0.004787		13.8167	-0.171755		27.5667	-0.012015		27.5667	-0.001548		27.5667	-0.008701		27.5667	-0.000443		27.5667	-0.001048
27.5833	0.005282		27.5833	-0.000423		27.5833	0.007383		27.5833	0.002944					27.5833	-0.012713		27.5833	-0.001509		27.5833	-0.0084		27.5833	-0.000212		27.5833	-0.001117
27.6	2.7e-05		27.6	-0.000154		27.6	0.006757		27.6	0.000301		13.8333	-0.160718		27.6	-0.01364		27.6	-0.001439		27.6	-0.0081		27.6	-1e-06		27.6	-0.000885
27.6167	-0.004429		27.6167	3.2e-05		27.6167	0.00601		27.6167	-0.006449					27.6167	-0.014607		27.6167	-0.001323		27.6167	-0.007706		27.6167	3e-05		27.6167	-0.000787
27.6333	-0.009507		27.6333	0.000123		27.6333	0.005139		27.6333	-0.011082		13.85	-0.151832		27.6333	-0.015144		27.6333	-0.001421		27.6333	-0.007355		27.6333	-0.000107		27.6333	-0.000766
27.65	-0.010886		27.65	0.000384		27.65	0.004639		27.65	-0.015675					27.65	-0.015221		27.65	-0.001739		27.65	-0.006995		27.65	-0.000205		27.65	-0.000484
27.6667	-0.010864		27.6667	0.000404		27.6667	0.004228		27.6667	-0.010898		13.8667	-0.140285		27.6667	-0.014628		27.6667	-0.001867		27.6667	-0.007145		27.6667	-0.000342		27.6667	-0.000113
27.6833	-0.010493		27.6833	0.000335		27.6833	0.003547		27.6833	0.003069					27.6833	-0.013565		27.6833	-0.001656		27.6833	-0.007794		27.6833	-0.000789		27.6833	9.9e-05
27.7	-0.009691		27.7	0.000266		27.7	0.002807		27.7	0.012116		13.8833	-0.128439		27.7	-0.012042		27.7	-0.001524		27.7	-0.008524		27.7	-0.001207		27.7	0.000771
27.7167	-0.006221		27.7167	0.000153		27.7167	0.002033		27.7167	0.011503					27.7167	-0.010398		27.7167	-0.001464		27.7167	-0.00897		27.7167	-0.001444		27.7167	0.001379
27.7333	-0.002474		27.7333	8.4e-05		27.7333	0.001363		27.7333	0.009599		13.9	-0.121332		27.7333	-0.008805		27.7333	-0.001528		27.7333	-0.00945		27.7333	-0.001359		27.7333	0.00171
27.75	-0.001948		27.75	2.5e-05		27.75	0.000803		27.75	0.005736					27.75	-0.007021		27.75	-0.001553		27.75	-0.009999		27.75	-0.001094		27.75	0.001631
27.7667	-0.001431		27.7667	7e-06		27.7667	0.000302		27.7667	-0.001318		13.9167	-0.116106		27.7667	-0.005278		27.7667	-0.001617		27.7667	-0.010378		27.7667	-0.00103		27.7667	-0.002607
27.7833	-0.001364		27.7833	3.8e-05		27.7833	-5.8e-05		27.7833	-0.020382					27.7833	-0.003504		27.7833	-0.001591		27.7833	-0.010488		27.7833	-0.000845		27.7833	-0.006556
27.8	-0.001388		27.8	-6.1e-05		27.8	-0.000148		27.8	-0.036255		13.9333	-0.1035		27.8	-0.001661		27.8	-0.001485		27.8	-0.010477		27.8	-0.00053		27.8	-0.004985
27.8167	-0.001363		27.8167	-1.4e-05		27.8167	-0.000245		27.8167	-0.039361					27.8167	0.000593		27.8167	-0.00142		27.8167	-0.010423		27.8167	-0.000215		27.8167	-0.003637
27.8333	-0.001323		27.8333	2.7e-05		27.8333	-0.000464		27.8333	-0.031062		13.95	-0.091254		27.8333	0.002996		27.8333	-0.001107		27.8333	-0.010392		27.8333	0.000132		27.8333	-0.002116
27.85	-0.001163		27.85	-3.3e-05		27.85	-0.000633		27.85	-0.016863					27.85	0.00538		27.85	-0.000753		27.85	-0.010731		27.85	0.00033		27.85	-0.001484
27.8667	-0.000743		27.8667	-0.000212		27.8667	-0.000812		27.8667	-0.006534		13.9667	-0.085017		27.8667	0.006604		27.8667	-0.000379		27.8667	-0.011339		27.8667	0.000527		27.8667	-0.000923
27.8833	-0.000423		27.8833	-0.000272		27.8833	-0.001081		27.8833	0.003695					27.8833	0.008798		27.8833	9.4e-05		27.8833	-0.012128		27.8833	0.000734		27.8833	-0.000452
27.9	-0.000483		27.9	-0.000371		27.9	-0.0012		27.9	0.007374		13.9833	-0.077251		27.9	0.010312		27.9	0.000708		27.9	-0.012747		27.9	0.000901		27.9	-0.00029
27.9167	-0.000525		27.9167	-0.000145		27.9167	-0.001109		27.9167	0.008825					27.9167	0.011616		27.9167	0.001012		27.9167	-0.013531		27.9167	0.001		27.9167	-0.000431
27.9333	-0.000443		27.9333	-6e-06		27.9333	-0.001056		27.9333	0.008102		14	-0.072175		27.9333	0.01353		27.9333	0.001239		27.9333	-0.014479		27.9333	0.00106		27.9333	-0.000337
27.95	-0.000361		27.95	1.2e-05		27.95	-0.001094		27.95	0.006338					27.95	0.014944		27.95	0.001505		27.95	-0.015686		27.95	0.001101		27.95	0.000147
27.9667	-0.000339		27.9667	3.1e-05		27.9667	-0.001121		27.9667	0.005174		14.0167	-0.06768		27.9667	0.015789		27.9667	0.001772		27.9667	-0.016753		27.9667	0.001141		27.9667	0.000571
27.9833	-0.000457		27.9833	-6.1e-05		27.9833	-0.001238		27.9833	0.005001					27.9833	0.016273		27.9833	0.002269		27.9833	-0.017641		27.9833	0.001151		27.9833	0.000855
28	-0.000465		28	-0.000262		28	-0.001416		28	0.004987		14.0333	-0.063734		28	0.016247		28	0.002625		28	-0.018088		28	0.001342		28	0.00104
28.0167	-0.000316		28.0167	-0.000438		28.0167	-0.001505		28.0167	0.004941					28.0167	0.015751		28.0167	0.002734		28.0167	-0.018371		28.0167	0.001653		28.0167	0.001203
28.0333	-0.000264		28.0333	-0.000472		28.0333	-0.001558		28.0333	0.004721		14.05	-0.059839		28.0333	0.014866		28.0333	0.002738		28.0333	-0.018667		28.0333	0.001968		28.0333	0.001064
28.05	-0.000392		28.05	-0.000306		28.05	-0.001551		28.05	0.00403					28.05	0.013511		28.05	0.003032		28.05	-0.019122		28.05	0.002382		28.05	0.001064
28.0667	-0.000579		28.0667	-0.000351		28.0667	-0.001504		28.0667	0.00264		14.0667	-0.056604		28.0667	0.012015		28.0667	0.003166		28.0667	-0.019518		28.0667	0.002686		28.0667	0.000965
28.0833	-0.000687		28.0833	-0.000405		28.0833	-0.001277		28.0833	0.00076					28.0833	0.01052		28.0833	0.00317		28.0833	-0.019693		28.0833	0.00274		28.0833	0.000786
[truncated: 1,330 more rows]

## Sheet: Figure 2g
	Sample ID	BsAcuB	BsAcuB	BsAcuB		BsAcuB-ap4a	BsAcuB-ap4a	BsAcuB-ap4a
[truncated: 3,231 more rows]

[truncated: 12 more sheets: Figure 4c, Figure 4d, Figure 5d, Figure 5e, Supplementary Figure 4, Supplementary Figure 5, Supplementary Figure 6c, Supplementary Figure 7c, Supplementary Figure 9, Supplementary Figure 11, Supplementary Figure 16, Supplementary Figure 22B]
